# Supplementary material for: A data science approach for multi-sensor marine observatory data monitoring cold water corals (Paragorgia arborea) in two campaigns
Source: PLoS One. 2023 Jul 19;18(7):e0282723. doi: 10.1371/journal.pone.0282723 (PMC10355400; doi:10.1371/journal.pone.0282723)
Supplement: S1 Data — Time series of non-image sensor data with an hourly resolution used in the experiments described in this paper and the result time series of polyp activity estimation. (XZ) [file pone.0282723.s015.xz]

Archive with 12 entries (8 files):
- S1_Data
- S1_Data/sensor-data
- S1_Data/sensor-data/continental_current_sensor.json
- S1_Data/sensor-data/temperature.json
- S1_Data/sensor-data/.ipynb_checkpoints
- S1_Data/sensor-data/.ipynb_checkpoints/Untitled-checkpoint.ipynb
- S1_Data/sensor-data/depth.json
- S1_Data/final-activity-time-series
- S1_Data/final-activity-time-series/Gamma2_blue_activity.json
- S1_Data/final-activity-time-series/Gamma1_and_Gamma1-2_blue_activity.json
- S1_Data/final-activity-time-series/Gamma2_red_activity.json
- S1_Data/final-activity-time-series/Gamma1_and_Gamma1-2_red_activity.json
