# Supplementary material for: A data science approach for multi-sensor marine observatory data monitoring cold water corals (Paragorgia arborea) in two campaigns
Source: PLoS One. 2023 Jul 19;18(7):e0282723. doi: 10.1371/journal.pone.0282723 (PMC10355400; doi:10.1371/journal.pone.0282723)
Supplement: S1 Data — Time series of non-image sensor data with an hourly resolution used in the experiments described in this paper and the result time series of polyp activity estimation. (XZ) [file pone.0282723.s015.xz › S1_Data/sensor-data/continental_current_sensor.json]

{
    "2018-01-25T15:00:00": {
        "bins": 30,
        "n_vals_hr": 5,
        "vals": {
            "v1": [
                0.06
            ],
            "v2": [
                0.221
            ],
            "v3": [
                0.049
            ]
        }
    },
    "2018-01-25T16:00:00": {
        "bins": 30,
        "n_vals_hr": 6,
        "vals": {
            "v1": [
                0.039
            ],
            "v2": [
                0.2
            ],
            "v3": [
                0.0405
            ]
        }
    },
    "2018-01-25T17:00:00": {
        "bins": 30,
        "n_vals_hr": 6,
        "vals": {
            "v1": [
                0.0375
            ],
            "v2": [
                0.16449999999999998
            ],
            "v3": [
                0.0405
            ]
        }
    },
    "2018-01-25T18:00:00": {
        "bins": 30,
        "n_vals_hr": 5,
        "vals": {
            "v1": [
                0.024
            ],
            "v2": [
                0.142
            ],
            "v3": [
                0.044
            ]
        }
    },
    "2018-01-25T19:00:00": {
        "bins": 30,
        "n_vals_hr": 6,
        "vals": {
            "v1": [
                -0.067
            ],
            "v2": [
                0.155
            ],
            "v3": [
                0.028999999999999998
            ]
        }
    },
    "2018-01-25T20:00:00": {
        "bins": 30,
        "n_vals_hr": 6,
        "vals": {
            "v1": [
                -0.1015
            ],
            "v2": [
                0.14
            ],
            "v3": [
                0.027000000000000003
            ]
        }
    },
    "2018-01-25T21:00:00": {
        "bins": 30,
        "n_vals_hr": 6,
        "vals": {
            "v1": [
                -0.16649999999999998
            ],
            "v2": [
                0.11399999999999999
            ],
            "v3": [
                0.018500000000000003
            ]
        }
    },
    "2018-01-25T22:00:00": {
        "bins": 30,
        "n_vals_hr": 6,
        "vals": {
            "v1": [
                -0.239
            ],
            "v2": [
                0.1665
            ],
            "v3": [
                0.0105
            ]
        }
    },
    "2018-01-25T23:00:00": {
        "bins": 30,
        "n_vals_hr": 6,
        "vals": {
            "v1": [
                -0.326
            ],
            "v2": [
                0.15200000000000002
            ],
            "v3": [
                0.003
            ]
        }
    },
    "2018-01-26T00:00:00": {
        "bins": 30,
        "n_vals_hr": 5,
        "vals": {
            "v1": [
                -0.41
            ],
            "v2": [
                0.175
            ],
            "v3": [
                -0.005
            ]
        }
    },
    "2018-01-26T01:00:00": {
        "bins": 30,
        "n_vals_hr": 6,
        "vals": {
            "v1": [
                -0.37
            ],
            "v2": [
                0.126
            ],
            "v3": [
                -0.0075
            ]
        }
    },
    "2018-01-26T02:00:00": {
        "bins": 30,
        "n_vals_hr": 5,
        "vals": {
            "v1": [
                -0.344
            ],
            "v2": [
                0.145
            ],
            "v3": [
                0.012
            ]
        }
    },
    "2018-01-26T03:00:00": {
        "bins": 30,
        "n_vals_hr": 6,
        "vals": {
            "v1": [
                -0.277
            ],
            "v2": [
                0.153
            ],
            "v3": [
                0.0035
            ]
        }
    },
    "2018-01-26T04:00:00": {
        "bins": 30,
        "n_vals_hr": 5,
        "vals": {
            "v1": [
                -0.314
            ],
            "v2": [
                0.147
            ],
            "v3": [
                0.013
            ]
        }
    },
    "2018-01-26T05:00:00": {
        "bins": 30,
        "n_vals_hr": 6,
        "vals": {
            "v1": [
                -0.2365
            ],
            "v2": [
                0.014499999999999999
            ],
            "v3": [
                -0.0125
            ]
        }
    },
    "2018-01-26T06:00:00": {
        "bins": 30,
        "n_vals_hr": 5,
        "vals": {
            "v1": [
                -0.236
            ],
            "v2": [
                0.031
            ],
            "v3": [
                -0.01
            ]
        }
    },
    "2018-01-26T07:00:00": {
        "bins": 30,
        "n_vals_hr": 6,
        "vals": {
            "v1": [
                -0.1955
            ],
            "v2": [
                -0.004
            ],
            "v3": [
                -0.005
            ]
        }
    },
    "2018-01-26T08:00:00": {
        "bins": 30,
        "n_vals_hr": 5,
        "vals": {
            "v1": [
                -0.168
            ],
            "v2": [
                0.079
            ],
            "v3": [
                0.019
            ]
        }
    },
    "2018-01-26T11:00:00": {
        "bins": 30,
        "n_vals_hr": 2,
        "vals": {
            "v1": [
                -0.237
            ],
            "v2": [
                0.0265
            ],
            "v3": [
                -0.012499999999999999
            ]
        }
    },
    "2018-01-26T12:00:00": {
        "bins": 30,
        "n_vals_hr": 6,
        "vals": {
            "v1": [
                -0.1995
            ],
            "v2": [
                0.0545
            ],
            "v3": [
                0.001
            ]
        }
    },
    "2018-01-26T13:00:00": {
        "bins": 30,
        "n_vals_hr": 6,
        "vals": {
            "v1": [
                -0.222
            ],
            "v2": [
                -0.002
            ],
            "v3": [
                -0.008
            ]
        }
    },
    "2018-01-26T14:00:00": {
        "bins": 30,
        "n_vals_hr": 6,
        "vals": {
            "v1": [
                -0.1475
            ],
            "v2": [
                0.0915
            ],
            "v3": [
                0.0195
            ]
        }
    },
    "2018-01-26T15:00:00": {
        "bins": 30,
        "n_vals_hr": 6,
        "vals": {
            "v1": [
                -0.028999999999999998
            ],
            "v2": [
                0.1855
            ],
            "v3": [
                0.037500000000000006
            ]
        }
    },
    "2018-01-26T16:00:00": {
        "bins": 30,
        "n_vals_hr": 6,
        "vals": {
            "v1": [
                -0.004
            ],
            "v2": [
                0.2085
            ],
            "v3": [
                0.0305
            ]
        }
    },
    "2018-01-26T17:00:00": {
        "bins": 30,
        "n_vals_hr": 6,
        "vals": {
            "v1": [
                0.025500000000000002
            ],
            "v2": [
                0.1785
            ],
            "v3": [
                0.037000000000000005
            ]
        }
    },
    "2018-01-26T18:00:00": {
        "bins": 30,
        "n_vals_hr": 6,
        "vals": {
            "v1": [
                -0.074
            ],
            "v2": [
                0.23
            ],
            "v3": [
                0.0345
            ]
        }
    },
    "2018-01-26T19:00:00": {
        "bins": 30,
        "n_vals_hr": 6,
        "vals": {
            "v1": [
                -0.10350000000000001
            ],
            "v2": [
                0.2945
            ],
            "v3": [
                0.041
            ]
        }
    },
    "2018-01-26T20:00:00": {
        "bins": 30,
        "n_vals_hr": 5,
        "vals": {
            "v1": [
                -0.23
            ],
            "v2": [
                0.186
            ],
            "v3": [
                0.024
            ]
        }
    },
    "2018-01-26T21:00:00": {
        "bins": 30,
        "n_vals_hr": 6,
        "vals": {
            "v1": [
                -0.14950000000000002
            ],
            "v2": [
                0.3065
            ],
            "v3": [
                0.038
            ]
        }
    },
    "2018-01-26T22:00:00": {
        "bins": 30,
        "n_vals_hr": 6,
        "vals": {
            "v1": [
                -0.0825
            ],
            "v2": [
                0.2645
            ],
            "v3": [
                0.032
            ]
        }
    },
    "2018-01-26T23:00:00": {
        "bins": 30,
        "n_vals_hr": 6,
        "vals": {
            "v1": [
                -0.038
            ],
            "v2": [
                0.1995
            ],
            "v3": [
                0.0345
            ]
        }
    },
    "2018-01-27T00:00:00": {
        "bins": 30,
        "n_vals_hr": 6,
        "vals": {
            "v1": [
                -0.0215
            ],
            "v2": [
                0.193
            ],
            "v3": [
                0.034
            ]
        }
    },
    "2018-01-27T01:00:00": {
        "bins": 30,
        "n_vals_hr": 6,
        "vals": {
            "v1": [
                -0.053000000000000005
            ],
            "v2": [
                0.2
            ],
            "v3": [
                0.0325
            ]
        }
    },
    "2018-01-27T02:00:00": {
        "bins": 30,
        "n_vals_hr": 6,
        "vals": {
            "v1": [
                -0.052000000000000005
            ],
            "v2": [
                0.194
            ],
            "v3": [
                0.036500000000000005
            ]
        }
    },
    "2018-01-27T03:00:00": {
        "bins": 30,
        "n_vals_hr": 6,
        "vals": {
            "v1": [
                -0.039
            ],
            "v2": [
                0.1965
            ],
            "v3": [
                0.03
            ]
        }
    },
    "2018-01-27T04:00:00": {
        "bins": 30,
        "n_vals_hr": 6,
        "vals": {
            "v1": [
                -0.05
            ],
            "v2": [
                0.166
            ],
            "v3": [
                0.034
            ]
        }
    },
    "2018-01-27T05:00:00": {
        "bins": 30,
        "n_vals_hr": 6,
        "vals": {
            "v1": [
                -0.03
            ],
            "v2": [
                0.14700000000000002
            ],
            "v3": [
                0.036000000000000004
            ]
        }
    },
    "2018-01-27T06:00:00": {
        "bins": 30,
        "n_vals_hr": 5,
        "vals": {
            "v1": [
                -0.033
            ],
            "v2": [
                0.084
            ],
            "v3": [
                0.029
            ]
        }
    },
    "2018-01-27T07:00:00": {
        "bins": 30,
        "n_vals_hr": 6,
        "vals": {
            "v1": [
                -0.0245
            ],
            "v2": [
                0.08549999999999999
            ],
            "v3": [
                0.032
            ]
        }
    },
    "2018-01-27T08:00:00": {
        "bins": 30,
        "n_vals_hr": 5,
        "vals": {
            "v1": [
                -0.014
            ],
            "v2": [
                0.084
            ],
            "v3": [
                0.018
            ]
        }
    },
    "2018-01-27T09:00:00": {
        "bins": 30,
        "n_vals_hr": 6,
        "vals": {
            "v1": [
                -0.017
            ],
            "v2": [
                0.022
            ],
            "v3": [
                0.027999999999999997
            ]
        }
    },
    "2018-01-27T10:00:00": {
        "bins": 30,
        "n_vals_hr": 5,
        "vals": {
            "v1": [
                -0.059
            ],
            "v2": [
                0.022
            ],
            "v3": [
                0.03
            ]
        }
    },
    "2018-01-27T11:00:00": {
        "bins": 30,
        "n_vals_hr": 6,
        "vals": {
            "v1": [
                -0.0325
            ],
            "v2": [
                0.0055
            ],
            "v3": [
                0.0245
            ]
        }
    },
    "2018-01-27T12:00:00": {
        "bins": 30,
        "n_vals_hr": 6,
        "vals": {
            "v1": [
                -0.0195
            ],
            "v2": [
                0.0025
            ],
            "v3": [
                0.0225
            ]
        }
    },
    "2018-01-27T13:00:00": {
        "bins": 30,
        "n_vals_hr": 6,
        "vals": {
            "v1": [
                -0.0435
            ],
            "v2": [
                -0.009999999999999998
            ],
            "v3": [
                0.0275
            ]
        }
    },
    "2018-01-27T14:00:00": {
        "bins": 30,
        "n_vals_hr": 5,
        "vals": {
            "v1": [
                -0.001
            ],
            "v2": [
                -0.008
            ],
            "v3": [
                0.029
            ]
        }
    },
    "2018-01-27T15:00:00": {
        "bins": 30,
        "n_vals_hr": 6,
        "vals": {
            "v1": [
                -0.0065
            ],
            "v2": [
                -0.014
            ],
            "v3": [
                0.020999999999999998
            ]
        }
    },
    "2018-01-27T16:00:00": {
        "bins": 30,
        "n_vals_hr": 6,
        "vals": {
            "v1": [
                -0.0075
            ],
            "v2": [
                0.024
            ],
            "v3": [
                0.022
            ]
        }
    },
    "2018-01-27T17:00:00": {
        "bins": 30,
        "n_vals_hr": 5,
        "vals": {
            "v1": [
                -0.096
            ],
            "v2": [
                0.049
            ],
            "v3": [
                0.017
            ]
        }
    },
    "2018-01-27T18:00:00": {
        "bins": 30,
        "n_vals_hr": 6,
        "vals": {
            "v1": [
                -0.1005
            ],
            "v2": [
                0.07400000000000001
            ],
            "v3": [
                0.026500000000000003
            ]
        }
    },
    "2018-01-27T19:00:00": {
        "bins": 30,
        "n_vals_hr": 5,
        "vals": {
            "v1": [
                -0.088
            ],
            "v2": [
                0.056
            ],
            "v3": [
                0.02
            ]
        }
    },
    "2018-01-27T20:00:00": {
        "bins": 30,
        "n_vals_hr": 6,
        "vals": {
            "v1": [
                -0.0905
            ],
            "v2": [
                0.0555
            ],
            "v3": [
                0.020999999999999998
            ]
        }
    },
    "2018-01-27T21:00:00": {
        "bins": 30,
        "n_vals_hr": 6,
        "vals": {
            "v1": [
                -0.10700000000000001
            ],
            "v2": [
                0.0635
            ],
            "v3": [
                0.018000000000000002
            ]
        }
    },
    "2018-01-27T22:00:00": {
        "bins": 30,
        "n_vals_hr": 6,
        "vals": {
            "v1": [
                -0.201
            ],
            "v2": [
                0.063
            ],
            "v3": [
                0.018000000000000002
            ]
        }
    },
    "2018-01-27T23:00:00": {
        "bins": 30,
        "n_vals_hr": 6,
        "vals": {
            "v1": [
                -0.17049999999999998
            ],
            "v2": [
                0.059
            ],
            "v3": [
                0.014
            ]
        }
    },
    "2018-01-28T00:00:00": {
        "bins": 30,
        "n_vals_hr": 6,
        "vals": {
            "v1": [
                -0.2285
            ],
            "v2": [
                0.03
            ],
            "v3": [
                0.0095
            ]
        }
    },
    "2018-01-28T01:00:00": {
        "bins": 30,
        "n_vals_hr": 6,
        "vals": {
            "v1": [
                -0.1935
            ],
            "v2": [
                -0.006999999999999999
            ],
            "v3": [
                -0.0015
            ]
        }
    },
    "2018-01-28T02:00:00": {
        "bins": 30,
        "n_vals_hr": 5,
        "vals": {
            "v1": [
                -0.234
            ],
            "v2": [
                0.04
            ],
            "v3": [
                0.008
            ]
        }
    },
    "2018-01-28T03:00:00": {
        "bins": 30,
        "n_vals_hr": 6,
        "vals": {
            "v1": [
                -0.114
            ],
            "v2": [
                0.036000000000000004
            ],
            "v3": [
                0.038
            ]
        }
    },
    "2018-01-28T04:00:00": {
        "bins": 30,
        "n_vals_hr": 6,
        "vals": {
            "v1": [
                -0.0865
            ],
            "v2": [
                -0.002
            ],
            "v3": [
                0.025
            ]
        }
    },
    "2018-01-28T05:00:00": {
        "bins": 30,
        "n_vals_hr": 5,
        "vals": {
            "v1": [
                -0.004
            ],
            "v2": [
                -0.032
            ],
            "v3": [
                0.019
            ]
        }
    },
    "2018-01-28T06:00:00": {
        "bins": 30,
        "n_vals_hr": 6,
        "vals": {
            "v1": [
                0.0435
            ],
            "v2": [
                -0.089
            ],
            "v3": [
                0.0305
            ]
        }
    },
    "2018-01-28T07:00:00": {
        "bins": 30,
        "n_vals_hr": 6,
        "vals": {
            "v1": [
                0.096
            ],
            "v2": [
                -0.05
            ],
            "v3": [
                0.0285
            ]
        }
    },
    "2018-01-28T08:00:00": {
        "bins": 30,
        "n_vals_hr": 6,
        "vals": {
            "v1": [
                0.10300000000000001
            ],
            "v2": [
                -0.036500000000000005
            ],
            "v3": [
                0.0335
            ]
        }
    },
    "2018-01-28T09:00:00": {
        "bins": 30,
        "n_vals_hr": 6,
        "vals": {
            "v1": [
                0.091
            ],
            "v2": [
                -0.028499999999999998
            ],
            "v3": [
                0.027
            ]
        }
    },
    "2018-01-28T10:00:00": {
        "bins": 30,
        "n_vals_hr": 6,
        "vals": {
            "v1": [
                0.16749999999999998
            ],
            "v2": [
                -0.0005
            ],
            "v3": [
                0.041499999999999995
            ]
        }
    },
    "2018-01-28T11:00:00": {
        "bins": 30,
        "n_vals_hr": 6,
        "vals": {
            "v1": [
                0.156
            ],
            "v2": [
                -0.0075
            ],
            "v3": [
                0.04
            ]
        }
    },
    "2018-01-28T12:00:00": {
        "bins": 30,
        "n_vals_hr": 6,
        "vals": {
            "v1": [
                0.11549999999999999
            ],
            "v2": [
                0.02
            ],
            "v3": [
                0.0375
            ]
        }
    },
    "2018-01-28T13:00:00": {
        "bins": 30,
        "n_vals_hr": 6,
        "vals": {
            "v1": [
                0.0275
            ],
            "v2": [
                0.018000000000000002
            ],
            "v3": [
                0.037500000000000006
            ]
        }
    },
    "2018-01-28T14:00:00": {
        "bins": 30,
        "n_vals_hr": 6,
        "vals": {
            "v1": [
                -0.02
            ],
            "v2": [
                0.091
            ],
            "v3": [
                0.043
            ]
        }
    },
    "2018-01-28T15:00:00": {
        "bins": 30,
        "n_vals_hr": 5,
        "vals": {
            "v1": [
                0.012
            ],
            "v2": [
                0.049
            ],
            "v3": [
                0.038
            ]
        }
    },
    "2018-01-28T16:00:00": {
        "bins": 30,
        "n_vals_hr": 6,
        "vals": {
            "v1": [
                0.038
            ],
            "v2": [
                0.020999999999999998
            ],
            "v3": [
                0.0315
            ]
        }
    },
    "2018-01-28T17:00:00": {
        "bins": 30,
        "n_vals_hr": 6,
        "vals": {
            "v1": [
                -0.033
            ],
            "v2": [
                0.0005
            ],
            "v3": [
                0.016
            ]
        }
    },
    "2018-01-28T18:00:00": {
        "bins": 30,
        "n_vals_hr": 6,
        "vals": {
            "v1": [
                -0.124
            ],
            "v2": [
                0.0575
            ],
            "v3": [
                0.0235
            ]
        }
    },
    "2018-01-28T19:00:00": {
        "bins": 30,
        "n_vals_hr": 6,
        "vals": {
            "v1": [
                -0.16849999999999998
            ],
            "v2": [
                0.056499999999999995
            ],
            "v3": [
                0.0155
            ]
        }
    },
    "2018-01-28T20:00:00": {
        "bins": 30,
        "n_vals_hr": 6,
        "vals": {
            "v1": [
                -0.16999999999999998
            ],
            "v2": [
                0.109
            ],
            "v3": [
                0.016
            ]
        }
    },
    "2018-01-28T21:00:00": {
        "bins": 30,
        "n_vals_hr": 6,
        "vals": {
            "v1": [
                -0.2475
            ],
            "v2": [
                0.088
            ],
            "v3": [
                0.0015
            ]
        }
    },
    "2018-01-28T22:00:00": {
        "bins": 30,
        "n_vals_hr": 6,
        "vals": {
            "v1": [
                -0.308
            ],
            "v2": [
                0.136
            ],
            "v3": [
                0.008
            ]
        }
    },
    "2018-01-28T23:00:00": {
        "bins": 30,
        "n_vals_hr": 6,
        "vals": {
            "v1": [
                -0.324
            ],
            "v2": [
                0.135
            ],
            "v3": [
                0.008
            ]
        }
    },
    "2018-01-29T00:00:00": {
        "bins": 30,
        "n_vals_hr": 5,
        "vals": {
            "v1": [
                -0.322
            ],
            "v2": [
                0.152
            ],
            "v3": [
                0.003
            ]
        }
    },
    "2018-01-29T01:00:00": {
        "bins": 30,
        "n_vals_hr": 6,
        "vals": {
            "v1": [
                -0.329
            ],
            "v2": [
                0.095
            ],
            "v3": [
                0.0035
            ]
        }
    },
    "2018-01-29T02:00:00": {
        "bins": 30,
        "n_vals_hr": 5,
        "vals": {
            "v1": [
                -0.308
            ],
            "v2": [
                0.097
            ],
            "v3": [
                0.003
            ]
        }
    },
    "2018-01-29T03:00:00": {
        "bins": 30,
        "n_vals_hr": 6,
        "vals": {
            "v1": [
                -0.265
            ],
            "v2": [
                0.10250000000000001
            ],
            "v3": [
                0.0005
            ]
        }
    },
    "2018-01-29T04:00:00": {
        "bins": 30,
        "n_vals_hr": 5,
        "vals": {
            "v1": [
                -0.331
            ],
            "v2": [
                0.107
            ],
            "v3": [
                -0.021
            ]
        }
    },
    "2018-01-29T05:00:00": {
        "bins": 30,
        "n_vals_hr": 6,
        "vals": {
            "v1": [
                -0.2995
            ],
            "v2": [
                0.121
            ],
            "v3": [
                -0.016
            ]
        }
    },
    "2018-01-29T06:00:00": {
        "bins": 30,
        "n_vals_hr": 5,
        "vals": {
            "v1": [
                -0.21
            ],
            "v2": [
                0.013
            ],
            "v3": [
                -0.008
            ]
        }
    },
    "2018-01-29T07:00:00": {
        "bins": 30,
        "n_vals_hr": 6,
        "vals": {
            "v1": [
                -0.0605
            ],
            "v2": [
                -0.104
            ],
            "v3": [
                0.005
            ]
        }
    },
    "2018-01-29T08:00:00": {
        "bins": 30,
        "n_vals_hr": 5,
        "vals": {
            "v1": [
                -0.043
            ],
            "v2": [
                -0.099
            ],
            "v3": [
                0.022
            ]
        }
    },
    "2018-01-29T09:00:00": {
        "bins": 30,
        "n_vals_hr": 6,
        "vals": {
            "v1": [
                -0.024
            ],
            "v2": [
                -0.1385
            ],
            "v3": [
                0.0125
            ]
        }
    },
    "2018-01-29T10:00:00": {
        "bins": 30,
        "n_vals_hr": 6,
        "vals": {
            "v1": [
                0.048
            ],
            "v2": [
                -0.1365
            ],
            "v3": [
                0.022
            ]
        }
    },
    "2018-01-29T11:00:00": {
        "bins": 30,
        "n_vals_hr": 5,
        "vals": {
            "v1": [
                0.035
            ],
            "v2": [
                -0.106
            ],
            "v3": [
                0.019
            ]
        }
    },
    "2018-01-29T12:00:00": {
        "bins": 30,
        "n_vals_hr": 6,
        "vals": {
            "v1": [
                0.0935
            ],
            "v2": [
                -0.011
            ],
            "v3": [
                0.0385
            ]
        }
    },
    "2018-01-29T13:00:00": {
        "bins": 30,
        "n_vals_hr": 5,
        "vals": {
            "v1": [
                0.166
            ],
            "v2": [
                0.024
            ],
            "v3": [
                0.046
            ]
        }
    },
    "2018-01-29T14:00:00": {
        "bins": 30,
        "n_vals_hr": 6,
        "vals": {
            "v1": [
                0.217
            ],
            "v2": [
                0.023
            ],
            "v3": [
                0.0525
            ]
        }
    },
    "2018-01-29T15:00:00": {
        "bins": 30,
        "n_vals_hr": 6,
        "vals": {
            "v1": [
                0.1485
            ],
            "v2": [
                -0.0075
            ],
            "v3": [
                0.0395
            ]
        }
    },
    "2018-01-29T16:00:00": {
        "bins": 30,
        "n_vals_hr": 6,
        "vals": {
            "v1": [
                0.137
            ],
            "v2": [
                -0.0115
            ],
            "v3": [
                0.034
            ]
        }
    },
    "2018-01-29T17:00:00": {
        "bins": 30,
        "n_vals_hr": 5,
        "vals": {
            "v1": [
                0.107
            ],
            "v2": [
                0.037
            ],
            "v3": [
                0.035
            ]
        }
    },
    "2018-01-29T18:00:00": {
        "bins": 30,
        "n_vals_hr": 5,
        "vals": {
            "v1": [
                0.038
            ],
            "v2": [
                0.122
            ],
            "v3": [
                0.024
            ]
        }
    },
    "2018-01-29T19:00:00": {
        "bins": 30,
        "n_vals_hr": 6,
        "vals": {
            "v1": [
                0.0
            ],
            "v2": [
                0.15
            ],
            "v3": [
                0.039
            ]
        }
    },
    "2018-01-29T20:00:00": {
        "bins": 30,
        "n_vals_hr": 5,
        "vals": {
            "v1": [
                -0.038
            ],
            "v2": [
                0.163
            ],
            "v3": [
                0.026
            ]
        }
    },
    "2018-01-29T21:00:00": {
        "bins": 30,
        "n_vals_hr": 6,
        "vals": {
            "v1": [
                -0.1205
            ],
            "v2": [
                0.14900000000000002
            ],
            "v3": [
                0.0295
            ]
        }
    },
    "2018-01-29T22:00:00": {
        "bins": 30,
        "n_vals_hr": 6,
        "vals": {
            "v1": [
                -0.1435
            ],
            "v2": [
                0.1925
            ],
            "v3": [
                0.02
            ]
        }
    },
    "2018-01-29T23:00:00": {
        "bins": 30,
        "n_vals_hr": 6,
        "vals": {
            "v1": [
                -0.279
            ],
            "v2": [
                0.2115
            ],
            "v3": [
                0.0125
            ]
        }
    },
    "2018-01-30T00:00:00": {
        "bins": 30,
        "n_vals_hr": 6,
        "vals": {
            "v1": [
                -0.368
            ],
            "v2": [
                0.154
            ],
            "v3": [
                -0.0015
            ]
        }
    },
    "2018-01-30T01:00:00": {
        "bins": 30,
        "n_vals_hr": 6,
        "vals": {
            "v1": [
                -0.33
            ],
            "v2": [
                0.106
            ],
            "v3": [
                -0.006
            ]
        }
    },
    "2018-01-30T02:00:00": {
        "bins": 30,
        "n_vals_hr": 6,
        "vals": {
            "v1": [
                -0.307
            ],
            "v2": [
                0.14550000000000002
            ],
            "v3": [
                0.0055
            ]
        }
    },
    "2018-01-30T03:00:00": {
        "bins": 30,
        "n_vals_hr": 5,
        "vals": {
            "v1": [
                -0.291
            ],
            "v2": [
                0.17
            ],
            "v3": [
                0.007
            ]
        }
    },
    "2018-01-30T04:00:00": {
        "bins": 30,
        "n_vals_hr": 6,
        "vals": {
            "v1": [
                -0.3515
            ],
            "v2": [
                0.1125
            ],
            "v3": [
                -0.0025
            ]
        }
    },
    "2018-01-30T05:00:00": {
        "bins": 30,
        "n_vals_hr": 6,
        "vals": {
            "v1": [
                -0.339
            ],
            "v2": [
                0.1485
            ],
            "v3": [
                -0.0025
            ]
        }
    },
    "2018-01-30T06:00:00": {
        "bins": 30,
        "n_vals_hr": 6,
        "vals": {
            "v1": [
                -0.2635
            ],
            "v2": [
                0.116
            ],
            "v3": [
                -0.0055
            ]
        }
    },
    "2018-01-30T07:00:00": {
        "bins": 30,
        "n_vals_hr": 5,
        "vals": {
            "v1": [
                -0.281
            ],
            "v2": [
                0.038
            ],
            "v3": [
                -0.007
            ]
        }
    },
    "2018-01-30T08:00:00": {
        "bins": 30,
        "n_vals_hr": 6,
        "vals": {
            "v1": [
                -0.1165
            ],
            "v2": [
                0.0575
            ],
            "v3": [
                0.0125
            ]
        }
    },
    "2018-01-30T09:00:00": {
        "bins": 30,
        "n_vals_hr": 6,
        "vals": {
            "v1": [
                -0.006
            ],
            "v2": [
                -0.081
            ],
            "v3": [
                0.0155
            ]
        }
    },
    "2018-01-30T10:00:00": {
        "bins": 30,
        "n_vals_hr": 6,
        "vals": {
            "v1": [
                0.1325
            ],
            "v2": [
                -0.244
            ],
            "v3": [
                0.017
            ]
        }
    },
    "2018-01-30T11:00:00": {
        "bins": 30,
        "n_vals_hr": 5,
        "vals": {
            "v1": [
                0.156
            ],
            "v2": [
                -0.269
            ],
            "v3": [
                0.021
            ]
        }
    },
    "2018-01-30T12:00:00": {
        "bins": 30,
        "n_vals_hr": 6,
        "vals": {
            "v1": [
                0.16699999999999998
            ],
            "v2": [
                -0.28300000000000003
            ],
            "v3": [
                0.0165
            ]
        }
    },
    "2018-01-30T13:00:00": {
        "bins": 30,
        "n_vals_hr": 5,
        "vals": {
            "v1": [
                0.172
            ],
            "v2": [
                -0.221
            ],
            "v3": [
                0.028
            ]
        }
    },
    "2018-01-30T14:00:00": {
        "bins": 30,
        "n_vals_hr": 6,
        "vals": {
            "v1": [
                0.217
            ],
            "v2": [
                -0.236
            ],
            "v3": [
                0.019
            ]
        }
    },
    "2018-01-30T15:00:00": {
        "bins": 30,
        "n_vals_hr": 5,
        "vals": {
            "v1": [
                0.22
            ],
            "v2": [
                -0.167
            ],
            "v3": [
                0.029
            ]
        }
    },
    "2018-01-30T16:00:00": {
        "bins": 30,
        "n_vals_hr": 6,
        "vals": {
            "v1": [
                0.211
            ],
            "v2": [
                -0.1605
            ],
            "v3": [
                0.0315
            ]
        }
    },
    "2018-01-30T17:00:00": {
        "bins": 30,
        "n_vals_hr": 5,
        "vals": {
            "v1": [
                0.207
            ],
            "v2": [
                -0.143
            ],
            "v3": [
                0.027
            ]
        }
    },
    "2018-01-30T18:00:00": {
        "bins": 30,
        "n_vals_hr": 6,
        "vals": {
            "v1": [
                0.143
            ],
            "v2": [
                -0.08499999999999999
            ],
            "v3": [
                0.0295
            ]
        }
    },
    "2018-01-30T19:00:00": {
        "bins": 30,
        "n_vals_hr": 6,
        "vals": {
            "v1": [
                0.1615
            ],
            "v2": [
                -0.054
            ],
            "v3": [
                0.026000000000000002
            ]
        }
    },
    "2018-01-30T20:00:00": {
        "bins": 30,
        "n_vals_hr": 6,
        "vals": {
            "v1": [
                0.093
            ],
            "v2": [
                -0.054
            ],
            "v3": [
                0.020499999999999997
            ]
        }
    },
    "2018-01-30T21:00:00": {
        "bins": 30,
        "n_vals_hr": 5,
        "vals": {
            "v1": [
                0.104
            ],
            "v2": [
                0.001
            ],
            "v3": [
                0.04
            ]
        }
    },
    "2018-01-30T22:00:00": {
        "bins": 30,
        "n_vals_hr": 6,
        "vals": {
            "v1": [
                0.056999999999999995
            ],
            "v2": [
                0.0095
            ],
            "v3": [
                0.036500000000000005
            ]
        }
    },
    "2018-01-30T23:00:00": {
        "bins": 30,
        "n_vals_hr": 6,
        "vals": {
            "v1": [
                -0.0575
            ],
            "v2": [
                0.0335
            ],
            "v3": [
                0.017
            ]
        }
    },
    "2018-01-31T00:00:00": {
        "bins": 30,
        "n_vals_hr": 6,
        "vals": {
            "v1": [
                -0.1495
            ],
            "v2": [
                0.0435
            ],
            "v3": [
                0.018000000000000002
            ]
        }
    },
    "2018-01-31T01:00:00": {
        "bins": 30,
        "n_vals_hr": 6,
        "vals": {
            "v1": [
                -0.20450000000000002
            ],
            "v2": [
                0.0935
            ],
            "v3": [
                0.005
            ]
        }
    },
    "2018-01-31T02:00:00": {
        "bins": 30,
        "n_vals_hr": 5,
        "vals": {
            "v1": [
                -0.292
            ],
            "v2": [
                0.118
            ],
            "v3": [
                0.003
            ]
        }
    },
    "2018-01-31T03:00:00": {
        "bins": 30,
        "n_vals_hr": 6,
        "vals": {
            "v1": [
                -0.273
            ],
            "v2": [
                0.11
            ],
            "v3": [
                -0.001
            ]
        }
    },
    "2018-01-31T04:00:00": {
        "bins": 30,
        "n_vals_hr": 6,
        "vals": {
            "v1": [
                -0.28800000000000003
            ],
            "v2": [
                0.1205
            ],
            "v3": [
                -0.0005
            ]
        }
    },
    "2018-01-31T05:00:00": {
        "bins": 30,
        "n_vals_hr": 6,
        "vals": {
            "v1": [
                -0.3365
            ],
            "v2": [
                0.11549999999999999
            ],
            "v3": [
                -0.0025
            ]
        }
    },
    "2018-01-31T06:00:00": {
        "bins": 30,
        "n_vals_hr": 6,
        "vals": {
            "v1": [
                -0.355
            ],
            "v2": [
                0.111
            ],
            "v3": [
                -0.008
            ]
        }
    },
    "2018-01-31T07:00:00": {
        "bins": 30,
        "n_vals_hr": 5,
        "vals": {
            "v1": [
                -0.169
            ],
            "v2": [
                0.149
            ],
            "v3": [
                0.024
            ]
        }
    },
    "2018-01-31T08:00:00": {
        "bins": 30,
        "n_vals_hr": 6,
        "vals": {
            "v1": [
                -0.2565
            ],
            "v2": [
                0.1675
            ],
            "v3": [
                0.0024999999999999996
            ]
        }
    },
    "2018-01-31T09:00:00": {
        "bins": 30,
        "n_vals_hr": 6,
        "vals": {
            "v1": [
                -0.40249999999999997
            ],
            "v2": [
                0.1235
            ],
            "v3": [
                -0.033
            ]
        }
    },
    "2018-01-31T10:00:00": {
        "bins": 30,
        "n_vals_hr": 6,
        "vals": {
            "v1": [
                -0.29400000000000004
            ],
            "v2": [
                0.133
            ],
            "v3": [
                -0.002
            ]
        }
    },
    "2018-01-31T11:00:00": {
        "bins": 30,
        "n_vals_hr": 6,
        "vals": {
            "v1": [
                -0.2905
            ],
            "v2": [
                0.0965
            ],
            "v3": [
                -0.006500000000000001
            ]
        }
    },
    "2018-01-31T12:00:00": {
        "bins": 30,
        "n_vals_hr": 6,
        "vals": {
            "v1": [
                -0.2855
            ],
            "v2": [
                -0.0135
            ],
            "v3": [
                -0.028499999999999998
            ]
        }
    },
    "2018-01-31T13:00:00": {
        "bins": 30,
        "n_vals_hr": 6,
        "vals": {
            "v1": [
                -0.2105
            ],
            "v2": [
                -0.0034999999999999996
            ],
            "v3": [
                -0.01
            ]
        }
    },
    "2018-01-31T14:00:00": {
        "bins": 30,
        "n_vals_hr": 6,
        "vals": {
            "v1": [
                -0.21550000000000002
            ],
            "v2": [
                0.018000000000000002
            ],
            "v3": [
                0.014499999999999999
            ]
        }
    },
    "2018-01-31T15:00:00": {
        "bins": 30,
        "n_vals_hr": 6,
        "vals": {
            "v1": [
                -0.182
            ],
            "v2": [
                0.0785
            ],
            "v3": [
                0.025500000000000002
            ]
        }
    },
    "2018-01-31T16:00:00": {
        "bins": 30,
        "n_vals_hr": 6,
        "vals": {
            "v1": [
                -0.14100000000000001
            ],
            "v2": [
                0.0595
            ],
            "v3": [
                0.016
            ]
        }
    },
    "2018-01-31T17:00:00": {
        "bins": 30,
        "n_vals_hr": 6,
        "vals": {
            "v1": [
                -0.036000000000000004
            ],
            "v2": [
                -0.017
            ],
            "v3": [
                0.026000000000000002
            ]
        }
    },
    "2018-01-31T18:00:00": {
        "bins": 30,
        "n_vals_hr": 6,
        "vals": {
            "v1": [
                -0.1765
            ],
            "v2": [
                -0.0705
            ],
            "v3": [
                0.006
            ]
        }
    },
    "2018-01-31T19:00:00": {
        "bins": 30,
        "n_vals_hr": 6,
        "vals": {
            "v1": [
                -0.218
            ],
            "v2": [
                -0.03
            ],
            "v3": [
                -0.0205
            ]
        }
    },
    "2018-01-31T20:00:00": {
        "bins": 30,
        "n_vals_hr": 5,
        "vals": {
            "v1": [
                -0.237
            ],
            "v2": [
                -0.003
            ],
            "v3": [
                -0.039
            ]
        }
    },
    "2018-01-31T21:00:00": {
        "bins": 30,
        "n_vals_hr": 6,
        "vals": {
            "v1": [
                -0.23249999999999998
            ],
            "v2": [
                0.066
            ],
            "v3": [
                -0.007
            ]
        }
    },
    "2018-01-31T22:00:00": {
        "bins": 30,
        "n_vals_hr": 6,
        "vals": {
            "v1": [
                -0.2135
            ],
            "v2": [
                0.068
            ],
            "v3": [
                0.002
            ]
        }
    },
    "2018-01-31T23:00:00": {
        "bins": 30,
        "n_vals_hr": 6,
        "vals": {
            "v1": [
                -0.279
            ],
            "v2": [
                0.1105
            ],
            "v3": [
                0.001
            ]
        }
    },
    "2018-02-01T00:00:00": {
        "bins": 30,
        "n_vals_hr": 5,
        "vals": {
            "v1": [
                -0.287
            ],
            "v2": [
                0.099
            ],
            "v3": [
                -0.012
            ]
        }
    },
    "2018-02-01T01:00:00": {
        "bins": 30,
        "n_vals_hr": 6,
        "vals": {
            "v1": [
                -0.344
            ],
            "v2": [
                0.1155
            ],
            "v3": [
                -0.013999999999999999
            ]
        }
    },
    "2018-02-01T02:00:00": {
        "bins": 30,
        "n_vals_hr": 5,
        "vals": {
            "v1": [
                -0.323
            ],
            "v2": [
                0.124
            ],
            "v3": [
                -0.028
            ]
        }
    },
    "2018-02-01T03:00:00": {
        "bins": 30,
        "n_vals_hr": 6,
        "vals": {
            "v1": [
                -0.23199999999999998
            ],
            "v2": [
                0.1755
            ],
            "v3": [
                0.0205
            ]
        }
    },
    "2018-02-01T04:00:00": {
        "bins": 30,
        "n_vals_hr": 6,
        "vals": {
            "v1": [
                -0.22999999999999998
            ],
            "v2": [
                0.0655
            ],
            "v3": [
                -0.032
            ]
        }
    },
    "2018-02-01T05:00:00": {
        "bins": 30,
        "n_vals_hr": 6,
        "vals": {
            "v1": [
                -0.297
            ],
            "v2": [
                0.013000000000000001
            ],
            "v3": [
                -0.044
            ]
        }
    },
    "2018-02-01T06:00:00": {
        "bins": 30,
        "n_vals_hr": 6,
        "vals": {
            "v1": [
                -0.264
            ],
            "v2": [
                0.024499999999999997
            ],
            "v3": [
                -0.024
            ]
        }
    },
    "2018-02-01T07:00:00": {
        "bins": 30,
        "n_vals_hr": 5,
        "vals": {
            "v1": [
                -0.184
            ],
            "v2": [
                0.05
            ],
            "v3": [
                0.001
            ]
        }
    },
    "2018-02-01T08:00:00": {
        "bins": 30,
        "n_vals_hr": 6,
        "vals": {
            "v1": [
                -0.195
            ],
            "v2": [
                -0.002000000000000001
            ],
            "v3": [
                -0.0275
            ]
        }
    },
    "2018-02-01T09:00:00": {
        "bins": 30,
        "n_vals_hr": 6,
        "vals": {
            "v1": [
                -0.10800000000000001
            ],
            "v2": [
                -0.0175
            ],
            "v3": [
                0.026
            ]
        }
    },
    "2018-02-01T10:00:00": {
        "bins": 30,
        "n_vals_hr": 6,
        "vals": {
            "v1": [
                -0.057
            ],
            "v2": [
                -0.10900000000000001
            ],
            "v3": [
                -0.004
            ]
        }
    },
    "2018-02-01T11:00:00": {
        "bins": 30,
        "n_vals_hr": 5,
        "vals": {
            "v1": [
                -0.06
            ],
            "v2": [
                -0.184
            ],
            "v3": [
                -0.013
            ]
        }
    },
    "2018-02-01T12:00:00": {
        "bins": 30,
        "n_vals_hr": 6,
        "vals": {
            "v1": [
                -0.0485
            ],
            "v2": [
                -0.122
            ],
            "v3": [
                0.0075
            ]
        }
    },
    "2018-02-01T13:00:00": {
        "bins": 30,
        "n_vals_hr": 6,
        "vals": {
            "v1": [
                0.045
            ],
            "v2": [
                -0.07050000000000001
            ],
            "v3": [
                0.0235
            ]
        }
    },
    "2018-02-01T14:00:00": {
        "bins": 30,
        "n_vals_hr": 6,
        "vals": {
            "v1": [
                0.1315
            ],
            "v2": [
                -0.018
            ],
            "v3": [
                0.027
            ]
        }
    },
    "2018-02-01T15:00:00": {
        "bins": 30,
        "n_vals_hr": 5,
        "vals": {
            "v1": [
                0.124
            ],
            "v2": [
                -0.022
            ],
            "v3": [
                0.04
            ]
        }
    },
    "2018-02-01T16:00:00": {
        "bins": 30,
        "n_vals_hr": 6,
        "vals": {
            "v1": [
                0.1165
            ],
            "v2": [
                -0.09
            ],
            "v3": [
                0.0375
            ]
        }
    },
    "2018-02-01T17:00:00": {
        "bins": 30,
        "n_vals_hr": 6,
        "vals": {
            "v1": [
                0.1225
            ],
            "v2": [
                -0.2005
            ],
            "v3": [
                0.009000000000000001
            ]
        }
    },
    "2018-02-01T18:00:00": {
        "bins": 30,
        "n_vals_hr": 6,
        "vals": {
            "v1": [
                0.109
            ],
            "v2": [
                -0.133
            ],
            "v3": [
                0.019000000000000003
            ]
        }
    },
    "2018-02-01T19:00:00": {
        "bins": 30,
        "n_vals_hr": 6,
        "vals": {
            "v1": [
                0.112
            ],
            "v2": [
                -0.0985
            ],
            "v3": [
                0.025500000000000002
            ]
        }
    },
    "2018-02-01T20:00:00": {
        "bins": 30,
        "n_vals_hr": 6,
        "vals": {
            "v1": [
                0.0995
            ],
            "v2": [
                -0.0975
            ],
            "v3": [
                0.0275
            ]
        }
    },
    "2018-02-01T21:00:00": {
        "bins": 30,
        "n_vals_hr": 6,
        "vals": {
            "v1": [
                0.0935
            ],
            "v2": [
                -0.06
            ],
            "v3": [
                0.0305
            ]
        }
    },
    "2018-02-01T22:00:00": {
        "bins": 30,
        "n_vals_hr": 5,
        "vals": {
            "v1": [
                0.062
            ],
            "v2": [
                -0.044
            ],
            "v3": [
                0.034
            ]
        }
    },
    "2018-02-01T23:00:00": {
        "bins": 30,
        "n_vals_hr": 6,
        "vals": {
            "v1": [
                0.08299999999999999
            ],
            "v2": [
                -0.0535
            ],
            "v3": [
                0.023
            ]
        }
    },
    "2018-02-02T00:00:00": {
        "bins": 30,
        "n_vals_hr": 5,
        "vals": {
            "v1": [
                0.04
            ],
            "v2": [
                -0.047
            ],
            "v3": [
                0.035
            ]
        }
    },
    "2018-02-02T01:00:00": {
        "bins": 30,
        "n_vals_hr": 6,
        "vals": {
            "v1": [
                -0.0335
            ],
            "v2": [
                -0.012
            ],
            "v3": [
                0.037
            ]
        }
    },
    "2018-02-02T02:00:00": {
        "bins": 30,
        "n_vals_hr": 5,
        "vals": {
            "v1": [
                -0.068
            ],
            "v2": [
                0.009
            ],
            "v3": [
                0.015
            ]
        }
    },
    "2018-02-02T03:00:00": {
        "bins": 30,
        "n_vals_hr": 6,
        "vals": {
            "v1": [
                -0.1345
            ],
            "v2": [
                0.023
            ],
            "v3": [
                0.020999999999999998
            ]
        }
    },
    "2018-02-02T04:00:00": {
        "bins": 30,
        "n_vals_hr": 6,
        "vals": {
            "v1": [
                -0.165
            ],
            "v2": [
                0.034999999999999996
            ],
            "v3": [
                0.009
            ]
        }
    },
    "2018-02-02T05:00:00": {
        "bins": 30,
        "n_vals_hr": 6,
        "vals": {
            "v1": [
                -0.121
            ],
            "v2": [
                0.0345
            ],
            "v3": [
                0.013499999999999998
            ]
        }
    },
    "2018-02-02T06:00:00": {
        "bins": 30,
        "n_vals_hr": 6,
        "vals": {
            "v1": [
                -0.177
            ],
            "v2": [
                0.0175
            ],
            "v3": [
                0.0075
            ]
        }
    },
    "2018-02-02T07:00:00": {
        "bins": 30,
        "n_vals_hr": 6,
        "vals": {
            "v1": [
                -0.1495
            ],
            "v2": [
                0.046
            ],
            "v3": [
                0.014499999999999999
            ]
        }
    },
    "2018-02-02T08:00:00": {
        "bins": 30,
        "n_vals_hr": 6,
        "vals": {
            "v1": [
                -0.109
            ],
            "v2": [
                0.0335
            ],
            "v3": [
                0.01
            ]
        }
    },
    "2018-02-02T09:00:00": {
        "bins": 30,
        "n_vals_hr": 6,
        "vals": {
            "v1": [
                -0.1205
            ],
            "v2": [
                0.0095
            ],
            "v3": [
                0.024
            ]
        }
    },
    "2018-02-02T10:00:00": {
        "bins": 30,
        "n_vals_hr": 6,
        "vals": {
            "v1": [
                -0.0885
            ],
            "v2": [
                0.027
            ],
            "v3": [
                0.011
            ]
        }
    },
    "2018-02-02T11:00:00": {
        "bins": 30,
        "n_vals_hr": 6,
        "vals": {
            "v1": [
                -0.065
            ],
            "v2": [
                0.04
            ],
            "v3": [
                0.032
            ]
        }
    },
    "2018-02-02T12:00:00": {
        "bins": 30,
        "n_vals_hr": 6,
        "vals": {
            "v1": [
                -0.072
            ],
            "v2": [
                -0.063
            ],
            "v3": [
                0.034
            ]
        }
    },
    "2018-02-02T13:00:00": {
        "bins": 30,
        "n_vals_hr": 6,
        "vals": {
            "v1": [
                -0.069
            ],
            "v2": [
                -0.056499999999999995
            ],
            "v3": [
                0.012
            ]
        }
    },
    "2018-02-02T14:00:00": {
        "bins": 30,
        "n_vals_hr": 6,
        "vals": {
            "v1": [
                -0.1355
            ],
            "v2": [
                -0.0135
            ],
            "v3": [
                0.018000000000000002
            ]
        }
    },
    "2018-02-02T15:00:00": {
        "bins": 30,
        "n_vals_hr": 6,
        "vals": {
            "v1": [
                -0.1685
            ],
            "v2": [
                0.0235
            ],
            "v3": [
                0.016
            ]
        }
    },
    "2018-02-02T16:00:00": {
        "bins": 30,
        "n_vals_hr": 5,
        "vals": {
            "v1": [
                -0.032
            ],
            "v2": [
                0.041
            ],
            "v3": [
                0.04
            ]
        }
    },
    "2018-02-02T17:00:00": {
        "bins": 30,
        "n_vals_hr": 6,
        "vals": {
            "v1": [
                -0.0455
            ],
            "v2": [
                0.0235
            ],
            "v3": [
                0.018500000000000003
            ]
        }
    },
    "2018-02-02T18:00:00": {
        "bins": 30,
        "n_vals_hr": 6,
        "vals": {
            "v1": [
                -0.0955
            ],
            "v2": [
                -0.0165
            ],
            "v3": [
                0.0175
            ]
        }
    },
    "2018-02-02T19:00:00": {
        "bins": 30,
        "n_vals_hr": 6,
        "vals": {
            "v1": [
                -0.11499999999999999
            ],
            "v2": [
                0.03
            ],
            "v3": [
                0.015
            ]
        }
    },
    "2018-02-02T20:00:00": {
        "bins": 30,
        "n_vals_hr": 5,
        "vals": {
            "v1": [
                -0.102
            ],
            "v2": [
                0.027
            ],
            "v3": [
                0.018
            ]
        }
    },
    "2018-02-02T21:00:00": {
        "bins": 30,
        "n_vals_hr": 6,
        "vals": {
            "v1": [
                -0.13
            ],
            "v2": [
                0.039
            ],
            "v3": [
                0.0135
            ]
        }
    },
    "2018-02-02T22:00:00": {
        "bins": 30,
        "n_vals_hr": 5,
        "vals": {
            "v1": [
                -0.139
            ],
            "v2": [
                0.019
            ],
            "v3": [
                0.014
            ]
        }
    },
    "2018-02-02T23:00:00": {
        "bins": 30,
        "n_vals_hr": 6,
        "vals": {
            "v1": [
                -0.131
            ],
            "v2": [
                0.020499999999999997
            ],
            "v3": [
                0.006
            ]
        }
    },
    "2018-02-03T00:00:00": {
        "bins": 30,
        "n_vals_hr": 6,
        "vals": {
            "v1": [
                -0.1545
            ],
            "v2": [
                0.0345
            ],
            "v3": [
                -0.0015
            ]
        }
    },
    "2018-02-03T01:00:00": {
        "bins": 30,
        "n_vals_hr": 6,
        "vals": {
            "v1": [
                -0.16049999999999998
            ],
            "v2": [
                0.046
            ],
            "v3": [
                0.008
            ]
        }
    },
    "2018-02-03T02:00:00": {
        "bins": 30,
        "n_vals_hr": 5,
        "vals": {
            "v1": [
                -0.201
            ],
            "v2": [
                0.038
            ],
            "v3": [
                -0.005
            ]
        }
    },
    "2018-02-03T03:00:00": {
        "bins": 30,
        "n_vals_hr": 5,
        "vals": {
            "v1": [
                -0.229
            ],
            "v2": [
                0.025
            ],
            "v3": [
                -0.014
            ]
        }
    },
    "2018-02-03T04:00:00": {
        "bins": 30,
        "n_vals_hr": 6,
        "vals": {
            "v1": [
                -0.1965
            ],
            "v2": [
                0.018
            ],
            "v3": [
                0.0015
            ]
        }
    },
    "2018-02-03T05:00:00": {
        "bins": 30,
        "n_vals_hr": 6,
        "vals": {
            "v1": [
                -0.155
            ],
            "v2": [
                0.01
            ],
            "v3": [
                -0.0035
            ]
        }
    },
    "2018-02-03T06:00:00": {
        "bins": 30,
        "n_vals_hr": 6,
        "vals": {
            "v1": [
                -0.1285
            ],
            "v2": [
                -0.006999999999999999
            ],
            "v3": [
                -0.006
            ]
        }
    },
    "2018-02-03T07:00:00": {
        "bins": 30,
        "n_vals_hr": 6,
        "vals": {
            "v1": [
                -0.15350000000000003
            ],
            "v2": [
                -0.035500000000000004
            ],
            "v3": [
                0.0
            ]
        }
    },
    "2018-02-03T08:00:00": {
        "bins": 30,
        "n_vals_hr": 6,
        "vals": {
            "v1": [
                -0.154
            ],
            "v2": [
                0.010499999999999999
            ],
            "v3": [
                0.0115
            ]
        }
    },
    "2018-02-03T09:00:00": {
        "bins": 30,
        "n_vals_hr": 6,
        "vals": {
            "v1": [
                -0.106
            ],
            "v2": [
                -0.067
            ],
            "v3": [
                0.0155
            ]
        }
    },
    "2018-02-03T10:00:00": {
        "bins": 30,
        "n_vals_hr": 6,
        "vals": {
            "v1": [
                -0.011
            ],
            "v2": [
                -0.0455
            ],
            "v3": [
                0.0195
            ]
        }
    },
    "2018-02-03T11:00:00": {
        "bins": 30,
        "n_vals_hr": 6,
        "vals": {
            "v1": [
                -0.0495
            ],
            "v2": [
                -0.069
            ],
            "v3": [
                0.02
            ]
        }
    },
    "2018-02-03T12:00:00": {
        "bins": 30,
        "n_vals_hr": 6,
        "vals": {
            "v1": [
                -0.0265
            ],
            "v2": [
                0.0205
            ],
            "v3": [
                0.009
            ]
        }
    },
    "2018-02-03T13:00:00": {
        "bins": 30,
        "n_vals_hr": 5,
        "vals": {
            "v1": [
                -0.036
            ],
            "v2": [
                -0.019
            ],
            "v3": [
                0.02
            ]
        }
    },
    "2018-02-03T14:00:00": {
        "bins": 30,
        "n_vals_hr": 6,
        "vals": {
            "v1": [
                0.013999999999999999
            ],
            "v2": [
                0.0075
            ],
            "v3": [
                0.034
            ]
        }
    },
    "2018-02-03T15:00:00": {
        "bins": 30,
        "n_vals_hr": 5,
        "vals": {
            "v1": [
                0.018
            ],
            "v2": [
                0.007
            ],
            "v3": [
                0.031
            ]
        }
    },
    "2018-02-03T16:00:00": {
        "bins": 30,
        "n_vals_hr": 6,
        "vals": {
            "v1": [
                -0.0029999999999999996
            ],
            "v2": [
                0.002
            ],
            "v3": [
                0.034
            ]
        }
    },
    "2018-02-03T17:00:00": {
        "bins": 30,
        "n_vals_hr": 5,
        "vals": {
            "v1": [
                0.011
            ],
            "v2": [
                0.062
            ],
            "v3": [
                0.029
            ]
        }
    },
    "2018-02-03T18:00:00": {
        "bins": 30,
        "n_vals_hr": 6,
        "vals": {
            "v1": [
                -0.056999999999999995
            ],
            "v2": [
                0.024
            ],
            "v3": [
                0.0305
            ]
        }
    },
    "2018-02-03T19:00:00": {
        "bins": 30,
        "n_vals_hr": 6,
        "vals": {
            "v1": [
                -0.08549999999999999
            ],
            "v2": [
                0.07250000000000001
            ],
            "v3": [
                0.0235
            ]
        }
    },
    "2018-02-03T20:00:00": {
        "bins": 30,
        "n_vals_hr": 6,
        "vals": {
            "v1": [
                -0.0925
            ],
            "v2": [
                0.1075
            ],
            "v3": [
                0.026000000000000002
            ]
        }
    },
    "2018-02-03T21:00:00": {
        "bins": 30,
        "n_vals_hr": 6,
        "vals": {
            "v1": [
                -0.1395
            ],
            "v2": [
                0.0965
            ],
            "v3": [
                0.0185
            ]
        }
    },
    "2018-02-03T22:00:00": {
        "bins": 30,
        "n_vals_hr": 6,
        "vals": {
            "v1": [
                -0.17
            ],
            "v2": [
                0.0955
            ],
            "v3": [
                0.015
            ]
        }
    },
    "2018-02-03T23:00:00": {
        "bins": 30,
        "n_vals_hr": 5,
        "vals": {
            "v1": [
                -0.264
            ],
            "v2": [
                0.094
            ],
            "v3": [
                0.005
            ]
        }
    },
    "2018-02-04T00:00:00": {
        "bins": 30,
        "n_vals_hr": 6,
        "vals": {
            "v1": [
                -0.237
            ],
            "v2": [
                0.0515
            ],
            "v3": [
                -0.0015
            ]
        }
    },
    "2018-02-04T01:00:00": {
        "bins": 30,
        "n_vals_hr": 6,
        "vals": {
            "v1": [
                -0.2835
            ],
            "v2": [
                0.074
            ],
            "v3": [
                -0.0045000000000000005
            ]
        }
    },
    "2018-02-04T02:00:00": {
        "bins": 30,
        "n_vals_hr": 6,
        "vals": {
            "v1": [
                -0.346
            ],
            "v2": [
                0.1285
            ],
            "v3": [
                -0.01
            ]
        }
    },
    "2018-02-04T03:00:00": {
        "bins": 30,
        "n_vals_hr": 6,
        "vals": {
            "v1": [
                -0.3755
            ],
            "v2": [
                0.1475
            ],
            "v3": [
                -0.018
            ]
        }
    },
    "2018-02-04T04:00:00": {
        "bins": 30,
        "n_vals_hr": 6,
        "vals": {
            "v1": [
                -0.431
            ],
            "v2": [
                0.147
            ],
            "v3": [
                -0.020999999999999998
            ]
        }
    },
    "2018-02-04T05:00:00": {
        "bins": 30,
        "n_vals_hr": 6,
        "vals": {
            "v1": [
                -0.4085
            ],
            "v2": [
                0.1335
            ],
            "v3": [
                -0.026500000000000003
            ]
        }
    },
    "2018-02-04T06:00:00": {
        "bins": 30,
        "n_vals_hr": 6,
        "vals": {
            "v1": [
                -0.379
            ],
            "v2": [
                0.068
            ],
            "v3": [
                -0.041999999999999996
            ]
        }
    },
    "2018-02-04T07:00:00": {
        "bins": 30,
        "n_vals_hr": 5,
        "vals": {
            "v1": [
                -0.417
            ],
            "v2": [
                0.095
            ],
            "v3": [
                -0.034
            ]
        }
    },
    "2018-02-04T08:00:00": {
        "bins": 30,
        "n_vals_hr": 6,
        "vals": {
            "v1": [
                -0.35
            ],
            "v2": [
                0.13
            ],
            "v3": [
                -0.0075
            ]
        }
    },
    "2018-02-04T09:00:00": {
        "bins": 30,
        "n_vals_hr": 6,
        "vals": {
            "v1": [
                -0.4635
            ],
            "v2": [
                0.174
            ],
            "v3": [
                -0.0215
            ]
        }
    },
    "2018-02-04T10:00:00": {
        "bins": 30,
        "n_vals_hr": 6,
        "vals": {
            "v1": [
                -0.505
            ],
            "v2": [
                0.2195
            ],
            "v3": [
                -0.0075
            ]
        }
    },
    "2018-02-04T11:00:00": {
        "bins": 30,
        "n_vals_hr": 5,
        "vals": {
            "v1": [
                -0.452
            ],
            "v2": [
                0.166
            ],
            "v3": [
                0.003
            ]
        }
    },
    "2018-02-04T12:00:00": {
        "bins": 30,
        "n_vals_hr": 6,
        "vals": {
            "v1": [
                -0.351
            ],
            "v2": [
                0.182
            ],
            "v3": [
                0.006
            ]
        }
    },
    "2018-02-04T13:00:00": {
        "bins": 30,
        "n_vals_hr": 6,
        "vals": {
            "v1": [
                -0.2875
            ],
            "v2": [
                0.201
            ],
            "v3": [
                0.0165
            ]
        }
    },
    "2018-02-04T14:00:00": {
        "bins": 30,
        "n_vals_hr": 6,
        "vals": {
            "v1": [
                -0.2925
            ],
            "v2": [
                0.3115
            ],
            "v3": [
                0.019
            ]
        }
    },
    "2018-02-04T15:00:00": {
        "bins": 30,
        "n_vals_hr": 6,
        "vals": {
            "v1": [
                -0.2905
            ],
            "v2": [
                0.3495
            ],
            "v3": [
                0.013999999999999999
            ]
        }
    },
    "2018-02-04T16:00:00": {
        "bins": 30,
        "n_vals_hr": 6,
        "vals": {
            "v1": [
                -0.27649999999999997
            ],
            "v2": [
                0.3765
            ],
            "v3": [
                0.0205
            ]
        }
    },
    "2018-02-04T17:00:00": {
        "bins": 30,
        "n_vals_hr": 5,
        "vals": {
            "v1": [
                -0.203
            ],
            "v2": [
                0.353
            ],
            "v3": [
                0.034
            ]
        }
    },
    "2018-02-04T18:00:00": {
        "bins": 30,
        "n_vals_hr": 6,
        "vals": {
            "v1": [
                -0.164
            ],
            "v2": [
                0.3175
            ],
            "v3": [
                0.044
            ]
        }
    },
    "2018-02-04T19:00:00": {
        "bins": 30,
        "n_vals_hr": 5,
        "vals": {
            "v1": [
                -0.168
            ],
            "v2": [
                0.203
            ],
            "v3": [
                0.036
            ]
        }
    },
    "2018-02-04T20:00:00": {
        "bins": 30,
        "n_vals_hr": 6,
        "vals": {
            "v1": [
                -0.135
            ],
            "v2": [
                0.1935
            ],
            "v3": [
                0.0275
            ]
        }
    },
    "2018-02-04T21:00:00": {
        "bins": 30,
        "n_vals_hr": 6,
        "vals": {
            "v1": [
                -0.2775
            ],
            "v2": [
                0.20450000000000002
            ],
            "v3": [
                0.015
            ]
        }
    },
    "2018-02-04T22:00:00": {
        "bins": 30,
        "n_vals_hr": 6,
        "vals": {
            "v1": [
                -0.316
            ],
            "v2": [
                0.285
            ],
            "v3": [
                0.0215
            ]
        }
    },
    "2018-02-04T23:00:00": {
        "bins": 30,
        "n_vals_hr": 6,
        "vals": {
            "v1": [
                -0.257
            ],
            "v2": [
                0.28049999999999997
            ],
            "v3": [
                0.020999999999999998
            ]
        }
    },
    "2018-02-05T00:00:00": {
        "bins": 30,
        "n_vals_hr": 6,
        "vals": {
            "v1": [
                -0.21450000000000002
            ],
            "v2": [
                0.2195
            ],
            "v3": [
                0.0085
            ]
        }
    },
    "2018-02-05T01:00:00": {
        "bins": 30,
        "n_vals_hr": 6,
        "vals": {
            "v1": [
                -0.069
            ],
            "v2": [
                0.14
            ],
            "v3": [
                0.0275
            ]
        }
    },
    "2018-02-05T02:00:00": {
        "bins": 30,
        "n_vals_hr": 6,
        "vals": {
            "v1": [
                0.10250000000000001
            ],
            "v2": [
                0.048
            ],
            "v3": [
                0.047
            ]
        }
    },
    "2018-02-05T03:00:00": {
        "bins": 30,
        "n_vals_hr": 6,
        "vals": {
            "v1": [
                0.077
            ],
            "v2": [
                -0.027
            ],
            "v3": [
                0.0445
            ]
        }
    },
    "2018-02-05T04:00:00": {
        "bins": 30,
        "n_vals_hr": 6,
        "vals": {
            "v1": [
                0.035500000000000004
            ],
            "v2": [
                0.1505
            ],
            "v3": [
                0.043
            ]
        }
    },
    "2018-02-05T05:00:00": {
        "bins": 30,
        "n_vals_hr": 6,
        "vals": {
            "v1": [
                0.0405
            ],
            "v2": [
                0.048
            ],
            "v3": [
                0.039
            ]
        }
    },
    "2018-02-05T06:00:00": {
        "bins": 30,
        "n_vals_hr": 5,
        "vals": {
            "v1": [
                -0.034
            ],
            "v2": [
                0.088
            ],
            "v3": [
                0.043
            ]
        }
    },
    "2018-02-05T07:00:00": {
        "bins": 30,
        "n_vals_hr": 6,
        "vals": {
            "v1": [
                -0.0055
            ],
            "v2": [
                0.040999999999999995
            ],
            "v3": [
                0.032
            ]
        }
    },
    "2018-02-05T08:00:00": {
        "bins": 30,
        "n_vals_hr": 6,
        "vals": {
            "v1": [
                -0.0675
            ],
            "v2": [
                0.0685
            ],
            "v3": [
                0.028
            ]
        }
    },
    "2018-02-05T09:00:00": {
        "bins": 30,
        "n_vals_hr": 6,
        "vals": {
            "v1": [
                -0.1285
            ],
            "v2": [
                0.0615
            ],
            "v3": [
                0.0075
            ]
        }
    },
    "2018-02-05T10:00:00": {
        "bins": 30,
        "n_vals_hr": 6,
        "vals": {
            "v1": [
                -0.11699999999999999
            ],
            "v2": [
                0.0765
            ],
            "v3": [
                0.014
            ]
        }
    },
    "2018-02-05T11:00:00": {
        "bins": 30,
        "n_vals_hr": 6,
        "vals": {
            "v1": [
                -0.010000000000000002
            ],
            "v2": [
                0.0425
            ],
            "v3": [
                0.0235
            ]
        }
    },
    "2018-02-05T12:00:00": {
        "bins": 30,
        "n_vals_hr": 5,
        "vals": {
            "v1": [
                -0.026
            ],
            "v2": [
                -0.009
            ],
            "v3": [
                0.019
            ]
        }
    },
    "2018-02-05T13:00:00": {
        "bins": 30,
        "n_vals_hr": 6,
        "vals": {
            "v1": [
                -0.129
            ],
            "v2": [
                0.035500000000000004
            ],
            "v3": [
                0.0225
            ]
        }
    },
    "2018-02-05T14:00:00": {
        "bins": 30,
        "n_vals_hr": 5,
        "vals": {
            "v1": [
                -0.157
            ],
            "v2": [
                0.039
            ],
            "v3": [
                0.005
            ]
        }
    },
    "2018-02-05T15:00:00": {
        "bins": 30,
        "n_vals_hr": 6,
        "vals": {
            "v1": [
                -0.198
            ],
            "v2": [
                0.0625
            ],
            "v3": [
                0.012
            ]
        }
    },
    "2018-02-05T16:00:00": {
        "bins": 30,
        "n_vals_hr": 6,
        "vals": {
            "v1": [
                -0.261
            ],
            "v2": [
                0.08399999999999999
            ],
            "v3": [
                0.012
            ]
        }
    },
    "2018-02-05T17:00:00": {
        "bins": 30,
        "n_vals_hr": 6,
        "vals": {
            "v1": [
                -0.2665
            ],
            "v2": [
                0.1145
            ],
            "v3": [
                0.01
            ]
        }
    },
    "2018-02-05T18:00:00": {
        "bins": 30,
        "n_vals_hr": 6,
        "vals": {
            "v1": [
                -0.20900000000000002
            ],
            "v2": [
                0.21050000000000002
            ],
            "v3": [
                0.039
            ]
        }
    },
    "2018-02-05T19:00:00": {
        "bins": 30,
        "n_vals_hr": 6,
        "vals": {
            "v1": [
                -0.0055
            ],
            "v2": [
                0.28400000000000003
            ],
            "v3": [
                0.039999999999999994
            ]
        }
    },
    "2018-02-05T20:00:00": {
        "bins": 30,
        "n_vals_hr": 5,
        "vals": {
            "v1": [
                -0.295
            ],
            "v2": [
                0.209
            ],
            "v3": [
                0.005
            ]
        }
    },
    "2018-02-05T21:00:00": {
        "bins": 30,
        "n_vals_hr": 6,
        "vals": {
            "v1": [
                -0.4625
            ],
            "v2": [
                0.27349999999999997
            ],
            "v3": [
                0.0005
            ]
        }
    },
    "2018-02-05T22:00:00": {
        "bins": 30,
        "n_vals_hr": 6,
        "vals": {
            "v1": [
                -0.3145
            ],
            "v2": [
                0.3405
            ],
            "v3": [
                0.017
            ]
        }
    },
    "2018-02-05T23:00:00": {
        "bins": 30,
        "n_vals_hr": 6,
        "vals": {
            "v1": [
                -0.2835
            ],
            "v2": [
                0.3905
            ],
            "v3": [
                0.0475
            ]
        }
    },
    "2018-02-06T00:00:00": {
        "bins": 30,
        "n_vals_hr": 6,
        "vals": {
            "v1": [
                -0.1275
            ],
            "v2": [
                0.516
            ],
            "v3": [
                0.057499999999999996
            ]
        }
    },
    "2018-02-06T01:00:00": {
        "bins": 30,
        "n_vals_hr": 5,
        "vals": {
            "v1": [
                -0.154
            ],
            "v2": [
                0.472
            ],
            "v3": [
                0.048
            ]
        }
    },
    "2018-02-06T02:00:00": {
        "bins": 30,
        "n_vals_hr": 6,
        "vals": {
            "v1": [
                -0.11549999999999999
            ],
            "v2": [
                0.2995
            ],
            "v3": [
                0.045
            ]
        }
    },
    "2018-02-06T03:00:00": {
        "bins": 30,
        "n_vals_hr": 5,
        "vals": {
            "v1": [
                -0.106
            ],
            "v2": [
                0.168
            ],
            "v3": [
                0.022
            ]
        }
    },
    "2018-02-06T04:00:00": {
        "bins": 30,
        "n_vals_hr": 6,
        "vals": {
            "v1": [
                -0.1635
            ],
            "v2": [
                0.132
            ],
            "v3": [
                0.0055
            ]
        }
    },
    "2018-02-06T05:00:00": {
        "bins": 30,
        "n_vals_hr": 5,
        "vals": {
            "v1": [
                -0.151
            ],
            "v2": [
                0.045
            ],
            "v3": [
                -0.002
            ]
        }
    },
    "2018-02-06T06:00:00": {
        "bins": 30,
        "n_vals_hr": 6,
        "vals": {
            "v1": [
                -0.2105
            ],
            "v2": [
                -0.020999999999999998
            ],
            "v3": [
                -0.009
            ]
        }
    },
    "2018-02-06T07:00:00": {
        "bins": 30,
        "n_vals_hr": 6,
        "vals": {
            "v1": [
                -0.2665
            ],
            "v2": [
                0.020499999999999997
            ],
            "v3": [
                -0.020499999999999997
            ]
        }
    },
    "2018-02-06T08:00:00": {
        "bins": 30,
        "n_vals_hr": 6,
        "vals": {
            "v1": [
                -0.20800000000000002
            ],
            "v2": [
                0.018000000000000002
            ],
            "v3": [
                -0.0005
            ]
        }
    },
    "2018-02-06T09:00:00": {
        "bins": 30,
        "n_vals_hr": 5,
        "vals": {
            "v1": [
                -0.203
            ],
            "v2": [
                0.035
            ],
            "v3": [
                -0.007
            ]
        }
    },
    "2018-02-06T10:00:00": {
        "bins": 30,
        "n_vals_hr": 6,
        "vals": {
            "v1": [
                -0.2625
            ],
            "v2": [
                0.009
            ],
            "v3": [
                -0.0155
            ]
        }
    },
    "2018-02-06T11:00:00": {
        "bins": 30,
        "n_vals_hr": 5,
        "vals": {
            "v1": [
                -0.278
            ],
            "v2": [
                0.028
            ],
            "v3": [
                -0.009
            ]
        }
    },
    "2018-02-06T12:00:00": {
        "bins": 30,
        "n_vals_hr": 6,
        "vals": {
            "v1": [
                -0.2375
            ],
            "v2": [
                0.07999999999999999
            ],
            "v3": [
                0.0015
            ]
        }
    },
    "2018-02-06T13:00:00": {
        "bins": 30,
        "n_vals_hr": 6,
        "vals": {
            "v1": [
                -0.1085
            ],
            "v2": [
                0.046
            ],
            "v3": [
                0.010499999999999999
            ]
        }
    },
    "2018-02-06T14:00:00": {
        "bins": 30,
        "n_vals_hr": 5,
        "vals": {
            "v1": [
                -0.004
            ],
            "v2": [
                0.012
            ],
            "v3": [
                0.031
            ]
        }
    },
    "2018-02-06T15:00:00": {
        "bins": 30,
        "n_vals_hr": 6,
        "vals": {
            "v1": [
                0.0435
            ],
            "v2": [
                -0.08249999999999999
            ],
            "v3": [
                0.0235
            ]
        }
    },
    "2018-02-06T16:00:00": {
        "bins": 30,
        "n_vals_hr": 5,
        "vals": {
            "v1": [
                0.057
            ],
            "v2": [
                -0.082
            ],
            "v3": [
                0.03
            ]
        }
    },
    "2018-02-06T17:00:00": {
        "bins": 30,
        "n_vals_hr": 6,
        "vals": {
            "v1": [
                0.0135
            ],
            "v2": [
                -0.092
            ],
            "v3": [
                0.0285
            ]
        }
    },
    "2018-02-06T18:00:00": {
        "bins": 30,
        "n_vals_hr": 5,
        "vals": {
            "v1": [
                -0.023
            ],
            "v2": [
                -0.015
            ],
            "v3": [
                0.032
            ]
        }
    },
    "2018-02-06T19:00:00": {
        "bins": 30,
        "n_vals_hr": 6,
        "vals": {
            "v1": [
                -0.0395
            ],
            "v2": [
                0.013
            ],
            "v3": [
                0.025500000000000002
            ]
        }
    },
    "2018-02-06T20:00:00": {
        "bins": 30,
        "n_vals_hr": 5,
        "vals": {
            "v1": [
                -0.007
            ],
            "v2": [
                -0.001
            ],
            "v3": [
                0.024
            ]
        }
    },
    "2018-02-06T21:00:00": {
        "bins": 30,
        "n_vals_hr": 6,
        "vals": {
            "v1": [
                0.011
            ],
            "v2": [
                -0.021
            ],
            "v3": [
                0.0305
            ]
        }
    },
    "2018-02-06T22:00:00": {
        "bins": 30,
        "n_vals_hr": 4,
        "vals": {
            "v1": [
                0.044
            ],
            "v2": [
                -0.0665
            ],
            "v3": [
                0.018000000000000002
            ]
        }
    },
    "2018-02-06T23:00:00": {
        "bins": 30,
        "n_vals_hr": 6,
        "vals": {
            "v1": [
                0.006500000000000001
            ],
            "v2": [
                -0.0785
            ],
            "v3": [
                0.019
            ]
        }
    },
    "2018-02-07T00:00:00": {
        "bins": 30,
        "n_vals_hr": 6,
        "vals": {
            "v1": [
                0.042499999999999996
            ],
            "v2": [
                -0.1
            ],
            "v3": [
                0.0215
            ]
        }
    },
    "2018-02-07T01:00:00": {
        "bins": 30,
        "n_vals_hr": 5,
        "vals": {
            "v1": [
                0.015
            ],
            "v2": [
                -0.104
            ],
            "v3": [
                0.022
            ]
        }
    },
    "2018-02-07T02:00:00": {
        "bins": 30,
        "n_vals_hr": 6,
        "vals": {
            "v1": [
                0.0205
            ],
            "v2": [
                -0.1565
            ],
            "v3": [
                0.0275
            ]
        }
    },
    "2018-02-07T03:00:00": {
        "bins": 30,
        "n_vals_hr": 6,
        "vals": {
            "v1": [
                0.0315
            ],
            "v2": [
                -0.1205
            ],
            "v3": [
                0.0305
            ]
        }
    },
    "2018-02-07T04:00:00": {
        "bins": 30,
        "n_vals_hr": 6,
        "vals": {
            "v1": [
                0.042499999999999996
            ],
            "v2": [
                -0.127
            ],
            "v3": [
                0.033
            ]
        }
    },
    "2018-02-07T05:00:00": {
        "bins": 30,
        "n_vals_hr": 5,
        "vals": {
            "v1": [
                0.062
            ],
            "v2": [
                -0.14
            ],
            "v3": [
                0.025
            ]
        }
    },
    "2018-02-07T06:00:00": {
        "bins": 30,
        "n_vals_hr": 6,
        "vals": {
            "v1": [
                0.1125
            ],
            "v2": [
                -0.172
            ],
            "v3": [
                0.025500000000000002
            ]
        }
    },
    "2018-02-07T07:00:00": {
        "bins": 30,
        "n_vals_hr": 6,
        "vals": {
            "v1": [
                0.088
            ],
            "v2": [
                -0.1535
            ],
            "v3": [
                0.037
            ]
        }
    },
    "2018-02-07T08:00:00": {
        "bins": 30,
        "n_vals_hr": 6,
        "vals": {
            "v1": [
                0.059
            ],
            "v2": [
                -0.122
            ],
            "v3": [
                0.025500000000000002
            ]
        }
    },
    "2018-02-07T09:00:00": {
        "bins": 30,
        "n_vals_hr": 5,
        "vals": {
            "v1": [
                0.127
            ],
            "v2": [
                -0.172
            ],
            "v3": [
                0.02
            ]
        }
    },
    "2018-02-07T10:00:00": {
        "bins": 30,
        "n_vals_hr": 6,
        "vals": {
            "v1": [
                0.1225
            ],
            "v2": [
                -0.1585
            ],
            "v3": [
                0.020999999999999998
            ]
        }
    },
    "2018-02-07T11:00:00": {
        "bins": 30,
        "n_vals_hr": 6,
        "vals": {
            "v1": [
                0.1325
            ],
            "v2": [
                -0.163
            ],
            "v3": [
                0.018
            ]
        }
    },
    "2018-02-07T12:00:00": {
        "bins": 30,
        "n_vals_hr": 6,
        "vals": {
            "v1": [
                0.10250000000000001
            ],
            "v2": [
                -0.161
            ],
            "v3": [
                0.014
            ]
        }
    },
    "2018-02-07T13:00:00": {
        "bins": 30,
        "n_vals_hr": 6,
        "vals": {
            "v1": [
                0.11499999999999999
            ],
            "v2": [
                -0.129
            ],
            "v3": [
                0.028
            ]
        }
    },
    "2018-02-07T14:00:00": {
        "bins": 30,
        "n_vals_hr": 6,
        "vals": {
            "v1": [
                0.109
            ],
            "v2": [
                -0.1015
            ],
            "v3": [
                0.028999999999999998
            ]
        }
    },
    "2018-02-07T15:00:00": {
        "bins": 30,
        "n_vals_hr": 5,
        "vals": {
            "v1": [
                0.115
            ],
            "v2": [
                -0.074
            ],
            "v3": [
                0.036
            ]
        }
    },
    "2018-02-07T16:00:00": {
        "bins": 30,
        "n_vals_hr": 6,
        "vals": {
            "v1": [
                0.041
            ],
            "v2": [
                -0.091
            ],
            "v3": [
                0.0225
            ]
        }
    },
    "2018-02-07T17:00:00": {
        "bins": 30,
        "n_vals_hr": 6,
        "vals": {
            "v1": [
                0.007
            ],
            "v2": [
                -0.034
            ],
            "v3": [
                0.016
            ]
        }
    },
    "2018-02-07T18:00:00": {
        "bins": 30,
        "n_vals_hr": 5,
        "vals": {
            "v1": [
                -0.014
            ],
            "v2": [
                -0.047
            ],
            "v3": [
                0.032
            ]
        }
    },
    "2018-02-07T19:00:00": {
        "bins": 30,
        "n_vals_hr": 6,
        "vals": {
            "v1": [
                -0.024
            ],
            "v2": [
                -0.020999999999999998
            ],
            "v3": [
                0.0315
            ]
        }
    },
    "2018-02-07T20:00:00": {
        "bins": 30,
        "n_vals_hr": 6,
        "vals": {
            "v1": [
                -0.0405
            ],
            "v2": [
                -0.018000000000000002
            ],
            "v3": [
                0.023
            ]
        }
    },
    "2018-02-07T21:00:00": {
        "bins": 30,
        "n_vals_hr": 6,
        "vals": {
            "v1": [
                -0.10600000000000001
            ],
            "v2": [
                -0.0305
            ],
            "v3": [
                0.017
            ]
        }
    },
    "2018-02-07T22:00:00": {
        "bins": 30,
        "n_vals_hr": 6,
        "vals": {
            "v1": [
                -0.1295
            ],
            "v2": [
                -0.0495
            ],
            "v3": [
                -0.0005
            ]
        }
    },
    "2018-02-07T23:00:00": {
        "bins": 30,
        "n_vals_hr": 6,
        "vals": {
            "v1": [
                -0.157
            ],
            "v2": [
                -0.0435
            ],
            "v3": [
                0.0115
            ]
        }
    },
    "2018-02-08T00:00:00": {
        "bins": 30,
        "n_vals_hr": 5,
        "vals": {
            "v1": [
                -0.128
            ],
            "v2": [
                -0.013
            ],
            "v3": [
                0.004
            ]
        }
    },
    "2018-02-08T01:00:00": {
        "bins": 30,
        "n_vals_hr": 5,
        "vals": {
            "v1": [
                -0.101
            ],
            "v2": [
                -0.008
            ],
            "v3": [
                0.018
            ]
        }
    },
    "2018-02-08T02:00:00": {
        "bins": 30,
        "n_vals_hr": 6,
        "vals": {
            "v1": [
                -0.041999999999999996
            ],
            "v2": [
                -0.0385
            ],
            "v3": [
                0.0235
            ]
        }
    },
    "2018-02-08T03:00:00": {
        "bins": 30,
        "n_vals_hr": 6,
        "vals": {
            "v1": [
                0.001
            ],
            "v2": [
                -0.109
            ],
            "v3": [
                0.020499999999999997
            ]
        }
    },
    "2018-02-08T04:00:00": {
        "bins": 30,
        "n_vals_hr": 6,
        "vals": {
            "v1": [
                0.004
            ],
            "v2": [
                -0.1305
            ],
            "v3": [
                0.0105
            ]
        }
    },
    "2018-02-08T05:00:00": {
        "bins": 30,
        "n_vals_hr": 6,
        "vals": {
            "v1": [
                -0.0595
            ],
            "v2": [
                -0.122
            ],
            "v3": [
                0.0035
            ]
        }
    },
    "2018-02-08T06:00:00": {
        "bins": 30,
        "n_vals_hr": 6,
        "vals": {
            "v1": [
                -0.025
            ],
            "v2": [
                -0.091
            ],
            "v3": [
                0.0035
            ]
        }
    },
    "2018-02-08T07:00:00": {
        "bins": 30,
        "n_vals_hr": 6,
        "vals": {
            "v1": [
                0.01
            ],
            "v2": [
                -0.0915
            ],
            "v3": [
                0.0115
            ]
        }
    },
    "2018-02-08T08:00:00": {
        "bins": 30,
        "n_vals_hr": 5,
        "vals": {
            "v1": [
                0.095
            ],
            "v2": [
                -0.086
            ],
            "v3": [
                0.025
            ]
        }
    },
    "2018-02-08T09:00:00": {
        "bins": 30,
        "n_vals_hr": 6,
        "vals": {
            "v1": [
                0.1145
            ],
            "v2": [
                -0.108
            ],
            "v3": [
                0.025500000000000002
            ]
        }
    },
    "2018-02-08T10:00:00": {
        "bins": 30,
        "n_vals_hr": 5,
        "vals": {
            "v1": [
                0.069
            ],
            "v2": [
                -0.114
            ],
            "v3": [
                0.025
            ]
        }
    },
    "2018-02-08T11:00:00": {
        "bins": 30,
        "n_vals_hr": 6,
        "vals": {
            "v1": [
                0.0295
            ],
            "v2": [
                -0.1005
            ],
            "v3": [
                0.0335
            ]
        }
    },
    "2018-02-08T12:00:00": {
        "bins": 30,
        "n_vals_hr": 6,
        "vals": {
            "v1": [
                0.0165
            ],
            "v2": [
                -0.037000000000000005
            ],
            "v3": [
                0.034
            ]
        }
    },
    "2018-02-08T13:00:00": {
        "bins": 30,
        "n_vals_hr": 6,
        "vals": {
            "v1": [
                0.03
            ],
            "v2": [
                -0.02
            ],
            "v3": [
                0.0335
            ]
        }
    },
    "2018-02-08T14:00:00": {
        "bins": 30,
        "n_vals_hr": 5,
        "vals": {
            "v1": [
                -0.001
            ],
            "v2": [
                0.039
            ],
            "v3": [
                0.031
            ]
        }
    },
    "2018-02-08T15:00:00": {
        "bins": 30,
        "n_vals_hr": 6,
        "vals": {
            "v1": [
                -0.119
            ],
            "v2": [
                0.1295
            ],
            "v3": [
                0.0185
            ]
        }
    },
    "2018-02-08T16:00:00": {
        "bins": 30,
        "n_vals_hr": 6,
        "vals": {
            "v1": [
                -0.218
            ],
            "v2": [
                0.224
            ],
            "v3": [
                0.009000000000000001
            ]
        }
    },
    "2018-02-08T17:00:00": {
        "bins": 30,
        "n_vals_hr": 5,
        "vals": {
            "v1": [
                -0.237
            ],
            "v2": [
                0.206
            ],
            "v3": [
                0.021
            ]
        }
    },
    "2018-02-08T18:00:00": {
        "bins": 30,
        "n_vals_hr": 6,
        "vals": {
            "v1": [
                -0.3415
            ],
            "v2": [
                0.1725
            ],
            "v3": [
                -0.002
            ]
        }
    },
    "2018-02-08T19:00:00": {
        "bins": 30,
        "n_vals_hr": 6,
        "vals": {
            "v1": [
                -0.3965
            ],
            "v2": [
                0.255
            ],
            "v3": [
                -0.0005
            ]
        }
    },
    "2018-02-08T20:00:00": {
        "bins": 30,
        "n_vals_hr": 6,
        "vals": {
            "v1": [
                -0.2015
            ],
            "v2": [
                0.2925
            ],
            "v3": [
                0.025500000000000002
            ]
        }
    },
    "2018-02-08T21:00:00": {
        "bins": 30,
        "n_vals_hr": 6,
        "vals": {
            "v1": [
                -0.07650000000000001
            ],
            "v2": [
                0.4255
            ],
            "v3": [
                0.0475
            ]
        }
    },
    "2018-02-08T22:00:00": {
        "bins": 30,
        "n_vals_hr": 6,
        "vals": {
            "v1": [
                -0.0995
            ],
            "v2": [
                0.4505
            ],
            "v3": [
                0.049
            ]
        }
    },
    "2018-02-08T23:00:00": {
        "bins": 30,
        "n_vals_hr": 6,
        "vals": {
            "v1": [
                -0.061
            ],
            "v2": [
                0.436
            ],
            "v3": [
                0.052
            ]
        }
    },
    "2018-02-09T00:00:00": {
        "bins": 30,
        "n_vals_hr": 6,
        "vals": {
            "v1": [
                0.006
            ],
            "v2": [
                0.552
            ],
            "v3": [
                0.0655
            ]
        }
    },
    "2018-02-09T01:00:00": {
        "bins": 30,
        "n_vals_hr": 6,
        "vals": {
            "v1": [
                0.0195
            ],
            "v2": [
                0.48050000000000004
            ],
            "v3": [
                0.0695
            ]
        }
    },
    "2018-02-09T02:00:00": {
        "bins": 30,
        "n_vals_hr": 6,
        "vals": {
            "v1": [
                -0.1245
            ],
            "v2": [
                0.27049999999999996
            ],
            "v3": [
                0.0475
            ]
        }
    },
    "2018-02-09T03:00:00": {
        "bins": 30,
        "n_vals_hr": 6,
        "vals": {
            "v1": [
                -0.1555
            ],
            "v2": [
                0.0295
            ],
            "v3": [
                0.016
            ]
        }
    },
    "2018-02-09T04:00:00": {
        "bins": 30,
        "n_vals_hr": 6,
        "vals": {
            "v1": [
                -0.1115
            ],
            "v2": [
                0.037
            ],
            "v3": [
                0.03
            ]
        }
    },
    "2018-02-09T05:00:00": {
        "bins": 30,
        "n_vals_hr": 6,
        "vals": {
            "v1": [
                -0.0285
            ],
            "v2": [
                0.07100000000000001
            ],
            "v3": [
                0.024
            ]
        }
    },
    "2018-02-09T06:00:00": {
        "bins": 30,
        "n_vals_hr": 6,
        "vals": {
            "v1": [
                -0.1915
            ],
            "v2": [
                -0.0034999999999999996
            ],
            "v3": [
                -0.004
            ]
        }
    },
    "2018-02-09T07:00:00": {
        "bins": 30,
        "n_vals_hr": 6,
        "vals": {
            "v1": [
                -0.34550000000000003
            ],
            "v2": [
                0.1015
            ],
            "v3": [
                -0.0125
            ]
        }
    },
    "2018-02-09T08:00:00": {
        "bins": 30,
        "n_vals_hr": 6,
        "vals": {
            "v1": [
                -0.195
            ],
            "v2": [
                0.099
            ],
            "v3": [
                0.0135
            ]
        }
    },
    "2018-02-09T09:00:00": {
        "bins": 30,
        "n_vals_hr": 6,
        "vals": {
            "v1": [
                -0.046
            ],
            "v2": [
                0.079
            ],
            "v3": [
                0.0435
            ]
        }
    },
    "2018-02-09T10:00:00": {
        "bins": 30,
        "n_vals_hr": 6,
        "vals": {
            "v1": [
                0.099
            ],
            "v2": [
                -0.056499999999999995
            ],
            "v3": [
                0.033
            ]
        }
    },
    "2018-02-09T11:00:00": {
        "bins": 30,
        "n_vals_hr": 6,
        "vals": {
            "v1": [
                0.1595
            ],
            "v2": [
                -0.0875
            ],
            "v3": [
                0.036500000000000005
            ]
        }
    },
    "2018-02-09T12:00:00": {
        "bins": 30,
        "n_vals_hr": 6,
        "vals": {
            "v1": [
                0.1385
            ],
            "v2": [
                -0.064
            ],
            "v3": [
                0.04
            ]
        }
    },
    "2018-02-09T13:00:00": {
        "bins": 30,
        "n_vals_hr": 5,
        "vals": {
            "v1": [
                0.141
            ],
            "v2": [
                -0.045
            ],
            "v3": [
                0.039
            ]
        }
    },
    "2018-02-09T14:00:00": {
        "bins": 30,
        "n_vals_hr": 6,
        "vals": {
            "v1": [
                0.11599999999999999
            ],
            "v2": [
                -0.0765
            ],
            "v3": [
                0.033
            ]
        }
    },
    "2018-02-09T15:00:00": {
        "bins": 30,
        "n_vals_hr": 6,
        "vals": {
            "v1": [
                0.0945
            ],
            "v2": [
                -0.056999999999999995
            ],
            "v3": [
                0.0275
            ]
        }
    },
    "2018-02-09T16:00:00": {
        "bins": 30,
        "n_vals_hr": 6,
        "vals": {
            "v1": [
                0.1055
            ],
            "v2": [
                -0.032
            ],
            "v3": [
                0.033
            ]
        }
    },
    "2018-02-09T17:00:00": {
        "bins": 30,
        "n_vals_hr": 5,
        "vals": {
            "v1": [
                0.038
            ],
            "v2": [
                -0.013
            ],
            "v3": [
                0.029
            ]
        }
    },
    "2018-02-09T18:00:00": {
        "bins": 30,
        "n_vals_hr": 6,
        "vals": {
            "v1": [
                -0.0445
            ],
            "v2": [
                0.043
            ],
            "v3": [
                0.031
            ]
        }
    },
    "2018-02-09T19:00:00": {
        "bins": 30,
        "n_vals_hr": 6,
        "vals": {
            "v1": [
                -0.0605
            ],
            "v2": [
                0.07350000000000001
            ],
            "v3": [
                0.034
            ]
        }
    },
    "2018-02-09T20:00:00": {
        "bins": 30,
        "n_vals_hr": 6,
        "vals": {
            "v1": [
                -0.18
            ],
            "v2": [
                0.06
            ],
            "v3": [
                0.0085
            ]
        }
    },
    "2018-02-09T21:00:00": {
        "bins": 30,
        "n_vals_hr": 5,
        "vals": {
            "v1": [
                -0.185
            ],
            "v2": [
                0.137
            ],
            "v3": [
                0.012
            ]
        }
    },
    "2018-02-09T22:00:00": {
        "bins": 30,
        "n_vals_hr": 6,
        "vals": {
            "v1": [
                -0.247
            ],
            "v2": [
                0.14300000000000002
            ],
            "v3": [
                0.0075
            ]
        }
    },
    "2018-02-09T23:00:00": {
        "bins": 30,
        "n_vals_hr": 5,
        "vals": {
            "v1": [
                -0.331
            ],
            "v2": [
                0.187
            ],
            "v3": [
                0.0
            ]
        }
    },
    "2018-02-10T00:00:00": {
        "bins": 30,
        "n_vals_hr": 6,
        "vals": {
            "v1": [
                -0.3665
            ],
            "v2": [
                0.1585
            ],
            "v3": [
                -0.004
            ]
        }
    },
    "2018-02-10T01:00:00": {
        "bins": 30,
        "n_vals_hr": 6,
        "vals": {
            "v1": [
                -0.3165
            ],
            "v2": [
                0.12
            ],
            "v3": [
                0.005
            ]
        }
    },
    "2018-02-10T02:00:00": {
        "bins": 30,
        "n_vals_hr": 6,
        "vals": {
            "v1": [
                -0.3365
            ],
            "v2": [
                0.11549999999999999
            ],
            "v3": [
                0.0015
            ]
        }
    },
    "2018-02-10T03:00:00": {
        "bins": 30,
        "n_vals_hr": 6,
        "vals": {
            "v1": [
                -0.394
            ],
            "v2": [
                0.1765
            ],
            "v3": [
                0.0015
            ]
        }
    },
    "2018-02-10T04:00:00": {
        "bins": 30,
        "n_vals_hr": 5,
        "vals": {
            "v1": [
                -0.391
            ],
            "v2": [
                0.206
            ],
            "v3": [
                0.004
            ]
        }
    },
    "2018-02-10T05:00:00": {
        "bins": 30,
        "n_vals_hr": 5,
        "vals": {
            "v1": [
                -0.453
            ],
            "v2": [
                0.173
            ],
            "v3": [
                -0.007
            ]
        }
    },
    "2018-02-10T06:00:00": {
        "bins": 30,
        "n_vals_hr": 5,
        "vals": {
            "v1": [
                -0.408
            ],
            "v2": [
                0.19
            ],
            "v3": [
                -0.001
            ]
        }
    },
    "2018-02-10T07:00:00": {
        "bins": 30,
        "n_vals_hr": 6,
        "vals": {
            "v1": [
                -0.45699999999999996
            ],
            "v2": [
                0.177
            ],
            "v3": [
                -0.02
            ]
        }
    },
    "2018-02-10T08:00:00": {
        "bins": 30,
        "n_vals_hr": 6,
        "vals": {
            "v1": [
                -0.406
            ],
            "v2": [
                0.16999999999999998
            ],
            "v3": [
                -0.0125
            ]
        }
    },
    "2018-02-10T09:00:00": {
        "bins": 30,
        "n_vals_hr": 5,
        "vals": {
            "v1": [
                -0.311
            ],
            "v2": [
                0.193
            ],
            "v3": [
                -0.004
            ]
        }
    },
    "2018-02-10T10:00:00": {
        "bins": 30,
        "n_vals_hr": 6,
        "vals": {
            "v1": [
                -0.258
            ],
            "v2": [
                0.1745
            ],
            "v3": [
                -0.0125
            ]
        }
    },
    "2018-02-10T11:00:00": {
        "bins": 30,
        "n_vals_hr": 6,
        "vals": {
            "v1": [
                -0.216
            ],
            "v2": [
                0.126
            ],
            "v3": [
                -0.006999999999999999
            ]
        }
    },
    "2018-02-10T12:00:00": {
        "bins": 30,
        "n_vals_hr": 6,
        "vals": {
            "v1": [
                -0.2465
            ],
            "v2": [
                0.008
            ],
            "v3": [
                -0.0695
            ]
        }
    },
    "2018-02-10T13:00:00": {
        "bins": 30,
        "n_vals_hr": 5,
        "vals": {
            "v1": [
                -0.234
            ],
            "v2": [
                0.05
            ],
            "v3": [
                -0.035
            ]
        }
    },
    "2018-02-10T14:00:00": {
        "bins": 30,
        "n_vals_hr": 6,
        "vals": {
            "v1": [
                -0.28
            ],
            "v2": [
                0.1105
            ],
            "v3": [
                0.004999999999999999
            ]
        }
    },
    "2018-02-10T15:00:00": {
        "bins": 30,
        "n_vals_hr": 6,
        "vals": {
            "v1": [
                -0.323
            ],
            "v2": [
                0.1265
            ],
            "v3": [
                -0.0045000000000000005
            ]
        }
    },
    "2018-02-10T16:00:00": {
        "bins": 30,
        "n_vals_hr": 6,
        "vals": {
            "v1": [
                -0.077
            ],
            "v2": [
                0.1745
            ],
            "v3": [
                0.0375
            ]
        }
    },
    "2018-02-10T17:00:00": {
        "bins": 30,
        "n_vals_hr": 5,
        "vals": {
            "v1": [
                -0.008
            ],
            "v2": [
                0.146
            ],
            "v3": [
                0.037
            ]
        }
    },
    "2018-02-10T18:00:00": {
        "bins": 30,
        "n_vals_hr": 6,
        "vals": {
            "v1": [
                -0.0475
            ],
            "v2": [
                0.14100000000000001
            ],
            "v3": [
                0.0285
            ]
        }
    },
    "2018-02-10T19:00:00": {
        "bins": 30,
        "n_vals_hr": 5,
        "vals": {
            "v1": [
                -0.106
            ],
            "v2": [
                0.195
            ],
            "v3": [
                0.046
            ]
        }
    },
    "2018-02-10T20:00:00": {
        "bins": 30,
        "n_vals_hr": 6,
        "vals": {
            "v1": [
                -0.10250000000000001
            ],
            "v2": [
                0.203
            ],
            "v3": [
                0.036000000000000004
            ]
        }
    },
    "2018-02-10T21:00:00": {
        "bins": 30,
        "n_vals_hr": 6,
        "vals": {
            "v1": [
                -0.195
            ],
            "v2": [
                0.1625
            ],
            "v3": [
                0.017
            ]
        }
    },
    "2018-02-10T22:00:00": {
        "bins": 30,
        "n_vals_hr": 6,
        "vals": {
            "v1": [
                -0.22899999999999998
            ],
            "v2": [
                0.12000000000000001
            ],
            "v3": [
                0.015
            ]
        }
    },
    "2018-02-10T23:00:00": {
        "bins": 30,
        "n_vals_hr": 6,
        "vals": {
            "v1": [
                -0.16449999999999998
            ],
            "v2": [
                0.1185
            ],
            "v3": [
                0.026500000000000003
            ]
        }
    },
    "2018-02-11T00:00:00": {
        "bins": 30,
        "n_vals_hr": 6,
        "vals": {
            "v1": [
                -0.2435
            ],
            "v2": [
                0.1095
            ],
            "v3": [
                -0.0135
            ]
        }
    },
    "2018-02-11T01:00:00": {
        "bins": 30,
        "n_vals_hr": 6,
        "vals": {
            "v1": [
                -0.1665
            ],
            "v2": [
                0.075
            ],
            "v3": [
                -0.003
            ]
        }
    },
    "2018-02-11T02:00:00": {
        "bins": 30,
        "n_vals_hr": 6,
        "vals": {
            "v1": [
                -0.2295
            ],
            "v2": [
                0.019000000000000003
            ],
            "v3": [
                -0.021
            ]
        }
    },
    "2018-02-11T03:00:00": {
        "bins": 30,
        "n_vals_hr": 5,
        "vals": {
            "v1": [
                -0.083
            ],
            "v2": [
                0.011
            ],
            "v3": [
                0.006
            ]
        }
    },
    "2018-02-11T04:00:00": {
        "bins": 30,
        "n_vals_hr": 6,
        "vals": {
            "v1": [
                -0.08549999999999999
            ],
            "v2": [
                0.0345
            ],
            "v3": [
                0.012
            ]
        }
    },
    "2018-02-11T05:00:00": {
        "bins": 30,
        "n_vals_hr": 6,
        "vals": {
            "v1": [
                -0.131
            ],
            "v2": [
                0.019000000000000003
            ],
            "v3": [
                -0.004
            ]
        }
    },
    "2018-02-11T06:00:00": {
        "bins": 30,
        "n_vals_hr": 5,
        "vals": {
            "v1": [
                -0.12
            ],
            "v2": [
                -0.011
            ],
            "v3": [
                0.002
            ]
        }
    },
    "2018-02-11T07:00:00": {
        "bins": 30,
        "n_vals_hr": 6,
        "vals": {
            "v1": [
                0.0155
            ],
            "v2": [
                0.041999999999999996
            ],
            "v3": [
                0.0315
            ]
        }
    },
    "2018-02-11T08:00:00": {
        "bins": 30,
        "n_vals_hr": 6,
        "vals": {
            "v1": [
                0.057999999999999996
            ],
            "v2": [
                0.037
            ],
            "v3": [
                0.028
            ]
        }
    },
    "2018-02-11T09:00:00": {
        "bins": 30,
        "n_vals_hr": 6,
        "vals": {
            "v1": [
                0.032
            ],
            "v2": [
                -0.0005
            ],
            "v3": [
                0.032
            ]
        }
    },
    "2018-02-11T10:00:00": {
        "bins": 30,
        "n_vals_hr": 6,
        "vals": {
            "v1": [
                -0.006999999999999999
            ],
            "v2": [
                0.004
            ],
            "v3": [
                0.027
            ]
        }
    },
    "2018-02-11T11:00:00": {
        "bins": 30,
        "n_vals_hr": 6,
        "vals": {
            "v1": [
                -0.0225
            ],
            "v2": [
                0.044
            ],
            "v3": [
                0.0175
            ]
        }
    },
    "2018-02-11T12:00:00": {
        "bins": 30,
        "n_vals_hr": 6,
        "vals": {
            "v1": [
                -0.013999999999999999
            ],
            "v2": [
                0.0795
            ],
            "v3": [
                0.033
            ]
        }
    },
    "2018-02-11T13:00:00": {
        "bins": 30,
        "n_vals_hr": 6,
        "vals": {
            "v1": [
                -0.033
            ],
            "v2": [
                0.0935
            ],
            "v3": [
                0.0375
            ]
        }
    },
    "2018-02-11T14:00:00": {
        "bins": 30,
        "n_vals_hr": 6,
        "vals": {
            "v1": [
                -0.041499999999999995
            ],
            "v2": [
                0.1245
            ],
            "v3": [
                0.0345
            ]
        }
    },
    "2018-02-11T15:00:00": {
        "bins": 30,
        "n_vals_hr": 6,
        "vals": {
            "v1": [
                -0.094
            ],
            "v2": [
                0.0995
            ],
            "v3": [
                0.0275
            ]
        }
    },
    "2018-02-11T16:00:00": {
        "bins": 30,
        "n_vals_hr": 6,
        "vals": {
            "v1": [
                -0.233
            ],
            "v2": [
                0.1225
            ],
            "v3": [
                0.0155
            ]
        }
    },
    "2018-02-11T17:00:00": {
        "bins": 30,
        "n_vals_hr": 5,
        "vals": {
            "v1": [
                -0.27
            ],
            "v2": [
                0.141
            ],
            "v3": [
                0.019
            ]
        }
    },
    "2018-02-11T18:00:00": {
        "bins": 30,
        "n_vals_hr": 6,
        "vals": {
            "v1": [
                -0.2855
            ],
            "v2": [
                0.0975
            ],
            "v3": [
                0.010499999999999999
            ]
        }
    },
    "2018-02-11T19:00:00": {
        "bins": 30,
        "n_vals_hr": 6,
        "vals": {
            "v1": [
                -0.3035
            ],
            "v2": [
                0.1095
            ],
            "v3": [
                0.024
            ]
        }
    },
    "2018-02-11T20:00:00": {
        "bins": 30,
        "n_vals_hr": 6,
        "vals": {
            "v1": [
                -0.302
            ],
            "v2": [
                0.1255
            ],
            "v3": [
                -0.011
            ]
        }
    },
    "2018-02-11T21:00:00": {
        "bins": 30,
        "n_vals_hr": 6,
        "vals": {
            "v1": [
                -0.2965
            ],
            "v2": [
                0.14
            ],
            "v3": [
                -0.0125
            ]
        }
    },
    "2018-02-11T22:00:00": {
        "bins": 30,
        "n_vals_hr": 5,
        "vals": {
            "v1": [
                -0.432
            ],
            "v2": [
                0.149
            ],
            "v3": [
                -0.031
            ]
        }
    },
    "2018-02-11T23:00:00": {
        "bins": 30,
        "n_vals_hr": 6,
        "vals": {
            "v1": [
                -0.40549999999999997
            ],
            "v2": [
                0.16449999999999998
            ],
            "v3": [
                -0.03
            ]
        }
    },
    "2018-02-12T00:00:00": {
        "bins": 30,
        "n_vals_hr": 6,
        "vals": {
            "v1": [
                -0.306
            ],
            "v2": [
                0.163
            ],
            "v3": [
                -0.03
            ]
        }
    },
    "2018-02-12T01:00:00": {
        "bins": 30,
        "n_vals_hr": 6,
        "vals": {
            "v1": [
                -0.349
            ],
            "v2": [
                0.1495
            ],
            "v3": [
                -0.0115
            ]
        }
    },
    "2018-02-12T02:00:00": {
        "bins": 30,
        "n_vals_hr": 6,
        "vals": {
            "v1": [
                -0.36350000000000005
            ],
            "v2": [
                0.214
            ],
            "v3": [
                -0.016
            ]
        }
    },
    "2018-02-12T03:00:00": {
        "bins": 30,
        "n_vals_hr": 5,
        "vals": {
            "v1": [
                -0.339
            ],
            "v2": [
                0.11
            ],
            "v3": [
                -0.039
            ]
        }
    },
    "2018-02-12T04:00:00": {
        "bins": 30,
        "n_vals_hr": 6,
        "vals": {
            "v1": [
                -0.4175
            ],
            "v2": [
                0.0465
            ],
            "v3": [
                -0.0315
            ]
        }
    },
    "2018-02-12T05:00:00": {
        "bins": 30,
        "n_vals_hr": 5,
        "vals": {
            "v1": [
                -0.238
            ],
            "v2": [
                0.051
            ],
            "v3": [
                -0.013
            ]
        }
    },
    "2018-02-12T06:00:00": {
        "bins": 30,
        "n_vals_hr": 6,
        "vals": {
            "v1": [
                -0.124
            ],
            "v2": [
                0.053
            ],
            "v3": [
                0.014
            ]
        }
    },
    "2018-02-12T07:00:00": {
        "bins": 30,
        "n_vals_hr": 5,
        "vals": {
            "v1": [
                -0.004
            ],
            "v2": [
                -0.122
            ],
            "v3": [
                0.021
            ]
        }
    },
    "2018-02-12T08:00:00": {
        "bins": 30,
        "n_vals_hr": 6,
        "vals": {
            "v1": [
                0.0955
            ],
            "v2": [
                -0.21000000000000002
            ],
            "v3": [
                0.0245
            ]
        }
    },
    "2018-02-12T09:00:00": {
        "bins": 30,
        "n_vals_hr": 6,
        "vals": {
            "v1": [
                0.23349999999999999
            ],
            "v2": [
                -0.3205
            ],
            "v3": [
                -0.004999999999999999
            ]
        }
    },
    "2018-02-12T10:00:00": {
        "bins": 30,
        "n_vals_hr": 6,
        "vals": {
            "v1": [
                0.255
            ],
            "v2": [
                -0.354
            ],
            "v3": [
                0.009
            ]
        }
    },
    "2018-02-12T11:00:00": {
        "bins": 30,
        "n_vals_hr": 6,
        "vals": {
            "v1": [
                0.2555
            ],
            "v2": [
                -0.3545
            ],
            "v3": [
                0.02
            ]
        }
    },
    "2018-02-12T12:00:00": {
        "bins": 30,
        "n_vals_hr": 5,
        "vals": {
            "v1": [
                0.273
            ],
            "v2": [
                -0.297
            ],
            "v3": [
                0.035
            ]
        }
    },
    "2018-02-12T13:00:00": {
        "bins": 30,
        "n_vals_hr": 6,
        "vals": {
            "v1": [
                0.358
            ],
            "v2": [
                -0.2745
            ],
            "v3": [
                0.0445
            ]
        }
    },
    "2018-02-12T14:00:00": {
        "bins": 30,
        "n_vals_hr": 6,
        "vals": {
            "v1": [
                0.3945
            ],
            "v2": [
                -0.2435
            ],
            "v3": [
                0.0405
            ]
        }
    },
    "2018-02-12T15:00:00": {
        "bins": 30,
        "n_vals_hr": 6,
        "vals": {
            "v1": [
                0.35450000000000004
            ],
            "v2": [
                -0.2175
            ],
            "v3": [
                0.046
            ]
        }
    },
    "2018-02-12T16:00:00": {
        "bins": 30,
        "n_vals_hr": 5,
        "vals": {
            "v1": [
                0.315
            ],
            "v2": [
                -0.213
            ],
            "v3": [
                0.03
            ]
        }
    },
    "2018-02-12T17:00:00": {
        "bins": 30,
        "n_vals_hr": 6,
        "vals": {
            "v1": [
                0.296
            ],
            "v2": [
                -0.179
            ],
            "v3": [
                0.031
            ]
        }
    },
    "2018-02-12T18:00:00": {
        "bins": 30,
        "n_vals_hr": 6,
        "vals": {
            "v1": [
                0.20450000000000002
            ],
            "v2": [
                -0.136
            ],
            "v3": [
                0.031
            ]
        }
    },
    "2018-02-12T19:00:00": {
        "bins": 30,
        "n_vals_hr": 6,
        "vals": {
            "v1": [
                0.203
            ],
            "v2": [
                -0.1055
            ],
            "v3": [
                0.02
            ]
        }
    },
    "2018-02-12T20:00:00": {
        "bins": 30,
        "n_vals_hr": 6,
        "vals": {
            "v1": [
                0.12
            ],
            "v2": [
                -0.01
            ],
            "v3": [
                0.032
            ]
        }
    },
    "2018-02-12T21:00:00": {
        "bins": 30,
        "n_vals_hr": 6,
        "vals": {
            "v1": [
                0.0
            ],
            "v2": [
                -0.0035
            ],
            "v3": [
                0.025500000000000002
            ]
        }
    },
    "2018-02-12T22:00:00": {
        "bins": 30,
        "n_vals_hr": 6,
        "vals": {
            "v1": [
                -0.104
            ],
            "v2": [
                0.06
            ],
            "v3": [
                0.015
            ]
        }
    },
    "2018-02-12T23:00:00": {
        "bins": 30,
        "n_vals_hr": 6,
        "vals": {
            "v1": [
                -0.1955
            ],
            "v2": [
                0.1355
            ],
            "v3": [
                0.0155
            ]
        }
    },
    "2018-02-13T00:00:00": {
        "bins": 30,
        "n_vals_hr": 6,
        "vals": {
            "v1": [
                -0.33299999999999996
            ],
            "v2": [
                0.125
            ],
            "v3": [
                0.003
            ]
        }
    },
    "2018-02-13T01:00:00": {
        "bins": 30,
        "n_vals_hr": 6,
        "vals": {
            "v1": [
                -0.402
            ],
            "v2": [
                0.1725
            ],
            "v3": [
                -0.0045000000000000005
            ]
        }
    },
    "2018-02-13T02:00:00": {
        "bins": 30,
        "n_vals_hr": 5,
        "vals": {
            "v1": [
                -0.458
            ],
            "v2": [
                0.153
            ],
            "v3": [
                -0.021
            ]
        }
    },
    "2018-02-13T03:00:00": {
        "bins": 30,
        "n_vals_hr": 6,
        "vals": {
            "v1": [
                -0.489
            ],
            "v2": [
                0.1665
            ],
            "v3": [
                -0.0125
            ]
        }
    },
    "2018-02-13T04:00:00": {
        "bins": 30,
        "n_vals_hr": 6,
        "vals": {
            "v1": [
                -0.5305
            ],
            "v2": [
                0.195
            ],
            "v3": [
                -0.0315
            ]
        }
    },
    "2018-02-13T05:00:00": {
        "bins": 30,
        "n_vals_hr": 5,
        "vals": {
            "v1": [
                -0.524
            ],
            "v2": [
                0.185
            ],
            "v3": [
                -0.042
            ]
        }
    },
    "2018-02-13T06:00:00": {
        "bins": 30,
        "n_vals_hr": 6,
        "vals": {
            "v1": [
                -0.533
            ],
            "v2": [
                0.20950000000000002
            ],
            "v3": [
                -0.0195
            ]
        }
    },
    "2018-02-13T07:00:00": {
        "bins": 30,
        "n_vals_hr": 6,
        "vals": {
            "v1": [
                -0.5125
            ],
            "v2": [
                0.231
            ],
            "v3": [
                -0.024
            ]
        }
    },
    "2018-02-13T08:00:00": {
        "bins": 30,
        "n_vals_hr": 6,
        "vals": {
            "v1": [
                -0.5065
            ],
            "v2": [
                0.243
            ],
            "v3": [
                -0.020999999999999998
            ]
        }
    },
    "2018-02-13T09:00:00": {
        "bins": 30,
        "n_vals_hr": 6,
        "vals": {
            "v1": [
                -0.402
            ],
            "v2": [
                0.2205
            ],
            "v3": [
                -0.0015
            ]
        }
    },
    "2018-02-13T10:00:00": {
        "bins": 30,
        "n_vals_hr": 6,
        "vals": {
            "v1": [
                -0.287
            ],
            "v2": [
                0.0745
            ],
            "v3": [
                -0.0015
            ]
        }
    },
    "2018-02-13T11:00:00": {
        "bins": 30,
        "n_vals_hr": 6,
        "vals": {
            "v1": [
                -0.1945
            ],
            "v2": [
                0.08199999999999999
            ],
            "v3": [
                0.015
            ]
        }
    },
    "2018-02-13T12:00:00": {
        "bins": 30,
        "n_vals_hr": 4,
        "vals": {
            "v1": [
                -0.1395
            ],
            "v2": [
                0.036000000000000004
            ],
            "v3": [
                0.014499999999999999
            ]
        }
    },
    "2018-02-13T13:00:00": {
        "bins": 30,
        "n_vals_hr": 6,
        "vals": {
            "v1": [
                -0.034
            ],
            "v2": [
                0.019
            ],
            "v3": [
                0.032
            ]
        }
    },
    "2018-02-13T14:00:00": {
        "bins": 30,
        "n_vals_hr": 6,
        "vals": {
            "v1": [
                0.08399999999999999
            ],
            "v2": [
                0.03
            ],
            "v3": [
                0.0465
            ]
        }
    },
    "2018-02-13T15:00:00": {
        "bins": 30,
        "n_vals_hr": 6,
        "vals": {
            "v1": [
                0.033
            ],
            "v2": [
                0.0875
            ],
            "v3": [
                0.044
            ]
        }
    },
    "2018-02-13T16:00:00": {
        "bins": 30,
        "n_vals_hr": 5,
        "vals": {
            "v1": [
                -0.036
            ],
            "v2": [
                0.133
            ],
            "v3": [
                0.038
            ]
        }
    },
    "2018-02-13T17:00:00": {
        "bins": 30,
        "n_vals_hr": 6,
        "vals": {
            "v1": [
                -0.0595
            ],
            "v2": [
                0.139
            ],
            "v3": [
                0.037000000000000005
            ]
        }
    },
    "2018-02-13T18:00:00": {
        "bins": 30,
        "n_vals_hr": 5,
        "vals": {
            "v1": [
                -0.135
            ],
            "v2": [
                0.169
            ],
            "v3": [
                0.039
            ]
        }
    },
    "2018-02-13T19:00:00": {
        "bins": 30,
        "n_vals_hr": 5,
        "vals": {
            "v1": [
                -0.2
            ],
            "v2": [
                0.165
            ],
            "v3": [
                0.02
            ]
        }
    },
    "2018-02-13T20:00:00": {
        "bins": 30,
        "n_vals_hr": 6,
        "vals": {
            "v1": [
                -0.14150000000000001
            ],
            "v2": [
                0.1015
            ],
            "v3": [
                0.0185
            ]
        }
    },
    "2018-02-13T21:00:00": {
        "bins": 30,
        "n_vals_hr": 6,
        "vals": {
            "v1": [
                -0.1355
            ],
            "v2": [
                0.0375
            ],
            "v3": [
                0.0105
            ]
        }
    },
    "2018-02-13T22:00:00": {
        "bins": 30,
        "n_vals_hr": 6,
        "vals": {
            "v1": [
                -0.2145
            ],
            "v2": [
                0.0555
            ],
            "v3": [
                0.0115
            ]
        }
    },
    "2018-02-13T23:00:00": {
        "bins": 30,
        "n_vals_hr": 5,
        "vals": {
            "v1": [
                -0.079
            ],
            "v2": [
                0.12
            ],
            "v3": [
                0.026
            ]
        }
    },
    "2018-02-14T00:00:00": {
        "bins": 30,
        "n_vals_hr": 6,
        "vals": {
            "v1": [
                0.05
            ],
            "v2": [
                0.013999999999999999
            ],
            "v3": [
                0.0275
            ]
        }
    },
    "2018-02-14T01:00:00": {
        "bins": 30,
        "n_vals_hr": 6,
        "vals": {
            "v1": [
                0.08449999999999999
            ],
            "v2": [
                0.074
            ],
            "v3": [
                0.043
            ]
        }
    },
    "2018-02-14T02:00:00": {
        "bins": 30,
        "n_vals_hr": 6,
        "vals": {
            "v1": [
                0.12
            ],
            "v2": [
                0.1015
            ],
            "v3": [
                0.049
            ]
        }
    },
    "2018-02-14T03:00:00": {
        "bins": 30,
        "n_vals_hr": 5,
        "vals": {
            "v1": [
                0.062
            ],
            "v2": [
                0.064
            ],
            "v3": [
                0.045
            ]
        }
    },
    "2018-02-14T04:00:00": {
        "bins": 30,
        "n_vals_hr": 6,
        "vals": {
            "v1": [
                0.064
            ],
            "v2": [
                0.0335
            ],
            "v3": [
                0.026000000000000002
            ]
        }
    },
    "2018-02-14T05:00:00": {
        "bins": 30,
        "n_vals_hr": 5,
        "vals": {
            "v1": [
                -0.029
            ],
            "v2": [
                0.045
            ],
            "v3": [
                0.031
            ]
        }
    },
    "2018-02-14T06:00:00": {
        "bins": 30,
        "n_vals_hr": 6,
        "vals": {
            "v1": [
                -0.0375
            ],
            "v2": [
                0.121
            ],
            "v3": [
                0.025
            ]
        }
    },
    "2018-02-14T07:00:00": {
        "bins": 30,
        "n_vals_hr": 5,
        "vals": {
            "v1": [
                0.27
            ],
            "v2": [
                0.087
            ],
            "v3": [
                0.046
            ]
        }
    },
    "2018-02-14T08:00:00": {
        "bins": 30,
        "n_vals_hr": 6,
        "vals": {
            "v1": [
                0.2865
            ],
            "v2": [
                -0.006999999999999999
            ],
            "v3": [
                0.039
            ]
        }
    },
    "2018-02-14T09:00:00": {
        "bins": 30,
        "n_vals_hr": 6,
        "vals": {
            "v1": [
                0.23049999999999998
            ],
            "v2": [
                0.0225
            ],
            "v3": [
                0.0445
            ]
        }
    },
    "2018-02-14T10:00:00": {
        "bins": 30,
        "n_vals_hr": 6,
        "vals": {
            "v1": [
                0.1645
            ],
            "v2": [
                0.08549999999999999
            ],
            "v3": [
                0.051000000000000004
            ]
        }
    },
    "2018-02-14T11:00:00": {
        "bins": 30,
        "n_vals_hr": 6,
        "vals": {
            "v1": [
                0.1
            ],
            "v2": [
                0.1255
            ],
            "v3": [
                0.053
            ]
        }
    },
    "2018-02-14T12:00:00": {
        "bins": 30,
        "n_vals_hr": 6,
        "vals": {
            "v1": [
                -0.0275
            ],
            "v2": [
                0.2305
            ],
            "v3": [
                0.035
            ]
        }
    },
    "2018-02-14T13:00:00": {
        "bins": 30,
        "n_vals_hr": 6,
        "vals": {
            "v1": [
                -0.1695
            ],
            "v2": [
                0.209
            ],
            "v3": [
                0.0275
            ]
        }
    },
    "2018-02-14T14:00:00": {
        "bins": 30,
        "n_vals_hr": 5,
        "vals": {
            "v1": [
                -0.317
            ],
            "v2": [
                0.207
            ],
            "v3": [
                0.006
            ]
        }
    },
    "2018-02-14T15:00:00": {
        "bins": 30,
        "n_vals_hr": 5,
        "vals": {
            "v1": [
                -0.32
            ],
            "v2": [
                0.318
            ],
            "v3": [
                0.004
            ]
        }
    },
    "2018-02-14T16:00:00": {
        "bins": 30,
        "n_vals_hr": 6,
        "vals": {
            "v1": [
                -0.362
            ],
            "v2": [
                0.301
            ],
            "v3": [
                0.011
            ]
        }
    },
    "2018-02-14T17:00:00": {
        "bins": 30,
        "n_vals_hr": 6,
        "vals": {
            "v1": [
                -0.411
            ],
            "v2": [
                0.32
            ],
            "v3": [
                0.002
            ]
        }
    },
    "2018-02-14T18:00:00": {
        "bins": 30,
        "n_vals_hr": 6,
        "vals": {
            "v1": [
                -0.358
            ],
            "v2": [
                0.275
            ],
            "v3": [
                0.015
            ]
        }
    },
    "2018-02-14T19:00:00": {
        "bins": 30,
        "n_vals_hr": 6,
        "vals": {
            "v1": [
                -0.3595
            ],
            "v2": [
                0.2725
            ],
            "v3": [
                0.003
            ]
        }
    },
    "2018-02-14T20:00:00": {
        "bins": 30,
        "n_vals_hr": 6,
        "vals": {
            "v1": [
                -0.298
            ],
            "v2": [
                0.273
            ],
            "v3": [
                0.02
            ]
        }
    },
    "2018-02-14T21:00:00": {
        "bins": 30,
        "n_vals_hr": 6,
        "vals": {
            "v1": [
                -0.174
            ],
            "v2": [
                0.3985
            ],
            "v3": [
                0.039
            ]
        }
    },
    "2018-02-14T22:00:00": {
        "bins": 30,
        "n_vals_hr": 6,
        "vals": {
            "v1": [
                -0.10250000000000001
            ],
            "v2": [
                0.3355
            ],
            "v3": [
                0.0495
            ]
        }
    },
    "2018-02-14T23:00:00": {
        "bins": 30,
        "n_vals_hr": 6,
        "vals": {
            "v1": [
                -0.068
            ],
            "v2": [
                0.40249999999999997
            ],
            "v3": [
                0.058499999999999996
            ]
        }
    },
    "2018-02-15T00:00:00": {
        "bins": 30,
        "n_vals_hr": 5,
        "vals": {
            "v1": [
                -0.039
            ],
            "v2": [
                0.395
            ],
            "v3": [
                0.049
            ]
        }
    },
    "2018-02-15T01:00:00": {
        "bins": 30,
        "n_vals_hr": 6,
        "vals": {
            "v1": [
                -0.0595
            ],
            "v2": [
                0.291
            ],
            "v3": [
                0.038000000000000006
            ]
        }
    },
    "2018-02-15T02:00:00": {
        "bins": 30,
        "n_vals_hr": 6,
        "vals": {
            "v1": [
                0.004
            ],
            "v2": [
                0.20600000000000002
            ],
            "v3": [
                0.040999999999999995
            ]
        }
    },
    "2018-02-15T03:00:00": {
        "bins": 30,
        "n_vals_hr": 6,
        "vals": {
            "v1": [
                -0.0005
            ],
            "v2": [
                0.0505
            ],
            "v3": [
                0.045
            ]
        }
    },
    "2018-02-15T04:00:00": {
        "bins": 30,
        "n_vals_hr": 6,
        "vals": {
            "v1": [
                0.0115
            ],
            "v2": [
                -0.006
            ],
            "v3": [
                0.0385
            ]
        }
    },
    "2018-02-15T05:00:00": {
        "bins": 30,
        "n_vals_hr": 6,
        "vals": {
            "v1": [
                -0.028
            ],
            "v2": [
                -0.012
            ],
            "v3": [
                0.0165
            ]
        }
    },
    "2018-02-15T06:00:00": {
        "bins": 30,
        "n_vals_hr": 5,
        "vals": {
            "v1": [
                -0.089
            ],
            "v2": [
                0.088
            ],
            "v3": [
                0.032
            ]
        }
    },
    "2018-02-15T07:00:00": {
        "bins": 30,
        "n_vals_hr": 6,
        "vals": {
            "v1": [
                -0.111
            ],
            "v2": [
                0.137
            ],
            "v3": [
                0.033
            ]
        }
    },
    "2018-02-15T08:00:00": {
        "bins": 30,
        "n_vals_hr": 6,
        "vals": {
            "v1": [
                -0.126
            ],
            "v2": [
                0.11299999999999999
            ],
            "v3": [
                0.0175
            ]
        }
    },
    "2018-02-15T09:00:00": {
        "bins": 30,
        "n_vals_hr": 6,
        "vals": {
            "v1": [
                -0.2205
            ],
            "v2": [
                0.107
            ],
            "v3": [
                0.012
            ]
        }
    },
    "2018-02-15T10:00:00": {
        "bins": 30,
        "n_vals_hr": 6,
        "vals": {
            "v1": [
                -0.2675
            ],
            "v2": [
                0.1285
            ],
            "v3": [
                0.008
            ]
        }
    },
    "2018-02-15T11:00:00": {
        "bins": 30,
        "n_vals_hr": 5,
        "vals": {
            "v1": [
                -0.239
            ],
            "v2": [
                0.129
            ],
            "v3": [
                0.03
            ]
        }
    },
    "2018-02-15T12:00:00": {
        "bins": 30,
        "n_vals_hr": 6,
        "vals": {
            "v1": [
                -0.1085
            ],
            "v2": [
                0.15000000000000002
            ],
            "v3": [
                0.0285
            ]
        }
    },
    "2018-02-15T13:00:00": {
        "bins": 30,
        "n_vals_hr": 6,
        "vals": {
            "v1": [
                0.0485
            ],
            "v2": [
                0.053
            ],
            "v3": [
                0.036000000000000004
            ]
        }
    },
    "2018-02-15T14:00:00": {
        "bins": 30,
        "n_vals_hr": 6,
        "vals": {
            "v1": [
                0.0945
            ],
            "v2": [
                -0.0695
            ],
            "v3": [
                0.034
            ]
        }
    },
    "2018-02-15T15:00:00": {
        "bins": 30,
        "n_vals_hr": 6,
        "vals": {
            "v1": [
                -0.009000000000000001
            ],
            "v2": [
                -0.0375
            ],
            "v3": [
                0.016
            ]
        }
    },
    "2018-02-15T16:00:00": {
        "bins": 30,
        "n_vals_hr": 6,
        "vals": {
            "v1": [
                0.0015
            ],
            "v2": [
                0.0004999999999999996
            ],
            "v3": [
                0.015
            ]
        }
    },
    "2018-02-15T17:00:00": {
        "bins": 30,
        "n_vals_hr": 4,
        "vals": {
            "v1": [
                -0.0415
            ],
            "v2": [
                0.0215
            ],
            "v3": [
                0.017
            ]
        }
    },
    "2018-02-15T18:00:00": {
        "bins": 30,
        "n_vals_hr": 6,
        "vals": {
            "v1": [
                -0.1755
            ],
            "v2": [
                0.026500000000000003
            ],
            "v3": [
                0.0075
            ]
        }
    },
    "2018-02-15T19:00:00": {
        "bins": 30,
        "n_vals_hr": 6,
        "vals": {
            "v1": [
                -0.2005
            ],
            "v2": [
                0.054
            ],
            "v3": [
                0.002
            ]
        }
    },
    "2018-02-15T20:00:00": {
        "bins": 30,
        "n_vals_hr": 6,
        "vals": {
            "v1": [
                -0.22249999999999998
            ],
            "v2": [
                0.162
            ],
            "v3": [
                0.012
            ]
        }
    },
    "2018-02-15T21:00:00": {
        "bins": 30,
        "n_vals_hr": 6,
        "vals": {
            "v1": [
                -0.10250000000000001
            ],
            "v2": [
                0.3975
            ],
            "v3": [
                0.0405
            ]
        }
    },
    "2018-02-15T22:00:00": {
        "bins": 30,
        "n_vals_hr": 6,
        "vals": {
            "v1": [
                -0.109
            ],
            "v2": [
                0.384
            ],
            "v3": [
                0.039
            ]
        }
    },
    "2018-02-15T23:00:00": {
        "bins": 30,
        "n_vals_hr": 6,
        "vals": {
            "v1": [
                -0.015000000000000001
            ],
            "v2": [
                0.276
            ],
            "v3": [
                0.0465
            ]
        }
    },
    "2018-02-16T00:00:00": {
        "bins": 30,
        "n_vals_hr": 4,
        "vals": {
            "v1": [
                0.121
            ],
            "v2": [
                0.16249999999999998
            ],
            "v3": [
                0.041499999999999995
            ]
        }
    },
    "2018-02-16T01:00:00": {
        "bins": 30,
        "n_vals_hr": 6,
        "vals": {
            "v1": [
                0.064
            ],
            "v2": [
                0.1405
            ],
            "v3": [
                0.0345
            ]
        }
    },
    "2018-02-16T02:00:00": {
        "bins": 30,
        "n_vals_hr": 6,
        "vals": {
            "v1": [
                -0.0225
            ],
            "v2": [
                0.157
            ],
            "v3": [
                0.024
            ]
        }
    },
    "2018-02-16T03:00:00": {
        "bins": 30,
        "n_vals_hr": 6,
        "vals": {
            "v1": [
                -0.2755
            ],
            "v2": [
                0.1905
            ],
            "v3": [
                0.0095
            ]
        }
    },
    "2018-02-16T04:00:00": {
        "bins": 30,
        "n_vals_hr": 6,
        "vals": {
            "v1": [
                -0.214
            ],
            "v2": [
                0.1065
            ],
            "v3": [
                0.0085
            ]
        }
    },
    "2018-02-16T05:00:00": {
        "bins": 30,
        "n_vals_hr": 6,
        "vals": {
            "v1": [
                -0.176
            ],
            "v2": [
                0.006
            ],
            "v3": [
                0.003
            ]
        }
    },
    "2018-02-16T06:00:00": {
        "bins": 30,
        "n_vals_hr": 6,
        "vals": {
            "v1": [
                -0.171
            ],
            "v2": [
                0.0465
            ],
            "v3": [
                0.015
            ]
        }
    },
    "2018-02-16T07:00:00": {
        "bins": 30,
        "n_vals_hr": 5,
        "vals": {
            "v1": [
                -0.121
            ],
            "v2": [
                0.076
            ],
            "v3": [
                0.033
            ]
        }
    },
    "2018-02-16T08:00:00": {
        "bins": 30,
        "n_vals_hr": 5,
        "vals": {
            "v1": [
                0.002
            ],
            "v2": [
                0.036
            ],
            "v3": [
                0.043
            ]
        }
    },
    "2018-02-16T09:00:00": {
        "bins": 30,
        "n_vals_hr": 6,
        "vals": {
            "v1": [
                -0.11699999999999999
            ],
            "v2": [
                0.008499999999999999
            ],
            "v3": [
                0.021
            ]
        }
    },
    "2018-02-16T10:00:00": {
        "bins": 30,
        "n_vals_hr": 6,
        "vals": {
            "v1": [
                0.2445
            ],
            "v2": [
                -0.004999999999999999
            ],
            "v3": [
                0.0405
            ]
        }
    },
    "2018-02-16T11:00:00": {
        "bins": 30,
        "n_vals_hr": 6,
        "vals": {
            "v1": [
                0.3305
            ],
            "v2": [
                -0.004999999999999999
            ],
            "v3": [
                0.056499999999999995
            ]
        }
    },
    "2018-02-16T12:00:00": {
        "bins": 30,
        "n_vals_hr": 6,
        "vals": {
            "v1": [
                0.35250000000000004
            ],
            "v2": [
                -0.0475
            ],
            "v3": [
                0.051000000000000004
            ]
        }
    },
    "2018-02-16T13:00:00": {
        "bins": 30,
        "n_vals_hr": 6,
        "vals": {
            "v1": [
                0.27
            ],
            "v2": [
                -0.037
            ],
            "v3": [
                0.0545
            ]
        }
    },
    "2018-02-16T14:00:00": {
        "bins": 30,
        "n_vals_hr": 6,
        "vals": {
            "v1": [
                0.2565
            ],
            "v2": [
                0.022
            ],
            "v3": [
                0.041999999999999996
            ]
        }
    },
    "2018-02-16T15:00:00": {
        "bins": 30,
        "n_vals_hr": 6,
        "vals": {
            "v1": [
                0.256
            ],
            "v2": [
                0.0765
            ],
            "v3": [
                0.051
            ]
        }
    },
    "2018-02-16T16:00:00": {
        "bins": 30,
        "n_vals_hr": 6,
        "vals": {
            "v1": [
                0.242
            ],
            "v2": [
                0.08299999999999999
            ],
            "v3": [
                0.0505
            ]
        }
    },
    "2018-02-16T17:00:00": {
        "bins": 30,
        "n_vals_hr": 6,
        "vals": {
            "v1": [
                0.2345
            ],
            "v2": [
                0.053
            ],
            "v3": [
                0.048
            ]
        }
    },
    "2018-02-16T18:00:00": {
        "bins": 30,
        "n_vals_hr": 4,
        "vals": {
            "v1": [
                0.1635
            ],
            "v2": [
                0.126
            ],
            "v3": [
                0.048
            ]
        }
    },
    "2018-02-16T19:00:00": {
        "bins": 30,
        "n_vals_hr": 6,
        "vals": {
            "v1": [
                0.10400000000000001
            ],
            "v2": [
                0.162
            ],
            "v3": [
                0.047
            ]
        }
    },
    "2018-02-16T20:00:00": {
        "bins": 30,
        "n_vals_hr": 6,
        "vals": {
            "v1": [
                0.0625
            ],
            "v2": [
                0.218
            ],
            "v3": [
                0.041
            ]
        }
    },
    "2018-02-16T21:00:00": {
        "bins": 30,
        "n_vals_hr": 6,
        "vals": {
            "v1": [
                -0.0035
            ],
            "v2": [
                0.253
            ],
            "v3": [
                0.039
            ]
        }
    },
    "2018-02-16T22:00:00": {
        "bins": 30,
        "n_vals_hr": 6,
        "vals": {
            "v1": [
                0.0445
            ],
            "v2": [
                0.256
            ],
            "v3": [
                0.047
            ]
        }
    },
    "2018-02-16T23:00:00": {
        "bins": 30,
        "n_vals_hr": 6,
        "vals": {
            "v1": [
                0.10350000000000001
            ],
            "v2": [
                0.0775
            ],
            "v3": [
                0.0375
            ]
        }
    },
    "2018-02-17T00:00:00": {
        "bins": 30,
        "n_vals_hr": 6,
        "vals": {
            "v1": [
                0.0475
            ],
            "v2": [
                0.1015
            ],
            "v3": [
                0.034
            ]
        }
    },
    "2018-02-17T01:00:00": {
        "bins": 30,
        "n_vals_hr": 4,
        "vals": {
            "v1": [
                -0.026
            ],
            "v2": [
                0.1355
            ],
            "v3": [
                0.029
            ]
        }
    },
    "2018-02-17T02:00:00": {
        "bins": 30,
        "n_vals_hr": 6,
        "vals": {
            "v1": [
                -0.1305
            ],
            "v2": [
                0.182
            ],
            "v3": [
                0.0315
            ]
        }
    },
    "2018-02-17T03:00:00": {
        "bins": 30,
        "n_vals_hr": 6,
        "vals": {
            "v1": [
                -0.094
            ],
            "v2": [
                0.243
            ],
            "v3": [
                0.0315
            ]
        }
    },
    "2018-02-17T04:00:00": {
        "bins": 30,
        "n_vals_hr": 6,
        "vals": {
            "v1": [
                -0.0985
            ],
            "v2": [
                0.228
            ],
            "v3": [
                0.0395
            ]
        }
    },
    "2018-02-17T05:00:00": {
        "bins": 30,
        "n_vals_hr": 6,
        "vals": {
            "v1": [
                -0.232
            ],
            "v2": [
                0.2695
            ],
            "v3": [
                0.016
            ]
        }
    },
    "2018-02-17T06:00:00": {
        "bins": 30,
        "n_vals_hr": 6,
        "vals": {
            "v1": [
                -0.2665
            ],
            "v2": [
                0.2205
            ],
            "v3": [
                0.0135
            ]
        }
    },
    "2018-02-17T07:00:00": {
        "bins": 30,
        "n_vals_hr": 6,
        "vals": {
            "v1": [
                -0.192
            ],
            "v2": [
                0.256
            ],
            "v3": [
                0.022
            ]
        }
    },
    "2018-02-17T08:00:00": {
        "bins": 30,
        "n_vals_hr": 6,
        "vals": {
            "v1": [
                -0.14500000000000002
            ],
            "v2": [
                0.2095
            ],
            "v3": [
                0.029
            ]
        }
    },
    "2018-02-17T09:00:00": {
        "bins": 30,
        "n_vals_hr": 5,
        "vals": {
            "v1": [
                -0.052
            ],
            "v2": [
                0.117
            ],
            "v3": [
                0.029
            ]
        }
    },
    "2018-02-17T10:00:00": {
        "bins": 30,
        "n_vals_hr": 6,
        "vals": {
            "v1": [
                -0.043
            ],
            "v2": [
                0.101
            ],
            "v3": [
                0.028
            ]
        }
    },
    "2018-02-17T11:00:00": {
        "bins": 30,
        "n_vals_hr": 6,
        "vals": {
            "v1": [
                -0.059
            ],
            "v2": [
                0.10450000000000001
            ],
            "v3": [
                0.028
            ]
        }
    },
    "2018-02-17T12:00:00": {
        "bins": 30,
        "n_vals_hr": 6,
        "vals": {
            "v1": [
                -0.023
            ],
            "v2": [
                0.153
            ],
            "v3": [
                0.032
            ]
        }
    },
    "2018-02-17T13:00:00": {
        "bins": 30,
        "n_vals_hr": 6,
        "vals": {
            "v1": [
                -0.1415
            ],
            "v2": [
                0.176
            ],
            "v3": [
                0.009000000000000001
            ]
        }
    },
    "2018-02-17T14:00:00": {
        "bins": 30,
        "n_vals_hr": 6,
        "vals": {
            "v1": [
                -0.15000000000000002
            ],
            "v2": [
                0.1755
            ],
            "v3": [
                0.016
            ]
        }
    },
    "2018-02-17T15:00:00": {
        "bins": 30,
        "n_vals_hr": 6,
        "vals": {
            "v1": [
                -0.1595
            ],
            "v2": [
                0.1195
            ],
            "v3": [
                0.009
            ]
        }
    },
    "2018-02-17T16:00:00": {
        "bins": 30,
        "n_vals_hr": 5,
        "vals": {
            "v1": [
                -0.119
            ],
            "v2": [
                0.18
            ],
            "v3": [
                0.028
            ]
        }
    },
    "2018-02-17T17:00:00": {
        "bins": 30,
        "n_vals_hr": 4,
        "vals": {
            "v1": [
                -0.1125
            ],
            "v2": [
                0.109
            ],
            "v3": [
                0.0275
            ]
        }
    },
    "2018-02-17T18:00:00": {
        "bins": 30,
        "n_vals_hr": 6,
        "vals": {
            "v1": [
                -0.11499999999999999
            ],
            "v2": [
                0.1345
            ],
            "v3": [
                0.025
            ]
        }
    },
    "2018-02-17T19:00:00": {
        "bins": 30,
        "n_vals_hr": 6,
        "vals": {
            "v1": [
                -0.0995
            ],
            "v2": [
                0.1525
            ],
            "v3": [
                0.0285
            ]
        }
    },
    "2018-02-17T20:00:00": {
        "bins": 30,
        "n_vals_hr": 6,
        "vals": {
            "v1": [
                -0.0325
            ],
            "v2": [
                0.14200000000000002
            ],
            "v3": [
                0.0305
            ]
        }
    },
    "2018-02-17T21:00:00": {
        "bins": 30,
        "n_vals_hr": 6,
        "vals": {
            "v1": [
                -0.0235
            ],
            "v2": [
                0.112
            ],
            "v3": [
                0.035500000000000004
            ]
        }
    },
    "2018-02-17T22:00:00": {
        "bins": 30,
        "n_vals_hr": 6,
        "vals": {
            "v1": [
                -0.049
            ],
            "v2": [
                0.0835
            ],
            "v3": [
                0.0285
            ]
        }
    },
    "2018-02-17T23:00:00": {
        "bins": 30,
        "n_vals_hr": 6,
        "vals": {
            "v1": [
                -0.0775
            ],
            "v2": [
                0.036500000000000005
            ],
            "v3": [
                0.0285
            ]
        }
    },
    "2018-02-18T00:00:00": {
        "bins": 30,
        "n_vals_hr": 5,
        "vals": {
            "v1": [
                -0.083
            ],
            "v2": [
                0.038
            ],
            "v3": [
                0.027
            ]
        }
    },
    "2018-02-18T01:00:00": {
        "bins": 30,
        "n_vals_hr": 6,
        "vals": {
            "v1": [
                -0.0605
            ],
            "v2": [
                0.0535
            ],
            "v3": [
                0.017
            ]
        }
    },
    "2018-02-18T02:00:00": {
        "bins": 30,
        "n_vals_hr": 6,
        "vals": {
            "v1": [
                -0.007500000000000001
            ],
            "v2": [
                0.0625
            ],
            "v3": [
                0.026000000000000002
            ]
        }
    },
    "2018-02-18T03:00:00": {
        "bins": 30,
        "n_vals_hr": 6,
        "vals": {
            "v1": [
                0.0085
            ],
            "v2": [
                0.009000000000000001
            ],
            "v3": [
                0.0295
            ]
        }
    },
    "2018-02-18T04:00:00": {
        "bins": 30,
        "n_vals_hr": 6,
        "vals": {
            "v1": [
                0.11
            ],
            "v2": [
                -0.0305
            ],
            "v3": [
                0.0365
            ]
        }
    },
    "2018-02-18T05:00:00": {
        "bins": 30,
        "n_vals_hr": 5,
        "vals": {
            "v1": [
                0.204
            ],
            "v2": [
                -0.043
            ],
            "v3": [
                0.044
            ]
        }
    },
    "2018-02-18T06:00:00": {
        "bins": 30,
        "n_vals_hr": 6,
        "vals": {
            "v1": [
                0.1645
            ],
            "v2": [
                -0.017
            ],
            "v3": [
                0.032
            ]
        }
    },
    "2018-02-18T07:00:00": {
        "bins": 30,
        "n_vals_hr": 6,
        "vals": {
            "v1": [
                0.154
            ],
            "v2": [
                -0.024
            ],
            "v3": [
                0.032
            ]
        }
    },
    "2018-02-18T08:00:00": {
        "bins": 30,
        "n_vals_hr": 6,
        "vals": {
            "v1": [
                0.1535
            ],
            "v2": [
                -0.014499999999999999
            ],
            "v3": [
                0.0395
            ]
        }
    },
    "2018-02-18T09:00:00": {
        "bins": 30,
        "n_vals_hr": 6,
        "vals": {
            "v1": [
                0.053500000000000006
            ],
            "v2": [
                0.0325
            ],
            "v3": [
                0.028
            ]
        }
    },
    "2018-02-18T10:00:00": {
        "bins": 30,
        "n_vals_hr": 5,
        "vals": {
            "v1": [
                0.037
            ],
            "v2": [
                0.072
            ],
            "v3": [
                0.036
            ]
        }
    },
    "2018-02-18T11:00:00": {
        "bins": 30,
        "n_vals_hr": 6,
        "vals": {
            "v1": [
                0.0725
            ],
            "v2": [
                0.08549999999999999
            ],
            "v3": [
                0.046
            ]
        }
    },
    "2018-02-18T12:00:00": {
        "bins": 30,
        "n_vals_hr": 6,
        "vals": {
            "v1": [
                0.037
            ],
            "v2": [
                0.1515
            ],
            "v3": [
                0.038000000000000006
            ]
        }
    },
    "2018-02-18T13:00:00": {
        "bins": 30,
        "n_vals_hr": 6,
        "vals": {
            "v1": [
                0.07650000000000001
            ],
            "v2": [
                0.1195
            ],
            "v3": [
                0.039999999999999994
            ]
        }
    },
    "2018-02-18T14:00:00": {
        "bins": 30,
        "n_vals_hr": 5,
        "vals": {
            "v1": [
                0.101
            ],
            "v2": [
                0.12
            ],
            "v3": [
                0.046
            ]
        }
    },
    "2018-02-18T15:00:00": {
        "bins": 30,
        "n_vals_hr": 6,
        "vals": {
            "v1": [
                0.079
            ],
            "v2": [
                0.1725
            ],
            "v3": [
                0.0475
            ]
        }
    },
    "2018-02-18T16:00:00": {
        "bins": 30,
        "n_vals_hr": 6,
        "vals": {
            "v1": [
                0.08149999999999999
            ],
            "v2": [
                0.121
            ],
            "v3": [
                0.0445
            ]
        }
    },
    "2018-02-18T17:00:00": {
        "bins": 30,
        "n_vals_hr": 6,
        "vals": {
            "v1": [
                0.0635
            ],
            "v2": [
                0.10300000000000001
            ],
            "v3": [
                0.039
            ]
        }
    },
    "2018-02-18T18:00:00": {
        "bins": 30,
        "n_vals_hr": 6,
        "vals": {
            "v1": [
                -0.05
            ],
            "v2": [
                0.162
            ],
            "v3": [
                0.035
            ]
        }
    },
    "2018-02-18T19:00:00": {
        "bins": 30,
        "n_vals_hr": 5,
        "vals": {
            "v1": [
                -0.074
            ],
            "v2": [
                0.091
            ],
            "v3": [
                0.025
            ]
        }
    },
    "2018-02-18T20:00:00": {
        "bins": 30,
        "n_vals_hr": 6,
        "vals": {
            "v1": [
                -0.123
            ],
            "v2": [
                0.07999999999999999
            ],
            "v3": [
                0.0155
            ]
        }
    },
    "2018-02-18T21:00:00": {
        "bins": 30,
        "n_vals_hr": 6,
        "vals": {
            "v1": [
                -0.199
            ],
            "v2": [
                0.0395
            ],
            "v3": [
                0.0075
            ]
        }
    },
    "2018-02-18T22:00:00": {
        "bins": 30,
        "n_vals_hr": 6,
        "vals": {
            "v1": [
                -0.277
            ],
            "v2": [
                0.106
            ],
            "v3": [
                0.002
            ]
        }
    },
    "2018-02-18T23:00:00": {
        "bins": 30,
        "n_vals_hr": 6,
        "vals": {
            "v1": [
                -0.251
            ],
            "v2": [
                0.09
            ],
            "v3": [
                0.006
            ]
        }
    },
    "2018-02-19T00:00:00": {
        "bins": 30,
        "n_vals_hr": 5,
        "vals": {
            "v1": [
                -0.205
            ],
            "v2": [
                0.026
            ],
            "v3": [
                0.011
            ]
        }
    },
    "2018-02-19T01:00:00": {
        "bins": 30,
        "n_vals_hr": 6,
        "vals": {
            "v1": [
                -0.21
            ],
            "v2": [
                0.07050000000000001
            ],
            "v3": [
                0.0025
            ]
        }
    },
    "2018-02-19T02:00:00": {
        "bins": 30,
        "n_vals_hr": 5,
        "vals": {
            "v1": [
                -0.249
            ],
            "v2": [
                0.111
            ],
            "v3": [
                0.002
            ]
        }
    },
    "2018-02-19T03:00:00": {
        "bins": 30,
        "n_vals_hr": 6,
        "vals": {
            "v1": [
                -0.192
            ],
            "v2": [
                0.14300000000000002
            ],
            "v3": [
                0.020999999999999998
            ]
        }
    },
    "2018-02-19T04:00:00": {
        "bins": 30,
        "n_vals_hr": 6,
        "vals": {
            "v1": [
                -0.0175
            ],
            "v2": [
                0.139
            ],
            "v3": [
                0.025500000000000002
            ]
        }
    },
    "2018-02-19T05:00:00": {
        "bins": 30,
        "n_vals_hr": 6,
        "vals": {
            "v1": [
                0.042499999999999996
            ],
            "v2": [
                0.003
            ],
            "v3": [
                0.031
            ]
        }
    },
    "2018-02-19T06:00:00": {
        "bins": 30,
        "n_vals_hr": 6,
        "vals": {
            "v1": [
                0.0085
            ],
            "v2": [
                -0.07050000000000001
            ],
            "v3": [
                0.026000000000000002
            ]
        }
    },
    "2018-02-19T07:00:00": {
        "bins": 30,
        "n_vals_hr": 5,
        "vals": {
            "v1": [
                -0.007
            ],
            "v2": [
                -0.065
            ],
            "v3": [
                0.024
            ]
        }
    },
    "2018-02-19T08:00:00": {
        "bins": 30,
        "n_vals_hr": 6,
        "vals": {
            "v1": [
                -0.010499999999999999
            ],
            "v2": [
                -0.0475
            ],
            "v3": [
                0.0175
            ]
        }
    },
    "2018-02-19T09:00:00": {
        "bins": 30,
        "n_vals_hr": 6,
        "vals": {
            "v1": [
                0.006
            ],
            "v2": [
                -0.028999999999999998
            ],
            "v3": [
                0.025500000000000002
            ]
        }
    },
    "2018-02-19T10:00:00": {
        "bins": 30,
        "n_vals_hr": 6,
        "vals": {
            "v1": [
                0.002
            ],
            "v2": [
                -0.027
            ],
            "v3": [
                0.025500000000000002
            ]
        }
    },
    "2018-02-19T11:00:00": {
        "bins": 30,
        "n_vals_hr": 6,
        "vals": {
            "v1": [
                0.004999999999999999
            ],
            "v2": [
                0.008
            ],
            "v3": [
                0.0315
            ]
        }
    },
    "2018-02-19T12:00:00": {
        "bins": 30,
        "n_vals_hr": 6,
        "vals": {
            "v1": [
                0.0325
            ],
            "v2": [
                0.0875
            ],
            "v3": [
                0.0365
            ]
        }
    },
    "2018-02-19T13:00:00": {
        "bins": 30,
        "n_vals_hr": 6,
        "vals": {
            "v1": [
                0.1305
            ],
            "v2": [
                0.052000000000000005
            ],
            "v3": [
                0.051
            ]
        }
    },
    "2018-02-19T14:00:00": {
        "bins": 30,
        "n_vals_hr": 6,
        "vals": {
            "v1": [
                0.0785
            ],
            "v2": [
                0.1045
            ],
            "v3": [
                0.041999999999999996
            ]
        }
    },
    "2018-02-19T15:00:00": {
        "bins": 30,
        "n_vals_hr": 5,
        "vals": {
            "v1": [
                0.072
            ],
            "v2": [
                0.138
            ],
            "v3": [
                0.039
            ]
        }
    },
    "2018-02-19T16:00:00": {
        "bins": 30,
        "n_vals_hr": 6,
        "vals": {
            "v1": [
                -0.0115
            ],
            "v2": [
                0.157
            ],
            "v3": [
                0.0455
            ]
        }
    },
    "2018-02-19T17:00:00": {
        "bins": 30,
        "n_vals_hr": 6,
        "vals": {
            "v1": [
                -0.112
            ],
            "v2": [
                0.1895
            ],
            "v3": [
                0.041
            ]
        }
    },
    "2018-02-19T18:00:00": {
        "bins": 30,
        "n_vals_hr": 6,
        "vals": {
            "v1": [
                0.028999999999999998
            ],
            "v2": [
                0.213
            ],
            "v3": [
                0.0475
            ]
        }
    },
    "2018-02-19T19:00:00": {
        "bins": 30,
        "n_vals_hr": 6,
        "vals": {
            "v1": [
                0.0015
            ],
            "v2": [
                0.2245
            ],
            "v3": [
                0.0395
            ]
        }
    },
    "2018-02-19T20:00:00": {
        "bins": 30,
        "n_vals_hr": 4,
        "vals": {
            "v1": [
                -0.11649999999999999
            ],
            "v2": [
                0.2195
            ],
            "v3": [
                0.0405
            ]
        }
    },
    "2018-02-19T21:00:00": {
        "bins": 30,
        "n_vals_hr": 6,
        "vals": {
            "v1": [
                -0.10350000000000001
            ],
            "v2": [
                0.197
            ],
            "v3": [
                0.039
            ]
        }
    },
    "2018-02-19T22:00:00": {
        "bins": 30,
        "n_vals_hr": 6,
        "vals": {
            "v1": [
                -0.0695
            ],
            "v2": [
                0.2155
            ],
            "v3": [
                0.045
            ]
        }
    },
    "2018-02-19T23:00:00": {
        "bins": 30,
        "n_vals_hr": 6,
        "vals": {
            "v1": [
                -0.047
            ],
            "v2": [
                0.178
            ],
            "v3": [
                0.0345
            ]
        }
    },
    "2018-02-20T00:00:00": {
        "bins": 30,
        "n_vals_hr": 6,
        "vals": {
            "v1": [
                -0.10500000000000001
            ],
            "v2": [
                0.152
            ],
            "v3": [
                0.0365
            ]
        }
    },
    "2018-02-20T01:00:00": {
        "bins": 30,
        "n_vals_hr": 5,
        "vals": {
            "v1": [
                -0.14
            ],
            "v2": [
                0.207
            ],
            "v3": [
                0.032
            ]
        }
    },
    "2018-02-20T02:00:00": {
        "bins": 30,
        "n_vals_hr": 6,
        "vals": {
            "v1": [
                -0.08199999999999999
            ],
            "v2": [
                0.14400000000000002
            ],
            "v3": [
                0.043
            ]
        }
    },
    "2018-02-20T03:00:00": {
        "bins": 30,
        "n_vals_hr": 6,
        "vals": {
            "v1": [
                -0.0805
            ],
            "v2": [
                0.10500000000000001
            ],
            "v3": [
                0.0325
            ]
        }
    },
    "2018-02-20T04:00:00": {
        "bins": 30,
        "n_vals_hr": 6,
        "vals": {
            "v1": [
                -0.22399999999999998
            ],
            "v2": [
                0.1
            ],
            "v3": [
                0.019
            ]
        }
    },
    "2018-02-20T05:00:00": {
        "bins": 30,
        "n_vals_hr": 6,
        "vals": {
            "v1": [
                -0.2665
            ],
            "v2": [
                0.11599999999999999
            ],
            "v3": [
                0.0085
            ]
        }
    },
    "2018-02-20T06:00:00": {
        "bins": 30,
        "n_vals_hr": 5,
        "vals": {
            "v1": [
                -0.239
            ],
            "v2": [
                0.124
            ],
            "v3": [
                0.027
            ]
        }
    },
    "2018-02-20T07:00:00": {
        "bins": 30,
        "n_vals_hr": 6,
        "vals": {
            "v1": [
                -0.1875
            ],
            "v2": [
                0.1095
            ],
            "v3": [
                0.0215
            ]
        }
    },
    "2018-02-20T08:00:00": {
        "bins": 30,
        "n_vals_hr": 6,
        "vals": {
            "v1": [
                -0.137
            ],
            "v2": [
                0.093
            ],
            "v3": [
                0.0305
            ]
        }
    },
    "2018-02-20T09:00:00": {
        "bins": 30,
        "n_vals_hr": 6,
        "vals": {
            "v1": [
                0.0975
            ],
            "v2": [
                0.0019999999999999996
            ],
            "v3": [
                0.039
            ]
        }
    },
    "2018-02-20T10:00:00": {
        "bins": 30,
        "n_vals_hr": 6,
        "vals": {
            "v1": [
                0.1085
            ],
            "v2": [
                -0.011
            ],
            "v3": [
                0.044
            ]
        }
    },
    "2018-02-20T11:00:00": {
        "bins": 30,
        "n_vals_hr": 5,
        "vals": {
            "v1": [
                0.089
            ],
            "v2": [
                0.002
            ],
            "v3": [
                0.039
            ]
        }
    },
    "2018-02-20T12:00:00": {
        "bins": 30,
        "n_vals_hr": 6,
        "vals": {
            "v1": [
                0.067
            ],
            "v2": [
                0.0555
            ],
            "v3": [
                0.046
            ]
        }
    },
    "2018-02-20T13:00:00": {
        "bins": 30,
        "n_vals_hr": 6,
        "vals": {
            "v1": [
                0.0195
            ],
            "v2": [
                0.08449999999999999
            ],
            "v3": [
                0.035
            ]
        }
    },
    "2018-02-20T14:00:00": {
        "bins": 30,
        "n_vals_hr": 5,
        "vals": {
            "v1": [
                -0.012
            ],
            "v2": [
                0.116
            ],
            "v3": [
                0.042
            ]
        }
    },
    "2018-02-20T15:00:00": {
        "bins": 30,
        "n_vals_hr": 6,
        "vals": {
            "v1": [
                0.008
            ],
            "v2": [
                0.1625
            ],
            "v3": [
                0.0435
            ]
        }
    },
    "2018-02-20T16:00:00": {
        "bins": 30,
        "n_vals_hr": 5,
        "vals": {
            "v1": [
                -0.087
            ],
            "v2": [
                0.143
            ],
            "v3": [
                0.031
            ]
        }
    },
    "2018-02-20T17:00:00": {
        "bins": 30,
        "n_vals_hr": 6,
        "vals": {
            "v1": [
                -0.181
            ],
            "v2": [
                0.16749999999999998
            ],
            "v3": [
                0.020499999999999997
            ]
        }
    },
    "2018-02-20T18:00:00": {
        "bins": 30,
        "n_vals_hr": 6,
        "vals": {
            "v1": [
                -0.3
            ],
            "v2": [
                0.1755
            ],
            "v3": [
                0.0115
            ]
        }
    },
    "2018-02-20T19:00:00": {
        "bins": 30,
        "n_vals_hr": 6,
        "vals": {
            "v1": [
                -0.257
            ],
            "v2": [
                0.19
            ],
            "v3": [
                0.0195
            ]
        }
    },
    "2018-02-20T20:00:00": {
        "bins": 30,
        "n_vals_hr": 6,
        "vals": {
            "v1": [
                -0.1775
            ],
            "v2": [
                0.156
            ],
            "v3": [
                0.027
            ]
        }
    },
    "2018-02-20T21:00:00": {
        "bins": 30,
        "n_vals_hr": 6,
        "vals": {
            "v1": [
                -0.2495
            ],
            "v2": [
                0.155
            ],
            "v3": [
                0.0115
            ]
        }
    },
    "2018-02-20T22:00:00": {
        "bins": 30,
        "n_vals_hr": 6,
        "vals": {
            "v1": [
                -0.311
            ],
            "v2": [
                0.183
            ],
            "v3": [
                0.0035
            ]
        }
    },
    "2018-02-20T23:00:00": {
        "bins": 30,
        "n_vals_hr": 6,
        "vals": {
            "v1": [
                -0.379
            ],
            "v2": [
                0.1975
            ],
            "v3": [
                -0.002
            ]
        }
    },
    "2018-02-21T00:00:00": {
        "bins": 30,
        "n_vals_hr": 6,
        "vals": {
            "v1": [
                -0.377
            ],
            "v2": [
                0.1915
            ],
            "v3": [
                -0.0005
            ]
        }
    },
    "2018-02-21T01:00:00": {
        "bins": 30,
        "n_vals_hr": 6,
        "vals": {
            "v1": [
                -0.4145
            ],
            "v2": [
                0.1735
            ],
            "v3": [
                -0.0025
            ]
        }
    },
    "2018-02-21T02:00:00": {
        "bins": 30,
        "n_vals_hr": 5,
        "vals": {
            "v1": [
                -0.416
            ],
            "v2": [
                0.147
            ],
            "v3": [
                -0.005
            ]
        }
    },
    "2018-02-21T03:00:00": {
        "bins": 30,
        "n_vals_hr": 6,
        "vals": {
            "v1": [
                -0.4335
            ],
            "v2": [
                0.175
            ],
            "v3": [
                -0.0075
            ]
        }
    },
    "2018-02-21T04:00:00": {
        "bins": 30,
        "n_vals_hr": 6,
        "vals": {
            "v1": [
                -0.48
            ],
            "v2": [
                0.20750000000000002
            ],
            "v3": [
                -0.0135
            ]
        }
    },
    "2018-02-21T05:00:00": {
        "bins": 30,
        "n_vals_hr": 6,
        "vals": {
            "v1": [
                -0.4305
            ],
            "v2": [
                0.16849999999999998
            ],
            "v3": [
                0.0005
            ]
        }
    },
    "2018-02-21T06:00:00": {
        "bins": 30,
        "n_vals_hr": 6,
        "vals": {
            "v1": [
                -0.34199999999999997
            ],
            "v2": [
                0.1895
            ],
            "v3": [
                0.009
            ]
        }
    },
    "2018-02-21T07:00:00": {
        "bins": 30,
        "n_vals_hr": 5,
        "vals": {
            "v1": [
                -0.153
            ],
            "v2": [
                0.135
            ],
            "v3": [
                0.028
            ]
        }
    },
    "2018-02-21T08:00:00": {
        "bins": 30,
        "n_vals_hr": 6,
        "vals": {
            "v1": [
                -0.07350000000000001
            ],
            "v2": [
                0.08549999999999999
            ],
            "v3": [
                0.027
            ]
        }
    },
    "2018-02-21T09:00:00": {
        "bins": 30,
        "n_vals_hr": 6,
        "vals": {
            "v1": [
                -0.091
            ],
            "v2": [
                0.027
            ],
            "v3": [
                0.022
            ]
        }
    },
    "2018-02-21T10:00:00": {
        "bins": 30,
        "n_vals_hr": 6,
        "vals": {
            "v1": [
                -0.0695
            ],
            "v2": [
                0.004
            ],
            "v3": [
                0.0245
            ]
        }
    },
    "2018-02-21T11:00:00": {
        "bins": 30,
        "n_vals_hr": 5,
        "vals": {
            "v1": [
                -0.108
            ],
            "v2": [
                -0.005
            ],
            "v3": [
                0.006
            ]
        }
    },
    "2018-02-21T12:00:00": {
        "bins": 30,
        "n_vals_hr": 6,
        "vals": {
            "v1": [
                -0.0645
            ],
            "v2": [
                0.0305
            ],
            "v3": [
                0.015
            ]
        }
    },
    "2018-02-21T13:00:00": {
        "bins": 30,
        "n_vals_hr": 6,
        "vals": {
            "v1": [
                -0.0455
            ],
            "v2": [
                0.033
            ],
            "v3": [
                0.013
            ]
        }
    },
    "2018-02-21T14:00:00": {
        "bins": 30,
        "n_vals_hr": 6,
        "vals": {
            "v1": [
                -0.0225
            ],
            "v2": [
                -0.023
            ],
            "v3": [
                0.0225
            ]
        }
    },
    "2018-02-21T15:00:00": {
        "bins": 30,
        "n_vals_hr": 6,
        "vals": {
            "v1": [
                -0.035500000000000004
            ],
            "v2": [
                -0.059
            ],
            "v3": [
                0.01
            ]
        }
    },
    "2018-02-21T16:00:00": {
        "bins": 30,
        "n_vals_hr": 6,
        "vals": {
            "v1": [
                -0.068
            ],
            "v2": [
                -0.017
            ],
            "v3": [
                0.027000000000000003
            ]
        }
    },
    "2018-02-21T17:00:00": {
        "bins": 30,
        "n_vals_hr": 6,
        "vals": {
            "v1": [
                0.068
            ],
            "v2": [
                -0.030000000000000002
            ],
            "v3": [
                0.0375
            ]
        }
    },
    "2018-02-21T18:00:00": {
        "bins": 30,
        "n_vals_hr": 5,
        "vals": {
            "v1": [
                0.013
            ],
            "v2": [
                0.03
            ],
            "v3": [
                0.037
            ]
        }
    },
    "2018-02-21T19:00:00": {
        "bins": 30,
        "n_vals_hr": 6,
        "vals": {
            "v1": [
                -0.042
            ],
            "v2": [
                0.07050000000000001
            ],
            "v3": [
                0.0365
            ]
        }
    },
    "2018-02-21T20:00:00": {
        "bins": 30,
        "n_vals_hr": 6,
        "vals": {
            "v1": [
                -0.10350000000000001
            ],
            "v2": [
                0.159
            ],
            "v3": [
                0.0455
            ]
        }
    },
    "2018-02-21T21:00:00": {
        "bins": 30,
        "n_vals_hr": 6,
        "vals": {
            "v1": [
                -0.10200000000000001
            ],
            "v2": [
                0.1155
            ],
            "v3": [
                0.0245
            ]
        }
    },
    "2018-02-21T22:00:00": {
        "bins": 30,
        "n_vals_hr": 6,
        "vals": {
            "v1": [
                -0.11299999999999999
            ],
            "v2": [
                0.064
            ],
            "v3": [
                0.020499999999999997
            ]
        }
    },
    "2018-02-21T23:00:00": {
        "bins": 30,
        "n_vals_hr": 5,
        "vals": {
            "v1": [
                -0.107
            ],
            "v2": [
                0.006
            ],
            "v3": [
                0.019
            ]
        }
    },
    "2018-02-22T00:00:00": {
        "bins": 30,
        "n_vals_hr": 5,
        "vals": {
            "v1": [
                -0.157
            ],
            "v2": [
                0.009
            ],
            "v3": [
                0.009
            ]
        }
    },
    "2018-02-22T01:00:00": {
        "bins": 30,
        "n_vals_hr": 6,
        "vals": {
            "v1": [
                -0.226
            ],
            "v2": [
                0.1015
            ],
            "v3": [
                0.026500000000000003
            ]
        }
    },
    "2018-02-22T02:00:00": {
        "bins": 30,
        "n_vals_hr": 6,
        "vals": {
            "v1": [
                -0.16949999999999998
            ],
            "v2": [
                0.111
            ],
            "v3": [
                0.0345
            ]
        }
    },
    "2018-02-22T03:00:00": {
        "bins": 30,
        "n_vals_hr": 6,
        "vals": {
            "v1": [
                -0.0665
            ],
            "v2": [
                0.0045
            ],
            "v3": [
                0.028499999999999998
            ]
        }
    },
    "2018-02-22T04:00:00": {
        "bins": 30,
        "n_vals_hr": 6,
        "vals": {
            "v1": [
                -0.1315
            ],
            "v2": [
                0.057999999999999996
            ],
            "v3": [
                0.019
            ]
        }
    },
    "2018-02-22T05:00:00": {
        "bins": 30,
        "n_vals_hr": 5,
        "vals": {
            "v1": [
                -0.171
            ],
            "v2": [
                0.082
            ],
            "v3": [
                0.02
            ]
        }
    },
    "2018-02-22T06:00:00": {
        "bins": 30,
        "n_vals_hr": 6,
        "vals": {
            "v1": [
                -0.157
            ],
            "v2": [
                0.056999999999999995
            ],
            "v3": [
                0.0175
            ]
        }
    },
    "2018-02-22T07:00:00": {
        "bins": 30,
        "n_vals_hr": 6,
        "vals": {
            "v1": [
                -0.126
            ],
            "v2": [
                0.061
            ],
            "v3": [
                0.0095
            ]
        }
    },
    "2018-02-22T08:00:00": {
        "bins": 30,
        "n_vals_hr": 6,
        "vals": {
            "v1": [
                0.029
            ],
            "v2": [
                0.0125
            ],
            "v3": [
                0.03
            ]
        }
    },
    "2018-02-22T09:00:00": {
        "bins": 30,
        "n_vals_hr": 5,
        "vals": {
            "v1": [
                0.114
            ],
            "v2": [
                -0.065
            ],
            "v3": [
                0.04
            ]
        }
    },
    "2018-02-22T10:00:00": {
        "bins": 30,
        "n_vals_hr": 6,
        "vals": {
            "v1": [
                0.075
            ],
            "v2": [
                -0.0455
            ],
            "v3": [
                0.038
            ]
        }
    },
    "2018-02-22T11:00:00": {
        "bins": 30,
        "n_vals_hr": 6,
        "vals": {
            "v1": [
                0.053000000000000005
            ],
            "v2": [
                0.0295
            ],
            "v3": [
                0.0385
            ]
        }
    },
    "2018-02-22T12:00:00": {
        "bins": 30,
        "n_vals_hr": 6,
        "vals": {
            "v1": [
                0.0535
            ],
            "v2": [
                0.0485
            ],
            "v3": [
                0.04
            ]
        }
    },
    "2018-02-22T13:00:00": {
        "bins": 30,
        "n_vals_hr": 6,
        "vals": {
            "v1": [
                0.0015
            ],
            "v2": [
                0.045
            ],
            "v3": [
                0.03
            ]
        }
    },
    "2018-02-22T14:00:00": {
        "bins": 30,
        "n_vals_hr": 5,
        "vals": {
            "v1": [
                0.025
            ],
            "v2": [
                0.061
            ],
            "v3": [
                0.039
            ]
        }
    },
    "2018-02-22T15:00:00": {
        "bins": 30,
        "n_vals_hr": 6,
        "vals": {
            "v1": [
                0.003
            ],
            "v2": [
                0.0775
            ],
            "v3": [
                0.049
            ]
        }
    },
    "2018-02-22T16:00:00": {
        "bins": 30,
        "n_vals_hr": 6,
        "vals": {
            "v1": [
                0.013000000000000001
            ],
            "v2": [
                0.06
            ],
            "v3": [
                0.038
            ]
        }
    },
    "2018-02-22T17:00:00": {
        "bins": 30,
        "n_vals_hr": 6,
        "vals": {
            "v1": [
                -0.017
            ],
            "v2": [
                0.115
            ],
            "v3": [
                0.028
            ]
        }
    },
    "2018-02-22T18:00:00": {
        "bins": 30,
        "n_vals_hr": 6,
        "vals": {
            "v1": [
                -0.11349999999999999
            ],
            "v2": [
                0.155
            ],
            "v3": [
                0.0325
            ]
        }
    },
    "2018-02-22T19:00:00": {
        "bins": 30,
        "n_vals_hr": 5,
        "vals": {
            "v1": [
                -0.123
            ],
            "v2": [
                0.15
            ],
            "v3": [
                0.026
            ]
        }
    },
    "2018-02-22T20:00:00": {
        "bins": 30,
        "n_vals_hr": 6,
        "vals": {
            "v1": [
                -0.155
            ],
            "v2": [
                0.121
            ],
            "v3": [
                0.014499999999999999
            ]
        }
    },
    "2018-02-22T21:00:00": {
        "bins": 30,
        "n_vals_hr": 6,
        "vals": {
            "v1": [
                -0.152
            ],
            "v2": [
                0.1355
            ],
            "v3": [
                0.0275
            ]
        }
    },
    "2018-02-22T22:00:00": {
        "bins": 30,
        "n_vals_hr": 6,
        "vals": {
            "v1": [
                -0.132
            ],
            "v2": [
                0.118
            ],
            "v3": [
                0.0295
            ]
        }
    },
    "2018-02-22T23:00:00": {
        "bins": 30,
        "n_vals_hr": 6,
        "vals": {
            "v1": [
                -0.063
            ],
            "v2": [
                0.1135
            ],
            "v3": [
                0.0215
            ]
        }
    },
    "2018-02-23T00:00:00": {
        "bins": 30,
        "n_vals_hr": 6,
        "vals": {
            "v1": [
                -0.07999999999999999
            ],
            "v2": [
                0.09
            ],
            "v3": [
                0.020499999999999997
            ]
        }
    },
    "2018-02-23T01:00:00": {
        "bins": 30,
        "n_vals_hr": 5,
        "vals": {
            "v1": [
                -0.174
            ],
            "v2": [
                0.13
            ],
            "v3": [
                0.029
            ]
        }
    },
    "2018-02-23T02:00:00": {
        "bins": 30,
        "n_vals_hr": 6,
        "vals": {
            "v1": [
                -0.20750000000000002
            ],
            "v2": [
                0.097
            ],
            "v3": [
                0.024
            ]
        }
    },
    "2018-02-23T03:00:00": {
        "bins": 30,
        "n_vals_hr": 6,
        "vals": {
            "v1": [
                -0.197
            ],
            "v2": [
                0.0815
            ],
            "v3": [
                0.0175
            ]
        }
    },
    "2018-02-23T04:00:00": {
        "bins": 30,
        "n_vals_hr": 6,
        "vals": {
            "v1": [
                -0.22749999999999998
            ],
            "v2": [
                0.0685
            ],
            "v3": [
                0.004
            ]
        }
    },
    "2018-02-23T05:00:00": {
        "bins": 30,
        "n_vals_hr": 6,
        "vals": {
            "v1": [
                -0.1905
            ],
            "v2": [
                0.079
            ],
            "v3": [
                0.013
            ]
        }
    },
    "2018-02-23T06:00:00": {
        "bins": 30,
        "n_vals_hr": 6,
        "vals": {
            "v1": [
                -0.154
            ],
            "v2": [
                0.047
            ],
            "v3": [
                0.02
            ]
        }
    },
    "2018-02-23T07:00:00": {
        "bins": 30,
        "n_vals_hr": 3,
        "vals": {
            "v1": [
                -0.171
            ],
            "v2": [
                0.045
            ],
            "v3": [
                0.01
            ]
        }
    },
    "2018-02-23T08:00:00": {
        "bins": 30,
        "n_vals_hr": 6,
        "vals": {
            "v1": [
                -0.128
            ],
            "v2": [
                0.0495
            ],
            "v3": [
                0.015
            ]
        }
    },
    "2018-02-23T09:00:00": {
        "bins": 30,
        "n_vals_hr": 6,
        "vals": {
            "v1": [
                -0.098
            ],
            "v2": [
                0.0335
            ],
            "v3": [
                0.004
            ]
        }
    },
    "2018-02-23T10:00:00": {
        "bins": 30,
        "n_vals_hr": 6,
        "vals": {
            "v1": [
                -0.164
            ],
            "v2": [
                0.020999999999999998
            ],
            "v3": [
                0.022
            ]
        }
    },
    "2018-02-23T11:00:00": {
        "bins": 30,
        "n_vals_hr": 6,
        "vals": {
            "v1": [
                -0.159
            ],
            "v2": [
                0.0465
            ],
            "v3": [
                0.001
            ]
        }
    },
    "2018-02-23T12:00:00": {
        "bins": 30,
        "n_vals_hr": 6,
        "vals": {
            "v1": [
                -0.1775
            ],
            "v2": [
                -0.0555
            ],
            "v3": [
                -0.01
            ]
        }
    },
    "2018-02-23T13:00:00": {
        "bins": 30,
        "n_vals_hr": 6,
        "vals": {
            "v1": [
                -0.094
            ],
            "v2": [
                0.116
            ],
            "v3": [
                0.0235
            ]
        }
    },
    "2018-02-23T14:00:00": {
        "bins": 30,
        "n_vals_hr": 5,
        "vals": {
            "v1": [
                -0.164
            ],
            "v2": [
                0.102
            ],
            "v3": [
                0.014
            ]
        }
    },
    "2018-02-23T15:00:00": {
        "bins": 30,
        "n_vals_hr": 6,
        "vals": {
            "v1": [
                -0.122
            ],
            "v2": [
                0.082
            ],
            "v3": [
                0.0215
            ]
        }
    },
    "2018-02-23T16:00:00": {
        "bins": 30,
        "n_vals_hr": 6,
        "vals": {
            "v1": [
                -0.079
            ],
            "v2": [
                0.1505
            ],
            "v3": [
                0.038
            ]
        }
    },
    "2018-02-23T17:00:00": {
        "bins": 30,
        "n_vals_hr": 5,
        "vals": {
            "v1": [
                -0.033
            ],
            "v2": [
                0.143
            ],
            "v3": [
                0.033
            ]
        }
    },
    "2018-02-23T18:00:00": {
        "bins": 30,
        "n_vals_hr": 6,
        "vals": {
            "v1": [
                -0.019
            ],
            "v2": [
                0.1515
            ],
            "v3": [
                0.035500000000000004
            ]
        }
    },
    "2018-02-23T19:00:00": {
        "bins": 30,
        "n_vals_hr": 6,
        "vals": {
            "v1": [
                -0.081
            ],
            "v2": [
                0.255
            ],
            "v3": [
                0.0445
            ]
        }
    },
    "2018-02-23T20:00:00": {
        "bins": 30,
        "n_vals_hr": 6,
        "vals": {
            "v1": [
                -0.12
            ],
            "v2": [
                0.27449999999999997
            ],
            "v3": [
                0.041499999999999995
            ]
        }
    },
    "2018-02-23T21:00:00": {
        "bins": 30,
        "n_vals_hr": 6,
        "vals": {
            "v1": [
                -0.1745
            ],
            "v2": [
                0.184
            ],
            "v3": [
                0.034
            ]
        }
    },
    "2018-02-23T22:00:00": {
        "bins": 30,
        "n_vals_hr": 6,
        "vals": {
            "v1": [
                -0.2825
            ],
            "v2": [
                0.1045
            ],
            "v3": [
                0.0045
            ]
        }
    },
    "2018-02-23T23:00:00": {
        "bins": 30,
        "n_vals_hr": 6,
        "vals": {
            "v1": [
                -0.257
            ],
            "v2": [
                0.1315
            ],
            "v3": [
                0.012
            ]
        }
    },
    "2018-02-24T00:00:00": {
        "bins": 30,
        "n_vals_hr": 5,
        "vals": {
            "v1": [
                -0.251
            ],
            "v2": [
                0.132
            ],
            "v3": [
                0.012
            ]
        }
    },
    "2018-02-24T01:00:00": {
        "bins": 30,
        "n_vals_hr": 6,
        "vals": {
            "v1": [
                -0.2275
            ],
            "v2": [
                0.1895
            ],
            "v3": [
                0.017
            ]
        }
    },
    "2018-02-24T02:00:00": {
        "bins": 30,
        "n_vals_hr": 6,
        "vals": {
            "v1": [
                -0.2235
            ],
            "v2": [
                0.185
            ],
            "v3": [
                0.028999999999999998
            ]
        }
    },
    "2018-02-24T03:00:00": {
        "bins": 30,
        "n_vals_hr": 6,
        "vals": {
            "v1": [
                -0.189
            ],
            "v2": [
                0.226
            ],
            "v3": [
                0.034
            ]
        }
    },
    "2018-02-24T04:00:00": {
        "bins": 30,
        "n_vals_hr": 6,
        "vals": {
            "v1": [
                -0.2205
            ],
            "v2": [
                0.1545
            ],
            "v3": [
                0.0235
            ]
        }
    },
    "2018-02-24T05:00:00": {
        "bins": 30,
        "n_vals_hr": 6,
        "vals": {
            "v1": [
                -0.245
            ],
            "v2": [
                0.10200000000000001
            ],
            "v3": [
                0.0195
            ]
        }
    },
    "2018-02-24T06:00:00": {
        "bins": 30,
        "n_vals_hr": 5,
        "vals": {
            "v1": [
                -0.167
            ],
            "v2": [
                0.038
            ],
            "v3": [
                0.0
            ]
        }
    },
    "2018-02-24T07:00:00": {
        "bins": 30,
        "n_vals_hr": 6,
        "vals": {
            "v1": [
                -0.157
            ],
            "v2": [
                0.0545
            ],
            "v3": [
                0.0235
            ]
        }
    },
    "2018-02-24T08:00:00": {
        "bins": 30,
        "n_vals_hr": 6,
        "vals": {
            "v1": [
                0.234
            ],
            "v2": [
                0.0805
            ],
            "v3": [
                0.0605
            ]
        }
    },
    "2018-02-24T09:00:00": {
        "bins": 30,
        "n_vals_hr": 6,
        "vals": {
            "v1": [
                0.1935
            ],
            "v2": [
                0.06999999999999999
            ],
            "v3": [
                0.059
            ]
        }
    },
    "2018-02-24T10:00:00": {
        "bins": 30,
        "n_vals_hr": 4,
        "vals": {
            "v1": [
                0.14300000000000002
            ],
            "v2": [
                0.126
            ],
            "v3": [
                0.052000000000000005
            ]
        }
    },
    "2018-02-24T11:00:00": {
        "bins": 30,
        "n_vals_hr": 6,
        "vals": {
            "v1": [
                0.0025
            ],
            "v2": [
                0.1395
            ],
            "v3": [
                0.042499999999999996
            ]
        }
    },
    "2018-02-24T12:00:00": {
        "bins": 30,
        "n_vals_hr": 6,
        "vals": {
            "v1": [
                -0.10400000000000001
            ],
            "v2": [
                0.14200000000000002
            ],
            "v3": [
                0.039
            ]
        }
    },
    "2018-02-24T13:00:00": {
        "bins": 30,
        "n_vals_hr": 6,
        "vals": {
            "v1": [
                -0.26
            ],
            "v2": [
                0.125
            ],
            "v3": [
                0.0155
            ]
        }
    },
    "2018-02-24T14:00:00": {
        "bins": 30,
        "n_vals_hr": 6,
        "vals": {
            "v1": [
                -0.1555
            ],
            "v2": [
                0.187
            ],
            "v3": [
                0.031
            ]
        }
    },
    "2018-02-24T15:00:00": {
        "bins": 30,
        "n_vals_hr": 6,
        "vals": {
            "v1": [
                -0.08199999999999999
            ],
            "v2": [
                0.20950000000000002
            ],
            "v3": [
                0.03
            ]
        }
    },
    "2018-02-24T16:00:00": {
        "bins": 30,
        "n_vals_hr": 5,
        "vals": {
            "v1": [
                -0.109
            ],
            "v2": [
                0.136
            ],
            "v3": [
                0.025
            ]
        }
    },
    "2018-02-24T17:00:00": {
        "bins": 30,
        "n_vals_hr": 6,
        "vals": {
            "v1": [
                -0.1275
            ],
            "v2": [
                0.1585
            ],
            "v3": [
                0.0165
            ]
        }
    },
    "2018-02-24T18:00:00": {
        "bins": 30,
        "n_vals_hr": 6,
        "vals": {
            "v1": [
                -0.121
            ],
            "v2": [
                0.183
            ],
            "v3": [
                0.0295
            ]
        }
    },
    "2018-02-24T19:00:00": {
        "bins": 30,
        "n_vals_hr": 6,
        "vals": {
            "v1": [
                -0.123
            ],
            "v2": [
                0.1535
            ],
            "v3": [
                0.0195
            ]
        }
    },
    "2018-02-24T20:00:00": {
        "bins": 30,
        "n_vals_hr": 6,
        "vals": {
            "v1": [
                -0.1345
            ],
            "v2": [
                0.1295
            ],
            "v3": [
                0.022
            ]
        }
    },
    "2018-02-24T21:00:00": {
        "bins": 30,
        "n_vals_hr": 5,
        "vals": {
            "v1": [
                -0.108
            ],
            "v2": [
                0.139
            ],
            "v3": [
                0.029
            ]
        }
    },
    "2018-02-24T22:00:00": {
        "bins": 30,
        "n_vals_hr": 6,
        "vals": {
            "v1": [
                -0.1545
            ],
            "v2": [
                0.14
            ],
            "v3": [
                0.022
            ]
        }
    },
    "2018-02-24T23:00:00": {
        "bins": 30,
        "n_vals_hr": 6,
        "vals": {
            "v1": [
                -0.2
            ],
            "v2": [
                0.078
            ],
            "v3": [
                0.0045000000000000005
            ]
        }
    },
    "2018-02-25T00:00:00": {
        "bins": 30,
        "n_vals_hr": 6,
        "vals": {
            "v1": [
                -0.273
            ],
            "v2": [
                0.1195
            ],
            "v3": [
                0.019
            ]
        }
    },
    "2018-02-25T01:00:00": {
        "bins": 30,
        "n_vals_hr": 6,
        "vals": {
            "v1": [
                -0.1825
            ],
            "v2": [
                0.135
            ],
            "v3": [
                0.024
            ]
        }
    },
    "2018-02-25T02:00:00": {
        "bins": 30,
        "n_vals_hr": 6,
        "vals": {
            "v1": [
                -0.1845
            ],
            "v2": [
                0.1215
            ],
            "v3": [
                0.0245
            ]
        }
    },
    "2018-02-25T03:00:00": {
        "bins": 30,
        "n_vals_hr": 4,
        "vals": {
            "v1": [
                -0.1595
            ],
            "v2": [
                0.1285
            ],
            "v3": [
                0.014
            ]
        }
    },
    "2018-02-25T04:00:00": {
        "bins": 30,
        "n_vals_hr": 6,
        "vals": {
            "v1": [
                -0.1745
            ],
            "v2": [
                0.1085
            ],
            "v3": [
                0.013000000000000001
            ]
        }
    },
    "2018-02-25T05:00:00": {
        "bins": 30,
        "n_vals_hr": 6,
        "vals": {
            "v1": [
                -0.19
            ],
            "v2": [
                0.105
            ],
            "v3": [
                0.028999999999999998
            ]
        }
    },
    "2018-02-25T06:00:00": {
        "bins": 30,
        "n_vals_hr": 6,
        "vals": {
            "v1": [
                -0.179
            ],
            "v2": [
                0.0995
            ],
            "v3": [
                0.0045000000000000005
            ]
        }
    },
    "2018-02-25T07:00:00": {
        "bins": 30,
        "n_vals_hr": 6,
        "vals": {
            "v1": [
                -0.2
            ],
            "v2": [
                0.091
            ],
            "v3": [
                0.0165
            ]
        }
    },
    "2018-02-25T08:00:00": {
        "bins": 30,
        "n_vals_hr": 6,
        "vals": {
            "v1": [
                -0.20500000000000002
            ],
            "v2": [
                0.10700000000000001
            ],
            "v3": [
                0.033
            ]
        }
    },
    "2018-02-25T09:00:00": {
        "bins": 30,
        "n_vals_hr": 5,
        "vals": {
            "v1": [
                -0.197
            ],
            "v2": [
                0.066
            ],
            "v3": [
                0.011
            ]
        }
    },
    "2018-02-25T10:00:00": {
        "bins": 30,
        "n_vals_hr": 6,
        "vals": {
            "v1": [
                -0.25
            ],
            "v2": [
                0.0765
            ],
            "v3": [
                0.013000000000000001
            ]
        }
    },
    "2018-02-25T11:00:00": {
        "bins": 30,
        "n_vals_hr": 6,
        "vals": {
            "v1": [
                -0.2405
            ],
            "v2": [
                0.07350000000000001
            ],
            "v3": [
                0.0045000000000000005
            ]
        }
    },
    "2018-02-25T12:00:00": {
        "bins": 30,
        "n_vals_hr": 6,
        "vals": {
            "v1": [
                -0.247
            ],
            "v2": [
                0.08549999999999999
            ],
            "v3": [
                0.0025
            ]
        }
    },
    "2018-02-25T13:00:00": {
        "bins": 30,
        "n_vals_hr": 6,
        "vals": {
            "v1": [
                -0.245
            ],
            "v2": [
                0.0915
            ],
            "v3": [
                0.0085
            ]
        }
    },
    "2018-02-25T14:00:00": {
        "bins": 30,
        "n_vals_hr": 6,
        "vals": {
            "v1": [
                -0.2325
            ],
            "v2": [
                0.115
            ],
            "v3": [
                0.012
            ]
        }
    },
    "2018-02-25T15:00:00": {
        "bins": 30,
        "n_vals_hr": 5,
        "vals": {
            "v1": [
                -0.206
            ],
            "v2": [
                0.081
            ],
            "v3": [
                0.0
            ]
        }
    },
    "2018-02-25T16:00:00": {
        "bins": 30,
        "n_vals_hr": 4,
        "vals": {
            "v1": [
                -0.221
            ],
            "v2": [
                0.0505
            ],
            "v3": [
                0.007
            ]
        }
    },
    "2018-02-25T17:00:00": {
        "bins": 30,
        "n_vals_hr": 6,
        "vals": {
            "v1": [
                -0.2295
            ],
            "v2": [
                0.028999999999999998
            ],
            "v3": [
                0.0015
            ]
        }
    },
    "2018-02-25T18:00:00": {
        "bins": 30,
        "n_vals_hr": 6,
        "vals": {
            "v1": [
                -0.14550000000000002
            ],
            "v2": [
                0.0465
            ],
            "v3": [
                0.003
            ]
        }
    },
    "2018-02-25T19:00:00": {
        "bins": 30,
        "n_vals_hr": 6,
        "vals": {
            "v1": [
                -0.17149999999999999
            ],
            "v2": [
                0.0475
            ],
            "v3": [
                -0.0035
            ]
        }
    },
    "2018-02-25T20:00:00": {
        "bins": 30,
        "n_vals_hr": 6,
        "vals": {
            "v1": [
                -0.2445
            ],
            "v2": [
                0.087
            ],
            "v3": [
                -0.015
            ]
        }
    },
    "2018-02-25T21:00:00": {
        "bins": 30,
        "n_vals_hr": 6,
        "vals": {
            "v1": [
                -0.3515
            ],
            "v2": [
                0.113
            ],
            "v3": [
                -0.0075
            ]
        }
    },
    "2018-02-25T22:00:00": {
        "bins": 30,
        "n_vals_hr": 6,
        "vals": {
            "v1": [
                -0.345
            ],
            "v2": [
                0.1365
            ],
            "v3": [
                0.009000000000000001
            ]
        }
    },
    "2018-02-25T23:00:00": {
        "bins": 30,
        "n_vals_hr": 6,
        "vals": {
            "v1": [
                -0.2955
            ],
            "v2": [
                0.1145
            ],
            "v3": [
                -0.0055
            ]
        }
    },
    "2018-02-26T00:00:00": {
        "bins": 30,
        "n_vals_hr": 5,
        "vals": {
            "v1": [
                -0.362
            ],
            "v2": [
                0.086
            ],
            "v3": [
                -0.003
            ]
        }
    },
    "2018-02-26T01:00:00": {
        "bins": 30,
        "n_vals_hr": 6,
        "vals": {
            "v1": [
                -0.226
            ],
            "v2": [
                0.10200000000000001
            ],
            "v3": [
                -0.0025
            ]
        }
    },
    "2018-02-26T02:00:00": {
        "bins": 30,
        "n_vals_hr": 6,
        "vals": {
            "v1": [
                -0.2965
            ],
            "v2": [
                0.061
            ],
            "v3": [
                -0.013999999999999999
            ]
        }
    },
    "2018-02-26T03:00:00": {
        "bins": 30,
        "n_vals_hr": 6,
        "vals": {
            "v1": [
                -0.28
            ],
            "v2": [
                0.052
            ],
            "v3": [
                -0.021
            ]
        }
    },
    "2018-02-26T04:00:00": {
        "bins": 30,
        "n_vals_hr": 6,
        "vals": {
            "v1": [
                -0.1865
            ],
            "v2": [
                0.0755
            ],
            "v3": [
                0.010499999999999999
            ]
        }
    },
    "2018-02-26T05:00:00": {
        "bins": 30,
        "n_vals_hr": 6,
        "vals": {
            "v1": [
                -0.0445
            ],
            "v2": [
                0.038
            ],
            "v3": [
                0.018000000000000002
            ]
        }
    },
    "2018-02-26T06:00:00": {
        "bins": 30,
        "n_vals_hr": 6,
        "vals": {
            "v1": [
                0.006
            ],
            "v2": [
                -0.066
            ],
            "v3": [
                0.0285
            ]
        }
    },
    "2018-02-26T07:00:00": {
        "bins": 30,
        "n_vals_hr": 5,
        "vals": {
            "v1": [
                0.043
            ],
            "v2": [
                -0.099
            ],
            "v3": [
                0.017
            ]
        }
    },
    "2018-02-26T08:00:00": {
        "bins": 30,
        "n_vals_hr": 6,
        "vals": {
            "v1": [
                0.32
            ],
            "v2": [
                -0.2595
            ],
            "v3": [
                0.036000000000000004
            ]
        }
    },
    "2018-02-26T09:00:00": {
        "bins": 30,
        "n_vals_hr": 6,
        "vals": {
            "v1": [
                0.324
            ],
            "v2": [
                -0.232
            ],
            "v3": [
                0.049
            ]
        }
    },
    "2018-02-26T10:00:00": {
        "bins": 30,
        "n_vals_hr": 6,
        "vals": {
            "v1": [
                0.3485
            ],
            "v2": [
                -0.1245
            ],
            "v3": [
                0.045
            ]
        }
    },
    "2018-02-26T11:00:00": {
        "bins": 30,
        "n_vals_hr": 5,
        "vals": {
            "v1": [
                0.367
            ],
            "v2": [
                -0.07
            ],
            "v3": [
                0.047
            ]
        }
    },
    "2018-02-26T12:00:00": {
        "bins": 30,
        "n_vals_hr": 6,
        "vals": {
            "v1": [
                0.368
            ],
            "v2": [
                -0.037500000000000006
            ],
            "v3": [
                0.052
            ]
        }
    },
    "2018-02-26T13:00:00": {
        "bins": 30,
        "n_vals_hr": 6,
        "vals": {
            "v1": [
                0.28400000000000003
            ],
            "v2": [
                -0.045
            ],
            "v3": [
                0.0445
            ]
        }
    },
    "2018-02-26T14:00:00": {
        "bins": 30,
        "n_vals_hr": 5,
        "vals": {
            "v1": [
                0.258
            ],
            "v2": [
                -0.011
            ],
            "v3": [
                0.039
            ]
        }
    },
    "2018-02-26T15:00:00": {
        "bins": 30,
        "n_vals_hr": 6,
        "vals": {
            "v1": [
                0.123
            ],
            "v2": [
                -0.07
            ],
            "v3": [
                0.031
            ]
        }
    },
    "2018-02-26T16:00:00": {
        "bins": 30,
        "n_vals_hr": 6,
        "vals": {
            "v1": [
                0.0115
            ],
            "v2": [
                0.0265
            ],
            "v3": [
                0.026500000000000003
            ]
        }
    },
    "2018-02-26T17:00:00": {
        "bins": 30,
        "n_vals_hr": 6,
        "vals": {
            "v1": [
                -0.1075
            ],
            "v2": [
                0.059
            ],
            "v3": [
                0.012
            ]
        }
    },
    "2018-02-26T18:00:00": {
        "bins": 30,
        "n_vals_hr": 5,
        "vals": {
            "v1": [
                0.037
            ],
            "v2": [
                0.04
            ],
            "v3": [
                0.021
            ]
        }
    },
    "2018-02-26T19:00:00": {
        "bins": 30,
        "n_vals_hr": 6,
        "vals": {
            "v1": [
                -0.0285
            ],
            "v2": [
                0.015
            ],
            "v3": [
                0.0195
            ]
        }
    },
    "2018-02-26T20:00:00": {
        "bins": 30,
        "n_vals_hr": 6,
        "vals": {
            "v1": [
                -0.0605
            ],
            "v2": [
                0.037
            ],
            "v3": [
                0.017
            ]
        }
    },
    "2018-02-26T21:00:00": {
        "bins": 30,
        "n_vals_hr": 6,
        "vals": {
            "v1": [
                -0.0645
            ],
            "v2": [
                0.07650000000000001
            ],
            "v3": [
                0.022
            ]
        }
    },
    "2018-02-26T22:00:00": {
        "bins": 30,
        "n_vals_hr": 5,
        "vals": {
            "v1": [
                -0.118
            ],
            "v2": [
                0.085
            ],
            "v3": [
                0.015
            ]
        }
    },
    "2018-02-26T23:00:00": {
        "bins": 30,
        "n_vals_hr": 6,
        "vals": {
            "v1": [
                -0.098
            ],
            "v2": [
                0.08199999999999999
            ],
            "v3": [
                0.016
            ]
        }
    },
    "2018-02-27T00:00:00": {
        "bins": 30,
        "n_vals_hr": 6,
        "vals": {
            "v1": [
                -0.0995
            ],
            "v2": [
                0.06
            ],
            "v3": [
                0.014499999999999999
            ]
        }
    },
    "2018-02-27T01:00:00": {
        "bins": 30,
        "n_vals_hr": 5,
        "vals": {
            "v1": [
                -0.064
            ],
            "v2": [
                0.047
            ],
            "v3": [
                0.012
            ]
        }
    },
    "2018-02-27T02:00:00": {
        "bins": 30,
        "n_vals_hr": 6,
        "vals": {
            "v1": [
                -0.0595
            ],
            "v2": [
                0.0435
            ],
            "v3": [
                0.018500000000000003
            ]
        }
    },
    "2018-02-27T03:00:00": {
        "bins": 30,
        "n_vals_hr": 6,
        "vals": {
            "v1": [
                -0.08199999999999999
            ],
            "v2": [
                0.058499999999999996
            ],
            "v3": [
                0.0125
            ]
        }
    },
    "2018-02-27T04:00:00": {
        "bins": 30,
        "n_vals_hr": 4,
        "vals": {
            "v1": [
                -0.15
            ],
            "v2": [
                0.031
            ],
            "v3": [
                0.008
            ]
        }
    },
    "2018-02-27T05:00:00": {
        "bins": 30,
        "n_vals_hr": 6,
        "vals": {
            "v1": [
                -0.136
            ],
            "v2": [
                -0.0065
            ],
            "v3": [
                0.0115
            ]
        }
    },
    "2018-02-27T06:00:00": {
        "bins": 30,
        "n_vals_hr": 6,
        "vals": {
            "v1": [
                -0.0325
            ],
            "v2": [
                0.032
            ],
            "v3": [
                0.02
            ]
        }
    },
    "2018-02-27T07:00:00": {
        "bins": 30,
        "n_vals_hr": 6,
        "vals": {
            "v1": [
                -0.07200000000000001
            ],
            "v2": [
                0.001
            ],
            "v3": [
                0.020999999999999998
            ]
        }
    },
    "2018-02-27T08:00:00": {
        "bins": 30,
        "n_vals_hr": 6,
        "vals": {
            "v1": [
                -0.036000000000000004
            ],
            "v2": [
                0.0135
            ],
            "v3": [
                0.024
            ]
        }
    },
    "2018-02-27T09:00:00": {
        "bins": 30,
        "n_vals_hr": 6,
        "vals": {
            "v1": [
                -0.0105
            ],
            "v2": [
                0.015
            ],
            "v3": [
                0.020999999999999998
            ]
        }
    },
    "2018-02-27T10:00:00": {
        "bins": 30,
        "n_vals_hr": 6,
        "vals": {
            "v1": [
                -0.0019999999999999996
            ],
            "v2": [
                0.026000000000000002
            ],
            "v3": [
                0.0335
            ]
        }
    },
    "2018-02-27T11:00:00": {
        "bins": 30,
        "n_vals_hr": 5,
        "vals": {
            "v1": [
                0.012
            ],
            "v2": [
                0.012
            ],
            "v3": [
                0.03
            ]
        }
    },
    "2018-02-27T12:00:00": {
        "bins": 30,
        "n_vals_hr": 6,
        "vals": {
            "v1": [
                -0.0055
            ],
            "v2": [
                -0.011
            ],
            "v3": [
                0.0235
            ]
        }
    },
    "2018-02-27T13:00:00": {
        "bins": 30,
        "n_vals_hr": 6,
        "vals": {
            "v1": [
                -0.005
            ],
            "v2": [
                -0.004
            ],
            "v3": [
                0.026500000000000003
            ]
        }
    },
    "2018-02-27T14:00:00": {
        "bins": 30,
        "n_vals_hr": 6,
        "vals": {
            "v1": [
                -0.051500000000000004
            ],
            "v2": [
                -0.0195
            ],
            "v3": [
                0.023
            ]
        }
    },
    "2018-02-27T15:00:00": {
        "bins": 30,
        "n_vals_hr": 6,
        "vals": {
            "v1": [
                -0.0615
            ],
            "v2": [
                0.026500000000000003
            ],
            "v3": [
                0.026000000000000002
            ]
        }
    },
    "2018-02-27T16:00:00": {
        "bins": 30,
        "n_vals_hr": 6,
        "vals": {
            "v1": [
                -0.015
            ],
            "v2": [
                0.004
            ],
            "v3": [
                0.0195
            ]
        }
    },
    "2018-02-27T17:00:00": {
        "bins": 30,
        "n_vals_hr": 6,
        "vals": {
            "v1": [
                -0.041
            ],
            "v2": [
                0.0495
            ],
            "v3": [
                0.0235
            ]
        }
    },
    "2018-02-27T18:00:00": {
        "bins": 30,
        "n_vals_hr": 6,
        "vals": {
            "v1": [
                -0.0775
            ],
            "v2": [
                0.058499999999999996
            ],
            "v3": [
                0.019000000000000003
            ]
        }
    },
    "2018-02-27T19:00:00": {
        "bins": 30,
        "n_vals_hr": 6,
        "vals": {
            "v1": [
                -0.0885
            ],
            "v2": [
                0.036000000000000004
            ],
            "v3": [
                0.0225
            ]
        }
    },
    "2018-02-27T20:00:00": {
        "bins": 30,
        "n_vals_hr": 5,
        "vals": {
            "v1": [
                -0.083
            ],
            "v2": [
                0.037
            ],
            "v3": [
                0.02
            ]
        }
    },
    "2018-02-27T21:00:00": {
        "bins": 30,
        "n_vals_hr": 6,
        "vals": {
            "v1": [
                -0.08349999999999999
            ],
            "v2": [
                0.052000000000000005
            ],
            "v3": [
                0.028999999999999998
            ]
        }
    },
    "2018-02-27T22:00:00": {
        "bins": 30,
        "n_vals_hr": 6,
        "vals": {
            "v1": [
                -0.117
            ],
            "v2": [
                0.07400000000000001
            ],
            "v3": [
                0.0205
            ]
        }
    },
    "2018-02-27T23:00:00": {
        "bins": 30,
        "n_vals_hr": 5,
        "vals": {
            "v1": [
                -0.111
            ],
            "v2": [
                0.045
            ],
            "v3": [
                0.016
            ]
        }
    },
    "2018-02-28T00:00:00": {
        "bins": 30,
        "n_vals_hr": 6,
        "vals": {
            "v1": [
                -0.1525
            ],
            "v2": [
                0.0135
            ],
            "v3": [
                0.014
            ]
        }
    },
    "2018-02-28T01:00:00": {
        "bins": 30,
        "n_vals_hr": 6,
        "vals": {
            "v1": [
                -0.1785
            ],
            "v2": [
                0.0385
            ],
            "v3": [
                0.015
            ]
        }
    },
    "2018-02-28T02:00:00": {
        "bins": 30,
        "n_vals_hr": 6,
        "vals": {
            "v1": [
                -0.21
            ],
            "v2": [
                0.09
            ],
            "v3": [
                0.0125
            ]
        }
    },
    "2018-02-28T03:00:00": {
        "bins": 30,
        "n_vals_hr": 5,
        "vals": {
            "v1": [
                -0.147
            ],
            "v2": [
                0.11
            ],
            "v3": [
                0.018
            ]
        }
    },
    "2018-02-28T04:00:00": {
        "bins": 30,
        "n_vals_hr": 6,
        "vals": {
            "v1": [
                -0.1655
            ],
            "v2": [
                0.0435
            ],
            "v3": [
                0.01
            ]
        }
    },
    "2018-02-28T05:00:00": {
        "bins": 30,
        "n_vals_hr": 6,
        "vals": {
            "v1": [
                -0.214
            ],
            "v2": [
                0.0215
            ],
            "v3": [
                -0.019
            ]
        }
    },
    "2018-02-28T06:00:00": {
        "bins": 30,
        "n_vals_hr": 6,
        "vals": {
            "v1": [
                -0.2245
            ],
            "v2": [
                0.037000000000000005
            ],
            "v3": [
                -0.018
            ]
        }
    },
    "2018-02-28T07:00:00": {
        "bins": 30,
        "n_vals_hr": 6,
        "vals": {
            "v1": [
                -0.2185
            ],
            "v2": [
                0.0545
            ],
            "v3": [
                -0.001
            ]
        }
    },
    "2018-02-28T08:00:00": {
        "bins": 30,
        "n_vals_hr": 6,
        "vals": {
            "v1": [
                -0.21200000000000002
            ],
            "v2": [
                0.08199999999999999
            ],
            "v3": [
                0.0005
            ]
        }
    },
    "2018-02-28T09:00:00": {
        "bins": 30,
        "n_vals_hr": 6,
        "vals": {
            "v1": [
                -0.1565
            ],
            "v2": [
                0.07200000000000001
            ],
            "v3": [
                0.018000000000000002
            ]
        }
    },
    "2018-02-28T10:00:00": {
        "bins": 30,
        "n_vals_hr": 6,
        "vals": {
            "v1": [
                -0.1
            ],
            "v2": [
                0.0455
            ],
            "v3": [
                0.015
            ]
        }
    },
    "2018-02-28T11:00:00": {
        "bins": 30,
        "n_vals_hr": 6,
        "vals": {
            "v1": [
                -0.108
            ],
            "v2": [
                0.031
            ],
            "v3": [
                0.008
            ]
        }
    },
    "2018-02-28T12:00:00": {
        "bins": 30,
        "n_vals_hr": 6,
        "vals": {
            "v1": [
                -0.124
            ],
            "v2": [
                0.03
            ],
            "v3": [
                0.013999999999999999
            ]
        }
    },
    "2018-02-28T13:00:00": {
        "bins": 30,
        "n_vals_hr": 3,
        "vals": {
            "v1": [
                -0.135
            ],
            "v2": [
                0.067
            ],
            "v3": [
                0.022
            ]
        }
    },
    "2018-03-01T14:00:00": {
        "bins": 30,
        "n_vals_hr": 1,
        "vals": {
            "v1": [
                0.031
            ],
            "v2": [
                0.104
            ],
            "v3": [
                0.047
            ]
        }
    },
    "2018-03-01T15:00:00": {
        "bins": 30,
        "n_vals_hr": 6,
        "vals": {
            "v1": [
                0.095
            ],
            "v2": [
                0.0975
            ],
            "v3": [
                0.049
            ]
        }
    },
    "2018-03-01T16:00:00": {
        "bins": 30,
        "n_vals_hr": 6,
        "vals": {
            "v1": [
                0.057999999999999996
            ],
            "v2": [
                0.097
            ],
            "v3": [
                0.038000000000000006
            ]
        }
    },
    "2018-03-01T17:00:00": {
        "bins": 30,
        "n_vals_hr": 5,
        "vals": {
            "v1": [
                0.076
            ],
            "v2": [
                0.095
            ],
            "v3": [
                0.035
            ]
        }
    },
    "2018-03-01T18:00:00": {
        "bins": 30,
        "n_vals_hr": 6,
        "vals": {
            "v1": [
                0.067
            ],
            "v2": [
                0.1015
            ],
            "v3": [
                0.034
            ]
        }
    },
    "2018-03-01T19:00:00": {
        "bins": 30,
        "n_vals_hr": 6,
        "vals": {
            "v1": [
                0.065
            ],
            "v2": [
                0.1015
            ],
            "v3": [
                0.038500000000000006
            ]
        }
    },
    "2018-03-01T20:00:00": {
        "bins": 30,
        "n_vals_hr": 6,
        "vals": {
            "v1": [
                0.055
            ],
            "v2": [
                0.086
            ],
            "v3": [
                0.0365
            ]
        }
    },
    "2018-03-01T21:00:00": {
        "bins": 30,
        "n_vals_hr": 6,
        "vals": {
            "v1": [
                -0.001
            ],
            "v2": [
                0.11699999999999999
            ],
            "v3": [
                0.032
            ]
        }
    },
    "2018-03-01T22:00:00": {
        "bins": 30,
        "n_vals_hr": 6,
        "vals": {
            "v1": [
                -0.026000000000000002
            ],
            "v2": [
                0.139
            ],
            "v3": [
                0.0325
            ]
        }
    },
    "2018-03-01T23:00:00": {
        "bins": 30,
        "n_vals_hr": 6,
        "vals": {
            "v1": [
                -0.0335
            ],
            "v2": [
                0.1235
            ],
            "v3": [
                0.03
            ]
        }
    },
    "2018-03-02T00:00:00": {
        "bins": 30,
        "n_vals_hr": 6,
        "vals": {
            "v1": [
                -0.0625
            ],
            "v2": [
                0.0885
            ],
            "v3": [
                0.025500000000000002
            ]
        }
    },
    "2018-03-02T01:00:00": {
        "bins": 30,
        "n_vals_hr": 5,
        "vals": {
            "v1": [
                -0.092
            ],
            "v2": [
                0.076
            ],
            "v3": [
                0.022
            ]
        }
    },
    "2018-03-02T02:00:00": {
        "bins": 30,
        "n_vals_hr": 6,
        "vals": {
            "v1": [
                -0.14200000000000002
            ],
            "v2": [
                0.057999999999999996
            ],
            "v3": [
                0.024
            ]
        }
    },
    "2018-03-02T03:00:00": {
        "bins": 30,
        "n_vals_hr": 6,
        "vals": {
            "v1": [
                -0.17099999999999999
            ],
            "v2": [
                0.014499999999999999
            ],
            "v3": [
                0.0155
            ]
        }
    },
    "2018-03-02T04:00:00": {
        "bins": 30,
        "n_vals_hr": 5,
        "vals": {
            "v1": [
                -0.168
            ],
            "v2": [
                -0.016
            ],
            "v3": [
                0.002
            ]
        }
    },
    "2018-03-02T05:00:00": {
        "bins": 30,
        "n_vals_hr": 6,
        "vals": {
            "v1": [
                -0.157
            ],
            "v2": [
                -0.039
            ],
            "v3": [
                -0.0015
            ]
        }
    },
    "2018-03-02T06:00:00": {
        "bins": 30,
        "n_vals_hr": 6,
        "vals": {
            "v1": [
                -0.11499999999999999
            ],
            "v2": [
                -0.0195
            ],
            "v3": [
                0.0085
            ]
        }
    },
    "2018-03-02T07:00:00": {
        "bins": 30,
        "n_vals_hr": 5,
        "vals": {
            "v1": [
                -0.114
            ],
            "v2": [
                0.032
            ],
            "v3": [
                0.009
            ]
        }
    },
    "2018-03-02T08:00:00": {
        "bins": 30,
        "n_vals_hr": 6,
        "vals": {
            "v1": [
                -0.0875
            ],
            "v2": [
                0.037
            ],
            "v3": [
                0.03
            ]
        }
    },
    "2018-03-02T09:00:00": {
        "bins": 30,
        "n_vals_hr": 6,
        "vals": {
            "v1": [
                -0.012
            ],
            "v2": [
                -0.0045000000000000005
            ],
            "v3": [
                0.025
            ]
        }
    },
    "2018-03-02T10:00:00": {
        "bins": 30,
        "n_vals_hr": 5,
        "vals": {
            "v1": [
                0.001
            ],
            "v2": [
                -0.088
            ],
            "v3": [
                0.022
            ]
        }
    },
    "2018-03-02T11:00:00": {
        "bins": 30,
        "n_vals_hr": 6,
        "vals": {
            "v1": [
                -0.0125
            ],
            "v2": [
                -0.1295
            ],
            "v3": [
                0.0155
            ]
        }
    },
    "2018-03-02T12:00:00": {
        "bins": 30,
        "n_vals_hr": 6,
        "vals": {
            "v1": [
                -0.0115
            ],
            "v2": [
                -0.07350000000000001
            ],
            "v3": [
                0.0195
            ]
        }
    },
    "2018-03-02T13:00:00": {
        "bins": 30,
        "n_vals_hr": 6,
        "vals": {
            "v1": [
                -0.012
            ],
            "v2": [
                -0.0305
            ],
            "v3": [
                0.027
            ]
        }
    },
    "2018-03-02T14:00:00": {
        "bins": 30,
        "n_vals_hr": 6,
        "vals": {
            "v1": [
                -0.040999999999999995
            ],
            "v2": [
                -0.003
            ],
            "v3": [
                0.031
            ]
        }
    },
    "2018-03-02T15:00:00": {
        "bins": 30,
        "n_vals_hr": 5,
        "vals": {
            "v1": [
                -0.068
            ],
            "v2": [
                0.0
            ],
            "v3": [
                0.026
            ]
        }
    },
    "2018-03-02T16:00:00": {
        "bins": 30,
        "n_vals_hr": 6,
        "vals": {
            "v1": [
                -0.014499999999999999
            ],
            "v2": [
                -0.028
            ],
            "v3": [
                0.022
            ]
        }
    },
    "2018-03-02T17:00:00": {
        "bins": 30,
        "n_vals_hr": 6,
        "vals": {
            "v1": [
                0.1175
            ],
            "v2": [
                -0.07999999999999999
            ],
            "v3": [
                0.0305
            ]
        }
    },
    "2018-03-02T18:00:00": {
        "bins": 30,
        "n_vals_hr": 6,
        "vals": {
            "v1": [
                0.153
            ],
            "v2": [
                -0.08049999999999999
            ],
            "v3": [
                0.0335
            ]
        }
    },
    "2018-03-02T19:00:00": {
        "bins": 30,
        "n_vals_hr": 6,
        "vals": {
            "v1": [
                0.1515
            ],
            "v2": [
                -0.077
            ],
            "v3": [
                0.023
            ]
        }
    },
    "2018-03-02T20:00:00": {
        "bins": 30,
        "n_vals_hr": 6,
        "vals": {
            "v1": [
                0.1
            ],
            "v2": [
                -0.034
            ],
            "v3": [
                0.031
            ]
        }
    },
    "2018-03-02T21:00:00": {
        "bins": 30,
        "n_vals_hr": 6,
        "vals": {
            "v1": [
                0.128
            ],
            "v2": [
                0.0085
            ],
            "v3": [
                0.0375
            ]
        }
    },
    "2018-03-02T22:00:00": {
        "bins": 30,
        "n_vals_hr": 5,
        "vals": {
            "v1": [
                0.143
            ],
            "v2": [
                0.086
            ],
            "v3": [
                0.049
            ]
        }
    },
    "2018-03-02T23:00:00": {
        "bins": 30,
        "n_vals_hr": 6,
        "vals": {
            "v1": [
                0.164
            ],
            "v2": [
                0.0865
            ],
            "v3": [
                0.044
            ]
        }
    },
    "2018-03-03T00:00:00": {
        "bins": 30,
        "n_vals_hr": 6,
        "vals": {
            "v1": [
                0.10999999999999999
            ],
            "v2": [
                0.0235
            ],
            "v3": [
                0.035500000000000004
            ]
        }
    },
    "2018-03-03T01:00:00": {
        "bins": 30,
        "n_vals_hr": 6,
        "vals": {
            "v1": [
                -0.045
            ],
            "v2": [
                -0.052500000000000005
            ],
            "v3": [
                0.006999999999999999
            ]
        }
    },
    "2018-03-03T02:00:00": {
        "bins": 30,
        "n_vals_hr": 6,
        "vals": {
            "v1": [
                -0.0605
            ],
            "v2": [
                0.0435
            ],
            "v3": [
                0.0195
            ]
        }
    },
    "2018-03-03T03:00:00": {
        "bins": 30,
        "n_vals_hr": 6,
        "vals": {
            "v1": [
                -0.0455
            ],
            "v2": [
                0.059500000000000004
            ],
            "v3": [
                0.0235
            ]
        }
    },
    "2018-03-03T04:00:00": {
        "bins": 30,
        "n_vals_hr": 6,
        "vals": {
            "v1": [
                -0.035500000000000004
            ],
            "v2": [
                0.0055
            ],
            "v3": [
                0.013999999999999999
            ]
        }
    },
    "2018-03-03T05:00:00": {
        "bins": 30,
        "n_vals_hr": 5,
        "vals": {
            "v1": [
                -0.024
            ],
            "v2": [
                0.016
            ],
            "v3": [
                0.02
            ]
        }
    },
    "2018-03-03T06:00:00": {
        "bins": 30,
        "n_vals_hr": 6,
        "vals": {
            "v1": [
                -0.0455
            ],
            "v2": [
                0.0415
            ],
            "v3": [
                0.023
            ]
        }
    },
    "2018-03-03T07:00:00": {
        "bins": 30,
        "n_vals_hr": 6,
        "vals": {
            "v1": [
                -0.0485
            ],
            "v2": [
                0.0675
            ],
            "v3": [
                0.0225
            ]
        }
    },
    "2018-03-03T08:00:00": {
        "bins": 30,
        "n_vals_hr": 6,
        "vals": {
            "v1": [
                -0.0025
            ],
            "v2": [
                0.106
            ],
            "v3": [
                0.0375
            ]
        }
    },
    "2018-03-03T09:00:00": {
        "bins": 30,
        "n_vals_hr": 6,
        "vals": {
            "v1": [
                0.018500000000000003
            ],
            "v2": [
                0.1005
            ],
            "v3": [
                0.044
            ]
        }
    },
    "2018-03-03T10:00:00": {
        "bins": 30,
        "n_vals_hr": 6,
        "vals": {
            "v1": [
                0.0965
            ],
            "v2": [
                0.0785
            ],
            "v3": [
                0.045
            ]
        }
    },
    "2018-03-03T11:00:00": {
        "bins": 30,
        "n_vals_hr": 5,
        "vals": {
            "v1": [
                0.123
            ],
            "v2": [
                0.044
            ],
            "v3": [
                0.046
            ]
        }
    },
    "2018-03-03T12:00:00": {
        "bins": 30,
        "n_vals_hr": 6,
        "vals": {
            "v1": [
                0.1345
            ],
            "v2": [
                0.045
            ],
            "v3": [
                0.049
            ]
        }
    },
    "2018-03-03T13:00:00": {
        "bins": 30,
        "n_vals_hr": 6,
        "vals": {
            "v1": [
                0.078
            ],
            "v2": [
                0.066
            ],
            "v3": [
                0.0415
            ]
        }
    },
    "2018-03-03T14:00:00": {
        "bins": 30,
        "n_vals_hr": 6,
        "vals": {
            "v1": [
                0.0315
            ],
            "v2": [
                0.1035
            ],
            "v3": [
                0.0445
            ]
        }
    },
    "2018-03-03T15:00:00": {
        "bins": 30,
        "n_vals_hr": 6,
        "vals": {
            "v1": [
                0.013000000000000001
            ],
            "v2": [
                0.109
            ],
            "v3": [
                0.0405
            ]
        }
    },
    "2018-03-03T16:00:00": {
        "bins": 30,
        "n_vals_hr": 6,
        "vals": {
            "v1": [
                -0.034
            ],
            "v2": [
                0.172
            ],
            "v3": [
                0.036000000000000004
            ]
        }
    },
    "2018-03-03T17:00:00": {
        "bins": 30,
        "n_vals_hr": 6,
        "vals": {
            "v1": [
                -0.025500000000000002
            ],
            "v2": [
                0.166
            ],
            "v3": [
                0.037
            ]
        }
    },
    "2018-03-03T18:00:00": {
        "bins": 30,
        "n_vals_hr": 6,
        "vals": {
            "v1": [
                -0.0005000000000000004
            ],
            "v2": [
                0.18
            ],
            "v3": [
                0.0335
            ]
        }
    },
    "2018-03-03T19:00:00": {
        "bins": 30,
        "n_vals_hr": 6,
        "vals": {
            "v1": [
                0.0305
            ],
            "v2": [
                0.1795
            ],
            "v3": [
                0.034
            ]
        }
    },
    "2018-03-03T20:00:00": {
        "bins": 30,
        "n_vals_hr": 6,
        "vals": {
            "v1": [
                0.10350000000000001
            ],
            "v2": [
                0.14250000000000002
            ],
            "v3": [
                0.047
            ]
        }
    },
    "2018-03-03T21:00:00": {
        "bins": 30,
        "n_vals_hr": 5,
        "vals": {
            "v1": [
                0.068
            ],
            "v2": [
                0.097
            ],
            "v3": [
                0.043
            ]
        }
    },
    "2018-03-03T22:00:00": {
        "bins": 30,
        "n_vals_hr": 5,
        "vals": {
            "v1": [
                0.057
            ],
            "v2": [
                0.061
            ],
            "v3": [
                0.04
            ]
        }
    },
    "2018-03-03T23:00:00": {
        "bins": 30,
        "n_vals_hr": 6,
        "vals": {
            "v1": [
                0.093
            ],
            "v2": [
                0.058499999999999996
            ],
            "v3": [
                0.027
            ]
        }
    },
    "2018-03-04T00:00:00": {
        "bins": 30,
        "n_vals_hr": 6,
        "vals": {
            "v1": [
                0.07150000000000001
            ],
            "v2": [
                0.1375
            ],
            "v3": [
                0.045
            ]
        }
    },
    "2018-03-04T01:00:00": {
        "bins": 30,
        "n_vals_hr": 6,
        "vals": {
            "v1": [
                0.055999999999999994
            ],
            "v2": [
                0.1355
            ],
            "v3": [
                0.037500000000000006
            ]
        }
    },
    "2018-03-04T02:00:00": {
        "bins": 30,
        "n_vals_hr": 6,
        "vals": {
            "v1": [
                0.11
            ],
            "v2": [
                0.091
            ],
            "v3": [
                0.0295
            ]
        }
    },
    "2018-03-04T03:00:00": {
        "bins": 30,
        "n_vals_hr": 6,
        "vals": {
            "v1": [
                0.0695
            ],
            "v2": [
                0.0965
            ],
            "v3": [
                0.034
            ]
        }
    },
    "2018-03-04T04:00:00": {
        "bins": 30,
        "n_vals_hr": 5,
        "vals": {
            "v1": [
                0.025
            ],
            "v2": [
                0.106
            ],
            "v3": [
                0.024
            ]
        }
    },
    "2018-03-04T05:00:00": {
        "bins": 30,
        "n_vals_hr": 5,
        "vals": {
            "v1": [
                0.019
            ],
            "v2": [
                0.108
            ],
            "v3": [
                0.023
            ]
        }
    },
    "2018-03-04T06:00:00": {
        "bins": 30,
        "n_vals_hr": 6,
        "vals": {
            "v1": [
                0.035500000000000004
            ],
            "v2": [
                0.126
            ],
            "v3": [
                0.0345
            ]
        }
    },
    "2018-03-04T07:00:00": {
        "bins": 30,
        "n_vals_hr": 6,
        "vals": {
            "v1": [
                0.03
            ],
            "v2": [
                0.109
            ],
            "v3": [
                0.039
            ]
        }
    },
    "2018-03-04T08:00:00": {
        "bins": 30,
        "n_vals_hr": 6,
        "vals": {
            "v1": [
                0.008
            ],
            "v2": [
                0.1125
            ],
            "v3": [
                0.0405
            ]
        }
    },
    "2018-03-04T09:00:00": {
        "bins": 30,
        "n_vals_hr": 6,
        "vals": {
            "v1": [
                -0.0005
            ],
            "v2": [
                0.135
            ],
            "v3": [
                0.0435
            ]
        }
    },
    "2018-03-04T10:00:00": {
        "bins": 30,
        "n_vals_hr": 6,
        "vals": {
            "v1": [
                -0.022
            ],
            "v2": [
                0.169
            ],
            "v3": [
                0.040999999999999995
            ]
        }
    },
    "2018-03-04T11:00:00": {
        "bins": 30,
        "n_vals_hr": 6,
        "vals": {
            "v1": [
                -0.0105
            ],
            "v2": [
                0.16549999999999998
            ],
            "v3": [
                0.0385
            ]
        }
    },
    "2018-03-04T12:00:00": {
        "bins": 30,
        "n_vals_hr": 6,
        "vals": {
            "v1": [
                -0.014
            ],
            "v2": [
                0.16699999999999998
            ],
            "v3": [
                0.0445
            ]
        }
    },
    "2018-03-04T13:00:00": {
        "bins": 30,
        "n_vals_hr": 4,
        "vals": {
            "v1": [
                -0.036
            ],
            "v2": [
                0.11299999999999999
            ],
            "v3": [
                0.033
            ]
        }
    },
    "2018-03-04T14:00:00": {
        "bins": 30,
        "n_vals_hr": 6,
        "vals": {
            "v1": [
                -0.0395
            ],
            "v2": [
                0.083
            ],
            "v3": [
                0.0345
            ]
        }
    },
    "2018-03-04T15:00:00": {
        "bins": 30,
        "n_vals_hr": 6,
        "vals": {
            "v1": [
                -0.055
            ],
            "v2": [
                0.087
            ],
            "v3": [
                0.0345
            ]
        }
    },
    "2018-03-04T16:00:00": {
        "bins": 30,
        "n_vals_hr": 6,
        "vals": {
            "v1": [
                -0.006999999999999999
            ],
            "v2": [
                0.051500000000000004
            ],
            "v3": [
                0.028999999999999998
            ]
        }
    },
    "2018-03-04T17:00:00": {
        "bins": 30,
        "n_vals_hr": 6,
        "vals": {
            "v1": [
                -0.079
            ],
            "v2": [
                0.061
            ],
            "v3": [
                0.019
            ]
        }
    },
    "2018-03-04T18:00:00": {
        "bins": 30,
        "n_vals_hr": 5,
        "vals": {
            "v1": [
                -0.09
            ],
            "v2": [
                0.104
            ],
            "v3": [
                0.028
            ]
        }
    },
    "2018-03-04T19:00:00": {
        "bins": 30,
        "n_vals_hr": 6,
        "vals": {
            "v1": [
                -0.137
            ],
            "v2": [
                0.11499999999999999
            ],
            "v3": [
                0.0235
            ]
        }
    },
    "2018-03-04T20:00:00": {
        "bins": 30,
        "n_vals_hr": 6,
        "vals": {
            "v1": [
                -0.1235
            ],
            "v2": [
                0.14150000000000001
            ],
            "v3": [
                0.0325
            ]
        }
    },
    "2018-03-04T21:00:00": {
        "bins": 30,
        "n_vals_hr": 6,
        "vals": {
            "v1": [
                -0.11249999999999999
            ],
            "v2": [
                0.146
            ],
            "v3": [
                0.0345
            ]
        }
    },
    "2018-03-04T22:00:00": {
        "bins": 30,
        "n_vals_hr": 6,
        "vals": {
            "v1": [
                -0.1115
            ],
            "v2": [
                0.1285
            ],
            "v3": [
                0.028999999999999998
            ]
        }
    },
    "2018-03-04T23:00:00": {
        "bins": 30,
        "n_vals_hr": 6,
        "vals": {
            "v1": [
                -0.086
            ],
            "v2": [
                0.098
            ],
            "v3": [
                0.023
            ]
        }
    },
    "2018-03-05T00:00:00": {
        "bins": 30,
        "n_vals_hr": 5,
        "vals": {
            "v1": [
                -0.089
            ],
            "v2": [
                0.081
            ],
            "v3": [
                0.019
            ]
        }
    },
    "2018-03-05T01:00:00": {
        "bins": 30,
        "n_vals_hr": 5,
        "vals": {
            "v1": [
                -0.1
            ],
            "v2": [
                0.083
            ],
            "v3": [
                0.012
            ]
        }
    },
    "2018-03-05T02:00:00": {
        "bins": 30,
        "n_vals_hr": 6,
        "vals": {
            "v1": [
                -0.08399999999999999
            ],
            "v2": [
                0.0655
            ],
            "v3": [
                0.022
            ]
        }
    },
    "2018-03-05T03:00:00": {
        "bins": 30,
        "n_vals_hr": 6,
        "vals": {
            "v1": [
                -0.0945
            ],
            "v2": [
                0.055999999999999994
            ],
            "v3": [
                0.017
            ]
        }
    },
    "2018-03-05T04:00:00": {
        "bins": 30,
        "n_vals_hr": 6,
        "vals": {
            "v1": [
                -0.108
            ],
            "v2": [
                0.08449999999999999
            ],
            "v3": [
                0.026000000000000002
            ]
        }
    },
    "2018-03-05T05:00:00": {
        "bins": 30,
        "n_vals_hr": 6,
        "vals": {
            "v1": [
                -0.151
            ],
            "v2": [
                0.063
            ],
            "v3": [
                0.013500000000000002
            ]
        }
    },
    "2018-03-05T06:00:00": {
        "bins": 30,
        "n_vals_hr": 6,
        "vals": {
            "v1": [
                -0.1545
            ],
            "v2": [
                0.0555
            ],
            "v3": [
                0.0195
            ]
        }
    },
    "2018-03-05T07:00:00": {
        "bins": 30,
        "n_vals_hr": 5,
        "vals": {
            "v1": [
                -0.145
            ],
            "v2": [
                0.045
            ],
            "v3": [
                0.029
            ]
        }
    },
    "2018-03-05T08:00:00": {
        "bins": 30,
        "n_vals_hr": 6,
        "vals": {
            "v1": [
                -0.107
            ],
            "v2": [
                0.0295
            ],
            "v3": [
                0.0215
            ]
        }
    },
    "2018-03-05T09:00:00": {
        "bins": 30,
        "n_vals_hr": 6,
        "vals": {
            "v1": [
                -0.07200000000000001
            ],
            "v2": [
                0.0225
            ],
            "v3": [
                0.025500000000000002
            ]
        }
    },
    "2018-03-05T10:00:00": {
        "bins": 30,
        "n_vals_hr": 5,
        "vals": {
            "v1": [
                -0.086
            ],
            "v2": [
                0.061
            ],
            "v3": [
                0.022
            ]
        }
    },
    "2018-03-05T11:00:00": {
        "bins": 30,
        "n_vals_hr": 6,
        "vals": {
            "v1": [
                -0.015
            ],
            "v2": [
                0.0385
            ],
            "v3": [
                0.02
            ]
        }
    },
    "2018-03-05T12:00:00": {
        "bins": 30,
        "n_vals_hr": 4,
        "vals": {
            "v1": [
                -0.0485
            ],
            "v2": [
                -0.013999999999999999
            ],
            "v3": [
                0.025
            ]
        }
    },
    "2018-03-05T13:00:00": {
        "bins": 30,
        "n_vals_hr": 6,
        "vals": {
            "v1": [
                -0.0875
            ],
            "v2": [
                0.0455
            ],
            "v3": [
                0.0245
            ]
        }
    },
    "2018-03-05T14:00:00": {
        "bins": 30,
        "n_vals_hr": 6,
        "vals": {
            "v1": [
                -0.0685
            ],
            "v2": [
                0.0285
            ],
            "v3": [
                0.022
            ]
        }
    },
    "2018-03-05T15:00:00": {
        "bins": 30,
        "n_vals_hr": 6,
        "vals": {
            "v1": [
                -0.068
            ],
            "v2": [
                0.0185
            ],
            "v3": [
                0.019
            ]
        }
    },
    "2018-03-05T16:00:00": {
        "bins": 30,
        "n_vals_hr": 6,
        "vals": {
            "v1": [
                -0.10350000000000001
            ],
            "v2": [
                0.05
            ],
            "v3": [
                0.0175
            ]
        }
    },
    "2018-03-05T17:00:00": {
        "bins": 30,
        "n_vals_hr": 6,
        "vals": {
            "v1": [
                -0.15000000000000002
            ],
            "v2": [
                0.043
            ],
            "v3": [
                0.0205
            ]
        }
    },
    "2018-03-05T18:00:00": {
        "bins": 30,
        "n_vals_hr": 5,
        "vals": {
            "v1": [
                -0.195
            ],
            "v2": [
                0.056
            ],
            "v3": [
                0.01
            ]
        }
    },
    "2018-03-05T19:00:00": {
        "bins": 30,
        "n_vals_hr": 6,
        "vals": {
            "v1": [
                -0.1875
            ],
            "v2": [
                0.069
            ],
            "v3": [
                0.018500000000000003
            ]
        }
    },
    "2018-03-05T20:00:00": {
        "bins": 30,
        "n_vals_hr": 6,
        "vals": {
            "v1": [
                -0.179
            ],
            "v2": [
                0.076
            ],
            "v3": [
                0.021
            ]
        }
    },
    "2018-03-05T21:00:00": {
        "bins": 30,
        "n_vals_hr": 6,
        "vals": {
            "v1": [
                -0.1915
            ],
            "v2": [
                0.064
            ],
            "v3": [
                0.0295
            ]
        }
    },
    "2018-03-05T22:00:00": {
        "bins": 30,
        "n_vals_hr": 6,
        "vals": {
            "v1": [
                -0.146
            ],
            "v2": [
                0.07450000000000001
            ],
            "v3": [
                0.022
            ]
        }
    },
    "2018-03-05T23:00:00": {
        "bins": 30,
        "n_vals_hr": 5,
        "vals": {
            "v1": [
                -0.164
            ],
            "v2": [
                0.06
            ],
            "v3": [
                0.021
            ]
        }
    },
    "2018-03-06T00:00:00": {
        "bins": 30,
        "n_vals_hr": 6,
        "vals": {
            "v1": [
                -0.15649999999999997
            ],
            "v2": [
                0.0645
            ],
            "v3": [
                0.0145
            ]
        }
    },
    "2018-03-06T01:00:00": {
        "bins": 30,
        "n_vals_hr": 6,
        "vals": {
            "v1": [
                -0.12000000000000001
            ],
            "v2": [
                0.034
            ],
            "v3": [
                0.012
            ]
        }
    },
    "2018-03-06T02:00:00": {
        "bins": 30,
        "n_vals_hr": 6,
        "vals": {
            "v1": [
                -0.096
            ],
            "v2": [
                0.0305
            ],
            "v3": [
                0.0225
            ]
        }
    },
    "2018-03-06T03:00:00": {
        "bins": 30,
        "n_vals_hr": 6,
        "vals": {
            "v1": [
                -0.097
            ],
            "v2": [
                0.034
            ],
            "v3": [
                0.006500000000000001
            ]
        }
    },
    "2018-03-06T04:00:00": {
        "bins": 30,
        "n_vals_hr": 5,
        "vals": {
            "v1": [
                -0.068
            ],
            "v2": [
                0.035
            ],
            "v3": [
                0.022
            ]
        }
    },
    "2018-03-06T05:00:00": {
        "bins": 30,
        "n_vals_hr": 6,
        "vals": {
            "v1": [
                -0.045
            ],
            "v2": [
                0.025
            ],
            "v3": [
                0.024
            ]
        }
    },
    "2018-03-06T06:00:00": {
        "bins": 30,
        "n_vals_hr": 6,
        "vals": {
            "v1": [
                -0.0305
            ],
            "v2": [
                -0.0205
            ],
            "v3": [
                0.0305
            ]
        }
    },
    "2018-03-06T07:00:00": {
        "bins": 30,
        "n_vals_hr": 6,
        "vals": {
            "v1": [
                -0.006
            ],
            "v2": [
                -0.053500000000000006
            ],
            "v3": [
                0.0215
            ]
        }
    },
    "2018-03-06T08:00:00": {
        "bins": 30,
        "n_vals_hr": 6,
        "vals": {
            "v1": [
                0.0085
            ],
            "v2": [
                -0.0595
            ],
            "v3": [
                0.035
            ]
        }
    },
    "2018-03-06T09:00:00": {
        "bins": 30,
        "n_vals_hr": 6,
        "vals": {
            "v1": [
                0.034
            ],
            "v2": [
                -0.040499999999999994
            ],
            "v3": [
                0.020999999999999998
            ]
        }
    },
    "2018-03-06T10:00:00": {
        "bins": 30,
        "n_vals_hr": 5,
        "vals": {
            "v1": [
                0.0
            ],
            "v2": [
                -0.001
            ],
            "v3": [
                0.042
            ]
        }
    },
    "2018-03-06T11:00:00": {
        "bins": 30,
        "n_vals_hr": 6,
        "vals": {
            "v1": [
                0.031
            ],
            "v2": [
                -0.004999999999999999
            ],
            "v3": [
                0.0405
            ]
        }
    },
    "2018-03-06T12:00:00": {
        "bins": 30,
        "n_vals_hr": 6,
        "vals": {
            "v1": [
                0.01
            ],
            "v2": [
                -0.003
            ],
            "v3": [
                0.0405
            ]
        }
    },
    "2018-03-06T13:00:00": {
        "bins": 30,
        "n_vals_hr": 4,
        "vals": {
            "v1": [
                -0.006999999999999999
            ],
            "v2": [
                -0.002
            ],
            "v3": [
                0.041999999999999996
            ]
        }
    },
    "2018-03-06T16:00:00": {
        "bins": 30,
        "n_vals_hr": 5,
        "vals": {
            "v1": [
                -0.094
            ],
            "v2": [
                0.071
            ],
            "v3": [
                0.017
            ]
        }
    },
    "2018-03-06T17:00:00": {
        "bins": 30,
        "n_vals_hr": 4,
        "vals": {
            "v1": [
                -0.1095
            ],
            "v2": [
                0.0945
            ],
            "v3": [
                0.0465
            ]
        }
    },
    "2018-03-06T18:00:00": {
        "bins": 30,
        "n_vals_hr": 6,
        "vals": {
            "v1": [
                -0.138
            ],
            "v2": [
                0.079
            ],
            "v3": [
                0.026000000000000002
            ]
        }
    },
    "2018-03-06T19:00:00": {
        "bins": 30,
        "n_vals_hr": 6,
        "vals": {
            "v1": [
                -0.173
            ],
            "v2": [
                0.0925
            ],
            "v3": [
                0.017
            ]
        }
    },
    "2018-03-06T20:00:00": {
        "bins": 30,
        "n_vals_hr": 6,
        "vals": {
            "v1": [
                -0.185
            ],
            "v2": [
                0.1225
            ],
            "v3": [
                0.012
            ]
        }
    },
    "2018-03-06T21:00:00": {
        "bins": 30,
        "n_vals_hr": 6,
        "vals": {
            "v1": [
                -0.1775
            ],
            "v2": [
                0.1205
            ],
            "v3": [
                0.015
            ]
        }
    },
    "2018-03-06T22:00:00": {
        "bins": 30,
        "n_vals_hr": 6,
        "vals": {
            "v1": [
                -0.196
            ],
            "v2": [
                0.1065
            ],
            "v3": [
                0.0055
            ]
        }
    },
    "2018-03-06T23:00:00": {
        "bins": 30,
        "n_vals_hr": 6,
        "vals": {
            "v1": [
                -0.202
            ],
            "v2": [
                0.057999999999999996
            ],
            "v3": [
                0.011
            ]
        }
    },
    "2018-03-07T00:00:00": {
        "bins": 30,
        "n_vals_hr": 6,
        "vals": {
            "v1": [
                -0.23349999999999999
            ],
            "v2": [
                0.0435
            ],
            "v3": [
                0.004
            ]
        }
    },
    "2018-03-07T01:00:00": {
        "bins": 30,
        "n_vals_hr": 5,
        "vals": {
            "v1": [
                -0.258
            ],
            "v2": [
                0.055
            ],
            "v3": [
                0.002
            ]
        }
    },
    "2018-03-07T02:00:00": {
        "bins": 30,
        "n_vals_hr": 6,
        "vals": {
            "v1": [
                -0.2135
            ],
            "v2": [
                0.065
            ],
            "v3": [
                0.0055
            ]
        }
    },
    "2018-03-07T03:00:00": {
        "bins": 30,
        "n_vals_hr": 6,
        "vals": {
            "v1": [
                -0.23349999999999999
            ],
            "v2": [
                0.0645
            ],
            "v3": [
                -0.002
            ]
        }
    },
    "2018-03-07T04:00:00": {
        "bins": 30,
        "n_vals_hr": 6,
        "vals": {
            "v1": [
                -0.252
            ],
            "v2": [
                0.086
            ],
            "v3": [
                0.006
            ]
        }
    },
    "2018-03-07T05:00:00": {
        "bins": 30,
        "n_vals_hr": 6,
        "vals": {
            "v1": [
                -0.2675
            ],
            "v2": [
                0.091
            ],
            "v3": [
                0.0005
            ]
        }
    },
    "2018-03-07T06:00:00": {
        "bins": 30,
        "n_vals_hr": 5,
        "vals": {
            "v1": [
                -0.196
            ],
            "v2": [
                0.067
            ],
            "v3": [
                -0.004
            ]
        }
    },
    "2018-03-07T07:00:00": {
        "bins": 30,
        "n_vals_hr": 6,
        "vals": {
            "v1": [
                -0.145
            ],
            "v2": [
                0.0455
            ],
            "v3": [
                0.0165
            ]
        }
    },
    "2018-03-07T08:00:00": {
        "bins": 30,
        "n_vals_hr": 6,
        "vals": {
            "v1": [
                -0.133
            ],
            "v2": [
                0.06
            ],
            "v3": [
                0.017
            ]
        }
    },
    "2018-03-07T09:00:00": {
        "bins": 30,
        "n_vals_hr": 6,
        "vals": {
            "v1": [
                -0.126
            ],
            "v2": [
                0.08499999999999999
            ],
            "v3": [
                0.0215
            ]
        }
    },
    "2018-03-07T10:00:00": {
        "bins": 30,
        "n_vals_hr": 6,
        "vals": {
            "v1": [
                -0.1525
            ],
            "v2": [
                0.079
            ],
            "v3": [
                0.029
            ]
        }
    },
    "2018-03-07T11:00:00": {
        "bins": 30,
        "n_vals_hr": 6,
        "vals": {
            "v1": [
                -0.127
            ],
            "v2": [
                0.071
            ],
            "v3": [
                0.0245
            ]
        }
    },
    "2018-03-07T12:00:00": {
        "bins": 30,
        "n_vals_hr": 5,
        "vals": {
            "v1": [
                -0.083
            ],
            "v2": [
                0.088
            ],
            "v3": [
                0.027
            ]
        }
    },
    "2018-03-07T13:00:00": {
        "bins": 30,
        "n_vals_hr": 5,
        "vals": {
            "v1": [
                -0.079
            ],
            "v2": [
                0.108
            ],
            "v3": [
                0.027
            ]
        }
    },
    "2018-03-07T14:00:00": {
        "bins": 30,
        "n_vals_hr": 6,
        "vals": {
            "v1": [
                -0.037500000000000006
            ],
            "v2": [
                0.093
            ],
            "v3": [
                0.0405
            ]
        }
    },
    "2018-03-07T15:00:00": {
        "bins": 30,
        "n_vals_hr": 6,
        "vals": {
            "v1": [
                -0.059
            ],
            "v2": [
                0.0935
            ],
            "v3": [
                0.0235
            ]
        }
    },
    "2018-03-07T16:00:00": {
        "bins": 30,
        "n_vals_hr": 6,
        "vals": {
            "v1": [
                -0.1305
            ],
            "v2": [
                0.127
            ],
            "v3": [
                0.034
            ]
        }
    },
    "2018-03-07T17:00:00": {
        "bins": 30,
        "n_vals_hr": 6,
        "vals": {
            "v1": [
                -0.1945
            ],
            "v2": [
                0.0985
            ],
            "v3": [
                0.024
            ]
        }
    },
    "2018-03-07T18:00:00": {
        "bins": 30,
        "n_vals_hr": 6,
        "vals": {
            "v1": [
                -0.1845
            ],
            "v2": [
                0.1495
            ],
            "v3": [
                0.045
            ]
        }
    },
    "2018-03-07T19:00:00": {
        "bins": 30,
        "n_vals_hr": 6,
        "vals": {
            "v1": [
                -0.1775
            ],
            "v2": [
                0.1215
            ],
            "v3": [
                0.031
            ]
        }
    },
    "2018-03-07T20:00:00": {
        "bins": 30,
        "n_vals_hr": 6,
        "vals": {
            "v1": [
                -0.201
            ],
            "v2": [
                0.1075
            ],
            "v3": [
                0.0135
            ]
        }
    },
    "2018-03-07T21:00:00": {
        "bins": 30,
        "n_vals_hr": 4,
        "vals": {
            "v1": [
                -0.28800000000000003
            ],
            "v2": [
                0.128
            ],
            "v3": [
                0.016
            ]
        }
    },
    "2018-03-07T22:00:00": {
        "bins": 30,
        "n_vals_hr": 6,
        "vals": {
            "v1": [
                -0.2585
            ],
            "v2": [
                0.1235
            ],
            "v3": [
                0.013
            ]
        }
    },
    "2018-03-07T23:00:00": {
        "bins": 30,
        "n_vals_hr": 6,
        "vals": {
            "v1": [
                -0.3265
            ],
            "v2": [
                0.10300000000000001
            ],
            "v3": [
                -0.0005
            ]
        }
    },
    "2018-03-08T00:00:00": {
        "bins": 30,
        "n_vals_hr": 6,
        "vals": {
            "v1": [
                -0.2655
            ],
            "v2": [
                0.0975
            ],
            "v3": [
                -0.0005
            ]
        }
    },
    "2018-03-08T01:00:00": {
        "bins": 30,
        "n_vals_hr": 6,
        "vals": {
            "v1": [
                -0.092
            ],
            "v2": [
                0.08
            ],
            "v3": [
                0.038
            ]
        }
    },
    "2018-03-08T02:00:00": {
        "bins": 30,
        "n_vals_hr": 6,
        "vals": {
            "v1": [
                -0.118
            ],
            "v2": [
                0.0165
            ],
            "v3": [
                -0.001
            ]
        }
    },
    "2018-03-08T03:00:00": {
        "bins": 30,
        "n_vals_hr": 6,
        "vals": {
            "v1": [
                -0.1195
            ],
            "v2": [
                0.06
            ],
            "v3": [
                -0.0015
            ]
        }
    },
    "2018-03-08T04:00:00": {
        "bins": 30,
        "n_vals_hr": 6,
        "vals": {
            "v1": [
                -0.2115
            ],
            "v2": [
                0.0315
            ],
            "v3": [
                -0.005
            ]
        }
    },
    "2018-03-08T05:00:00": {
        "bins": 30,
        "n_vals_hr": 6,
        "vals": {
            "v1": [
                -0.1885
            ],
            "v2": [
                0.063
            ],
            "v3": [
                0.015
            ]
        }
    },
    "2018-03-08T06:00:00": {
        "bins": 30,
        "n_vals_hr": 4,
        "vals": {
            "v1": [
                -0.2165
            ],
            "v2": [
                0.051000000000000004
            ],
            "v3": [
                0.012
            ]
        }
    },
    "2018-03-08T07:00:00": {
        "bins": 30,
        "n_vals_hr": 6,
        "vals": {
            "v1": [
                -0.1885
            ],
            "v2": [
                0.069
            ],
            "v3": [
                0.0175
            ]
        }
    },
    "2018-03-08T08:00:00": {
        "bins": 30,
        "n_vals_hr": 6,
        "vals": {
            "v1": [
                -0.1315
            ],
            "v2": [
                0.075
            ],
            "v3": [
                0.0235
            ]
        }
    },
    "2018-03-08T09:00:00": {
        "bins": 30,
        "n_vals_hr": 6,
        "vals": {
            "v1": [
                -0.14200000000000002
            ],
            "v2": [
                0.057499999999999996
            ],
            "v3": [
                0.026500000000000003
            ]
        }
    },
    "2018-03-08T10:00:00": {
        "bins": 30,
        "n_vals_hr": 6,
        "vals": {
            "v1": [
                -0.0985
            ],
            "v2": [
                0.0465
            ],
            "v3": [
                0.0185
            ]
        }
    },
    "2018-03-08T11:00:00": {
        "bins": 30,
        "n_vals_hr": 6,
        "vals": {
            "v1": [
                -0.08549999999999999
            ],
            "v2": [
                0.0475
            ],
            "v3": [
                0.033
            ]
        }
    },
    "2018-03-08T12:00:00": {
        "bins": 30,
        "n_vals_hr": 6,
        "vals": {
            "v1": [
                -0.0495
            ],
            "v2": [
                0.052500000000000005
            ],
            "v3": [
                0.028
            ]
        }
    },
    "2018-03-08T13:00:00": {
        "bins": 30,
        "n_vals_hr": 5,
        "vals": {
            "v1": [
                -0.07
            ],
            "v2": [
                0.008
            ],
            "v3": [
                0.037
            ]
        }
    },
    "2018-03-08T14:00:00": {
        "bins": 30,
        "n_vals_hr": 6,
        "vals": {
            "v1": [
                -0.0015
            ],
            "v2": [
                0.04
            ],
            "v3": [
                0.0385
            ]
        }
    },
    "2018-03-08T15:00:00": {
        "bins": 30,
        "n_vals_hr": 6,
        "vals": {
            "v1": [
                0.0185
            ],
            "v2": [
                0.0445
            ],
            "v3": [
                0.031
            ]
        }
    },
    "2018-03-08T16:00:00": {
        "bins": 30,
        "n_vals_hr": 6,
        "vals": {
            "v1": [
                -0.035
            ],
            "v2": [
                0.048
            ],
            "v3": [
                0.0305
            ]
        }
    },
    "2018-03-08T17:00:00": {
        "bins": 30,
        "n_vals_hr": 6,
        "vals": {
            "v1": [
                -0.118
            ],
            "v2": [
                0.07200000000000001
            ],
            "v3": [
                0.0275
            ]
        }
    },
    "2018-03-08T18:00:00": {
        "bins": 30,
        "n_vals_hr": 6,
        "vals": {
            "v1": [
                -0.226
            ],
            "v2": [
                0.089
            ],
            "v3": [
                0.0175
            ]
        }
    },
    "2018-03-08T19:00:00": {
        "bins": 30,
        "n_vals_hr": 6,
        "vals": {
            "v1": [
                -0.27849999999999997
            ],
            "v2": [
                0.124
            ],
            "v3": [
                0.014
            ]
        }
    },
    "2018-03-08T20:00:00": {
        "bins": 30,
        "n_vals_hr": 4,
        "vals": {
            "v1": [
                -0.2515
            ],
            "v2": [
                0.1015
            ],
            "v3": [
                0.003
            ]
        }
    },
    "2018-03-08T21:00:00": {
        "bins": 30,
        "n_vals_hr": 6,
        "vals": {
            "v1": [
                -0.1795
            ],
            "v2": [
                0.083
            ],
            "v3": [
                0.018
            ]
        }
    },
    "2018-03-08T22:00:00": {
        "bins": 30,
        "n_vals_hr": 6,
        "vals": {
            "v1": [
                -0.192
            ],
            "v2": [
                0.0165
            ],
            "v3": [
                -0.001
            ]
        }
    },
    "2018-03-08T23:00:00": {
        "bins": 30,
        "n_vals_hr": 6,
        "vals": {
            "v1": [
                -0.20450000000000002
            ],
            "v2": [
                0.1215
            ],
            "v3": [
                -0.0015000000000000005
            ]
        }
    },
    "2018-03-09T00:00:00": {
        "bins": 30,
        "n_vals_hr": 6,
        "vals": {
            "v1": [
                -0.219
            ],
            "v2": [
                0.10450000000000001
            ],
            "v3": [
                0.0095
            ]
        }
    },
    "2018-03-09T01:00:00": {
        "bins": 30,
        "n_vals_hr": 5,
        "vals": {
            "v1": [
                -0.208
            ],
            "v2": [
                0.075
            ],
            "v3": [
                0.006
            ]
        }
    },
    "2018-03-09T02:00:00": {
        "bins": 30,
        "n_vals_hr": 6,
        "vals": {
            "v1": [
                -0.1605
            ],
            "v2": [
                0.1005
            ],
            "v3": [
                0.016
            ]
        }
    },
    "2018-03-09T03:00:00": {
        "bins": 30,
        "n_vals_hr": 5,
        "vals": {
            "v1": [
                -0.131
            ],
            "v2": [
                0.097
            ],
            "v3": [
                0.021
            ]
        }
    },
    "2018-03-09T04:00:00": {
        "bins": 30,
        "n_vals_hr": 6,
        "vals": {
            "v1": [
                -0.15899999999999997
            ],
            "v2": [
                0.0695
            ],
            "v3": [
                0.012
            ]
        }
    },
    "2018-03-09T05:00:00": {
        "bins": 30,
        "n_vals_hr": 6,
        "vals": {
            "v1": [
                -0.1755
            ],
            "v2": [
                0.067
            ],
            "v3": [
                0.021
            ]
        }
    },
    "2018-03-09T06:00:00": {
        "bins": 30,
        "n_vals_hr": 6,
        "vals": {
            "v1": [
                -0.126
            ],
            "v2": [
                0.0465
            ],
            "v3": [
                0.0195
            ]
        }
    },
    "2018-03-09T07:00:00": {
        "bins": 30,
        "n_vals_hr": 6,
        "vals": {
            "v1": [
                -0.0865
            ],
            "v2": [
                0.0555
            ],
            "v3": [
                0.032
            ]
        }
    },
    "2018-03-09T08:00:00": {
        "bins": 30,
        "n_vals_hr": 6,
        "vals": {
            "v1": [
                -0.11549999999999999
            ],
            "v2": [
                0.037000000000000005
            ],
            "v3": [
                0.026500000000000003
            ]
        }
    },
    "2018-03-09T09:00:00": {
        "bins": 30,
        "n_vals_hr": 5,
        "vals": {
            "v1": [
                -0.095
            ],
            "v2": [
                0.065
            ],
            "v3": [
                0.031
            ]
        }
    },
    "2018-03-09T10:00:00": {
        "bins": 30,
        "n_vals_hr": 4,
        "vals": {
            "v1": [
                -0.132
            ],
            "v2": [
                0.022
            ],
            "v3": [
                0.006500000000000001
            ]
        }
    },
    "2018-03-09T11:00:00": {
        "bins": 30,
        "n_vals_hr": 6,
        "vals": {
            "v1": [
                -0.198
            ],
            "v2": [
                0.034
            ],
            "v3": [
                0.0215
            ]
        }
    },
    "2018-03-09T12:00:00": {
        "bins": 30,
        "n_vals_hr": 6,
        "vals": {
            "v1": [
                -0.16649999999999998
            ],
            "v2": [
                0.1065
            ],
            "v3": [
                0.025
            ]
        }
    },
    "2018-03-09T13:00:00": {
        "bins": 30,
        "n_vals_hr": 6,
        "vals": {
            "v1": [
                -0.098
            ],
            "v2": [
                0.0905
            ],
            "v3": [
                0.0225
            ]
        }
    },
    "2018-03-09T14:00:00": {
        "bins": 30,
        "n_vals_hr": 6,
        "vals": {
            "v1": [
                -0.057
            ],
            "v2": [
                0.065
            ],
            "v3": [
                0.025
            ]
        }
    },
    "2018-03-09T15:00:00": {
        "bins": 30,
        "n_vals_hr": 6,
        "vals": {
            "v1": [
                -0.057499999999999996
            ],
            "v2": [
                0.09
            ],
            "v3": [
                0.030000000000000002
            ]
        }
    },
    "2018-03-09T16:00:00": {
        "bins": 30,
        "n_vals_hr": 6,
        "vals": {
            "v1": [
                -0.049
            ],
            "v2": [
                0.0995
            ],
            "v3": [
                0.031
            ]
        }
    },
    "2018-03-09T17:00:00": {
        "bins": 30,
        "n_vals_hr": 4,
        "vals": {
            "v1": [
                -0.07200000000000001
            ],
            "v2": [
                0.16599999999999998
            ],
            "v3": [
                0.038000000000000006
            ]
        }
    },
    "2018-03-09T18:00:00": {
        "bins": 30,
        "n_vals_hr": 6,
        "vals": {
            "v1": [
                -0.11850000000000001
            ],
            "v2": [
                0.097
            ],
            "v3": [
                0.025
            ]
        }
    },
    "2018-03-09T19:00:00": {
        "bins": 30,
        "n_vals_hr": 6,
        "vals": {
            "v1": [
                -0.202
            ],
            "v2": [
                0.0995
            ],
            "v3": [
                0.0065
            ]
        }
    },
    "2018-03-09T20:00:00": {
        "bins": 30,
        "n_vals_hr": 6,
        "vals": {
            "v1": [
                -0.2455
            ],
            "v2": [
                0.0895
            ],
            "v3": [
                0.0155
            ]
        }
    },
    "2018-03-09T21:00:00": {
        "bins": 30,
        "n_vals_hr": 6,
        "vals": {
            "v1": [
                -0.229
            ],
            "v2": [
                0.082
            ],
            "v3": [
                0.013000000000000001
            ]
        }
    },
    "2018-03-09T22:00:00": {
        "bins": 30,
        "n_vals_hr": 5,
        "vals": {
            "v1": [
                -0.265
            ],
            "v2": [
                0.09
            ],
            "v3": [
                -0.009
            ]
        }
    },
    "2018-03-09T23:00:00": {
        "bins": 30,
        "n_vals_hr": 6,
        "vals": {
            "v1": [
                -0.2615
            ],
            "v2": [
                0.093
            ],
            "v3": [
                0.002
            ]
        }
    },
    "2018-03-10T00:00:00": {
        "bins": 30,
        "n_vals_hr": 6,
        "vals": {
            "v1": [
                -0.274
            ],
            "v2": [
                0.145
            ],
            "v3": [
                0.006999999999999999
            ]
        }
    },
    "2018-03-10T01:00:00": {
        "bins": 30,
        "n_vals_hr": 6,
        "vals": {
            "v1": [
                -0.3405
            ],
            "v2": [
                0.14250000000000002
            ],
            "v3": [
                0.001
            ]
        }
    },
    "2018-03-10T02:00:00": {
        "bins": 30,
        "n_vals_hr": 6,
        "vals": {
            "v1": [
                -0.2925
            ],
            "v2": [
                0.13
            ],
            "v3": [
                0.014499999999999999
            ]
        }
    },
    "2018-03-10T03:00:00": {
        "bins": 30,
        "n_vals_hr": 5,
        "vals": {
            "v1": [
                -0.272
            ],
            "v2": [
                0.175
            ],
            "v3": [
                0.022
            ]
        }
    },
    "2018-03-10T04:00:00": {
        "bins": 30,
        "n_vals_hr": 6,
        "vals": {
            "v1": [
                -0.2395
            ],
            "v2": [
                0.175
            ],
            "v3": [
                0.0245
            ]
        }
    },
    "2018-03-10T05:00:00": {
        "bins": 30,
        "n_vals_hr": 6,
        "vals": {
            "v1": [
                -0.14
            ],
            "v2": [
                0.14500000000000002
            ],
            "v3": [
                0.028
            ]
        }
    },
    "2018-03-10T06:00:00": {
        "bins": 30,
        "n_vals_hr": 5,
        "vals": {
            "v1": [
                -0.113
            ],
            "v2": [
                0.158
            ],
            "v3": [
                0.037
            ]
        }
    },
    "2018-03-10T07:00:00": {
        "bins": 30,
        "n_vals_hr": 6,
        "vals": {
            "v1": [
                -0.0485
            ],
            "v2": [
                0.1345
            ],
            "v3": [
                0.032
            ]
        }
    },
    "2018-03-10T08:00:00": {
        "bins": 30,
        "n_vals_hr": 6,
        "vals": {
            "v1": [
                -0.019
            ],
            "v2": [
                0.1075
            ],
            "v3": [
                0.0305
            ]
        }
    },
    "2018-03-10T09:00:00": {
        "bins": 30,
        "n_vals_hr": 5,
        "vals": {
            "v1": [
                -0.012
            ],
            "v2": [
                0.139
            ],
            "v3": [
                0.024
            ]
        }
    },
    "2018-03-10T10:00:00": {
        "bins": 30,
        "n_vals_hr": 6,
        "vals": {
            "v1": [
                -0.06
            ],
            "v2": [
                0.2245
            ],
            "v3": [
                0.035
            ]
        }
    },
    "2018-03-10T11:00:00": {
        "bins": 30,
        "n_vals_hr": 6,
        "vals": {
            "v1": [
                -0.0525
            ],
            "v2": [
                0.1655
            ],
            "v3": [
                0.026000000000000002
            ]
        }
    },
    "2018-03-10T12:00:00": {
        "bins": 30,
        "n_vals_hr": 6,
        "vals": {
            "v1": [
                -0.068
            ],
            "v2": [
                0.187
            ],
            "v3": [
                0.044
            ]
        }
    },
    "2018-03-10T13:00:00": {
        "bins": 30,
        "n_vals_hr": 6,
        "vals": {
            "v1": [
                -0.068
            ],
            "v2": [
                0.1655
            ],
            "v3": [
                0.034
            ]
        }
    },
    "2018-03-10T14:00:00": {
        "bins": 30,
        "n_vals_hr": 5,
        "vals": {
            "v1": [
                -0.074
            ],
            "v2": [
                0.115
            ],
            "v3": [
                0.028
            ]
        }
    },
    "2018-03-10T15:00:00": {
        "bins": 30,
        "n_vals_hr": 6,
        "vals": {
            "v1": [
                -0.0565
            ],
            "v2": [
                0.118
            ],
            "v3": [
                0.036500000000000005
            ]
        }
    },
    "2018-03-10T16:00:00": {
        "bins": 30,
        "n_vals_hr": 6,
        "vals": {
            "v1": [
                -0.123
            ],
            "v2": [
                0.11699999999999999
            ],
            "v3": [
                0.028
            ]
        }
    },
    "2018-03-10T17:00:00": {
        "bins": 30,
        "n_vals_hr": 6,
        "vals": {
            "v1": [
                -0.16199999999999998
            ],
            "v2": [
                0.07150000000000001
            ],
            "v3": [
                0.028999999999999998
            ]
        }
    },
    "2018-03-10T18:00:00": {
        "bins": 30,
        "n_vals_hr": 6,
        "vals": {
            "v1": [
                -0.2325
            ],
            "v2": [
                0.10750000000000001
            ],
            "v3": [
                0.0125
            ]
        }
    },
    "2018-03-10T19:00:00": {
        "bins": 30,
        "n_vals_hr": 6,
        "vals": {
            "v1": [
                -0.248
            ],
            "v2": [
                0.148
            ],
            "v3": [
                0.0135
            ]
        }
    },
    "2018-03-10T20:00:00": {
        "bins": 30,
        "n_vals_hr": 5,
        "vals": {
            "v1": [
                -0.148
            ],
            "v2": [
                0.167
            ],
            "v3": [
                0.028
            ]
        }
    },
    "2018-03-10T21:00:00": {
        "bins": 30,
        "n_vals_hr": 5,
        "vals": {
            "v1": [
                -0.102
            ],
            "v2": [
                0.174
            ],
            "v3": [
                0.035
            ]
        }
    },
    "2018-03-10T22:00:00": {
        "bins": 30,
        "n_vals_hr": 6,
        "vals": {
            "v1": [
                -0.042499999999999996
            ],
            "v2": [
                0.17049999999999998
            ],
            "v3": [
                0.04
            ]
        }
    },
    "2018-03-10T23:00:00": {
        "bins": 30,
        "n_vals_hr": 6,
        "vals": {
            "v1": [
                -0.053000000000000005
            ],
            "v2": [
                0.1505
            ],
            "v3": [
                0.037000000000000005
            ]
        }
    },
    "2018-03-11T00:00:00": {
        "bins": 30,
        "n_vals_hr": 5,
        "vals": {
            "v1": [
                -0.1
            ],
            "v2": [
                0.147
            ],
            "v3": [
                0.034
            ]
        }
    },
    "2018-03-11T01:00:00": {
        "bins": 30,
        "n_vals_hr": 6,
        "vals": {
            "v1": [
                -0.10500000000000001
            ],
            "v2": [
                0.14250000000000002
            ],
            "v3": [
                0.039
            ]
        }
    },
    "2018-03-11T02:00:00": {
        "bins": 30,
        "n_vals_hr": 6,
        "vals": {
            "v1": [
                -0.0014999999999999996
            ],
            "v2": [
                0.115
            ],
            "v3": [
                0.0465
            ]
        }
    },
    "2018-03-11T03:00:00": {
        "bins": 30,
        "n_vals_hr": 6,
        "vals": {
            "v1": [
                -0.0195
            ],
            "v2": [
                0.1295
            ],
            "v3": [
                0.0475
            ]
        }
    },
    "2018-03-11T04:00:00": {
        "bins": 30,
        "n_vals_hr": 5,
        "vals": {
            "v1": [
                0.003
            ],
            "v2": [
                0.151
            ],
            "v3": [
                0.054
            ]
        }
    },
    "2018-03-11T05:00:00": {
        "bins": 30,
        "n_vals_hr": 6,
        "vals": {
            "v1": [
                -0.0645
            ],
            "v2": [
                0.14650000000000002
            ],
            "v3": [
                0.0495
            ]
        }
    },
    "2018-03-11T06:00:00": {
        "bins": 30,
        "n_vals_hr": 6,
        "vals": {
            "v1": [
                -0.067
            ],
            "v2": [
                0.17049999999999998
            ],
            "v3": [
                0.028
            ]
        }
    },
    "2018-03-11T07:00:00": {
        "bins": 30,
        "n_vals_hr": 6,
        "vals": {
            "v1": [
                0.0345
            ],
            "v2": [
                0.1765
            ],
            "v3": [
                0.054
            ]
        }
    },
    "2018-03-11T08:00:00": {
        "bins": 30,
        "n_vals_hr": 6,
        "vals": {
            "v1": [
                -0.0034999999999999996
            ],
            "v2": [
                0.186
            ],
            "v3": [
                0.052500000000000005
            ]
        }
    },
    "2018-03-11T09:00:00": {
        "bins": 30,
        "n_vals_hr": 6,
        "vals": {
            "v1": [
                0.049
            ],
            "v2": [
                0.122
            ],
            "v3": [
                0.035500000000000004
            ]
        }
    },
    "2018-03-11T10:00:00": {
        "bins": 30,
        "n_vals_hr": 6,
        "vals": {
            "v1": [
                -0.1405
            ],
            "v2": [
                0.1335
            ],
            "v3": [
                0.0275
            ]
        }
    },
    "2018-03-11T11:00:00": {
        "bins": 30,
        "n_vals_hr": 6,
        "vals": {
            "v1": [
                -0.088
            ],
            "v2": [
                0.23199999999999998
            ],
            "v3": [
                0.043
            ]
        }
    },
    "2018-03-11T12:00:00": {
        "bins": 30,
        "n_vals_hr": 6,
        "vals": {
            "v1": [
                -0.042499999999999996
            ],
            "v2": [
                0.20400000000000001
            ],
            "v3": [
                0.0525
            ]
        }
    },
    "2018-03-11T13:00:00": {
        "bins": 30,
        "n_vals_hr": 6,
        "vals": {
            "v1": [
                -0.097
            ],
            "v2": [
                0.2175
            ],
            "v3": [
                0.034
            ]
        }
    },
    "2018-03-11T14:00:00": {
        "bins": 30,
        "n_vals_hr": 6,
        "vals": {
            "v1": [
                -0.108
            ],
            "v2": [
                0.20450000000000002
            ],
            "v3": [
                0.041
            ]
        }
    },
    "2018-03-11T15:00:00": {
        "bins": 30,
        "n_vals_hr": 6,
        "vals": {
            "v1": [
                -0.08099999999999999
            ],
            "v2": [
                0.243
            ],
            "v3": [
                0.0445
            ]
        }
    },
    "2018-03-11T16:00:00": {
        "bins": 30,
        "n_vals_hr": 5,
        "vals": {
            "v1": [
                -0.077
            ],
            "v2": [
                0.211
            ],
            "v3": [
                0.039
            ]
        }
    },
    "2018-03-11T17:00:00": {
        "bins": 30,
        "n_vals_hr": 6,
        "vals": {
            "v1": [
                -0.103
            ],
            "v2": [
                0.23199999999999998
            ],
            "v3": [
                0.044
            ]
        }
    },
    "2018-03-11T18:00:00": {
        "bins": 30,
        "n_vals_hr": 6,
        "vals": {
            "v1": [
                -0.131
            ],
            "v2": [
                0.211
            ],
            "v3": [
                0.051500000000000004
            ]
        }
    },
    "2018-03-11T19:00:00": {
        "bins": 30,
        "n_vals_hr": 6,
        "vals": {
            "v1": [
                -0.11499999999999999
            ],
            "v2": [
                0.1895
            ],
            "v3": [
                0.037
            ]
        }
    },
    "2018-03-11T20:00:00": {
        "bins": 30,
        "n_vals_hr": 6,
        "vals": {
            "v1": [
                -0.096
            ],
            "v2": [
                0.174
            ],
            "v3": [
                0.037
            ]
        }
    },
    "2018-03-11T21:00:00": {
        "bins": 30,
        "n_vals_hr": 5,
        "vals": {
            "v1": [
                -0.085
            ],
            "v2": [
                0.175
            ],
            "v3": [
                0.044
            ]
        }
    },
    "2018-03-11T22:00:00": {
        "bins": 30,
        "n_vals_hr": 5,
        "vals": {
            "v1": [
                -0.098
            ],
            "v2": [
                0.153
            ],
            "v3": [
                0.038
            ]
        }
    },
    "2018-03-11T23:00:00": {
        "bins": 30,
        "n_vals_hr": 6,
        "vals": {
            "v1": [
                -0.11449999999999999
            ],
            "v2": [
                0.1445
            ],
            "v3": [
                0.045
            ]
        }
    },
    "2018-03-12T00:00:00": {
        "bins": 30,
        "n_vals_hr": 6,
        "vals": {
            "v1": [
                -0.0955
            ],
            "v2": [
                0.111
            ],
            "v3": [
                0.036000000000000004
            ]
        }
    },
    "2018-03-12T01:00:00": {
        "bins": 30,
        "n_vals_hr": 6,
        "vals": {
            "v1": [
                -0.094
            ],
            "v2": [
                0.09
            ],
            "v3": [
                0.03
            ]
        }
    },
    "2018-03-12T02:00:00": {
        "bins": 30,
        "n_vals_hr": 5,
        "vals": {
            "v1": [
                -0.07
            ],
            "v2": [
                0.054
            ],
            "v3": [
                0.029
            ]
        }
    },
    "2018-03-12T03:00:00": {
        "bins": 30,
        "n_vals_hr": 6,
        "vals": {
            "v1": [
                -0.05
            ],
            "v2": [
                0.086
            ],
            "v3": [
                0.036500000000000005
            ]
        }
    },
    "2018-03-12T04:00:00": {
        "bins": 30,
        "n_vals_hr": 6,
        "vals": {
            "v1": [
                -0.089
            ],
            "v2": [
                0.0695
            ],
            "v3": [
                0.0315
            ]
        }
    },
    "2018-03-12T05:00:00": {
        "bins": 30,
        "n_vals_hr": 6,
        "vals": {
            "v1": [
                -0.075
            ],
            "v2": [
                0.0955
            ],
            "v3": [
                0.034
            ]
        }
    },
    "2018-03-12T06:00:00": {
        "bins": 30,
        "n_vals_hr": 5,
        "vals": {
            "v1": [
                -0.094
            ],
            "v2": [
                0.102
            ],
            "v3": [
                0.026
            ]
        }
    },
    "2018-03-12T07:00:00": {
        "bins": 30,
        "n_vals_hr": 6,
        "vals": {
            "v1": [
                -0.07050000000000001
            ],
            "v2": [
                0.1265
            ],
            "v3": [
                0.041999999999999996
            ]
        }
    },
    "2018-03-12T08:00:00": {
        "bins": 30,
        "n_vals_hr": 6,
        "vals": {
            "v1": [
                -0.0835
            ],
            "v2": [
                0.155
            ],
            "v3": [
                0.0465
            ]
        }
    },
    "2018-03-12T09:00:00": {
        "bins": 30,
        "n_vals_hr": 5,
        "vals": {
            "v1": [
                -0.045
            ],
            "v2": [
                0.151
            ],
            "v3": [
                0.042
            ]
        }
    },
    "2018-03-12T10:00:00": {
        "bins": 30,
        "n_vals_hr": 6,
        "vals": {
            "v1": [
                -0.116
            ],
            "v2": [
                0.1455
            ],
            "v3": [
                0.044
            ]
        }
    },
    "2018-03-12T11:00:00": {
        "bins": 30,
        "n_vals_hr": 6,
        "vals": {
            "v1": [
                -0.0875
            ],
            "v2": [
                0.1125
            ],
            "v3": [
                0.034
            ]
        }
    },
    "2018-03-12T12:00:00": {
        "bins": 30,
        "n_vals_hr": 6,
        "vals": {
            "v1": [
                -0.0865
            ],
            "v2": [
                0.1455
            ],
            "v3": [
                0.051500000000000004
            ]
        }
    },
    "2018-03-12T13:00:00": {
        "bins": 30,
        "n_vals_hr": 6,
        "vals": {
            "v1": [
                -0.0955
            ],
            "v2": [
                0.147
            ],
            "v3": [
                0.0275
            ]
        }
    },
    "2018-03-12T14:00:00": {
        "bins": 30,
        "n_vals_hr": 6,
        "vals": {
            "v1": [
                -0.11449999999999999
            ],
            "v2": [
                0.1385
            ],
            "v3": [
                0.0395
            ]
        }
    },
    "2018-03-12T15:00:00": {
        "bins": 30,
        "n_vals_hr": 6,
        "vals": {
            "v1": [
                -0.079
            ],
            "v2": [
                0.1435
            ],
            "v3": [
                0.041999999999999996
            ]
        }
    },
    "2018-03-12T16:00:00": {
        "bins": 30,
        "n_vals_hr": 6,
        "vals": {
            "v1": [
                -0.065
            ],
            "v2": [
                0.1305
            ],
            "v3": [
                0.038000000000000006
            ]
        }
    },
    "2018-03-12T17:00:00": {
        "bins": 30,
        "n_vals_hr": 5,
        "vals": {
            "v1": [
                -0.038
            ],
            "v2": [
                0.127
            ],
            "v3": [
                0.035
            ]
        }
    },
    "2018-03-12T18:00:00": {
        "bins": 30,
        "n_vals_hr": 6,
        "vals": {
            "v1": [
                -0.051500000000000004
            ],
            "v2": [
                0.1515
            ],
            "v3": [
                0.041499999999999995
            ]
        }
    },
    "2018-03-12T19:00:00": {
        "bins": 30,
        "n_vals_hr": 5,
        "vals": {
            "v1": [
                -0.036
            ],
            "v2": [
                0.146
            ],
            "v3": [
                0.042
            ]
        }
    },
    "2018-03-12T20:00:00": {
        "bins": 30,
        "n_vals_hr": 6,
        "vals": {
            "v1": [
                -0.07400000000000001
            ],
            "v2": [
                0.1295
            ],
            "v3": [
                0.0415
            ]
        }
    },
    "2018-03-12T21:00:00": {
        "bins": 30,
        "n_vals_hr": 6,
        "vals": {
            "v1": [
                -0.063
            ],
            "v2": [
                0.09
            ],
            "v3": [
                0.036500000000000005
            ]
        }
    },
    "2018-03-12T22:00:00": {
        "bins": 30,
        "n_vals_hr": 6,
        "vals": {
            "v1": [
                -0.0465
            ],
            "v2": [
                0.052
            ],
            "v3": [
                0.036000000000000004
            ]
        }
    },
    "2018-03-12T23:00:00": {
        "bins": 30,
        "n_vals_hr": 5,
        "vals": {
            "v1": [
                -0.061
            ],
            "v2": [
                0.093
            ],
            "v3": [
                0.035
            ]
        }
    },
    "2018-03-13T00:00:00": {
        "bins": 30,
        "n_vals_hr": 6,
        "vals": {
            "v1": [
                -0.046
            ],
            "v2": [
                0.0775
            ],
            "v3": [
                0.032
            ]
        }
    },
    "2018-03-13T01:00:00": {
        "bins": 30,
        "n_vals_hr": 6,
        "vals": {
            "v1": [
                -0.0235
            ],
            "v2": [
                0.0125
            ],
            "v3": [
                0.034
            ]
        }
    },
    "2018-03-13T02:00:00": {
        "bins": 30,
        "n_vals_hr": 6,
        "vals": {
            "v1": [
                -0.046
            ],
            "v2": [
                0.056499999999999995
            ],
            "v3": [
                0.037
            ]
        }
    },
    "2018-03-13T03:00:00": {
        "bins": 30,
        "n_vals_hr": 5,
        "vals": {
            "v1": [
                -0.041
            ],
            "v2": [
                0.081
            ],
            "v3": [
                0.039
            ]
        }
    },
    "2018-03-13T04:00:00": {
        "bins": 30,
        "n_vals_hr": 6,
        "vals": {
            "v1": [
                -0.0655
            ],
            "v2": [
                0.095
            ],
            "v3": [
                0.040999999999999995
            ]
        }
    },
    "2018-03-13T05:00:00": {
        "bins": 30,
        "n_vals_hr": 6,
        "vals": {
            "v1": [
                -0.069
            ],
            "v2": [
                0.0695
            ],
            "v3": [
                0.036000000000000004
            ]
        }
    },
    "2018-03-13T06:00:00": {
        "bins": 30,
        "n_vals_hr": 6,
        "vals": {
            "v1": [
                -0.091
            ],
            "v2": [
                0.0505
            ],
            "v3": [
                0.035
            ]
        }
    },
    "2018-03-13T07:00:00": {
        "bins": 30,
        "n_vals_hr": 6,
        "vals": {
            "v1": [
                -0.0735
            ],
            "v2": [
                0.06
            ],
            "v3": [
                0.0215
            ]
        }
    },
    "2018-03-13T08:00:00": {
        "bins": 30,
        "n_vals_hr": 5,
        "vals": {
            "v1": [
                -0.143
            ],
            "v2": [
                0.091
            ],
            "v3": [
                0.023
            ]
        }
    },
    "2018-03-13T09:00:00": {
        "bins": 30,
        "n_vals_hr": 6,
        "vals": {
            "v1": [
                -0.1065
            ],
            "v2": [
                0.091
            ],
            "v3": [
                0.0305
            ]
        }
    },
    "2018-03-13T10:00:00": {
        "bins": 30,
        "n_vals_hr": 6,
        "vals": {
            "v1": [
                -0.10650000000000001
            ],
            "v2": [
                0.0925
            ],
            "v3": [
                0.028499999999999998
            ]
        }
    },
    "2018-03-13T11:00:00": {
        "bins": 30,
        "n_vals_hr": 6,
        "vals": {
            "v1": [
                -0.124
            ],
            "v2": [
                0.097
            ],
            "v3": [
                0.0205
            ]
        }
    },
    "2018-03-13T12:00:00": {
        "bins": 30,
        "n_vals_hr": 6,
        "vals": {
            "v1": [
                -0.148
            ],
            "v2": [
                0.125
            ],
            "v3": [
                0.020999999999999998
            ]
        }
    },
    "2018-03-13T13:00:00": {
        "bins": 30,
        "n_vals_hr": 6,
        "vals": {
            "v1": [
                -0.1865
            ],
            "v2": [
                0.11699999999999999
            ],
            "v3": [
                0.0185
            ]
        }
    },
    "2018-03-13T14:00:00": {
        "bins": 30,
        "n_vals_hr": 6,
        "vals": {
            "v1": [
                -0.2175
            ],
            "v2": [
                0.1405
            ],
            "v3": [
                0.019
            ]
        }
    },
    "2018-03-13T15:00:00": {
        "bins": 30,
        "n_vals_hr": 6,
        "vals": {
            "v1": [
                -0.23149999999999998
            ],
            "v2": [
                0.1575
            ],
            "v3": [
                0.016
            ]
        }
    },
    "2018-03-13T16:00:00": {
        "bins": 30,
        "n_vals_hr": 5,
        "vals": {
            "v1": [
                -0.251
            ],
            "v2": [
                0.177
            ],
            "v3": [
                0.015
            ]
        }
    },
    "2018-03-13T17:00:00": {
        "bins": 30,
        "n_vals_hr": 6,
        "vals": {
            "v1": [
                -0.2255
            ],
            "v2": [
                0.1845
            ],
            "v3": [
                0.0165
            ]
        }
    },
    "2018-03-13T18:00:00": {
        "bins": 30,
        "n_vals_hr": 6,
        "vals": {
            "v1": [
                -0.23299999999999998
            ],
            "v2": [
                0.172
            ],
            "v3": [
                0.0165
            ]
        }
    },
    "2018-03-13T19:00:00": {
        "bins": 30,
        "n_vals_hr": 6,
        "vals": {
            "v1": [
                -0.2565
            ],
            "v2": [
                0.1525
            ],
            "v3": [
                0.011
            ]
        }
    },
    "2018-03-13T20:00:00": {
        "bins": 30,
        "n_vals_hr": 6,
        "vals": {
            "v1": [
                -0.2565
            ],
            "v2": [
                0.17
            ],
            "v3": [
                0.0095
            ]
        }
    },
    "2018-03-13T21:00:00": {
        "bins": 30,
        "n_vals_hr": 6,
        "vals": {
            "v1": [
                -0.28
            ],
            "v2": [
                0.181
            ],
            "v3": [
                0.018000000000000002
            ]
        }
    },
    "2018-03-13T22:00:00": {
        "bins": 30,
        "n_vals_hr": 6,
        "vals": {
            "v1": [
                -0.291
            ],
            "v2": [
                0.1565
            ],
            "v3": [
                0.016
            ]
        }
    },
    "2018-03-13T23:00:00": {
        "bins": 30,
        "n_vals_hr": 5,
        "vals": {
            "v1": [
                -0.284
            ],
            "v2": [
                0.122
            ],
            "v3": [
                0.016
            ]
        }
    },
    "2018-03-14T00:00:00": {
        "bins": 30,
        "n_vals_hr": 6,
        "vals": {
            "v1": [
                -0.1595
            ],
            "v2": [
                0.07500000000000001
            ],
            "v3": [
                0.0185
            ]
        }
    },
    "2018-03-14T01:00:00": {
        "bins": 30,
        "n_vals_hr": 6,
        "vals": {
            "v1": [
                -0.15000000000000002
            ],
            "v2": [
                0.0535
            ],
            "v3": [
                0.014499999999999999
            ]
        }
    },
    "2018-03-14T02:00:00": {
        "bins": 30,
        "n_vals_hr": 6,
        "vals": {
            "v1": [
                -0.1215
            ],
            "v2": [
                0.0615
            ],
            "v3": [
                0.0165
            ]
        }
    },
    "2018-03-14T03:00:00": {
        "bins": 30,
        "n_vals_hr": 6,
        "vals": {
            "v1": [
                -0.104
            ],
            "v2": [
                0.0495
            ],
            "v3": [
                0.016
            ]
        }
    },
    "2018-03-14T04:00:00": {
        "bins": 30,
        "n_vals_hr": 6,
        "vals": {
            "v1": [
                -0.126
            ],
            "v2": [
                0.074
            ],
            "v3": [
                0.0295
            ]
        }
    },
    "2018-03-14T05:00:00": {
        "bins": 30,
        "n_vals_hr": 6,
        "vals": {
            "v1": [
                -0.1605
            ],
            "v2": [
                0.08249999999999999
            ],
            "v3": [
                0.023
            ]
        }
    },
    "2018-03-14T06:00:00": {
        "bins": 30,
        "n_vals_hr": 6,
        "vals": {
            "v1": [
                -0.14950000000000002
            ],
            "v2": [
                0.0665
            ],
            "v3": [
                0.025500000000000002
            ]
        }
    },
    "2018-03-14T07:00:00": {
        "bins": 30,
        "n_vals_hr": 6,
        "vals": {
            "v1": [
                -0.112
            ],
            "v2": [
                0.0395
            ],
            "v3": [
                0.0245
            ]
        }
    },
    "2018-03-14T08:00:00": {
        "bins": 30,
        "n_vals_hr": 6,
        "vals": {
            "v1": [
                -0.064
            ],
            "v2": [
                0.07350000000000001
            ],
            "v3": [
                0.006
            ]
        }
    },
    "2018-03-14T09:00:00": {
        "bins": 30,
        "n_vals_hr": 6,
        "vals": {
            "v1": [
                -0.0455
            ],
            "v2": [
                0.0415
            ],
            "v3": [
                0.0125
            ]
        }
    },
    "2018-03-14T10:00:00": {
        "bins": 30,
        "n_vals_hr": 6,
        "vals": {
            "v1": [
                -0.08549999999999999
            ],
            "v2": [
                0.07200000000000001
            ],
            "v3": [
                0.02
            ]
        }
    },
    "2018-03-14T11:00:00": {
        "bins": 30,
        "n_vals_hr": 6,
        "vals": {
            "v1": [
                -0.106
            ],
            "v2": [
                0.0665
            ],
            "v3": [
                0.0245
            ]
        }
    },
    "2018-03-14T12:00:00": {
        "bins": 30,
        "n_vals_hr": 6,
        "vals": {
            "v1": [
                -0.1195
            ],
            "v2": [
                0.111
            ],
            "v3": [
                0.0295
            ]
        }
    },
    "2018-03-14T13:00:00": {
        "bins": 30,
        "n_vals_hr": 6,
        "vals": {
            "v1": [
                -0.14
            ],
            "v2": [
                0.096
            ],
            "v3": [
                0.025
            ]
        }
    },
    "2018-03-14T14:00:00": {
        "bins": 30,
        "n_vals_hr": 5,
        "vals": {
            "v1": [
                -0.159
            ],
            "v2": [
                0.129
            ],
            "v3": [
                0.025
            ]
        }
    },
    "2018-03-14T15:00:00": {
        "bins": 30,
        "n_vals_hr": 6,
        "vals": {
            "v1": [
                -0.1015
            ],
            "v2": [
                0.189
            ],
            "v3": [
                0.0275
            ]
        }
    },
    "2018-03-14T16:00:00": {
        "bins": 30,
        "n_vals_hr": 6,
        "vals": {
            "v1": [
                -0.057999999999999996
            ],
            "v2": [
                0.176
            ],
            "v3": [
                0.0465
            ]
        }
    },
    "2018-03-14T17:00:00": {
        "bins": 30,
        "n_vals_hr": 6,
        "vals": {
            "v1": [
                -0.041499999999999995
            ],
            "v2": [
                0.1755
            ],
            "v3": [
                0.0385
            ]
        }
    },
    "2018-03-14T18:00:00": {
        "bins": 30,
        "n_vals_hr": 6,
        "vals": {
            "v1": [
                -0.0805
            ],
            "v2": [
                0.159
            ],
            "v3": [
                0.0285
            ]
        }
    },
    "2018-03-14T19:00:00": {
        "bins": 30,
        "n_vals_hr": 6,
        "vals": {
            "v1": [
                -0.068
            ],
            "v2": [
                0.19
            ],
            "v3": [
                0.0345
            ]
        }
    },
    "2018-03-14T20:00:00": {
        "bins": 30,
        "n_vals_hr": 6,
        "vals": {
            "v1": [
                -0.089
            ],
            "v2": [
                0.18
            ],
            "v3": [
                0.033
            ]
        }
    },
    "2018-03-14T21:00:00": {
        "bins": 30,
        "n_vals_hr": 6,
        "vals": {
            "v1": [
                -0.0345
            ],
            "v2": [
                0.1525
            ],
            "v3": [
                0.0285
            ]
        }
    },
    "2018-03-14T22:00:00": {
        "bins": 30,
        "n_vals_hr": 6,
        "vals": {
            "v1": [
                -0.107
            ],
            "v2": [
                0.164
            ],
            "v3": [
                0.0315
            ]
        }
    },
    "2018-03-14T23:00:00": {
        "bins": 30,
        "n_vals_hr": 6,
        "vals": {
            "v1": [
                -0.11049999999999999
            ],
            "v2": [
                0.14250000000000002
            ],
            "v3": [
                0.0275
            ]
        }
    },
    "2018-03-15T00:00:00": {
        "bins": 30,
        "n_vals_hr": 5,
        "vals": {
            "v1": [
                -0.13
            ],
            "v2": [
                0.137
            ],
            "v3": [
                0.024
            ]
        }
    },
    "2018-03-15T01:00:00": {
        "bins": 30,
        "n_vals_hr": 6,
        "vals": {
            "v1": [
                -0.165
            ],
            "v2": [
                0.106
            ],
            "v3": [
                0.020999999999999998
            ]
        }
    },
    "2018-03-15T02:00:00": {
        "bins": 30,
        "n_vals_hr": 6,
        "vals": {
            "v1": [
                -0.1555
            ],
            "v2": [
                0.0825
            ],
            "v3": [
                0.028999999999999998
            ]
        }
    },
    "2018-03-15T03:00:00": {
        "bins": 30,
        "n_vals_hr": 5,
        "vals": {
            "v1": [
                -0.103
            ],
            "v2": [
                0.036
            ],
            "v3": [
                0.012
            ]
        }
    },
    "2018-03-15T04:00:00": {
        "bins": 30,
        "n_vals_hr": 6,
        "vals": {
            "v1": [
                -0.113
            ],
            "v2": [
                0.041
            ],
            "v3": [
                0.023
            ]
        }
    },
    "2018-03-15T05:00:00": {
        "bins": 30,
        "n_vals_hr": 6,
        "vals": {
            "v1": [
                -0.10700000000000001
            ],
            "v2": [
                0.037500000000000006
            ],
            "v3": [
                0.025500000000000002
            ]
        }
    },
    "2018-03-15T06:00:00": {
        "bins": 30,
        "n_vals_hr": 6,
        "vals": {
            "v1": [
                -0.1125
            ],
            "v2": [
                0.034
            ],
            "v3": [
                0.020999999999999998
            ]
        }
    },
    "2018-03-15T07:00:00": {
        "bins": 30,
        "n_vals_hr": 6,
        "vals": {
            "v1": [
                -0.133
            ],
            "v2": [
                0.0645
            ],
            "v3": [
                0.026000000000000002
            ]
        }
    },
    "2018-03-15T08:00:00": {
        "bins": 30,
        "n_vals_hr": 6,
        "vals": {
            "v1": [
                -0.0815
            ],
            "v2": [
                0.061
            ],
            "v3": [
                0.025500000000000002
            ]
        }
    },
    "2018-03-15T09:00:00": {
        "bins": 30,
        "n_vals_hr": 6,
        "vals": {
            "v1": [
                -0.024499999999999997
            ],
            "v2": [
                0.027
            ],
            "v3": [
                0.031
            ]
        }
    },
    "2018-03-15T10:00:00": {
        "bins": 30,
        "n_vals_hr": 6,
        "vals": {
            "v1": [
                0.0175
            ],
            "v2": [
                -0.0195
            ],
            "v3": [
                0.0305
            ]
        }
    },
    "2018-03-15T11:00:00": {
        "bins": 30,
        "n_vals_hr": 6,
        "vals": {
            "v1": [
                0.01
            ],
            "v2": [
                -0.0205
            ],
            "v3": [
                0.0305
            ]
        }
    },
    "2018-03-15T12:00:00": {
        "bins": 30,
        "n_vals_hr": 6,
        "vals": {
            "v1": [
                0.026000000000000002
            ],
            "v2": [
                -0.0295
            ],
            "v3": [
                0.0245
            ]
        }
    },
    "2018-03-15T13:00:00": {
        "bins": 30,
        "n_vals_hr": 5,
        "vals": {
            "v1": [
                0.027
            ],
            "v2": [
                0.007
            ],
            "v3": [
                0.036
            ]
        }
    },
    "2018-03-15T14:00:00": {
        "bins": 30,
        "n_vals_hr": 6,
        "vals": {
            "v1": [
                -0.0295
            ],
            "v2": [
                0.064
            ],
            "v3": [
                0.0305
            ]
        }
    },
    "2018-03-15T15:00:00": {
        "bins": 30,
        "n_vals_hr": 6,
        "vals": {
            "v1": [
                0.021500000000000002
            ],
            "v2": [
                0.08549999999999999
            ],
            "v3": [
                0.044
            ]
        }
    },
    "2018-03-15T16:00:00": {
        "bins": 30,
        "n_vals_hr": 4,
        "vals": {
            "v1": [
                -0.0125
            ],
            "v2": [
                0.0745
            ],
            "v3": [
                0.037000000000000005
            ]
        }
    },
    "2018-03-15T17:00:00": {
        "bins": 30,
        "n_vals_hr": 6,
        "vals": {
            "v1": [
                -0.020999999999999998
            ],
            "v2": [
                0.0755
            ],
            "v3": [
                0.0265
            ]
        }
    },
    "2018-03-15T18:00:00": {
        "bins": 30,
        "n_vals_hr": 6,
        "vals": {
            "v1": [
                -0.0995
            ],
            "v2": [
                0.105
            ],
            "v3": [
                0.029
            ]
        }
    },
    "2018-03-15T19:00:00": {
        "bins": 30,
        "n_vals_hr": 6,
        "vals": {
            "v1": [
                -0.026500000000000003
            ],
            "v2": [
                0.1155
            ],
            "v3": [
                0.034
            ]
        }
    },
    "2018-03-15T20:00:00": {
        "bins": 30,
        "n_vals_hr": 6,
        "vals": {
            "v1": [
                -0.032
            ],
            "v2": [
                0.10750000000000001
            ],
            "v3": [
                0.0325
            ]
        }
    },
    "2018-03-15T21:00:00": {
        "bins": 30,
        "n_vals_hr": 6,
        "vals": {
            "v1": [
                -0.049
            ],
            "v2": [
                0.11
            ],
            "v3": [
                0.0305
            ]
        }
    },
    "2018-03-15T22:00:00": {
        "bins": 30,
        "n_vals_hr": 6,
        "vals": {
            "v1": [
                -0.085
            ],
            "v2": [
                0.038
            ],
            "v3": [
                0.0235
            ]
        }
    },
    "2018-03-15T23:00:00": {
        "bins": 30,
        "n_vals_hr": 5,
        "vals": {
            "v1": [
                -0.054
            ],
            "v2": [
                0.056
            ],
            "v3": [
                0.026
            ]
        }
    },
    "2018-03-16T00:00:00": {
        "bins": 30,
        "n_vals_hr": 6,
        "vals": {
            "v1": [
                -0.1365
            ],
            "v2": [
                0.016
            ],
            "v3": [
                0.014
            ]
        }
    },
    "2018-03-16T01:00:00": {
        "bins": 30,
        "n_vals_hr": 6,
        "vals": {
            "v1": [
                -0.125
            ],
            "v2": [
                -0.047
            ],
            "v3": [
                0.009
            ]
        }
    },
    "2018-03-16T02:00:00": {
        "bins": 30,
        "n_vals_hr": 6,
        "vals": {
            "v1": [
                -0.1105
            ],
            "v2": [
                -0.0475
            ],
            "v3": [
                0.013
            ]
        }
    },
    "2018-03-16T03:00:00": {
        "bins": 30,
        "n_vals_hr": 6,
        "vals": {
            "v1": [
                -0.111
            ],
            "v2": [
                -0.0875
            ],
            "v3": [
                -0.018
            ]
        }
    },
    "2018-03-16T04:00:00": {
        "bins": 30,
        "n_vals_hr": 6,
        "vals": {
            "v1": [
                -0.14150000000000001
            ],
            "v2": [
                -0.07500000000000001
            ],
            "v3": [
                -0.0015
            ]
        }
    },
    "2018-03-16T05:00:00": {
        "bins": 30,
        "n_vals_hr": 5,
        "vals": {
            "v1": [
                -0.158
            ],
            "v2": [
                0.001
            ],
            "v3": [
                0.001
            ]
        }
    },
    "2018-03-16T06:00:00": {
        "bins": 30,
        "n_vals_hr": 6,
        "vals": {
            "v1": [
                -0.16149999999999998
            ],
            "v2": [
                0.017
            ],
            "v3": [
                0.0055
            ]
        }
    },
    "2018-03-16T07:00:00": {
        "bins": 30,
        "n_vals_hr": 6,
        "vals": {
            "v1": [
                -0.1455
            ],
            "v2": [
                0.042499999999999996
            ],
            "v3": [
                0.0185
            ]
        }
    },
    "2018-03-16T08:00:00": {
        "bins": 30,
        "n_vals_hr": 5,
        "vals": {
            "v1": [
                -0.105
            ],
            "v2": [
                0.027
            ],
            "v3": [
                0.026
            ]
        }
    },
    "2018-03-16T09:00:00": {
        "bins": 30,
        "n_vals_hr": 6,
        "vals": {
            "v1": [
                -0.0265
            ],
            "v2": [
                0.022000000000000002
            ],
            "v3": [
                0.01
            ]
        }
    },
    "2018-03-16T10:00:00": {
        "bins": 30,
        "n_vals_hr": 6,
        "vals": {
            "v1": [
                -0.035500000000000004
            ],
            "v2": [
                0.018000000000000002
            ],
            "v3": [
                0.012
            ]
        }
    },
    "2018-03-16T11:00:00": {
        "bins": 30,
        "n_vals_hr": 6,
        "vals": {
            "v1": [
                -0.0235
            ],
            "v2": [
                0.044
            ],
            "v3": [
                0.008
            ]
        }
    },
    "2018-03-16T12:00:00": {
        "bins": 30,
        "n_vals_hr": 6,
        "vals": {
            "v1": [
                -0.009000000000000001
            ],
            "v2": [
                0.003
            ],
            "v3": [
                0.0305
            ]
        }
    },
    "2018-03-16T13:00:00": {
        "bins": 30,
        "n_vals_hr": 6,
        "vals": {
            "v1": [
                0.0455
            ],
            "v2": [
                -0.049
            ],
            "v3": [
                0.014499999999999999
            ]
        }
    },
    "2018-03-16T14:00:00": {
        "bins": 30,
        "n_vals_hr": 5,
        "vals": {
            "v1": [
                0.054
            ],
            "v2": [
                -0.024
            ],
            "v3": [
                0.017
            ]
        }
    },
    "2018-03-16T15:00:00": {
        "bins": 30,
        "n_vals_hr": 6,
        "vals": {
            "v1": [
                0.035500000000000004
            ],
            "v2": [
                -0.0165
            ],
            "v3": [
                0.022
            ]
        }
    },
    "2018-03-16T16:00:00": {
        "bins": 30,
        "n_vals_hr": 6,
        "vals": {
            "v1": [
                0.014499999999999999
            ],
            "v2": [
                0.006
            ],
            "v3": [
                0.0245
            ]
        }
    },
    "2018-03-16T17:00:00": {
        "bins": 30,
        "n_vals_hr": 6,
        "vals": {
            "v1": [
                0.007500000000000001
            ],
            "v2": [
                0.057999999999999996
            ],
            "v3": [
                0.035
            ]
        }
    },
    "2018-03-16T18:00:00": {
        "bins": 30,
        "n_vals_hr": 6,
        "vals": {
            "v1": [
                -0.041499999999999995
            ],
            "v2": [
                0.1225
            ],
            "v3": [
                0.0335
            ]
        }
    },
    "2018-03-16T19:00:00": {
        "bins": 30,
        "n_vals_hr": 6,
        "vals": {
            "v1": [
                -0.1045
            ],
            "v2": [
                0.1985
            ],
            "v3": [
                0.036000000000000004
            ]
        }
    },
    "2018-03-16T20:00:00": {
        "bins": 30,
        "n_vals_hr": 5,
        "vals": {
            "v1": [
                -0.089
            ],
            "v2": [
                0.174
            ],
            "v3": [
                0.026
            ]
        }
    },
    "2018-03-16T21:00:00": {
        "bins": 30,
        "n_vals_hr": 6,
        "vals": {
            "v1": [
                -0.101
            ],
            "v2": [
                0.155
            ],
            "v3": [
                0.022
            ]
        }
    },
    "2018-03-16T22:00:00": {
        "bins": 30,
        "n_vals_hr": 6,
        "vals": {
            "v1": [
                -0.0955
            ],
            "v2": [
                0.16
            ],
            "v3": [
                0.035
            ]
        }
    },
    "2018-03-16T23:00:00": {
        "bins": 30,
        "n_vals_hr": 6,
        "vals": {
            "v1": [
                -0.1725
            ],
            "v2": [
                0.114
            ],
            "v3": [
                0.017
            ]
        }
    },
    "2018-03-17T00:00:00": {
        "bins": 30,
        "n_vals_hr": 6,
        "vals": {
            "v1": [
                -0.14800000000000002
            ],
            "v2": [
                0.152
            ],
            "v3": [
                0.012
            ]
        }
    },
    "2018-03-17T01:00:00": {
        "bins": 30,
        "n_vals_hr": 6,
        "vals": {
            "v1": [
                -0.15100000000000002
            ],
            "v2": [
                0.1
            ],
            "v3": [
                0.013
            ]
        }
    },
    "2018-03-17T02:00:00": {
        "bins": 30,
        "n_vals_hr": 6,
        "vals": {
            "v1": [
                -0.1075
            ],
            "v2": [
                0.0795
            ],
            "v3": [
                0.0195
            ]
        }
    },
    "2018-03-17T03:00:00": {
        "bins": 30,
        "n_vals_hr": 6,
        "vals": {
            "v1": [
                -0.089
            ],
            "v2": [
                0.0915
            ],
            "v3": [
                0.0275
            ]
        }
    },
    "2018-03-17T04:00:00": {
        "bins": 30,
        "n_vals_hr": 6,
        "vals": {
            "v1": [
                -0.0835
            ],
            "v2": [
                0.0825
            ],
            "v3": [
                0.015
            ]
        }
    },
    "2018-03-17T05:00:00": {
        "bins": 30,
        "n_vals_hr": 6,
        "vals": {
            "v1": [
                -0.10350000000000001
            ],
            "v2": [
                0.08
            ],
            "v3": [
                0.018000000000000002
            ]
        }
    },
    "2018-03-17T06:00:00": {
        "bins": 30,
        "n_vals_hr": 6,
        "vals": {
            "v1": [
                -0.118
            ],
            "v2": [
                0.08349999999999999
            ],
            "v3": [
                0.0155
            ]
        }
    },
    "2018-03-17T07:00:00": {
        "bins": 30,
        "n_vals_hr": 5,
        "vals": {
            "v1": [
                -0.078
            ],
            "v2": [
                0.072
            ],
            "v3": [
                0.025
            ]
        }
    },
    "2018-03-17T08:00:00": {
        "bins": 30,
        "n_vals_hr": 6,
        "vals": {
            "v1": [
                -0.018
            ],
            "v2": [
                0.11449999999999999
            ],
            "v3": [
                0.027000000000000003
            ]
        }
    },
    "2018-03-17T09:00:00": {
        "bins": 30,
        "n_vals_hr": 6,
        "vals": {
            "v1": [
                -0.06
            ],
            "v2": [
                0.149
            ],
            "v3": [
                0.0325
            ]
        }
    },
    "2018-03-17T10:00:00": {
        "bins": 30,
        "n_vals_hr": 5,
        "vals": {
            "v1": [
                -0.098
            ],
            "v2": [
                0.202
            ],
            "v3": [
                0.03
            ]
        }
    },
    "2018-03-17T11:00:00": {
        "bins": 30,
        "n_vals_hr": 6,
        "vals": {
            "v1": [
                -0.0645
            ],
            "v2": [
                0.23049999999999998
            ],
            "v3": [
                0.042
            ]
        }
    },
    "2018-03-17T12:00:00": {
        "bins": 30,
        "n_vals_hr": 6,
        "vals": {
            "v1": [
                -0.1
            ],
            "v2": [
                0.173
            ],
            "v3": [
                0.04
            ]
        }
    },
    "2018-03-17T13:00:00": {
        "bins": 30,
        "n_vals_hr": 6,
        "vals": {
            "v1": [
                -0.14800000000000002
            ],
            "v2": [
                0.184
            ],
            "v3": [
                0.036
            ]
        }
    },
    "2018-03-17T14:00:00": {
        "bins": 30,
        "n_vals_hr": 5,
        "vals": {
            "v1": [
                -0.198
            ],
            "v2": [
                0.189
            ],
            "v3": [
                0.021
            ]
        }
    },
    "2018-03-17T15:00:00": {
        "bins": 30,
        "n_vals_hr": 6,
        "vals": {
            "v1": [
                -0.2115
            ],
            "v2": [
                0.183
            ],
            "v3": [
                0.026000000000000002
            ]
        }
    },
    "2018-03-17T16:00:00": {
        "bins": 30,
        "n_vals_hr": 6,
        "vals": {
            "v1": [
                -0.3
            ],
            "v2": [
                0.188
            ],
            "v3": [
                0.0085
            ]
        }
    },
    "2018-03-17T17:00:00": {
        "bins": 30,
        "n_vals_hr": 6,
        "vals": {
            "v1": [
                -0.195
            ],
            "v2": [
                0.211
            ],
            "v3": [
                0.0315
            ]
        }
    },
    "2018-03-17T18:00:00": {
        "bins": 30,
        "n_vals_hr": 6,
        "vals": {
            "v1": [
                -0.1905
            ],
            "v2": [
                0.23199999999999998
            ],
            "v3": [
                0.0205
            ]
        }
    },
    "2018-03-17T19:00:00": {
        "bins": 30,
        "n_vals_hr": 6,
        "vals": {
            "v1": [
                -0.1035
            ],
            "v2": [
                0.23399999999999999
            ],
            "v3": [
                0.032
            ]
        }
    },
    "2018-03-17T20:00:00": {
        "bins": 30,
        "n_vals_hr": 6,
        "vals": {
            "v1": [
                -0.017
            ],
            "v2": [
                0.251
            ],
            "v3": [
                0.044
            ]
        }
    },
    "2018-03-17T21:00:00": {
        "bins": 30,
        "n_vals_hr": 5,
        "vals": {
            "v1": [
                -0.074
            ],
            "v2": [
                0.291
            ],
            "v3": [
                0.027
            ]
        }
    },
    "2018-03-17T22:00:00": {
        "bins": 30,
        "n_vals_hr": 6,
        "vals": {
            "v1": [
                -0.076
            ],
            "v2": [
                0.251
            ],
            "v3": [
                0.0335
            ]
        }
    },
    "2018-03-17T23:00:00": {
        "bins": 30,
        "n_vals_hr": 6,
        "vals": {
            "v1": [
                -0.11049999999999999
            ],
            "v2": [
                0.3075
            ],
            "v3": [
                0.0295
            ]
        }
    },
    "2018-03-18T00:00:00": {
        "bins": 30,
        "n_vals_hr": 5,
        "vals": {
            "v1": [
                -0.158
            ],
            "v2": [
                0.24
            ],
            "v3": [
                0.023
            ]
        }
    },
    "2018-03-18T01:00:00": {
        "bins": 30,
        "n_vals_hr": 6,
        "vals": {
            "v1": [
                -0.145
            ],
            "v2": [
                0.2745
            ],
            "v3": [
                0.038
            ]
        }
    },
    "2018-03-18T02:00:00": {
        "bins": 30,
        "n_vals_hr": 6,
        "vals": {
            "v1": [
                -0.10350000000000001
            ],
            "v2": [
                0.2685
            ],
            "v3": [
                0.036000000000000004
            ]
        }
    },
    "2018-03-18T03:00:00": {
        "bins": 30,
        "n_vals_hr": 6,
        "vals": {
            "v1": [
                -0.096
            ],
            "v2": [
                0.2375
            ],
            "v3": [
                0.0275
            ]
        }
    },
    "2018-03-18T04:00:00": {
        "bins": 30,
        "n_vals_hr": 6,
        "vals": {
            "v1": [
                -0.064
            ],
            "v2": [
                0.209
            ],
            "v3": [
                0.0315
            ]
        }
    },
    "2018-03-18T05:00:00": {
        "bins": 30,
        "n_vals_hr": 6,
        "vals": {
            "v1": [
                -0.041499999999999995
            ],
            "v2": [
                0.189
            ],
            "v3": [
                0.039
            ]
        }
    },
    "2018-03-18T06:00:00": {
        "bins": 30,
        "n_vals_hr": 6,
        "vals": {
            "v1": [
                -0.039999999999999994
            ],
            "v2": [
                0.1785
            ],
            "v3": [
                0.0385
            ]
        }
    },
    "2018-03-18T07:00:00": {
        "bins": 30,
        "n_vals_hr": 6,
        "vals": {
            "v1": [
                -0.043
            ],
            "v2": [
                0.1815
            ],
            "v3": [
                0.0385
            ]
        }
    },
    "2018-03-18T08:00:00": {
        "bins": 30,
        "n_vals_hr": 6,
        "vals": {
            "v1": [
                -0.025500000000000002
            ],
            "v2": [
                0.153
            ],
            "v3": [
                0.0415
            ]
        }
    },
    "2018-03-18T09:00:00": {
        "bins": 30,
        "n_vals_hr": 6,
        "vals": {
            "v1": [
                0.0555
            ],
            "v2": [
                0.1555
            ],
            "v3": [
                0.055
            ]
        }
    },
    "2018-03-18T10:00:00": {
        "bins": 30,
        "n_vals_hr": 4,
        "vals": {
            "v1": [
                0.135
            ],
            "v2": [
                0.0385
            ],
            "v3": [
                0.0445
            ]
        }
    },
    "2018-03-18T11:00:00": {
        "bins": 30,
        "n_vals_hr": 6,
        "vals": {
            "v1": [
                0.11549999999999999
            ],
            "v2": [
                0.087
            ],
            "v3": [
                0.042499999999999996
            ]
        }
    },
    "2018-03-18T12:00:00": {
        "bins": 30,
        "n_vals_hr": 6,
        "vals": {
            "v1": [
                0.056499999999999995
            ],
            "v2": [
                0.0875
            ],
            "v3": [
                0.0395
            ]
        }
    },
    "2018-03-18T13:00:00": {
        "bins": 30,
        "n_vals_hr": 6,
        "vals": {
            "v1": [
                -0.023
            ],
            "v2": [
                0.131
            ],
            "v3": [
                0.0345
            ]
        }
    },
    "2018-03-18T14:00:00": {
        "bins": 30,
        "n_vals_hr": 6,
        "vals": {
            "v1": [
                -0.0245
            ],
            "v2": [
                0.1265
            ],
            "v3": [
                0.0305
            ]
        }
    },
    "2018-03-18T15:00:00": {
        "bins": 30,
        "n_vals_hr": 6,
        "vals": {
            "v1": [
                0.020499999999999997
            ],
            "v2": [
                0.0935
            ],
            "v3": [
                0.036000000000000004
            ]
        }
    },
    "2018-03-18T16:00:00": {
        "bins": 30,
        "n_vals_hr": 6,
        "vals": {
            "v1": [
                0.001
            ],
            "v2": [
                0.086
            ],
            "v3": [
                0.037
            ]
        }
    },
    "2018-03-18T17:00:00": {
        "bins": 30,
        "n_vals_hr": 6,
        "vals": {
            "v1": [
                -0.04
            ],
            "v2": [
                0.065
            ],
            "v3": [
                0.0295
            ]
        }
    },
    "2018-03-18T18:00:00": {
        "bins": 30,
        "n_vals_hr": 6,
        "vals": {
            "v1": [
                -0.049
            ],
            "v2": [
                0.10250000000000001
            ],
            "v3": [
                0.0365
            ]
        }
    },
    "2018-03-18T19:00:00": {
        "bins": 30,
        "n_vals_hr": 6,
        "vals": {
            "v1": [
                -0.059
            ],
            "v2": [
                0.17149999999999999
            ],
            "v3": [
                0.039
            ]
        }
    },
    "2018-03-18T20:00:00": {
        "bins": 30,
        "n_vals_hr": 6,
        "vals": {
            "v1": [
                -0.0505
            ],
            "v2": [
                0.16349999999999998
            ],
            "v3": [
                0.035500000000000004
            ]
        }
    },
    "2018-03-18T21:00:00": {
        "bins": 30,
        "n_vals_hr": 6,
        "vals": {
            "v1": [
                -0.052
            ],
            "v2": [
                0.1325
            ],
            "v3": [
                0.0375
            ]
        }
    },
    "2018-03-18T22:00:00": {
        "bins": 30,
        "n_vals_hr": 6,
        "vals": {
            "v1": [
                -0.0385
            ],
            "v2": [
                0.11699999999999999
            ],
            "v3": [
                0.0275
            ]
        }
    },
    "2018-03-18T23:00:00": {
        "bins": 30,
        "n_vals_hr": 4,
        "vals": {
            "v1": [
                -0.041499999999999995
            ],
            "v2": [
                0.0935
            ],
            "v3": [
                0.0315
            ]
        }
    },
    "2018-03-19T00:00:00": {
        "bins": 30,
        "n_vals_hr": 6,
        "vals": {
            "v1": [
                -0.0495
            ],
            "v2": [
                0.057499999999999996
            ],
            "v3": [
                0.031
            ]
        }
    },
    "2018-03-19T01:00:00": {
        "bins": 30,
        "n_vals_hr": 6,
        "vals": {
            "v1": [
                -0.0895
            ],
            "v2": [
                0.0595
            ],
            "v3": [
                0.029
            ]
        }
    },
    "2018-03-19T02:00:00": {
        "bins": 30,
        "n_vals_hr": 6,
        "vals": {
            "v1": [
                -0.1295
            ],
            "v2": [
                0.064
            ],
            "v3": [
                0.0205
            ]
        }
    },
    "2018-03-19T03:00:00": {
        "bins": 30,
        "n_vals_hr": 6,
        "vals": {
            "v1": [
                -0.14450000000000002
            ],
            "v2": [
                0.0555
            ],
            "v3": [
                0.0155
            ]
        }
    },
    "2018-03-19T04:00:00": {
        "bins": 30,
        "n_vals_hr": 6,
        "vals": {
            "v1": [
                -0.096
            ],
            "v2": [
                0.091
            ],
            "v3": [
                0.028
            ]
        }
    },
    "2018-03-19T05:00:00": {
        "bins": 30,
        "n_vals_hr": 6,
        "vals": {
            "v1": [
                -0.07750000000000001
            ],
            "v2": [
                0.0885
            ],
            "v3": [
                0.0275
            ]
        }
    },
    "2018-03-19T06:00:00": {
        "bins": 30,
        "n_vals_hr": 6,
        "vals": {
            "v1": [
                -0.0605
            ],
            "v2": [
                0.063
            ],
            "v3": [
                0.0285
            ]
        }
    },
    "2018-03-19T07:00:00": {
        "bins": 30,
        "n_vals_hr": 6,
        "vals": {
            "v1": [
                -0.031
            ],
            "v2": [
                0.022
            ],
            "v3": [
                0.018000000000000002
            ]
        }
    },
    "2018-03-19T08:00:00": {
        "bins": 30,
        "n_vals_hr": 6,
        "vals": {
            "v1": [
                -0.018000000000000002
            ],
            "v2": [
                -0.021500000000000002
            ],
            "v3": [
                0.0245
            ]
        }
    },
    "2018-03-19T09:00:00": {
        "bins": 30,
        "n_vals_hr": 6,
        "vals": {
            "v1": [
                -0.0175
            ],
            "v2": [
                -0.0305
            ],
            "v3": [
                0.028999999999999998
            ]
        }
    },
    "2018-03-19T10:00:00": {
        "bins": 30,
        "n_vals_hr": 5,
        "vals": {
            "v1": [
                0.008
            ],
            "v2": [
                -0.033
            ],
            "v3": [
                0.021
            ]
        }
    },
    "2018-03-19T11:00:00": {
        "bins": 30,
        "n_vals_hr": 6,
        "vals": {
            "v1": [
                0.019
            ],
            "v2": [
                -0.0545
            ],
            "v3": [
                0.032
            ]
        }
    },
    "2018-03-19T12:00:00": {
        "bins": 30,
        "n_vals_hr": 6,
        "vals": {
            "v1": [
                0.0695
            ],
            "v2": [
                -0.063
            ],
            "v3": [
                0.0345
            ]
        }
    },
    "2018-03-19T13:00:00": {
        "bins": 30,
        "n_vals_hr": 6,
        "vals": {
            "v1": [
                0.14450000000000002
            ],
            "v2": [
                -0.053
            ],
            "v3": [
                0.034
            ]
        }
    },
    "2018-03-19T14:00:00": {
        "bins": 30,
        "n_vals_hr": 6,
        "vals": {
            "v1": [
                0.11249999999999999
            ],
            "v2": [
                -0.0405
            ],
            "v3": [
                0.043
            ]
        }
    },
    "2018-03-19T15:00:00": {
        "bins": 30,
        "n_vals_hr": 6,
        "vals": {
            "v1": [
                0.044000000000000004
            ],
            "v2": [
                -0.0475
            ],
            "v3": [
                0.0215
            ]
        }
    },
    "2018-03-19T16:00:00": {
        "bins": 30,
        "n_vals_hr": 6,
        "vals": {
            "v1": [
                0.0285
            ],
            "v2": [
                -0.018
            ],
            "v3": [
                0.025
            ]
        }
    },
    "2018-03-19T17:00:00": {
        "bins": 30,
        "n_vals_hr": 6,
        "vals": {
            "v1": [
                0.0315
            ],
            "v2": [
                -0.006
            ],
            "v3": [
                0.03
            ]
        }
    },
    "2018-03-19T18:00:00": {
        "bins": 30,
        "n_vals_hr": 5,
        "vals": {
            "v1": [
                0.021
            ],
            "v2": [
                -0.109
            ],
            "v3": [
                0.022
            ]
        }
    },
    "2018-03-19T19:00:00": {
        "bins": 30,
        "n_vals_hr": 6,
        "vals": {
            "v1": [
                0.0615
            ],
            "v2": [
                -0.1875
            ],
            "v3": [
                0.009000000000000001
            ]
        }
    },
    "2018-03-19T20:00:00": {
        "bins": 30,
        "n_vals_hr": 6,
        "vals": {
            "v1": [
                0.07450000000000001
            ],
            "v2": [
                -0.1945
            ],
            "v3": [
                0.011
            ]
        }
    },
    "2018-03-19T21:00:00": {
        "bins": 30,
        "n_vals_hr": 6,
        "vals": {
            "v1": [
                0.069
            ],
            "v2": [
                -0.1545
            ],
            "v3": [
                0.0245
            ]
        }
    },
    "2018-03-19T22:00:00": {
        "bins": 30,
        "n_vals_hr": 6,
        "vals": {
            "v1": [
                0.1545
            ],
            "v2": [
                -0.225
            ],
            "v3": [
                0.0155
            ]
        }
    },
    "2018-03-19T23:00:00": {
        "bins": 30,
        "n_vals_hr": 6,
        "vals": {
            "v1": [
                0.098
            ],
            "v2": [
                -0.23099999999999998
            ],
            "v3": [
                0.0165
            ]
        }
    },
    "2018-03-20T00:00:00": {
        "bins": 30,
        "n_vals_hr": 5,
        "vals": {
            "v1": [
                0.143
            ],
            "v2": [
                -0.234
            ],
            "v3": [
                0.027
            ]
        }
    },
    "2018-03-20T01:00:00": {
        "bins": 30,
        "n_vals_hr": 6,
        "vals": {
            "v1": [
                0.2385
            ],
            "v2": [
                -0.305
            ],
            "v3": [
                0.017
            ]
        }
    },
    "2018-03-20T02:00:00": {
        "bins": 30,
        "n_vals_hr": 6,
        "vals": {
            "v1": [
                0.248
            ],
            "v2": [
                -0.3455
            ],
            "v3": [
                0.029500000000000002
            ]
        }
    },
    "2018-03-20T03:00:00": {
        "bins": 30,
        "n_vals_hr": 5,
        "vals": {
            "v1": [
                0.214
            ],
            "v2": [
                -0.303
            ],
            "v3": [
                0.028
            ]
        }
    },
    "2018-03-20T04:00:00": {
        "bins": 30,
        "n_vals_hr": 5,
        "vals": {
            "v1": [
                0.241
            ],
            "v2": [
                -0.279
            ],
            "v3": [
                0.03
            ]
        }
    },
    "2018-03-20T05:00:00": {
        "bins": 30,
        "n_vals_hr": 6,
        "vals": {
            "v1": [
                0.27249999999999996
            ],
            "v2": [
                -0.2565
            ],
            "v3": [
                0.03
            ]
        }
    },
    "2018-03-20T06:00:00": {
        "bins": 30,
        "n_vals_hr": 6,
        "vals": {
            "v1": [
                0.2965
            ],
            "v2": [
                -0.2415
            ],
            "v3": [
                0.0345
            ]
        }
    },
    "2018-03-20T07:00:00": {
        "bins": 30,
        "n_vals_hr": 6,
        "vals": {
            "v1": [
                0.28500000000000003
            ],
            "v2": [
                -0.1645
            ],
            "v3": [
                0.041
            ]
        }
    },
    "2018-03-20T08:00:00": {
        "bins": 30,
        "n_vals_hr": 6,
        "vals": {
            "v1": [
                0.312
            ],
            "v2": [
                -0.1915
            ],
            "v3": [
                0.039
            ]
        }
    },
    "2018-03-20T09:00:00": {
        "bins": 30,
        "n_vals_hr": 6,
        "vals": {
            "v1": [
                0.259
            ],
            "v2": [
                -0.174
            ],
            "v3": [
                0.037000000000000005
            ]
        }
    },
    "2018-03-20T10:00:00": {
        "bins": 30,
        "n_vals_hr": 4,
        "vals": {
            "v1": [
                0.222
            ],
            "v2": [
                -0.1305
            ],
            "v3": [
                0.04
            ]
        }
    },
    "2018-03-20T11:00:00": {
        "bins": 30,
        "n_vals_hr": 6,
        "vals": {
            "v1": [
                0.1615
            ],
            "v2": [
                -0.106
            ],
            "v3": [
                0.035500000000000004
            ]
        }
    },
    "2018-03-20T12:00:00": {
        "bins": 30,
        "n_vals_hr": 6,
        "vals": {
            "v1": [
                0.1
            ],
            "v2": [
                -0.082
            ],
            "v3": [
                0.0295
            ]
        }
    },
    "2018-03-20T13:00:00": {
        "bins": 30,
        "n_vals_hr": 6,
        "vals": {
            "v1": [
                0.0205
            ],
            "v2": [
                -0.042
            ],
            "v3": [
                0.025500000000000002
            ]
        }
    },
    "2018-03-20T14:00:00": {
        "bins": 30,
        "n_vals_hr": 6,
        "vals": {
            "v1": [
                -0.032
            ],
            "v2": [
                0.026999999999999996
            ],
            "v3": [
                0.024
            ]
        }
    },
    "2018-03-20T15:00:00": {
        "bins": 30,
        "n_vals_hr": 6,
        "vals": {
            "v1": [
                -0.065
            ],
            "v2": [
                0.093
            ],
            "v3": [
                0.0275
            ]
        }
    },
    "2018-03-20T16:00:00": {
        "bins": 30,
        "n_vals_hr": 6,
        "vals": {
            "v1": [
                -0.14600000000000002
            ],
            "v2": [
                0.11449999999999999
            ],
            "v3": [
                0.025
            ]
        }
    },
    "2018-03-20T17:00:00": {
        "bins": 30,
        "n_vals_hr": 6,
        "vals": {
            "v1": [
                -0.2095
            ],
            "v2": [
                0.127
            ],
            "v3": [
                0.01
            ]
        }
    },
    "2018-03-20T18:00:00": {
        "bins": 30,
        "n_vals_hr": 6,
        "vals": {
            "v1": [
                -0.232
            ],
            "v2": [
                0.1985
            ],
            "v3": [
                0.014499999999999999
            ]
        }
    },
    "2018-03-20T19:00:00": {
        "bins": 30,
        "n_vals_hr": 6,
        "vals": {
            "v1": [
                -0.243
            ],
            "v2": [
                0.2165
            ],
            "v3": [
                0.0135
            ]
        }
    },
    "2018-03-20T20:00:00": {
        "bins": 30,
        "n_vals_hr": 6,
        "vals": {
            "v1": [
                -0.305
            ],
            "v2": [
                0.1825
            ],
            "v3": [
                0.019
            ]
        }
    },
    "2018-03-20T21:00:00": {
        "bins": 30,
        "n_vals_hr": 6,
        "vals": {
            "v1": [
                -0.324
            ],
            "v2": [
                0.259
            ],
            "v3": [
                0.02
            ]
        }
    },
    "2018-03-20T22:00:00": {
        "bins": 30,
        "n_vals_hr": 6,
        "vals": {
            "v1": [
                -0.327
            ],
            "v2": [
                0.269
            ],
            "v3": [
                0.020499999999999997
            ]
        }
    },
    "2018-03-20T23:00:00": {
        "bins": 30,
        "n_vals_hr": 5,
        "vals": {
            "v1": [
                -0.423
            ],
            "v2": [
                0.273
            ],
            "v3": [
                0.002
            ]
        }
    },
    "2018-03-21T00:00:00": {
        "bins": 30,
        "n_vals_hr": 6,
        "vals": {
            "v1": [
                -0.4575
            ],
            "v2": [
                0.291
            ],
            "v3": [
                0.0095
            ]
        }
    },
    "2018-03-21T01:00:00": {
        "bins": 30,
        "n_vals_hr": 6,
        "vals": {
            "v1": [
                -0.542
            ],
            "v2": [
                0.258
            ],
            "v3": [
                -0.0075
            ]
        }
    },
    "2018-03-21T02:00:00": {
        "bins": 30,
        "n_vals_hr": 6,
        "vals": {
            "v1": [
                -0.601
            ],
            "v2": [
                0.2415
            ],
            "v3": [
                -0.027
            ]
        }
    },
    "2018-03-21T03:00:00": {
        "bins": 30,
        "n_vals_hr": 6,
        "vals": {
            "v1": [
                -0.6165
            ],
            "v2": [
                0.237
            ],
            "v3": [
                -0.02
            ]
        }
    },
    "2018-03-21T04:00:00": {
        "bins": 30,
        "n_vals_hr": 5,
        "vals": {
            "v1": [
                -0.508
            ],
            "v2": [
                0.239
            ],
            "v3": [
                -0.022
            ]
        }
    },
    "2018-03-21T05:00:00": {
        "bins": 30,
        "n_vals_hr": 5,
        "vals": {
            "v1": [
                -0.521
            ],
            "v2": [
                0.232
            ],
            "v3": [
                -0.024
            ]
        }
    },
    "2018-03-21T06:00:00": {
        "bins": 30,
        "n_vals_hr": 6,
        "vals": {
            "v1": [
                -0.5445
            ],
            "v2": [
                0.2315
            ],
            "v3": [
                -0.010499999999999999
            ]
        }
    },
    "2018-03-21T07:00:00": {
        "bins": 30,
        "n_vals_hr": 6,
        "vals": {
            "v1": [
                -0.5315000000000001
            ],
            "v2": [
                0.194
            ],
            "v3": [
                -0.020999999999999998
            ]
        }
    },
    "2018-03-21T08:00:00": {
        "bins": 30,
        "n_vals_hr": 6,
        "vals": {
            "v1": [
                -0.34850000000000003
            ],
            "v2": [
                0.1435
            ],
            "v3": [
                -0.012
            ]
        }
    },
    "2018-03-21T09:00:00": {
        "bins": 30,
        "n_vals_hr": 5,
        "vals": {
            "v1": [
                -0.331
            ],
            "v2": [
                0.168
            ],
            "v3": [
                0.004
            ]
        }
    },
    "2018-03-21T10:00:00": {
        "bins": 30,
        "n_vals_hr": 6,
        "vals": {
            "v1": [
                -0.3035
            ],
            "v2": [
                0.1335
            ],
            "v3": [
                0.0
            ]
        }
    },
    "2018-03-21T11:00:00": {
        "bins": 30,
        "n_vals_hr": 5,
        "vals": {
            "v1": [
                -0.288
            ],
            "v2": [
                0.128
            ],
            "v3": [
                0.007
            ]
        }
    },
    "2018-03-21T12:00:00": {
        "bins": 30,
        "n_vals_hr": 6,
        "vals": {
            "v1": [
                -0.267
            ],
            "v2": [
                0.0475
            ],
            "v3": [
                -0.0035
            ]
        }
    },
    "2018-03-21T13:00:00": {
        "bins": 30,
        "n_vals_hr": 6,
        "vals": {
            "v1": [
                -0.2405
            ],
            "v2": [
                0.07250000000000001
            ],
            "v3": [
                0.0175
            ]
        }
    },
    "2018-03-21T14:00:00": {
        "bins": 30,
        "n_vals_hr": 6,
        "vals": {
            "v1": [
                -0.199
            ],
            "v2": [
                0.07
            ],
            "v3": [
                0.0085
            ]
        }
    },
    "2018-03-21T15:00:00": {
        "bins": 30,
        "n_vals_hr": 5,
        "vals": {
            "v1": [
                -0.254
            ],
            "v2": [
                0.119
            ],
            "v3": [
                0.006
            ]
        }
    },
    "2018-03-21T16:00:00": {
        "bins": 30,
        "n_vals_hr": 6,
        "vals": {
            "v1": [
                -0.29000000000000004
            ],
            "v2": [
                0.07500000000000001
            ],
            "v3": [
                -0.022
            ]
        }
    },
    "2018-03-21T17:00:00": {
        "bins": 30,
        "n_vals_hr": 4,
        "vals": {
            "v1": [
                -0.2695
            ],
            "v2": [
                0.1805
            ],
            "v3": [
                0.015
            ]
        }
    },
    "2018-03-21T18:00:00": {
        "bins": 30,
        "n_vals_hr": 6,
        "vals": {
            "v1": [
                -0.14200000000000002
            ],
            "v2": [
                0.0265
            ],
            "v3": [
                0.0135
            ]
        }
    },
    "2018-03-21T19:00:00": {
        "bins": 30,
        "n_vals_hr": 6,
        "vals": {
            "v1": [
                0.093
            ],
            "v2": [
                -0.04
            ],
            "v3": [
                0.0435
            ]
        }
    },
    "2018-03-21T20:00:00": {
        "bins": 30,
        "n_vals_hr": 6,
        "vals": {
            "v1": [
                0.0955
            ],
            "v2": [
                -0.052000000000000005
            ],
            "v3": [
                0.041
            ]
        }
    },
    "2018-03-21T21:00:00": {
        "bins": 30,
        "n_vals_hr": 6,
        "vals": {
            "v1": [
                0.11
            ],
            "v2": [
                -0.020999999999999998
            ],
            "v3": [
                0.041
            ]
        }
    },
    "2018-03-21T22:00:00": {
        "bins": 30,
        "n_vals_hr": 6,
        "vals": {
            "v1": [
                0.162
            ],
            "v2": [
                -0.0285
            ],
            "v3": [
                0.0385
            ]
        }
    },
    "2018-03-21T23:00:00": {
        "bins": 30,
        "n_vals_hr": 5,
        "vals": {
            "v1": [
                0.112
            ],
            "v2": [
                -0.039
            ],
            "v3": [
                0.03
            ]
        }
    },
    "2018-03-22T00:00:00": {
        "bins": 30,
        "n_vals_hr": 6,
        "vals": {
            "v1": [
                0.0925
            ],
            "v2": [
                -0.0295
            ],
            "v3": [
                0.034
            ]
        }
    },
    "2018-03-22T01:00:00": {
        "bins": 30,
        "n_vals_hr": 6,
        "vals": {
            "v1": [
                -0.02
            ],
            "v2": [
                0.0125
            ],
            "v3": [
                0.021
            ]
        }
    },
    "2018-03-22T02:00:00": {
        "bins": 30,
        "n_vals_hr": 6,
        "vals": {
            "v1": [
                -0.053500000000000006
            ],
            "v2": [
                0.07250000000000001
            ],
            "v3": [
                0.0295
            ]
        }
    },
    "2018-03-22T03:00:00": {
        "bins": 30,
        "n_vals_hr": 6,
        "vals": {
            "v1": [
                -0.012
            ],
            "v2": [
                0.064
            ],
            "v3": [
                0.0325
            ]
        }
    },
    "2018-03-22T04:00:00": {
        "bins": 30,
        "n_vals_hr": 6,
        "vals": {
            "v1": [
                -0.046
            ],
            "v2": [
                0.01
            ],
            "v3": [
                0.022
            ]
        }
    },
    "2018-03-22T05:00:00": {
        "bins": 30,
        "n_vals_hr": 5,
        "vals": {
            "v1": [
                -0.086
            ],
            "v2": [
                0.091
            ],
            "v3": [
                0.017
            ]
        }
    },
    "2018-03-22T06:00:00": {
        "bins": 30,
        "n_vals_hr": 6,
        "vals": {
            "v1": [
                -0.07300000000000001
            ],
            "v2": [
                0.05499999999999999
            ],
            "v3": [
                0.0305
            ]
        }
    },
    "2018-03-22T07:00:00": {
        "bins": 30,
        "n_vals_hr": 6,
        "vals": {
            "v1": [
                -0.1325
            ],
            "v2": [
                0.0435
            ],
            "v3": [
                0.0215
            ]
        }
    },
    "2018-03-22T08:00:00": {
        "bins": 30,
        "n_vals_hr": 6,
        "vals": {
            "v1": [
                -0.1925
            ],
            "v2": [
                0.01
            ],
            "v3": [
                -0.001
            ]
        }
    },
    "2018-03-22T09:00:00": {
        "bins": 30,
        "n_vals_hr": 6,
        "vals": {
            "v1": [
                -0.2125
            ],
            "v2": [
                0.052000000000000005
            ],
            "v3": [
                0.0055
            ]
        }
    },
    "2018-03-22T10:00:00": {
        "bins": 30,
        "n_vals_hr": 6,
        "vals": {
            "v1": [
                -0.23
            ],
            "v2": [
                0.1185
            ],
            "v3": [
                0.024
            ]
        }
    },
    "2018-03-22T11:00:00": {
        "bins": 30,
        "n_vals_hr": 6,
        "vals": {
            "v1": [
                -0.219
            ],
            "v2": [
                0.069
            ],
            "v3": [
                0.013999999999999999
            ]
        }
    },
    "2018-03-22T12:00:00": {
        "bins": 30,
        "n_vals_hr": 6,
        "vals": {
            "v1": [
                -0.153
            ],
            "v2": [
                0.044
            ],
            "v3": [
                0.0195
            ]
        }
    },
    "2018-03-22T13:00:00": {
        "bins": 30,
        "n_vals_hr": 6,
        "vals": {
            "v1": [
                -0.1145
            ],
            "v2": [
                0.020999999999999998
            ],
            "v3": [
                0.0095
            ]
        }
    },
    "2018-03-22T14:00:00": {
        "bins": 30,
        "n_vals_hr": 5,
        "vals": {
            "v1": [
                -0.059
            ],
            "v2": [
                -0.016
            ],
            "v3": [
                0.02
            ]
        }
    },
    "2018-03-22T15:00:00": {
        "bins": 30,
        "n_vals_hr": 6,
        "vals": {
            "v1": [
                -0.0825
            ],
            "v2": [
                0.0545
            ],
            "v3": [
                0.0095
            ]
        }
    },
    "2018-03-22T16:00:00": {
        "bins": 30,
        "n_vals_hr": 6,
        "vals": {
            "v1": [
                -0.0965
            ],
            "v2": [
                0.057499999999999996
            ],
            "v3": [
                0.0235
            ]
        }
    },
    "2018-03-22T17:00:00": {
        "bins": 30,
        "n_vals_hr": 5,
        "vals": {
            "v1": [
                -0.06
            ],
            "v2": [
                0.048
            ],
            "v3": [
                0.028
            ]
        }
    },
    "2018-03-22T18:00:00": {
        "bins": 30,
        "n_vals_hr": 6,
        "vals": {
            "v1": [
                -0.028000000000000004
            ],
            "v2": [
                0.089
            ],
            "v3": [
                0.036500000000000005
            ]
        }
    },
    "2018-03-22T19:00:00": {
        "bins": 30,
        "n_vals_hr": 6,
        "vals": {
            "v1": [
                -0.10200000000000001
            ],
            "v2": [
                0.172
            ],
            "v3": [
                0.027
            ]
        }
    },
    "2018-03-22T20:00:00": {
        "bins": 30,
        "n_vals_hr": 6,
        "vals": {
            "v1": [
                -0.14750000000000002
            ],
            "v2": [
                0.14
            ],
            "v3": [
                0.027999999999999997
            ]
        }
    },
    "2018-03-22T21:00:00": {
        "bins": 30,
        "n_vals_hr": 6,
        "vals": {
            "v1": [
                -0.161
            ],
            "v2": [
                0.17149999999999999
            ],
            "v3": [
                0.0225
            ]
        }
    },
    "2018-03-22T22:00:00": {
        "bins": 30,
        "n_vals_hr": 6,
        "vals": {
            "v1": [
                -0.1815
            ],
            "v2": [
                0.1395
            ],
            "v3": [
                0.026000000000000002
            ]
        }
    },
    "2018-03-22T23:00:00": {
        "bins": 30,
        "n_vals_hr": 6,
        "vals": {
            "v1": [
                -0.1515
            ],
            "v2": [
                0.1745
            ],
            "v3": [
                0.0245
            ]
        }
    },
    "2018-03-23T00:00:00": {
        "bins": 30,
        "n_vals_hr": 6,
        "vals": {
            "v1": [
                -0.1295
            ],
            "v2": [
                0.215
            ],
            "v3": [
                0.022
            ]
        }
    },
    "2018-03-23T01:00:00": {
        "bins": 30,
        "n_vals_hr": 6,
        "vals": {
            "v1": [
                -0.0945
            ],
            "v2": [
                0.1815
            ],
            "v3": [
                0.033
            ]
        }
    },
    "2018-03-23T02:00:00": {
        "bins": 30,
        "n_vals_hr": 5,
        "vals": {
            "v1": [
                -0.111
            ],
            "v2": [
                0.18
            ],
            "v3": [
                0.031
            ]
        }
    },
    "2018-03-23T03:00:00": {
        "bins": 30,
        "n_vals_hr": 6,
        "vals": {
            "v1": [
                -0.08249999999999999
            ],
            "v2": [
                0.14900000000000002
            ],
            "v3": [
                0.036
            ]
        }
    },
    "2018-03-23T04:00:00": {
        "bins": 30,
        "n_vals_hr": 6,
        "vals": {
            "v1": [
                -0.0685
            ],
            "v2": [
                0.1575
            ],
            "v3": [
                0.0335
            ]
        }
    },
    "2018-03-23T05:00:00": {
        "bins": 30,
        "n_vals_hr": 6,
        "vals": {
            "v1": [
                -0.0815
            ],
            "v2": [
                0.0805
            ],
            "v3": [
                0.027000000000000003
            ]
        }
    },
    "2018-03-23T06:00:00": {
        "bins": 30,
        "n_vals_hr": 6,
        "vals": {
            "v1": [
                -0.16749999999999998
            ],
            "v2": [
                0.1015
            ],
            "v3": [
                0.018000000000000002
            ]
        }
    },
    "2018-03-23T07:00:00": {
        "bins": 30,
        "n_vals_hr": 5,
        "vals": {
            "v1": [
                -0.142
            ],
            "v2": [
                0.092
            ],
            "v3": [
                0.021
            ]
        }
    },
    "2018-03-23T08:00:00": {
        "bins": 30,
        "n_vals_hr": 5,
        "vals": {
            "v1": [
                -0.122
            ],
            "v2": [
                0.116
            ],
            "v3": [
                0.016
            ]
        }
    },
    "2018-03-23T09:00:00": {
        "bins": 30,
        "n_vals_hr": 6,
        "vals": {
            "v1": [
                -0.064
            ],
            "v2": [
                0.0695
            ],
            "v3": [
                0.034
            ]
        }
    },
    "2018-03-23T10:00:00": {
        "bins": 30,
        "n_vals_hr": 6,
        "vals": {
            "v1": [
                -0.0645
            ],
            "v2": [
                0.0765
            ],
            "v3": [
                0.03
            ]
        }
    },
    "2018-03-23T11:00:00": {
        "bins": 30,
        "n_vals_hr": 6,
        "vals": {
            "v1": [
                -0.016
            ],
            "v2": [
                0.028999999999999998
            ],
            "v3": [
                0.0265
            ]
        }
    },
    "2018-03-23T12:00:00": {
        "bins": 30,
        "n_vals_hr": 6,
        "vals": {
            "v1": [
                0.0665
            ],
            "v2": [
                -0.0029999999999999996
            ],
            "v3": [
                0.0325
            ]
        }
    },
    "2018-03-23T13:00:00": {
        "bins": 30,
        "n_vals_hr": 6,
        "vals": {
            "v1": [
                0.0010000000000000009
            ],
            "v2": [
                0.076
            ],
            "v3": [
                0.04
            ]
        }
    },
    "2018-03-23T14:00:00": {
        "bins": 30,
        "n_vals_hr": 6,
        "vals": {
            "v1": [
                -0.1005
            ],
            "v2": [
                0.1565
            ],
            "v3": [
                0.039
            ]
        }
    },
    "2018-03-23T15:00:00": {
        "bins": 30,
        "n_vals_hr": 3,
        "vals": {
            "v1": [
                -0.158
            ],
            "v2": [
                0.211
            ],
            "v3": [
                0.02
            ]
        }
    },
    "2018-03-23T16:00:00": {
        "bins": 30,
        "n_vals_hr": 6,
        "vals": {
            "v1": [
                -0.136
            ],
            "v2": [
                0.2105
            ],
            "v3": [
                0.0325
            ]
        }
    },
    "2018-03-23T17:00:00": {
        "bins": 30,
        "n_vals_hr": 6,
        "vals": {
            "v1": [
                -0.1595
            ],
            "v2": [
                0.1865
            ],
            "v3": [
                0.027
            ]
        }
    },
    "2018-03-23T18:00:00": {
        "bins": 30,
        "n_vals_hr": 3,
        "vals": {
            "v1": [
                -0.202
            ],
            "v2": [
                0.147
            ],
            "v3": [
                0.019
            ]
        }
    },
    "2018-03-23T19:00:00": {
        "bins": 30,
        "n_vals_hr": 6,
        "vals": {
            "v1": [
                -0.21300000000000002
            ],
            "v2": [
                0.14450000000000002
            ],
            "v3": [
                0.027
            ]
        }
    },
    "2018-03-23T20:00:00": {
        "bins": 30,
        "n_vals_hr": 6,
        "vals": {
            "v1": [
                -0.23349999999999999
            ],
            "v2": [
                0.115
            ],
            "v3": [
                0.008
            ]
        }
    },
    "2018-03-23T21:00:00": {
        "bins": 30,
        "n_vals_hr": 6,
        "vals": {
            "v1": [
                -0.20900000000000002
            ],
            "v2": [
                0.14750000000000002
            ],
            "v3": [
                0.013999999999999999
            ]
        }
    },
    "2018-03-23T22:00:00": {
        "bins": 30,
        "n_vals_hr": 6,
        "vals": {
            "v1": [
                -0.2225
            ],
            "v2": [
                0.1515
            ],
            "v3": [
                0.014499999999999999
            ]
        }
    },
    "2018-03-23T23:00:00": {
        "bins": 30,
        "n_vals_hr": 6,
        "vals": {
            "v1": [
                -0.178
            ],
            "v2": [
                0.15250000000000002
            ],
            "v3": [
                0.014499999999999999
            ]
        }
    },
    "2018-03-24T00:00:00": {
        "bins": 30,
        "n_vals_hr": 6,
        "vals": {
            "v1": [
                -0.1325
            ],
            "v2": [
                0.166
            ],
            "v3": [
                0.025
            ]
        }
    },
    "2018-03-24T01:00:00": {
        "bins": 30,
        "n_vals_hr": 6,
        "vals": {
            "v1": [
                -0.1105
            ],
            "v2": [
                0.156
            ],
            "v3": [
                0.031
            ]
        }
    },
    "2018-03-24T02:00:00": {
        "bins": 30,
        "n_vals_hr": 6,
        "vals": {
            "v1": [
                -0.178
            ],
            "v2": [
                0.11349999999999999
            ],
            "v3": [
                0.025
            ]
        }
    },
    "2018-03-24T03:00:00": {
        "bins": 30,
        "n_vals_hr": 6,
        "vals": {
            "v1": [
                -0.2225
            ],
            "v2": [
                0.1405
            ],
            "v3": [
                0.0155
            ]
        }
    },
    "2018-03-24T04:00:00": {
        "bins": 30,
        "n_vals_hr": 6,
        "vals": {
            "v1": [
                -0.19
            ],
            "v2": [
                0.14550000000000002
            ],
            "v3": [
                0.0095
            ]
        }
    },
    "2018-03-24T05:00:00": {
        "bins": 30,
        "n_vals_hr": 6,
        "vals": {
            "v1": [
                -0.1295
            ],
            "v2": [
                0.1745
            ],
            "v3": [
                0.028
            ]
        }
    },
    "2018-03-24T06:00:00": {
        "bins": 30,
        "n_vals_hr": 6,
        "vals": {
            "v1": [
                -0.14750000000000002
            ],
            "v2": [
                0.16499999999999998
            ],
            "v3": [
                0.0315
            ]
        }
    },
    "2018-03-24T07:00:00": {
        "bins": 30,
        "n_vals_hr": 4,
        "vals": {
            "v1": [
                -0.1675
            ],
            "v2": [
                0.1745
            ],
            "v3": [
                0.0245
            ]
        }
    },
    "2018-03-24T08:00:00": {
        "bins": 30,
        "n_vals_hr": 6,
        "vals": {
            "v1": [
                -0.1775
            ],
            "v2": [
                0.1295
            ],
            "v3": [
                0.0205
            ]
        }
    },
    "2018-03-24T09:00:00": {
        "bins": 30,
        "n_vals_hr": 6,
        "vals": {
            "v1": [
                -0.1655
            ],
            "v2": [
                0.10550000000000001
            ],
            "v3": [
                0.0215
            ]
        }
    },
    "2018-03-24T10:00:00": {
        "bins": 30,
        "n_vals_hr": 6,
        "vals": {
            "v1": [
                -0.1545
            ],
            "v2": [
                0.11449999999999999
            ],
            "v3": [
                0.013
            ]
        }
    },
    "2018-03-24T11:00:00": {
        "bins": 30,
        "n_vals_hr": 6,
        "vals": {
            "v1": [
                -0.168
            ],
            "v2": [
                0.1265
            ],
            "v3": [
                0.0205
            ]
        }
    },
    "2018-03-24T12:00:00": {
        "bins": 30,
        "n_vals_hr": 6,
        "vals": {
            "v1": [
                -0.1545
            ],
            "v2": [
                0.1285
            ],
            "v3": [
                0.023
            ]
        }
    },
    "2018-03-24T13:00:00": {
        "bins": 30,
        "n_vals_hr": 5,
        "vals": {
            "v1": [
                -0.153
            ],
            "v2": [
                0.165
            ],
            "v3": [
                0.035
            ]
        }
    },
    "2018-03-24T14:00:00": {
        "bins": 30,
        "n_vals_hr": 6,
        "vals": {
            "v1": [
                -0.166
            ],
            "v2": [
                0.1915
            ],
            "v3": [
                0.031
            ]
        }
    },
    "2018-03-24T15:00:00": {
        "bins": 30,
        "n_vals_hr": 6,
        "vals": {
            "v1": [
                -0.172
            ],
            "v2": [
                0.2
            ],
            "v3": [
                0.036000000000000004
            ]
        }
    },
    "2018-03-24T16:00:00": {
        "bins": 30,
        "n_vals_hr": 6,
        "vals": {
            "v1": [
                -0.1385
            ],
            "v2": [
                0.221
            ],
            "v3": [
                0.0375
            ]
        }
    },
    "2018-03-24T17:00:00": {
        "bins": 30,
        "n_vals_hr": 6,
        "vals": {
            "v1": [
                -0.1265
            ],
            "v2": [
                0.231
            ],
            "v3": [
                0.0375
            ]
        }
    },
    "2018-03-24T18:00:00": {
        "bins": 30,
        "n_vals_hr": 6,
        "vals": {
            "v1": [
                -0.122
            ],
            "v2": [
                0.1575
            ],
            "v3": [
                0.033
            ]
        }
    },
    "2018-03-24T19:00:00": {
        "bins": 30,
        "n_vals_hr": 5,
        "vals": {
            "v1": [
                -0.104
            ],
            "v2": [
                0.148
            ],
            "v3": [
                0.031
            ]
        }
    },
    "2018-03-24T20:00:00": {
        "bins": 30,
        "n_vals_hr": 6,
        "vals": {
            "v1": [
                -0.123
            ],
            "v2": [
                0.1545
            ],
            "v3": [
                0.020999999999999998
            ]
        }
    },
    "2018-03-24T21:00:00": {
        "bins": 30,
        "n_vals_hr": 6,
        "vals": {
            "v1": [
                -0.132
            ],
            "v2": [
                0.17
            ],
            "v3": [
                0.032
            ]
        }
    },
    "2018-03-24T22:00:00": {
        "bins": 30,
        "n_vals_hr": 6,
        "vals": {
            "v1": [
                -0.1545
            ],
            "v2": [
                0.16899999999999998
            ],
            "v3": [
                0.0245
            ]
        }
    },
    "2018-03-24T23:00:00": {
        "bins": 30,
        "n_vals_hr": 6,
        "vals": {
            "v1": [
                -0.1195
            ],
            "v2": [
                0.1745
            ],
            "v3": [
                0.0245
            ]
        }
    },
    "2018-03-25T00:00:00": {
        "bins": 30,
        "n_vals_hr": 6,
        "vals": {
            "v1": [
                -0.1685
            ],
            "v2": [
                0.122
            ],
            "v3": [
                0.006500000000000001
            ]
        }
    },
    "2018-03-25T01:00:00": {
        "bins": 30,
        "n_vals_hr": 5,
        "vals": {
            "v1": [
                -0.247
            ],
            "v2": [
                0.162
            ],
            "v3": [
                0.009
            ]
        }
    },
    "2018-03-25T02:00:00": {
        "bins": 30,
        "n_vals_hr": 6,
        "vals": {
            "v1": [
                -0.181
            ],
            "v2": [
                0.10500000000000001
            ],
            "v3": [
                0.006999999999999999
            ]
        }
    },
    "2018-03-25T03:00:00": {
        "bins": 30,
        "n_vals_hr": 6,
        "vals": {
            "v1": [
                -0.1245
            ],
            "v2": [
                0.1365
            ],
            "v3": [
                0.022
            ]
        }
    },
    "2018-03-25T04:00:00": {
        "bins": 30,
        "n_vals_hr": 6,
        "vals": {
            "v1": [
                -0.11149999999999999
            ],
            "v2": [
                0.131
            ],
            "v3": [
                0.0235
            ]
        }
    },
    "2018-03-25T05:00:00": {
        "bins": 30,
        "n_vals_hr": 6,
        "vals": {
            "v1": [
                -0.1355
            ],
            "v2": [
                0.11249999999999999
            ],
            "v3": [
                0.0155
            ]
        }
    },
    "2018-03-25T06:00:00": {
        "bins": 30,
        "n_vals_hr": 6,
        "vals": {
            "v1": [
                -0.0775
            ],
            "v2": [
                0.1175
            ],
            "v3": [
                0.039
            ]
        }
    },
    "2018-03-25T07:00:00": {
        "bins": 30,
        "n_vals_hr": 5,
        "vals": {
            "v1": [
                -0.101
            ],
            "v2": [
                0.14
            ],
            "v3": [
                0.023
            ]
        }
    },
    "2018-03-25T08:00:00": {
        "bins": 30,
        "n_vals_hr": 6,
        "vals": {
            "v1": [
                -0.11699999999999999
            ],
            "v2": [
                0.11249999999999999
            ],
            "v3": [
                0.025
            ]
        }
    },
    "2018-03-25T09:00:00": {
        "bins": 30,
        "n_vals_hr": 6,
        "vals": {
            "v1": [
                -0.1545
            ],
            "v2": [
                0.155
            ],
            "v3": [
                0.028999999999999998
            ]
        }
    },
    "2018-03-25T10:00:00": {
        "bins": 30,
        "n_vals_hr": 6,
        "vals": {
            "v1": [
                -0.1195
            ],
            "v2": [
                0.148
            ],
            "v3": [
                0.0225
            ]
        }
    },
    "2018-03-25T11:00:00": {
        "bins": 30,
        "n_vals_hr": 6,
        "vals": {
            "v1": [
                -0.125
            ],
            "v2": [
                0.156
            ],
            "v3": [
                0.026500000000000003
            ]
        }
    },
    "2018-03-25T12:00:00": {
        "bins": 30,
        "n_vals_hr": 4,
        "vals": {
            "v1": [
                -0.07
            ],
            "v2": [
                0.1135
            ],
            "v3": [
                0.0225
            ]
        }
    },
    "2018-03-25T13:00:00": {
        "bins": 30,
        "n_vals_hr": 6,
        "vals": {
            "v1": [
                -0.0725
            ],
            "v2": [
                0.0965
            ],
            "v3": [
                0.0245
            ]
        }
    },
    "2018-03-25T14:00:00": {
        "bins": 30,
        "n_vals_hr": 6,
        "vals": {
            "v1": [
                -0.08449999999999999
            ],
            "v2": [
                0.094
            ],
            "v3": [
                0.028999999999999998
            ]
        }
    },
    "2018-03-25T15:00:00": {
        "bins": 30,
        "n_vals_hr": 6,
        "vals": {
            "v1": [
                -0.0755
            ],
            "v2": [
                0.08499999999999999
            ],
            "v3": [
                0.023
            ]
        }
    },
    "2018-03-25T16:00:00": {
        "bins": 30,
        "n_vals_hr": 6,
        "vals": {
            "v1": [
                -0.086
            ],
            "v2": [
                0.0015000000000000013
            ],
            "v3": [
                0.007
            ]
        }
    },
    "2018-03-25T17:00:00": {
        "bins": 30,
        "n_vals_hr": 5,
        "vals": {
            "v1": [
                -0.091
            ],
            "v2": [
                -0.015
            ],
            "v3": [
                0.007
            ]
        }
    },
    "2018-03-25T18:00:00": {
        "bins": 30,
        "n_vals_hr": 6,
        "vals": {
            "v1": [
                -0.0435
            ],
            "v2": [
                0.011
            ],
            "v3": [
                0.028999999999999998
            ]
        }
    },
    "2018-03-25T19:00:00": {
        "bins": 30,
        "n_vals_hr": 6,
        "vals": {
            "v1": [
                -0.10400000000000001
            ],
            "v2": [
                0.046
            ],
[truncated: 1,401,478 more chars]
