# Supplementary material for: A data science approach for multi-sensor marine observatory data monitoring cold water corals (Paragorgia arborea) in two campaigns
Source: PLoS One. 2023 Jul 19;18(7):e0282723. doi: 10.1371/journal.pone.0282723 (PMC10355400; doi:10.1371/journal.pone.0282723)
Supplement: S1 Data — Time series of non-image sensor data with an hourly resolution used in the experiments described in this paper and the result time series of polyp activity estimation. (XZ) [file pone.0282723.s015.xz › S1_Data/sensor-data/depth.json]

{
    "2018-01-23T15:00:00": 250.39,
    "2018-01-23T16:00:00": 250.54,
    "2018-01-23T17:00:00": 250.64,
    "2018-01-23T18:00:00": 250.58,
    "2018-01-23T19:00:00": 250.37,
    "2018-01-23T20:00:00": 250.08,
    "2018-01-23T21:00:00": 249.76,
    "2018-01-23T22:00:00": 249.48,
    "2018-01-23T23:00:00": 249.32,
    "2018-01-24T00:00:00": 249.29,
    "2018-01-24T01:00:00": 249.42,
    "2018-01-24T02:00:00": 249.65,
    "2018-01-24T03:00:00": 249.95,
    "2018-01-24T04:00:00": 250.21,
    "2018-01-24T05:00:00": 250.38,
    "2018-01-24T06:00:00": 250.42,
    "2018-01-24T07:00:00": 250.3,
    "2018-01-24T08:00:00": 250.08,
    "2018-01-24T09:00:00": 249.83,
    "2018-01-24T10:00:00": 249.6,
    "2018-01-24T11:00:00": 249.45,
    "2018-01-24T12:00:00": 249.44,
    "2018-01-24T13:00:00": 249.56,
    "2018-01-24T14:00:00": 249.8,
    "2018-01-24T15:00:00": 250.08,
    "2018-01-24T16:00:00": 250.36,
    "2018-01-24T17:00:00": 250.55,
    "2018-01-24T18:00:00": 250.62,
    "2018-01-24T19:00:00": 250.54,
    "2018-01-24T20:00:00": 250.34,
    "2018-01-24T21:00:00": 250.06,
    "2018-01-24T22:00:00": 249.77,
    "2018-01-24T23:00:00": 249.53,
    "2018-01-25T00:00:00": 249.4,
    "2018-01-25T01:00:00": 249.41,
    "2018-01-25T02:00:00": 249.52,
    "2018-01-25T03:00:00": 249.74,
    "2018-01-25T04:00:00": 250.0,
    "2018-01-25T05:00:00": 250.23,
    "2018-01-25T06:00:00": 250.38,
    "2018-01-25T07:00:00": 250.41,
    "2018-01-25T08:00:00": 250.32,
    "2018-01-25T09:00:00": 250.13,
    "2018-01-25T10:00:00": 249.92,
    "2018-01-25T11:00:00": 249.71,
    "2018-01-25T12:00:00": 249.58,
    "2018-01-25T13:00:00": 249.57,
    "2018-01-25T14:00:00": 249.67,
    "2018-01-25T15:00:00": 249.88,
    "2018-01-25T16:00:00": 250.14,
    "2018-01-25T17:00:00": 250.4,
    "2018-01-25T18:00:00": 250.58,
    "2018-01-25T19:00:00": 250.65,
    "2018-01-25T20:00:00": 250.59,
    "2018-01-25T21:00:00": 250.41,
    "2018-01-25T22:00:00": 250.15,
    "2018-01-25T23:00:00": 249.87,
    "2018-01-26T00:00:00": 249.64,
    "2018-01-26T01:00:00": 249.49,
    "2018-01-26T02:00:00": 249.47,
    "2018-01-26T03:00:00": 249.58,
    "2018-01-26T04:00:00": 249.77,
    "2018-01-26T05:00:00": 250.02,
    "2018-01-26T06:00:00": 250.23,
    "2018-01-26T07:00:00": 250.37,
    "2018-01-26T08:00:00": 250.4,
    "2018-01-26T09:00:00": 250.32,
    "2018-01-26T10:00:00": 250.15,
    "2018-01-26T11:00:00": 249.94,
    "2018-01-26T12:00:00": 249.73,
    "2018-01-26T13:00:00": 249.59,
    "2018-01-26T14:00:00": 249.55,
    "2018-01-26T15:00:00": 249.62,
    "2018-01-26T16:00:00": 249.8,
    "2018-01-26T17:00:00": 250.04,
    "2018-01-26T18:00:00": 250.29,
    "2018-01-26T19:00:00": 250.47,
    "2018-01-26T20:00:00": 250.56,
    "2018-01-26T21:00:00": 250.52,
    "2018-01-26T22:00:00": 250.35,
    "2018-01-26T23:00:00": 250.11,
    "2018-01-27T00:00:00": 249.85,
    "2018-01-27T01:00:00": 249.61,
    "2018-01-27T02:00:00": 249.46,
    "2018-01-27T03:00:00": 249.43,
    "2018-01-27T04:00:00": 249.52,
    "2018-01-27T05:00:00": 249.71,
    "2018-01-27T06:00:00": 249.96,
    "2018-01-27T07:00:00": 250.2,
    "2018-01-27T08:00:00": 250.38,
    "2018-01-27T09:00:00": 250.45,
    "2018-01-27T10:00:00": 250.4,
    "2018-01-27T11:00:00": 250.24,
    "2018-01-27T12:00:00": 250.03,
    "2018-01-27T13:00:00": 249.8,
    "2018-01-27T14:00:00": 249.61,
    "2018-01-27T15:00:00": 249.53,
    "2018-01-27T16:00:00": 249.57,
    "2018-01-27T17:00:00": 249.73,
    "2018-01-27T18:00:00": 249.97,
    "2018-01-27T19:00:00": 250.22,
    "2018-01-27T20:00:00": 250.43,
    "2018-01-27T21:00:00": 250.54,
    "2018-01-27T22:00:00": 250.52,
    "2018-01-27T23:00:00": 250.37,
    "2018-01-28T00:00:00": 250.12,
    "2018-01-28T01:00:00": 249.83,
    "2018-01-28T02:00:00": 249.55,
    "2018-01-28T03:00:00": 249.37,
    "2018-01-28T04:00:00": 249.31,
    "2018-01-28T05:00:00": 249.38,
    "2018-01-28T06:00:00": 249.58,
    "2018-01-28T07:00:00": 249.86,
    "2018-01-28T08:00:00": 250.15,
    "2018-01-28T09:00:00": 250.37,
    "2018-01-28T10:00:00": 250.48,
    "2018-01-28T11:00:00": 250.46,
    "2018-01-28T12:00:00": 250.31,
    "2018-01-28T13:00:00": 250.06,
    "2018-01-28T14:00:00": 249.79,
    "2018-01-28T15:00:00": 249.56,
    "2018-01-28T16:00:00": 249.44,
    "2018-01-28T17:00:00": 249.45,
    "2018-01-28T18:00:00": 249.61,
    "2018-01-28T19:00:00": 249.88,
    "2018-01-28T20:00:00": 250.18,
    "2018-01-28T21:00:00": 250.45,
    "2018-01-28T22:00:00": 250.61,
    "2018-01-28T23:00:00": 250.63,
    "2018-01-29T00:00:00": 250.48,
    "2018-01-29T01:00:00": 250.21,
    "2018-01-29T02:00:00": 249.89,
    "2018-01-29T03:00:00": 249.57,
    "2018-01-29T04:00:00": 249.33,
    "2018-01-29T05:00:00": 249.25,
    "2018-01-29T06:00:00": 249.32,
    "2018-01-29T07:00:00": 249.56,
    "2018-01-29T08:00:00": 249.89,
    "2018-01-29T09:00:00": 250.23,
    "2018-01-29T10:00:00": 250.5,
    "2018-01-29T11:00:00": 250.63,
    "2018-01-29T12:00:00": 250.59,
    "2018-01-29T13:00:00": 250.4,
    "2018-01-29T14:00:00": 250.11,
    "2018-01-29T15:00:00": 249.77,
    "2018-01-29T16:00:00": 249.48,
    "2018-01-29T17:00:00": 249.33,
    "2018-01-29T18:00:00": 249.34,
    "2018-01-29T19:00:00": 249.53,
    "2018-01-29T20:00:00": 249.84,
    "2018-01-29T21:00:00": 250.21,
    "2018-01-29T22:00:00": 250.53,
    "2018-01-29T23:00:00": 250.73,
    "2018-01-30T00:00:00": 250.75,
    "2018-01-30T01:00:00": 250.59,
    "2018-01-30T02:00:00": 250.28,
    "2018-01-30T03:00:00": 249.89,
    "2018-01-30T04:00:00": 249.52,
    "2018-01-30T05:00:00": 249.26,
    "2018-01-30T06:00:00": 249.16,
    "2018-01-30T07:00:00": 249.27,
    "2018-01-30T08:00:00": 249.55,
    "2018-01-30T09:00:00": 249.96,
    "2018-01-30T10:00:00": 250.36,
    "2018-01-30T11:00:00": 250.68,
    "2018-01-30T12:00:00": 250.83,
    "2018-01-30T13:00:00": 250.76,
    "2018-01-30T14:00:00": 250.51,
    "2018-01-30T15:00:00": 250.14,
    "2018-01-30T16:00:00": 249.73,
    "2018-01-30T17:00:00": 249.38,
    "2018-01-30T18:00:00": 249.19,
    "2018-01-30T19:00:00": 249.21,
    "2018-01-30T20:00:00": 249.43,
    "2018-01-30T21:00:00": 249.82,
    "2018-01-30T22:00:00": 250.25,
    "2018-01-30T23:00:00": 250.63,
    "2018-01-31T00:00:00": 250.85,
    "2018-01-31T01:00:00": 250.87,
    "2018-01-31T02:00:00": 250.67,
    "2018-01-31T03:00:00": 250.31,
    "2018-01-31T04:00:00": 249.87,
    "2018-01-31T05:00:00": 249.47,
    "2018-01-31T06:00:00": 249.19,
    "2018-01-31T07:00:00": 249.12,
    "2018-01-31T08:00:00": 249.27,
    "2018-01-31T09:00:00": 249.62,
    "2018-01-31T10:00:00": 250.07,
    "2018-01-31T11:00:00": 250.52,
    "2018-01-31T12:00:00": 250.84,
    "2018-01-31T13:00:00": 250.95,
    "2018-01-31T14:00:00": 250.83,
    "2018-01-31T15:00:00": 250.49,
    "2018-01-31T16:00:00": 250.03,
    "2018-01-31T17:00:00": 249.56,
    "2018-01-31T18:00:00": 249.19,
    "2018-01-31T19:00:00": 248.99,
    "2018-01-31T20:00:00": 249.05,
    "2018-01-31T21:00:00": 249.32,
    "2018-01-31T22:00:00": 249.76,
    "2018-01-31T23:00:00": 250.24,
    "2018-02-01T00:00:00": 250.64,
    "2018-02-01T01:00:00": 250.86,
    "2018-02-01T02:00:00": 250.83,
    "2018-02-01T03:00:00": 250.59,
    "2018-02-01T04:00:00": 250.18,
    "2018-02-01T05:00:00": 249.7,
    "2018-02-01T06:00:00": 249.29,
    "2018-02-01T07:00:00": 249.02,
    "2018-02-01T08:00:00": 249.0,
    "2018-02-01T09:00:00": 249.21,
    "2018-02-01T10:00:00": 249.61,
    "2018-02-01T11:00:00": 250.12,
    "2018-02-01T12:00:00": 250.58,
    "2018-02-01T13:00:00": 250.87,
    "2018-02-01T14:00:00": 250.94,
    "2018-02-01T15:00:00": 250.76,
    "2018-02-01T16:00:00": 250.36,
    "2018-02-01T17:00:00": 249.87,
    "2018-02-01T18:00:00": 249.39,
    "2018-02-01T19:00:00": 249.02,
    "2018-02-01T20:00:00": 248.86,
    "2018-02-01T21:00:00": 248.97,
    "2018-02-01T22:00:00": 249.3,
    "2018-02-01T23:00:00": 249.79,
    "2018-02-02T00:00:00": 250.28,
    "2018-02-02T01:00:00": 250.67,
    "2018-02-02T02:00:00": 250.85,
    "2018-02-02T03:00:00": 250.78,
    "2018-02-02T04:00:00": 250.48,
    "2018-02-02T05:00:00": 250.02,
    "2018-02-02T06:00:00": 249.55,
    "2018-02-02T07:00:00": 249.15,
    "2018-02-02T08:00:00": 248.93,
    "2018-02-02T09:00:00": 248.97,
    "2018-02-02T10:00:00": 249.25,
    "2018-02-02T11:00:00": 249.7,
    "2018-02-02T12:00:00": 250.22,
    "2018-02-02T13:00:00": 250.66,
    "2018-02-02T14:00:00": 250.91,
    "2018-02-02T15:00:00": 250.91,
    "2018-02-02T16:00:00": 250.66,
    "2018-02-02T17:00:00": 250.22,
    "2018-02-02T18:00:00": 249.7,
    "2018-02-02T19:00:00": 249.22,
    "2018-02-02T20:00:00": 248.89,
    "2018-02-02T21:00:00": 248.8,
    "2018-02-02T22:00:00": 248.95,
    "2018-02-02T23:00:00": 249.33,
    "2018-02-03T00:00:00": 249.82,
    "2018-02-03T01:00:00": 250.3,
    "2018-02-03T02:00:00": 250.65,
    "2018-02-03T03:00:00": 250.79,
    "2018-02-03T04:00:00": 250.67,
    "2018-02-03T05:00:00": 250.34,
    "2018-02-03T06:00:00": 249.87,
    "2018-02-03T07:00:00": 249.42,
    "2018-02-03T08:00:00": 249.07,
    "2018-02-03T09:00:00": 248.92,
    "2018-02-03T10:00:00": 249.03,
    "2018-02-03T11:00:00": 249.36,
    "2018-02-03T12:00:00": 249.84,
    "2018-02-03T13:00:00": 250.33,
    "2018-02-03T14:00:00": 250.73,
    "2018-02-03T15:00:00": 250.94,
    "2018-02-03T16:00:00": 250.88,
    "2018-02-03T17:00:00": 250.59,
    "2018-02-03T18:00:00": 250.14,
    "2018-02-03T19:00:00": 249.64,
    "2018-02-03T20:00:00": 249.21,
    "2018-02-03T21:00:00": 248.94,
    "2018-02-03T22:00:00": 248.91,
    "2018-02-03T23:00:00": 249.1,
    "2018-02-04T00:00:00": 249.49,
    "2018-02-04T01:00:00": 249.97,
    "2018-02-04T02:00:00": 250.41,
    "2018-02-04T03:00:00": 250.69,
    "2018-02-04T04:00:00": 250.76,
    "2018-02-04T05:00:00": 250.59,
    "2018-02-04T06:00:00": 250.24,
    "2018-02-04T07:00:00": 249.81,
    "2018-02-04T08:00:00": 249.4,
    "2018-02-04T09:00:00": 249.12,
    "2018-02-04T10:00:00": 249.05,
    "2018-02-04T11:00:00": 249.21,
    "2018-02-04T12:00:00": 249.56,
    "2018-02-04T13:00:00": 250.02,
    "2018-02-04T14:00:00": 250.47,
    "2018-02-04T15:00:00": 250.8,
    "2018-02-04T16:00:00": 250.91,
    "2018-02-04T17:00:00": 250.8,
    "2018-02-04T18:00:00": 250.47,
    "2018-02-04T19:00:00": 250.03,
    "2018-02-04T20:00:00": 249.57,
    "2018-02-04T21:00:00": 249.2,
    "2018-02-04T22:00:00": 249.0,
    "2018-02-04T23:00:00": 249.03,
    "2018-02-05T00:00:00": 249.25,
    "2018-02-05T01:00:00": 249.63,
    "2018-02-05T02:00:00": 250.06,
    "2018-02-05T03:00:00": 250.43,
    "2018-02-05T04:00:00": 250.65,
    "2018-02-05T05:00:00": 250.66,
    "2018-02-05T06:00:00": 250.47,
    "2018-02-05T07:00:00": 250.13,
    "2018-02-05T08:00:00": 249.76,
    "2018-02-05T09:00:00": 249.43,
    "2018-02-05T10:00:00": 249.25,
    "2018-02-05T11:00:00": 249.26,
    "2018-02-05T12:00:00": 249.46,
    "2018-02-05T13:00:00": 249.82,
    "2018-02-05T14:00:00": 250.23,
    "2018-02-05T15:00:00": 250.61,
    "2018-02-05T16:00:00": 250.85,
    "2018-02-05T17:00:00": 250.89,
    "2018-02-05T18:00:00": 250.74,
    "2018-02-05T19:00:00": 250.42,
    "2018-02-05T20:00:00": 250.02,
    "2018-02-05T21:00:00": 249.63,
    "2018-02-05T22:00:00": 249.34,
    "2018-02-05T23:00:00": 249.22,
    "2018-02-06T00:00:00": 249.28,
    "2018-02-06T01:00:00": 249.48,
    "2018-02-06T02:00:00": 249.83,
    "2018-02-06T03:00:00": 250.2,
    "2018-02-06T04:00:00": 250.47,
    "2018-02-06T05:00:00": 250.61,
    "2018-02-06T06:00:00": 250.58,
    "2018-02-06T07:00:00": 250.38,
    "2018-02-06T08:00:00": 250.08,
    "2018-02-06T09:00:00": 249.76,
    "2018-02-06T10:00:00": 249.5,
    "2018-02-06T11:00:00": 249.36,
    "2018-02-06T12:00:00": 249.39,
    "2018-02-06T13:00:00": 249.58,
    "2018-02-06T14:00:00": 249.89,
    "2018-02-06T15:00:00": 250.22,
    "2018-02-06T16:00:00": 250.5,
    "2018-02-06T17:00:00": 250.66,
    "2018-02-06T18:00:00": 250.66,
    "2018-02-06T19:00:00": 250.49,
    "2018-02-06T20:00:00": 250.2,
    "2018-02-06T21:00:00": 249.86,
    "2018-02-06T22:00:00": 249.55,
    "2018-02-06T23:00:00": 249.34,
    "2018-02-07T00:00:00": 249.28,
    "2018-02-07T01:00:00": 249.37,
    "2018-02-07T02:00:00": 249.57,
    "2018-02-07T03:00:00": 249.87,
    "2018-02-07T04:00:00": 250.14,
    "2018-02-07T05:00:00": 250.35,
    "2018-02-07T06:00:00": 250.43,
    "2018-02-07T07:00:00": 250.37,
    "2018-02-07T08:00:00": 250.19,
    "2018-02-07T09:00:00": 249.94,
    "2018-02-07T10:00:00": 249.7,
    "2018-02-07T11:00:00": 249.51,
    "2018-02-07T12:00:00": 249.44,
    "2018-02-07T13:00:00": 249.5,
    "2018-02-07T14:00:00": 249.7,
    "2018-02-07T15:00:00": 249.96,
    "2018-02-07T16:00:00": 250.24,
    "2018-02-07T17:00:00": 250.46,
    "2018-02-07T18:00:00": 250.57,
    "2018-02-07T19:00:00": 250.54,
    "2018-02-07T20:00:00": 250.38,
    "2018-02-07T21:00:00": 250.13,
    "2018-02-07T22:00:00": 249.85,
    "2018-02-07T23:00:00": 249.6,
    "2018-02-08T00:00:00": 249.42,
    "2018-02-08T01:00:00": 249.37,
    "2018-02-08T02:00:00": 249.45,
    "2018-02-08T03:00:00": 249.61,
    "2018-02-08T04:00:00": 249.85,
    "2018-02-08T05:00:00": 250.08,
    "2018-02-08T06:00:00": 250.25,
    "2018-02-08T07:00:00": 250.32,
    "2018-02-08T08:00:00": 250.28,
    "2018-02-08T09:00:00": 250.15,
    "2018-02-08T10:00:00": 249.97,
    "2018-02-08T11:00:00": 249.78,
    "2018-02-08T12:00:00": 249.65,
    "2018-02-08T13:00:00": 249.61,
    "2018-02-08T14:00:00": 249.68,
    "2018-02-08T15:00:00": 249.84,
    "2018-02-08T16:00:00": 250.06,
    "2018-02-08T17:00:00": 250.29,
    "2018-02-08T18:00:00": 250.47,
    "2018-02-08T19:00:00": 250.55,
    "2018-02-08T20:00:00": 250.53,
    "2018-02-08T21:00:00": 250.39,
    "2018-02-08T22:00:00": 250.18,
    "2018-02-08T23:00:00": 249.94,
    "2018-02-09T00:00:00": 249.73,
    "2018-02-09T01:00:00": 249.59,
    "2018-02-09T02:00:00": 249.55,
    "2018-02-09T03:00:00": 249.6,
    "2018-02-09T04:00:00": 249.74,
    "2018-02-09T05:00:00": 249.93,
    "2018-02-09T06:00:00": 250.12,
    "2018-02-09T07:00:00": 250.27,
    "2018-02-09T08:00:00": 250.32,
    "2018-02-09T09:00:00": 250.3,
    "2018-02-09T10:00:00": 250.2,
    "2018-02-09T11:00:00": 250.03,
    "2018-02-09T12:00:00": 249.85,
    "2018-02-09T13:00:00": 249.7,
    "2018-02-09T14:00:00": 249.63,
    "2018-02-09T15:00:00": 249.65,
    "2018-02-09T16:00:00": 249.75,
    "2018-02-09T17:00:00": 249.92,
    "2018-02-09T18:00:00": 250.11,
    "2018-02-09T19:00:00": 250.28,
    "2018-02-09T20:00:00": 250.39,
    "2018-02-09T21:00:00": 250.41,
    "2018-02-09T22:00:00": 250.33,
    "2018-02-09T23:00:00": 250.19,
    "2018-02-10T00:00:00": 250.01,
    "2018-02-10T01:00:00": 249.84,
    "2018-02-10T02:00:00": 249.72,
    "2018-02-10T03:00:00": 249.68,
    "2018-02-10T04:00:00": 249.71,
    "2018-02-10T05:00:00": 249.82,
    "2018-02-10T06:00:00": 249.98,
    "2018-02-10T07:00:00": 250.15,
    "2018-02-10T08:00:00": 250.29,
    "2018-02-10T09:00:00": 250.36,
    "2018-02-10T10:00:00": 250.35,
    "2018-02-10T11:00:00": 250.27,
    "2018-02-10T12:00:00": 250.12,
    "2018-02-10T13:00:00": 249.94,
    "2018-02-10T14:00:00": 249.77,
    "2018-02-10T15:00:00": 249.66,
    "2018-02-10T16:00:00": 249.63,
    "2018-02-10T17:00:00": 249.7,
    "2018-02-10T18:00:00": 249.84,
    "2018-02-10T19:00:00": 250.02,
    "2018-02-10T20:00:00": 250.19,
    "2018-02-10T21:00:00": 250.31,
    "2018-02-10T22:00:00": 250.35,
    "2018-02-10T23:00:00": 250.3,
    "2018-02-11T00:00:00": 250.17,
    "2018-02-11T01:00:00": 249.98,
    "2018-02-11T02:00:00": 249.78,
    "2018-02-11T03:00:00": 249.63,
    "2018-02-11T04:00:00": 249.55,
    "2018-02-11T05:00:00": 249.56,
    "2018-02-11T06:00:00": 249.67,
    "2018-02-11T07:00:00": 249.86,
    "2018-02-11T08:00:00": 250.07,
    "2018-02-11T09:00:00": 250.26,
    "2018-02-11T10:00:00": 250.38,
    "2018-02-11T11:00:00": 250.39,
    "2018-02-11T12:00:00": 250.32,
    "2018-02-11T13:00:00": 250.16,
    "2018-02-11T14:00:00": 249.96,
    "2018-02-11T15:00:00": 249.77,
    "2018-02-11T16:00:00": 249.62,
    "2018-02-11T17:00:00": 249.58,
    "2018-02-11T18:00:00": 249.64,
    "2018-02-11T19:00:00": 249.78,
    "2018-02-11T20:00:00": 249.97,
    "2018-02-11T21:00:00": 250.17,
    "2018-02-11T22:00:00": 250.3,
    "2018-02-11T23:00:00": 250.34,
    "2018-02-12T00:00:00": 250.28,
    "2018-02-12T01:00:00": 250.13,
    "2018-02-12T02:00:00": 249.92,
    "2018-02-12T03:00:00": 249.7,
    "2018-02-12T04:00:00": 249.54,
    "2018-02-12T05:00:00": 249.46,
    "2018-02-12T06:00:00": 249.5,
    "2018-02-12T07:00:00": 249.64,
    "2018-02-12T08:00:00": 249.85,
    "2018-02-12T09:00:00": 250.11,
    "2018-02-12T10:00:00": 250.31,
    "2018-02-12T11:00:00": 250.43,
    "2018-02-12T12:00:00": 250.44,
    "2018-02-12T13:00:00": 250.31,
    "2018-02-12T14:00:00": 250.11,
    "2018-02-12T15:00:00": 249.87,
    "2018-02-12T16:00:00": 249.65,
    "2018-02-12T17:00:00": 249.52,
    "2018-02-12T18:00:00": 249.5,
    "2018-02-12T19:00:00": 249.62,
    "2018-02-12T20:00:00": 249.83,
    "2018-02-12T21:00:00": 250.08,
    "2018-02-12T22:00:00": 250.33,
    "2018-02-12T23:00:00": 250.49,
    "2018-02-13T00:00:00": 250.53,
    "2018-02-13T01:00:00": 250.43,
    "2018-02-13T02:00:00": 250.23,
    "2018-02-13T03:00:00": 249.97,
    "2018-02-13T04:00:00": 249.72,
    "2018-02-13T05:00:00": 249.54,
    "2018-02-13T06:00:00": 249.49,
    "2018-02-13T07:00:00": 249.57,
    "2018-02-13T08:00:00": 249.78,
    "2018-02-13T09:00:00": 250.07,
    "2018-02-13T10:00:00": 250.37,
    "2018-02-13T11:00:00": 250.59,
    "2018-02-13T12:00:00": 250.7,
    "2018-02-13T13:00:00": 250.65,
    "2018-02-13T14:00:00": 250.47,
    "2018-02-13T15:00:00": 250.2,
    "2018-02-13T16:00:00": 249.91,
    "2018-02-13T17:00:00": 249.67,
    "2018-02-13T18:00:00": 249.53,
    "2018-02-13T19:00:00": 249.54,
    "2018-02-13T20:00:00": 249.69,
    "2018-02-13T21:00:00": 249.93,
    "2018-02-13T22:00:00": 250.2,
    "2018-02-13T23:00:00": 250.43,
    "2018-02-14T00:00:00": 250.57,
    "2018-02-14T01:00:00": 250.55,
    "2018-02-14T02:00:00": 250.4,
    "2018-02-14T03:00:00": 250.14,
    "2018-02-14T04:00:00": 249.85,
    "2018-02-14T05:00:00": 249.6,
    "2018-02-14T06:00:00": 249.45,
    "2018-02-14T07:00:00": 249.46,
    "2018-02-14T08:00:00": 249.62,
    "2018-02-14T09:00:00": 249.92,
    "2018-02-14T10:00:00": 250.29,
    "2018-02-14T11:00:00": 250.61,
    "2018-02-14T12:00:00": 250.82,
    "2018-02-14T13:00:00": 250.87,
    "2018-02-14T14:00:00": 250.75,
    "2018-02-14T15:00:00": 250.49,
    "2018-02-14T16:00:00": 250.17,
    "2018-02-14T17:00:00": 249.86,
    "2018-02-14T18:00:00": 249.63,
    "2018-02-14T19:00:00": 249.55,
    "2018-02-14T20:00:00": 249.63,
    "2018-02-14T21:00:00": 249.86,
    "2018-02-14T22:00:00": 250.18,
    "2018-02-14T23:00:00": 250.48,
    "2018-02-15T00:00:00": 250.7,
    "2018-02-15T01:00:00": 250.79,
    "2018-02-15T02:00:00": 250.7,
    "2018-02-15T03:00:00": 250.46,
    "2018-02-15T04:00:00": 250.13,
    "2018-02-15T05:00:00": 249.8,
    "2018-02-15T06:00:00": 249.54,
    "2018-02-15T07:00:00": 249.43,
    "2018-02-15T08:00:00": 249.5,
    "2018-02-15T09:00:00": 249.74,
    "2018-02-15T10:00:00": 250.09,
    "2018-02-15T11:00:00": 250.46,
    "2018-02-15T12:00:00": 250.75,
    "2018-02-15T13:00:00": 250.91,
    "2018-02-15T14:00:00": 250.87,
    "2018-02-15T15:00:00": 250.66,
    "2018-02-15T16:00:00": 250.33,
    "2018-02-15T17:00:00": 249.96,
    "2018-02-15T18:00:00": 249.62,
    "2018-02-15T19:00:00": 249.43,
    "2018-02-15T20:00:00": 249.42,
    "2018-02-15T21:00:00": 249.59,
    "2018-02-15T22:00:00": 249.9,
    "2018-02-15T23:00:00": 250.28,
    "2018-02-16T00:00:00": 250.6,
    "2018-02-16T01:00:00": 250.81,
    "2018-02-16T02:00:00": 250.84,
    "2018-02-16T03:00:00": 250.69,
    "2018-02-16T04:00:00": 250.38,
    "2018-02-16T05:00:00": 250.0,
    "2018-02-16T06:00:00": 249.67,
    "2018-02-16T07:00:00": 249.45,
    "2018-02-16T08:00:00": 249.41,
    "2018-02-16T09:00:00": 249.59,
    "2018-02-16T10:00:00": 249.91,
    "2018-02-16T11:00:00": 250.31,
    "2018-02-16T12:00:00": 250.69,
    "2018-02-16T13:00:00": 250.94,
    "2018-02-16T14:00:00": 251.01,
    "2018-02-16T15:00:00": 250.86,
    "2018-02-16T16:00:00": 250.53,
    "2018-02-16T17:00:00": 250.14,
    "2018-02-16T18:00:00": 249.75,
    "2018-02-16T19:00:00": 249.45,
    "2018-02-16T20:00:00": 249.33,
    "2018-02-16T21:00:00": 249.42,
    "2018-02-16T22:00:00": 249.68,
    "2018-02-16T23:00:00": 250.07,
    "2018-02-17T00:00:00": 250.47,
    "2018-02-17T01:00:00": 250.78,
    "2018-02-17T02:00:00": 250.91,
    "2018-02-17T03:00:00": 250.85,
    "2018-02-17T04:00:00": 250.6,
    "2018-02-17T05:00:00": 250.24,
    "2018-02-17T06:00:00": 249.86,
    "2018-02-17T07:00:00": 249.56,
    "2018-02-17T08:00:00": 249.42,
    "2018-02-17T09:00:00": 249.5,
    "2018-02-17T10:00:00": 249.76,
    "2018-02-17T11:00:00": 250.14,
    "2018-02-17T12:00:00": 250.57,
    "2018-02-17T13:00:00": 250.9,
    "2018-02-17T14:00:00": 251.07,
    "2018-02-17T15:00:00": 251.03,
    "2018-02-17T16:00:00": 250.78,
    "2018-02-17T17:00:00": 250.38,
    "2018-02-17T18:00:00": 249.94,
    "2018-02-17T19:00:00": 249.56,
    "2018-02-17T20:00:00": 249.32,
    "2018-02-17T21:00:00": 249.29,
    "2018-02-17T22:00:00": 249.47,
    "2018-02-17T23:00:00": 249.8,
    "2018-02-18T00:00:00": 250.21,
    "2018-02-18T01:00:00": 250.58,
    "2018-02-18T02:00:00": 250.82,
    "2018-02-18T03:00:00": 250.85,
    "2018-02-18T04:00:00": 250.68,
    "2018-02-18T05:00:00": 250.35,
    "2018-02-18T06:00:00": 249.94,
    "2018-02-18T07:00:00": 249.58,
    "2018-02-18T08:00:00": 249.33,
    "2018-02-18T09:00:00": 249.28,
    "2018-02-18T10:00:00": 249.45,
    "2018-02-18T11:00:00": 249.79,
    "2018-02-18T12:00:00": 250.22,
    "2018-02-18T13:00:00": 250.63,
    "2018-02-18T14:00:00": 250.92,
    "2018-02-18T15:00:00": 251.01,
    "2018-02-18T16:00:00": 250.88,
    "2018-02-18T17:00:00": 250.55,
    "2018-02-18T18:00:00": 250.14,
    "2018-02-18T19:00:00": 249.72,
    "2018-02-18T20:00:00": 249.4,
    "2018-02-18T21:00:00": 249.25,
    "2018-02-18T22:00:00": 249.33,
    "2018-02-18T23:00:00": 249.59,
    "2018-02-19T00:00:00": 249.97,
    "2018-02-19T01:00:00": 250.37,
    "2018-02-19T02:00:00": 250.68,
    "2018-02-19T03:00:00": 250.83,
    "2018-02-19T04:00:00": 250.76,
    "2018-02-19T05:00:00": 250.51,
    "2018-02-19T06:00:00": 250.14,
    "2018-02-19T07:00:00": 249.75,
    "2018-02-19T08:00:00": 249.43,
    "2018-02-19T09:00:00": 249.27,
    "2018-02-19T10:00:00": 249.32,
    "2018-02-19T11:00:00": 249.57,
    "2018-02-19T12:00:00": 249.95,
    "2018-02-19T13:00:00": 250.38,
    "2018-02-19T14:00:00": 250.72,
    "2018-02-19T15:00:00": 250.92,
    "2018-02-19T16:00:00": 250.91,
    "2018-02-19T17:00:00": 250.68,
    "2018-02-19T18:00:00": 250.3,
    "2018-02-19T19:00:00": 249.88,
    "2018-02-19T20:00:00": 249.49,
    "2018-02-19T21:00:00": 249.23,
    "2018-02-19T22:00:00": 249.18,
    "2018-02-19T23:00:00": 249.32,
    "2018-02-20T00:00:00": 249.64,
    "2018-02-20T01:00:00": 250.03,
    "2018-02-20T02:00:00": 250.4,
    "2018-02-20T03:00:00": 250.66,
    "2018-02-20T04:00:00": 250.72,
    "2018-02-20T05:00:00": 250.58,
    "2018-02-20T06:00:00": 250.29,
    "2018-02-20T07:00:00": 249.91,
    "2018-02-20T08:00:00": 249.56,
    "2018-02-20T09:00:00": 249.31,
    "2018-02-20T10:00:00": 249.24,
    "2018-02-20T11:00:00": 249.38,
    "2018-02-20T12:00:00": 249.68,
    "2018-02-20T13:00:00": 250.08,
    "2018-02-20T14:00:00": 250.48,
    "2018-02-20T15:00:00": 250.76,
    "2018-02-20T16:00:00": 250.88,
    "2018-02-20T17:00:00": 250.79,
    "2018-02-20T18:00:00": 250.52,
    "2018-02-20T19:00:00": 250.13,
    "2018-02-20T20:00:00": 249.74,
    "2018-02-20T21:00:00": 249.42,
    "2018-02-20T22:00:00": 249.24,
    "2018-02-20T23:00:00": 249.26,
    "2018-02-21T00:00:00": 249.46,
    "2018-02-21T01:00:00": 249.79,
    "2018-02-21T02:00:00": 250.15,
    "2018-02-21T03:00:00": 250.47,
    "2018-02-21T04:00:00": 250.64,
    "2018-02-21T05:00:00": 250.63,
    "2018-02-21T06:00:00": 250.45,
    "2018-02-21T07:00:00": 250.14,
    "2018-02-21T08:00:00": 249.8,
    "2018-02-21T09:00:00": 249.5,
    "2018-02-21T10:00:00": 249.32,
    "2018-02-21T11:00:00": 249.32,
    "2018-02-21T12:00:00": 249.5,
    "2018-02-21T13:00:00": 249.8,
    "2018-02-21T14:00:00": 250.17,
    "2018-02-21T15:00:00": 250.5,
    "2018-02-21T16:00:00": 250.72,
    "2018-02-21T17:00:00": 250.76,
    "2018-02-21T18:00:00": 250.62,
    "2018-02-21T19:00:00": 250.34,
    "2018-02-21T20:00:00": 249.99,
    "2018-02-21T21:00:00": 249.66,
    "2018-02-21T22:00:00": 249.4,
    "2018-02-21T23:00:00": 249.3,
    "2018-02-22T00:00:00": 249.37,
    "2018-02-22T01:00:00": 249.58,
    "2018-02-22T02:00:00": 249.89,
    "2018-02-22T03:00:00": 250.22,
    "2018-02-22T04:00:00": 250.47,
    "2018-02-22T05:00:00": 250.59,
    "2018-02-22T06:00:00": 250.53,
    "2018-02-22T07:00:00": 250.33,
    "2018-02-22T08:00:00": 250.04,
    "2018-02-22T09:00:00": 249.74,
    "2018-02-22T10:00:00": 249.5,
    "2018-02-22T11:00:00": 249.38,
    "2018-02-22T12:00:00": 249.43,
    "2018-02-22T13:00:00": 249.62,
    "2018-02-22T14:00:00": 249.91,
    "2018-02-22T15:00:00": 250.24,
    "2018-02-22T16:00:00": 250.52,
    "2018-02-22T17:00:00": 250.68,
    "2018-02-22T18:00:00": 250.68,
    "2018-02-22T19:00:00": 250.52,
    "2018-02-22T20:00:00": 250.25,
    "2018-02-22T21:00:00": 249.92,
    "2018-02-22T22:00:00": 249.62,
    "2018-02-22T23:00:00": 249.41,
    "2018-02-23T00:00:00": 249.34,
    "2018-02-23T01:00:00": 249.43,
    "2018-02-23T02:00:00": 249.62,
    "2018-02-23T03:00:00": 249.91,
    "2018-02-23T04:00:00": 250.19,
    "2018-02-23T05:00:00": 250.4,
    "2018-02-23T06:00:00": 250.49,
    "2018-02-23T07:00:00": 250.43,
    "2018-02-23T08:00:00": 250.26,
    "2018-02-23T09:00:00": 250.02,
    "2018-02-23T10:00:00": 249.77,
    "2018-02-23T11:00:00": 249.57,
    "2018-02-23T12:00:00": 249.49,
    "2018-02-23T13:00:00": 249.54,
    "2018-02-23T14:00:00": 249.72,
    "2018-02-23T15:00:00": 249.98,
    "2018-02-23T16:00:00": 250.27,
    "2018-02-23T17:00:00": 250.51,
    "2018-02-23T18:00:00": 250.65,
    "2018-02-23T19:00:00": 250.66,
    "2018-02-23T20:00:00": 250.53,
    "2018-02-23T21:00:00": 250.3,
    "2018-02-23T22:00:00": 250.04,
    "2018-02-23T23:00:00": 249.79,
    "2018-02-24T00:00:00": 249.61,
    "2018-02-24T01:00:00": 249.56,
    "2018-02-24T02:00:00": 249.63,
    "2018-02-24T03:00:00": 249.81,
    "2018-02-24T04:00:00": 250.06,
    "2018-02-24T05:00:00": 250.31,
    "2018-02-24T06:00:00": 250.51,
    "2018-02-24T07:00:00": 250.6,
    "2018-02-24T08:00:00": 250.57,
    "2018-02-24T09:00:00": 250.43,
    "2018-02-24T10:00:00": 250.23,
    "2018-02-24T11:00:00": 250.01,
    "2018-02-24T12:00:00": 249.82,
    "2018-02-24T13:00:00": 249.71,
    "2018-02-24T14:00:00": 249.71,
    "2018-02-24T15:00:00": 249.82,
    "2018-02-24T16:00:00": 250.02,
    "2018-02-24T17:00:00": 250.25,
    "2018-02-24T18:00:00": 250.46,
    "2018-02-24T19:00:00": 250.59,
    "2018-02-24T20:00:00": 250.61,
    "2018-02-24T21:00:00": 250.51,
    "2018-02-24T22:00:00": 250.32,
    "2018-02-24T23:00:00": 250.08,
    "2018-02-25T00:00:00": 249.84,
    "2018-02-25T01:00:00": 249.65,
    "2018-02-25T02:00:00": 249.57,
    "2018-02-25T03:00:00": 249.59,
    "2018-02-25T04:00:00": 249.72,
    "2018-02-25T05:00:00": 249.94,
    "2018-02-25T06:00:00": 250.18,
    "2018-02-25T07:00:00": 250.39,
    "2018-02-25T08:00:00": 250.51,
    "2018-02-25T09:00:00": 250.52,
    "2018-02-25T10:00:00": 250.42,
    "2018-02-25T11:00:00": 250.24,
    "2018-02-25T12:00:00": 250.02,
    "2018-02-25T13:00:00": 249.8,
    "2018-02-25T14:00:00": 249.66,
    "2018-02-25T15:00:00": 249.61,
    "2018-02-25T16:00:00": 249.68,
    "2018-02-25T17:00:00": 249.86,
    "2018-02-25T18:00:00": 250.1,
    "2018-02-25T19:00:00": 250.34,
    "2018-02-25T20:00:00": 250.52,
    "2018-02-25T21:00:00": 250.61,
    "2018-02-25T22:00:00": 250.57,
    "2018-02-25T23:00:00": 250.43,
    "2018-02-26T00:00:00": 250.2,
    "2018-02-26T01:00:00": 249.95,
    "2018-02-26T02:00:00": 249.74,
    "2018-02-26T03:00:00": 249.6,
    "2018-02-26T04:00:00": 249.57,
    "2018-02-26T05:00:00": 249.68,
    "2018-02-26T06:00:00": 249.89,
    "2018-02-26T07:00:00": 250.15,
    "2018-02-26T08:00:00": 250.39,
    "2018-02-26T09:00:00": 250.57,
    "2018-02-26T10:00:00": 250.62,
    "2018-02-26T11:00:00": 250.55,
    "2018-02-26T12:00:00": 250.36,
    "2018-02-26T13:00:00": 250.11,
    "2018-02-26T14:00:00": 249.84,
    "2018-02-26T15:00:00": 249.62,
    "2018-02-26T16:00:00": 249.51,
    "2018-02-26T17:00:00": 249.53,
    "2018-02-26T18:00:00": 249.69,
    "2018-02-26T19:00:00": 249.96,
    "2018-02-26T20:00:00": 250.25,
    "2018-02-26T21:00:00": 250.5,
    "2018-02-26T22:00:00": 250.65,
    "2018-02-26T23:00:00": 250.65,
    "2018-02-27T00:00:00": 250.52,
    "2018-02-27T01:00:00": 250.27,
    "2018-02-27T02:00:00": 249.97,
    "2018-02-27T03:00:00": 249.69,
    "2018-02-27T04:00:00": 249.49,
    "2018-02-27T05:00:00": 249.44,
    "2018-02-27T06:00:00": 249.53,
    "2018-02-27T07:00:00": 249.76,
    "2018-02-27T08:00:00": 250.08,
    "2018-02-27T09:00:00": 250.39,
    "2018-02-27T10:00:00": 250.62,
    "2018-02-27T11:00:00": 250.71,
    "2018-02-27T12:00:00": 250.65,
    "2018-02-27T13:00:00": 250.43,
    "2018-02-27T14:00:00": 250.12,
    "2018-02-27T15:00:00": 249.79,
    "2018-02-27T16:00:00": 249.52,
    "2018-02-27T17:00:00": 249.37,
    "2018-02-27T18:00:00": 249.4,
    "2018-02-27T19:00:00": 249.58,
    "2018-02-27T20:00:00": 249.9,
    "2018-02-27T21:00:00": 250.27,
    "2018-02-27T22:00:00": 250.59,
    "2018-02-27T23:00:00": 250.78,
    "2018-02-28T00:00:00": 250.79,
    "2018-02-28T01:00:00": 250.63,
    "2018-02-28T02:00:00": 250.33,
    "2018-02-28T03:00:00": 249.96,
    "2018-02-28T04:00:00": 249.63,
    "2018-02-28T05:00:00": 249.4,
    "2018-02-28T06:00:00": 249.33,
    "2018-02-28T07:00:00": 249.46,
    "2018-02-28T08:00:00": 249.75,
    "2018-02-28T09:00:00": 250.12,
    "2018-02-28T10:00:00": 250.5,
    "2018-02-28T11:00:00": 250.76,
    "2018-02-28T12:00:00": 250.86,
    "2018-02-28T13:00:00": 250.76,
    "2018-02-28T15:00:00": 250.08,
    "2018-02-28T16:00:00": 249.68,
    "2018-02-28T17:00:00": 249.35,
    "2018-02-28T18:00:00": 249.18,
    "2018-02-28T19:00:00": 249.22,
    "2018-02-28T20:00:00": 249.46,
    "2018-02-28T21:00:00": 249.84,
    "2018-02-28T22:00:00": 250.27,
    "2018-02-28T23:00:00": 250.63,
    "2018-03-01T00:00:00": 250.83,
    "2018-03-01T01:00:00": 250.82,
    "2018-03-01T02:00:00": 250.61,
    "2018-03-01T03:00:00": 250.24,
    "2018-03-01T04:00:00": 249.83,
    "2018-03-01T05:00:00": 249.46,
    "2018-03-01T06:00:00": 249.22,
    "2018-03-01T07:00:00": 249.19,
    "2018-03-01T08:00:00": 249.37,
    "2018-03-01T09:00:00": 249.74,
    "2018-03-01T10:00:00": 250.19,
    "2018-03-01T11:00:00": 250.61,
    "2018-03-01T12:00:00": 250.89,
    "2018-03-01T13:00:00": 250.96,
    "2018-03-01T14:00:00": 250.79,
    "2018-03-01T15:00:00": 250.43,
    "2018-03-01T16:00:00": 249.96,
    "2018-03-01T17:00:00": 249.51,
    "2018-03-01T18:00:00": 249.17,
    "2018-03-01T19:00:00": 249.02,
    "2018-03-01T20:00:00": 249.12,
    "2018-03-01T21:00:00": 249.43,
    "2018-03-01T22:00:00": 249.88,
    "2018-03-01T23:00:00": 250.36,
    "2018-03-02T00:00:00": 250.73,
    "2018-03-02T01:00:00": 250.91,
    "2018-03-02T02:00:00": 250.86,
    "2018-03-02T03:00:00": 250.58,
    "2018-03-02T04:00:00": 250.15,
    "2018-03-02T05:00:00": 249.69,
    "2018-03-02T06:00:00": 249.31,
    "2018-03-02T07:00:00": 249.1,
    "2018-03-02T08:00:00": 249.13,
    "2018-03-02T09:00:00": 249.39,
    "2018-03-02T10:00:00": 249.83,
    "2018-03-02T11:00:00": 250.33,
    "2018-03-02T12:00:00": 250.76,
    "2018-03-02T13:00:00": 251.01,
    "2018-03-02T14:00:00": 251.0,
    "2018-03-02T15:00:00": 250.75,
    "2018-03-02T16:00:00": 250.31,
    "2018-03-02T17:00:00": 249.79,
    "2018-03-02T18:00:00": 249.33,
    "2018-03-02T19:00:00": 249.01,
    "2018-03-02T20:00:00": 248.93,
    "2018-03-02T21:00:00": 249.1,
    "2018-03-02T22:00:00": 249.49,
    "2018-03-02T23:00:00": 249.98,
    "2018-03-03T00:00:00": 250.47,
    "2018-03-03T01:00:00": 250.81,
    "2018-03-03T02:00:00": 250.94,
    "2018-03-03T03:00:00": 250.8,
    "2018-03-03T04:00:00": 250.45,
    "2018-03-03T05:00:00": 249.98,
    "2018-03-03T06:00:00": 249.52,
    "2018-03-03T07:00:00": 249.17,
    "2018-03-03T08:00:00": 249.03,
    "2018-03-03T09:00:00": 249.15,
    "2018-03-03T10:00:00": 249.49,
    "2018-03-03T11:00:00": 249.97,
    "2018-03-03T12:00:00": 250.48,
    "2018-03-03T13:00:00": 250.86,
    "2018-03-03T14:00:00": 251.04,
    "2018-03-03T15:00:00": 250.96,
    "2018-03-03T16:00:00": 250.63,
    "2018-03-03T17:00:00": 250.14,
    "2018-03-03T18:00:00": 249.62,
    "2018-03-03T19:00:00": 249.18,
    "2018-03-03T20:00:00": 248.92,
    "2018-03-03T21:00:00": 248.91,
    "2018-03-03T22:00:00": 249.15,
    "2018-03-03T23:00:00": 249.58,
    "2018-03-04T00:00:00": 250.08,
    "2018-03-04T01:00:00": 250.52,
    "2018-03-04T02:00:00": 250.8,
    "2018-03-04T03:00:00": 250.84,
    "2018-03-04T04:00:00": 250.63,
    "2018-03-04T05:00:00": 250.23,
    "2018-03-04T06:00:00": 249.75,
    "2018-03-04T07:00:00": 249.32,
    "2018-03-04T08:00:00": 249.03,
    "2018-03-04T09:00:00": 248.98,
    "2018-03-04T10:00:00": 249.18,
    "2018-03-04T11:00:00": 249.58,
    "2018-03-04T12:00:00": 250.08,
    "2018-03-04T13:00:00": 250.55,
    "2018-03-04T14:00:00": 250.87,
    "2018-03-04T15:00:00": 250.97,
    "2018-03-04T16:00:00": 250.8,
    "2018-03-04T17:00:00": 250.42,
    "2018-03-04T18:00:00": 249.93,
    "2018-03-04T19:00:00": 249.44,
    "2018-03-04T20:00:00": 249.06,
    "2018-03-04T21:00:00": 248.89,
    "2018-03-04T22:00:00": 248.97,
    "2018-03-04T23:00:00": 249.27,
    "2018-03-05T00:00:00": 249.72,
    "2018-03-05T01:00:00": 250.2,
    "2018-03-05T02:00:00": 250.58,
    "2018-03-05T03:00:00": 250.77,
    "2018-03-05T04:00:00": 250.73,
    "2018-03-05T05:00:00": 250.46,
    "2018-03-05T06:00:00": 250.04,
    "2018-03-05T07:00:00": 249.59,
    "2018-03-05T08:00:00": 249.22,
    "2018-03-05T09:00:00": 249.02,
    "2018-03-05T10:00:00": 249.05,
    "2018-03-05T11:00:00": 249.31,
    "2018-03-05T12:00:00": 249.73,
    "2018-03-05T13:00:00": 250.2,
    "2018-03-05T14:00:00": 250.6,
    "2018-03-05T15:00:00": 250.83,
    "2018-03-05T16:00:00": 250.84,
    "2018-03-05T17:00:00": 250.62,
    "2018-03-05T18:00:00": 250.22,
    "2018-03-05T19:00:00": 249.75,
    "2018-03-05T20:00:00": 249.33,
    "2018-03-05T21:00:00": 249.04,
    "2018-03-05T22:00:00": 248.97,
    "2018-03-05T23:00:00": 249.11,
    "2018-03-06T00:00:00": 249.43,
    "2018-03-06T01:00:00": 249.85,
    "2018-03-06T02:00:00": 250.26,
    "2018-03-06T03:00:00": 250.55,
    "2018-03-06T04:00:00": 250.65,
    "2018-03-06T05:00:00": 250.53,
    "2018-03-06T06:00:00": 250.24,
    "2018-03-06T07:00:00": 249.84,
    "2018-03-06T08:00:00": 249.46,
    "2018-03-06T09:00:00": 249.17,
    "2018-03-06T10:00:00": 249.07,
    "2018-03-06T11:00:00": 249.18,
    "2018-03-06T12:00:00": 249.47,
    "2018-03-06T13:00:00": 250.14,
    "2018-03-06T16:00:00": 250.89,
    "2018-03-06T17:00:00": 250.82,
    "2018-03-06T18:00:00": 250.57,
    "2018-03-06T19:00:00": 250.19,
    "2018-03-06T20:00:00": 249.79,
    "2018-03-06T21:00:00": 249.45,
    "2018-03-06T22:00:00": 249.26,
    "2018-03-06T23:00:00": 249.27,
    "2018-03-07T00:00:00": 249.45,
    "2018-03-07T01:00:00": 249.77,
    "2018-03-07T02:00:00": 250.15,
    "2018-03-07T03:00:00": 250.47,
    "2018-03-07T04:00:00": 250.66,
    "2018-03-07T05:00:00": 250.68,
    "2018-03-07T06:00:00": 250.52,
    "2018-03-07T07:00:00": 250.22,
    "2018-03-07T08:00:00": 249.88,
    "2018-03-07T09:00:00": 249.58,
    "2018-03-07T10:00:00": 249.38,
    "2018-03-07T11:00:00": 249.36,
    "2018-03-07T12:00:00": 249.5,
    "2018-03-07T13:00:00": 249.79,
    "2018-03-07T14:00:00": 250.14,
    "2018-03-07T15:00:00": 250.47,
    "2018-03-07T16:00:00": 250.69,
    "2018-03-07T17:00:00": 250.76,
    "2018-03-07T18:00:00": 250.65,
    "2018-03-07T19:00:00": 250.4,
    "2018-03-07T20:00:00": 250.07,
    "2018-03-07T21:00:00": 249.74,
    "2018-03-07T22:00:00": 249.49,
    "2018-03-07T23:00:00": 249.38,
    "2018-03-08T00:00:00": 249.43,
    "2018-03-08T01:00:00": 249.61,
    "2018-03-08T02:00:00": 249.9,
    "2018-03-08T03:00:00": 250.19,
    "2018-03-08T04:00:00": 250.43,
    "2018-03-08T05:00:00": 250.55,
    "2018-03-08T06:00:00": 250.52,
    "2018-03-08T07:00:00": 250.36,
    "2018-03-08T08:00:00": 250.11,
    "2018-03-08T09:00:00": 249.84,
    "2018-03-08T10:00:00": 249.6,
    "2018-03-08T11:00:00": 249.48,
    "2018-03-08T12:00:00": 249.5,
    "2018-03-08T13:00:00": 249.65,
    "2018-03-08T14:00:00": 249.89,
    "2018-03-08T15:00:00": 250.17,
    "2018-03-08T16:00:00": 250.42,
    "2018-03-08T17:00:00": 250.57,
    "2018-03-08T18:00:00": 250.58,
    "2018-03-08T19:00:00": 250.47,
    "2018-03-08T20:00:00": 250.25,
    "2018-03-08T21:00:00": 249.99,
    "2018-03-08T22:00:00": 249.74,
    "2018-03-08T23:00:00": 249.57,
    "2018-03-09T00:00:00": 249.51,
    "2018-03-09T01:00:00": 249.58,
    "2018-03-09T02:00:00": 249.75,
    "2018-03-09T03:00:00": 249.99,
    "2018-03-09T04:00:00": 250.23,
    "2018-03-09T05:00:00": 250.4,
    "2018-03-09T06:00:00": 250.48,
    "2018-03-09T07:00:00": 250.45,
    "2018-03-09T08:00:00": 250.31,
    "2018-03-09T09:00:00": 250.11,
    "2018-03-09T10:00:00": 249.9,
    "2018-03-09T11:00:00": 249.73,
    "2018-03-09T12:00:00": 249.66,
    "2018-03-09T13:00:00": 249.69,
    "2018-03-09T14:00:00": 249.82,
    "2018-03-09T15:00:00": 250.01,
    "2018-03-09T16:00:00": 250.22,
    "2018-03-09T17:00:00": 250.4,
    "2018-03-09T18:00:00": 250.51,
    "2018-03-09T19:00:00": 250.51,
    "2018-03-09T20:00:00": 250.42,
    "2018-03-09T21:00:00": 250.25,
    "2018-03-09T22:00:00": 250.05,
    "2018-03-09T23:00:00": 249.86,
    "2018-03-10T00:00:00": 249.73,
    "2018-03-10T01:00:00": 249.7,
    "2018-03-10T02:00:00": 249.76,
    "2018-03-10T03:00:00": 249.9,
    "2018-03-10T04:00:00": 250.08,
    "2018-03-10T05:00:00": 250.26,
    "2018-03-10T06:00:00": 250.4,
    "2018-03-10T07:00:00": 250.45,
    "2018-03-10T08:00:00": 250.43,
    "2018-03-10T09:00:00": 250.32,
    "2018-03-10T10:00:00": 250.17,
    "2018-03-10T11:00:00": 250.0,
    "2018-03-10T12:00:00": 249.86,
    "2018-03-10T13:00:00": 249.79,
    "2018-03-10T14:00:00": 249.79,
    "2018-03-10T15:00:00": 249.86,
    "2018-03-10T16:00:00": 250.0,
    "2018-03-10T17:00:00": 250.16,
    "2018-03-10T18:00:00": 250.3,
    "2018-03-10T19:00:00": 250.4,
    "2018-03-10T20:00:00": 250.41,
    "2018-03-10T21:00:00": 250.36,
    "2018-03-10T22:00:00": 250.23,
    "2018-03-10T23:00:00": 250.08,
    "2018-03-11T00:00:00": 249.94,
    "2018-03-11T01:00:00": 249.83,
    "2018-03-11T02:00:00": 249.78,
    "2018-03-11T03:00:00": 249.81,
    "2018-03-11T04:00:00": 249.91,
    "2018-03-11T05:00:00": 250.06,
    "2018-03-11T06:00:00": 250.22,
    "2018-03-11T07:00:00": 250.35,
    "2018-03-11T08:00:00": 250.43,
    "2018-03-11T09:00:00": 250.44,
    "2018-03-11T10:00:00": 250.38,
    "2018-03-11T11:00:00": 250.25,
    "2018-03-11T12:00:00": 250.1,
    "2018-03-11T13:00:00": 249.96,
    "2018-03-11T14:00:00": 249.85,
    "2018-03-11T15:00:00": 249.81,
    "2018-03-11T16:00:00": 249.85,
    "2018-03-11T17:00:00": 249.95,
    "2018-03-11T18:00:00": 250.09,
    "2018-03-11T19:00:00": 250.24,
    "2018-03-11T20:00:00": 250.35,
    "2018-03-11T21:00:00": 250.4,
    "2018-03-11T22:00:00": 250.38,
    "2018-03-11T23:00:00": 250.28,
    "2018-03-12T00:00:00": 250.13,
    "2018-03-12T01:00:00": 249.96,
    "2018-03-12T02:00:00": 249.82,
    "2018-03-12T03:00:00": 249.73,
    "2018-03-12T04:00:00": 249.73,
    "2018-03-12T05:00:00": 249.8,
    "2018-03-12T06:00:00": 249.94,
    "2018-03-12T07:00:00": 250.12,
    "2018-03-12T08:00:00": 250.28,
    "2018-03-12T09:00:00": 250.39,
    "2018-03-12T10:00:00": 250.43,
    "2018-03-12T11:00:00": 250.38,
    "2018-03-12T12:00:00": 250.26,
    "2018-03-12T13:00:00": 250.09,
    "2018-03-12T14:00:00": 249.92,
    "2018-03-12T15:00:00": 249.78,
    "2018-03-12T16:00:00": 249.71,
    "2018-03-12T17:00:00": 249.73,
    "2018-03-12T18:00:00": 249.83,
    "2018-03-12T19:00:00": 250.0,
    "2018-03-12T20:00:00": 250.19,
    "2018-03-12T21:00:00": 250.35,
    "2018-03-12T22:00:00": 250.44,
    "2018-03-12T23:00:00": 250.45,
    "2018-03-13T00:00:00": 250.36,
    "2018-03-13T01:00:00": 250.2,
    "2018-03-13T02:00:00": 250.02,
    "2018-03-13T03:00:00": 249.85,
    "2018-03-13T04:00:00": 249.74,
    "2018-03-13T05:00:00": 249.73,
    "2018-03-13T06:00:00": 249.82,
    "2018-03-13T07:00:00": 249.98,
    "2018-03-13T08:00:00": 250.19,
    "2018-03-13T09:00:00": 250.39,
    "2018-03-13T10:00:00": 250.53,
    "2018-03-13T11:00:00": 250.57,
    "2018-03-13T12:00:00": 250.51,
    "2018-03-13T13:00:00": 250.35,
    "2018-03-13T14:00:00": 250.13,
    "2018-03-13T15:00:00": 249.91,
    "2018-03-13T16:00:00": 249.73,
    "2018-03-13T17:00:00": 249.65,
    "2018-03-13T18:00:00": 249.67,
    "2018-03-13T19:00:00": 249.81,
    "2018-03-13T20:00:00": 250.01,
    "2018-03-13T21:00:00": 250.24,
    "2018-03-13T22:00:00": 250.43,
    "2018-03-13T23:00:00": 250.52,
    "2018-03-14T00:00:00": 250.5,
    "2018-03-14T01:00:00": 250.37,
    "2018-03-14T02:00:00": 250.15,
    "2018-03-14T03:00:00": 249.92,
    "2018-03-14T04:00:00": 249.71,
    "2018-03-14T05:00:00": 249.6,
    "2018-03-14T06:00:00": 249.61,
    "2018-03-14T07:00:00": 249.74,
    "2018-03-14T08:00:00": 249.97,
    "2018-03-14T09:00:00": 250.25,
    "2018-03-14T10:00:00": 250.49,
    "2018-03-14T11:00:00": 250.65,
    "2018-03-14T12:00:00": 250.68,
    "2018-03-14T13:00:00": 250.57,
    "2018-03-14T14:00:00": 250.36,
    "2018-03-14T15:00:00": 250.09,
    "2018-03-14T16:00:00": 249.83,
    "2018-03-14T17:00:00": 249.65,
    "2018-03-14T18:00:00": 249.59,
    "2018-03-14T19:00:00": 249.68,
    "2018-03-14T20:00:00": 249.88,
    "2018-03-14T21:00:00": 250.17,
    "2018-03-14T22:00:00": 250.45,
    "2018-03-14T23:00:00": 250.65,
    "2018-03-15T00:00:00": 250.73,
    "2018-03-15T01:00:00": 250.66,
    "2018-03-15T02:00:00": 250.45,
    "2018-03-15T03:00:00": 250.17,
    "2018-03-15T04:00:00": 249.88,
    "2018-03-15T05:00:00": 249.66,
    "2018-03-15T06:00:00": 249.56,
    "2018-03-15T07:00:00": 249.62,
    "2018-03-15T08:00:00": 249.83,
    "2018-03-15T09:00:00": 250.13,
    "2018-03-15T10:00:00": 250.45,
    "2018-03-15T11:00:00": 250.7,
    "2018-03-15T12:00:00": 250.83,
    "2018-03-15T13:00:00": 250.79,
    "2018-03-15T14:00:00": 250.6,
    "2018-03-15T15:00:00": 250.31,
    "2018-03-15T16:00:00": 249.98,
    "2018-03-15T17:00:00": 249.69,
    "2018-03-15T18:00:00": 249.53,
    "2018-03-15T19:00:00": 249.53,
    "2018-03-15T20:00:00": 249.69,
    "2018-03-15T21:00:00": 249.99,
    "2018-03-15T22:00:00": 250.34,
    "2018-03-15T23:00:00": 250.64,
    "2018-03-16T00:00:00": 250.83,
    "2018-03-16T01:00:00": 250.85,
    "2018-03-16T02:00:00": 250.7,
    "2018-03-16T03:00:00": 250.41,
    "2018-03-16T04:00:00": 250.07,
    "2018-03-16T05:00:00": 249.76,
    "2018-03-16T06:00:00": 249.55,
    "2018-03-16T07:00:00": 249.52,
    "2018-03-16T08:00:00": 249.68,
    "2018-03-16T09:00:00": 249.97,
    "2018-03-16T10:00:00": 250.34,
    "2018-03-16T11:00:00": 250.68,
    "2018-03-16T12:00:00": 250.91,
    "2018-03-16T13:00:00": 250.98,
    "2018-03-16T14:00:00": 250.85,
    "2018-03-16T15:00:00": 250.56,
    "2018-03-16T16:00:00": 250.19,
    "2018-03-16T17:00:00": 249.82,
    "2018-03-16T18:00:00": 249.54,
    "2018-03-16T19:00:00": 249.43,
    "2018-03-16T20:00:00": 249.5,
    "2018-03-16T21:00:00": 249.76,
    "2018-03-16T22:00:00": 250.13,
    "2018-03-16T23:00:00": 250.51,
    "2018-03-17T00:00:00": 250.81,
    "2018-03-17T01:00:00": 250.94,
    "2018-03-17T02:00:00": 250.88,
    "2018-03-17T03:00:00": 250.64,
    "2018-03-17T04:00:00": 250.29,
    "2018-03-17T05:00:00": 249.92,
    "2018-03-17T06:00:00": 249.62,
    "2018-03-17T07:00:00": 249.48,
    "2018-03-17T08:00:00": 249.53,
    "2018-03-17T09:00:00": 249.78,
    "2018-03-17T10:00:00": 250.15,
    "2018-03-17T11:00:00": 250.57,
    "2018-03-17T12:00:00": 250.9,
    "2018-03-17T13:00:00": 251.08,
    "2018-03-17T14:00:00": 251.04,
    "2018-03-17T15:00:00": 250.81,
    "2018-03-17T16:00:00": 250.42,
    "2018-03-17T17:00:00": 250.0,
    "2018-03-17T18:00:00": 249.62,
    "2018-03-17T19:00:00": 249.39,
    "2018-03-17T20:00:00": 249.36,
    "2018-03-17T21:00:00": 249.54,
    "2018-03-17T22:00:00": 249.9,
    "2018-03-17T23:00:00": 250.32,
    "2018-03-18T00:00:00": 250.7,
    "2018-03-18T01:00:00": 250.94,
    "2018-03-18T02:00:00": 250.98,
    "2018-03-18T03:00:00": 250.82,
    "2018-03-18T04:00:00": 250.48,
    "2018-03-18T05:00:00": 250.07,
    "2018-03-18T06:00:00": 249.69,
    "2018-03-18T07:00:00": 249.42,
    "2018-03-18T08:00:00": 249.36,
    "2018-03-18T09:00:00": 249.52,
    "2018-03-18T10:00:00": 249.86,
    "2018-03-18T11:00:00": 250.3,
    "2018-03-18T12:00:00": 250.71,
    "2018-03-18T13:00:00": 251.01,
    "2018-03-18T14:00:00": 251.1,
    "2018-03-18T15:00:00": 250.96,
    "2018-03-18T16:00:00": 250.63,
    "2018-03-18T17:00:00": 250.19,
    "2018-03-18T18:00:00": 249.75,
    "2018-03-18T19:00:00": 249.41,
    "2018-03-18T20:00:00": 249.26,
    "2018-03-18T21:00:00": 249.32,
    "2018-03-18T22:00:00": 249.6,
    "2018-03-18T23:00:00": 250.01,
    "2018-03-19T00:00:00": 250.44,
    "2018-03-19T01:00:00": 250.78,
    "2018-03-19T02:00:00": 250.94,
    "2018-03-19T03:00:00": 250.87,
    "2018-03-19T04:00:00": 250.6,
    "2018-03-19T05:00:00": 250.18,
    "2018-03-19T06:00:00": 249.74,
    "2018-03-19T07:00:00": 249.39,
    "2018-03-19T08:00:00": 249.2,
    "2018-03-19T09:00:00": 249.23,
    "2018-03-19T10:00:00": 249.48,
    "2018-03-19T11:00:00": 249.89,
    "2018-03-19T12:00:00": 250.34,
    "2018-03-19T13:00:00": 250.72,
    "2018-03-19T14:00:00": 250.94,
    "2018-03-19T15:00:00": 250.93,
    "2018-03-19T16:00:00": 250.69,
    "2018-03-19T17:00:00": 250.28,
    "2018-03-19T18:00:00": 249.82,
    "2018-03-19T19:00:00": 249.4,
    "2018-03-19T20:00:00": 249.13,
    "2018-03-19T21:00:00": 249.08,
    "2018-03-19T22:00:00": 249.26,
    "2018-03-19T23:00:00": 249.62,
    "2018-03-20T00:00:00": 250.07,
    "2018-03-20T01:00:00": 250.49,
    "2018-03-20T02:00:00": 250.78,
    "2018-03-20T03:00:00": 250.86,
    "2018-03-20T04:00:00": 250.72,
    "2018-03-20T05:00:00": 250.39,
    "2018-03-20T06:00:00": 249.98,
    "2018-03-20T07:00:00": 249.59,
    "2018-03-20T08:00:00": 249.31,
    "2018-03-20T09:00:00": 249.23,
    "2018-03-20T10:00:00": 249.39,
    "2018-03-20T11:00:00": 249.74,
    "2018-03-20T12:00:00": 250.19,
    "2018-03-20T13:00:00": 250.65,
    "2018-03-20T14:00:00": 250.98,
    "2018-03-20T15:00:00": 251.11,
    "2018-03-20T16:00:00": 251.01,
    "2018-03-20T17:00:00": 250.71,
    "2018-03-20T18:00:00": 250.28,
    "2018-03-20T19:00:00": 249.84,
    "2018-03-20T20:00:00": 249.48,
    "2018-03-20T21:00:00": 249.28,
    "2018-03-20T22:00:00": 249.31,
    "2018-03-20T23:00:00": 249.54,
    "2018-03-21T00:00:00": 249.91,
    "2018-03-21T01:00:00": 250.34,
    "2018-03-21T02:00:00": 250.68,
    "2018-03-21T03:00:00": 250.87,
    "2018-03-21T04:00:00": 250.85,
    "2018-03-21T05:00:00": 250.62,
    "2018-03-21T06:00:00": 250.24,
    "2018-03-21T07:00:00": 249.82,
    "2018-03-21T08:00:00": 249.45,
    "2018-03-21T09:00:00": 249.24,
    "2018-03-21T10:00:00": 249.23,
    "2018-03-21T11:00:00": 249.45,
    "2018-03-21T12:00:00": 249.82,
    "2018-03-21T13:00:00": 250.26,
    "2018-03-21T14:00:00": 250.66,
    "2018-03-21T15:00:00": 250.92,
    "2018-03-21T16:00:00": 250.97,
    "2018-03-21T17:00:00": 250.8,
    "2018-03-21T18:00:00": 250.46,
    "2018-03-21T19:00:00": 250.03,
    "2018-03-21T20:00:00": 249.63,
    "2018-03-21T21:00:00": 249.35,
    "2018-03-21T22:00:00": 249.26,
    "2018-03-21T23:00:00": 249.38,
    "2018-03-22T00:00:00": 249.67,
    "2018-03-22T01:00:00": 250.08,
    "2018-03-22T02:00:00": 250.48,
    "2018-03-22T03:00:00": 250.77,
    "2018-03-22T04:00:00": 250.89,
    "2018-03-22T05:00:00": 250.8,
    "2018-03-22T06:00:00": 250.54,
    "2018-03-22T07:00:00": 250.17,
    "2018-03-22T08:00:00": 249.79,
    "2018-03-22T09:00:00": 249.5,
    "2018-03-22T10:00:00": 249.36,
    "2018-03-22T11:00:00": 249.42,
    "2018-03-22T12:00:00": 249.66,
    "2018-03-22T13:00:00": 250.02,
    "2018-03-22T14:00:00": 250.42,
    "2018-03-22T15:00:00": 250.73,
    "2018-03-22T16:00:00": 250.9,
    "2018-03-22T17:00:00": 250.88,
    "2018-03-22T18:00:00": 250.66,
    "2018-03-22T19:00:00": 250.31,
    "2018-03-22T20:00:00": 249.92,
    "2018-03-22T21:00:00": 249.57,
    "2018-03-22T22:00:00": 249.35,
    "2018-03-22T23:00:00": 249.31,
    "2018-03-23T00:00:00": 249.46,
    "2018-03-23T01:00:00": 249.74,
    "2018-03-23T02:00:00": 250.1,
    "2018-03-23T03:00:00": 250.44,
    "2018-03-23T04:00:00": 250.67,
    "2018-03-23T05:00:00": 250.73,
    "2018-03-23T06:00:00": 250.62,
    "2018-03-23T07:00:00": 250.36,
    "2018-03-23T08:00:00": 250.04,
    "2018-03-23T09:00:00": 249.73,
    "2018-03-23T10:00:00": 249.5,
    "2018-03-23T11:00:00": 249.43,
    "2018-03-23T12:00:00": 249.53,
    "2018-03-23T13:00:00": 249.78,
    "2018-03-23T14:00:00": 250.11,
    "2018-03-23T15:00:00": 250.46,
    "2018-03-23T16:00:00": 250.72,
    "2018-03-23T17:00:00": 250.84,
    "2018-03-23T18:00:00": 250.8,
    "2018-03-23T19:00:00": 250.59,
    "2018-03-23T20:00:00": 250.28,
    "2018-03-23T21:00:00": 249.95,
    "2018-03-23T22:00:00": 249.66,
    "2018-03-23T23:00:00": 249.48,
    "2018-03-24T00:00:00": 249.47,
    "2018-03-24T01:00:00": 249.61,
    "2018-03-24T02:00:00": 249.86,
    "2018-03-24T03:00:00": 250.16,
    "2018-03-24T04:00:00": 250.43,
    "2018-03-24T05:00:00": 250.6,
    "2018-03-24T06:00:00": 250.63,
    "2018-03-24T07:00:00": 250.51,
    "2018-03-24T08:00:00": 250.29,
    "2018-03-24T09:00:00": 250.02,
    "2018-03-24T10:00:00": 249.75,
    "2018-03-24T11:00:00": 249.56,
    "2018-03-24T12:00:00": 249.49,
    "2018-03-24T13:00:00": 249.57,
    "2018-03-24T14:00:00": 249.77,
    "2018-03-24T15:00:00": 250.04,
    "2018-03-24T16:00:00": 250.32,
    "2018-03-24T17:00:00": 250.54,
    "2018-03-24T18:00:00": 250.64,
    "2018-03-24T19:00:00": 250.6,
    "2018-03-24T20:00:00": 250.44,
    "2018-03-24T21:00:00": 250.2,
    "2018-03-24T22:00:00": 249.94,
    "2018-03-24T23:00:00": 249.72,
    "2018-03-25T00:00:00": 249.58,
    "2018-03-25T01:00:00": 249.58,
    "2018-03-25T02:00:00": 249.7,
    "2018-03-25T04:00:00": 249.92,
    "2018-03-25T05:00:00": 250.18,
    "2018-03-25T06:00:00": 250.42,
    "2018-03-25T07:00:00": 250.58,
    "2018-03-25T08:00:00": 250.63,
    "2018-03-25T09:00:00": 250.55,
    "2018-03-25T10:00:00": 250.38,
    "2018-03-25T11:00:00": 250.15,
    "2018-03-25T12:00:00": 249.91,
    "2018-03-25T13:00:00": 249.72,
    "2018-03-25T14:00:00": 249.63,
    "2018-03-25T15:00:00": 249.66,
    "2018-03-25T16:00:00": 249.78,
    "2018-03-25T17:00:00": 249.99,
    "2018-03-25T18:00:00": 250.22,
    "2018-03-25T19:00:00": 250.42,
    "2018-03-25T20:00:00": 250.54,
    "2018-03-25T21:00:00": 250.54,
    "2018-03-25T22:00:00": 250.44,
    "2018-03-25T23:00:00": 250.25,
    "2018-03-26T00:00:00": 250.03,
    "2018-03-26T01:00:00": 249.81,
    "2018-03-26T02:00:00": 249.66,
    "2018-03-26T03:00:00": 249.62,
    "2018-03-26T04:00:00": 249.68,
    "2018-03-26T05:00:00": 249.84,
    "2018-03-26T06:00:00": 250.07,
    "2018-03-26T07:00:00": 250.3,
    "2018-03-26T08:00:00": 250.48,
    "2018-03-26T09:00:00": 250.57,
    "2018-03-26T10:00:00": 250.55,
    "2018-03-26T11:00:00": 250.42,
    "2018-03-26T12:00:00": 250.22,
    "2018-03-26T13:00:00": 249.98,
    "2018-03-26T14:00:00": 249.77,
    "2018-03-26T15:00:00": 249.63,
    "2018-03-26T16:00:00": 249.6,
    "2018-03-26T17:00:00": 249.68,
    "2018-03-26T18:00:00": 249.86,
    "2018-03-26T19:00:00": 250.09,
    "2018-03-26T20:00:00": 250.32,
    "2018-03-26T21:00:00": 250.5,
    "2018-03-26T22:00:00": 250.58,
    "2018-03-26T23:00:00": 250.54,
    "2018-03-27T00:00:00": 250.4,
    "2018-03-27T01:00:00": 250.17,
    "2018-03-27T02:00:00": 249.94,
    "2018-03-27T03:00:00": 249.75,
    "2018-03-27T04:00:00": 249.64,
    "2018-03-27T05:00:00": 249.65,
    "2018-03-27T06:00:00": 249.77,
    "2018-03-27T07:00:00": 249.99,
    "2018-03-27T08:00:00": 250.25,
    "2018-03-27T09:00:00": 250.48,
    "2018-03-27T10:00:00": 250.62,
    "2018-03-27T11:00:00": 250.65,
    "2018-03-27T12:00:00": 250.55,
    "2018-03-27T13:00:00": 250.34,
    "2018-03-27T14:00:00": 250.07,
    "2018-03-27T15:00:00": 249.8,
    "2018-03-27T16:00:00": 249.59,
    "2018-03-27T17:00:00": 249.5,
    "2018-03-27T18:00:00": 249.55,
    "2018-03-27T19:00:00": 249.73,
    "2018-03-27T20:00:00": 250.0,
    "2018-03-27T21:00:00": 250.29,
    "2018-03-27T22:00:00": 250.53,
    "2018-03-27T23:00:00": 250.66,
    "2018-03-28T00:00:00": 250.65,
    "2018-03-28T01:00:00": 250.51,
    "2018-03-28T02:00:00": 250.26,
    "2018-03-28T03:00:00": 249.98,
    "2018-03-28T04:00:00": 249.72,
    "2018-03-28T05:00:00": 249.56,
    "2018-03-28T06:00:00": 249.55,
    "2018-03-28T07:00:00": 249.68,
    "2018-03-28T08:00:00": 249.94,
    "2018-03-28T09:00:00": 250.26,
    "2018-03-28T10:00:00": 250.56,
    "2018-03-28T11:00:00": 250.77,
    "2018-03-28T12:00:00": 250.82,
    "2018-03-28T13:00:00": 250.71,
    "2018-03-28T14:00:00": 250.46,
    "2018-03-28T15:00:00": 250.13,
    "2018-03-28T16:00:00": 249.79,
    "2018-03-28T17:00:00": 249.52,
    "2018-03-28T18:00:00": 249.4,
    "2018-03-28T19:00:00": 249.44,
    "2018-03-28T20:00:00": 249.65,
    "2018-03-28T21:00:00": 249.98,
    "2018-03-28T22:00:00": 250.33,
    "2018-03-28T23:00:00": 250.62,
    "2018-03-29T00:00:00": 250.78,
    "2018-03-29T01:00:00": 250.77,
    "2018-03-29T02:00:00": 250.59,
    "2018-03-29T03:00:00": 250.28,
    "2018-03-29T04:00:00": 249.93,
    "2018-03-29T05:00:00": 249.62,
    "2018-03-29T06:00:00": 249.43,
    "2018-03-29T07:00:00": 249.41,
    "2018-03-29T08:00:00": 249.57,
    "2018-03-29T09:00:00": 249.88,
    "2018-03-29T10:00:00": 250.26,
    "2018-03-29T11:00:00": 250.6,
    "2018-03-29T12:00:00": 250.83,
    "2018-03-29T13:00:00": 250.87,
    "2018-03-29T14:00:00": 250.72,
    "2018-03-29T15:00:00": 250.4,
    "2018-03-29T16:00:00": 250.01,
    "2018-03-29T17:00:00": 249.62,
    "2018-03-29T18:00:00": 249.33,
    "2018-03-29T19:00:00": 249.22,
    "2018-03-29T20:00:00": 249.32,
    "2018-03-29T21:00:00": 249.6,
    "2018-03-29T22:00:00": 250.0,
    "2018-03-29T23:00:00": 250.41,
    "2018-03-30T00:00:00": 250.74,
    "2018-03-30T01:00:00": 250.89,
    "2018-03-30T02:00:00": 250.84,
    "2018-03-30T03:00:00": 250.6,
    "2018-03-30T04:00:00": 250.23,
    "2018-03-30T05:00:00": 249.84,
    "2018-03-30T06:00:00": 249.5,
    "2018-03-30T07:00:00": 249.32,
    "2018-03-30T08:00:00": 249.36,
    "2018-03-30T09:00:00": 249.58,
    "2018-03-30T10:00:00": 249.97,
    "2018-03-30T11:00:00": 250.4,
    "2018-03-30T12:00:00": 250.77,
    "2018-03-30T13:00:00": 250.97,
    "2018-03-30T14:00:00": 250.96,
    "2018-03-30T15:00:00": 250.74,
    "2018-03-30T16:00:00": 250.35,
    "2018-03-30T17:00:00": 249.89,
    "2018-03-30T18:00:00": 249.48,
    "2018-03-30T19:00:00": 249.19,
    "2018-03-30T20:00:00": 249.12,
    "2018-03-30T21:00:00": 249.27,
    "2018-03-30T22:00:00": 249.63,
    "2018-03-30T23:00:00": 250.09,
    "2018-03-31T00:00:00": 250.53,
    "2018-03-31T01:00:00": 250.84,
    "2018-03-31T02:00:00": 250.95,
    "2018-03-31T03:00:00": 250.83,
    "2018-03-31T04:00:00": 250.51,
    "2018-03-31T05:00:00": 250.07,
    "2018-03-31T06:00:00": 249.64,
    "2018-03-31T07:00:00": 249.32,
    "2018-03-31T08:00:00": 249.19,
    "2018-03-31T09:00:00": 249.3,
    "2018-03-31T10:00:00": 249.62,
    "2018-03-31T11:00:00": 250.08,
    "2018-03-31T12:00:00": 250.55,
    "2018-03-31T13:00:00": 250.9,
    "2018-03-31T14:00:00": 251.06,
    "2018-03-31T15:00:00": 250.98,
    "2018-03-31T16:00:00": 250.67,
    "2018-03-31T17:00:00": 250.2,
    "2018-03-31T18:00:00": 249.71,
    "2018-03-31T19:00:00": 249.29,
    "2018-03-31T20:00:00": 249.05,
    "2018-03-31T21:00:00": 249.06,
    "2018-03-31T22:00:00": 249.3,
    "2018-03-31T23:00:00": 249.72,
    "2018-04-01T00:00:00": 250.22,
    "2018-04-01T01:00:00": 250.65,
    "2018-04-01T02:00:00": 250.91,
    "2018-04-01T03:00:00": 250.94,
    "2018-04-01T04:00:00": 250.74,
    "2018-04-01T05:00:00": 250.35,
    "2018-04-01T06:00:00": 249.89,
    "2018-04-01T07:00:00": 249.48,
    "2018-04-01T08:00:00": 249.21,
    "2018-04-01T09:00:00": 249.17,
    "2018-04-01T10:00:00": 249.37,
    "2018-04-01T11:00:00": 249.76,
    "2018-04-01T12:00:00": 250.25,
    "2018-04-01T13:00:00": 250.7,
    "2018-04-01T14:00:00": 251.0,
    "2018-04-01T15:00:00": 251.08,
    "2018-04-01T16:00:00": 250.91,
    "2018-04-01T17:00:00": 250.53,
    "2018-04-01T18:00:00": 250.04,
    "2018-04-01T19:00:00": 249.57,
    "2018-04-01T20:00:00": 249.2,
    "2018-04-01T21:00:00": 249.05,
    "2018-04-01T22:00:00": 249.15,
    "2018-04-01T23:00:00": 249.47,
    "2018-04-02T00:00:00": 249.93,
    "2018-04-02T01:00:00": 250.42,
    "2018-04-02T02:00:00": 250.8,
    "2018-04-02T03:00:00": 250.98,
    "2018-04-02T04:00:00": 250.92,
    "2018-04-02T05:00:00": 250.64,
    "2018-04-02T06:00:00": 250.21,
    "2018-04-02T07:00:00": 249.75,
    "2018-04-02T08:00:00": 249.39,
    "2018-04-02T09:00:00": 249.2,
    "2018-04-02T10:00:00": 249.24,
    "2018-04-02T11:00:00": 249.51,
    "2018-04-02T12:00:00": 249.94,
    "2018-04-02T13:00:00": 250.42,
    "2018-04-02T14:00:00": 250.82,
    "2018-04-02T15:00:00": 251.04,
    "2018-04-02T16:00:00": 251.02,
    "2018-04-02T17:00:00": 250.77,
    "2018-04-02T18:00:00": 250.34,
    "2018-04-02T19:00:00": 249.86,
    "2018-04-02T20:00:00": 249.43,
    "2018-04-02T21:00:00": 249.15,
    "2018-04-02T22:00:00": 249.09,
    "2018-04-02T23:00:00": 249.27,
    "2018-04-03T00:00:00": 249.65,
    "2018-04-03T01:00:00": 250.11,
    "2018-04-03T02:00:00": 250.55,
    "2018-04-03T03:00:00": 250.85,
    "2018-04-03T04:00:00": 250.93,
    "2018-04-03T05:00:00": 250.78,
    "2018-04-03T06:00:00": 250.43,
    "2018-04-03T07:00:00": 249.99,
    "2018-04-03T08:00:00": 249.58,
    "2018-04-03T09:00:00": 249.29,
    "2018-04-03T10:00:00": 249.19,
    "2018-04-03T11:00:00": 249.31,
    "2018-04-04T10:00:00": 249.24,
    "2018-04-04T11:00:00": 249.27,
    "2018-04-04T12:00:00": 249.46,
    "2018-04-04T13:00:00": 249.8,
    "2018-04-04T14:00:00": 250.21,
    "2018-04-04T15:00:00": 250.57,
    "2018-04-04T16:00:00": 250.8,
    "2018-04-04T17:00:00": 250.85,
    "2018-04-04T18:00:00": 250.68,
    "2018-04-04T19:00:00": 250.37,
    "2018-04-04T20:00:00": 249.97,
    "2018-04-04T21:00:00": 249.61,
    "2018-04-04T22:00:00": 249.35,
    "2018-04-04T23:00:00": 249.27,
    "2018-04-05T00:00:00": 249.39,
    "2018-04-05T01:00:00": 249.65,
    "2018-04-05T02:00:00": 250.01,
    "2018-04-05T03:00:00": 250.37,
    "2018-04-05T04:00:00": 250.63,
    "2018-04-05T05:00:00": 250.73,
    "2018-04-05T06:00:00": 250.65,
    "2018-04-05T07:00:00": 250.42,
    "2018-04-05T08:00:00": 250.08,
    "2018-04-05T09:00:00": 249.75,
    "2018-04-05T10:00:00": 249.48,
    "2018-04-05T11:00:00": 249.36,
    "2018-04-05T12:00:00": 249.42,
    "2018-04-05T13:00:00": 249.63,
    "2018-04-05T14:00:00": 249.96,
    "2018-04-05T15:00:00": 250.3,
    "2018-04-05T16:00:00": 250.58,
    "2018-04-05T17:00:00": 250.72,
    "2018-04-05T18:00:00": 250.69,
    "2018-04-05T19:00:00": 250.5,
    "2018-04-05T20:00:00": 250.19,
    "2018-04-05T21:00:00": 249.86,
    "2018-04-05T22:00:00": 249.57,
    "2018-04-05T23:00:00": 249.4,
    "2018-04-06T00:00:00": 249.4,
    "2018-04-06T01:00:00": 249.56,
    "2018-04-06T02:00:00": 249.83,
    "2018-04-06T03:00:00": 250.16,
    "2018-04-06T04:00:00": 250.44,
    "2018-04-06T05:00:00": 250.62,
    "2018-04-06T06:00:00": 250.65,
    "2018-04-06T07:00:00": 250.53,
    "2018-04-06T08:00:00": 250.29,
    "2018-04-06T09:00:00": 250.0,
    "2018-04-06T10:00:00": 249.73,
    "2018-04-06T11:00:00": 249.54,
    "2018-04-06T12:00:00": 249.48,
    "2018-04-06T13:00:00": 249.57,
    "2018-04-06T14:00:00": 249.78,
    "2018-04-06T15:00:00": 250.06,
    "2018-04-06T16:00:00": 250.34,
    "2018-04-06T17:00:00": 250.53,
    "2018-04-06T18:00:00": 250.61,
    "2018-04-06T19:00:00": 250.55,
    "2018-04-06T20:00:00": 250.37,
    "2018-04-06T21:00:00": 250.11,
    "2018-04-06T22:00:00": 249.86,
    "2018-04-06T23:00:00": 249.67,
    "2018-04-07T00:00:00": 249.58,
    "2018-04-07T01:00:00": 249.62,
    "2018-04-07T02:00:00": 249.78,
    "2018-04-07T03:00:00": 250.02,
    "2018-04-07T04:00:00": 250.27,
    "2018-04-07T05:00:00": 250.47,
    "2018-04-07T06:00:00": 250.57,
    "2018-04-07T07:00:00": 250.56,
    "2018-04-07T08:00:00": 250.43,
    "2018-04-07T09:00:00": 250.22,
    "2018-04-07T10:00:00": 249.98,
    "2018-04-07T11:00:00": 249.76,
    "2018-04-07T12:00:00": 249.63,
    "2018-04-07T13:00:00": 249.61,
    "2018-04-07T14:00:00": 249.69,
    "2018-04-07T15:00:00": 249.86,
    "2018-04-07T16:00:00": 250.07,
    "2018-04-07T17:00:00": 250.27,
    "2018-04-07T18:00:00": 250.4,
    "2018-04-07T19:00:00": 250.44,
    "2018-04-07T20:00:00": 250.37,
    "2018-04-07T21:00:00": 250.21,
    "2018-04-07T22:00:00": 250.02,
    "2018-04-07T23:00:00": 249.83,
    "2018-04-08T00:00:00": 249.69,
    "2018-04-08T01:00:00": 249.64,
    "2018-04-08T02:00:00": 249.69,
    "2018-04-08T03:00:00": 249.83,
    "2018-04-08T04:00:00": 250.02,
    "2018-04-08T05:00:00": 250.21,
    "2018-04-08T06:00:00": 250.37,
    "2018-04-08T07:00:00": 250.45,
    "2018-04-08T08:00:00": 250.44,
    "2018-04-08T09:00:00": 250.34,
    "2018-04-08T10:00:00": 250.18,
    "2018-04-08T11:00:00": 249.99,
    "2018-04-08T12:00:00": 249.83,
    "2018-04-08T13:00:00": 249.73,
    "2018-04-08T14:00:00": 249.72,
    "2018-04-08T15:00:00": 249.79,
    "2018-04-08T16:00:00": 249.93,
    "2018-04-08T17:00:00": 250.1,
    "2018-04-08T18:00:00": 250.26,
    "2018-04-08T19:00:00": 250.37,
    "2018-04-08T20:00:00": 250.4,
    "2018-04-08T21:00:00": 250.35,
    "2018-04-08T22:00:00": 250.23,
    "2018-04-08T23:00:00": 250.08,
    "2018-04-09T00:00:00": 249.92,
    "2018-04-09T01:00:00": 249.8,
    "2018-04-09T02:00:00": 249.74,
    "2018-04-09T03:00:00": 249.76,
    "2018-04-09T04:00:00": 249.85,
    "2018-04-09T05:00:00": 249.99,
    "2018-04-09T06:00:00": 250.15,
    "2018-04-09T07:00:00": 250.28,
    "2018-04-09T08:00:00": 250.36,
    "2018-04-09T09:00:00": 250.36,
    "2018-04-09T10:00:00": 250.3,
    "2018-04-09T11:00:00": 250.17,
    "2018-04-09T12:00:00": 250.01,
    "2018-04-09T13:00:00": 249.86,
    "2018-04-09T14:00:00": 249.75,
    "2018-04-09T15:00:00": 249.7,
    "2018-04-09T16:00:00": 249.73,
    "2018-04-09T17:00:00": 249.83,
    "2018-04-09T18:00:00": 249.98,
    "2018-04-09T19:00:00": 250.14,
    "2018-04-09T20:00:00": 250.27,
    "2018-04-09T21:00:00": 250.34,
    "2018-04-09T22:00:00": 250.34,
    "2018-04-09T23:00:00": 250.27,
    "2018-04-10T00:00:00": 250.15,
    "2018-04-10T01:00:00": 250.0,
    "2018-04-10T02:00:00": 249.87,
    "2018-04-10T03:00:00": 249.78,
    "2018-04-10T04:00:00": 249.77,
    "2018-04-10T05:00:00": 249.83,
    "2018-04-10T06:00:00": 249.95,
    "2018-04-10T07:00:00": 250.12,
    "2018-04-10T08:00:00": 250.27,
    "2018-04-10T09:00:00": 250.38,
    "2018-04-10T10:00:00": 250.43,
    "2018-04-10T11:00:00": 250.39,
    "2018-04-10T12:00:00": 250.28,
    "2018-04-10T13:00:00": 250.13,
    "2018-04-10T14:00:00": 249.96,
    "2018-04-10T15:00:00": 249.82,
    "2018-04-10T16:00:00": 249.75,
    "2018-04-10T17:00:00": 249.74,
    "2018-04-10T18:00:00": 249.82,
    "2018-04-10T19:00:00": 249.97,
    "2018-04-10T20:00:00": 250.14,
    "2018-04-10T21:00:00": 250.3,
    "2018-04-10T22:00:00": 250.4,
    "2018-04-10T23:00:00": 250.42,
    "2018-04-11T00:00:00": 250.36,
    "2018-04-11T01:00:00": 250.22,
    "2018-04-11T02:00:00": 250.05,
    "2018-04-11T03:00:00": 249.88,
    "2018-04-11T04:00:00": 249.77,
    "2018-04-11T05:00:00": 249.73,
    "2018-04-11T06:00:00": 249.79,
    "2018-04-11T07:00:00": 249.93,
    "2018-04-11T08:00:00": 250.12,
    "2018-04-11T09:00:00": 250.32,
    "2018-04-11T10:00:00": 250.47,
    "2018-04-11T11:00:00": 250.53,
    "2018-04-11T12:00:00": 250.49,
    "2018-04-11T13:00:00": 250.35,
    "2018-04-11T14:00:00": 250.15,
    "2018-04-11T15:00:00": 249.92,
    "2018-04-11T16:00:00": 249.74,
    "2018-04-11T17:00:00": 249.62,
    "2018-04-11T18:00:00": 249.61,
    "2018-04-11T19:00:00": 249.71,
    "2018-04-11T20:00:00": 249.89,
    "2018-04-11T21:00:00": 250.11,
    "2018-04-11T22:00:00": 250.32,
    "2018-04-11T23:00:00": 250.45,
    "2018-04-12T00:00:00": 250.48,
    "2018-04-12T01:00:00": 250.4,
    "2018-04-12T02:00:00": 250.22,
    "2018-04-12T03:00:00": 250.01,
    "2018-04-12T04:00:00": 249.81,
    "2018-04-12T05:00:00": 249.66,
    "2018-04-12T06:00:00": 249.63,
    "2018-04-12T07:00:00": 249.71,
    "2018-04-12T08:00:00": 249.89,
    "2018-04-12T09:00:00": 250.14,
    "2018-04-12T10:00:00": 250.38,
    "2018-04-12T11:00:00": 250.55,
    "2018-04-12T12:00:00": 250.61,
    "2018-04-12T13:00:00": 250.54,
    "2018-04-12T14:00:00": 250.36,
    "2018-04-12T15:00:00": 250.1,
    "2018-04-12T16:00:00": 249.83,
    "2018-04-12T17:00:00": 249.61,
    "2018-04-12T18:00:00": 249.49,
    "2018-04-12T19:00:00": 249.52,
    "2018-04-12T20:00:00": 249.67,
    "2018-04-12T21:00:00": 249.93,
    "2018-04-12T22:00:00": 250.22,
    "2018-04-12T23:00:00": 250.46,
    "2018-04-13T00:00:00": 250.61,
    "2018-04-13T01:00:00": 250.61,
    "2018-04-13T02:00:00": 250.48,
    "2018-04-13T03:00:00": 250.25,
    "2018-04-13T04:00:00": 249.97,
    "2018-04-13T05:00:00": 249.73,
    "2018-04-13T06:00:00": 249.58,
    "2018-04-13T07:00:00": 249.58,
    "2018-04-13T08:00:00": 249.72,
    "2018-04-13T09:00:00": 249.98,
    "2018-04-13T10:00:00": 250.29,
    "2018-04-13T11:00:00": 250.58,
    "2018-04-13T12:00:00": 250.74,
    "2018-04-13T13:00:00": 250.77,
    "2018-04-13T14:00:00": 250.63,
    "2018-04-13T15:00:00": 250.36,
    "2018-04-13T16:00:00": 250.03,
    "2018-04-13T17:00:00": 249.71,
    "2018-04-13T18:00:00": 249.48,
    "2018-04-13T19:00:00": 249.4,
    "2018-04-13T20:00:00": 249.48,
    "2018-04-13T21:00:00": 249.72,
    "2018-04-13T22:00:00": 250.05,
    "2018-04-13T23:00:00": 250.38,
    "2018-04-14T00:00:00": 250.63,
    "2018-04-14T01:00:00": 250.73,
    "2018-04-14T02:00:00": 250.67,
    "2018-04-14T03:00:00": 250.44,
    "2018-04-14T04:00:00": 250.12,
    "2018-04-14T05:00:00": 249.8,
    "2018-04-14T06:00:00": 249.54,
    "2018-04-14T07:00:00": 249.43,
    "2018-04-14T08:00:00": 249.49,
    "2018-04-14T09:00:00": 249.72,
    "2018-04-14T10:00:00": 250.07,
    "2018-04-14T11:00:00": 250.43,
    "2018-04-14T12:00:00": 250.72,
    "2018-04-14T13:00:00": 250.86,
    "2018-04-14T14:00:00": 250.82,
    "2018-04-14T15:00:00": 250.6,
    "2018-04-14T16:00:00": 250.25,
    "2018-04-14T17:00:00": 249.86,
    "2018-04-14T18:00:00": 249.53,
    "2018-04-14T19:00:00": 249.33,
    "2018-04-14T20:00:00": 249.32,
    "2018-04-14T21:00:00": 249.5,
    "2018-04-14T22:00:00": 249.83,
    "2018-04-14T23:00:00": 250.22,
    "2018-04-15T00:00:00": 250.57,
    "2018-04-15T01:00:00": 250.79,
    "2018-04-15T02:00:00": 250.82,
    "2018-04-15T03:00:00": 250.67,
    "2018-04-15T04:00:00": 250.35,
    "2018-04-15T05:00:00": 249.97,
    "2018-04-15T06:00:00": 249.62,
    "2018-04-15T07:00:00": 249.39,
    "2018-04-15T08:00:00": 249.35,
    "2018-04-15T09:00:00": 249.5,
    "2018-04-15T10:00:00": 249.82,
    "2018-04-15T11:00:00": 250.23,
    "2018-04-15T12:00:00": 250.61,
    "2018-04-15T13:00:00": 250.87,
    "2018-04-15T14:00:00": 250.94,
    "2018-04-15T15:00:00": 250.79,
    "2018-04-15T16:00:00": 250.46,
    "2018-04-15T17:00:00": 250.03,
    "2018-04-15T18:00:00": 249.61,
    "2018-04-15T19:00:00": 249.29,
    "2018-04-15T20:00:00": 249.16,
    "2018-04-15T21:00:00": 249.25,
    "2018-04-15T22:00:00": 249.53,
    "2018-04-15T23:00:00": 249.95,
    "2018-04-16T00:00:00": 250.39,
    "2018-04-16T01:00:00": 250.73,
    "2018-04-16T02:00:00": 250.91,
    "2018-04-16T03:00:00": 250.86,
    "2018-04-16T04:00:00": 250.6,
    "2018-04-16T05:00:00": 250.22,
    "2018-04-16T06:00:00": 249.8,
    "2018-04-16T07:00:00": 249.46,
    "2018-04-16T08:00:00": 249.28,
    "2018-04-16T09:00:00": 249.33,
    "2018-04-16T10:00:00": 249.59,
    "2018-04-16T11:00:00": 250.0,
    "2018-04-16T12:00:00": 250.45,
    "2018-04-16T13:00:00": 250.83,
    "2018-04-16T14:00:00": 251.04,
    "2018-04-16T15:00:00": 251.02,
    "2018-04-16T16:00:00": 250.78,
    "2018-04-16T17:00:00": 250.36,
    "2018-04-16T18:00:00": 249.9,
    "2018-04-16T19:00:00": 249.49,
    "2018-04-16T20:00:00": 249.21,
    "2018-04-16T21:00:00": 249.17,
    "2018-04-16T22:00:00": 249.36,
    "2018-04-16T23:00:00": 249.73,
    "2018-04-17T00:00:00": 250.42,
    "2018-04-17T16:00:00": 250.99,
    "2018-04-17T17:00:00": 250.69,
    "2018-04-17T18:00:00": 250.22,
    "2018-04-17T19:00:00": 249.75,
    "2018-04-17T20:00:00": 249.37,
    "2018-04-17T21:00:00": 249.18,
    "2018-04-17T22:00:00": 249.23,
    "2018-04-17T23:00:00": 249.51,
    "2018-04-18T00:00:00": 249.94,
    "2018-04-18T01:00:00": 250.42,
    "2018-04-18T02:00:00": 250.82,
    "2018-04-18T03:00:00": 251.04,
    "2018-04-18T04:00:00": 251.03,
    "2018-04-18T05:00:00": 250.8,
    "2018-04-18T06:00:00": 250.4,
    "2018-04-18T07:00:00": 249.95,
    "2018-04-18T08:00:00": 249.56,
    "2018-04-18T09:00:00": 249.33,
    "2018-04-18T10:00:00": 249.33,
    "2018-04-18T11:00:00": 249.56,
    "2018-04-18T12:00:00": 249.96,
    "2018-04-18T13:00:00": 250.43,
    "2018-04-18T14:00:00": 250.85,
    "2018-04-18T15:00:00": 251.11,
    "2018-04-18T16:00:00": 251.15,
    "2018-04-18T17:00:00": 250.95,
    "2018-04-18T18:00:00": 250.56,
    "2018-04-18T19:00:00": 250.08,
    "2018-04-18T20:00:00": 249.63,
    "2018-04-18T21:00:00": 249.3,
    "2018-04-18T22:00:00": 249.2,
    "2018-04-18T23:00:00": 249.33,
    "2018-04-19T00:00:00": 249.66,
    "2018-04-19T01:00:00": 250.12,
    "2018-04-19T02:00:00": 250.57,
    "2018-04-19T03:00:00": 250.9,
    "2018-04-19T04:00:00": 251.03,
    "2018-04-19T05:00:00": 250.94,
    "2018-04-19T06:00:00": 250.64,
    "2018-04-19T07:00:00": 250.23,
    "2018-04-19T14:00:00": 250.5,
    "2018-04-19T15:00:00": 250.78,
    "2018-04-19T16:00:00": 250.99,
    "2018-04-19T17:00:00": 250.96,
    "2018-04-19T18:00:00": 250.72,
    "2018-04-19T19:00:00": 250.33,
    "2018-04-19T20:00:00": 249.89,
    "2018-04-19T21:00:00": 249.52,
    "2018-04-19T22:00:00": 249.29,
    "2018-04-19T23:00:00": 249.27,
    "2018-04-20T00:00:00": 249.46,
    "2018-04-20T01:00:00": 249.82,
    "2018-04-20T02:00:00": 250.26,
    "2018-04-20T03:00:00": 250.66,
    "2018-04-20T04:00:00": 250.93,
    "2018-04-20T05:00:00": 251.0,
    "2018-04-20T06:00:00": 250.85,
    "2018-04-20T07:00:00": 250.53,
    "2018-04-20T08:00:00": 250.13,
    "2018-04-20T09:00:00": 249.75,
    "2018-04-20T10:00:00": 249.46,
    "2018-04-20T11:00:00": 249.35,
    "2018-04-20T12:00:00": 249.44,
    "2018-04-20T13:00:00": 249.71,
    "2018-04-20T14:00:00": 250.1,
    "2018-04-20T15:00:00": 250.49,
    "2018-04-20T16:00:00": 250.79,
    "2018-04-20T17:00:00": 250.92,
    "2018-04-20T18:00:00": 250.86,
    "2018-04-20T19:00:00": 250.6,
    "2018-04-20T20:00:00": 250.23,
    "2018-04-20T21:00:00": 249.84,
    "2018-04-20T22:00:00": 249.53,
    "2018-04-20T23:00:00": 249.35,
    "2018-04-21T00:00:00": 249.38,
    "2018-04-21T01:00:00": 249.58,
    "2018-04-21T02:00:00": 249.91,
    "2018-04-21T03:00:00": 250.3,
    "2018-04-21T04:00:00": 250.64,
    "2018-04-21T05:00:00": 250.84,
    "2018-04-21T06:00:00": 250.86,
    "2018-04-21T07:00:00": 250.71,
    "2018-04-21T08:00:00": 250.41,
    "2018-04-21T09:00:00": 250.07,
    "2018-04-21T10:00:00": 249.74,
    "2018-04-21T11:00:00": 249.52,
    "2018-04-21T12:00:00": 249.45,
    "2018-04-21T13:00:00": 249.57,
    "2018-04-21T14:00:00": 249.82,
    "2018-04-21T15:00:00": 250.16,
    "2018-04-21T16:00:00": 250.49,
    "2018-04-21T17:00:00": 250.74,
    "2018-04-21T18:00:00": 250.83,
    "2018-04-21T19:00:00": 250.75,
    "2018-04-21T20:00:00": 250.52,
    "2018-04-21T21:00:00": 250.19,
    "2018-04-21T22:00:00": 249.86,
    "2018-04-21T23:00:00": 249.6,
    "2018-04-22T00:00:00": 249.46,
    "2018-04-22T01:00:00": 249.5,
    "2018-04-22T02:00:00": 249.68,
    "2018-04-22T03:00:00": 249.96,
    "2018-04-22T04:00:00": 250.28,
    "2018-04-22T05:00:00": 250.55,
    "2018-04-22T06:00:00": 250.71,
    "2018-04-22T07:00:00": 250.72,
    "2018-04-22T08:00:00": 250.57,
    "2018-04-22T09:00:00": 250.31,
    "2018-04-22T10:00:00": 250.01,
    "2018-04-22T11:00:00": 249.72,
    "2018-04-22T12:00:00": 249.52,
    "2018-04-22T13:00:00": 249.46,
    "2018-04-22T14:00:00": 249.54,
    "2018-04-22T15:00:00": 249.75,
    "2018-04-22T16:00:00": 250.05,
    "2018-04-22T17:00:00": 250.34,
    "2018-04-22T18:00:00": 250.56,
    "2018-04-22T19:00:00": 250.67,
    "2018-04-22T20:00:00": 250.62,
    "2018-04-22T21:00:00": 250.45,
    "2018-04-22T22:00:00": 250.2,
    "2018-04-22T23:00:00": 249.93,
    "2018-04-23T00:00:00": 249.63,
    "2018-04-24T09:00:00": 250.62,
    "2018-04-24T10:00:00": 250.56,
    "2018-04-24T11:00:00": 250.41,
    "2018-04-24T12:00:00": 250.17,
    "2018-04-24T13:00:00": 249.91,
    "2018-04-24T14:00:00": 249.69,
    "2018-04-24T15:00:00": 249.55,
    "2018-04-24T16:00:00": 249.53,
    "2018-04-24T17:00:00": 249.63,
    "2018-04-24T18:00:00": 249.84,
    "2018-04-24T19:00:00": 250.1,
    "2018-04-24T20:00:00": 250.35,
    "2018-04-24T21:00:00": 250.53,
    "2018-04-24T22:00:00": 250.6,
    "2018-04-24T23:00:00": 250.54,
    "2018-04-25T00:00:00": 250.38,
    "2018-04-25T01:00:00": 250.15,
    "2018-04-25T02:00:00": 249.92,
    "2018-04-25T03:00:00": 249.73,
    "2018-04-25T04:00:00": 249.64,
    "2018-04-25T05:00:00": 249.68,
    "2018-04-25T06:00:00": 249.83,
    "2018-04-25T07:00:00": 250.07,
    "2018-04-25T08:00:00": 250.33,
    "2018-04-25T09:00:00": 250.54,
    "2018-04-25T10:00:00": 250.65,
    "2018-04-25T11:00:00": 250.63,
    "2018-04-25T12:00:00": 250.48,
    "2018-04-25T13:00:00": 250.23,
    "2018-04-25T14:00:00": 249.93,
    "2018-04-25T15:00:00": 249.66,
    "2018-04-25T16:00:00": 249.47,
    "2018-04-25T17:00:00": 249.41,
    "2018-04-25T18:00:00": 249.5,
    "2018-04-25T19:00:00": 249.72,
    "2018-04-25T20:00:00": 250.01,
    "2018-04-25T21:00:00": 250.31,
    "2018-04-25T22:00:00": 250.53,
    "2018-04-25T23:00:00": 250.64,
    "2018-04-26T00:00:00": 250.61,
    "2018-04-26T01:00:00": 250.45,
    "2018-04-26T02:00:00": 250.19,
    "2018-04-26T03:00:00": 249.92,
    "2018-04-26T04:00:00": 249.68,
    "2018-04-26T05:00:00": 249.57,
    "2018-04-26T06:00:00": 249.6,
    "2018-04-26T07:00:00": 249.77,
    "2018-04-26T08:00:00": 250.05,
    "2018-04-26T09:00:00": 250.36,
    "2018-04-26T10:00:00": 250.63,
    "2018-04-26T11:00:00": 250.78,
    "2018-04-26T12:00:00": 250.77,
    "2018-04-26T13:00:00": 250.6,
    "2018-04-26T14:00:00": 250.32,
    "2018-04-26T15:00:00": 249.97,
    "2018-04-26T16:00:00": 249.65,
    "2018-04-26T17:00:00": 249.42,
    "2018-04-26T18:00:00": 249.34,
    "2018-04-26T19:00:00": 249.43,
    "2018-04-26T20:00:00": 249.68,
    "2018-04-26T21:00:00": 250.02,
    "2018-04-26T22:00:00": 250.36,
    "2018-04-26T23:00:00": 250.63,
    "2018-04-27T00:00:00": 250.74,
    "2018-04-27T01:00:00": 250.69,
    "2018-04-27T02:00:00": 250.48,
    "2018-04-27T03:00:00": 250.17,
    "2018-04-27T04:00:00": 249.84,
    "2018-04-27T05:00:00": 249.58,
    "2018-04-27T06:00:00": 249.45,
    "2018-04-27T07:00:00": 249.5,
    "2018-04-27T08:00:00": 249.72,
    "2018-04-27T09:00:00": 250.05,
    "2018-04-27T10:00:00": 250.41,
    "2018-04-27T11:00:00": 250.71,
    "2018-04-27T12:00:00": 250.86,
    "2018-04-27T13:00:00": 250.83,
    "2018-04-27T14:00:00": 250.62,
    "2018-04-27T15:00:00": 250.28,
    "2018-04-27T16:00:00": 249.89,
    "2018-04-27T17:00:00": 249.53,
    "2018-04-27T18:00:00": 249.3,
    "2018-04-27T19:00:00": 249.25,
    "2018-04-27T20:00:00": 249.4,
    "2018-04-27T21:00:00": 249.71,
    "2018-04-27T22:00:00": 250.12,
    "2018-04-27T23:00:00": 250.5,
    "2018-04-28T00:00:00": 250.77,
    "2018-04-28T01:00:00": 250.86,
    "2018-04-28T02:00:00": 250.76,
    "2018-04-28T03:00:00": 250.48,
    "2018-04-28T04:00:00": 250.12,
    "2018-04-28T05:00:00": 249.75,
    "2018-04-28T06:00:00": 249.48,
    "2018-04-28T07:00:00": 249.37,
    "2018-04-28T08:00:00": 249.47,
    "2018-04-28T09:00:00": 249.74,
    "2018-04-28T10:00:00": 250.12,
    "2018-04-28T11:00:00": 250.51,
    "2018-04-28T12:00:00": 250.8,
    "2018-04-28T13:00:00": 250.92,
    "2018-04-28T14:00:00": 250.84,
    "2018-04-28T15:00:00": 250.56,
    "2018-04-28T16:00:00": 250.15,
    "2018-04-28T17:00:00": 249.72,
    "2018-04-28T18:00:00": 249.36,
    "2018-04-28T19:00:00": 249.14,
    "2018-04-28T20:00:00": 249.15,
    "2018-04-28T21:00:00": 249.36,
    "2018-04-28T22:00:00": 249.73,
    "2018-04-28T23:00:00": 250.17,
    "2018-04-29T00:00:00": 250.55,
    "2018-04-29T01:00:00": 250.79,
    "2018-04-29T02:00:00": 250.82,
    "2018-04-29T03:00:00": 250.65,
    "2018-04-29T04:00:00": 250.32,
    "2018-04-29T05:00:00": 249.92,
    "2018-04-29T06:00:00": 249.56,
    "2018-04-29T07:00:00": 249.32,
    "2018-04-29T08:00:00": 249.29,
    "2018-04-29T09:00:00": 249.47,
    "2018-04-29T10:00:00": 249.82,
    "2018-04-29T11:00:00": 250.26,
    "2018-04-29T12:00:00": 250.67,
    "2018-04-29T13:00:00": 250.94,
    "2018-04-29T14:00:00": 251.01,
    "2018-04-29T15:00:00": 250.86,
    "2018-04-29T16:00:00": 250.52,
    "2018-04-29T17:00:00": 250.08,
    "2018-04-29T18:00:00": 249.65,
    "2018-04-29T19:00:00": 249.32,
    "2018-04-29T20:00:00": 249.18,
    "2018-04-29T21:00:00": 249.27,
    "2018-04-29T22:00:00": 249.55,
    "2018-04-29T23:00:00": 249.98,
    "2018-04-30T00:00:00": 250.42,
    "2018-04-30T01:00:00": 250.77,
    "2018-04-30T02:00:00": 250.93,
    "2018-04-30T03:00:00": 250.87,
    "2018-04-30T04:00:00": 250.61,
    "2018-04-30T05:00:00": 250.21,
    "2018-04-30T06:00:00": 249.78,
    "2018-04-30T07:00:00": 249.43,
    "2018-04-30T08:00:00": 249.24,
    "2018-04-30T09:00:00": 249.28,
    "2018-04-30T10:00:00": 249.51,
    "2018-04-30T11:00:00": 249.9,
    "2018-04-30T12:00:00": 250.34,
    "2018-04-30T13:00:00": 250.71,
    "2018-04-30T14:00:00": 250.91,
    "2018-04-30T15:00:00": 250.9,
    "2018-04-30T16:00:00": 250.67,
    "2018-04-30T17:00:00": 250.27,
    "2018-04-30T18:00:00": 249.82,
    "2018-04-30T19:00:00": 249.42,
    "2018-04-30T20:00:00": 249.15,
    "2018-04-30T21:00:00": 249.1,
    "2018-04-30T22:00:00": 249.28,
    "2018-04-30T23:00:00": 249.64,
    "2018-05-01T00:00:00": 250.09,
    "2018-05-01T01:00:00": 250.51,
    "2018-05-01T02:00:00": 250.8,
    "2018-05-01T03:00:00": 250.88,
    "2018-05-01T04:00:00": 250.73,
    "2018-05-01T05:00:00": 250.4,
    "2018-05-01T06:00:00": 249.98,
    "2018-05-01T07:00:00": 249.58,
    "2018-05-01T08:00:00": 249.29,
    "2018-05-01T09:00:00": 249.19,
    "2018-05-01T10:00:00": 249.31,
    "2018-05-01T11:00:00": 249.62,
    "2018-05-01T12:00:00": 250.04,
    "2018-05-01T13:00:00": 250.46,
    "2018-05-01T14:00:00": 250.77,
    "2018-05-01T15:00:00": 250.9,
    "2018-05-01T16:00:00": 250.81,
    "2018-05-01T17:00:00": 250.52,
    "2018-05-01T18:00:00": 250.11,
    "2018-05-01T19:00:00": 249.69,
    "2018-05-01T20:00:00": 249.35,
    "2018-05-01T21:00:00": 249.2,
    "2018-05-01T22:00:00": 249.26,
    "2018-05-01T23:00:00": 249.52,
    "2018-05-02T00:00:00": 249.92,
    "2018-05-02T01:00:00": 250.36,
    "2018-05-02T02:00:00": 250.72,
    "2018-05-02T03:00:00": 250.92,
    "2018-05-02T04:00:00": 250.9,
    "2018-05-02T05:00:00": 250.69,
    "2018-05-02T06:00:00": 250.32,
    "2018-05-02T07:00:00": 249.91,
    "2018-05-02T08:00:00": 249.56,
    "2018-05-02T09:00:00": 249.34,
    "2018-05-02T10:00:00": 249.32,
    "2018-05-02T11:00:00": 249.51,
    "2018-05-02T12:00:00": 249.85,
    "2018-05-02T13:00:00": 250.24,
    "2018-05-02T14:00:00": 250.6,
    "2018-05-02T15:00:00": 250.83,
    "2018-05-02T16:00:00": 250.87,
    "2018-05-02T17:00:00": 250.7,
    "2018-05-02T18:00:00": 250.37,
    "2018-05-02T19:00:00": 249.96,
    "2018-05-02T20:00:00": 249.58,
    "2018-05-02T21:00:00": 249.32,
    "2018-05-02T22:00:00": 249.25,
    "2018-05-02T23:00:00": 249.39,
    "2018-05-03T00:00:00": 249.7,
    "2018-05-03T01:00:00": 250.11,
    "2018-05-03T02:00:00": 250.5,
    "2018-05-03T03:00:00": 250.78,
    "2018-05-03T04:00:00": 250.88,
    "2018-05-03T05:00:00": 250.78,
    "2018-05-03T06:00:00": 250.51,
    "2018-05-03T07:00:00": 250.15,
    "2018-05-03T08:00:00": 249.78,
    "2018-05-03T09:00:00": 249.49,
    "2018-05-03T10:00:00": 249.37,
    "2018-05-03T11:00:00": 249.44,
    "2018-05-03T12:00:00": 249.68,
    "2018-05-03T13:00:00": 250.03,
    "2018-05-03T14:00:00": 250.41,
    "2018-05-03T15:00:00": 250.71,
    "2018-05-03T16:00:00": 250.86,
    "2018-05-03T17:00:00": 250.82,
    "2018-05-03T18:00:00": 250.6,
    "2018-05-03T19:00:00": 250.26,
    "2018-05-03T20:00:00": 249.89,
    "2018-05-03T21:00:00": 249.59,
    "2018-05-03T22:00:00": 249.42,
    "2018-05-03T23:00:00": 249.44,
    "2018-05-04T00:00:00": 249.64,
    "2018-05-04T01:00:00": 249.96,
    "2018-05-04T02:00:00": 250.34,
    "2018-05-04T03:00:00": 250.66,
    "2018-05-04T04:00:00": 250.86,
    "2018-05-04T05:00:00": 250.88,
    "2018-05-04T06:00:00": 250.72,
    "2018-05-04T07:00:00": 250.43,
    "2018-05-04T08:00:00": 250.08,
    "2018-05-04T09:00:00": 249.77,
    "2018-05-04T10:00:00": 249.56,
    "2018-05-04T11:00:00": 249.51,
    "2018-05-04T12:00:00": 249.63,
    "2018-05-04T13:00:00": 249.88,
    "2018-05-04T14:00:00": 250.21,
    "2018-05-04T15:00:00": 250.52,
    "2018-05-04T16:00:00": 250.73,
    "2018-05-04T17:00:00": 250.8,
    "2018-05-04T18:00:00": 250.69,
    "2018-05-04T19:00:00": 250.45,
    "2018-05-04T20:00:00": 250.14,
    "2018-05-04T21:00:00": 249.83,
    "2018-05-04T22:00:00": 249.62,
    "2018-05-04T23:00:00": 249.54,
    "2018-05-05T00:00:00": 249.63,
    "2018-05-05T01:00:00": 249.85,
    "2018-05-05T02:00:00": 250.16,
    "2018-05-05T03:00:00": 250.48,
    "2018-05-05T04:00:00": 250.72,
    "2018-05-05T05:00:00": 250.84,
    "2018-05-05T06:00:00": 250.79,
    "2018-05-05T07:00:00": 250.6,
    "2018-05-05T08:00:00": 250.32,
    "2018-05-05T09:00:00": 250.02,
    "2018-05-05T10:00:00": 249.77,
    "2018-05-05T11:00:00": 249.62,
    "2018-05-05T12:00:00": 249.63,
    "2018-05-05T13:00:00": 249.77,
    "2018-05-05T14:00:00": 250.02,
    "2018-05-05T15:00:00": 250.31,
    "2018-05-05T16:00:00": 250.55,
    "2018-05-05T17:00:00": 250.7,
    "2018-05-05T18:00:00": 250.7,
    "2018-05-05T19:00:00": 250.57,
    "2018-05-05T20:00:00": 250.34,
    "2018-05-05T21:00:00": 250.07,
    "2018-05-05T22:00:00": 249.83,
    "2018-05-05T23:00:00": 249.68,
    "2018-05-06T00:00:00": 249.66,
    "2018-05-06T01:00:00": 249.77,
    "2018-05-06T02:00:00": 249.99,
    "2018-05-06T03:00:00": 250.26,
    "2018-05-06T04:00:00": 250.53,
    "2018-05-06T05:00:00": 250.72,
    "2018-05-06T06:00:00": 250.78,
    "2018-05-06T07:00:00": 250.72,
    "2018-05-06T08:00:00": 250.55,
    "2018-05-06T09:00:00": 250.31,
    "2018-05-06T10:00:00": 250.06,
    "2018-05-06T11:00:00": 249.85,
    "2018-05-06T12:00:00": 249.75,
    "2018-05-06T13:00:00": 249.78,
    "2018-05-06T14:00:00": 249.91,
    "2018-05-06T15:00:00": 250.12,
    "2018-05-06T16:00:00": 250.34,
    "2018-05-06T17:00:00": 250.51,
    "2018-05-06T18:00:00": 250.6,
    "2018-05-06T19:00:00": 250.57,
    "2018-05-06T20:00:00": 250.44,
    "2018-05-06T21:00:00": 250.24,
    "2018-05-06T22:00:00": 250.03,
    "2018-05-06T23:00:00": 249.84,
    "2018-05-07T00:00:00": 249.74,
    "2018-05-07T01:00:00": 249.75,
    "2018-05-07T02:00:00": 249.87,
    "2018-05-07T03:00:00": 250.06,
    "2018-05-07T04:00:00": 250.28,
    "2018-05-07T05:00:00": 250.48,
    "2018-05-07T06:00:00": 250.61,
    "2018-05-07T07:00:00": 250.63,
    "2018-05-07T08:00:00": 250.55,
    "2018-05-07T09:00:00": 250.39,
    "2018-05-07T10:00:00": 250.18,
    "2018-05-07T11:00:00": 249.98,
    "2018-05-07T12:00:00": 249.83,
    "2018-05-07T13:00:00": 249.77,
    "2018-05-07T14:00:00": 249.81,
    "2018-05-07T15:00:00": 249.93,
    "2018-05-07T17:00:00": 250.31,
    "2018-05-07T18:00:00": 250.48,
    "2018-05-07T19:00:00": 250.56,
    "2018-05-07T20:00:00": 250.54,
    "2018-05-07T21:00:00": 250.43,
    "2018-05-07T22:00:00": 250.27,
    "2018-05-07T23:00:00": 250.09,
    "2018-05-08T00:00:00": 249.94,
    "2018-05-08T01:00:00": 249.86,
    "2018-05-08T02:00:00": 249.86,
    "2018-05-08T03:00:00": 249.94,
    "2018-05-08T04:00:00": 250.09,
    "2018-05-08T05:00:00": 250.26,
    "2018-05-08T06:00:00": 250.42,
    "2018-05-08T07:00:00": 250.52,
    "2018-05-08T08:00:00": 250.53,
    "2018-05-08T09:00:00": 250.46,
    "2018-05-08T10:00:00": 250.31,
    "2018-05-08T11:00:00": 250.12,
    "2018-05-08T12:00:00": 249.93,
    "2018-05-08T13:00:00": 249.78,
    "2018-05-08T14:00:00": 249.71,
    "2018-05-08T15:00:00": 249.72,
    "2018-05-08T16:00:00": 249.82,
    "2018-05-08T17:00:00": 249.97,
    "2018-05-08T18:00:00": 250.15,
    "2018-05-08T19:00:00": 250.29,
    "2018-05-08T20:00:00": 250.38,
    "2018-05-08T21:00:00": 250.39,
    "2018-05-08T22:00:00": 250.32,
    "2018-05-08T23:00:00": 250.2,
    "2018-05-09T00:00:00": 250.05,
    "2018-05-09T01:00:00": 249.91,
    "2018-05-09T02:00:00": 249.83,
    "2018-05-09T03:00:00": 249.82,
    "2018-05-09T04:00:00": 249.89,
    "2018-05-09T05:00:00": 250.03,
    "2018-05-09T06:00:00": 250.2,
    "2018-05-09T07:00:00": 250.37,
    "2018-05-09T08:00:00": 250.5,
    "2018-05-09T09:00:00": 250.55,
    "2018-05-09T10:00:00": 250.51,
    "2018-05-09T11:00:00": 250.38,
    "2018-05-09T12:00:00": 250.2,
    "2018-05-09T13:00:00": 250.0,
    "2018-05-09T14:00:00": 249.84,
    "2018-05-09T15:00:00": 249.74,
    "2018-05-09T16:00:00": 249.72,
    "2018-05-09T17:00:00": 249.79,
    "2018-05-09T18:00:00": 249.94,
    "2018-05-09T19:00:00": 250.11,
    "2018-05-09T20:00:00": 250.27,
    "2018-05-09T21:00:00": 250.38,
    "2018-05-09T22:00:00": 250.4,
    "2018-05-09T23:00:00": 250.35,
    "2018-05-10T00:00:00": 250.22,
    "2018-05-10T01:00:00": 250.06,
    "2018-05-10T02:00:00": 249.89,
    "2018-05-10T03:00:00": 249.77,
    "2018-05-10T04:00:00": 249.74,
    "2018-05-10T05:00:00": 249.8,
    "2018-05-10T06:00:00": 249.93,
    "2018-05-10T07:00:00": 250.13,
    "2018-05-10T08:00:00": 250.33,
    "2018-05-10T09:00:00": 250.48,
    "2018-05-10T10:00:00": 250.55,
    "2018-05-10T11:00:00": 250.52,
    "2018-05-10T12:00:00": 250.4,
    "2018-05-10T13:00:00": 250.21,
    "2018-05-10T14:00:00": 250.0,
    "2018-05-10T15:00:00": 249.81,
    "2018-05-10T16:00:00": 249.69,
    "2018-05-10T17:00:00": 249.67,
    "2018-05-10T18:00:00": 249.75,
    "2018-05-10T19:00:00": 249.92,
    "2018-05-10T20:00:00": 250.13,
    "2018-05-10T21:00:00": 250.34,
    "2018-05-10T22:00:00": 250.48,
    "2018-05-10T23:00:00": 250.53,
    "2018-05-11T00:00:00": 250.47,
    "2018-05-11T01:00:00": 250.33,
    "2018-05-11T02:00:00": 250.13,
    "2018-05-11T03:00:00": 249.93,
    "2018-05-11T04:00:00": 249.79,
    "2018-05-11T05:00:00": 249.75,
    "2018-05-11T06:00:00": 249.82,
    "2018-05-11T07:00:00": 249.99,
    "2018-05-11T08:00:00": 250.23,
    "2018-05-11T09:00:00": 250.47,
    "2018-05-11T10:00:00": 250.65,
    "2018-05-11T11:00:00": 250.73,
    "2018-05-11T12:00:00": 250.68,
    "2018-05-11T13:00:00": 250.51,
    "2018-05-11T14:00:00": 250.26,
    "2018-05-11T15:00:00": 249.99,
    "2018-05-11T16:00:00": 249.76,
    "2018-05-11T17:00:00": 249.62,
    "2018-05-11T18:00:00": 249.6,
    "2018-05-11T19:00:00": 249.72,
    "2018-05-11T20:00:00": 249.94,
    "2018-05-11T21:00:00": 250.2,
    "2018-05-11T22:00:00": 250.46,
    "2018-05-11T23:00:00": 250.62,
    "2018-05-12T00:00:00": 250.65,
    "2018-05-12T01:00:00": 250.55,
    "2018-05-12T02:00:00": 250.33,
    "2018-05-12T03:00:00": 250.07,
    "2018-05-12T04:00:00": 249.81,
    "2018-05-12T05:00:00": 249.64,
    "2018-05-12T06:00:00": 249.6,
    "2018-05-12T07:00:00": 249.69,
    "2018-05-12T08:00:00": 249.9,
    "2018-05-12T09:00:00": 250.19,
    "2018-05-12T10:00:00": 250.46,
    "2018-05-12T11:00:00": 250.65,
    "2018-05-12T12:00:00": 250.71,
    "2018-05-12T13:00:00": 250.62,
    "2018-05-12T14:00:00": 250.39,
    "2018-05-12T15:00:00": 250.08,
    "2018-05-12T16:00:00": 249.77,
    "2018-05-12T17:00:00": 249.52,
    "2018-05-12T18:00:00": 249.4,
    "2018-05-12T19:00:00": 249.44,
    "2018-05-12T20:00:00": 249.63,
    "2018-05-12T21:00:00": 249.93,
    "2018-05-12T22:00:00": 250.27,
    "2018-05-12T23:00:00": 250.56,
    "2018-05-13T00:00:00": 250.73,
    "2018-05-13T01:00:00": 250.74,
    "2018-05-13T02:00:00": 250.59,
    "2018-05-13T03:00:00": 250.33,
    "2018-05-13T04:00:00": 250.02,
    "2018-05-13T05:00:00": 249.75,
    "2018-05-13T06:00:00": 249.58,
    "2018-05-13T07:00:00": 249.58,
    "2018-05-13T08:00:00": 249.74,
    "2018-05-13T09:00:00": 250.04,
    "2018-05-13T10:00:00": 250.39,
    "2018-05-13T11:00:00": 250.69,
    "2018-05-13T12:00:00": 250.88,
    "2018-05-13T13:00:00": 250.9,
    "2018-05-13T14:00:00": 250.73,
    "2018-05-13T15:00:00": 250.41,
    "2018-05-13T16:00:00": 250.03,
    "2018-05-13T17:00:00": 249.67,
    "2018-05-13T18:00:00": 249.42,
    "2018-05-13T19:00:00": 249.32,
    "2018-05-13T20:00:00": 249.41,
    "2018-05-13T21:00:00": 249.68,
    "2018-05-13T22:00:00": 250.06,
    "2018-05-13T23:00:00": 250.43,
    "2018-05-14T00:00:00": 250.72,
    "2018-05-14T01:00:00": 250.84,
    "2018-05-14T02:00:00": 250.76,
    "2018-05-14T03:00:00": 250.52,
    "2018-05-14T04:00:00": 250.16,
    "2018-05-14T05:00:00": 249.8,
    "2018-05-14T06:00:00": 249.51,
    "2018-05-14T07:00:00": 249.38,
    "2018-05-14T08:00:00": 249.44,
    "2018-05-14T09:00:00": 249.7,
    "2018-05-14T10:00:00": 250.07,
    "2018-05-14T11:00:00": 250.48,
    "2018-05-14T12:00:00": 250.8,
    "2018-05-14T13:00:00": 250.96,
    "2018-05-14T14:00:00": 250.91,
    "2018-05-14T15:00:00": 250.67,
    "2018-05-14T16:00:00": 250.29,
    "2018-05-14T17:00:00": 249.87,
    "2018-05-14T18:00:00": 249.5,
    "2018-05-14T19:00:00": 249.27,
    "2018-05-14T20:00:00": 249.25,
    "2018-05-14T21:00:00": 249.44,
    "2018-05-14T22:00:00": 249.79,
    "2018-05-14T23:00:00": 250.22,
    "2018-05-15T00:00:00": 250.62,
    "2018-05-15T01:00:00": 250.89,
    "2018-05-15T02:00:00": 250.95,
    "2018-05-15T03:00:00": 250.8,
    "2018-05-15T04:00:00": 250.47,
    "2018-05-15T05:00:00": 250.06,
    "2018-05-15T06:00:00": 249.67,
    "2018-05-15T07:00:00": 249.39,
    "2018-05-15T08:00:00": 249.31,
    "2018-05-15T09:00:00": 249.46,
    "2018-05-15T10:00:00": 249.78,
    "2018-05-15T11:00:00": 250.21,
    "2018-05-15T12:00:00": 250.62,
    "2018-05-15T13:00:00": 250.92,
    "2018-05-15T14:00:00": 251.02,
    "2018-05-15T15:00:00": 250.89,
    "2018-05-15T16:00:00": 250.55,
    "2018-05-15T17:00:00": 250.1,
    "2018-05-15T18:00:00": 249.65,
    "2018-05-15T19:00:00": 249.29,
    "2018-05-15T20:00:00": 249.12,
    "2018-05-15T21:00:00": 249.18,
    "2018-05-15T22:00:00": 249.47,
    "2018-05-15T23:00:00": 249.9,
    "2018-05-16T00:00:00": 250.37,
    "2018-05-16T01:00:00": 250.76,
    "2018-05-16T02:00:00": 250.97,
    "2018-05-16T03:00:00": 250.95,
    "2018-05-16T04:00:00": 250.71,
    "2018-05-16T05:00:00": 250.31,
    "2018-05-16T06:00:00": 249.87,
    "2018-05-16T07:00:00": 249.48,
    "2018-05-16T08:00:00": 249.25,
    "2018-05-16T09:00:00": 249.26,
    "2018-05-16T10:00:00": 249.48,
    "2018-05-16T11:00:00": 249.89,
    "2018-05-16T12:00:00": 250.37,
    "2018-05-16T13:00:00": 250.8,
    "2018-05-16T14:00:00": 251.08,
    "2018-05-16T15:00:00": 251.13,
    "2018-05-16T16:00:00": 250.95,
    "2018-05-16T17:00:00": 250.56,
    "2018-05-16T18:00:00": 250.09,
    "2018-05-16T19:00:00": 249.65,
    "2018-05-16T20:00:00": 249.32,
    "2018-05-16T21:00:00": 249.21,
    "2018-05-16T22:00:00": 249.33,
    "2018-05-16T23:00:00": 249.66,
    "2018-05-17T00:00:00": 250.11,
    "2018-05-17T01:00:00": 250.56,
    "2018-05-17T02:00:00": 250.89,
    "2018-05-17T03:00:00": 251.01,
    "2018-05-17T04:00:00": 250.9,
    "2018-05-17T05:00:00": 250.59,
    "2018-05-17T06:00:00": 250.14,
    "2018-05-17T07:00:00": 249.69,
    "2018-05-17T08:00:00": 249.33,
    "2018-05-17T09:00:00": 249.15,
    "2018-05-17T10:00:00": 249.21,
    "2018-05-17T11:00:00": 249.49,
    "2018-05-17T12:00:00": 249.93,
    "2018-05-17T13:00:00": 250.41,
    "2018-05-17T14:00:00": 250.81,
    "2018-05-17T15:00:00": 251.04,
    "2018-05-17T16:00:00": 251.02,
    "2018-05-17T17:00:00": 250.78,
    "2018-05-17T18:00:00": 250.37,
    "2018-05-17T19:00:00": 249.91,
    "2018-05-17T20:00:00": 249.51,
    "2018-05-17T21:00:00": 249.25,
    "2018-05-17T22:00:00": 249.21,
    "2018-05-17T23:00:00": 249.41,
    "2018-05-18T00:00:00": 249.79,
    "2018-05-18T01:00:00": 250.27,
    "2018-05-18T02:00:00": 250.7,
    "2018-05-18T03:00:00": 250.99,
    "2018-05-18T04:00:00": 251.06,
    "2018-05-18T05:00:00": 250.91,
    "2018-05-18T06:00:00": 250.55,
    "2018-05-18T07:00:00": 250.11,
    "2018-05-18T08:00:00": 249.69,
    "2018-05-18T09:00:00": 249.37,
    "2018-05-18T10:00:00": 249.26,
    "2018-05-18T11:00:00": 249.37,
    "2018-05-18T12:00:00": 249.67,
    "2018-05-18T13:00:00": 250.11,
    "2018-05-18T14:00:00": 250.56,
    "2018-05-18T15:00:00": 250.91,
    "2018-05-18T16:00:00": 251.07,
    "2018-05-18T17:00:00": 251.0,
    "2018-05-18T18:00:00": 250.71,
    "2018-05-18T19:00:00": 250.28,
    "2018-05-18T20:00:00": 249.84,
    "2018-05-18T21:00:00": 249.47,
    "2018-05-18T22:00:00": 249.27,
    "2018-05-18T23:00:00": 249.29,
    "2018-05-19T00:00:00": 249.53,
    "2018-05-19T01:00:00": 249.91,
    "2018-05-19T02:00:00": 250.36,
    "2018-05-19T03:00:00": 250.75,
    "2018-05-19T04:00:00": 250.98,
    "2018-05-19T05:00:00": 251.01,
    "2018-05-19T06:00:00": 250.82,
    "2018-05-19T07:00:00": 250.47,
    "2018-05-19T08:00:00": 250.06,
    "2018-05-19T09:00:00": 249.68,
    "2018-05-19T10:00:00": 249.41,
    "2018-05-19T11:00:00": 249.33,
    "2018-05-19T12:00:00": 249.47,
    "2018-05-19T13:00:00": 249.77,
    "2018-05-19T14:00:00": 250.18,
    "2018-05-19T15:00:00": 250.58,
    "2018-05-19T16:00:00": 250.87,
    "2018-05-19T17:00:00": 250.98,
    "2018-05-19T18:00:00": 250.88,
    "2018-05-19T19:00:00": 250.59,
    "2018-05-19T20:00:00": 250.2,
    "2018-05-19T21:00:00": 249.8,
    "2018-05-19T22:00:00": 249.49,
    "2018-05-19T23:00:00": 249.33,
    "2018-05-20T00:00:00": 249.38,
    "2018-05-20T01:00:00": 249.61,
    "2018-05-20T02:00:00": 249.97,
    "2018-05-20T03:00:00": 250.36,
    "2018-05-20T04:00:00": 250.69,
    "2018-05-20T05:00:00": 250.88,
    "2018-05-20T06:00:00": 250.87,
    "2018-05-20T07:00:00": 250.67,
    "2018-05-20T08:00:00": 250.34,
    "2018-05-20T09:00:00": 249.97,
    "2018-05-20T10:00:00": 249.63,
    "2018-05-20T11:00:00": 249.4,
    "2018-05-20T12:00:00": 249.36,
    "2018-05-20T13:00:00": 249.49,
    "2018-05-20T14:00:00": 249.79,
    "2018-05-20T15:00:00": 250.16,
    "2018-05-20T16:00:00": 250.53,
    "2018-05-20T17:00:00": 250.79,
    "2018-05-20T18:00:00": 250.88,
    "2018-05-20T19:00:00": 250.79,
    "2018-05-20T20:00:00": 250.55,
    "2018-05-20T21:00:00": 250.2,
    "2018-05-20T22:00:00": 249.86,
    "2018-05-20T23:00:00": 249.59,
    "2018-05-21T00:00:00": 249.47,
    "2018-05-21T01:00:00": 249.53,
    "2018-05-21T02:00:00": 249.73,
    "2018-05-21T03:00:00": 250.05,
    "2018-05-21T04:00:00": 250.4,
    "2018-05-21T05:00:00": 250.69,
    "2018-05-21T06:00:00": 250.84,
    "2018-05-21T07:00:00": 250.83,
    "2018-05-21T08:00:00": 250.65,
    "2018-05-21T09:00:00": 250.36,
    "2018-05-21T10:00:00": 250.02,
    "2018-05-21T11:00:00": 249.72,
    "2018-05-21T12:00:00": 249.5,
    "2018-05-21T13:00:00": 249.45,
    "2018-05-21T14:00:00": 249.54,
    "2018-05-21T15:00:00": 249.78,
    "2018-05-21T16:00:00": 250.1,
    "2018-05-21T17:00:00": 250.41,
    "2018-05-21T18:00:00": 250.63,
    "2018-05-21T19:00:00": 250.72,
    "2018-05-21T20:00:00": 250.66,
    "2018-05-21T21:00:00": 250.47,
    "2018-05-21T22:00:00": 250.2,
    "2018-05-21T23:00:00": 249.92,
    "2018-05-22T00:00:00": 249.69,
    "2018-05-22T01:00:00": 249.59,
    "2018-05-22T02:00:00": 249.62,
    "2018-05-22T03:00:00": 249.79,
    "2018-05-22T04:00:00": 250.05,
    "2018-05-22T05:00:00": 250.34,
    "2018-05-22T06:00:00": 250.6,
    "2018-05-22T07:00:00": 250.74,
    "2018-05-22T08:00:00": 250.73,
    "2018-05-22T09:00:00": 250.6,
    "2018-05-22T10:00:00": 250.34,
    "2018-05-22T11:00:00": 250.04,
    "2018-05-22T12:00:00": 249.76,
    "2018-05-22T13:00:00": 249.54,
    "2018-05-22T14:00:00": 249.47,
    "2018-05-22T15:00:00": 249.53,
    "2018-05-22T16:00:00": 249.72,
    "2018-05-22T17:00:00": 250.01,
    "2018-05-22T18:00:00": 250.3,
    "2018-05-22T19:00:00": 250.53,
    "2018-05-22T20:00:00": 250.65,
    "2018-05-22T21:00:00": 250.64,
    "2018-05-22T22:00:00": 250.5,
    "2018-05-22T23:00:00": 250.28,
    "2018-05-23T00:00:00": 250.03,
    "2018-05-23T01:00:00": 249.81,
    "2018-05-23T02:00:00": 249.69,
    "2018-05-23T03:00:00": 249.69,
    "2018-05-23T04:00:00": 249.82,
    "2018-05-23T05:00:00": 250.04,
    "2018-05-23T06:00:00": 250.3,
    "2018-05-23T07:00:00": 250.55,
    "2018-05-23T08:00:00": 250.7,
    "2018-05-23T09:00:00": 250.73,
    "2018-05-23T10:00:00": 250.62,
    "2018-05-23T11:00:00": 250.4,
    "2018-05-23T12:00:00": 250.12,
    "2018-05-23T13:00:00": 249.83,
    "2018-05-23T14:00:00": 249.61,
    "2018-05-23T15:00:00": 249.5,
    "2018-05-23T16:00:00": 249.51,
    "2018-05-23T17:00:00": 249.66,
    "2018-05-23T18:00:00": 249.9,
    "2018-05-23T19:00:00": 250.18,
    "2018-05-23T20:00:00": 250.43,
    "2018-05-23T21:00:00": 250.58,
    "2018-05-23T22:00:00": 250.61,
    "2018-05-23T23:00:00": 250.51,
    "2018-05-24T00:00:00": 250.3,
    "2018-05-24T01:00:00": 250.05,
    "2018-05-24T02:00:00": 249.82,
    "2018-05-24T03:00:00": 249.67,
    "2018-05-24T04:00:00": 249.64,
    "2018-05-24T05:00:00": 249.74,
    "2018-05-24T06:00:00": 249.95,
    "2018-05-24T07:00:00": 250.23,
    "2018-05-24T08:00:00": 250.49,
    "2018-05-24T09:00:00": 250.68,
    "2018-05-24T10:00:00": 250.74,
    "2018-05-24T11:00:00": 250.67,
    "2018-05-24T12:00:00": 250.46,
    "2018-05-24T13:00:00": 250.18,
    "2018-05-24T14:00:00": 249.88,
    "2018-05-24T15:00:00": 249.62,
    "2018-05-24T16:00:00": 249.48,
    "2018-05-24T17:00:00": 249.46,
    "2018-05-24T18:00:00": 249.6,
    "2018-05-24T19:00:00": 249.84,
    "2018-05-24T20:00:00": 250.14,
    "2018-05-24T21:00:00": 250.42,
    "2018-05-24T22:00:00": 250.6,
    "2018-05-24T23:00:00": 250.65,
    "2018-05-25T00:00:00": 250.55,
    "2018-05-25T01:00:00": 250.35,
    "2018-05-25T02:00:00": 250.09,
    "2018-05-25T03:00:00": 249.83,
    "2018-05-25T04:00:00": 249.66,
    "2018-05-25T05:00:00": 249.62,
    "2018-05-25T06:00:00": 249.71,
    "2018-05-25T07:00:00": 249.93,
    "2018-05-25T08:00:00": 250.17,
    "2018-05-28T07:00:00": 249.41,
    "2018-05-28T08:00:00": 249.46,
    "2018-05-28T09:00:00": 249.67,
    "2018-05-28T10:00:00": 250.01,
    "2018-05-28T11:00:00": 250.39,
    "2018-05-28T12:00:00": 250.71,
    "2018-05-28T13:00:00": 250.89,
    "2018-05-28T14:00:00": 250.87,
    "2018-05-28T15:00:00": 250.67,
    "2018-05-28T16:00:00": 250.33,
    "2018-05-28T17:00:00": 249.94,
    "2018-05-28T18:00:00": 249.59,
    "2018-05-28T19:00:00": 249.36,
    "2018-05-28T20:00:00": 249.32,
    "2018-05-28T21:00:00": 249.48,
    "2018-05-28T22:00:00": 249.8,
    "2018-05-28T23:00:00": 250.21,
    "2018-05-29T00:00:00": 250.6,
    "2018-05-29T01:00:00": 250.87,
    "2018-05-29T02:00:00": 250.95,
    "2018-05-29T03:00:00": 250.84,
    "2018-05-29T04:00:00": 250.55,
    "2018-05-29T05:00:00": 250.18,
    "2018-05-29T06:00:00": 249.83,
    "2018-05-29T07:00:00": 249.55,
    "2018-05-29T08:00:00": 249.45,
    "2018-05-29T09:00:00": 249.54,
    "2018-05-29T10:00:00": 249.8,
    "2018-05-29T11:00:00": 250.16,
    "2018-05-29T12:00:00": 250.53,
    "2018-05-29T13:00:00": 250.8,
    "2018-05-29T14:00:00": 250.92,
    "2018-05-29T15:00:00": 250.83,
    "2018-05-29T16:00:00": 250.56,
    "2018-05-29T17:00:00": 250.18,
    "2018-05-29T18:00:00": 249.78,
    "2018-05-29T19:00:00": 249.46,
    "2018-05-29T20:00:00": 249.29,
    "2018-05-29T21:00:00": 249.33,
    "2018-05-29T22:00:00": 249.57,
    "2018-05-29T23:00:00": 249.94,
    "2018-05-30T00:00:00": 250.35,
    "2018-05-30T01:00:00": 250.7,
    "2018-05-30T02:00:00": 250.89,
    "2018-05-30T03:00:00": 250.89,
    "2018-05-30T04:00:00": 250.7,
    "2018-05-30T05:00:00": 250.36,
    "2018-05-30T06:00:00": 249.98,
    "2018-05-30T07:00:00": 249.64,
    "2018-05-30T08:00:00": 249.42,
    "2018-05-30T09:00:00": 249.4,
    "2018-05-30T10:00:00": 249.56,
    "2018-05-30T11:00:00": 249.86,
    "2018-05-30T12:00:00": 250.25,
    "2018-05-30T13:00:00": 250.59,
    "2018-05-30T14:00:00": 250.82,
    "2018-05-30T15:00:00": 250.86,
    "2018-05-30T16:00:00": 250.71,
    "2018-05-30T17:00:00": 250.4,
    "2018-05-30T18:00:00": 250.01,
    "2018-05-30T19:00:00": 249.64,
    "2018-05-30T20:00:00": 249.38,
    "2018-05-30T21:00:00": 249.29,
    "2018-05-30T22:00:00": 249.41,
    "2018-05-30T23:00:00": 249.7,
    "2018-05-31T00:00:00": 250.1,
    "2018-05-31T01:00:00": 250.5,
    "2018-05-31T02:00:00": 250.79,
    "2018-05-31T03:00:00": 250.91,
    "2018-05-31T04:00:00": 250.83,
    "2018-05-31T05:00:00": 250.58,
    "2018-05-31T06:00:00": 250.22,
    "2018-05-31T07:00:00": 249.86,
    "2018-05-31T08:00:00": 249.57,
    "2018-05-31T09:00:00": 249.43,
    "2018-05-31T10:00:00": 249.48,
    "2018-05-31T11:00:00": 249.71,
    "2018-05-31T12:00:00": 250.06,
    "2018-05-31T13:00:00": 250.43,
    "2018-05-31T14:00:00": 250.73,
    "2018-05-31T15:00:00": 250.88,
    "2018-05-31T16:00:00": 250.85,
    "2018-05-31T17:00:00": 250.63,
    "2018-05-31T18:00:00": 250.28,
    "2018-05-31T19:00:00": 249.91,
    "2018-05-31T20:00:00": 249.59,
    "2018-05-31T21:00:00": 249.4,
    "2018-05-31T22:00:00": 249.41,
    "2018-05-31T23:00:00": 249.61,
    "2018-06-01T00:00:00": 249.94,
    "2018-06-01T01:00:00": 250.33,
    "2018-06-01T02:00:00": 250.67,
    "2018-06-01T03:00:00": 250.88,
    "2018-06-01T04:00:00": 250.9,
    "2018-06-01T05:00:00": 250.73,
    "2018-06-01T06:00:00": 250.42,
    "2018-06-01T07:00:00": 250.06,
    "2018-06-01T08:00:00": 249.72,
    "2018-06-01T09:00:00": 249.48,
    "2018-06-01T10:00:00": 249.42,
    "2018-06-01T11:00:00": 249.53,
    "2018-06-01T12:00:00": 249.79,
    "2018-06-01T13:00:00": 250.14,
    "2018-06-01T14:00:00": 250.47,
    "2018-06-01T15:00:00": 250.72,
    "2018-06-01T16:00:00": 250.79,
    "2018-06-01T17:00:00": 250.69,
    "2018-06-01T18:00:00": 250.43,
    "2018-06-01T19:00:00": 250.09,
    "2018-06-01T20:00:00": 249.76,
    "2018-06-01T21:00:00": 249.51,
    "2018-06-01T22:00:00": 249.41,
    "2018-06-01T23:00:00": 249.5,
    "2018-06-02T00:00:00": 249.75,
    "2018-06-02T01:00:00": 250.1,
    "2018-06-02T02:00:00": 250.45,
    "2018-06-02T03:00:00": 250.73,
    "2018-06-02T04:00:00": 250.86,
    "2018-06-02T05:00:00": 250.81,
    "2018-06-02T06:00:00": 250.59,
    "2018-06-02T07:00:00": 250.27,
    "2018-06-02T08:00:00": 249.93,
    "2018-06-02T09:00:00": 249.63,
    "2018-06-02T10:00:00": 249.47,
    "2018-06-02T11:00:00": 249.47,
    "2018-06-02T12:00:00": 249.64,
    "2018-06-02T13:00:00": 249.92,
    "2018-06-02T14:00:00": 250.24,
    "2018-06-02T15:00:00": 250.53,
    "2018-06-02T16:00:00": 250.7,
    "2018-06-02T17:00:00": 250.71,
    "2018-06-02T18:00:00": 250.55,
    "2018-06-02T19:00:00": 250.28,
    "2018-06-02T20:00:00": 249.95,
    "2018-06-02T21:00:00": 249.67,
    "2018-06-02T22:00:00": 249.5,
    "2018-06-02T23:00:00": 249.48,
    "2018-06-03T00:00:00": 249.63,
    "2018-06-03T01:00:00": 249.91,
    "2018-06-03T02:00:00": 250.24,
    "2018-06-03T03:00:00": 250.55,
    "2018-06-03T04:00:00": 250.76,
    "2018-06-03T05:00:00": 250.82,
    "2018-06-03T06:00:00": 250.71,
    "2018-06-03T07:00:00": 250.47,
    "2018-06-03T08:00:00": 250.16,
    "2018-06-03T09:00:00": 249.86,
    "2018-06-03T10:00:00": 249.64,
    "2018-06-03T11:00:00": 249.54,
    "2018-06-03T12:00:00": 249.6,
    "2018-06-03T13:00:00": 249.8,
    "2018-06-03T14:00:00": 250.08,
    "2018-06-03T15:00:00": 250.38,
    "2018-06-03T16:00:00": 250.61,
    "2018-06-03T17:00:00": 250.71,
    "2018-06-03T18:00:00": 250.66,
    "2018-06-03T19:00:00": 250.48,
    "2018-06-03T20:00:00": 250.21,
    "2018-06-03T21:00:00": 249.93,
    "2018-06-03T22:00:00": 249.7,
    "2018-06-03T23:00:00": 249.59,
    "2018-06-04T00:00:00": 249.63,
    "2018-06-04T01:00:00": 249.81,
    "2018-06-04T02:00:00": 250.07,
    "2018-06-04T03:00:00": 250.36,
    "2018-06-04T04:00:00": 250.61,
    "2018-06-04T05:00:00": 250.74,
    "2018-06-04T06:00:00": 250.74,
    "2018-06-04T07:00:00": 250.6,
    "2018-06-04T08:00:00": 250.35,
    "2018-06-04T09:00:00": 250.07,
    "2018-06-04T10:00:00": 249.81,
    "2018-06-04T11:00:00": 249.63,
    "2018-06-04T12:00:00": 249.58,
    "2018-06-04T13:00:00": 249.67,
    "2018-06-04T14:00:00": 249.86,
    "2018-06-04T15:00:00": 250.12,
    "2018-06-04T16:00:00": 250.37,
    "2018-06-04T17:00:00": 250.54,
    "2018-06-04T18:00:00": 250.6,
    "2018-06-04T19:00:00": 250.52,
    "2018-06-04T20:00:00": 250.33,
    "2018-06-04T21:00:00": 250.1,
    "2018-06-04T22:00:00": 249.87,
    "2018-06-04T23:00:00": 249.7,
    "2018-06-05T00:00:00": 249.64,
    "2018-06-05T01:00:00": 249.71,
    "2018-06-05T02:00:00": 249.89,
    "2018-06-05T03:00:00": 250.13,
    "2018-06-05T04:00:00": 250.38,
    "2018-06-05T05:00:00": 250.57,
    "2018-06-05T06:00:00": 250.66,
    "2018-06-05T07:00:00": 250.62,
    "2018-06-05T08:00:00": 250.46,
    "2018-06-05T09:00:00": 250.24,
    "2018-06-05T10:00:00": 249.98,
    "2018-06-05T11:00:00": 249.76,
    "2018-06-05T12:00:00": 249.63,
    "2018-06-05T13:00:00": 249.61,
    "2018-06-05T14:00:00": 249.71,
    "2018-06-05T15:00:00": 249.89,
    "2018-06-05T16:00:00": 250.12,
    "2018-06-05T17:00:00": 250.33,
    "2018-06-05T18:00:00": 250.46,
    "2018-06-05T19:00:00": 250.48,
    "2018-06-05T20:00:00": 250.4,
    "2018-06-05T21:00:00": 250.23,
    "2018-06-05T22:00:00": 250.02,
    "2018-06-05T23:00:00": 249.83,
    "2018-06-06T00:00:00": 249.7,
    "2018-06-06T01:00:00": 249.67,
    "2018-06-06T02:00:00": 249.75,
    "2018-06-06T03:00:00": 249.93,
    "2018-06-06T04:00:00": 250.15,
    "2018-06-06T05:00:00": 250.37,
    "2018-06-06T06:00:00": 250.54,
    "2018-06-06T07:00:00": 250.6,
    "2018-06-06T08:00:00": 250.55,
    "2018-06-06T09:00:00": 250.4,
    "2018-06-06T10:00:00": 250.19,
    "2018-06-06T11:00:00": 249.96,
    "2018-06-06T12:00:00": 249.76,
    "2018-06-06T13:00:00": 249.64,
    "2018-06-06T14:00:00": 249.63,
    "2018-06-06T15:00:00": 249.72,
    "2018-06-06T16:00:00": 249.89,
    "2018-06-06T17:00:00": 250.1,
    "2018-06-06T18:00:00": 250.29,
    "2018-06-06T19:00:00": 250.4,
    "2018-06-06T20:00:00": 250.42,
    "2018-06-06T21:00:00": 250.35,
    "2018-06-06T22:00:00": 250.19,
    "2018-06-06T23:00:00": 250.01,
    "2018-06-07T00:00:00": 249.84,
    "2018-06-07T01:00:00": 249.73,
    "2018-06-07T02:00:00": 249.71,
    "2018-06-07T03:00:00": 249.78,
    "2018-06-07T04:00:00": 249.95,
    "2018-06-07T05:00:00": 250.15,
    "2018-06-07T06:00:00": 250.35,
    "2018-06-07T07:00:00": 250.5,
    "2018-06-07T08:00:00": 250.56,
    "2018-06-07T09:00:00": 250.51,
    "2018-06-07T10:00:00": 250.37,
    "2018-06-07T11:00:00": 250.15,
    "2018-06-07T12:00:00": 249.92,
    "2018-06-07T13:00:00": 249.72,
    "2018-06-07T14:00:00": 249.6,
    "2018-06-07T15:00:00": 249.59,
    "2018-06-07T16:00:00": 249.67,
    "2018-06-07T17:00:00": 249.83,
    "2018-06-07T18:00:00": 250.03,
    "2018-06-07T19:00:00": 250.22,
    "2018-06-07T20:00:00": 250.34,
    "2018-06-07T21:00:00": 250.37,
    "2018-06-07T22:00:00": 250.32,
    "2018-06-07T23:00:00": 250.19,
    "2018-06-08T00:00:00": 250.01,
    "2018-06-08T01:00:00": 249.84,
    "2018-06-08T02:00:00": 249.72,
    "2018-06-08T03:00:00": 249.68,
    "2018-06-08T04:00:00": 249.74,
    "2018-06-08T05:00:00": 249.89,
    "2018-06-08T06:00:00": 250.09,
    "2018-06-08T07:00:00": 250.3,
    "2018-06-08T08:00:00": 250.47,
    "2018-06-08T09:00:00": 250.54,
    "2018-06-08T10:00:00": 250.5,
    "2018-06-08T11:00:00": 250.36,
    "2018-06-08T12:00:00": 250.15,
    "2018-06-08T13:00:00": 249.91,
    "2018-06-08T14:00:00": 249.71,
    "2018-06-08T15:00:00": 249.58,
    "2018-06-08T16:00:00": 249.55,
    "2018-06-08T17:00:00": 249.63,
    "2018-06-08T18:00:00": 249.81,
    "2018-06-08T19:00:00": 250.03,
    "2018-06-08T20:00:00": 250.24,
    "2018-06-08T21:00:00": 250.39,
    "2018-06-08T22:00:00": 250.44,
    "2018-06-08T23:00:00": 250.39,
    "2018-06-09T00:00:00": 250.25,
    "2018-06-09T01:00:00": 250.05,
    "2018-06-09T02:00:00": 249.86,
    "2018-06-09T03:00:00": 249.7,
    "2018-06-09T04:00:00": 249.65,
    "2018-06-09T05:00:00": 249.7,
    "2018-06-09T06:00:00": 249.86,
    "2018-06-09T07:00:00": 250.08,
    "2018-06-09T08:00:00": 250.3,
    "2018-06-09T09:00:00": 250.48,
    "2018-06-09T10:00:00": 250.57,
    "2018-06-09T11:00:00": 250.52,
    "2018-06-09T12:00:00": 250.36,
    "2018-06-09T13:00:00": 250.13,
    "2018-06-09T14:00:00": 249.86,
    "2018-06-09T15:00:00": 249.63,
    "2018-06-09T16:00:00": 249.49,
    "2018-06-09T17:00:00": 249.46,
    "2018-06-09T18:00:00": 249.56,
    "2018-06-09T19:00:00": 249.77,
    "2018-06-09T20:00:00": 250.02,
    "2018-06-09T21:00:00": 250.27,
    "2018-06-09T22:00:00": 250.45,
    "2018-06-09T23:00:00": 250.52,
    "2018-06-10T00:00:00": 250.45,
    "2018-06-10T01:00:00": 250.28,
    "2018-06-10T02:00:00": 250.06,
    "2018-06-10T03:00:00": 249.82,
    "2018-06-10T04:00:00": 249.65,
    "2018-06-10T05:00:00": 249.59,
    "2018-06-10T06:00:00": 249.66,
    "2018-06-10T07:00:00": 249.85,
    "2018-06-10T08:00:00": 250.11,
    "2018-06-10T09:00:00": 250.38,
    "2018-06-10T10:00:00": 250.59,
    "2018-06-10T11:00:00": 250.67,
    "2018-06-10T12:00:00": 250.62,
    "2018-06-10T13:00:00": 250.43,
    "2018-06-10T14:00:00": 250.14,
    "2018-06-10T15:00:00": 249.84,
    "2018-06-10T16:00:00": 249.57,
    "2018-06-10T17:00:00": 249.4,
    "2018-06-10T18:00:00": 249.39,
    "2018-06-10T19:00:00": 249.52,
    "2018-06-10T20:00:00": 249.77,
    "2018-06-10T21:00:00": 250.09,
    "2018-06-10T22:00:00": 250.38,
    "2018-06-10T23:00:00": 250.58,
    "2018-06-11T00:00:00": 250.63,
    "2018-06-11T01:00:00": 250.54,
    "2018-06-11T02:00:00": 250.32,
    "2018-06-11T03:00:00": 250.03,
    "2018-06-11T04:00:00": 249.75,
    "2018-06-11T05:00:00": 249.55,
    "2018-06-11T06:00:00": 249.49,
    "2018-06-11T07:00:00": 249.59,
    "2018-06-11T08:00:00": 249.83,
    "2018-06-11T09:00:00": 250.14,
    "2018-06-11T10:00:00": 250.46,
    "2018-06-11T11:00:00": 250.69,
    "2018-06-11T12:00:00": 250.77,
    "2018-06-11T13:00:00": 250.67,
    "2018-06-11T14:00:00": 250.43,
    "2018-06-11T15:00:00": 250.09,
    "2018-06-11T16:00:00": 249.74,
    "2018-06-11T17:00:00": 249.45,
    "2018-06-11T18:00:00": 249.29,
    "2018-06-11T19:00:00": 249.32,
    "2018-06-11T20:00:00": 249.52,
    "2018-06-11T21:00:00": 249.84,
    "2018-06-11T22:00:00": 250.21,
    "2018-06-11T23:00:00": 250.54,
    "2018-06-12T00:00:00": 250.74,
    "2018-06-12T01:00:00": 250.76,
    "2018-06-12T02:00:00": 250.6,
    "2018-06-12T03:00:00": 250.31,
    "2018-06-12T04:00:00": 249.96,
    "2018-06-12T05:00:00": 249.64,
    "2018-06-12T06:00:00": 249.43,
    "2018-06-12T07:00:00": 249.39,
    "2018-06-12T08:00:00": 249.54,
    "2018-06-12T09:00:00": 249.84,
    "2018-06-12T10:00:00": 250.21,
    "2018-06-12T11:00:00": 250.56,
    "2018-06-12T12:00:00": 250.8,
    "2018-06-12T13:00:00": 250.84,
    "2018-06-12T14:00:00": 250.7,
    "2018-06-12T15:00:00": 250.39,
    "2018-06-12T16:00:00": 249.99,
    "2018-06-12T17:00:00": 249.6,
    "2018-06-12T18:00:00": 249.3,
    "2018-06-12T19:00:00": 249.16,
    "2018-06-12T20:00:00": 249.24,
    "2018-06-12T21:00:00": 249.5,
    "2018-06-12T22:00:00": 249.89,
    "2018-06-12T23:00:00": 250.31,
    "2018-06-13T00:00:00": 250.65,
    "2018-06-13T01:00:00": 250.83,
    "2018-06-13T02:00:00": 250.8,
    "2018-06-13T03:00:00": 250.57,
    "2018-06-13T04:00:00": 250.22,
    "2018-06-13T05:00:00": 249.83,
    "2018-06-13T06:00:00": 249.49,
    "2018-06-13T07:00:00": 249.3,
    "2018-06-13T08:00:00": 249.31,
    "2018-06-13T09:00:00": 249.53,
    "2018-06-13T10:00:00": 249.9,
    "2018-06-13T11:00:00": 250.33,
    "2018-06-13T12:00:00": 250.69,
    "2018-06-13T13:00:00": 250.92,
    "2018-06-13T14:00:00": 250.93,
    "2018-06-13T15:00:00": 250.73,
    "2018-06-13T16:00:00": 250.35,
    "2018-06-13T17:00:00": 249.91,
    "2018-06-13T18:00:00": 249.5,
    "2018-06-13T19:00:00": 249.21,
    "2018-06-13T20:00:00": 249.12,
    "2018-06-13T21:00:00": 249.27,
    "2018-06-13T22:00:00": 249.6,
    "2018-06-13T23:00:00": 250.05,
    "2018-06-14T00:00:00": 250.5,
    "2018-06-14T01:00:00": 250.83,
    "2018-06-14T02:00:00": 250.96,
    "2018-06-14T03:00:00": 250.86,
    "2018-06-14T04:00:00": 250.56,
    "2018-06-14T05:00:00": 250.14,
    "2018-06-14T06:00:00": 249.71,
    "2018-06-14T07:00:00": 249.36,
    "2018-06-14T08:00:00": 249.19,
    "2018-06-14T09:00:00": 249.26,
    "2018-06-14T10:00:00": 249.52,
    "2018-06-14T11:00:00": 249.94,
    "2018-06-14T12:00:00": 250.39,
    "2018-06-14T13:00:00": 250.76,
    "2018-06-14T14:00:00": 250.95,
    "2018-06-14T15:00:00": 250.92,
    "2018-06-14T16:00:00": 250.66,
    "2018-06-14T17:00:00": 250.25,
    "2018-06-14T18:00:00": 249.78,
    "2018-06-14T19:00:00": 249.37,
    "2018-06-14T20:00:00": 249.11,
    "2018-06-14T21:00:00": 249.08,
    "2018-06-14T22:00:00": 249.28,
    "2018-06-14T23:00:00": 249.67,
    "2018-06-15T00:00:00": 250.15,
    "2018-06-15T01:00:00": 250.6,
    "2018-06-15T02:00:00": 250.91,
    "2018-06-15T03:00:00": 251.0,
    "2018-06-15T04:00:00": 250.86,
    "2018-06-15T05:00:00": 250.51,
    "2018-06-15T06:00:00": 250.07,
    "2018-06-15T07:00:00": 249.64,
    "2018-06-15T08:00:00": 249.31,
    "2018-06-15T09:00:00": 249.2,
    "2018-06-15T10:00:00": 249.33,
    "2018-06-15T11:00:00": 249.67,
    "2018-06-15T12:00:00": 250.15,
    "2018-06-15T13:00:00": 250.63,
    "2018-06-15T14:00:00": 251.0,
    "2018-06-15T15:00:00": 251.16,
    "2018-06-15T16:00:00": 251.09,
    "2018-06-15T17:00:00": 250.8,
    "2018-06-15T18:00:00": 250.37,
    "2018-06-15T19:00:00": 249.92,
    "2018-06-15T20:00:00": 249.54,
    "2018-06-15T21:00:00": 249.34,
    "2018-06-15T22:00:00": 249.37,
    "2018-06-15T23:00:00": 249.63,
    "2018-06-16T00:00:00": 250.08,
    "2018-06-16T01:00:00": 250.58,
    "2018-06-16T02:00:00": 250.99,
    "2018-06-16T03:00:00": 251.24,
    "2018-06-16T04:00:00": 251.26,
    "2018-06-16T05:00:00": 251.04,
    "2018-06-16T06:00:00": 250.63,
    "2018-06-16T07:00:00": 250.14,
    "2018-06-16T08:00:00": 249.71,
    "2018-06-16T09:00:00": 249.4,
    "2018-06-16T10:00:00": 249.3,
    "2018-06-16T11:00:00": 249.43,
    "2018-06-16T12:00:00": 249.76,
    "2018-06-16T13:00:00": 250.2,
    "2018-06-16T14:00:00": 250.65,
    "2018-06-16T15:00:00": 250.96,
    "2018-06-16T16:00:00": 251.09,
    "2018-06-16T17:00:00": 250.97,
    "2018-06-16T18:00:00": 250.65,
    "2018-06-16T19:00:00": 250.21,
    "2018-06-16T20:00:00": 249.76,
    "2018-06-16T21:00:00": 249.41,
    "2018-06-16T22:00:00": 249.24,
    "2018-06-16T23:00:00": 249.31,
    "2018-06-17T00:00:00": 249.58,
    "2018-06-17T01:00:00": 250.01,
    "2018-06-17T02:00:00": 250.48,
    "2018-06-17T03:00:00": 250.85,
    "2018-06-17T04:00:00": 251.06,
    "2018-06-17T05:00:00": 251.03,
    "2018-06-17T06:00:00": 250.79,
    "2018-06-17T07:00:00": 250.38,
    "2018-06-17T08:00:00": 249.93,
    "2018-06-17T09:00:00": 249.51,
    "2018-06-17T10:00:00": 249.23,
    "2018-06-17T11:00:00": 249.17,
    "2018-06-17T12:00:00": 249.34,
    "2018-06-17T13:00:00": 249.68,
    "2018-06-17T14:00:00": 250.11,
    "2018-06-17T15:00:00": 250.53,
    "2018-06-17T16:00:00": 250.84,
    "2018-06-17T17:00:00": 250.93,
    "2018-06-17T18:00:00": 250.82,
    "2018-06-17T19:00:00": 250.51,
    "2018-06-17T20:00:00": 250.11,
    "2018-06-17T21:00:00": 249.71,
    "2018-06-17T22:00:00": 249.41,
    "2018-06-17T23:00:00": 249.29,
    "2018-06-18T00:00:00": 249.38,
    "2018-06-18T01:00:00": 249.67,
    "2018-06-18T02:00:00": 250.07,
    "2018-06-18T03:00:00": 250.5,
    "2018-06-18T04:00:00": 250.84,
    "2018-06-18T05:00:00": 251.0,
    "2018-06-18T06:00:00": 250.96,
    "2018-06-18T07:00:00": 250.72,
    "2018-06-18T08:00:00": 250.34,
    "2018-06-18T09:00:00": 249.92,
    "2018-06-18T10:00:00": 249.55,
    "2018-06-18T11:00:00": 249.31,
    "2018-06-18T12:00:00": 249.27,
    "2018-06-18T13:00:00": 249.43,
    "2018-06-18T14:00:00": 249.75,
    "2018-06-18T15:00:00": 250.15,
    "2018-06-18T16:00:00": 250.52,
    "2018-06-18T17:00:00": 250.77,
    "2018-06-18T18:00:00": 250.85,
    "2018-06-18T19:00:00": 250.73,
    "2018-06-18T20:00:00": 250.45,
    "2018-06-18T21:00:00": 250.09,
    "2018-06-18T22:00:00": 249.75,
    "2018-06-18T23:00:00": 249.49,
    "2018-06-19T00:00:00": 249.39,
    "2018-06-19T01:00:00": 249.49,
    "2018-06-19T02:00:00": 249.76,
    "2018-06-19T03:00:00": 250.12,
    "2018-06-19T04:00:00": 250.49,
    "2018-06-19T05:00:00": 250.77,
    "2018-06-19T06:00:00": 250.9,
    "2018-06-19T07:00:00": 250.85,
    "2018-06-19T08:00:00": 250.62,
    "2018-06-19T09:00:00": 250.27,
    "2018-06-19T10:00:00": 249.89,
    "2018-06-19T11:00:00": 249.56,
    "2018-06-19T12:00:00": 249.34,
    "2018-06-19T13:00:00": 249.32,
    "2018-06-19T14:00:00": 249.46,
    "2018-06-19T15:00:00": 249.75,
    "2018-06-19T16:00:00": 250.1,
    "2018-06-19T17:00:00": 250.44,
    "2018-06-19T18:00:00": 250.67,
    "2018-06-19T19:00:00": 250.73,
    "2018-06-19T20:00:00": 250.64,
    "2018-06-19T21:00:00": 250.4,
    "2018-06-19T22:00:00": 250.11,
    "2018-06-19T23:00:00": 249.82,
    "2018-06-20T00:00:00": 249.61,
    "2018-06-20T01:00:00": 249.55,
    "2018-06-20T02:00:00": 249.65,
    "2018-06-20T03:00:00": 249.89,
    "2018-06-20T04:00:00": 250.22,
    "2018-06-20T05:00:00": 250.55,
    "2018-06-20T06:00:00": 250.8,
    "2018-06-20T07:00:00": 250.91,
    "2018-06-20T08:00:00": 250.85,
    "2018-06-20T09:00:00": 250.63,
    "2018-06-20T10:00:00": 250.31,
    "2018-06-20T11:00:00": 249.97,
    "2018-06-20T12:00:00": 249.66,
    "2018-06-20T13:00:00": 249.46,
    "2018-06-20T14:00:00": 249.41,
    "2018-06-20T15:00:00": 249.52,
    "2018-06-20T16:00:00": 249.76,
    "2018-06-20T17:00:00": 250.08,
    "2018-06-20T18:00:00": 250.37,
    "2018-06-20T19:00:00": 250.58,
    "2018-06-20T20:00:00": 250.65,
    "2018-06-20T21:00:00": 250.58,
    "2018-06-20T22:00:00": 250.38,
    "2018-06-20T23:00:00": 250.12,
    "2018-06-21T00:00:00": 249.86,
    "2018-06-21T01:00:00": 249.67,
    "2018-06-21T02:00:00": 249.6,
    "2018-06-21T03:00:00": 249.67,
    "2018-06-21T04:00:00": 249.86,
    "2018-06-21T05:00:00": 250.13,
    "2018-06-21T06:00:00": 250.42,
    "2018-06-21T07:00:00": 250.65,
    "2018-06-21T08:00:00": 250.76,
    "2018-06-21T09:00:00": 250.74,
    "2018-06-21T10:00:00": 250.57,
    "2018-06-21T11:00:00": 250.29,
    "2018-06-21T12:00:00": 249.97,
    "2018-06-21T13:00:00": 249.7,
    "2018-06-21T14:00:00": 249.51,
    "2018-06-21T15:00:00": 249.46,
    "2018-06-21T16:00:00": 249.54,
    "2018-06-21T17:00:00": 249.75,
    "2018-06-21T18:00:00": 250.03,
    "2018-06-21T19:00:00": 250.3,
    "2018-06-21T20:00:00": 250.5,
    "2018-06-21T21:00:00": 250.58,
    "2018-06-21T22:00:00": 250.53,
    "2018-06-21T23:00:00": 250.37,
    "2018-06-22T00:00:00": 250.14,
    "2018-06-22T01:00:00": 249.9,
    "2018-06-22T02:00:00": 249.71,
    "2018-06-22T03:00:00": 249.63,
    "2018-06-22T04:00:00": 249.67,
    "2018-06-22T05:00:00": 249.84,
    "2018-06-22T06:00:00": 250.08,
    "2018-06-22T07:00:00": 250.35,
    "2018-06-22T08:00:00": 250.58,
    "2018-06-22T09:00:00": 250.7,
    "2018-06-22T10:00:00": 250.68,
    "2018-06-22T11:00:00": 250.53,
    "2018-06-22T12:00:00": 250.28,
    "2018-06-22T13:00:00": 249.98,
    "2018-06-22T14:00:00": 249.74,
    "2018-06-22T15:00:00": 249.53,
    "2018-06-22T16:00:00": 249.46,
    "2018-06-22T17:00:00": 249.52,
    "2018-06-22T18:00:00": 249.71,
    "2018-06-22T19:00:00": 249.98,
    "2018-06-22T20:00:00": 250.25,
    "2018-06-22T21:00:00": 250.46,
    "2018-06-22T22:00:00": 250.56,
    "2018-06-22T23:00:00": 250.54,
    "2018-06-23T00:00:00": 250.39,
    "2018-06-23T01:00:00": 250.18,
    "2018-06-23T02:00:00": 249.95,
    "2018-06-23T03:00:00": 249.75,
    "2018-06-23T04:00:00": 249.66,
    "2018-06-23T05:00:00": 249.69,
    "2018-06-23T06:00:00": 249.84,
    "2018-06-23T07:00:00": 250.08,
    "2018-06-23T08:00:00": 250.36,
    "2018-06-23T09:00:00": 250.59,
    "2018-06-23T10:00:00": 250.73,
    "2018-06-23T11:00:00": 250.72,
    "2018-06-23T12:00:00": 250.58,
    "2018-06-23T13:00:00": 250.34,
    "2018-06-23T14:00:00": 250.04,
    "2018-06-23T15:00:00": 249.77,
    "2018-06-23T16:00:00": 249.57,
    "2018-06-23T17:00:00": 249.49,
    "2018-06-23T18:00:00": 249.56,
    "2018-06-23T19:00:00": 249.74,
    "2018-06-23T20:00:00": 250.01,
    "2018-06-23T21:00:00": 250.29,
    "2018-06-23T22:00:00": 250.5,
    "2018-06-23T23:00:00": 250.61,
    "2018-06-24T00:00:00": 250.58,
    "2018-06-24T01:00:00": 250.43,
    "2018-06-24T02:00:00": 250.19,
    "2018-06-24T03:00:00": 249.93,
    "2018-06-24T04:00:00": 249.71,
    "2018-06-24T05:00:00": 249.6,
    "2018-06-24T06:00:00": 249.62,
    "2018-06-24T07:00:00": 249.78,
    "2018-06-24T08:00:00": 250.03,
    "2018-06-24T09:00:00": 250.31,
    "2018-06-24T10:00:00": 250.56,
    "2018-06-24T11:00:00": 250.69,
    "2018-06-24T12:00:00": 250.68,
    "2018-06-24T13:00:00": 250.52,
    "2018-06-24T14:00:00": 250.26,
    "2018-06-24T15:00:00": 249.96,
    "2018-06-24T16:00:00": 249.68,
    "2018-06-24T17:00:00": 249.49,
    "2018-06-24T18:00:00": 249.43,
    "2018-06-24T19:00:00": 249.52,
    "2018-06-24T20:00:00": 249.74,
    "2018-06-24T21:00:00": 250.05,
    "2018-06-24T22:00:00": 250.36,
    "2018-06-24T23:00:00": 250.59,
    "2018-06-25T00:00:00": 250.69,
    "2018-06-25T01:00:00": 250.64,
    "2018-06-25T02:00:00": 250.46,
    "2018-06-25T03:00:00": 250.19,
    "2018-06-25T04:00:00": 249.92,
    "2018-06-25T05:00:00": 249.69,
    "2018-06-25T06:00:00": 249.58,
    "2018-06-25T07:00:00": 249.62,
    "2018-06-25T08:00:00": 249.81,
    "2018-06-25T09:00:00": 250.09,
    "2018-06-25T10:00:00": 250.4,
    "2018-06-25T11:00:00": 250.65,
    "2018-06-25T12:00:00": 250.77,
    "2018-06-25T13:00:00": 250.74,
    "2018-06-25T14:00:00": 250.57,
    "2018-06-25T15:00:00": 250.28,
    "2018-06-25T16:00:00": 249.95,
    "2018-06-25T17:00:00": 249.64,
    "2018-06-25T18:00:00": 249.46,
    "2018-06-25T19:00:00": 249.44,
    "2018-06-25T20:00:00": 249.57,
    "2018-06-25T21:00:00": 249.84,
    "2018-06-25T22:00:00": 250.17,
    "2018-06-25T23:00:00": 250.49,
    "2018-06-26T00:00:00": 250.72,
    "2018-06-26T01:00:00": 250.79,
    "2018-06-26T02:00:00": 250.71,
    "2018-06-26T03:00:00": 250.48,
    "2018-06-26T04:00:00": 250.17,
    "2018-06-26T05:00:00": 249.88,
    "2018-06-26T06:00:00": 249.64,
    "2018-06-26T07:00:00": 249.55,
    "2018-06-26T08:00:00": 249.63,
    "2018-06-26T09:00:00": 249.84,
    "2018-06-26T10:00:00": 250.14,
    "2018-06-26T11:00:00": 250.45,
    "2018-06-26T12:00:00": 250.68,
    "2018-06-26T13:00:00": 250.77,
    "2018-06-26T14:00:00": 250.71,
    "2018-06-26T15:00:00": 250.5,
    "2018-06-26T16:00:00": 250.19,
    "2018-06-26T17:00:00": 249.87,
    "2018-06-26T18:00:00": 249.61,
    "2018-06-26T19:00:00": 249.47,
    "2018-06-26T20:00:00": 249.5,
    "2018-06-26T21:00:00": 249.7,
    "2018-06-26T22:00:00": 250.02,
    "2018-06-26T23:00:00": 250.37,
    "2018-06-27T00:00:00": 250.68,
    "2018-06-27T01:00:00": 250.87,
    "2018-06-27T02:00:00": 250.89,
    "2018-06-27T03:00:00": 250.72,
    "2018-06-27T04:00:00": 250.43,
    "2018-06-27T05:00:00": 250.09,
    "2018-06-27T06:00:00": 249.77,
    "2018-06-27T07:00:00": 249.56,
    "2018-06-27T08:00:00": 249.51,
    "2018-06-27T09:00:00": 249.81,
    "2018-12-14T19:00:00": 250.64,
    "2018-12-14T20:00:00": 250.49,
    "2018-12-14T21:00:00": 250.27,
    "2018-12-14T22:00:00": 250.05,
    "2018-12-14T23:00:00": 249.88,
    "2018-12-15T00:00:00": 249.81,
    "2018-12-15T01:00:00": 249.84,
    "2018-12-15T02:00:00": 249.97,
    "2018-12-15T03:00:00": 250.15,
    "2018-12-15T04:00:00": 250.35,
    "2018-12-15T05:00:00": 250.51,
    "2018-12-15T06:00:00": 250.59,
    "2018-12-15T07:00:00": 250.58,
    "2018-12-15T08:00:00": 250.47,
    "2018-12-15T09:00:00": 250.19,
    "2018-12-18T17:00:00": 250.07,
    "2018-12-18T18:00:00": 250.17,
    "2018-12-18T19:00:00": 250.4,
    "2018-12-18T20:00:00": 250.61,
    "2018-12-18T21:00:00": 250.75,
    "2018-12-18T22:00:00": 250.77,
    "2018-12-18T23:00:00": 250.66,
    "2018-12-19T00:00:00": 250.44,
    "2018-12-19T01:00:00": 250.16,
    "2018-12-19T02:00:00": 249.87,
    "2018-12-19T03:00:00": 249.66,
    "2018-12-19T04:00:00": 249.55,
    "2018-12-19T05:00:00": 249.57,
    "2018-12-19T06:00:00": 249.73,
    "2018-12-19T07:00:00": 249.98,
    "2018-12-19T08:00:00": 250.26,
    "2018-12-19T09:00:00": 250.49,
    "2018-12-19T10:00:00": 250.64,
    "2018-12-19T11:00:00": 250.67,
    "2018-12-19T12:00:00": 250.57,
    "2018-12-19T13:00:00": 250.37,
    "2018-12-19T14:00:00": 250.13,
    "2018-12-19T15:00:00": 249.9,
    "2018-12-19T16:00:00": 249.76,
    "2018-12-19T17:00:00": 249.75,
    "2018-12-19T18:00:00": 249.88,
    "2018-12-19T19:00:00": 250.12,
    "2018-12-19T20:00:00": 250.4,
    "2018-12-19T21:00:00": 250.65,
    "2018-12-19T22:00:00": 250.8,
    "2018-12-19T23:00:00": 250.81,
    "2018-12-20T00:00:00": 250.66,
    "2018-12-20T01:00:00": 250.4,
    "2018-12-20T02:00:00": 250.07,
    "2018-12-20T03:00:00": 249.74,
    "2018-12-20T04:00:00": 249.51,
    "2018-12-20T05:00:00": 249.42,
    "2018-12-20T06:00:00": 249.49,
    "2018-12-20T07:00:00": 249.71,
    "2018-12-20T08:00:00": 250.01,
    "2018-12-20T09:00:00": 250.34,
    "2018-12-20T10:00:00": 250.61,
    "2018-12-20T11:00:00": 250.74,
    "2018-12-20T12:00:00": 250.73,
    "2018-12-20T13:00:00": 250.56,
    "2018-12-20T14:00:00": 250.27,
    "2018-12-20T15:00:00": 249.97,
    "2018-12-20T16:00:00": 249.71,
    "2018-12-20T17:00:00": 249.56,
    "2018-12-20T18:00:00": 249.59,
    "2018-12-20T19:00:00": 249.78,
    "2018-12-20T20:00:00": 250.08,
    "2018-12-20T21:00:00": 250.42,
    "2018-12-20T22:00:00": 250.71,
    "2018-12-20T23:00:00": 250.86,
    "2018-12-21T00:00:00": 250.85,
    "2018-12-21T01:00:00": 250.66,
    "2018-12-21T02:00:00": 250.34,
    "2018-12-21T03:00:00": 249.97,
    "2018-12-21T04:00:00": 249.62,
    "2018-12-21T05:00:00": 249.39,
    "2018-12-21T06:00:00": 249.33,
    "2018-12-21T07:00:00": 249.46,
    "2018-12-21T08:00:00": 249.75,
    "2018-12-21T09:00:00": 250.13,
    "2018-12-21T10:00:00": 250.5,
    "2018-12-21T11:00:00": 250.78,
    "2018-12-21T12:00:00": 250.89,
    "2018-12-21T13:00:00": 250.81,
    "2018-12-21T14:00:00": 250.56,
    "2018-12-21T15:00:00": 250.21,
    "2018-12-21T16:00:00": 249.85,
    "2018-12-21T17:00:00": 249.57,
    "2018-12-21T18:00:00": 249.44,
    "2018-12-21T19:00:00": 249.51,
    "2018-12-21T20:00:00": 249.76,
    "2018-12-21T21:00:00": 250.11,
    "2018-12-21T22:00:00": 250.48,
    "2018-12-21T23:00:00": 250.78,
    "2018-12-22T00:00:00": 250.92,
    "2018-12-22T01:00:00": 250.86,
    "2018-12-22T02:00:00": 250.61,
    "2018-12-22T03:00:00": 250.22,
    "2018-12-22T04:00:00": 249.8,
    "2018-12-22T05:00:00": 249.44,
    "2018-12-22T06:00:00": 249.22,
    "2018-12-22T07:00:00": 249.22,
    "2018-12-22T08:00:00": 249.42,
    "2018-12-22T09:00:00": 249.78,
    "2018-12-22T10:00:00": 250.22,
    "2018-12-22T11:00:00": 250.62,
    "2018-12-22T12:00:00": 250.89,
    "2018-12-22T13:00:00": 250.96,
    "2018-12-22T14:00:00": 250.82,
    "2018-12-22T15:00:00": 250.5,
    "2018-12-22T16:00:00": 250.1,
    "2018-12-22T17:00:00": 249.73,
    "2018-12-22T18:00:00": 249.45,
    "2018-12-22T19:00:00": 249.38,
    "2018-12-22T20:00:00": 249.51,
    "2018-12-22T21:00:00": 249.83,
    "2018-12-22T22:00:00": 250.25,
    "2018-12-22T23:00:00": 250.66,
    "2018-12-23T00:00:00": 250.96,
    "2018-12-23T01:00:00": 251.07,
    "2018-12-23T02:00:00": 250.95,
    "2018-12-23T03:00:00": 250.64,
    "2018-12-23T04:00:00": 250.2,
    "2018-12-23T05:00:00": 249.75,
    "2018-12-23T06:00:00": 249.39,
    "2018-12-23T07:00:00": 249.21,
    "2018-12-23T08:00:00": 249.25,
    "2018-12-23T09:00:00": 249.52,
    "2018-12-23T10:00:00": 249.93,
    "2018-12-23T11:00:00": 250.4,
    "2018-12-23T12:00:00": 250.79,
    "2018-12-23T13:00:00": 251.01,
    "2018-12-23T14:00:00": 251.0,
    "2018-12-23T15:00:00": 250.77,
    "2018-12-23T16:00:00": 250.39,
    "2018-12-23T17:00:00": 249.94,
    "2018-12-23T18:00:00": 249.54,
    "2018-12-23T19:00:00": 249.28,
    "2018-12-23T20:00:00": 249.24,
    "2018-12-23T21:00:00": 249.42,
    "2018-12-23T22:00:00": 249.78,
    "2018-12-23T23:00:00": 250.23,
    "2018-12-24T00:00:00": 250.66,
    "2018-12-24T01:00:00": 250.94,
    "2018-12-24T02:00:00": 251.01,
    "2018-12-24T03:00:00": 250.85,
    "2018-12-24T04:00:00": 250.5,
    "2018-12-24T05:00:00": 250.04,
    "2018-12-24T06:00:00": 249.6,
    "2018-12-24T07:00:00": 249.28,
    "2018-12-24T08:00:00": 249.16,
    "2018-12-24T09:00:00": 249.27,
    "2018-12-24T10:00:00": 249.6,
    "2018-12-24T11:00:00": 250.05,
    "2018-12-24T12:00:00": 250.52,
    "2018-12-24T13:00:00": 250.89,
    "2018-12-24T14:00:00": 251.06,
    "2018-12-24T15:00:00": 251.0,
    "2018-12-24T16:00:00": 250.72,
    "2018-12-24T17:00:00": 250.3,
    "2018-12-24T18:00:00": 249.86,
    "2018-12-24T19:00:00": 249.49,
    "2018-12-24T20:00:00": 249.27,
    "2018-12-24T21:00:00": 249.29,
    "2018-12-24T22:00:00": 249.53,
    "2018-12-24T23:00:00": 249.94,
    "2018-12-25T00:00:00": 250.4,
    "2018-12-25T01:00:00": 250.82,
    "2018-12-25T02:00:00": 251.08,
    "2018-12-25T03:00:00": 251.1,
    "2018-12-25T04:00:00": 250.88,
    "2018-12-25T05:00:00": 250.49,
    "2018-12-25T06:00:00": 250.02,
    "2018-12-25T07:00:00": 249.59,
    "2018-12-25T08:00:00": 249.29,
    "2018-12-25T09:00:00": 249.2,
    "2018-12-25T10:00:00": 249.37,
    "2018-12-25T11:00:00": 249.72,
    "2018-12-25T12:00:00": 250.18,
    "2018-12-25T13:00:00": 250.64,
    "2018-12-25T14:00:00": 250.96,
    "2018-12-25T15:00:00": 251.07,
    "2018-12-25T16:00:00": 250.95,
    "2018-12-25T17:00:00": 250.63,
    "2018-12-25T18:00:00": 250.18,
    "2018-12-25T19:00:00": 249.73,
    "2018-12-25T20:00:00": 249.36,
    "2018-12-25T21:00:00": 249.17,
    "2018-12-25T22:00:00": 249.21,
    "2018-12-25T23:00:00": 249.45,
    "2018-12-26T00:00:00": 249.86,
    "2018-12-26T01:00:00": 250.31,
    "2018-12-26T02:00:00": 250.69,
    "2018-12-26T03:00:00": 250.91,
    "2018-12-26T04:00:00": 250.91,
    "2018-12-26T05:00:00": 250.68,
    "2018-12-26T06:00:00": 250.29,
    "2018-12-26T07:00:00": 249.87,
    "2018-12-26T08:00:00": 249.5,
    "2018-12-26T09:00:00": 249.27,
    "2018-12-26T10:00:00": 249.27,
    "2018-12-26T11:00:00": 249.48,
    "2018-12-26T12:00:00": 249.86,
    "2018-12-26T13:00:00": 250.32,
    "2018-12-26T14:00:00": 250.75,
    "2018-12-26T15:00:00": 251.04,
    "2018-12-26T16:00:00": 251.12,
    "2018-12-26T17:00:00": 250.97,
    "2018-12-26T18:00:00": 250.63,
    "2018-12-26T19:00:00": 250.19,
    "2018-12-26T20:00:00": 249.76,
    "2018-12-26T21:00:00": 249.41,
    "2018-12-26T22:00:00": 249.25,
    "2018-12-26T23:00:00": 249.3,
    "2018-12-27T00:00:00": 249.55,
    "2018-12-27T01:00:00": 249.95,
    "2018-12-27T02:00:00": 250.37,
    "2018-12-27T03:00:00": 250.71,
    "2018-12-27T04:00:00": 250.87,
    "2018-12-27T05:00:00": 250.83,
    "2018-12-27T06:00:00": 250.6,
    "2018-12-27T07:00:00": 250.24,
    "2018-12-27T08:00:00": 249.85,
    "2018-12-27T09:00:00": 249.51,
    "2018-12-27T10:00:00": 249.33,
    "2018-12-27T11:00:00": 249.36,
    "2018-12-27T12:00:00": 249.56,
    "2018-12-27T13:00:00": 249.91,
    "2018-12-27T14:00:00": 250.32,
    "2018-12-27T15:00:00": 250.68,
    "2018-12-27T16:00:00": 250.91,
    "2018-12-27T17:00:00": 250.94,
    "2018-12-27T18:00:00": 250.78,
    "2018-12-27T19:00:00": 250.46,
    "2018-12-27T20:00:00": 250.06,
    "2018-12-27T21:00:00": 249.67,
    "2018-12-27T22:00:00": 249.39,
    "2018-12-27T23:00:00": 249.27,
    "2018-12-28T00:00:00": 249.35,
    "2018-12-28T01:00:00": 249.6,
    "2018-12-28T02:00:00": 249.96,
    "2018-12-28T03:00:00": 250.34,
    "2018-12-28T04:00:00": 250.63,
    "2018-12-28T05:00:00": 250.78,
    "2018-12-28T06:00:00": 250.74,
    "2018-12-28T07:00:00": 250.53,
    "2018-12-28T08:00:00": 250.22,
    "2018-12-28T09:00:00": 249.89,
    "2018-12-28T10:00:00": 249.61,
    "2018-12-28T11:00:00": 249.47,
    "2018-12-28T12:00:00": 249.51,
    "2018-12-28T13:00:00": 249.7,
    "2018-12-28T14:00:00": 250.02,
    "2018-12-28T15:00:00": 250.37,
    "2018-12-28T16:00:00": 250.68,
    "2018-12-28T17:00:00": 250.87,
    "2018-12-28T18:00:00": 250.89,
    "2018-12-28T19:00:00": 250.73,
    "2018-12-28T20:00:00": 250.44,
    "2018-12-28T21:00:00": 250.08,
    "2018-12-28T22:00:00": 249.73,
    "2018-12-28T23:00:00": 249.47,
    "2018-12-29T00:00:00": 249.36,
    "2018-12-29T01:00:00": 249.41,
    "2018-12-29T02:00:00": 249.61,
    "2018-12-29T03:00:00": 249.92,
    "2018-12-29T04:00:00": 250.25,
    "2018-12-29T05:00:00": 250.5,
    "2018-12-29T06:00:00": 250.62,
    "2018-12-29T07:00:00": 250.59,
    "2018-12-29T08:00:00": 250.42,
    "2018-12-29T09:00:00": 250.18,
    "2018-12-29T10:00:00": 249.91,
    "2018-12-29T11:00:00": 249.68,
    "2018-12-29T12:00:00": 249.56,
    "2018-12-29T13:00:00": 249.57,
    "2018-12-29T14:00:00": 249.72,
    "2018-12-29T15:00:00": 249.99,
    "2018-12-29T16:00:00": 250.29,
    "2018-12-29T17:00:00": 250.54,
    "2018-12-29T18:00:00": 250.69,
    "2018-12-29T19:00:00": 250.7,
    "2018-12-29T20:00:00": 250.55,
    "2018-12-29T21:00:00": 250.29,
    "2018-12-29T22:00:00": 249.97,
    "2018-12-29T23:00:00": 249.67,
    "2018-12-30T00:00:00": 249.44,
    "2018-12-30T01:00:00": 249.34,
    "2018-12-30T02:00:00": 249.39,
    "2018-12-30T03:00:00": 249.57,
    "2018-12-30T04:00:00": 249.83,
    "2018-12-30T05:00:00": 250.13,
    "2018-12-30T06:00:00": 250.37,
    "2018-12-30T07:00:00": 250.5,
    "2018-12-30T08:00:00": 250.5,
    "2018-12-30T09:00:00": 250.39,
    "2018-12-30T10:00:00": 250.19,
    "2018-12-30T11:00:00": 249.96,
    "2018-12-30T12:00:00": 249.75,
    "2018-12-30T13:00:00": 249.64,
    "2018-12-30T14:00:00": 249.66,
    "2018-12-30T15:00:00": 249.81,
    "2018-12-30T16:00:00": 250.05,
    "2018-12-30T17:00:00": 250.33,
    "2018-12-30T18:00:00": 250.57,
    "2018-12-30T19:00:00": 250.73,
    "2018-12-30T20:00:00": 250.76,
    "2018-12-30T21:00:00": 250.63,
    "2018-12-30T22:00:00": 250.38,
    "2018-12-30T23:00:00": 250.09,
    "2018-12-31T00:00:00": 249.78,
    "2018-12-31T01:00:00": 249.54,
    "2018-12-31T02:00:00": 249.41,
    "2018-12-31T03:00:00": 249.42,
    "2018-12-31T04:00:00": 249.56,
    "2018-12-31T05:00:00": 249.79,
    "2018-12-31T06:00:00": 250.08,
    "2018-12-31T07:00:00": 250.32,
    "2018-12-31T08:00:00": 250.47,
    "2018-12-31T09:00:00": 250.51,
    "2018-12-31T10:00:00": 250.42,
    "2018-12-31T11:00:00": 250.26,
    "2018-12-31T12:00:00": 250.05,
    "2018-12-31T13:00:00": 249.85,
    "2018-12-31T14:00:00": 249.72,
    "2018-12-31T15:00:00": 249.71,
    "2018-12-31T16:00:00": 249.82,
    "2018-12-31T17:00:00": 250.02,
    "2018-12-31T18:00:00": 250.28,
    "2018-12-31T19:00:00": 250.53,
    "2018-12-31T20:00:00": 250.7,
    "2018-12-31T21:00:00": 250.75,
    "2018-12-31T22:00:00": 250.67,
    "2018-12-31T23:00:00": 250.45,
    "2019-01-01T00:00:00": 250.16,
    "2019-01-01T01:00:00": 249.87,
    "2019-01-01T02:00:00": 249.63,
    "2019-01-01T03:00:00": 249.51,
    "2019-01-01T04:00:00": 249.52,
    "2019-01-01T05:00:00": 249.65,
    "2019-01-01T06:00:00": 249.88,
    "2019-01-01T07:00:00": 250.16,
    "2019-01-01T08:00:00": 250.41,
    "2019-01-01T09:00:00": 250.58,
    "2019-01-01T10:00:00": 250.63,
    "2019-01-01T11:00:00": 250.55,
    "2019-01-01T12:00:00": 250.36,
    "2019-01-01T13:00:00": 250.12,
    "2019-01-01T14:00:00": 249.87,
    "2019-01-01T15:00:00": 249.69,
    "2019-01-01T16:00:00": 249.62,
    "2019-01-01T17:00:00": 249.69,
    "2019-01-01T18:00:00": 249.87,
    "2019-01-01T19:00:00": 250.12,
    "2019-01-01T20:00:00": 250.38,
    "2019-01-01T21:00:00": 250.57,
    "2019-01-01T22:00:00": 250.65,
    "2019-01-01T23:00:00": 250.59,
    "2019-01-02T00:00:00": 250.4,
    "2019-01-02T01:00:00": 250.13,
    "2019-01-02T02:00:00": 249.84,
    "2019-01-02T03:00:00": 249.59,
    "2019-01-02T04:00:00": 249.45,
    "2019-01-02T05:00:00": 249.45,
    "2019-01-02T06:00:00": 249.58,
    "2019-01-02T07:00:00": 249.83,
    "2019-01-02T08:00:00": 250.13,
    "2019-01-02T09:00:00": 250.41,
    "2019-01-02T10:00:00": 250.59,
    "2019-01-02T11:00:00": 250.65,
    "2019-01-02T12:00:00": 250.57,
    "2019-01-02T13:00:00": 250.37,
    "2019-01-02T14:00:00": 250.13,
    "2019-01-02T15:00:00": 249.89,
    "2019-01-02T16:00:00": 249.73,
    "2019-01-02T17:00:00": 249.7,
    "2019-01-02T18:00:00": 249.8,
    "2019-01-02T19:00:00": 250.03,
    "2019-01-02T20:00:00": 250.33,
    "2019-01-02T21:00:00": 250.62,
    "2019-01-02T22:00:00": 250.83,
    "2019-01-02T23:00:00": 250.91,
    "2019-01-03T00:00:00": 250.83,
    "2019-01-03T01:00:00": 250.61,
    "2019-01-03T02:00:00": 250.31,
    "2019-01-03T03:00:00": 250.0,
    "2019-01-03T04:00:00": 249.74,
    "2019-01-03T05:00:00": 249.6,
    "2019-01-03T06:00:00": 249.62,
    "2019-01-03T07:00:00": 249.78,
    "2019-01-03T08:00:00": 250.06,
    "2019-01-03T09:00:00": 250.38,
    "2019-01-03T10:00:00": 250.67,
    "2019-01-03T11:00:00": 250.84,
    "2019-01-03T12:00:00": 250.87,
    "2019-01-03T13:00:00": 250.73,
    "2019-01-03T14:00:00": 250.48,
    "2019-01-03T15:00:00": 250.17,
    "2019-01-03T16:00:00": 249.88,
    "2019-01-03T17:00:00": 249.69,
    "2019-01-03T18:00:00": 249.64,
    "2019-01-03T19:00:00": 249.75,
    "2019-01-03T20:00:00": 249.99,
    "2019-01-03T21:00:00": 250.29,
    "2019-01-03T22:00:00": 250.58,
    "2019-01-03T23:00:00": 250.78,
    "2019-01-04T00:00:00": 250.83,
    "2019-01-04T01:00:00": 250.73,
    "2019-01-04T02:00:00": 250.48,
    "2019-01-04T03:00:00": 250.16,
    "2019-01-04T04:00:00": 249.84,
    "2019-01-04T05:00:00": 249.59,
    "2019-01-04T06:00:00": 249.49,
    "2019-01-04T07:00:00": 249.56,
    "2019-01-04T08:00:00": 249.79,
    "2019-01-04T09:00:00": 250.12,
    "2019-01-04T10:00:00": 250.49,
    "2019-01-04T11:00:00": 250.78,
    "2019-01-04T12:00:00": 250.94,
    "2019-01-04T13:00:00": 250.91,
    "2019-01-04T14:00:00": 250.72,
    "2019-01-04T15:00:00": 250.42,
    "2019-01-04T16:00:00": 250.08,
    "2019-01-04T17:00:00": 249.79,
    "2019-01-04T18:00:00": 249.62,
    "2019-01-04T19:00:00": 249.61,
    "2019-01-04T20:00:00": 249.77,
    "2019-01-04T21:00:00": 250.06,
    "2019-01-04T22:00:00": 250.4,
    "2019-01-04T23:00:00": 250.69,
    "2019-01-05T00:00:00": 250.87,
    "2019-01-05T01:00:00": 250.88,
    "2019-01-05T02:00:00": 250.71,
    "2019-01-05T03:00:00": 250.41,
    "2019-01-05T04:00:00": 250.06,
    "2019-01-05T05:00:00": 249.73,
    "2019-01-05T06:00:00": 249.51,
    "2019-01-05T07:00:00": 249.45,
    "2019-01-05T08:00:00": 249.59,
    "2019-01-05T09:00:00": 249.86,
    "2019-01-05T10:00:00": 250.24,
    "2019-01-05T11:00:00": 250.61,
    "2019-01-05T12:00:00": 250.86,
    "2019-01-05T13:00:00": 250.97,
    "2019-01-05T14:00:00": 250.88,
    "2019-01-05T15:00:00": 250.63,
    "2019-01-05T16:00:00": 250.3,
    "2019-01-05T17:00:00": 249.95,
    "2019-01-05T18:00:00": 249.68,
    "2019-01-05T19:00:00": 249.56,
    "2019-01-05T20:00:00": 249.62,
    "2019-01-05T21:00:00": 249.84,
    "2019-01-05T22:00:00": 250.17,
    "2019-01-05T23:00:00": 250.52,
    "2019-01-06T00:00:00": 250.78,
    "2019-01-06T01:00:00": 250.91,
    "2019-01-06T02:00:00": 250.86,
    "2019-01-06T03:00:00": 250.64,
    "2019-01-06T04:00:00": 250.31,
    "2019-01-06T05:00:00": 249.96,
    "2019-01-06T06:00:00": 249.66,
    "2019-01-06T07:00:00": 249.5,
    "2019-01-06T08:00:00": 249.54,
    "2019-01-06T09:00:00": 249.74,
    "2019-01-06T10:00:00": 250.09,
    "2019-01-06T11:00:00": 250.5,
    "2019-01-06T12:00:00": 250.84,
    "2019-01-06T13:00:00": 251.05,
    "2019-01-06T14:00:00": 251.07,
    "2019-01-06T15:00:00": 250.9,
    "2019-01-06T16:00:00": 250.58,
    "2019-01-06T17:00:00": 250.2,
    "2019-01-06T18:00:00": 249.85,
    "2019-01-06T19:00:00": 249.61,
    "2019-01-06T20:00:00": 249.54,
    "2019-01-06T21:00:00": 249.65,
    "2019-01-06T22:00:00": 249.92,
    "2019-01-06T23:00:00": 250.27,
    "2019-01-07T00:00:00": 250.6,
    "2019-01-07T01:00:00": 250.83,
    "2019-01-07T02:00:00": 250.9,
    "2019-01-07T03:00:00": 250.77,
    "2019-01-07T04:00:00": 250.49,
    "2019-01-07T05:00:00": 250.13,
    "2019-01-07T06:00:00": 249.78,
    "2019-01-07T07:00:00": 249.52,
    "2019-01-07T08:00:00": 249.44,
    "2019-01-07T09:00:00": 249.55,
    "2019-01-07T10:00:00": 249.85,
    "2019-01-07T11:00:00": 250.22,
    "2019-01-07T12:00:00": 250.62,
    "2019-01-07T13:00:00": 250.89,
    "2019-01-07T14:00:00": 251.02,
    "2019-01-07T15:00:00": 250.94,
    "2019-01-07T16:00:00": 250.68,
    "2019-01-07T17:00:00": 250.32,
    "2019-01-07T18:00:00": 249.94,
    "2019-01-07T19:00:00": 249.62,
    "2019-01-07T20:00:00": 249.45,
    "2019-01-07T21:00:00": 249.47,
    "2019-01-07T22:00:00": 249.66,
    "2019-01-07T23:00:00": 249.97,
    "2019-01-08T00:00:00": 250.33,
    "2019-01-08T01:00:00": 250.65,
    "2019-01-08T02:00:00": 250.83,
    "2019-01-08T03:00:00": 250.82,
    "2019-01-08T04:00:00": 250.63,
    "2019-01-08T05:00:00": 250.31,
    "2019-01-08T06:00:00": 249.95,
    "2019-01-08T07:00:00": 249.64,
    "2019-01-08T08:00:00": 249.45,
    "2019-01-08T09:00:00": 249.45,
    "2019-01-08T10:00:00": 249.63,
    "2019-01-08T11:00:00": 249.95,
    "2019-01-08T12:00:00": 250.33,
    "2019-01-08T13:00:00": 250.66,
    "2019-01-08T14:00:00": 250.87,
    "2019-01-08T15:00:00": 250.9,
    "2019-01-08T16:00:00": 250.74,
    "2019-01-08T17:00:00": 250.44,
    "2019-01-08T18:00:00": 250.08,
    "2019-01-08T19:00:00": 249.73,
    "2019-01-08T20:00:00": 249.47,
    "2019-01-08T21:00:00": 249.38,
    "2019-01-08T22:00:00": 249.48,
    "2019-01-08T23:00:00": 249.74,
    "2019-01-09T00:00:00": 250.08,
    "2019-01-09T01:00:00": 250.42,
    "2019-01-09T02:00:00": 250.67,
    "2019-01-09T03:00:00": 250.76,
    "2019-01-09T04:00:00": 250.67,
    "2019-01-09T05:00:00": 250.42,
    "2019-01-09T06:00:00": 250.09,
    "2019-01-09T07:00:00": 249.76,
    "2019-01-09T08:00:00": 249.51,
    "2019-01-09T09:00:00": 249.41,
    "2019-01-09T10:00:00": 249.52,
    "2019-01-09T11:00:00": 249.79,
    "2019-01-09T12:00:00": 250.16,
    "2019-01-09T13:00:00": 250.53,
    "2019-01-09T14:00:00": 250.83,
    "2019-01-09T15:00:00": 250.98,
    "2019-01-09T16:00:00": 250.94,
    "2019-01-09T17:00:00": 250.71,
    "2019-01-09T18:00:00": 250.39,
    "2019-01-09T19:00:00": 250.03,
    "2019-01-09T20:00:00": 249.73,
    "2019-01-09T21:00:00": 249.55,
    "2019-01-09T22:00:00": 249.53,
    "2019-01-09T23:00:00": 249.68,
    "2019-01-10T00:00:00": 249.95,
    "2019-01-10T01:00:00": 250.27,
    "2019-01-10T02:00:00": 250.57,
    "2019-01-10T03:00:00": 250.74,
    "2019-01-10T04:00:00": 250.74,
    "2019-01-10T05:00:00": 250.6,
    "2019-01-10T06:00:00": 250.32,
    "2019-01-10T07:00:00": 250.01,
    "2019-01-10T08:00:00": 249.74,
    "2019-01-10T09:00:00": 249.58,
    "2019-01-10T10:00:00": 249.59,
    "2019-01-10T11:00:00": 249.77,
    "2019-01-10T12:00:00": 250.06,
    "2019-01-10T13:00:00": 250.41,
    "2019-01-10T14:00:00": 250.74,
    "2019-01-10T15:00:00": 250.95,
    "2019-01-10T16:00:00": 250.99,
    "2019-01-10T17:00:00": 250.87,
    "2019-01-10T18:00:00": 250.59,
    "2019-01-10T19:00:00": 250.24,
    "2019-01-10T20:00:00": 249.91,
    "2019-01-10T21:00:00": 249.61,
    "2019-01-17T14:00:00": 249.76,
    "2019-01-17T15:00:00": 249.61,
    "2019-01-17T16:00:00": 249.56,
    "2019-01-17T17:00:00": 249.63,
    "2019-01-17T18:00:00": 249.81,
    "2019-01-17T19:00:00": 250.06,
    "2019-01-17T20:00:00": 250.3,
    "2019-01-17T21:00:00": 250.48,
    "2019-01-17T22:00:00": 250.55,
    "2019-01-17T23:00:00": 250.49,
    "2019-01-18T00:00:00": 250.31,
    "2019-01-18T01:00:00": 250.06,
    "2019-01-18T02:00:00": 249.78,
    "2019-01-18T03:00:00": 249.55,
    "2019-01-18T04:00:00": 249.42,
    "2019-01-18T05:00:00": 249.42,
    "2019-01-18T06:00:00": 249.57,
    "2019-01-18T07:00:00": 249.81,
    "2019-01-18T08:00:00": 250.1,
    "2019-01-18T09:00:00": 250.37,
    "2019-01-18T10:00:00": 250.54,
    "2019-01-18T11:00:00": 250.59,
    "2019-01-18T12:00:00": 250.51,
    "2019-01-18T13:00:00": 250.32,
    "2019-01-18T14:00:00": 250.06,
    "2019-01-18T15:00:00": 249.81,
    "2019-01-18T16:00:00": 249.63,
    "2019-01-18T17:00:00": 249.58,
    "2019-01-18T18:00:00": 249.66,
    "2019-01-18T19:00:00": 249.87,
    "2019-01-18T20:00:00": 250.16,
    "2019-01-18T21:00:00": 250.44,
    "2019-01-18T22:00:00": 250.64,
    "2019-01-18T23:00:00": 250.71,
    "2019-01-19T00:00:00": 250.62,
    "2019-01-19T01:00:00": 250.37,
    "2019-01-19T02:00:00": 250.05,
    "2019-01-19T03:00:00": 249.71,
    "2019-01-19T04:00:00": 249.43,
    "2019-01-19T05:00:00": 249.28,
    "2019-01-19T06:00:00": 249.3,
    "2019-01-19T07:00:00": 249.49,
    "2019-01-19T08:00:00": 249.8,
    "2019-01-19T09:00:00": 250.16,
    "2019-01-19T10:00:00": 250.48,
    "2019-01-19T11:00:00": 250.69,
    "2019-01-19T12:00:00": 250.73,
    "2019-01-19T13:00:00": 250.6,
    "2019-01-19T14:00:00": 250.33,
    "2019-01-19T15:00:00": 250.0,
    "2019-01-19T16:00:00": 249.69,
    "2019-01-19T17:00:00": 249.47,
    "2019-01-19T18:00:00": 249.41,
    "2019-01-19T19:00:00": 249.52,
    "2019-01-19T20:00:00": 249.8,
    "2019-01-19T21:00:00": 250.16,
    "2019-01-19T22:00:00": 250.51,
    "2019-01-19T23:00:00": 250.76,
    "2019-01-20T00:00:00": 250.85,
    "2019-01-20T01:00:00": 250.74,
    "2019-01-20T02:00:00": 250.46,
    "2019-01-20T03:00:00": 250.09,
    "2019-01-20T04:00:00": 249.7,
    "2019-01-20T05:00:00": 249.4,
    "2019-01-20T06:00:00": 249.26,
    "2019-01-20T07:00:00": 249.31,
    "2019-01-20T08:00:00": 249.55,
    "2019-01-20T09:00:00": 249.91,
    "2019-01-20T10:00:00": 250.33,
    "2019-01-20T11:00:00": 250.67,
    "2019-01-20T12:00:00": 250.87,
    "2019-01-20T13:00:00": 250.86,
    "2019-01-20T14:00:00": 250.66,
    "2019-01-20T15:00:00": 250.31,
    "2019-01-20T16:00:00": 249.9,
    "2019-01-20T17:00:00": 249.54,
    "2019-01-20T18:00:00": 249.31,
    "2019-01-20T19:00:00": 249.28,
    "2019-01-20T20:00:00": 249.45,
    "2019-01-20T21:00:00": 249.8,
    "2019-01-20T22:00:00": 250.22,
    "2019-01-20T23:00:00": 250.61,
    "2019-01-21T00:00:00": 250.88,
    "2019-01-21T01:00:00": 250.95,
    "2019-01-21T02:00:00": 250.8,
    "2019-01-21T03:00:00": 250.47,
    "2019-01-21T04:00:00": 250.04,
    "2019-01-21T05:00:00": 249.63,
    "2019-01-21T06:00:00": 249.33,
    "2019-01-21T07:00:00": 249.21,
    "2019-01-21T08:00:00": 249.33,
    "2019-01-21T09:00:00": 249.64,
    "2019-01-21T10:00:00": 250.09,
    "2019-01-21T11:00:00": 250.56,
    "2019-01-21T12:00:00": 250.92,
    "2019-01-31T12:00:00": 250.34,
    "2019-01-31T13:00:00": 250.21,
    "2019-01-31T14:00:00": 249.99,
    "2019-01-31T15:00:00": 249.8,
    "2019-01-31T16:00:00": 249.69,
    "2019-01-31T17:00:00": 249.69,
    "2019-01-31T18:00:00": 249.79,
    "2019-01-31T19:00:00": 249.98,
    "2019-01-31T20:00:00": 250.21,
    "2019-01-31T21:00:00": 250.42,
    "2019-01-31T22:00:00": 250.56,
    "2019-01-31T23:00:00": 250.57,
    "2019-02-01T00:00:00": 250.46,
    "2019-02-01T01:00:00": 250.26,
    "2019-02-01T02:00:00": 250.0,
    "2019-02-01T03:00:00": 249.75,
    "2019-02-01T04:00:00": 249.57,
    "2019-02-01T05:00:00": 249.51,
    "2019-02-01T06:00:00": 249.57,
    "2019-02-01T07:00:00": 249.75,
    "2019-02-01T08:00:00": 250.01,
    "2019-02-01T09:00:00": 250.28,
    "2019-02-01T10:00:00": 250.49,
    "2019-02-01T11:00:00": 250.61,
    "2019-02-01T12:00:00": 250.6,
    "2019-02-01T13:00:00": 250.45,
    "2019-02-01T14:00:00": 250.23,
    "2019-02-01T15:00:00": 249.97,
    "2019-02-01T16:00:00": 249.74,
    "2019-02-01T17:00:00": 249.61,
    "2019-02-01T18:00:00": 249.6,
    "2019-02-01T19:00:00": 249.73,
    "2019-02-01T20:00:00": 249.97,
    "2019-02-01T21:00:00": 250.23,
    "2019-02-01T22:00:00": 250.46,
    "2019-02-01T23:00:00": 250.61,
    "2019-02-02T00:00:00": 250.62,
    "2019-02-02T01:00:00": 250.5,
    "2019-02-02T02:00:00": 250.26,
    "2019-02-02T03:00:00": 249.99,
    "2019-02-02T04:00:00": 249.73,
    "2019-02-02T05:00:00": 249.54,
    "2019-02-02T06:00:00": 249.48,
    "2019-02-02T07:00:00": 249.57,
    "2019-02-02T08:00:00": 249.79,
    "2019-02-02T09:00:00": 250.08,
    "2019-02-02T10:00:00": 250.37,
    "2019-02-02T11:00:00": 250.58,
    "2019-02-02T12:00:00": 250.67,
    "2019-02-02T13:00:00": 250.61,
    "2019-02-02T14:00:00": 250.4,
    "2019-02-02T15:00:00": 250.12,
    "2019-02-02T16:00:00": 249.82,
    "2019-02-02T17:00:00": 249.58,
    "2019-02-02T18:00:00": 249.46,
    "2019-02-02T19:00:00": 249.49,
    "2019-02-02T20:00:00": 249.68,
    "2019-02-02T21:00:00": 249.96,
    "2019-02-02T22:00:00": 250.27,
    "2019-02-02T23:00:00": 250.53,
    "2019-02-03T00:00:00": 250.67,
    "2019-02-03T01:00:00": 250.66,
    "2019-02-03T02:00:00": 250.49,
    "2019-02-03T03:00:00": 250.22,
    "2019-02-03T04:00:00": 249.91,
    "2019-02-03T05:00:00": 249.64,
    "2019-02-03T06:00:00": 249.48,
    "2019-02-03T07:00:00": 249.48,
    "2019-02-03T08:00:00": 249.63,
    "2019-02-03T09:00:00": 249.92,
    "2019-02-03T10:00:00": 250.26,
    "2019-02-03T11:00:00": 250.57,
    "2019-02-03T12:00:00": 250.77,
    "2019-02-03T13:00:00": 250.81,
    "2019-02-03T14:00:00": 250.68,
    "2019-02-03T15:00:00": 250.42,
    "2019-02-03T16:00:00": 250.08,
    "2019-02-03T17:00:00": 249.76,
    "2019-02-03T18:00:00": 249.52,
    "2019-02-03T19:00:00": 249.44,
    "2019-02-03T20:00:00": 249.52,
    "2019-02-03T21:00:00": 249.74,
    "2019-02-03T22:00:00": 250.06,
    "2019-02-03T23:00:00": 250.38,
    "2019-02-04T00:00:00": 250.61,
    "2019-02-04T01:00:00": 250.71,
    "2019-02-04T02:00:00": 250.63,
    "2019-02-04T03:00:00": 250.41,
    "2019-02-04T04:00:00": 250.08,
    "2019-02-04T05:00:00": 249.76,
    "2019-02-04T06:00:00": 249.51,
    "2019-02-04T07:00:00": 249.4,
    "2019-02-04T08:00:00": 249.47,
    "2019-02-04T09:00:00": 249.71,
    "2019-02-04T10:00:00": 250.05,
    "2019-02-04T11:00:00": 250.43,
    "2019-02-04T12:00:00": 250.73,
    "2019-02-04T13:00:00": 250.88,
    "2019-02-04T14:00:00": 250.86,
    "2019-02-04T15:00:00": 250.65,
    "2019-02-04T16:00:00": 250.33,
    "2019-02-04T17:00:00": 249.97,
    "2019-02-04T18:00:00": 249.65,
    "2019-02-04T19:00:00": 249.46,
    "2019-02-04T20:00:00": 249.45,
    "2019-02-04T21:00:00": 249.61,
    "2019-02-04T22:00:00": 249.91,
    "2019-02-04T23:00:00": 250.26,
    "2019-02-05T00:00:00": 250.57,
    "2019-02-05T01:00:00": 250.77,
    "2019-02-05T02:00:00": 250.78,
    "2019-02-05T03:00:00": 250.63,
    "2019-02-05T04:00:00": 250.33,
    "2019-02-05T05:00:00": 249.98,
    "2019-02-05T06:00:00": 249.66,
    "2019-02-05T07:00:00": 249.46,
    "2019-02-05T08:00:00": 249.43,
    "2019-02-05T09:00:00": 249.59,
    "2019-02-05T10:00:00": 249.89,
    "2019-02-05T11:00:00": 250.28,
    "2019-02-05T12:00:00": 250.64,
    "2019-02-05T13:00:00": 250.88,
    "2019-02-05T14:00:00": 250.95,
    "2019-02-05T15:00:00": 250.83,
    "2019-02-05T16:00:00": 250.54,
    "2019-02-05T17:00:00": 250.16,
    "2019-02-05T18:00:00": 249.79,
    "2019-02-05T19:00:00": 249.51,
    "2019-02-05T20:00:00": 249.39,
    "2019-02-05T21:00:00": 249.46,
    "2019-02-05T22:00:00": 249.71,
    "2019-02-05T23:00:00": 250.06,
    "2019-02-06T00:00:00": 250.42,
    "2019-02-06T01:00:00": 250.7,
    "2019-02-06T02:00:00": 250.82,
    "2019-02-06T03:00:00": 250.76,
    "2019-02-06T04:00:00": 250.53,
    "2019-02-06T05:00:00": 250.18,
    "2019-02-06T06:00:00": 249.83,
    "2019-02-06T07:00:00": 249.55,
    "2019-02-06T08:00:00": 249.42,
    "2019-02-06T09:00:00": 249.49,
    "2019-02-06T10:00:00": 249.72,
    "2019-02-06T11:00:00": 250.09,
    "2019-02-06T12:00:00": 250.48,
    "2019-02-06T13:00:00": 250.79,
    "2019-02-06T14:00:00": 250.96,
    "2019-02-06T15:00:00": 250.93,
    "2019-02-06T16:00:00": 250.71,
    "2019-02-06T17:00:00": 250.36,
    "2019-02-06T18:00:00": 249.96,
    "2019-02-06T19:00:00": 249.62,
    "2019-02-06T20:00:00": 249.4,
    "2019-02-06T21:00:00": 249.37,
    "2019-02-06T22:00:00": 249.53,
    "2019-02-06T23:00:00": 249.84,
    "2019-02-07T00:00:00": 250.22,
    "2019-02-07T01:00:00": 250.56,
    "2019-02-07T02:00:00": 250.77,
    "2019-02-07T03:00:00": 250.8,
    "2019-02-07T04:00:00": 250.65,
    "2019-02-07T05:00:00": 250.34,
    "2019-02-07T06:00:00": 249.98,
    "2019-02-07T07:00:00": 249.64,
    "2019-02-07T08:00:00": 249.42,
    "2019-02-07T09:00:00": 249.38,
    "2019-02-07T10:00:00": 249.54,
    "2019-02-07T11:00:00": 249.85,
    "2019-02-07T12:00:00": 250.24,
    "2019-02-07T13:00:00": 250.61,
    "2019-02-07T14:00:00": 250.86,
    "2019-02-07T15:00:00": 250.94,
    "2019-02-07T16:00:00": 250.82,
    "2019-02-07T17:00:00": 250.53,
    "2019-02-07T18:00:00": 250.15,
    "2019-02-07T19:00:00": 249.77,
    "2019-02-07T20:00:00": 249.48,
    "2019-02-07T21:00:00": 249.34,
    "2019-02-07T22:00:00": 249.41,
    "2019-02-07T23:00:00": 249.64,
    "2019-02-08T00:00:00": 249.98,
    "2019-02-08T01:00:00": 250.34,
    "2019-02-08T02:00:00": 250.62,
    "2019-02-08T03:00:00": 250.74,
    "2019-02-08T04:00:00": 250.69,
    "2019-02-08T05:00:00": 250.47,
    "2019-02-08T06:00:00": 250.13,
    "2019-02-08T07:00:00": 249.78,
    "2019-02-08T08:00:00": 249.5,
    "2019-02-08T09:00:00": 249.37,
    "2019-02-08T10:00:00": 249.43,
    "2019-02-08T11:00:00": 249.67,
    "2019-02-08T12:00:00": 250.03,
    "2019-02-08T13:00:00": 250.41,
    "2019-02-08T14:00:00": 250.72,
    "2019-02-08T15:00:00": 250.89,
    "2019-02-08T16:00:00": 250.87,
    "2019-02-08T17:00:00": 250.67,
    "2019-02-08T18:00:00": 250.33,
    "2019-02-08T19:00:00": 249.95,
    "2019-02-08T20:00:00": 249.61,
    "2019-02-08T21:00:00": 249.39,
    "2019-02-08T22:00:00": 249.36,
    "2019-02-08T23:00:00": 249.5,
    "2019-02-09T00:00:00": 249.77,
    "2019-02-09T01:00:00": 250.11,
    "2019-02-09T02:00:00": 250.42,
    "2019-02-09T03:00:00": 250.62,
    "2019-02-09T04:00:00": 250.66,
    "2019-02-09T05:00:00": 250.52,
    "2019-02-09T06:00:00": 250.24,
    "2019-02-09T07:00:00": 249.9,
    "2019-02-09T08:00:00": 249.59,
    "2019-02-09T09:00:00": 249.37,
    "2019-02-09T10:00:00": 249.32,
    "2019-02-09T11:00:00": 249.45,
    "2019-02-09T12:00:00": 249.73,
    "2019-02-09T13:00:00": 250.08,
    "2019-02-09T14:00:00": 250.42,
    "2019-02-09T15:00:00": 250.67,
    "2019-02-09T16:00:00": 250.75,
    "2019-02-09T17:00:00": 250.66,
    "2019-02-09T18:00:00": 250.4,
    "2019-02-09T19:00:00": 250.05,
    "2019-02-09T20:00:00": 249.71,
    "2019-02-09T21:00:00": 249.43,
    "2019-02-09T22:00:00": 249.3,
    "2019-02-09T23:00:00": 249.36,
    "2019-02-10T00:00:00": 249.57,
    "2019-02-10T01:00:00": 249.88,
    "2019-02-10T02:00:00": 250.22,
    "2019-02-10T03:00:00": 250.48,
    "2019-02-10T04:00:00": 250.62,
    "2019-02-10T05:00:00": 250.59,
    "2019-02-10T06:00:00": 250.43,
    "2019-02-10T07:00:00": 250.15,
    "2019-02-10T08:00:00": 249.85,
    "2019-02-10T09:00:00": 249.61,
    "2019-02-10T10:00:00": 249.48,
    "2019-02-10T11:00:00": 249.53,
    "2019-02-10T12:00:00": 249.72,
    "2019-02-10T13:00:00": 250.02,
    "2019-02-10T14:00:00": 250.36,
    "2019-02-10T15:00:00": 250.64,
    "2019-02-10T16:00:00": 250.79,
    "2019-02-10T17:00:00": 250.78,
    "2019-02-10T18:00:00": 250.61,
    "2019-02-10T19:00:00": 250.32,
    "2019-02-10T20:00:00": 249.99,
    "2019-02-10T21:00:00": 249.67,
    "2019-02-10T22:00:00": 249.45,
    "2019-02-10T23:00:00": 249.39,
    "2019-02-11T00:00:00": 249.49,
    "2019-02-11T01:00:00": 249.71,
    "2019-02-11T02:00:00": 250.01,
    "2019-02-11T03:00:00": 250.29,
    "2019-02-11T04:00:00": 250.49,
    "2019-02-11T05:00:00": 250.55,
    "2019-02-11T06:00:00": 250.46,
    "2019-02-11T07:00:00": 250.25,
    "2019-02-11T08:00:00": 249.98,
    "2019-02-11T09:00:00": 249.71,
    "2019-02-11T10:00:00": 249.51,
    "2019-02-11T11:00:00": 249.46,
    "2019-02-11T12:00:00": 249.54,
    "2019-02-11T13:00:00": 249.76,
    "2019-02-11T14:00:00": 250.06,
    "2019-02-11T15:00:00": 250.36,
    "2019-02-11T16:00:00": 250.58,
    "2019-02-11T17:00:00": 250.69,
    "2019-02-11T18:00:00": 250.64,
    "2019-02-11T19:00:00": 250.46,
    "2019-02-11T20:00:00": 250.19,
    "2019-02-11T21:00:00": 249.91,
    "2019-02-11T22:00:00": 249.66,
    "2019-02-11T23:00:00": 249.52,
    "2019-02-12T00:00:00": 249.51,
    "2019-02-12T01:00:00": 249.64,
    "2019-02-12T02:00:00": 249.86,
    "2019-02-12T03:00:00": 250.13,
    "2019-02-12T04:00:00": 250.37,
    "2019-02-12T05:00:00": 250.51,
    "2019-02-12T06:00:00": 250.53,
    "2019-02-12T07:00:00": 250.41,
    "2019-02-12T08:00:00": 250.2,
    "2019-02-12T09:00:00": 249.94,
    "2019-02-12T10:00:00": 249.71,
    "2019-02-12T11:00:00": 249.56,
    "2019-02-12T12:00:00": 249.53,
    "2019-02-12T13:00:00": 249.63,
    "2019-02-12T14:00:00": 249.83,
    "2019-02-12T15:00:00": 250.09,
    "2019-02-12T16:00:00": 250.34,
    "2019-02-12T17:00:00": 250.52,
    "2019-02-12T18:00:00": 250.59,
    "2019-02-12T19:00:00": 250.53,
    "2019-02-12T20:00:00": 250.36,
    "2019-02-12T21:00:00": 250.12,
    "2019-02-12T22:00:00": 249.87,
    "2019-02-12T23:00:00": 249.67,
    "2019-02-13T00:00:00": 249.57,
    "2019-02-13T01:00:00": 249.58,
    "2019-02-13T02:00:00": 249.7,
    "2019-02-13T03:00:00": 249.9,
    "2019-02-13T04:00:00": 250.14,
    "2019-02-13T05:00:00": 250.34,
    "2019-02-13T06:00:00": 250.46,
    "2019-02-13T07:00:00": 250.48,
    "2019-02-13T08:00:00": 250.39,
    "2019-02-13T09:00:00": 250.23,
    "2019-02-13T10:00:00": 250.03,
    "2019-02-13T11:00:00": 249.86,
    "2019-02-13T12:00:00": 249.77,
    "2019-02-13T13:00:00": 249.77,
    "2019-02-13T14:00:00": 249.87,
    "2019-02-13T15:00:00": 250.05,
    "2019-02-13T16:00:00": 250.26,
    "2019-02-13T17:00:00": 250.46,
    "2019-02-13T18:00:00": 250.6,
    "2019-02-13T19:00:00": 250.63,
    "2019-02-20T14:00:00": 251.24,
    "2019-02-20T15:00:00": 251.09,
    "2019-02-20T16:00:00": 250.68,
    "2019-02-20T17:00:00": 250.18,
    "2019-02-20T18:00:00": 249.69,
    "2019-02-20T19:00:00": 249.31,
    "2019-02-20T20:00:00": 249.18,
    "2019-02-20T21:00:00": 249.3,
    "2019-02-20T22:00:00": 249.65,
    "2019-02-20T23:00:00": 250.16,
    "2019-02-21T00:00:00": 250.61,
    "2019-02-21T01:00:00": 251.08,
    "2019-02-21T02:00:00": 251.25,
    "2019-02-21T03:00:00": 251.18,
    "2019-02-21T04:00:00": 250.86,
    "2019-02-21T05:00:00": 250.38,
    "2019-02-21T06:00:00": 249.87,
    "2019-02-21T07:00:00": 249.45,
    "2019-02-21T08:00:00": 249.24,
    "2019-02-21T09:00:00": 249.3,
    "2019-02-21T10:00:00": 249.6,
    "2019-02-21T11:00:00": 250.09,
    "2019-02-21T12:00:00": 250.63,
    "2019-02-21T13:00:00": 251.09,
    "2019-02-21T14:00:00": 251.35,
    "2019-02-21T15:00:00": 251.34,
    "2019-02-21T16:00:00": 251.07,
    "2019-02-21T17:00:00": 250.59,
    "2019-02-21T18:00:00": 250.03,
    "2019-02-21T19:00:00": 249.52,
    "2019-02-21T20:00:00": 249.17,
    "2019-02-21T21:00:00": 249.08,
    "2019-02-21T22:00:00": 249.25,
    "2019-02-21T23:00:00": 249.66,
    "2019-02-22T00:00:00": 250.19,
    "2019-02-22T01:00:00": 250.71,
    "2019-02-22T02:00:00": 251.09,
    "2019-02-22T03:00:00": 251.22,
    "2019-02-22T04:00:00": 251.09,
    "2019-02-22T05:00:00": 250.73,
    "2019-02-22T06:00:00": 250.25,
    "2019-02-22T07:00:00": 249.79,
    "2019-02-22T08:00:00": 249.44,
    "2019-02-22T09:00:00": 249.32,
    "2019-02-22T10:00:00": 249.46,
    "2019-02-22T11:00:00": 249.82,
    "2019-02-22T12:00:00": 250.34,
    "2019-02-22T13:00:00": 250.87,
    "2019-02-22T14:00:00": 251.27,
    "2019-02-22T15:00:00": 251.46,
    "2019-02-22T16:00:00": 251.37,
    "2019-02-22T17:00:00": 251.03,
    "2019-02-22T18:00:00": 250.52,
    "2019-02-22T19:00:00": 249.97,
    "2019-02-22T20:00:00": 249.5,
    "2019-02-22T21:00:00": 249.21,
    "2019-02-22T22:00:00": 249.19,
    "2019-02-22T23:00:00": 249.43,
    "2019-02-23T00:00:00": 249.86,
    "2019-02-23T01:00:00": 250.38,
    "2019-02-23T02:00:00": 250.86,
    "2019-02-23T03:00:00": 251.17,
    "2019-02-23T04:00:00": 251.23,
    "2019-02-23T05:00:00": 251.06,
    "2019-02-23T06:00:00": 250.68,
    "2019-02-23T07:00:00": 250.21,
    "2019-02-23T08:00:00": 249.79,
    "2019-02-23T09:00:00": 249.48,
    "2019-02-23T10:00:00": 249.41,
    "2019-02-23T11:00:00": 249.59,
    "2019-02-23T12:00:00": 249.96,
    "2019-02-23T13:00:00": 250.45,
    "2019-02-23T14:00:00": 250.91,
    "2019-02-23T15:00:00": 251.25,
    "2019-02-23T16:00:00": 251.36,
    "2019-02-23T17:00:00": 251.23,
    "2019-02-23T18:00:00": 250.88,
    "2019-02-23T19:00:00": 250.41,
    "2019-02-23T20:00:00": 249.93,
    "2019-02-23T21:00:00": 249.54,
    "2019-02-23T22:00:00": 249.34,
    "2019-02-23T23:00:00": 249.37,
    "2019-02-24T00:00:00": 249.61,
    "2019-02-24T01:00:00": 250.02,
    "2019-02-24T02:00:00": 250.47,
    "2019-02-24T03:00:00": 250.85,
    "2019-02-24T04:00:00": 251.07,
    "2019-02-24T05:00:00": 251.06,
    "2019-02-24T06:00:00": 250.84,
    "2019-02-24T07:00:00": 250.49,
    "2019-02-24T08:00:00": 250.09,
    "2019-02-24T09:00:00": 249.75,
    "2019-02-24T10:00:00": 249.55,
    "2019-02-24T11:00:00": 249.56,
    "2019-02-24T12:00:00": 249.78,
    "2019-02-24T13:00:00": 250.17,
    "2019-02-24T14:00:00": 250.61,
    "2019-02-24T15:00:00": 251.02,
    "2019-02-24T16:00:00": 251.28,
    "2019-02-24T17:00:00": 251.35,
    "2019-02-24T18:00:00": 251.19,
    "2019-02-24T19:00:00": 250.86,
    "2019-02-24T20:00:00": 250.43,
    "2019-02-24T21:00:00": 250.03,
    "2019-02-24T22:00:00": 249.7,
    "2019-02-24T23:00:00": 249.55,
    "2019-02-25T00:00:00": 249.61,
    "2019-02-25T01:00:00": 249.81,
    "2019-02-25T02:00:00": 250.16,
    "2019-02-25T03:00:00": 250.51,
    "2019-02-25T04:00:00": 250.78,
    "2019-02-25T05:00:00": 250.9,
    "2019-02-25T06:00:00": 250.82,
    "2019-02-25T07:00:00": 250.59,
    "2019-02-25T08:00:00": 250.25,
    "2019-02-25T09:00:00": 249.91,
    "2019-02-25T10:00:00": 249.62,
    "2019-02-25T11:00:00": 249.48,
    "2019-02-25T12:00:00": 249.51,
    "2019-02-25T13:00:00": 249.72,
    "2019-02-25T14:00:00": 250.05,
    "2019-02-25T15:00:00": 250.42,
    "2019-02-25T16:00:00": 250.74,
    "2019-02-25T17:00:00": 250.93,
    "2019-02-25T18:00:00": 250.95,
    "2019-02-25T19:00:00": 250.8,
    "2019-02-25T20:00:00": 250.52,
    "2019-02-25T21:00:00": 250.19,
    "2019-02-25T22:00:00": 249.88,
    "2019-02-25T23:00:00": 249.67,
    "2019-02-26T00:00:00": 249.61,
    "2019-02-26T01:00:00": 249.7,
    "2019-02-26T02:00:00": 249.91,
    "2019-02-26T03:00:00": 250.21,
    "2019-02-26T04:00:00": 250.51,
    "2019-02-26T05:00:00": 250.71,
    "2019-02-26T06:00:00": 250.79,
    "2019-02-26T07:00:00": 250.72,
    "2019-02-26T08:00:00": 250.52,
    "2019-02-26T09:00:00": 250.25,
    "2019-02-26T10:00:00": 249.98,
    "2019-02-26T11:00:00": 249.77,
    "2019-02-26T12:00:00": 249.67,
    "2019-02-26T13:00:00": 249.71,
    "2019-02-26T14:00:00": 249.86,
    "2019-02-26T15:00:00": 250.12,
    "2019-02-26T16:00:00": 250.4,
    "2019-02-26T17:00:00": 250.64,
    "2019-02-26T18:00:00": 250.77,
    "2019-02-26T19:00:00": 250.79,
    "2019-02-26T20:00:00": 250.67,
    "2019-02-26T21:00:00": 250.47,
    "2019-02-26T22:00:00": 250.23,
    "2019-02-26T23:00:00": 250.0,
    "2019-02-27T00:00:00": 249.85,
    "2019-02-27T01:00:00": 249.81,
    "2019-02-27T02:00:00": 249.88,
    "2019-02-27T03:00:00": 250.05,
    "2019-02-27T04:00:00": 250.26,
    "2019-02-27T05:00:00": 250.49,
    "2019-02-27T06:00:00": 250.66,
    "2019-02-27T07:00:00": 250.72,
    "2019-02-27T08:00:00": 250.68,
    "2019-02-27T09:00:00": 250.55,
    "2019-02-27T10:00:00": 250.37,
    "2019-02-27T11:00:00": 250.16,
    "2019-02-27T12:00:00": 250.0,
    "2019-02-27T13:00:00": 249.91,
    "2019-02-27T14:00:00": 249.94,
    "2019-02-27T15:00:00": 250.05,
    "2019-02-27T16:00:00": 250.22,
    "2019-02-27T17:00:00": 250.42,
    "2019-02-27T18:00:00": 250.59,
    "2019-02-27T19:00:00": 250.69,
    "2019-02-27T20:00:00": 250.69,
    "2019-02-27T21:00:00": 250.6,
    "2019-02-27T22:00:00": 250.4,
    "2019-02-27T23:00:00": 250.19,
    "2019-02-28T00:00:00": 249.98,
    "2019-02-28T01:00:00": 249.83,
    "2019-02-28T02:00:00": 249.76,
    "2019-02-28T03:00:00": 249.78,
    "2019-02-28T04:00:00": 249.89,
    "2019-02-28T05:00:00": 250.06,
    "2019-02-28T06:00:00": 250.24,
    "2019-02-28T07:00:00": 250.39,
    "2019-02-28T08:00:00": 250.47,
    "2019-02-28T09:00:00": 250.47,
    "2019-02-28T10:00:00": 250.39,
    "2019-02-28T11:00:00": 250.25,
    "2019-02-28T12:00:00": 250.07,
    "2019-02-28T13:00:00": 249.92,
    "2019-02-28T14:00:00": 249.82,
    "2019-02-28T15:00:00": 249.8,
    "2019-02-28T16:00:00": 249.87,
    "2019-02-28T17:00:00": 250.01,
    "2019-02-28T18:00:00": 250.19,
    "2019-02-28T19:00:00": 250.38,
    "2019-02-28T20:00:00": 250.51,
    "2019-02-28T21:00:00": 250.57,
    "2019-02-28T22:00:00": 250.54,
    "2019-02-28T23:00:00": 250.43,
    "2019-03-01T00:00:00": 250.26,
    "2019-03-01T01:00:00": 250.07,
    "2019-03-01T02:00:00": 249.92,
    "2019-03-01T03:00:00": 249.84,
    "2019-03-01T04:00:00": 249.84,
    "2019-03-01T05:00:00": 249.93,
    "2019-03-01T06:00:00": 250.08,
    "2019-03-01T07:00:00": 250.27,
    "2019-03-01T08:00:00": 250.44,
    "2019-03-01T09:00:00": 250.55,
    "2019-03-01T10:00:00": 250.58,
    "2019-03-01T11:00:00": 250.52,
    "2019-03-01T12:00:00": 250.38,
    "2019-03-01T13:00:00": 250.19,
    "2019-03-01T14:00:00": 250.0,
    "2019-03-01T15:00:00": 249.85,
    "2019-03-01T16:00:00": 249.78,
    "2019-03-01T17:00:00": 249.8,
    "2019-03-01T18:00:00": 249.91,
    "2019-03-01T19:00:00": 250.09,
    "2019-03-01T20:00:00": 250.28,
    "2019-03-01T21:00:00": 250.43,
    "2019-03-01T22:00:00": 250.52,
    "2019-03-01T23:00:00": 250.51,
    "2019-03-02T00:00:00": 250.41,
    "2019-03-02T01:00:00": 250.25,
    "2019-03-02T02:00:00": 250.05,
    "2019-03-02T03:00:00": 249.87,
    "2019-03-02T04:00:00": 249.76,
    "2019-03-02T05:00:00": 249.75,
    "2019-03-02T06:00:00": 249.84,
    "2019-03-02T07:00:00": 250.02,
    "2019-03-02T08:00:00": 250.23,
    "2019-03-02T09:00:00": 250.44,
    "2019-03-02T10:00:00": 250.58,
    "2019-03-02T11:00:00": 250.62,
    "2019-03-02T12:00:00": 250.56,
    "2019-03-02T13:00:00": 250.41,
    "2019-03-02T14:00:00": 250.19,
    "2019-03-02T15:00:00": 249.96,
    "2019-03-02T16:00:00": 249.78,
    "2019-03-02T17:00:00": 249.69,
    "2019-03-02T18:00:00": 249.71,
    "2019-03-02T19:00:00": 249.85,
    "2019-03-02T20:00:00": 250.06,
    "2019-03-02T21:00:00": 250.31,
    "2019-03-02T22:00:00": 250.5,
    "2019-03-02T23:00:00": 250.61,
    "2019-03-03T00:00:00": 250.61,
    "2019-03-03T01:00:00": 250.48,
    "2019-03-03T02:00:00": 250.27,
    "2019-03-03T03:00:00": 250.02,
    "2019-03-03T04:00:00": 249.81,
    "2019-03-03T05:00:00": 249.67,
    "2019-03-03T06:00:00": 249.67,
    "2019-03-03T07:00:00": 249.78,
    "2019-03-03T08:00:00": 250.0,
    "2019-03-03T09:00:00": 250.26,
    "2019-03-03T10:00:00": 250.5,
    "2019-03-03T11:00:00": 250.65,
    "2019-03-03T12:00:00": 250.68,
    "2019-03-03T13:00:00": 250.57,
    "2019-03-03T14:00:00": 250.36,
    "2019-03-03T15:00:00": 250.09,
    "2019-03-03T16:00:00": 249.83,
    "2019-03-03T17:00:00": 249.63,
    "2019-03-03T18:00:00": 249.55,
    "2019-03-03T19:00:00": 249.62,
    "2019-03-03T20:00:00": 249.81,
    "2019-03-03T21:00:00": 250.08,
    "2019-03-03T22:00:00": 250.35,
    "2019-03-03T23:00:00": 250.57,
    "2019-03-04T00:00:00": 250.66,
    "2019-03-04T01:00:00": 250.62,
    "2019-03-04T02:00:00": 250.44,
    "2019-03-04T03:00:00": 250.19,
    "2019-03-04T04:00:00": 249.91,
    "2019-03-04T05:00:00": 249.69,
    "2019-03-04T06:00:00": 249.58,
    "2019-03-04T07:00:00": 249.63,
    "2019-03-04T08:00:00": 249.81,
    "2019-03-04T09:00:00": 250.1,
    "2019-03-04T10:00:00": 250.39,
    "2019-03-04T11:00:00": 250.64,
    "2019-03-04T12:00:00": 250.76,
    "2019-03-04T13:00:00": 250.74,
    "2019-03-04T14:00:00": 250.56,
    "2019-03-04T15:00:00": 250.28,
    "2019-03-04T16:00:00": 249.95,
    "2019-03-04T17:00:00": 249.67,
    "2019-03-04T18:00:00": 249.49,
    "2019-03-04T19:00:00": 249.46,
    "2019-03-04T20:00:00": 249.59,
    "2019-03-04T21:00:00": 249.84,
    "2019-03-04T22:00:00": 250.15,
    "2019-03-04T23:00:00": 250.44,
    "2019-03-05T00:00:00": 250.63,
    "2019-03-05T01:00:00": 250.68,
    "2019-03-05T02:00:00": 250.56,
    "2019-03-05T03:00:00": 250.31,
    "2019-03-05T04:00:00": 250.0,
    "2019-03-05T05:00:00": 249.71,
    "2019-03-05T06:00:00": 249.51,
    "2019-03-05T07:00:00": 249.47,
    "2019-03-05T08:00:00": 249.6,
    "2019-03-05T09:00:00": 249.88,
    "2019-03-05T10:00:00": 250.23,
    "2019-03-05T11:00:00": 250.56,
    "2019-03-05T12:00:00": 250.8,
    "2019-03-05T13:00:00": 250.88,
    "2019-03-05T14:00:00": 250.78,
    "2019-03-05T15:00:00": 250.53,
    "2019-03-05T16:00:00": 250.19,
    "2019-03-05T17:00:00": 249.84,
    "2019-03-05T18:00:00": 249.57,
    "2019-03-05T19:00:00": 249.44,
    "2019-03-05T20:00:00": 249.5,
    "2019-03-05T21:00:00": 249.73,
    "2019-03-05T22:00:00": 250.07,
    "2019-03-05T23:00:00": 250.43,
    "2019-03-06T00:00:00": 250.7,
    "2019-03-06T01:00:00": 250.84,
    "2019-03-06T02:00:00": 250.79,
    "2019-03-06T03:00:00": 250.56,
    "2019-03-06T04:00:00": 250.23,
    "2019-03-06T05:00:00": 249.88,
    "2019-03-06T06:00:00": 249.59,
    "2019-03-06T07:00:00": 249.45,
    "2019-03-06T08:00:00": 249.48,
    "2019-03-06T09:00:00": 249.7,
    "2019-03-06T10:00:00": 250.04,
    "2019-03-06T11:00:00": 250.41,
    "2019-03-06T12:00:00": 250.73,
    "2019-03-06T13:00:00": 250.91,
    "2019-03-06T14:00:00": 250.9,
    "2019-03-06T15:00:00": 250.69,
    "2019-03-06T16:00:00": 250.34,
    "2019-03-06T17:00:00": 249.94,
    "2019-03-06T18:00:00": 249.59,
    "2019-03-06T19:00:00": 249.36,
    "2019-03-06T20:00:00": 249.31,
    "2019-03-06T21:00:00": 249.46,
    "2019-03-06T22:00:00": 249.76,
    "2019-03-06T23:00:00": 250.13,
    "2019-03-07T00:00:00": 250.48,
    "2019-03-07T01:00:00": 250.71,
    "2019-03-07T02:00:00": 250.76,
    "2019-03-07T03:00:00": 250.61,
    "2019-03-07T04:00:00": 250.31,
    "2019-03-07T05:00:00": 249.95,
    "2019-03-07T06:00:00": 249.59,
    "2019-03-07T07:00:00": 249.35,
    "2019-03-07T08:00:00": 249.3,
    "2019-03-07T09:00:00": 249.43,
    "2019-03-07T10:00:00": 249.74,
    "2019-03-07T11:00:00": 250.13,
    "2019-03-07T12:00:00": 250.51,
    "2019-03-07T13:00:00": 250.78,
    "2019-03-07T14:00:00": 250.88,
    "2019-03-07T15:00:00": 250.76,
    "2019-03-07T16:00:00": 250.46,
    "2019-03-07T17:00:00": 250.06,
    "2019-03-07T18:00:00": 249.67,
    "2019-03-07T19:00:00": 249.35,
    "2019-03-07T20:00:00": 249.2,
    "2019-03-07T21:00:00": 249.26,
    "2019-03-07T22:00:00": 249.5,
    "2019-03-07T23:00:00": 249.86,
    "2019-03-08T00:00:00": 250.26,
    "2019-03-08T01:00:00": 250.57,
    "2019-03-08T02:00:00": 250.72,
    "2019-03-08T03:00:00": 250.68,
    "2019-03-08T04:00:00": 250.45,
    "2019-03-08T05:00:00": 250.09,
    "2019-03-08T06:00:00": 249.71,
    "2019-03-08T07:00:00": 249.39,
    "2019-03-08T08:00:00": 249.23,
    "2019-03-08T09:00:00": 249.27,
    "2019-03-08T10:00:00": 249.5,
    "2019-03-08T11:00:00": 249.87,
    "2019-03-08T12:00:00": 250.29,
    "2019-03-08T13:00:00": 250.64,
    "2019-03-08T14:00:00": 250.84,
    "2019-03-08T15:00:00": 250.84,
    "2019-03-08T16:00:00": 250.64,
    "2019-03-08T17:00:00": 250.28,
    "2019-03-08T18:00:00": 249.88,
    "2019-03-08T19:00:00": 249.52,
    "2019-03-08T20:00:00": 249.28,
    "2019-03-08T21:00:00": 249.25,
    "2019-03-08T22:00:00": 249.41,
    "2019-03-08T23:00:00": 249.74,
    "2019-03-09T00:00:00": 250.14,
    "2019-03-09T01:00:00": 250.5,
    "2019-03-09T02:00:00": 250.75,
    "2019-03-09T03:00:00": 250.8,
    "2019-03-09T04:00:00": 250.65,
    "2019-03-09T05:00:00": 250.34,
    "2019-03-09T06:00:00": 249.96,
    "2019-03-09T07:00:00": 249.6,
    "2019-03-09T08:00:00": 249.35,
    "2019-03-09T09:00:00": 249.28,
    "2019-03-09T10:00:00": 249.43,
    "2019-03-09T11:00:00": 249.73,
    "2019-03-09T12:00:00": 250.13,
    "2019-03-09T13:00:00": 250.52,
    "2019-03-09T14:00:00": 250.79,
    "2019-03-09T15:00:00": 250.89,
    "2019-03-09T16:00:00": 250.77,
    "2019-03-09T17:00:00": 250.47,
    "2019-03-09T18:00:00": 250.07,
    "2019-03-09T19:00:00": 249.66,
    "2019-03-09T20:00:00": 249.34,
    "2019-03-09T21:00:00": 249.19,
    "2019-03-09T22:00:00": 249.25,
    "2019-03-09T23:00:00": 249.49,
    "2019-03-10T00:00:00": 249.84,
    "2019-03-10T01:00:00": 250.23,
    "2019-03-10T02:00:00": 250.54,
    "2019-03-10T03:00:00": 250.69,
    "2019-03-10T04:00:00": 250.65,
    "2019-03-10T05:00:00": 250.43,
    "2019-03-10T06:00:00": 250.08,
    "2019-03-10T07:00:00": 249.72,
    "2019-03-10T08:00:00": 249.42,
    "2019-03-10T09:00:00": 249.25,
    "2019-03-10T10:00:00": 249.3,
    "2019-03-10T11:00:00": 249.54,
    "2019-03-10T12:00:00": 249.91,
    "2019-03-10T13:00:00": 250.33,
    "2019-03-10T14:00:00": 250.68,
    "2019-03-10T15:00:00": 250.88,
    "2019-03-10T16:00:00": 250.89,
    "2019-03-10T17:00:00": 250.71,
    "2019-03-10T18:00:00": 250.37,
    "2019-03-10T19:00:00": 249.98,
    "2019-03-10T20:00:00": 249.63,
    "2019-03-10T21:00:00": 249.4,
    "2019-03-10T22:00:00": 249.34,
    "2019-03-10T23:00:00": 249.48,
    "2019-03-11T00:00:00": 249.77,
    "2019-03-11T01:00:00": 250.14,
    "2019-03-11T02:00:00": 250.49,
    "2019-03-11T03:00:00": 250.73,
    "2019-03-11T04:00:00": 250.78,
    "2019-03-11T05:00:00": 250.65,
    "2019-03-11T06:00:00": 250.36,
    "2019-03-11T07:00:00": 250.0,
    "2019-03-11T08:00:00": 249.67,
    "2019-03-11T09:00:00": 249.43,
    "2019-03-11T10:00:00": 249.37,
    "2019-03-11T11:00:00": 249.5,
    "2019-03-11T12:00:00": 249.76,
    "2019-03-11T13:00:00": 250.11,
    "2019-03-11T14:00:00": 250.45,
    "2019-03-11T15:00:00": 250.7,
    "2019-03-11T16:00:00": 250.8,
    "2019-03-11T17:00:00": 250.71,
    "2019-03-11T18:00:00": 250.46,
    "2019-03-11T19:00:00": 250.11,
    "2019-03-11T20:00:00": 249.75,
    "2019-03-11T21:00:00": 249.47,
    "2019-03-11T22:00:00": 249.32,
    "2019-03-11T23:00:00": 249.36,
    "2019-03-12T00:00:00": 249.56,
    "2019-03-12T01:00:00": 249.87,
    "2019-03-12T02:00:00": 250.22,
    "2019-03-12T03:00:00": 250.51,
    "2019-03-12T04:00:00": 250.67,
    "2019-03-12T05:00:00": 250.67,
    "2019-03-12T06:00:00": 250.51,
    "2019-03-12T07:00:00": 250.24,
    "2019-03-12T08:00:00": 249.95,
    "2019-03-12T09:00:00": 249.68,
    "2019-03-12T10:00:00": 249.53,
    "2019-03-12T11:00:00": 249.54,
    "2019-03-12T12:00:00": 249.71,
    "2019-03-12T13:00:00": 249.99,
    "2019-03-12T14:00:00": 250.31,
    "2019-03-12T15:00:00": 250.6,
    "2019-03-12T16:00:00": 250.77,
    "2019-03-12T17:00:00": 250.8,
    "2019-03-12T18:00:00": 250.65,
    "2019-03-12T19:00:00": 250.38,
    "2019-03-12T20:00:00": 250.04,
    "2019-03-12T21:00:00": 249.73,
    "2019-03-12T22:00:00": 249.52,
    "2019-03-12T23:00:00": 249.44,
    "2019-03-13T00:00:00": 249.53,
    "2019-03-13T01:00:00": 249.74,
    "2019-03-13T02:00:00": 250.04,
    "2019-03-13T03:00:00": 250.33,
    "2019-03-13T04:00:00": 250.55,
    "2019-03-13T05:00:00": 250.64,
    "2019-03-13T06:00:00": 250.59,
    "2019-03-13T07:00:00": 250.4,
    "2019-03-13T08:00:00": 250.15,
    "2019-03-13T09:00:00": 249.89,
    "2019-03-13T10:00:00": 249.68,
    "2019-03-13T11:00:00": 249.59,
    "2019-03-13T12:00:00": 249.63,
    "2019-03-13T13:00:00": 249.81,
    "2019-03-13T14:00:00": 250.07,
    "2019-03-13T15:00:00": 250.35,
    "2019-03-13T16:00:00": 250.58,
    "2019-03-13T17:00:00": 250.69,
    "2019-03-13T18:00:00": 250.68,
    "2019-03-18T10:00:00": 250.6,
    "2019-03-18T11:00:00": 250.64,
    "2019-03-18T12:00:00": 250.57,
    "2019-03-18T13:00:00": 250.4,
    "2019-03-18T14:00:00": 250.07,
    "2019-03-18T15:00:00": 249.75,
    "2019-03-18T16:00:00": 249.5,
    "2019-03-18T17:00:00": 249.37,
    "2019-03-18T18:00:00": 249.41,
    "2019-03-18T19:00:00": 249.62,
    "2019-03-18T20:00:00": 249.94,
    "2019-03-18T21:00:00": 250.3,
    "2019-03-18T22:00:00": 250.61,
    "2019-03-18T23:00:00": 250.78,
    "2019-03-19T00:00:00": 250.78,
    "2019-03-19T01:00:00": 250.61,
    "2019-03-19T02:00:00": 250.3,
    "2019-03-19T03:00:00": 249.94,
    "2019-03-19T04:00:00": 249.61,
    "2019-03-19T05:00:00": 249.38,
    "2019-03-19T06:00:00": 249.34,
    "2019-03-19T07:00:00": 249.47,
    "2019-03-19T08:00:00": 249.89,
    "2019-03-19T09:00:00": 250.15,
    "2019-03-19T10:00:00": 250.52,
    "2019-03-19T11:00:00": 250.78,
    "2019-03-19T12:00:00": 250.86,
    "2019-03-19T13:00:00": 250.73,
    "2019-03-19T14:00:00": 250.42,
    "2019-03-19T15:00:00": 250.01,
    "2019-03-19T16:00:00": 249.6,
    "2019-03-19T17:00:00": 249.28,
    "2019-03-19T18:00:00": 249.12,
    "2019-03-19T19:00:00": 249.2,
    "2019-03-19T20:00:00": 249.46,
    "2019-03-19T21:00:00": 249.87,
    "2019-03-19T22:00:00": 250.31,
    "2019-03-19T23:00:00": 250.68,
    "2019-03-20T00:00:00": 250.89,
    "2019-03-20T01:00:00": 250.88,
    "2019-03-20T02:00:00": 250.66,
    "2019-03-20T03:00:00": 250.31,
    "2019-03-20T04:00:00": 249.91,
    "2019-03-20T05:00:00": 249.57,
    "2019-03-20T06:00:00": 249.37,
    "2019-03-20T07:00:00": 249.37,
    "2019-03-20T08:00:00": 249.6,
    "2019-03-20T09:00:00": 249.99,
    "2019-03-20T10:00:00": 250.44,
    "2019-03-20T11:00:00": 250.83,
    "2019-03-20T12:00:00": 251.08,
    "2019-03-20T13:00:00": 251.11,
    "2019-03-20T14:00:00": 250.9,
    "2019-03-20T15:00:00": 250.48,
    "2019-03-20T16:00:00": 249.99,
    "2019-03-20T17:00:00": 249.51,
    "2019-03-20T18:00:00": 249.17,
    "2019-03-20T19:00:00": 249.05,
    "2019-03-20T20:00:00": 249.19,
    "2019-03-20T21:00:00": 249.54,
    "2019-03-20T22:00:00": 250.04,
    "2019-03-20T23:00:00": 250.54,
    "2019-03-21T00:00:00": 250.92,
    "2019-03-21T01:00:00": 251.09,
    "2019-03-21T02:00:00": 251.0,
    "2019-03-21T03:00:00": 250.68,
    "2019-03-21T04:00:00": 250.22,
    "2019-03-21T05:00:00": 249.74,
    "2019-03-21T06:00:00": 249.35,
    "2019-03-21T07:00:00": 249.16,
    "2019-03-21T08:00:00": 249.23,
    "2019-03-21T09:00:00": 249.54,
    "2019-03-21T10:00:00": 250.01,
    "2019-03-21T11:00:00": 250.53,
    "2019-03-21T12:00:00": 250.97,
    "2019-03-21T13:00:00": 251.21,
    "2019-03-21T14:00:00": 251.21,
    "2019-03-21T15:00:00": 250.96,
    "2019-03-21T16:00:00": 250.48,
    "2019-03-21T17:00:00": 249.93,
    "2019-03-21T18:00:00": 249.46,
    "2019-03-21T19:00:00": 249.12,
    "2019-03-21T20:00:00": 249.05,
    "2019-03-21T21:00:00": 249.26,
    "2019-03-21T22:00:00": 249.67,
    "2019-03-21T23:00:00": 250.19,
    "2019-03-22T00:00:00": 250.69,
    "2019-03-22T01:00:00": 251.03,
    "2019-03-22T02:00:00": 251.13,
    "2019-03-22T03:00:00": 250.97,
    "2019-03-22T04:00:00": 250.58,
    "2019-03-22T05:00:00": 250.07,
    "2019-03-22T06:00:00": 249.6,
    "2019-03-22T07:00:00": 249.24,
    "2019-03-22T08:00:00": 249.11,
    "2019-03-22T09:00:00": 249.26,
    "2019-03-22T10:00:00": 249.65,
    "2019-03-22T11:00:00": 250.18,
    "2019-03-22T12:00:00": 250.7,
    "2019-03-22T13:00:00": 251.1,
    "2019-03-22T14:00:00": 251.28,
    "2019-03-22T15:00:00": 251.17,
    "2019-03-22T16:00:00": 250.82,
    "2019-03-22T17:00:00": 250.3,
    "2019-03-22T18:00:00": 249.77,
    "2019-03-22T19:00:00": 249.32,
    "2019-03-22T20:00:00": 249.09,
    "2019-03-22T21:00:00": 249.12,
    "2019-03-22T22:00:00": 249.41,
    "2019-03-22T23:00:00": 249.9,
    "2019-03-23T00:00:00": 250.44,
    "2019-03-23T01:00:00": 250.92,
    "2019-03-23T02:00:00": 251.2,
    "2019-03-23T03:00:00": 251.22,
    "2019-03-23T04:00:00": 250.99,
    "2019-03-23T05:00:00": 250.55,
    "2019-03-23T06:00:00": 250.04,
    "2019-03-23T07:00:00": 249.57,
    "2019-03-23T08:00:00": 249.28,
    "2019-03-23T09:00:00": 249.24,
    "2019-03-23T10:00:00": 249.46,
    "2019-03-23T11:00:00": 249.89,
    "2019-03-23T12:00:00": 250.42,
    "2019-03-23T13:00:00": 250.93,
    "2019-03-23T14:00:00": 251.28,
    "2019-03-23T15:00:00": 251.38,
    "2019-03-23T16:00:00": 251.22,
    "2019-03-23T17:00:00": 250.84,
    "2019-03-23T18:00:00": 250.33,
    "2019-03-23T19:00:00": 249.84,
    "2019-03-23T20:00:00": 249.46,
    "2019-03-23T21:00:00": 249.31,
    "2019-03-23T22:00:00": 249.42,
    "2019-03-23T23:00:00": 249.76,
    "2019-03-24T00:00:00": 250.25,
    "2019-03-24T01:00:00": 250.75,
    "2019-03-24T02:00:00": 251.14,
    "2019-03-24T03:00:00": 251.31,
    "2019-03-24T04:00:00": 251.25,
    "2019-03-24T05:00:00": 250.94,
    "2019-03-24T06:00:00": 250.46,
    "2019-03-24T07:00:00": 249.97,
    "2019-03-24T08:00:00": 249.54,
    "2019-03-24T09:00:00": 249.31,
    "2019-03-24T10:00:00": 249.32,
    "2019-03-24T11:00:00": 249.55,
    "2019-03-24T12:00:00": 249.95,
    "2019-03-24T13:00:00": 250.42,
    "2019-03-24T14:00:00": 250.82,
    "2019-03-24T15:00:00": 251.05,
    "2019-03-24T16:00:00": 251.07,
    "2019-03-24T17:00:00": 250.83,
    "2019-03-24T18:00:00": 250.43,
    "2019-03-24T19:00:00": 249.96,
    "2019-03-24T20:00:00": 249.54,
    "2019-03-24T21:00:00": 249.25,
    "2019-03-24T22:00:00": 249.18,
    "2019-03-24T23:00:00": 249.34,
    "2019-03-25T00:00:00": 249.69,
    "2019-03-25T01:00:00": 250.15,
    "2019-03-25T02:00:00": 250.6,
    "2019-03-25T03:00:00": 250.92,
    "2019-03-25T04:00:00": 251.02,
    "2019-03-25T05:00:00": 250.9,
    "2019-03-25T06:00:00": 250.6,
    "2019-03-25T07:00:00": 250.19,
    "2019-03-25T08:00:00": 249.79,
    "2019-03-25T09:00:00": 249.48,
    "2019-03-25T10:00:00": 249.35,
    "2019-03-25T11:00:00": 249.44,
    "2019-03-25T12:00:00": 249.72,
    "2019-03-25T13:00:00": 250.11,
    "2019-03-25T14:00:00": 250.53,
    "2019-03-25T15:00:00": 250.85,
    "2019-03-25T16:00:00": 251.0,
    "2019-03-25T17:00:00": 250.95,
    "2019-03-25T18:00:00": 250.71,
    "2019-03-25T19:00:00": 250.33,
    "2019-03-25T20:00:00": 249.93,
    "2019-03-25T21:00:00": 249.58,
    "2019-03-25T22:00:00": 249.38,
    "2019-03-25T23:00:00": 249.37,
    "2019-03-26T00:00:00": 249.54,
    "2019-03-26T01:00:00": 249.85,
    "2019-03-26T02:00:00": 250.23,
    "2019-03-26T03:00:00": 250.55,
    "2019-03-26T04:00:00": 250.76,
    "2019-03-26T05:00:00": 250.79,
    "2019-03-26T06:00:00": 250.63,
    "2019-03-26T07:00:00": 250.33,
    "2019-03-26T08:00:00": 249.99,
    "2019-03-26T09:00:00": 249.68,
    "2019-03-26T10:00:00": 249.46,
    "2019-03-26T11:00:00": 249.4,
    "2019-03-26T12:00:00": 249.53,
    "2019-03-26T13:00:00": 249.8,
    "2019-03-26T14:00:00": 250.15,
    "2019-03-26T15:00:00": 250.5,
    "2019-03-26T16:00:00": 250.76,
    "2019-03-26T17:00:00": 250.87,
    "2019-03-26T18:00:00": 250.81,
    "2019-03-26T19:00:00": 250.6,
    "2019-03-26T20:00:00": 250.3,
    "2019-03-26T21:00:00": 250.01,
    "2019-03-26T22:00:00": 249.78,
    "2019-03-26T23:00:00": 249.67,
    "2019-03-27T00:00:00": 249.72,
    "2019-03-27T01:00:00": 249.91,
    "2019-03-27T02:00:00": 250.19,
    "2019-03-27T03:00:00": 250.5,
    "2019-03-27T04:00:00": 250.76,
    "2019-03-27T05:00:00": 250.91,
    "2019-03-27T06:00:00": 250.89,
    "2019-03-27T07:00:00": 250.72,
    "2019-03-27T08:00:00": 250.45,
    "2019-03-27T09:00:00": 250.14,
    "2019-03-27T10:00:00": 249.86,
    "2019-03-27T11:00:00": 249.68,
    "2019-03-27T12:00:00": 249.64,
    "2019-03-27T13:00:00": 249.73,
    "2019-03-27T14:00:00": 249.93,
    "2019-03-27T15:00:00": 250.18,
    "2019-03-27T16:00:00": 250.43,
    "2019-03-27T17:00:00": 250.6,
    "2019-03-27T18:00:00": 250.65,
    "2019-03-27T19:00:00": 250.58,
    "2019-03-27T20:00:00": 250.41,
    "2019-03-27T21:00:00": 250.18,
    "2019-03-27T22:00:00": 249.96,
    "2019-03-27T23:00:00": 249.79,
    "2019-03-28T00:00:00": 249.72,
    "2019-03-28T01:00:00": 249.78,
    "2019-03-28T02:00:00": 249.93,
    "2019-03-28T03:00:00": 250.14,
    "2019-03-28T04:00:00": 250.38,
    "2019-03-28T05:00:00": 250.56,
    "2019-03-28T06:00:00": 250.67,
    "2019-03-28T07:00:00": 250.65,
    "2019-03-28T08:00:00": 250.53,
    "2019-03-28T09:00:00": 250.35,
    "2019-03-28T10:00:00": 250.15,
    "2019-03-28T11:00:00": 249.95,
    "2019-03-28T12:00:00": 249.83,
    "2019-03-28T13:00:00": 249.8,
    "2019-03-28T14:00:00": 249.86,
    "2019-03-28T15:00:00": 250.01,
    "2019-03-28T16:00:00": 250.21,
    "2019-03-28T17:00:00": 250.4,
    "2019-03-28T18:00:00": 250.55,
    "2019-03-28T19:00:00": 250.61,
    "2019-03-28T20:00:00": 250.57,
    "2019-03-28T21:00:00": 250.46,
    "2019-03-28T22:00:00": 250.3,
    "2019-03-28T23:00:00": 250.13,
    "2019-03-29T00:00:00": 250.02,
    "2019-03-29T01:00:00": 249.95,
    "2019-03-29T02:00:00": 249.97,
    "2019-03-29T03:00:00": 250.08,
    "2019-03-29T04:00:00": 250.24,
    "2019-03-29T05:00:00": 250.42,
    "2019-03-29T06:00:00": 250.57,
    "2019-03-29T07:00:00": 250.67,
    "2019-03-29T08:00:00": 250.68,
    "2019-03-29T09:00:00": 250.61,
    "2019-03-29T10:00:00": 250.48,
    "2019-03-29T11:00:00": 250.32,
    "2019-03-29T12:00:00": 250.14,
    "2019-03-29T13:00:00": 250.02,
    "2019-03-29T14:00:00": 249.96,
    "2019-03-29T15:00:00": 249.98,
    "2019-03-29T16:00:00": 250.08,
    "2019-03-29T17:00:00": 250.22,
    "2019-03-29T18:00:00": 250.37,
    "2019-03-29T19:00:00": 250.49,
    "2019-03-29T20:00:00": 250.55,
    "2019-03-29T21:00:00": 250.55,
    "2019-03-29T22:00:00": 250.47,
    "2019-03-29T23:00:00": 250.34,
    "2019-03-30T00:00:00": 250.19,
    "2019-03-30T01:00:00": 250.06,
    "2019-03-30T02:00:00": 249.96,
    "2019-03-30T03:00:00": 249.94,
    "2019-03-30T04:00:00": 250.01,
    "2019-03-30T05:00:00": 250.13,
    "2019-03-30T06:00:00": 250.29,
    "2019-03-30T07:00:00": 250.44,
    "2019-03-30T08:00:00": 250.56,
    "2019-03-30T09:00:00": 250.61,
    "2019-03-30T10:00:00": 250.58,
    "2019-03-30T11:00:00": 250.47,
    "2019-03-30T12:00:00": 250.33,
    "2019-03-30T13:00:00": 250.15,
    "2019-03-30T14:00:00": 249.99,
    "2019-03-30T15:00:00": 249.88,
    "2019-03-30T16:00:00": 249.85,
    "2019-03-30T17:00:00": 249.9,
    "2019-03-30T18:00:00": 250.02,
    "2019-03-30T19:00:00": 250.19,
    "2019-03-30T20:00:00": 250.35,
    "2019-03-30T21:00:00": 250.47,
    "2019-03-30T22:00:00": 250.52,
    "2019-03-30T23:00:00": 250.47,
    "2019-03-31T00:00:00": 250.36,
    "2019-03-31T01:00:00": 250.21,
    "2019-03-31T02:00:00": 250.05,
    "2019-03-31T04:00:00": 249.93,
    "2019-03-31T05:00:00": 249.88,
    "2019-03-31T06:00:00": 249.92,
    "2019-03-31T07:00:00": 250.04,
    "2019-03-31T08:00:00": 250.22,
    "2019-03-31T09:00:00": 250.41,
    "2019-03-31T10:00:00": 250.57,
    "2019-03-31T11:00:00": 250.65,
    "2019-03-31T12:00:00": 250.63,
    "2019-03-31T13:00:00": 250.51,
    "2019-03-31T14:00:00": 250.31,
    "2019-03-31T15:00:00": 250.09,
    "2019-03-31T16:00:00": 249.89,
    "2019-03-31T17:00:00": 249.76,
    "2019-03-31T18:00:00": 249.73,
    "2019-03-31T19:00:00": 249.8,
    "2019-03-31T20:00:00": 249.96,
    "2019-03-31T21:00:00": 250.18,
    "2019-03-31T22:00:00": 250.39,
    "2019-03-31T23:00:00": 250.54,
    "2019-04-01T00:00:00": 250.6,
    "2019-04-01T01:00:00": 250.56,
    "2019-04-01T02:00:00": 250.42,
    "2019-04-01T03:00:00": 250.23,
    "2019-04-01T04:00:00": 250.03,
    "2019-04-01T05:00:00": 249.88,
    "2019-04-01T06:00:00": 249.83,
    "2019-04-01T07:00:00": 249.89,
    "2019-04-01T08:00:00": 250.06,
    "2019-04-01T09:00:00": 250.29,
    "2019-04-01T10:00:00": 250.54,
    "2019-04-01T11:00:00": 250.73,
    "2019-04-01T12:00:00": 250.81,
    "2019-04-01T13:00:00": 250.77,
    "2019-04-01T14:00:00": 250.62,
    "2019-04-01T15:00:00": 250.39,
    "2019-04-01T16:00:00": 250.12,
    "2019-04-01T17:00:00": 249.88,
    "2019-04-01T18:00:00": 249.73,
    "2019-04-01T19:00:00": 249.72,
    "2019-04-01T20:00:00": 249.83,
    "2019-04-01T21:00:00": 250.05,
    "2019-04-01T22:00:00": 250.31,
    "2019-04-01T23:00:00": 250.55,
    "2019-04-02T00:00:00": 250.7,
    "2019-04-02T01:00:00": 250.74,
    "2019-04-02T02:00:00": 250.65,
    "2019-04-02T03:00:00": 250.44,
    "2019-04-02T04:00:00": 250.19,
    "2019-04-02T05:00:00": 249.96,
    "2019-04-02T06:00:00": 249.8,
    "2019-04-02T07:00:00": 249.77,
    "2019-04-02T08:00:00": 249.88,
    "2019-04-02T09:00:00": 250.1,
    "2019-04-02T10:00:00": 250.39,
    "2019-04-02T11:00:00": 250.66,
    "2019-04-02T12:00:00": 250.83,
    "2019-04-02T13:00:00": 250.87,
    "2019-04-02T14:00:00": 250.77,
    "2019-04-02T15:00:00": 250.53,
    "2019-04-02T16:00:00": 250.22,
    "2019-04-02T17:00:00": 249.91,
    "2019-04-02T18:00:00": 249.66,
    "2019-04-02T19:00:00": 249.54,
    "2019-04-02T20:00:00": 249.58,
    "2019-04-02T21:00:00": 249.77,
    "2019-04-02T22:00:00": 250.06,
    "2019-04-02T23:00:00": 250.37,
    "2019-04-03T00:00:00": 250.62,
    "2019-04-03T01:00:00": 250.75,
    "2019-04-03T02:00:00": 250.72,
    "2019-04-03T03:00:00": 250.54,
    "2019-04-03T04:00:00": 250.27,
    "2019-04-03T05:00:00": 249.97,
    "2019-04-03T06:00:00": 249.72,
    "2019-04-03T07:00:00": 249.58,
    "2019-04-03T08:00:00": 249.62,
    "2019-04-03T09:00:00": 249.8,
    "2019-04-03T10:00:00": 250.1,
    "2019-04-03T11:00:00": 250.44,
    "2019-04-03T12:00:00": 250.72,
    "2019-04-03T13:00:00": 250.88,
    "2019-04-03T14:00:00": 250.86,
    "2019-04-03T15:00:00": 250.68,
    "2019-04-03T16:00:00": 250.36,
    "2019-04-03T17:00:00": 250.0,
    "2019-04-03T18:00:00": 249.66,
    "2019-04-03T19:00:00": 249.43,
    "2019-04-03T20:00:00": 249.37,
    "2019-04-03T21:00:00": 249.49,
    "2019-04-03T22:00:00": 249.76,
    "2019-04-03T23:00:00": 250.1,
    "2019-04-04T00:00:00": 250.43,
    "2019-04-04T01:00:00": 250.64,
    "2019-04-04T02:00:00": 250.69,
    "2019-04-04T03:00:00": 250.56,
    "2019-04-04T04:00:00": 250.3,
    "2019-04-04T05:00:00": 249.95,
    "2019-04-04T06:00:00": 249.63,
    "2019-04-04T07:00:00": 249.4,
    "2019-04-04T08:00:00": 249.34,
    "2019-04-04T09:00:00": 249.46,
    "2019-04-04T10:00:00": 249.74,
    "2019-04-04T11:00:00": 250.11,
    "2019-04-04T12:00:00": 250.46,
    "2019-04-04T13:00:00": 250.71,
    "2019-04-04T14:00:00": 250.8,
    "2019-04-04T15:00:00": 250.7,
    "2019-04-04T16:00:00": 250.42,
    "2019-04-04T17:00:00": 250.04,
    "2019-04-04T18:00:00": 249.66,
    "2019-04-04T19:00:00": 249.36,
    "2019-04-04T20:00:00": 249.22,
    "2019-04-04T21:00:00": 249.28,
    "2019-04-04T22:00:00": 249.51,
    "2019-04-04T23:00:00": 249.87,
    "2019-04-05T00:00:00": 250.26,
    "2019-04-05T01:00:00": 250.57,
    "2019-04-05T02:00:00": 250.73,
    "2019-04-05T03:00:00": 250.7,
    "2019-04-05T04:00:00": 250.49,
    "2019-04-05T05:00:00": 250.14,
    "2019-04-05T06:00:00": 249.77,
    "2019-04-05T07:00:00": 249.46,
    "2019-04-05T08:00:00": 249.31,
    "2019-04-05T09:00:00": 249.35,
    "2019-04-05T10:00:00": 249.58,
    "2019-04-05T11:00:00": 249.94,
    "2019-04-05T12:00:00": 250.35,
    "2019-04-05T13:00:00": 250.69,
    "2019-04-05T14:00:00": 250.89,
    "2019-04-05T15:00:00": 250.89,
    "2019-04-05T16:00:00": 250.68,
    "2019-04-05T17:00:00": 250.32,
    "2019-04-05T18:00:00": 249.91,
    "2019-04-05T19:00:00": 249.53,
    "2019-04-05T20:00:00": 249.29,
    "2019-04-05T21:00:00": 249.25,
    "2019-04-05T22:00:00": 249.41,
    "2019-04-05T23:00:00": 249.74,
    "2019-04-06T00:00:00": 250.15,
    "2019-04-06T01:00:00": 250.53,
    "2019-04-06T02:00:00": 250.79,
    "2019-04-06T03:00:00": 250.85,
    "2019-04-06T04:00:00": 250.71,
    "2019-04-06T05:00:00": 250.4,
    "2019-04-06T06:00:00": 250.02,
    "2019-04-06T07:00:00": 249.65,
    "2019-04-06T08:00:00": 249.4,
    "2019-04-06T09:00:00": 249.33,
    "2019-04-06T10:00:00": 249.47,
    "2019-04-06T11:00:00": 249.78,
    "2019-04-06T12:00:00": 250.18,
    "2019-04-06T13:00:00": 250.58,
    "2019-04-06T14:00:00": 250.86,
    "2019-04-06T15:00:00": 250.96,
    "2019-04-06T16:00:00": 250.85,
    "2019-04-06T17:00:00": 250.54,
    "2019-04-06T18:00:00": 250.12,
    "2019-04-06T19:00:00": 249.7,
    "2019-04-06T20:00:00": 249.37,
    "2019-04-06T21:00:00": 249.21,
    "2019-04-06T22:00:00": 249.27,
    "2019-04-06T23:00:00": 249.53,
    "2019-04-07T00:00:00": 249.91,
    "2019-04-07T01:00:00": 250.32,
    "2019-04-07T02:00:00": 250.66,
    "2019-04-07T03:00:00": 250.82,
    "2019-04-07T04:00:00": 250.77,
    "2019-04-07T05:00:00": 250.53,
    "2019-04-07T06:00:00": 250.15,
    "2019-04-07T07:00:00": 249.74,
    "2019-04-07T08:00:00": 249.41,
    "2019-04-07T09:00:00": 249.23,
    "2019-04-07T10:00:00": 249.25,
    "2019-04-07T11:00:00": 249.48,
    "2019-04-07T12:00:00": 249.85,
    "2019-04-07T13:00:00": 250.27,
    "2019-04-07T14:00:00": 250.63,
    "2019-04-07T15:00:00": 250.84,
    "2019-04-07T16:00:00": 250.84,
    "2019-04-07T17:00:00": 250.63,
    "2019-04-07T18:00:00": 250.26,
    "2019-04-07T19:00:00": 249.83,
    "2019-04-07T20:00:00": 249.45,
    "2019-04-07T21:00:00": 249.21,
    "2019-04-07T22:00:00": 249.17,
    "2019-04-07T23:00:00": 249.34,
    "2019-04-08T00:00:00": 249.67,
    "2019-04-08T01:00:00": 250.09,
    "2019-04-08T02:00:00": 250.49,
    "2019-04-08T03:00:00": 250.75,
    "2019-04-08T04:00:00": 250.83,
    "2019-04-08T05:00:00": 250.7,
    "2019-04-08T06:00:00": 250.4,
    "2019-04-08T07:00:00": 250.02,
    "2019-04-08T08:00:00": 249.66,
    "2019-04-08T09:00:00": 249.4,
    "2019-04-08T10:00:00": 249.32,
    "2019-04-08T11:00:00": 249.45,
    "2019-04-08T12:00:00": 249.75,
    "2019-04-08T13:00:00": 250.15,
    "2019-04-08T14:00:00": 250.55,
    "2019-04-08T15:00:00": 250.84,
    "2019-04-08T16:00:00": 250.95,
    "2019-04-08T17:00:00": 250.85,
    "2019-04-08T18:00:00": 250.56,
    "2019-04-08T19:00:00": 250.15,
    "2019-04-08T20:00:00": 249.75,
    "2019-04-08T21:00:00": 249.42,
    "2019-04-08T22:00:00": 249.26,
    "2019-04-08T23:00:00": 249.31,
    "2019-04-09T00:00:00": 249.54,
    "2019-04-09T01:00:00": 249.9,
    "2019-04-09T02:00:00": 250.29,
    "2019-04-09T03:00:00": 250.62,
    "2019-04-09T04:00:00": 250.8,
    "2019-04-09T05:00:00": 250.78,
    "2019-04-09T06:00:00": 250.57,
    "2019-04-09T07:00:00": 250.24,
    "2019-04-09T08:00:00": 249.86,
    "2019-04-09T09:00:00": 249.54,
    "2019-04-09T10:00:00": 249.35,
    "2019-04-09T11:00:00": 249.35,
    "2019-04-09T12:00:00": 249.54,
    "2019-04-09T13:00:00": 249.87,
    "2019-04-09T14:00:00": 250.26,
    "2019-04-09T15:00:00": 250.6,
    "2019-04-09T16:00:00": 250.81,
    "2019-04-09T17:00:00": 250.83,
    "2019-04-09T18:00:00": 250.67,
    "2019-04-09T19:00:00": 250.34,
    "2019-04-09T20:00:00": 249.74,
    "2019-04-10T14:00:00": 250.2,
    "2019-04-10T15:00:00": 250.38,
    "2019-04-10T16:00:00": 250.65,
    "2019-04-10T17:00:00": 250.79,
    "2019-04-10T18:00:00": 250.75,
    "2019-04-10T19:00:00": 250.55,
    "2019-04-10T20:00:00": 250.23,
    "2019-04-10T21:00:00": 249.9,
    "2019-04-10T22:00:00": 249.62,
    "2019-04-10T23:00:00": 249.45,
    "2019-04-11T00:00:00": 249.45,
    "2019-04-11T01:00:00": 249.6,
    "2019-04-11T02:00:00": 249.88,
    "2019-04-11T03:00:00": 250.21,
    "2019-04-11T04:00:00": 250.5,
    "2019-04-11T05:00:00": 250.69,
    "2019-04-11T06:00:00": 250.73,
    "2019-04-11T07:00:00": 250.61,
    "2019-04-11T08:00:00": 250.37,
    "2019-04-11T09:00:00": 250.09,
    "2019-04-11T10:00:00": 249.81,
    "2019-04-11T11:00:00": 249.61,
    "2019-04-11T12:00:00": 249.56,
    "2019-04-11T13:00:00": 249.65,
    "2019-04-11T14:00:00": 249.86,
    "2019-04-11T15:00:00": 250.15,
    "2019-04-11T16:00:00": 250.44,
    "2019-04-11T17:00:00": 250.65,
    "2019-04-11T18:00:00": 250.74,
    "2019-04-11T19:00:00": 250.68,
    "2019-04-11T20:00:00": 250.48,
    "2019-04-11T21:00:00": 250.21,
    "2019-04-11T22:00:00": 249.93,
    "2019-04-11T23:00:00": 249.7,
    "2019-04-12T00:00:00": 249.58,
    "2019-04-12T01:00:00": 249.6,
    "2019-04-12T02:00:00": 249.74,
    "2019-04-12T03:00:00": 249.99,
    "2019-04-12T04:00:00": 250.26,
    "2019-04-12T05:00:00": 250.49,
    "2019-04-12T06:00:00": 250.63,
    "2019-04-12T07:00:00": 250.64,
    "2019-04-12T08:00:00": 250.53,
    "2019-04-12T09:00:00": 250.32,
    "2019-04-12T10:00:00": 250.07,
    "2019-04-12T11:00:00": 249.84,
    "2019-04-12T12:00:00": 249.67,
    "2019-04-12T13:00:00": 249.62,
    "2019-04-12T14:00:00": 249.69,
    "2019-04-12T15:00:00": 249.86,
    "2019-04-12T16:00:00": 250.1,
    "2019-04-12T17:00:00": 250.34,
    "2019-04-12T18:00:00": 250.53,
    "2019-04-12T19:00:00": 250.61,
    "2019-04-12T20:00:00": 250.58,
    "2019-04-12T21:00:00": 250.43,
    "2019-04-12T22:00:00": 250.22,
    "2019-04-12T23:00:00": 249.99,
    "2019-04-13T00:00:00": 249.8,
    "2019-04-13T01:00:00": 249.69,
    "2019-04-13T02:00:00": 249.7,
    "2019-04-13T03:00:00": 249.81,
    "2019-04-13T04:00:00": 250.01,
    "2019-04-13T05:00:00": 250.24,
    "2019-04-13T06:00:00": 250.45,
    "2019-04-13T07:00:00": 250.59,
    "2019-04-13T08:00:00": 250.63,
    "2019-04-13T09:00:00": 250.56,
    "2019-04-13T10:00:00": 250.39,
    "2019-04-13T11:00:00": 250.18,
    "2019-04-13T12:00:00": 249.97,
    "2019-04-13T13:00:00": 249.8,
    "2019-04-13T14:00:00": 249.72,
    "2019-04-13T15:00:00": 249.74,
    "2019-04-13T16:00:00": 249.86,
    "2019-04-13T17:00:00": 250.06,
    "2019-04-13T18:00:00": 250.28,
    "2019-04-13T19:00:00": 250.46,
    "2019-04-13T20:00:00": 250.57,
    "2019-04-13T21:00:00": 250.58,
    "2019-04-13T22:00:00": 250.49,
    "2019-04-13T23:00:00": 250.31,
    "2019-04-14T00:00:00": 250.11,
    "2019-04-14T01:00:00": 249.92,
    "2019-04-14T02:00:00": 249.78,
    "2019-04-14T03:00:00": 249.75,
    "2019-04-14T04:00:00": 249.81,
    "2019-04-14T05:00:00": 249.97,
    "2019-04-14T06:00:00": 250.18,
    "2019-04-14T07:00:00": 250.4,
    "2019-04-14T08:00:00": 250.57,
    "2019-04-14T09:00:00": 250.65,
    "2019-04-14T10:00:00": 250.62,
    "2019-04-14T11:00:00": 250.49,
    "2019-04-14T12:00:00": 250.3,
    "2019-04-14T13:00:00": 250.06,
    "2019-04-14T14:00:00": 249.85,
    "2019-04-14T15:00:00": 249.71,
    "2019-04-14T16:00:00": 249.68,
    "2019-04-14T17:00:00": 249.77,
    "2019-04-14T18:00:00": 249.95,
    "2019-04-14T19:00:00": 250.18,
    "2019-04-14T20:00:00": 250.42,
    "2019-04-14T21:00:00": 250.59,
    "2019-04-14T22:00:00": 250.66,
    "2019-04-14T23:00:00": 250.62,
    "2019-04-15T00:00:00": 250.48,
    "2019-04-15T01:00:00": 250.26,
    "2019-04-15T02:00:00": 250.03,
    "2019-04-15T03:00:00": 249.85,
    "2019-04-15T04:00:00": 249.75,
    "2019-04-15T05:00:00": 249.77,
    "2019-04-15T06:00:00": 249.9,
    "2019-04-15T07:00:00": 250.12,
    "2019-04-15T08:00:00": 250.37,
    "2019-04-15T09:00:00": 250.59,
    "2019-04-15T10:00:00": 250.73,
    "2019-04-15T11:00:00": 250.73,
    "2019-04-15T12:00:00": 250.61,
    "2019-04-15T13:00:00": 250.39,
    "2019-04-15T14:00:00": 250.11,
    "2019-04-15T15:00:00": 249.83,
    "2019-04-15T16:00:00": 249.62,
    "2019-04-15T17:00:00": 249.54,
    "2019-04-15T18:00:00": 249.59,
    "2019-04-15T19:00:00": 249.78,
    "2019-04-15T20:00:00": 250.06,
    "2019-04-15T21:00:00": 250.35,
    "2019-04-15T22:00:00": 250.59,
    "2019-04-15T23:00:00": 250.71,
    "2019-04-16T00:00:00": 250.7,
    "2019-04-16T01:00:00": 250.54,
    "2019-04-16T02:00:00": 250.28,
    "2019-04-16T03:00:00": 250.0,
    "2019-04-16T04:00:00": 249.74,
    "2019-04-16T05:00:00": 249.6,
    "2019-04-16T06:00:00": 249.61,
    "2019-04-16T07:00:00": 249.76,
    "2019-04-16T08:00:00": 250.04,
    "2019-04-16T09:00:00": 250.37,
    "2019-04-16T10:00:00": 250.66,
    "2019-04-16T11:00:00": 250.85,
    "2019-04-16T12:00:00": 250.87,
    "2019-04-16T13:00:00": 250.72,
    "2019-04-16T14:00:00": 250.44,
    "2019-04-16T15:00:00": 250.09,
    "2019-04-16T16:00:00": 249.75,
    "2019-04-16T17:00:00": 249.49,
    "2019-04-16T18:00:00": 249.39,
    "2019-04-16T19:00:00": 249.47,
    "2019-04-16T20:00:00": 249.71,
    "2019-04-16T21:00:00": 250.06,
    "2019-04-16T22:00:00": 250.44,
    "2019-04-16T23:00:00": 250.74,
    "2019-04-17T00:00:00": 250.89,
    "2019-04-17T01:00:00": 250.85,
    "2019-04-17T02:00:00": 250.64,
    "2019-04-17T03:00:00": 250.32,
    "2019-04-17T04:00:00": 249.97,
    "2019-04-17T05:00:00": 249.66,
    "2019-04-17T06:00:00": 249.5,
    "2019-04-17T07:00:00": 249.53,
    "2019-04-17T08:00:00": 249.74,
    "2019-04-17T09:00:00": 250.08,
    "2019-04-17T10:00:00": 250.48,
    "2019-04-17T11:00:00": 250.83,
    "2019-04-17T12:00:00": 251.02,
    "2019-04-17T13:00:00": 251.03,
    "2019-04-17T14:00:00": 250.83,
    "2019-04-17T15:00:00": 250.48,
    "2019-04-17T16:00:00": 250.05,
    "2019-04-17T17:00:00": 249.65,
    "2019-04-17T18:00:00": 249.36,
    "2019-04-17T19:00:00": 249.27,
    "2019-04-17T20:00:00": 249.39,
    "2019-04-17T21:00:00": 249.7,
    "2019-04-17T22:00:00": 250.13,
    "2019-04-17T23:00:00": 250.56,
    "2019-04-18T00:00:00": 250.88,
    "2019-04-18T01:00:00": 251.01,
    "2019-04-18T02:00:00": 250.93,
    "2019-04-18T03:00:00": 250.65,
    "2019-04-18T04:00:00": 250.25,
    "2019-04-18T05:00:00": 249.85,
    "2019-04-18T06:00:00": 249.52,
    "2019-04-18T07:00:00": 249.37,
    "2019-04-18T08:00:00": 249.44,
    "2019-04-18T09:00:00": 249.71,
    "2019-04-18T10:00:00": 250.13,
    "2019-04-18T11:00:00": 250.57,
    "2019-04-18T12:00:00": 250.93,
    "2019-04-18T13:00:00": 251.1,
    "2019-04-18T14:00:00": 251.05,
    "2019-04-18T15:00:00": 250.77,
    "2019-04-18T16:00:00": 250.33,
    "2019-04-18T17:00:00": 249.84,
    "2019-04-18T18:00:00": 249.41,
    "2019-04-18T19:00:00": 249.13,
    "2019-04-18T20:00:00": 249.09,
    "2019-04-18T21:00:00": 249.3,
    "2019-04-18T22:00:00": 249.69,
    "2019-04-18T23:00:00": 250.19,
    "2019-04-19T00:00:00": 250.65,
    "2019-04-19T01:00:00": 250.97,
    "2019-04-19T02:00:00": 251.06,
    "2019-04-19T03:00:00": 250.9,
    "2019-04-19T04:00:00": 250.56,
    "2019-04-19T05:00:00": 250.11,
    "2019-04-19T06:00:00": 249.67,
    "2019-04-19T07:00:00": 249.35,
    "2019-04-19T08:00:00": 249.25,
    "2019-04-19T09:00:00": 249.4,
    "2019-04-19T10:00:00": 249.75,
    "2019-04-19T11:00:00": 250.23,
    "2019-04-19T12:00:00": 250.71,
    "2019-04-19T13:00:00": 251.06,
    "2019-04-19T14:00:00": 251.19,
    "2019-04-19T15:00:00": 251.07,
    "2019-04-19T16:00:00": 250.72,
    "2019-04-19T17:00:00": 250.21,
    "2019-04-19T18:00:00": 249.7,
    "2019-04-19T19:00:00": 249.28,
    "2019-04-19T20:00:00": 249.05,
    "2019-04-19T21:00:00": 249.08,
    "2019-04-19T22:00:00": 249.36,
    "2019-04-19T23:00:00": 249.82,
    "2019-04-20T00:00:00": 250.34,
    "2019-04-20T01:00:00": 250.79,
    "2019-04-20T02:00:00": 251.05,
    "2019-04-20T03:00:00": 251.07,
    "2019-04-20T04:00:00": 250.84,
    "2019-04-20T05:00:00": 250.42,
    "2019-04-20T06:00:00": 249.94,
    "2019-04-20T07:00:00": 249.52,
    "2019-04-20T08:00:00": 249.24,
    "2019-04-20T09:00:00": 249.22,
    "2019-04-20T10:00:00": 249.44,
    "2019-04-20T11:00:00": 249.85,
    "2019-04-20T12:00:00": 250.35,
    "2019-04-20T13:00:00": 250.82,
    "2019-04-20T14:00:00": 251.12,
    "2019-04-20T15:00:00": 251.18,
    "2019-04-20T16:00:00": 250.99,
    "2019-04-20T17:00:00": 250.58,
    "2019-04-20T18:00:00": 250.06,
    "2019-04-20T19:00:00": 249.57,
    "2019-04-20T20:00:00": 249.21,
    "2019-04-20T21:00:00": 249.07,
    "2019-04-20T22:00:00": 249.2,
    "2019-04-20T23:00:00": 249.54,
    "2019-04-21T00:00:00": 250.03,
    "2019-04-21T01:00:00": 250.54,
    "2019-04-21T02:00:00": 250.93,
    "2019-04-21T03:00:00": 251.11,
    "2019-04-21T04:00:00": 251.04,
    "2019-04-21T05:00:00": 250.74,
    "2019-04-21T06:00:00": 250.29,
    "2019-04-21T07:00:00": 249.82,
    "2019-04-21T08:00:00": 249.43,
    "2019-04-21T09:00:00": 249.23,
    "2019-04-21T10:00:00": 249.28,
    "2019-04-21T11:00:00": 249.56,
    "2019-04-21T12:00:00": 250.01,
    "2019-04-21T13:00:00": 250.5,
    "2019-04-21T14:00:00": 250.91,
    "2019-04-21T15:00:00": 251.14,
    "2019-04-21T16:00:00": 251.12,
    "2019-04-21T17:00:00": 250.86,
    "2019-04-21T18:00:00": 250.41,
    "2019-04-21T19:00:00": 249.91,
    "2019-04-21T20:00:00": 249.46,
    "2019-04-21T21:00:00": 249.17,
    "2019-04-21T22:00:00": 249.11,
    "2019-04-21T23:00:00": 249.3,
    "2019-04-22T00:00:00": 249.69,
    "2019-04-22T01:00:00": 250.17,
    "2019-04-22T02:00:00": 250.62,
    "2019-04-22T03:00:00": 250.92,
    "2019-04-22T04:00:00": 251.01,
    "2019-04-22T05:00:00": 250.85,
    "2019-04-22T06:00:00": 250.51,
    "2019-04-22T07:00:00": 250.06,
    "2019-04-22T08:00:00": 249.64,
    "2019-04-22T09:00:00": 249.32,
    "2019-04-22T10:00:00": 249.21,
    "2019-04-22T11:00:00": 249.34,
    "2019-04-22T12:00:00": 249.66,
    "2019-04-22T13:00:00": 250.09,
    "2019-04-22T14:00:00": 250.55,
    "2019-04-22T15:00:00": 250.89,
    "2019-04-22T16:00:00": 251.04,
    "2019-04-22T17:00:00": 250.97,
    "2019-04-22T18:00:00": 250.69,
    "2019-04-22T19:00:00": 250.27,
    "2019-04-22T20:00:00": 249.84,
    "2019-04-22T21:00:00": 249.49,
    "2019-04-22T22:00:00": 249.31,
    "2019-04-22T23:00:00": 249.35,
    "2019-04-23T00:00:00": 249.59,
    "2019-04-23T01:00:00": 249.98,
    "2019-04-23T02:00:00": 250.41,
    "2019-04-23T03:00:00": 250.78,
    "2019-04-23T04:00:00": 250.99,
    "2019-04-23T05:00:00": 250.99,
    "2019-04-23T06:00:00": 250.79,
    "2019-04-23T07:00:00": 250.44,
    "2019-04-23T08:00:00": 250.05,
    "2019-04-23T09:00:00": 249.69,
    "2019-04-23T10:00:00": 249.46,
    "2019-04-23T11:00:00": 249.42,
    "2019-04-23T12:00:00": 249.59,
    "2019-04-23T13:00:00": 249.9,
    "2019-04-23T14:00:00": 250.29,
    "2019-04-23T15:00:00": 250.66,
    "2019-04-23T16:00:00": 250.9,
    "2019-04-23T17:00:00": 250.96,
    "2019-04-23T18:00:00": 250.82,
    "2019-04-23T19:00:00": 250.52,
    "2019-04-23T20:00:00": 250.13,
    "2019-04-23T21:00:00": 249.77,
    "2019-04-23T22:00:00": 249.5,
    "2019-04-23T23:00:00": 249.4,
    "2019-04-24T00:00:00": 249.49,
    "2019-04-24T01:00:00": 249.74,
    "2019-04-24T02:00:00": 250.09,
    "2019-04-24T03:00:00": 250.45,
    "2019-04-24T04:00:00": 250.73,
    "2019-04-24T05:00:00": 250.86,
    "2019-04-24T06:00:00": 250.8,
    "2019-04-24T07:00:00": 250.58,
    "2019-04-24T08:00:00": 250.27,
    "2019-04-24T09:00:00": 249.94,
    "2019-04-24T10:00:00": 249.66,
    "2019-04-24T11:00:00": 249.52,
    "2019-04-24T12:00:00": 249.54,
    "2019-04-24T13:00:00": 249.71,
    "2019-04-24T14:00:00": 250.01,
    "2019-04-24T15:00:00": 250.34,
    "2019-04-24T16:00:00": 250.63,
    "2019-04-24T17:00:00": 250.81,
    "2019-04-24T18:00:00": 250.82,
    "2019-04-24T19:00:00": 250.68,
    "2019-04-24T20:00:00": 250.42,
    "2019-04-24T21:00:00": 250.11,
    "2019-04-24T22:00:00": 249.83,
    "2019-04-24T23:00:00": 249.65,
    "2019-04-25T00:00:00": 249.62,
    "2019-04-25T01:00:00": 249.73,
    "2019-04-25T02:00:00": 249.96,
    "2019-04-25T03:00:00": 250.26,
    "2019-04-25T04:00:00": 250.54,
    "2019-04-25T05:00:00": 250.73,
    "2019-04-25T06:00:00": 250.79,
    "2019-04-25T07:00:00": 250.7,
    "2019-04-25T08:00:00": 250.49,
    "2019-04-25T09:00:00": 250.22,
    "2019-04-25T10:00:00": 249.94,
    "2019-04-25T11:00:00": 249.72,
    "2019-04-25T12:00:00": 249.63,
    "2019-04-25T13:00:00": 249.67,
    "2019-04-25T14:00:00": 249.83,
    "2019-04-25T15:00:00": 250.08,
    "2019-04-25T16:00:00": 250.34,
    "2019-04-25T17:00:00": 250.56,
    "2019-04-25T18:00:00": 250.66,
    "2019-04-25T19:00:00": 250.65,
    "2019-04-25T20:00:00": 250.52,
    "2019-04-25T21:00:00": 250.31,
    "2019-04-25T22:00:00": 250.07,
    "2019-04-25T23:00:00": 249.87,
    "2019-04-26T00:00:00": 249.75,
    "2019-04-26T01:00:00": 249.75,
    "2019-04-26T02:00:00": 249.86,
    "2019-04-26T03:00:00": 250.05,
    "2019-04-26T04:00:00": 250.29,
    "2019-04-26T05:00:00": 250.5,
    "2019-04-26T06:00:00": 250.64,
    "2019-04-26T07:00:00": 250.67,
    "2019-04-26T08:00:00": 250.59,
    "2019-04-26T09:00:00": 250.42,
    "2019-04-26T10:00:00": 250.21,
    "2019-04-26T11:00:00": 249.99,
    "2019-04-26T12:00:00": 249.82,
    "2019-04-26T13:00:00": 249.74,
    "2019-04-26T14:00:00": 249.76,
    "2019-04-26T15:00:00": 249.88,
    "2019-04-26T16:00:00": 250.07,
    "2019-04-26T17:00:00": 250.27,
    "2019-04-26T18:00:00": 250.43,
    "2019-04-26T19:00:00": 250.52,
    "2019-04-26T20:00:00": 250.51,
    "2019-04-26T21:00:00": 250.42,
    "2019-04-26T22:00:00": 250.26,
    "2019-04-26T23:00:00": 250.08,
    "2019-04-27T00:00:00": 249.92,
    "2019-04-27T01:00:00": 249.83,
    "2019-04-27T02:00:00": 249.82,
    "2019-04-27T03:00:00": 249.91,
    "2019-04-27T04:00:00": 250.06,
    "2019-04-27T05:00:00": 250.24,
    "2019-04-27T06:00:00": 250.41,
    "2019-04-27T07:00:00": 250.53,
    "2019-04-27T08:00:00": 250.56,
    "2019-04-27T09:00:00": 250.51,
    "2019-04-27T10:00:00": 250.38,
    "2019-04-27T11:00:00": 250.2,
    "2019-04-27T12:00:00": 250.01,
    "2019-04-27T13:00:00": 249.86,
    "2019-04-27T14:00:00": 249.78,
    "2019-04-27T15:00:00": 249.78,
    "2019-04-27T16:00:00": 249.86,
    "2019-04-27T17:00:00": 249.99,
    "2019-04-27T18:00:00": 250.16,
    "2019-04-27T19:00:00": 250.3,
    "2019-04-27T20:00:00": 250.39,
    "2019-04-27T21:00:00": 250.41,
    "2019-04-27T22:00:00": 250.35,
    "2019-04-27T23:00:00": 250.24,
    "2019-04-28T00:00:00": 250.1,
    "2019-04-28T01:00:00": 249.97,
    "2019-04-28T02:00:00": 249.87,
    "2019-04-28T03:00:00": 249.86,
    "2019-04-28T04:00:00": 249.91,
    "2019-04-28T05:00:00": 250.03,
    "2019-04-28T06:00:00": 250.19,
    "2019-04-28T07:00:00": 250.35,
    "2019-04-28T08:00:00": 250.48,
    "2019-04-28T09:00:00": 250.55,
    "2019-04-28T10:00:00": 250.53,
    "2019-04-28T11:00:00": 250.43,
    "2019-04-28T12:00:00": 250.27,
    "2019-04-28T13:00:00": 250.09,
    "2019-04-28T14:00:00": 249.93,
    "2019-04-28T15:00:00": 249.83,
    "2019-04-28T16:00:00": 249.8,
    "2019-04-28T17:00:00": 249.85,
    "2019-04-28T18:00:00": 249.97,
    "2019-04-28T19:00:00": 250.14,
    "2019-04-28T20:00:00": 250.29,
    "2019-04-28T21:00:00": 250.41,
    "2019-04-28T22:00:00": 250.47,
    "2019-04-28T23:00:00": 250.44,
    "2019-04-29T00:00:00": 250.34,
    "2019-04-29T01:00:00": 250.19,
    "2019-04-29T02:00:00": 250.03,
    "2019-04-29T03:00:00": 249.91,
    "2019-04-29T04:00:00": 249.85,
    "2019-04-29T05:00:00": 249.87,
    "2019-04-29T06:00:00": 249.97,
    "2019-04-29T07:00:00": 250.13,
    "2019-04-29T08:00:00": 250.3,
    "2019-04-29T09:00:00": 250.45,
    "2019-04-29T10:00:00": 250.53,
    "2019-04-29T11:00:00": 250.52,
    "2019-04-29T12:00:00": 250.43,
    "2019-04-29T13:00:00": 250.26,
    "2019-04-29T14:00:00": 250.06,
    "2019-04-29T15:00:00": 249.88,
    "2019-04-29T16:00:00": 249.75,
    "2019-04-29T17:00:00": 249.7,
    "2019-04-29T18:00:00": 249.75,
    "2019-04-29T19:00:00": 249.89,
    "2019-04-29T20:00:00": 250.08,
    "2019-04-29T21:00:00": 250.27,
    "2019-04-29T22:00:00": 250.43,
    "2019-04-29T23:00:00": 250.5,
    "2019-04-30T00:00:00": 250.48,
    "2019-04-30T01:00:00": 250.37,
    "2019-04-30T02:00:00": 250.2,
    "2019-04-30T03:00:00": 250.0,
    "2019-04-30T04:00:00": 249.85,
    "2019-04-30T05:00:00": 249.77,
    "2019-04-30T06:00:00": 249.8,
    "2019-04-30T07:00:00": 249.93,
    "2019-04-30T08:00:00": 250.12,
    "2019-04-30T09:00:00": 250.34,
    "2019-04-30T10:00:00": 250.53,
    "2019-04-30T11:00:00": 250.63,
    "2019-04-30T12:00:00": 250.61,
    "2019-04-30T13:00:00": 250.49,
    "2019-04-30T14:00:00": 250.28,
    "2019-04-30T15:00:00": 250.04,
    "2019-04-30T16:00:00": 249.8,
    "2019-04-30T17:00:00": 249.64,
    "2019-04-30T18:00:00": 249.59,
    "2019-04-30T19:00:00": 249.66,
    "2019-04-30T20:00:00": 249.84,
    "2019-04-30T21:00:00": 250.08,
    "2019-04-30T22:00:00": 250.32,
    "2019-04-30T23:00:00": 250.49,
    "2019-05-01T00:00:00": 250.56,
    "2019-05-01T01:00:00": 250.5,
    "2019-05-01T02:00:00": 250.34,
    "2019-05-01T03:00:00": 250.11,
    "2019-05-01T04:00:00": 249.88,
    "2019-05-01T05:00:00": 249.7,
    "2019-05-01T06:00:00": 249.63,
    "2019-05-01T07:00:00": 249.69,
    "2019-05-01T08:00:00": 249.87,
    "2019-05-01T09:00:00": 250.13,
    "2019-05-01T10:00:00": 250.39,
    "2019-05-01T11:00:00": 250.6,
    "2019-05-01T12:00:00": 250.69,
    "2019-05-01T13:00:00": 250.63,
    "2019-05-01T14:00:00": 250.46,
    "2019-05-01T15:00:00": 250.19,
    "2019-05-01T16:00:00": 249.9,
    "2019-05-01T17:00:00": 249.65,
    "2019-05-01T18:00:00": 249.5,
    "2019-05-01T19:00:00": 249.5,
    "2019-05-01T20:00:00": 249.63,
    "2019-05-01T21:00:00": 249.87,
    "2019-05-01T22:00:00": 250.17,
    "2019-05-01T23:00:00": 250.44,
    "2019-05-02T00:00:00": 250.6,
    "2019-05-02T01:00:00": 250.63,
    "2019-05-02T02:00:00": 250.51,
    "2019-05-02T03:00:00": 250.28,
    "2019-05-02T04:00:00": 250.0,
    "2019-05-02T05:00:00": 249.73,
    "2019-05-02T06:00:00": 249.56,
    "2019-05-02T07:00:00": 249.52,
    "2019-05-02T08:00:00": 249.63,
    "2019-05-02T09:00:00": 249.87,
    "2019-05-02T10:00:00": 250.17,
    "2019-05-02T11:00:00": 250.45,
    "2019-05-02T12:00:00": 250.65,
    "2019-05-02T13:00:00": 250.69,
    "2019-05-02T14:00:00": 250.57,
    "2019-05-02T15:00:00": 250.32,
    "2019-05-02T16:00:00": 250.0,
    "2019-05-02T17:00:00": 249.68,
    "2019-05-02T18:00:00": 249.43,
    "2019-05-02T19:00:00": 249.33,
    "2019-05-02T20:00:00": 249.39,
    "2019-05-02T21:00:00": 249.6,
    "2019-05-02T22:00:00": 249.91,
    "2019-05-02T23:00:00": 250.25,
    "2019-05-03T00:00:00": 250.51,
    "2019-05-03T01:00:00": 250.63,
    "2019-05-03T02:00:00": 250.59,
    "2019-05-03T03:00:00": 250.38,
    "2019-05-03T04:00:00": 250.08,
    "2019-05-03T05:00:00": 249.76,
    "2019-05-03T06:00:00": 249.49,
    "2019-05-03T07:00:00": 249.36,
    "2019-05-03T08:00:00": 249.4,
    "2019-05-03T09:00:00": 249.6,
    "2019-05-03T10:00:00": 249.92,
    "2019-05-03T11:00:00": 250.28,
    "2019-05-03T12:00:00": 250.57,
    "2019-05-03T13:00:00": 250.73,
    "2019-05-03T14:00:00": 250.71,
    "2019-05-03T15:00:00": 250.52,
    "2019-05-03T16:00:00": 250.19,
    "2019-05-03T17:00:00": 249.82,
    "2019-05-03T18:00:00": 249.5,
    "2019-05-03T19:00:00": 249.29,
    "2019-05-03T20:00:00": 249.26,
    "2019-05-03T21:00:00": 249.41,
    "2019-05-03T22:00:00": 249.71,
    "2019-05-03T23:00:00": 250.08,
    "2019-05-04T00:00:00": 250.43,
    "2019-05-04T01:00:00": 250.65,
    "2019-05-04T02:00:00": 250.71,
    "2019-05-04T03:00:00": 250.57,
    "2019-05-04T04:00:00": 250.29,
    "2019-05-04T05:00:00": 249.93,
    "2019-05-04T06:00:00": 249.6,
    "2019-05-04T07:00:00": 249.37,
    "2019-05-04T08:00:00": 249.3,
    "2019-05-04T09:00:00": 249.43,
    "2019-05-04T10:00:00": 249.72,
    "2019-05-04T11:00:00": 250.09,
    "2019-05-04T12:00:00": 250.45,
    "2019-05-04T13:00:00": 250.7,
    "2019-05-04T14:00:00": 250.79,
    "2019-05-04T15:00:00": 250.66,
    "2019-05-04T16:00:00": 250.36,
    "2019-05-04T17:00:00": 249.97,
    "2019-05-04T18:00:00": 249.58,
    "2019-05-04T19:00:00": 249.28,
    "2019-05-04T20:00:00": 249.14,
    "2019-05-04T21:00:00": 249.2,
    "2019-05-04T22:00:00": 249.45,
    "2019-05-04T23:00:00": 249.83,
    "2019-05-05T00:00:00": 250.24,
    "2019-05-05T01:00:00": 250.57,
    "2019-05-05T02:00:00": 250.74,
    "2019-05-05T03:00:00": 250.71,
    "2019-05-05T04:00:00": 250.49,
    "2019-05-05T05:00:00": 250.14,
    "2019-05-05T06:00:00": 249.77,
    "2019-05-05T07:00:00": 249.45,
    "2019-05-05T08:00:00": 249.27,
    "2019-05-05T09:00:00": 249.3,
    "2019-05-05T10:00:00": 249.53,
    "2019-05-05T11:00:00": 249.9,
    "2019-05-05T12:00:00": 250.31,
    "2019-05-05T13:00:00": 250.65,
    "2019-05-05T14:00:00": 250.85,
    "2019-05-05T15:00:00": 250.84,
    "2019-05-05T16:00:00": 250.63,
    "2019-05-05T17:00:00": 250.26,
    "2019-05-05T18:00:00": 249.83,
    "2019-05-05T19:00:00": 249.45,
    "2019-05-05T20:00:00": 249.19,
    "2019-05-05T21:00:00": 249.14,
    "2019-05-05T22:00:00": 249.3,
    "2019-05-05T23:00:00": 249.63,
    "2019-05-06T00:00:00": 250.05,
    "2019-05-06T01:00:00": 250.45,
    "2019-05-06T02:00:00": 250.72,
    "2019-05-06T03:00:00": 250.8,
    "2019-05-06T04:00:00": 250.67,
    "2019-05-06T05:00:00": 250.36,
    "2019-05-06T06:00:00": 249.96,
    "2019-05-06T07:00:00": 249.58,
    "2019-05-06T08:00:00": 249.3,
    "2019-05-06T09:00:00": 249.21,
    "2019-05-06T10:00:00": 249.32,
    "2019-05-06T11:00:00": 249.62,
    "2019-05-06T12:00:00": 250.02,
    "2019-05-06T13:00:00": 250.44,
    "2019-05-06T14:00:00": 250.74,
    "2019-05-06T15:00:00": 250.86,
    "2019-05-06T16:00:00": 250.77,
    "2019-05-06T17:00:00": 250.49,
    "2019-05-06T18:00:00": 250.09,
    "2019-05-06T19:00:00": 249.67,
    "2019-05-06T20:00:00": 249.34,
    "2019-05-06T21:00:00": 249.18,
    "2019-05-06T22:00:00": 249.23,
    "2019-05-06T23:00:00": 249.48,
    "2019-05-07T00:00:00": 249.87,
    "2019-05-07T01:00:00": 250.3,
    "2019-05-07T02:00:00": 250.66,
    "2019-05-07T03:00:00": 250.86,
    "2019-05-07T04:00:00": 250.84,
    "2019-05-07T05:00:00": 250.63,
    "2019-05-07T06:00:00": 250.28,
    "2019-05-07T07:00:00": 249.88,
    "2019-05-07T08:00:00": 249.52,
    "2019-05-07T09:00:00": 249.31,
    "2019-05-07T10:00:00": 249.3,
    "2019-05-07T11:00:00": 249.49,
    "2019-05-07T12:00:00": 249.83,
    "2019-05-07T13:00:00": 250.25,
    "2019-05-07T14:00:00": 250.62,
    "2019-05-07T15:00:00": 250.86,
    "2019-05-07T16:00:00": 250.89,
    "2019-05-07T17:00:00": 250.73,
    "2019-05-07T18:00:00": 250.39,
    "2019-05-07T19:00:00": 249.97,
    "2019-05-07T20:00:00": 249.59,
    "2019-05-07T21:00:00": 249.31,
    "2019-05-07T22:00:00": 249.23,
    "2019-05-07T23:00:00": 249.36,
    "2019-05-08T00:00:00": 249.66,
    "2019-05-08T01:00:00": 250.06,
    "2019-05-08T02:00:00": 250.45,
    "2019-05-08T03:00:00": 250.74,
    "2019-05-08T04:00:00": 250.85,
    "2019-05-08T05:00:00": 250.75,
    "2019-05-08T06:00:00": 250.48,
    "2019-05-08T07:00:00": 250.1,
    "2019-05-08T08:00:00": 249.72,
    "2019-05-08T09:00:00": 249.42,
    "2019-05-08T10:00:00": 249.28,
    "2019-05-08T11:00:00": 249.34,
    "2019-05-08T12:00:00": 249.58,
    "2019-05-08T13:00:00": 249.94,
    "2019-05-08T14:00:00": 250.33,
    "2019-05-08T15:00:00": 250.65,
    "2019-05-08T16:00:00": 250.82,
    "2019-05-08T17:00:00": 250.8,
    "2019-05-08T18:00:00": 250.59,
    "2019-05-08T19:00:00": 250.24,
    "2019-05-08T20:00:00": 249.85,
    "2019-05-08T21:00:00": 249.53,
    "2019-05-08T22:00:00": 249.34,
    "2019-05-08T23:00:00": 249.33,
    "2019-05-09T00:00:00": 249.51,
    "2019-05-09T01:00:00": 249.83,
    "2019-05-09T02:00:00": 250.21,
    "2019-05-09T03:00:00": 250.56,
    "2019-05-09T04:00:00": 250.79,
    "2019-05-09T05:00:00": 250.84,
    "2019-05-09T06:00:00": 250.7,
    "2019-05-09T07:00:00": 250.41,
    "2019-05-09T08:00:00": 250.05,
    "2019-05-09T09:00:00": 249.72,
    "2019-05-09T10:00:00": 249.47,
    "2019-05-09T11:00:00": 249.37,
    "2019-05-09T12:00:00": 249.46,
    "2019-05-09T13:00:00": 249.71,
    "2019-05-09T14:00:00": 250.04,
    "2019-05-09T15:00:00": 250.39,
    "2019-05-09T16:00:00": 250.65,
    "2019-05-09T17:00:00": 250.76,
    "2019-05-09T18:00:00": 250.69,
    "2019-05-09T19:00:00": 250.46,
    "2019-05-09T20:00:00": 250.13,
    "2019-05-09T21:00:00": 249.79,
    "2019-05-09T22:00:00": 249.52,
    "2019-05-09T23:00:00": 249.37,
    "2019-05-10T00:00:00": 249.41,
    "2019-05-10T01:00:00": 249.6,
    "2019-05-10T02:00:00": 249.91,
    "2019-05-10T03:00:00": 250.25,
    "2019-05-10T04:00:00": 250.55,
    "2019-05-10T05:00:00": 250.71,
    "2019-05-10T06:00:00": 250.73,
    "2019-05-10T07:00:00": 250.59,
    "2019-05-10T08:00:00": 250.31,
    "2019-05-10T09:00:00": 249.99,
    "2019-05-10T10:00:00": 249.69,
    "2019-05-10T11:00:00": 249.49,
    "2019-05-10T12:00:00": 249.44,
    "2019-05-10T13:00:00": 249.54,
    "2019-05-10T14:00:00": 249.78,
    "2019-05-10T15:00:00": 250.09,
    "2019-05-10T16:00:00": 250.39,
    "2019-05-10T17:00:00": 250.61,
    "2019-05-10T18:00:00": 250.69,
    "2019-05-10T19:00:00": 250.62,
    "2019-05-10T20:00:00": 250.42,
    "2019-05-10T21:00:00": 250.14,
    "2019-05-10T22:00:00": 249.85,
    "2019-05-10T23:00:00": 249.63,
    "2019-05-11T00:00:00": 249.53,
    "2019-05-11T01:00:00": 249.58,
    "2019-05-11T02:00:00": 249.76,
    "2019-05-11T03:00:00": 250.03,
    "2019-05-11T04:00:00": 250.33,
    "2019-05-11T05:00:00": 250.57,
    "2019-05-11T06:00:00": 250.71,
    "2019-05-11T07:00:00": 250.7,
    "2019-05-11T08:00:00": 250.56,
    "2019-05-11T09:00:00": 250.31,
    "2019-05-11T10:00:00": 250.02,
    "2019-05-11T11:00:00": 249.75,
    "2019-05-11T12:00:00": 249.57,
    "2019-05-11T13:00:00": 249.51,
    "2019-05-11T14:00:00": 249.59,
    "2019-05-11T15:00:00": 249.79,
    "2019-05-11T16:00:00": 250.05,
    "2019-05-11T17:00:00": 250.32,
    "2019-05-11T18:00:00": 250.52,
    "2019-05-11T19:00:00": 250.6,
    "2019-05-11T20:00:00": 250.56,
    "2019-05-11T21:00:00": 250.39,
    "2019-05-11T22:00:00": 250.15,
    "2019-05-11T23:00:00": 249.91,
    "2019-05-12T00:00:00": 249.71,
    "2019-05-12T01:00:00": 249.62,
    "2019-05-12T02:00:00": 249.65,
    "2019-05-12T03:00:00": 249.79,
    "2019-05-12T04:00:00": 250.02,
    "2019-05-12T05:00:00": 250.28,
    "2019-05-12T06:00:00": 250.51,
    "2019-05-12T07:00:00": 250.65,
    "2019-05-12T08:00:00": 250.67,
    "2019-05-12T09:00:00": 250.56,
    "2019-05-12T10:00:00": 250.35,
    "2019-05-12T11:00:00": 250.1,
    "2019-05-12T12:00:00": 249.84,
    "2019-05-12T13:00:00": 249.65,
    "2019-05-12T14:00:00": 249.57,
    "2019-05-12T15:00:00": 249.61,
    "2019-05-12T16:00:00": 249.77,
    "2019-05-12T17:00:00": 250.0,
    "2019-05-12T18:00:00": 250.26,
    "2019-05-12T19:00:00": 250.47,
    "2019-05-12T20:00:00": 250.58,
    "2019-05-12T21:00:00": 250.57,
    "2019-05-12T22:00:00": 250.46,
    "2019-05-12T23:00:00": 250.26,
    "2019-05-13T00:00:00": 250.04,
    "2019-05-13T01:00:00": 249.85,
    "2019-05-13T02:00:00": 249.73,
    "2019-05-13T03:00:00": 249.72,
    "2019-05-13T04:00:00": 249.82,
    "2019-05-13T05:00:00": 250.02,
    "2019-05-13T06:00:00": 250.27,
    "2019-05-13T07:00:00": 250.5,
    "2019-05-13T08:00:00": 250.67,
    "2019-05-13T09:00:00": 250.72,
    "2019-05-13T10:00:00": 250.64,
    "2019-05-13T11:00:00": 250.45,
    "2019-05-13T12:00:00": 250.2,
    "2019-05-13T13:00:00": 249.93,
    "2019-05-13T14:00:00": 249.7,
    "2019-05-13T15:00:00": 249.56,
    "2019-05-13T16:00:00": 249.55,
    "2019-05-13T17:00:00": 249.67,
    "2019-05-13T18:00:00": 249.89,
    "2019-05-13T19:00:00": 250.16,
    "2019-05-13T20:00:00": 250.4,
    "2019-05-13T21:00:00": 250.57,
    "2019-05-13T22:00:00": 250.61,
    "2019-05-13T23:00:00": 250.53,
    "2019-05-14T00:00:00": 250.34,
    "2019-05-14T01:00:00": 250.1,
    "2019-05-14T02:00:00": 249.87,
    "2019-05-14T03:00:00": 249.7,
    "2019-05-14T04:00:00": 249.64,
    "2019-05-14T05:00:00": 249.71,
    "2019-05-14T06:00:00": 249.9,
    "2019-05-14T07:00:00": 250.16,
    "2019-05-14T08:00:00": 250.43,
    "2019-05-14T09:00:00": 250.64,
    "2019-05-14T10:00:00": 250.74,
    "2019-05-14T11:00:00": 250.69,
    "2019-05-14T12:00:00": 250.51,
    "2019-05-14T13:00:00": 250.24,
    "2019-05-14T14:00:00": 249.93,
    "2019-05-14T15:00:00": 249.66,
    "2019-05-14T16:00:00": 249.5,
    "2019-05-14T17:00:00": 249.46,
    "2019-05-14T18:00:00": 249.58,
    "2019-05-14T19:00:00": 249.82,
    "2019-05-14T20:00:00": 250.13,
    "2019-05-14T21:00:00": 250.44,
    "2019-05-14T22:00:00": 250.66,
    "2019-05-14T23:00:00": 250.74,
    "2019-05-15T00:00:00": 250.68,
    "2019-05-15T01:00:00": 250.48,
    "2019-05-15T02:00:00": 250.21,
    "2019-05-15T03:00:00": 249.92,
    "2019-05-15T04:00:00": 249.7,
    "2019-05-15T05:00:00": 249.6,
    "2019-05-15T06:00:00": 249.65,
    "2019-05-15T07:00:00": 249.85,
    "2019-05-15T08:00:00": 250.14,
    "2019-05-15T09:00:00": 250.45,
    "2019-05-15T10:00:00": 250.7,
    "2019-05-15T11:00:00": 250.81,
    "2019-05-15T12:00:00": 250.76,
    "2019-05-15T13:00:00": 250.55,
    "2019-05-15T14:00:00": 250.24,
    "2019-05-15T15:00:00": 249.88,
    "2019-05-15T16:00:00": 249.56,
    "2019-05-15T17:00:00": 249.36,
    "2019-05-15T18:00:00": 249.38,
    "2019-05-16T08:00:00": 249.89,
    "2019-05-16T09:00:00": 250.18,
    "2019-05-16T10:00:00": 250.55,
    "2019-05-16T11:00:00": 250.83,
    "2019-05-16T12:00:00": 250.95,
    "2019-05-16T13:00:00": 250.87,
    "2019-05-16T14:00:00": 250.61,
    "2019-05-16T15:00:00": 250.24,
    "2019-05-16T16:00:00": 249.83,
    "2019-05-16T17:00:00": 249.47,
    "2019-05-16T18:00:00": 249.26,
    "2019-05-16T19:00:00": 249.24,
    "2019-05-16T20:00:00": 249.43,
    "2019-05-16T21:00:00": 249.77,
    "2019-05-16T22:00:00": 250.18,
    "2019-05-16T23:00:00": 250.56,
    "2019-05-17T00:00:00": 250.81,
    "2019-05-17T01:00:00": 250.86,
    "2019-05-17T02:00:00": 250.72,
    "2019-05-17T03:00:00": 250.41,
    "2019-05-17T04:00:00": 250.03,
    "2019-05-17T05:00:00": 249.66,
    "2019-05-17T06:00:00": 249.41,
    "2019-05-17T07:00:00": 249.34,
    "2019-05-17T08:00:00": 249.47,
    "2019-05-17T09:00:00": 249.78,
    "2019-05-17T10:00:00": 250.19,
    "2019-05-17T11:00:00": 250.6,
    "2019-05-17T12:00:00": 250.89,
    "2019-05-17T13:00:00": 250.98,
    "2019-05-17T14:00:00": 250.87,
    "2019-05-17T15:00:00": 250.56,
    "2019-05-17T16:00:00": 250.13,
    "2019-05-17T17:00:00": 249.7,
    "2019-05-17T18:00:00": 249.35,
    "2019-05-17T19:00:00": 249.17,
    "2019-05-17T20:00:00": 249.21,
    "2019-05-17T21:00:00": 249.46,
    "2019-05-17T22:00:00": 249.86,
    "2019-05-17T23:00:00": 250.31,
    "2019-05-18T00:00:00": 250.7,
    "2019-05-18T01:00:00": 250.92,
    "2019-05-18T02:00:00": 250.92,
    "2019-05-18T03:00:00": 250.71,
    "2019-05-18T04:00:00": 250.34,
    "2019-05-18T05:00:00": 249.92,
    "2019-05-18T06:00:00": 249.55,
    "2019-05-18T07:00:00": 249.31,
    "2019-05-18T08:00:00": 249.29,
    "2019-05-18T09:00:00": 249.49,
    "2019-05-18T10:00:00": 249.85,
    "2019-05-18T11:00:00": 250.3,
    "2019-05-18T12:00:00": 250.7,
    "2019-05-18T13:00:00": 250.95,
    "2019-05-18T14:00:00": 251.0,
    "2019-05-18T15:00:00": 250.81,
    "2019-05-18T16:00:00": 250.44,
    "2019-05-18T17:00:00": 249.98,
    "2019-05-18T18:00:00": 249.54,
    "2019-05-18T19:00:00": 249.22,
    "2019-05-18T20:00:00": 249.09,
    "2019-05-18T21:00:00": 249.2,
    "2019-05-18T22:00:00": 249.52,
    "2019-05-18T23:00:00": 249.97,
    "2019-05-19T00:00:00": 250.43,
    "2019-05-19T01:00:00": 250.78,
    "2019-05-19T02:00:00": 250.94,
    "2019-05-19T03:00:00": 250.87,
    "2019-05-19T04:00:00": 250.59,
    "2019-05-19T05:00:00": 250.18,
    "2019-05-19T06:00:00": 249.76,
    "2019-05-19T07:00:00": 249.42,
    "2019-05-19T08:00:00": 249.24,
    "2019-05-19T09:00:00": 249.29,
    "2019-05-19T10:00:00": 249.56,
    "2019-05-19T11:00:00": 249.97,
    "2019-05-19T12:00:00": 250.42,
    "2019-05-19T13:00:00": 250.79,
    "2019-05-19T14:00:00": 251.0,
    "2019-05-19T15:00:00": 250.98,
    "2019-05-19T16:00:00": 250.74,
    "2019-05-19T17:00:00": 250.33,
    "2019-05-19T18:00:00": 249.87,
    "2019-05-19T19:00:00": 249.46,
    "2019-05-19T20:00:00": 249.19,
    "2019-05-19T21:00:00": 249.16,
    "2019-05-19T22:00:00": 249.34,
    "2019-05-19T23:00:00": 249.71,
    "2019-05-20T00:00:00": 250.18,
    "2019-05-20T01:00:00": 250.6,
    "2019-05-20T02:00:00": 250.89,
    "2019-05-20T03:00:00": 250.98,
    "2019-05-20T04:00:00": 250.82,
    "2019-05-20T05:00:00": 250.48,
    "2019-05-20T06:00:00": 250.05,
    "2019-05-20T07:00:00": 249.64,
    "2019-05-20T08:00:00": 249.33,
    "2019-05-20T09:00:00": 249.21,
    "2019-05-20T10:00:00": 249.33,
    "2019-05-20T11:00:00": 249.63,
    "2019-05-20T12:00:00": 250.05,
    "2019-05-20T13:00:00": 250.48,
    "2019-05-20T14:00:00": 250.8,
    "2019-05-20T15:00:00": 250.93,
    "2019-05-20T16:00:00": 250.85,
    "2019-05-20T17:00:00": 250.57,
    "2019-05-20T18:00:00": 250.15,
    "2019-05-20T19:00:00": 249.73,
    "2019-05-20T20:00:00": 249.37,
    "2019-05-20T21:00:00": 249.19,
    "2019-05-20T22:00:00": 249.23,
    "2019-05-20T23:00:00": 249.48,
    "2019-05-21T00:00:00": 249.87,
    "2019-05-21T01:00:00": 250.32,
    "2019-05-21T02:00:00": 250.69,
    "2019-05-21T03:00:00": 250.91,
    "2019-05-21T04:00:00": 250.91,
    "2019-05-21T05:00:00": 250.7,
    "2019-05-21T06:00:00": 250.34,
    "2019-05-21T07:00:00": 249.93,
    "2019-05-21T08:00:00": 249.57,
    "2019-05-21T09:00:00": 249.33,
    "2019-05-21T10:00:00": 249.3,
    "2019-05-21T11:00:00": 249.47,
    "2019-05-21T12:00:00": 249.8,
    "2019-05-21T13:00:00": 250.2,
    "2019-05-21T14:00:00": 250.59,
    "2019-05-21T15:00:00": 250.84,
    "2019-05-21T16:00:00": 250.91,
    "2019-05-21T17:00:00": 250.77,
    "2019-05-21T18:00:00": 250.45,
    "2019-05-21T19:00:00": 250.04,
    "2019-05-21T20:00:00": 249.66,
    "2019-05-21T21:00:00": 249.38,
    "2019-05-21T22:00:00": 249.28,
    "2019-05-21T23:00:00": 249.38,
    "2019-05-22T00:00:00": 249.67,
    "2019-05-22T01:00:00": 250.05,
    "2019-05-22T02:00:00": 250.43,
    "2019-05-22T03:00:00": 250.72,
    "2019-05-22T04:00:00": 250.85,
    "2019-05-22T05:00:00": 250.77,
    "2019-05-22T06:00:00": 250.52,
    "2019-05-22T07:00:00": 250.16,
    "2019-05-22T08:00:00": 249.78,
    "2019-05-22T09:00:00": 249.47,
    "2019-05-22T10:00:00": 249.28,
    "2019-05-22T16:00:00": 250.69,
    "2019-05-22T17:00:00": 250.69,
    "2019-05-22T18:00:00": 250.53,
    "2019-05-22T19:00:00": 250.23,
    "2019-05-22T20:00:00": 249.88,
    "2019-05-22T21:00:00": 249.58,
    "2019-05-22T22:00:00": 249.39,
    "2019-05-22T23:00:00": 249.37,
    "2019-05-23T00:00:00": 249.52,
    "2019-05-23T01:00:00": 249.81,
    "2019-05-23T02:00:00": 250.16,
    "2019-05-23T03:00:00": 250.49,
    "2019-05-23T04:00:00": 250.71,
    "2019-05-23T05:00:00": 250.76,
    "2019-05-23T06:00:00": 250.65,
    "2019-05-23T07:00:00": 250.39,
    "2019-05-23T08:00:00": 250.06,
    "2019-05-23T09:00:00": 249.75,
    "2019-05-23T10:00:00": 249.5,
    "2019-05-23T11:00:00": 249.4,
    "2019-05-23T12:00:00": 249.47,
    "2019-05-23T13:00:00": 249.74,
    "2019-05-23T14:00:00": 250.05,
    "2019-05-23T15:00:00": 250.36,
    "2019-05-23T16:00:00": 250.58,
    "2019-05-23T17:00:00": 250.65,
    "2019-05-23T18:00:00": 250.58,
    "2019-05-23T19:00:00": 250.36,
    "2019-05-23T20:00:00": 250.07,
    "2019-05-23T21:00:00": 249.79,
    "2019-05-23T22:00:00": 249.57,
    "2019-05-23T23:00:00": 249.49,
    "2019-05-24T00:00:00": 249.57,
    "2019-05-24T01:00:00": 249.77,
    "2019-05-24T02:00:00": 250.05,
    "2019-05-24T03:00:00": 250.35,
    "2019-05-24T04:00:00": 250.59,
    "2019-05-24T05:00:00": 250.7,
    "2019-05-24T06:00:00": 250.66,
    "2019-05-24T07:00:00": 250.49,
    "2019-05-24T08:00:00": 250.22,
    "2019-05-24T09:00:00": 249.92,
    "2019-05-24T10:00:00": 249.65,
    "2019-05-24T11:00:00": 249.49,
    "2019-05-24T12:00:00": 249.47,
    "2019-05-24T13:00:00": 249.58,
    "2019-05-24T14:00:00": 249.79,
    "2019-05-24T15:00:00": 250.06,
    "2019-05-24T16:00:00": 250.31,
    "2019-05-24T17:00:00": 250.47,
    "2019-05-24T18:00:00": 250.5,
    "2019-05-24T19:00:00": 250.41,
    "2019-05-24T20:00:00": 250.21,
    "2019-05-24T21:00:00": 249.97,
    "2019-05-24T22:00:00": 249.75,
    "2019-05-24T23:00:00": 249.61,
    "2019-05-25T00:00:00": 249.58,
    "2019-05-25T01:00:00": 249.69,
    "2019-05-25T02:00:00": 249.89,
    "2019-05-25T03:00:00": 250.14,
    "2019-05-25T04:00:00": 250.4,
    "2019-05-25T05:00:00": 250.58,
    "2019-05-25T06:00:00": 250.65,
    "2019-05-25T07:00:00": 250.6,
    "2019-05-25T08:00:00": 250.43,
    "2019-05-25T09:00:00": 250.2,
    "2019-05-25T10:00:00": 249.95,
    "2019-05-25T11:00:00": 249.74,
    "2019-05-25T12:00:00": 249.62,
    "2019-05-25T13:00:00": 249.62,
    "2019-05-25T14:00:00": 249.72,
    "2019-05-25T15:00:00": 249.91,
    "2019-05-25T16:00:00": 250.14,
    "2019-05-25T17:00:00": 250.34,
    "2019-05-25T18:00:00": 250.46,
    "2019-05-25T19:00:00": 250.47,
    "2019-05-25T20:00:00": 250.37,
    "2019-05-25T21:00:00": 250.2,
    "2019-05-25T22:00:00": 250.0,
    "2019-05-25T23:00:00": 249.82,
    "2019-05-26T00:00:00": 249.7,
    "2019-05-26T01:00:00": 249.68,
    "2019-05-26T02:00:00": 249.77,
    "2019-05-26T03:00:00": 249.93,
    "2019-05-26T04:00:00": 250.13,
    "2019-05-26T05:00:00": 250.34,
    "2019-05-26T06:00:00": 250.48,
    "2019-05-26T07:00:00": 250.53,
    "2019-05-26T08:00:00": 250.48,
    "2019-05-26T09:00:00": 250.33,
    "2019-05-26T10:00:00": 250.13,
    "2019-05-26T11:00:00": 249.92,
    "2019-05-26T12:00:00": 249.74,
    "2019-05-26T13:00:00": 249.63,
    "2019-05-26T14:00:00": 249.63,
    "2019-05-26T15:00:00": 249.72,
    "2019-05-26T16:00:00": 249.89,
    "2019-05-26T17:00:00": 250.08,
    "2019-05-26T18:00:00": 250.26,
    "2019-05-26T19:00:00": 250.37,
    "2019-05-26T20:00:00": 250.39,
    "2019-05-26T21:00:00": 250.32,
    "2019-05-26T22:00:00": 250.19,
    "2019-05-26T23:00:00": 250.02,
    "2019-05-27T00:00:00": 249.87,
    "2019-05-27T01:00:00": 249.78,
    "2019-05-27T02:00:00": 249.77,
    "2019-05-27T03:00:00": 249.84,
    "2019-05-27T04:00:00": 249.99,
    "2019-05-27T05:00:00": 250.17,
    "2019-05-27T06:00:00": 250.36,
    "2019-05-27T07:00:00": 250.5,
    "2019-05-27T08:00:00": 250.55,
    "2019-05-27T09:00:00": 250.52,
    "2019-05-27T10:00:00": 250.38,
    "2019-05-27T11:00:00": 250.19,
    "2019-05-27T12:00:00": 249.99,
    "2019-05-27T13:00:00": 249.82,
    "2019-05-27T14:00:00": 249.72,
    "2019-05-27T15:00:00": 249.7,
    "2019-05-27T16:00:00": 249.77,
    "2019-05-27T17:00:00": 249.91,
    "2019-05-27T18:00:00": 250.09,
    "2019-05-27T19:00:00": 250.26,
    "2019-05-27T20:00:00": 250.37,
    "2019-05-27T21:00:00": 250.4,
    "2019-05-27T22:00:00": 250.35,
    "2019-05-27T23:00:00": 250.24,
    "2019-05-28T00:00:00": 250.09,
    "2019-05-28T01:00:00": 249.93,
    "2019-05-28T02:00:00": 249.82,
    "2019-05-28T03:00:00": 249.79,
    "2019-05-28T04:00:00": 249.85,
    "2019-05-28T05:00:00": 249.98,
    "2019-05-28T06:00:00": 250.16,
    "2019-05-28T07:00:00": 250.34,
    "2019-05-28T08:00:00": 250.49,
    "2019-05-28T09:00:00": 250.55,
    "2019-05-28T10:00:00": 250.52,
    "2019-05-28T11:00:00": 250.4,
    "2019-05-28T12:00:00": 250.21,
    "2019-05-28T13:00:00": 250.0,
    "2019-05-28T14:00:00": 249.81,
    "2019-05-28T15:00:00": 249.68,
    "2019-05-28T16:00:00": 249.65,
    "2019-05-28T17:00:00": 249.72,
    "2019-05-28T18:00:00": 249.86,
    "2019-05-28T19:00:00": 250.04,
    "2019-05-28T20:00:00": 250.24,
    "2019-05-28T21:00:00": 250.38,
    "2019-05-28T22:00:00": 250.43,
    "2019-05-28T23:00:00": 250.4,
    "2019-05-29T00:00:00": 250.29,
    "2019-05-29T01:00:00": 250.13,
    "2019-05-29T02:00:00": 249.95,
    "2019-05-29T03:00:00": 249.82,
    "2019-05-29T04:00:00": 249.77,
    "2019-05-29T05:00:00": 249.83,
    "2019-05-29T06:00:00": 249.97,
    "2019-05-29T07:00:00": 250.17,
    "2019-05-29T08:00:00": 250.38,
    "2019-05-29T09:00:00": 250.55,
    "2019-05-29T10:00:00": 250.63,
    "2019-05-29T11:00:00": 250.59,
    "2019-05-29T12:00:00": 250.46,
    "2019-05-29T13:00:00": 250.25,
    "2019-05-29T14:00:00": 250.01,
    "2019-05-29T15:00:00": 249.81,
    "2019-05-29T16:00:00": 249.67,
    "2019-05-29T17:00:00": 249.64,
    "2019-05-29T18:00:00": 249.73,
    "2019-05-29T19:00:00": 249.91,
    "2019-05-29T20:00:00": 250.14,
    "2019-05-29T21:00:00": 250.36,
    "2019-05-29T22:00:00": 250.53,
    "2019-05-29T23:00:00": 250.59,
    "2019-05-30T00:00:00": 250.54,
    "2019-05-30T01:00:00": 250.39,
    "2019-05-30T02:00:00": 250.19,
    "2019-05-30T03:00:00": 249.98,
    "2019-05-30T04:00:00": 249.82,
    "2019-05-30T05:00:00": 249.76,
    "2019-05-30T06:00:00": 249.83,
    "2019-05-30T07:00:00": 249.99,
    "2019-05-30T08:00:00": 250.22,
    "2019-05-30T09:00:00": 250.45,
    "2019-05-30T10:00:00": 250.63,
    "2019-05-30T11:00:00": 250.7,
    "2019-05-30T12:00:00": 250.64,
    "2019-05-30T13:00:00": 250.46,
    "2019-05-30T14:00:00": 250.2,
    "2019-05-30T15:00:00": 249.92,
    "2019-05-30T16:00:00": 249.68,
    "2019-05-30T17:00:00": 249.54,
    "2019-05-30T18:00:00": 249.54,
    "2019-05-30T19:00:00": 249.67,
    "2019-05-30T20:00:00": 249.9,
    "2019-05-30T21:00:00": 250.18,
    "2019-05-30T22:00:00": 250.43,
    "2019-05-30T23:00:00": 250.59,
    "2019-05-31T00:00:00": 250.63,
    "2019-05-31T01:00:00": 250.55,
    "2019-05-31T02:00:00": 250.35,
    "2019-05-31T03:00:00": 250.1,
    "2019-05-31T04:00:00": 249.86,
    "2019-05-31T05:00:00": 249.7,
    "2019-05-31T06:00:00": 249.67,
    "2019-05-31T07:00:00": 249.78,
    "2019-05-31T08:00:00": 250.01,
    "2019-05-31T09:00:00": 250.29,
    "2019-05-31T10:00:00": 250.56,
    "2019-05-31T11:00:00": 250.75,
    "2019-05-31T12:00:00": 250.8,
    "2019-05-31T13:00:00": 250.69,
    "2019-05-31T14:00:00": 250.45,
    "2019-05-31T15:00:00": 250.15,
    "2019-05-31T16:00:00": 249.84,
    "2019-05-31T17:00:00": 249.59,
    "2019-05-31T18:00:00": 249.48,
    "2019-05-31T19:00:00": 249.52,
    "2019-05-31T20:00:00": 249.71,
    "2019-05-31T21:00:00": 249.99,
    "2019-05-31T22:00:00": 250.31,
    "2019-05-31T23:00:00": 250.57,
    "2019-06-01T00:00:00": 250.71,
    "2019-06-01T01:00:00": 250.7,
    "2019-06-01T02:00:00": 250.53,
    "2019-06-01T03:00:00": 250.26,
    "2019-06-01T04:00:00": 249.96,
    "2019-06-01T05:00:00": 249.69,
    "2019-06-01T06:00:00": 249.54,
    "2019-06-01T07:00:00": 249.55,
    "2019-06-01T08:00:00": 249.72,
    "2019-06-01T09:00:00": 249.99,
    "2019-06-01T10:00:00": 250.32,
    "2019-06-01T11:00:00": 250.6,
    "2019-06-01T12:00:00": 250.77,
    "2019-06-01T13:00:00": 250.77,
    "2019-06-01T14:00:00": 250.61,
    "2019-06-01T15:00:00": 250.32,
    "2019-06-01T16:00:00": 249.97,
    "2019-06-01T17:00:00": 249.65,
    "2019-06-01T18:00:00": 249.43,
    "2019-06-01T19:00:00": 249.37,
    "2019-06-01T20:00:00": 249.49,
    "2019-06-01T21:00:00": 249.77,
    "2019-06-01T22:00:00": 250.12,
    "2019-06-01T23:00:00": 250.47,
    "2019-06-02T00:00:00": 250.72,
    "2019-06-02T01:00:00": 250.83,
    "2019-06-02T02:00:00": 250.74,
    "2019-06-02T03:00:00": 250.5,
    "2019-06-02T04:00:00": 250.17,
    "2019-06-02T05:00:00": 249.84,
    "2019-06-02T06:00:00": 249.58,
    "2019-06-02T07:00:00": 249.47,
    "2019-06-02T08:00:00": 249.55,
    "2019-06-02T09:00:00": 249.79,
    "2019-06-02T10:00:00": 250.14,
    "2019-06-02T11:00:00": 250.49,
    "2019-06-02T12:00:00": 250.77,
    "2019-06-02T13:00:00": 250.89,
    "2019-06-02T14:00:00": 250.82,
    "2019-06-02T15:00:00": 250.57,
    "2019-06-02T16:00:00": 250.2,
    "2019-06-02T17:00:00": 249.81,
    "2019-06-02T18:00:00": 249.49,
    "2019-06-02T19:00:00": 249.31,
    "2019-06-02T20:00:00": 249.32,
    "2019-06-02T21:00:00": 249.52,
    "2019-06-02T22:00:00": 249.87,
    "2019-06-02T23:00:00": 250.27,
    "2019-06-03T00:00:00": 250.63,
    "2019-06-03T01:00:00": 250.85,
    "2019-06-03T02:00:00": 250.87,
    "2019-06-03T03:00:00": 250.71,
    "2019-06-03T04:00:00": 250.39,
    "2019-06-03T05:00:00": 250.01,
    "2019-06-03T06:00:00": 249.66,
    "2019-06-03T07:00:00": 249.43,
    "2019-06-03T08:00:00": 249.39,
    "2019-06-03T09:00:00": 249.54,
    "2019-06-03T10:00:00": 249.86,
    "2019-06-03T11:00:00": 250.25,
    "2019-06-03T12:00:00": 250.61,
    "2019-06-03T13:00:00": 250.86,
    "2019-06-03T14:00:00": 250.93,
    "2019-06-03T15:00:00": 250.78,
    "2019-06-03T16:00:00": 250.46,
    "2019-06-03T17:00:00": 250.05,
    "2019-06-03T18:00:00": 249.66,
    "2019-06-03T19:00:00": 249.36,
    "2019-06-03T20:00:00": 249.24,
    "2019-06-03T21:00:00": 249.35,
    "2019-06-03T22:00:00": 249.63,
    "2019-06-03T23:00:00": 250.05,
    "2019-06-04T00:00:00": 250.48,
    "2019-06-04T01:00:00": 250.81,
    "2019-06-04T02:00:00": 250.98,
    "2019-06-04T03:00:00": 250.93,
    "2019-06-04T04:00:00": 250.69,
    "2019-06-04T05:00:00": 250.32,
    "2019-06-04T06:00:00": 249.93,
    "2019-06-04T07:00:00": 249.6,
    "2019-06-04T08:00:00": 249.41,
    "2019-06-04T09:00:00": 249.44,
    "2019-06-04T10:00:00": 249.66,
    "2019-06-04T11:00:00": 250.02,
    "2019-06-04T12:00:00": 250.43,
    "2019-06-04T13:00:00": 250.78,
    "2019-06-04T14:00:00": 250.98,
    "2019-06-04T15:00:00": 250.96,
    "2019-06-04T16:00:00": 250.74,
    "2019-06-04T17:00:00": 250.37,
    "2019-06-04T18:00:00": 249.95,
    "2019-06-04T19:00:00": 249.58,
    "2019-06-04T20:00:00": 249.33,
    "2019-06-04T21:00:00": 249.29,
    "2019-06-04T22:00:00": 249.47,
    "2019-06-04T23:00:00": 249.82,
    "2019-06-05T00:00:00": 250.26,
    "2019-06-05T01:00:00": 250.68,
    "2019-06-05T02:00:00": 250.97,
    "2019-06-05T03:00:00": 251.06,
    "2019-06-05T04:00:00": 250.93,
    "2019-06-05T05:00:00": 250.62,
    "2019-06-05T06:00:00": 250.2,
    "2019-06-05T07:00:00": 249.8,
    "2019-06-05T08:00:00": 249.49,
    "2019-06-05T09:00:00": 249.35,
    "2019-06-05T10:00:00": 249.44,
    "2019-06-05T11:00:00": 249.7,
    "2019-06-05T12:00:00": 250.1,
    "2019-06-05T13:00:00": 250.51,
    "2019-06-05T14:00:00": 250.83,
    "2019-06-05T15:00:00": 250.98,
    "2019-06-05T16:00:00": 250.92,
    "2019-06-05T17:00:00": 250.65,
    "2019-06-05T18:00:00": 250.25,
    "2019-06-05T19:00:00": 249.83,
    "2019-06-05T20:00:00": 249.49,
    "2019-06-05T21:00:00": 249.3,
    "2019-06-05T22:00:00": 249.32,
    "2019-06-05T23:00:00": 249.55,
    "2019-06-06T00:00:00": 249.93,
    "2019-06-06T01:00:00": 250.36,
    "2019-06-06T02:00:00": 250.74,
    "2019-06-06T03:00:00": 250.97,
    "2019-06-06T04:00:00": 251.0,
    "2019-06-06T05:00:00": 250.82,
    "2019-06-06T06:00:00": 250.48,
    "2019-06-06T07:00:00": 250.06,
    "2019-06-06T08:00:00": 249.69,
    "2019-06-06T09:00:00": 249.42,
    "2019-06-06T10:00:00": 249.35,
    "2019-06-06T11:00:00": 249.48,
    "2019-06-06T12:00:00": 249.79,
    "2019-06-06T13:00:00": 250.19,
    "2019-06-06T14:00:00": 250.61,
    "2019-06-06T15:00:00": 250.87,
    "2019-06-06T16:00:00": 250.97,
    "2019-06-06T17:00:00": 250.88,
    "2019-06-06T18:00:00": 250.58,
    "2019-06-06T19:00:00": 250.18,
    "2019-06-06T20:00:00": 249.79,
    "2019-06-06T21:00:00": 249.48,
    "2019-06-06T22:00:00": 249.34,
    "2019-06-06T23:00:00": 249.41,
    "2019-06-07T00:00:00": 249.66,
    "2019-06-07T01:00:00": 250.04,
    "2019-06-07T02:00:00": 250.45,
    "2019-06-07T03:00:00": 250.78,
    "2019-06-07T04:00:00": 250.95,
    "2019-06-07T05:00:00": 250.91,
    "2019-06-07T06:00:00": 250.69,
    "2019-06-07T07:00:00": 250.32,
    "2019-06-07T08:00:00": 249.92,
    "2019-06-07T09:00:00": 249.57,
    "2019-06-07T10:00:00": 249.34,
    "2019-06-07T11:00:00": 249.32,
    "2019-06-07T12:00:00": 249.48,
    "2019-06-07T13:00:00": 249.8,
    "2019-06-07T14:00:00": 250.2,
    "2019-06-07T15:00:00": 250.57,
    "2019-06-07T16:00:00": 250.82,
    "2019-06-07T17:00:00": 250.89,
    "2019-06-07T18:00:00": 250.77,
    "2019-06-07T19:00:00": 250.49,
    "2019-06-07T20:00:00": 250.13,
    "2019-06-07T21:00:00": 249.8,
    "2019-06-07T22:00:00": 249.54,
    "2019-06-07T23:00:00": 249.47,
    "2019-06-08T00:00:00": 249.57,
    "2019-06-08T01:00:00": 249.83,
    "2019-06-08T02:00:00": 250.19,
    "2019-06-08T03:00:00": 250.55,
    "2019-06-08T04:00:00": 250.82,
    "2019-06-08T05:00:00": 250.93,
    "2019-06-08T06:00:00": 250.86,
    "2019-06-08T07:00:00": 250.61,
    "2019-06-08T08:00:00": 250.24,
    "2019-06-08T09:00:00": 249.85,
    "2019-06-08T10:00:00": 249.52,
    "2019-06-08T11:00:00": 249.33,
    "2019-06-08T12:00:00": 249.3,
    "2019-06-08T13:00:00": 249.46,
    "2019-06-08T14:00:00": 249.76,
    "2019-06-08T15:00:00": 250.12,
    "2019-06-08T16:00:00": 250.45,
    "2019-06-08T17:00:00": 250.67,
    "2019-06-08T18:00:00": 250.72,
    "2019-06-08T19:00:00": 250.61,
    "2019-06-08T20:00:00": 250.34,
    "2019-06-08T21:00:00": 250.02,
    "2019-06-08T22:00:00": 249.71,
    "2019-06-08T23:00:00": 249.5,
    "2019-06-09T00:00:00": 249.45,
    "2019-06-09T01:00:00": 249.56,
    "2019-06-09T02:00:00": 249.81,
    "2019-06-09T03:00:00": 250.13,
    "2019-06-09T04:00:00": 250.45,
    "2019-06-09T05:00:00": 250.69,
    "2019-06-09T06:00:00": 250.79,
    "2019-06-09T07:00:00": 250.73,
    "2019-06-09T08:00:00": 250.52,
    "2019-06-09T09:00:00": 250.19,
    "2019-06-09T10:00:00": 249.85,
    "2019-06-09T11:00:00": 249.55,
    "2019-06-09T12:00:00": 249.37,
    "2019-06-09T13:00:00": 249.36,
    "2019-06-09T14:00:00": 249.49,
    "2019-06-09T15:00:00": 249.76,
    "2019-06-09T16:00:00": 250.09,
    "2019-06-09T17:00:00": 250.37,
    "2019-06-09T18:00:00": 250.57,
    "2019-06-09T19:00:00": 250.63,
    "2019-06-09T20:00:00": 250.52,
    "2019-06-09T21:00:00": 250.3,
    "2019-06-09T22:00:00": 250.02,
    "2019-06-09T23:00:00": 249.75,
    "2019-06-10T00:00:00": 249.57,
    "2019-06-10T01:00:00": 249.51,
    "2019-06-10T02:00:00": 249.61,
    "2019-06-10T03:00:00": 249.84,
    "2019-06-10T04:00:00": 250.13,
    "2019-06-10T05:00:00": 250.43,
    "2019-06-10T06:00:00": 250.66,
    "2019-06-10T07:00:00": 250.76,
    "2019-06-10T08:00:00": 250.7,
    "2019-06-10T09:00:00": 250.51,
    "2019-06-10T10:00:00": 250.22,
    "2019-06-10T11:00:00": 249.89,
    "2019-06-10T12:00:00": 249.61,
    "2019-06-10T13:00:00": 249.43,
    "2019-06-10T14:00:00": 249.39,
    "2019-06-10T15:00:00": 249.5,
    "2019-06-10T16:00:00": 249.74,
    "2019-06-10T17:00:00": 250.04,
    "2019-06-10T18:00:00": 250.32,
    "2019-06-10T19:00:00": 250.53,
    "2019-06-10T20:00:00": 250.6,
    "2019-06-10T21:00:00": 250.54,
    "2019-06-10T22:00:00": 250.35,
    "2019-06-10T23:00:00": 250.11,
    "2019-06-11T00:00:00": 249.86,
    "2019-06-11T01:00:00": 249.67,
    "2019-06-11T02:00:00": 249.59,
    "2019-06-11T03:00:00": 249.66,
    "2019-06-11T04:00:00": 249.84,
    "2019-06-11T05:00:00": 250.11,
    "2019-06-11T06:00:00": 250.39,
    "2019-06-11T07:00:00": 250.62,
    "2019-06-11T08:00:00": 250.73,
    "2019-06-11T09:00:00": 250.7,
    "2019-06-11T10:00:00": 250.53,
    "2019-06-11T11:00:00": 250.25,
    "2019-06-11T12:00:00": 249.93,
    "2019-06-11T13:00:00": 249.64,
    "2019-06-11T14:00:00": 249.43,
    "2019-06-11T15:00:00": 249.36,
    "2019-06-11T16:00:00": 249.44,
    "2019-06-11T17:00:00": 249.65,
    "2019-06-11T18:00:00": 249.95,
    "2019-06-11T19:00:00": 250.24,
    "2019-06-11T20:00:00": 250.46,
    "2019-06-11T21:00:00": 250.56,
    "2019-06-11T22:00:00": 250.52,
    "2019-06-11T23:00:00": 250.35,
    "2019-06-12T00:00:00": 250.11,
    "2019-06-12T01:00:00": 249.85,
    "2019-06-12T02:00:00": 249.64,
    "2019-06-12T03:00:00": 249.54,
    "2019-06-12T04:00:00": 249.58,
    "2019-06-12T05:00:00": 249.74,
    "2019-06-12T06:00:00": 250.0,
    "2019-06-12T07:00:00": 250.29,
    "2019-06-12T08:00:00": 250.61,
    "2019-06-12T10:00:00": 250.65,
    "2019-06-12T11:00:00": 250.5,
    "2019-06-12T12:00:00": 250.23,
    "2019-06-12T13:00:00": 249.9,
    "2019-06-12T14:00:00": 249.6,
    "2019-06-12T15:00:00": 249.38,
    "2019-06-12T16:00:00": 249.29,
    "2019-06-12T17:00:00": 249.35,
    "2019-06-12T18:00:00": 249.65,
    "2019-06-13T07:00:00": 249.93,
    "2019-06-13T08:00:00": 250.23,
    "2019-06-13T09:00:00": 250.5,
    "2019-06-13T10:00:00": 250.66,
    "2019-06-13T11:00:00": 250.68,
    "2019-06-13T12:00:00": 250.52,
    "2019-06-13T13:00:00": 250.23,
    "2019-06-13T14:00:00": 249.9,
    "2019-06-13T15:00:00": 249.57,
    "2019-06-13T16:00:00": 249.33,
    "2019-06-13T17:00:00": 249.25,
    "2019-06-13T18:00:00": 249.31,
    "2019-06-13T19:00:00": 249.54,
    "2019-06-13T20:00:00": 249.86,
    "2019-06-13T21:00:00": 250.2,
    "2019-06-13T22:00:00": 250.47,
    "2019-06-13T23:00:00": 250.62,
    "2019-06-14T00:00:00": 250.6,
    "2019-06-14T01:00:00": 250.43,
    "2019-06-14T02:00:00": 250.15,
    "2019-06-14T03:00:00": 249.85,
    "2019-06-14T04:00:00": 249.58,
    "2019-06-14T05:00:00": 249.44,
    "2019-06-14T06:00:00": 249.47,
    "2019-06-14T07:00:00": 249.65,
    "2019-06-14T08:00:00": 249.96,
    "2019-06-14T09:00:00": 250.3,
    "2019-06-14T10:00:00": 250.6,
    "2019-06-14T11:00:00": 250.77,
    "2019-06-14T12:00:00": 250.77,
    "2019-06-14T13:00:00": 250.6,
    "2019-06-14T14:00:00": 250.29,
    "2019-06-14T15:00:00": 249.92,
    "2019-06-14T16:00:00": 249.58,
    "2019-06-14T17:00:00": 249.33,
    "2019-06-14T18:00:00": 249.25,
    "2019-06-14T19:00:00": 249.35,
    "2019-06-14T20:00:00": 249.61,
    "2019-06-14T21:00:00": 249.97,
    "2019-06-14T22:00:00": 250.33,
    "2019-06-14T23:00:00": 250.61,
    "2019-06-15T00:00:00": 250.75,
    "2019-06-15T01:00:00": 250.69,
    "2019-06-15T02:00:00": 250.48,
    "2019-06-15T03:00:00": 250.16,
    "2019-06-15T04:00:00": 249.82,
    "2019-06-15T05:00:00": 249.53,
    "2019-06-15T06:00:00": 249.39,
    "2019-06-15T07:00:00": 249.44,
    "2019-06-15T08:00:00": 249.65,
    "2019-06-15T09:00:00": 249.98,
    "2019-06-15T10:00:00": 250.35,
    "2019-06-15T11:00:00": 250.65,
    "2019-06-15T12:00:00": 250.82,
    "2019-06-15T13:00:00": 250.79,
    "2019-06-15T14:00:00": 250.59,
    "2019-06-15T15:00:00": 250.25,
    "2019-06-15T16:00:00": 249.86,
    "2019-06-15T17:00:00": 249.51,
    "2019-06-15T18:00:00": 249.28,
    "2019-06-15T19:00:00": 249.23,
    "2019-06-15T20:00:00": 249.38,
    "2019-06-15T21:00:00": 249.69,
    "2019-06-15T22:00:00": 250.09,
    "2019-06-15T23:00:00": 250.47,
    "2019-06-16T00:00:00": 250.74,
    "2019-06-16T01:00:00": 250.84,
    "2019-06-16T02:00:00": 250.74,
    "2019-06-16T03:00:00": 250.47,
    "2019-06-16T04:00:00": 250.11,
    "2019-06-16T05:00:00": 249.74,
    "2019-06-16T06:00:00": 249.47,
    "2019-06-16T07:00:00": 249.35,
    "2019-06-16T08:00:00": 249.44,
    "2019-06-16T09:00:00": 249.7,
    "2019-06-16T10:00:00": 250.06,
    "2019-06-16T11:00:00": 250.43,
    "2019-06-16T12:00:00": 250.73,
    "2019-06-16T13:00:00": 250.85,
    "2019-06-16T14:00:00": 250.79,
    "2019-06-16T15:00:00": 250.54,
    "2019-06-16T16:00:00": 250.16,
    "2019-06-16T17:00:00": 249.76,
    "2019-06-16T18:00:00": 249.42,
    "2019-06-16T19:00:00": 249.23,
    "2019-06-16T20:00:00": 249.24,
    "2019-06-16T21:00:00": 249.44,
    "2019-06-16T22:00:00": 249.8,
    "2019-06-16T23:00:00": 250.22,
    "2019-06-17T00:00:00": 250.59,
    "2019-06-17T01:00:00": 250.83,
    "2019-06-17T02:00:00": 250.87,
    "2019-06-17T03:00:00": 250.71,
    "2019-06-17T04:00:00": 250.39,
    "2019-06-17T05:00:00": 250.0,
    "2019-06-17T06:00:00": 249.64,
    "2019-06-17T07:00:00": 249.39,
    "2019-06-17T08:00:00": 249.33,
    "2019-06-17T09:00:00": 249.6,
    "2019-06-17T11:00:00": 250.17,
    "2019-06-17T12:00:00": 250.53,
    "2019-06-17T13:00:00": 250.79,
    "2019-06-17T14:00:00": 250.88,
    "2019-06-17T15:00:00": 250.76,
    "2019-06-17T16:00:00": 250.47,
    "2019-06-17T17:00:00": 250.23,
    "2019-06-17T18:00:00": 249.77,
    "2019-06-17T19:00:00": 249.44,
    "2019-06-17T20:00:00": 249.26,
    "2019-06-17T21:00:00": 249.29,
    "2019-06-17T22:00:00": 249.51,
    "2019-06-17T23:00:00": 249.88,
    "2019-06-18T00:00:00": 250.29,
    "2019-06-18T01:00:00": 250.66,
    "2019-06-18T02:00:00": 250.88,
    "2019-06-18T03:00:00": 250.9,
    "2019-06-18T04:00:00": 250.71,
    "2019-06-18T05:00:00": 250.37,
    "2019-06-18T06:00:00": 249.98,
    "2019-06-18T07:00:00": 249.62,
    "2019-06-18T08:00:00": 249.37,
    "2019-06-18T09:00:00": 249.32,
    "2019-06-18T10:00:00": 249.46,
    "2019-06-18T11:00:00": 249.76,
    "2019-06-18T12:00:00": 250.15,
    "2019-06-18T13:00:00": 250.52,
    "2019-06-18T14:00:00": 250.78,
    "2019-06-18T15:00:00": 250.85,
    "2019-06-18T16:00:00": 250.72,
    "2019-06-18T17:00:00": 250.43,
    "2019-06-18T18:00:00": 250.05,
    "2019-06-18T19:00:00": 249.68,
    "2019-06-18T20:00:00": 249.41,
    "2019-06-18T21:00:00": 249.31,
    "2019-06-18T22:00:00": 249.42,
    "2019-06-18T23:00:00": 249.7,
    "2019-06-19T00:00:00": 250.09,
    "2019-06-19T01:00:00": 250.49,
    "2019-06-19T02:00:00": 250.8,
    "2019-06-19T03:00:00": 250.95,
    "2019-06-19T04:00:00": 250.89,
    "2019-06-19T05:00:00": 250.65,
    "2019-06-19T06:00:00": 250.29,
    "2019-06-19T07:00:00": 249.9,
    "2019-06-19T08:00:00": 249.58,
    "2019-06-19T09:00:00": 249.39,
    "2019-06-19T10:00:00": 249.4,
    "2019-06-19T11:00:00": 249.59,
    "2019-06-19T12:00:00": 249.92,
    "2019-06-19T13:00:00": 250.3,
    "2019-06-19T14:00:00": 250.62,
    "2019-06-19T15:00:00": 250.81,
    "2019-06-19T16:00:00": 250.82,
    "2019-06-19T17:00:00": 250.64,
    "2019-06-19T18:00:00": 250.32,
    "2019-06-19T19:00:00": 249.96,
    "2019-06-19T20:00:00": 249.62,
    "2019-06-19T21:00:00": 249.41,
    "2019-06-19T22:00:00": 249.4,
    "2019-06-19T23:00:00": 249.57,
    "2019-06-20T00:00:00": 249.88,
    "2019-06-20T01:00:00": 250.27,
    "2019-06-20T02:00:00": 250.64,
    "2019-06-20T03:00:00": 250.88,
    "2019-06-20T04:00:00": 250.95,
    "2019-06-20T05:00:00": 250.81,
    "2019-06-20T06:00:00": 250.52,
    "2019-06-20T07:00:00": 250.15,
    "2019-06-20T08:00:00": 249.79,
    "2019-06-20T09:00:00": 249.52,
    "2019-06-20T10:00:00": 249.41,
    "2019-06-20T11:00:00": 249.48,
    "2019-06-20T12:00:00": 249.71,
    "2019-06-20T13:00:00": 250.05,
    "2019-06-20T14:00:00": 250.39,
    "2019-06-20T15:00:00": 250.66,
    "2019-06-20T16:00:00": 250.78,
    "2019-06-20T17:00:00": 250.73,
    "2019-06-20T18:00:00": 250.51,
    "2019-06-20T19:00:00": 250.19,
    "2019-06-20T20:00:00": 249.86,
    "2019-06-20T21:00:00": 249.59,
    "2019-06-20T22:00:00": 249.47,
    "2019-06-20T23:00:00": 249.52,
    "2019-06-21T00:00:00": 249.75,
    "2019-06-21T01:00:00": 250.08,
    "2019-06-21T02:00:00": 250.44,
    "2019-06-21T03:00:00": 250.75,
    "2019-06-21T04:00:00": 250.92,
    "2019-06-21T05:00:00": 250.92,
    "2019-06-21T06:00:00": 250.74,
    "2019-06-21T07:00:00": 250.44,
    "2019-06-21T08:00:00": 250.09,
    "2019-06-21T09:00:00": 249.78,
    "2019-06-21T10:00:00": 249.57,
    "2019-06-21T11:00:00": 249.52,
    "2019-06-21T12:00:00": 249.63,
    "2019-06-21T13:00:00": 249.88,
    "2019-06-21T14:00:00": 250.19,
    "2019-06-21T15:00:00": 250.49,
    "2019-06-21T16:00:00": 250.7,
    "2019-06-21T17:00:00": 250.75,
    "2019-06-21T18:00:00": 250.64,
    "2019-06-21T19:00:00": 250.4,
    "2019-06-21T20:00:00": 250.09,
    "2019-06-21T21:00:00": 249.8,
    "2019-06-21T22:00:00": 249.6,
    "2019-06-21T23:00:00": 249.54,
    "2019-06-22T00:00:00": 249.66,
    "2019-06-22T01:00:00": 249.91,
    "2019-06-22T02:00:00": 250.23,
    "2019-06-22T03:00:00": 250.56,
    "2019-06-22T04:00:00": 250.8,
    "2019-06-22T05:00:00": 250.9,
    "2019-06-22T06:00:00": 250.84,
    "2019-06-22T07:00:00": 250.63,
    "2019-06-22T08:00:00": 250.33,
    "2019-06-22T09:00:00": 250.02,
    "2019-06-22T10:00:00": 249.76,
    "2019-06-22T11:00:00": 249.62,
    "2019-06-22T12:00:00": 249.62,
    "2019-06-22T13:00:00": 249.76,
    "2019-06-22T14:00:00": 250.02,
    "2019-06-22T15:00:00": 250.31,
    "2019-06-22T16:00:00": 250.56,
    "2019-06-22T17:00:00": 250.71,
    "2019-06-22T18:00:00": 250.72,
    "2019-06-22T19:00:00": 250.59,
    "2019-06-22T20:00:00": 250.35,
    "2019-06-22T21:00:00": 250.08,
    "2019-06-22T22:00:00": 249.84,
    "2019-06-22T23:00:00": 249.7,
    "2019-06-23T00:00:00": 249.7,
    "2019-06-23T01:00:00": 249.85,
    "2019-06-23T02:00:00": 250.09,
    "2019-06-23T03:00:00": 250.39,
    "2019-06-23T04:00:00": 250.66,
    "2019-06-23T05:00:00": 250.83,
    "2019-06-23T06:00:00": 250.87,
    "2019-06-23T07:00:00": 250.77,
    "2019-06-23T08:00:00": 250.55,
    "2019-06-23T09:00:00": 250.26,
    "2019-06-23T10:00:00": 249.99,
    "2019-06-23T11:00:00": 249.77,
    "2019-06-23T12:00:00": 249.67,
    "2019-06-23T13:00:00": 249.7,
    "2019-06-23T14:00:00": 249.86,
    "2019-06-23T15:00:00": 250.09,
    "2019-06-23T16:00:00": 250.35,
    "2019-06-23T17:00:00": 250.55,
    "2019-06-23T18:00:00": 250.65,
    "2019-06-23T19:00:00": 250.62,
    "2019-06-23T20:00:00": 250.48,
    "2019-06-23T21:00:00": 250.26,
    "2019-06-23T22:00:00": 250.03,
    "2019-06-23T23:00:00": 249.85,
    "2019-06-24T00:00:00": 249.77,
    "2019-06-24T01:00:00": 249.8,
    "2019-06-24T02:00:00": 249.95,
    "2019-06-24T03:00:00": 250.18,
    "2019-06-24T04:00:00": 250.43,
    "2019-06-24T05:00:00": 250.65,
    "2019-06-24T06:00:00": 250.77,
    "2019-06-24T07:00:00": 250.77,
    "2019-06-24T08:00:00": 250.66,
    "2019-06-24T09:00:00": 250.44,
    "2019-06-24T10:00:00": 250.18,
    "2019-06-24T11:00:00": 249.94,
    "2019-06-24T12:00:00": 249.76,
    "2019-06-24T13:00:00": 249.69,
    "2019-06-24T14:00:00": 249.74,
    "2019-06-24T15:00:00": 249.89,
    "2019-06-24T16:00:00": 250.1,
    "2019-06-24T17:00:00": 250.32,
    "2019-06-24T18:00:00": 250.49,
    "2019-06-24T19:00:00": 250.56,
    "2019-06-24T20:00:00": 250.52,
    "2019-06-24T21:00:00": 250.38,
    "2019-06-24T22:00:00": 250.18,
    "2019-06-24T23:00:00": 249.98,
    "2019-06-25T00:00:00": 249.83,
    "2019-06-25T01:00:00": 249.77,
    "2019-06-25T02:00:00": 249.82,
    "2019-06-25T03:00:00": 249.96,
    "2019-06-25T04:00:00": 250.17,
    "2019-06-25T05:00:00": 250.4,
    "2019-06-25T06:00:00": 250.58,
    "2019-06-25T07:00:00": 250.69,
    "2019-06-25T08:00:00": 250.67,
    "2019-06-25T09:00:00": 250.55,
    "2019-06-25T10:00:00": 250.35,
    "2019-06-25T11:00:00": 250.11,
    "2019-06-25T12:00:00": 249.89,
    "2019-06-25T13:00:00": 249.74,
    "2019-06-25T14:00:00": 249.69,
    "2019-06-25T15:00:00": 249.75,
    "2019-06-25T16:00:00": 249.89,
    "2019-06-25T17:00:00": 250.08,
    "2019-06-25T18:00:00": 250.29,
    "2019-06-25T19:00:00": 250.43,
    "2019-06-25T20:00:00": 250.49,
    "2019-06-25T21:00:00": 250.45,
    "2019-06-25T22:00:00": 250.32,
    "2019-06-25T23:00:00": 250.15,
    "2019-06-26T00:00:00": 249.97,
    "2019-06-26T01:00:00": 249.83,
    "2019-06-26T02:00:00": 249.78,
    "2019-06-26T03:00:00": 249.82,
    "2019-06-26T04:00:00": 249.94,
    "2019-06-26T05:00:00": 250.13,
    "2019-06-26T06:00:00": 250.34,
    "2019-06-26T07:00:00": 250.51,
    "2019-06-26T08:00:00": 250.6,
    "2019-06-26T09:00:00": 250.58,
    "2019-06-26T10:00:00": 250.47,
    "2019-06-26T11:00:00": 250.28,
    "2019-06-26T12:00:00": 250.05,
    "2019-06-26T13:00:00": 249.84,
    "2019-06-26T14:00:00": 249.7,
    "2019-06-26T15:00:00": 249.66,
    "2019-06-26T16:00:00": 249.71,
    "2019-06-26T17:00:00": 249.86,
    "2019-06-26T18:00:00": 250.06,
    "2019-06-26T19:00:00": 250.25,
    "2019-06-26T20:00:00": 250.4,
    "2019-06-26T21:00:00": 250.47,
    "2019-06-26T22:00:00": 250.44,
    "2019-06-26T23:00:00": 250.33,
    "2019-06-27T00:00:00": 250.16,
    "2019-06-27T01:00:00": 249.99,
    "2019-06-27T02:00:00": 249.85,
    "2019-06-27T03:00:00": 249.8,
    "2019-06-27T04:00:00": 249.83,
    "2019-06-27T05:00:00": 249.95,
    "2019-06-27T06:00:00": 250.14,
    "2019-06-27T07:00:00": 250.34,
    "2019-06-27T08:00:00": 250.51,
    "2019-06-27T09:00:00": 250.6,
    "2019-06-27T10:00:00": 250.59,
    "2019-06-27T11:00:00": 250.47,
    "2019-06-27T12:00:00": 250.28,
    "2019-06-27T13:00:00": 250.06,
    "2019-06-27T14:00:00": 249.85,
    "2019-06-27T15:00:00": 249.65,
    "2019-06-28T16:00:00": 249.64,
    "2019-06-28T17:00:00": 249.6,
    "2019-06-28T18:00:00": 249.68,
    "2019-06-28T19:00:00": 249.86,
    "2019-06-28T20:00:00": 250.1,
    "2019-06-28T21:00:00": 250.3,
    "2019-06-28T22:00:00": 250.6,
    "2019-06-28T23:00:00": 250.62,
    "2019-06-29T00:00:00": 250.59,
    "2019-06-29T01:00:00": 250.44,
    "2019-06-29T02:00:00": 250.24,
    "2019-06-29T03:00:00": 250.01,
    "2019-06-29T04:00:00": 249.83,
    "2019-06-29T05:00:00": 249.75,
    "2019-06-29T06:00:00": 249.79,
    "2019-06-29T07:00:00": 249.94,
    "2019-06-29T08:00:00": 250.16,
    "2019-06-29T09:00:00": 250.41,
    "2019-06-29T10:00:00": 250.62,
    "2019-06-29T11:00:00": 250.72,
    "2019-06-29T12:00:00": 250.68,
    "2019-06-29T13:00:00": 250.51,
    "2019-06-29T14:00:00": 250.25,
    "2019-06-29T15:00:00": 249.96,
    "2019-06-29T16:00:00": 249.7,
    "2019-06-29T17:00:00": 249.53,
    "2019-06-29T18:00:00": 249.5,
    "2019-06-29T19:00:00": 249.61,
    "2019-06-29T20:00:00": 249.82,
    "2019-06-29T21:00:00": 250.11,
    "2019-06-29T22:00:00": 250.39,
    "2019-06-29T23:00:00": 250.58,
    "2019-06-30T00:00:00": 250.66,
    "2019-06-30T01:00:00": 250.59,
    "2019-06-30T02:00:00": 250.4,
    "2019-06-30T03:00:00": 250.14,
    "2019-06-30T04:00:00": 249.87,
    "2019-06-30T05:00:00": 249.66,
    "2019-06-30T06:00:00": 249.58,
    "2019-06-30T07:00:00": 249.65,
    "2019-06-30T08:00:00": 249.83,
    "2019-06-30T09:00:00": 250.12,
    "2019-06-30T10:00:00": 250.4,
    "2019-06-30T11:00:00": 250.63,
    "2019-06-30T12:00:00": 250.73,
    "2019-06-30T13:00:00": 250.67,
    "2019-06-30T14:00:00": 250.46,
    "2019-06-30T15:00:00": 250.16,
    "2019-06-30T16:00:00": 249.83,
    "2019-06-30T17:00:00": 249.57,
    "2019-06-30T18:00:00": 249.41,
    "2019-06-30T19:00:00": 249.42,
    "2019-06-30T20:00:00": 249.58,
    "2019-06-30T21:00:00": 249.86,
    "2019-06-30T22:00:00": 250.2,
    "2019-06-30T23:00:00": 250.5,
    "2019-07-01T00:00:00": 250.7,
    "2019-07-01T01:00:00": 250.74,
    "2019-07-01T02:00:00": 250.62,
    "2019-07-01T03:00:00": 250.36,
    "2019-07-01T04:00:00": 250.05,
    "2019-07-01T05:00:00": 249.75,
    "2019-07-01T06:00:00": 249.54,
    "2019-07-01T07:00:00": 249.48,
    "2019-07-01T08:00:00": 249.6,
    "2019-07-01T09:00:00": 249.85,
    "2019-07-01T10:00:00": 250.19,
    "2019-07-01T11:00:00": 250.51,
    "2019-07-01T12:00:00": 250.74,
    "2019-07-01T13:00:00": 250.82,
    "2019-07-01T14:00:00": 250.73,
    "2019-07-01T15:00:00": 250.48,
    "2019-07-01T16:00:00": 250.14,
    "2019-07-01T17:00:00": 249.79,
    "2019-07-01T18:00:00": 249.51,
    "2019-07-01T19:00:00": 249.38,
    "2019-07-01T20:00:00": 249.43,
    "2019-07-01T21:00:00": 249.64,
    "2019-07-01T22:00:00": 249.99,
    "2019-07-01T23:00:00": 250.37,
    "2019-07-02T00:00:00": 250.68,
    "2019-07-02T01:00:00": 250.85,
    "2019-07-02T02:00:00": 250.84,
    "2019-07-02T03:00:00": 250.65,
    "2019-07-02T04:00:00": 250.34,
    "2019-07-02T05:00:00": 249.98,
    "2019-07-02T06:00:00": 249.65,
    "2019-07-02T07:00:00": 249.45,
    "2019-07-02T08:00:00": 249.43,
    "2019-07-02T09:00:00": 249.59,
    "2019-07-02T10:00:00": 249.89,
    "2019-07-02T11:00:00": 250.27,
    "2019-07-02T12:00:00": 250.61,
    "2019-07-02T13:00:00": 250.84,
    "2019-07-02T14:00:00": 250.88,
    "2019-07-02T15:00:00": 250.73,
    "2019-07-02T16:00:00": 250.41,
    "2019-07-02T17:00:00": 250.01,
    "2019-07-02T18:00:00": 249.64,
    "2019-07-02T19:00:00": 249.36,
    "2019-07-02T20:00:00": 249.27,
    "2019-07-02T21:00:00": 249.39,
    "2019-07-02T22:00:00": 249.69,
    "2019-07-02T23:00:00": 250.1,
    "2019-07-03T00:00:00": 250.52,
    "2019-07-03T01:00:00": 250.83,
    "2019-07-03T02:00:00": 250.98,
    "2019-07-03T03:00:00": 250.92,
    "2019-07-03T04:00:00": 250.66,
    "2019-07-03T05:00:00": 250.3,
    "2019-07-03T06:00:00": 249.9,
    "2019-07-03T07:00:00": 249.57,
    "2019-07-03T08:00:00": 249.39,
    "2019-07-03T09:00:00": 249.42,
    "2019-07-03T10:00:00": 249.64,
    "2019-07-03T11:00:00": 250.0,
    "2019-07-03T12:00:00": 250.41,
    "2019-07-03T13:00:00": 250.75,
    "2019-07-03T14:00:00": 250.95,
    "2019-07-03T15:00:00": 250.94,
    "2019-07-03T16:00:00": 250.73,
    "2019-07-03T17:00:00": 250.36,
    "2019-07-03T18:00:00": 249.94,
    "2019-07-03T19:00:00": 249.57,
    "2019-07-03T20:00:00": 249.32,
    "2019-07-03T21:00:00": 249.28,
    "2019-07-03T22:00:00": 249.46,
    "2019-07-03T23:00:00": 249.81,
    "2019-07-04T00:00:00": 250.25,
    "2019-07-04T01:00:00": 250.66,
    "2019-07-04T02:00:00": 250.95,
    "2019-07-04T03:00:00": 251.03,
    "2019-07-04T04:00:00": 250.89,
    "2019-07-04T05:00:00": 250.58,
    "2019-07-04T06:00:00": 250.15,
    "2019-07-04T07:00:00": 249.73,
    "2019-07-04T08:00:00": 249.41,
    "2019-07-04T09:00:00": 249.28,
    "2019-07-04T10:00:00": 249.36,
    "2019-07-04T11:00:00": 249.65,
    "2019-07-04T12:00:00": 250.06,
    "2019-07-04T13:00:00": 250.5,
    "2019-07-04T14:00:00": 250.85,
    "2019-07-04T15:00:00": 251.02,
    "2019-07-04T16:00:00": 250.97,
    "2019-07-04T17:00:00": 250.71,
    "2019-07-04T18:00:00": 250.3,
    "2019-07-04T19:00:00": 249.87,
    "2019-07-04T20:00:00": 249.5,
    "2019-07-04T21:00:00": 249.28,
    "2019-07-04T22:00:00": 249.3,
    "2019-07-04T23:00:00": 249.54,
    "2019-07-05T00:00:00": 249.92,
    "2019-07-05T01:00:00": 250.39,
    "2019-07-05T02:00:00": 250.79,
    "2019-07-05T03:00:00": 251.02,
    "2019-07-05T04:00:00": 251.05,
    "2019-07-05T05:00:00": 250.86,
    "2019-07-05T06:00:00": 250.48,
    "2019-07-05T07:00:00": 250.03,
    "2019-07-05T08:00:00": 249.62,
    "2019-07-05T09:00:00": 249.32,
    "2019-07-05T10:00:00": 249.23,
    "2019-07-05T11:00:00": 249.36,
    "2019-07-05T12:00:00": 249.68,
    "2019-07-05T13:00:00": 250.12,
    "2019-07-05T14:00:00": 250.56,
    "2019-07-05T15:00:00": 250.88,
    "2019-07-05T16:00:00": 251.01,
    "2019-07-05T17:00:00": 250.92,
    "2019-07-05T18:00:00": 250.62,
    "2019-07-05T19:00:00": 250.2,
    "2019-07-05T20:00:00": 249.78,
    "2019-07-05T21:00:00": 249.45,
    "2019-07-05T22:00:00": 249.29,
    "2019-07-05T23:00:00": 249.36,
    "2019-07-06T00:00:00": 249.64,
    "2019-07-06T01:00:00": 250.06,
    "2019-07-06T02:00:00": 250.51,
    "2019-07-06T03:00:00": 250.88,
    "2019-07-06T04:00:00": 251.07,
    "2019-07-06T05:00:00": 251.05,
    "2019-07-06T06:00:00": 250.81,
    "2019-07-06T07:00:00": 250.42,
    "2019-07-06T08:00:00": 249.97,
    "2019-07-06T09:00:00": 249.56,
    "2019-07-06T10:00:00": 249.3,
    "2019-07-06T11:00:00": 249.24,
    "2019-07-06T12:00:00": 249.38,
    "2019-07-06T13:00:00": 249.71,
    "2019-07-06T14:00:00": 250.14,
    "2019-07-06T15:00:00": 250.54,
    "2019-07-06T16:00:00": 250.82,
    "2019-07-06T17:00:00": 250.9,
    "2019-07-06T18:00:00": 250.78,
    "2019-07-06T19:00:00": 250.48,
    "2019-07-06T20:00:00": 250.08,
    "2019-07-06T21:00:00": 249.69,
    "2019-07-06T22:00:00": 249.4,
    "2019-07-06T23:00:00": 249.28,
    "2019-07-07T00:00:00": 249.39,
    "2019-07-07T01:00:00": 249.67,
    "2019-07-07T02:00:00": 250.08,
    "2019-07-07T03:00:00": 250.5,
    "2019-07-07T04:00:00": 250.82,
    "2019-07-07T05:00:00": 250.98,
    "2019-07-07T06:00:00": 250.92,
    "2019-07-07T07:00:00": 250.67,
    "2019-07-07T08:00:00": 250.28,
    "2019-07-07T09:00:00": 249.86,
    "2019-07-07T10:00:00": 249.49,
    "2019-07-07T11:00:00": 249.26,
    "2019-07-07T12:00:00": 249.23,
    "2019-07-07T13:00:00": 249.4,
    "2019-07-07T14:00:00": 249.73,
    "2019-07-07T15:00:00": 250.14,
    "2019-07-07T16:00:00": 250.52,
    "2019-07-07T17:00:00": 250.78,
    "2019-07-07T18:00:00": 250.85,
    "2019-07-07T19:00:00": 250.72,
    "2019-07-07T20:00:00": 250.43,
    "2019-07-07T21:00:00": 250.07,
    "2019-07-07T22:00:00": 249.73,
    "2019-07-07T23:00:00": 249.49,
    "2019-07-08T00:00:00": 249.42,
    "2019-07-08T01:00:00": 249.54,
    "2019-07-08T02:00:00": 249.82,
    "2019-07-08T03:00:00": 250.2,
    "2019-07-08T04:00:00": 250.58,
    "2019-07-08T05:00:00": 250.86,
    "2019-07-08T06:00:00": 250.97,
    "2019-07-08T07:00:00": 250.89,
    "2019-07-08T08:00:00": 250.66,
    "2019-07-08T14:00:00": 249.53,
    "2019-07-08T15:00:00": 249.72,
    "2019-07-08T16:00:00": 250.1,
    "2019-07-08T17:00:00": 250.44,
    "2019-07-08T18:00:00": 250.66,
    "2019-07-08T19:00:00": 250.72,
    "2019-07-08T20:00:00": 250.6,
    "2019-07-08T21:00:00": 250.33,
    "2019-07-08T22:00:00": 250.02,
    "2019-07-08T23:00:00": 249.71,
    "2019-07-09T00:00:00": 249.5,
    "2019-07-09T01:00:00": 249.46,
    "2019-07-09T02:00:00": 249.57,
    "2019-07-09T03:00:00": 249.83,
    "2019-07-09T04:00:00": 250.17,
    "2019-07-09T05:00:00": 250.51,
    "2019-07-09T06:00:00": 250.75,
    "2019-07-09T07:00:00": 250.86,
    "2019-07-09T08:00:00": 250.78,
    "2019-07-09T09:00:00": 250.55,
    "2019-07-09T10:00:00": 250.22,
    "2019-07-09T11:00:00": 249.86,
    "2019-07-09T12:00:00": 249.56,
    "2019-07-09T13:00:00": 249.39,
    "2019-07-09T14:00:00": 249.37,
    "2019-07-09T15:00:00": 249.51,
    "2019-07-09T16:00:00": 249.79,
    "2019-07-09T17:00:00": 250.12,
    "2019-07-09T18:00:00": 250.42,
    "2019-07-09T19:00:00": 250.63,
    "2019-07-09T20:00:00": 250.68,
    "2019-07-09T21:00:00": 250.58,
    "2019-07-09T22:00:00": 250.35,
    "2019-07-09T23:00:00": 250.08,
    "2019-07-10T00:00:00": 249.81,
    "2019-07-10T01:00:00": 249.62,
    "2019-07-10T02:00:00": 249.57,
    "2019-07-10T03:00:00": 249.67,
    "2019-07-10T04:00:00": 249.89,
    "2019-07-10T05:00:00": 250.19,
    "2019-07-10T06:00:00": 250.49,
    "2019-07-10T07:00:00": 250.71,
    "2019-07-10T08:00:00": 250.8,
    "2019-07-10T09:00:00": 250.74,
    "2019-07-10T10:00:00": 250.53,
    "2019-07-10T11:00:00": 250.22,
    "2019-07-10T12:00:00": 249.89,
    "2019-07-10T13:00:00": 249.61,
    "2019-07-10T14:00:00": 249.43,
    "2019-07-10T15:00:00": 249.41,
    "2019-07-10T16:00:00": 249.52,
    "2019-07-10T17:00:00": 249.75,
    "2019-07-10T18:00:00": 250.0,
    "2019-07-13T02:00:00": 250.14,
    "2019-07-13T03:00:00": 249.91,
    "2019-07-13T04:00:00": 249.7,
    "2019-07-13T05:00:00": 249.6,
    "2019-07-13T06:00:00": 249.63,
    "2019-07-13T07:00:00": 249.8,
    "2019-07-13T08:00:00": 250.07,
    "2019-07-13T09:00:00": 250.36,
    "2019-07-13T10:00:00": 250.6,
    "2019-07-13T11:00:00": 250.73,
    "2019-07-13T12:00:00": 250.72,
    "2019-07-13T13:00:00": 250.57,
    "2019-07-13T14:00:00": 250.31,
    "2019-07-13T15:00:00": 249.87,
    "2019-07-13T16:00:00": 249.67,
    "2019-07-13T17:00:00": 249.51,
    "2019-07-13T18:00:00": 249.5,
    "2019-07-13T19:00:00": 249.63,
    "2019-07-13T20:00:00": 249.88,
    "2019-07-13T21:00:00": 250.2,
    "2019-07-13T22:00:00": 250.49,
    "2019-07-13T23:00:00": 250.66,
    "2019-07-14T00:00:00": 250.75,
    "2019-07-14T01:00:00": 250.7,
    "2019-07-14T02:00:00": 250.5,
    "2019-07-14T03:00:00": 250.23,
    "2019-07-14T04:00:00": 249.94,
    "2019-07-14T05:00:00": 249.7,
    "2019-07-14T06:00:00": 249.59,
    "2019-07-14T07:00:00": 249.63,
    "2019-07-14T08:00:00": 249.8,
    "2019-07-14T09:00:00": 250.08,
    "2019-07-14T10:00:00": 250.38,
    "2019-07-14T11:00:00": 250.63,
    "2019-07-14T12:00:00": 250.77,
    "2019-07-14T13:00:00": 250.74,
    "2019-07-14T14:00:00": 250.57,
    "2019-07-14T15:00:00": 250.29,
    "2019-07-14T16:00:00": 249.97,
    "2019-07-14T17:00:00": 249.69,
    "2019-07-14T18:00:00": 249.5,
    "2019-07-14T19:00:00": 249.47,
    "2019-07-14T20:00:00": 249.59,
    "2019-07-14T21:00:00": 249.85,
    "2019-07-14T22:00:00": 250.19,
    "2019-07-14T23:00:00": 250.51,
    "2019-07-15T00:00:00": 250.73,
    "2019-07-15T01:00:00": 250.81,
    "2019-07-15T02:00:00": 250.72,
    "2019-07-15T03:00:00": 250.49,
    "2019-07-15T04:00:00": 250.18,
    "2019-07-15T05:00:00": 249.87,
    "2019-07-15T06:00:00": 249.62,
    "2019-07-15T07:00:00": 249.52,
    "2019-07-15T08:00:00": 249.58,
    "2019-07-15T09:00:00": 249.79,
    "2019-07-15T10:00:00": 250.1,
    "2019-07-15T11:00:00": 250.43,
    "2019-07-15T12:00:00": 250.68,
    "2019-07-15T13:00:00": 250.8,
    "2019-07-15T14:00:00": 250.76,
    "2019-07-15T15:00:00": 250.56,
    "2019-07-15T16:00:00": 250.25,
    "2019-07-15T17:00:00": 249.91,
    "2019-07-15T18:00:00": 249.63,
    "2019-07-15T19:00:00": 249.47,
    "2019-07-15T20:00:00": 249.48,
    "2019-07-15T21:00:00": 249.66,
    "2019-07-15T22:00:00": 249.97,
    "2019-07-15T23:00:00": 250.34,
    "2019-07-16T00:00:00": 250.66,
    "2019-07-16T01:00:00": 250.86,
    "2019-07-16T02:00:00": 250.9,
    "2019-07-16T03:00:00": 250.75,
    "2019-07-16T04:00:00": 250.46,
    "2019-07-16T05:00:00": 250.11,
    "2019-07-16T06:00:00": 249.78,
    "2019-07-16T07:00:00": 249.55,
    "2019-07-16T08:00:00": 249.47,
    "2019-07-16T09:00:00": 249.58,
    "2019-07-16T10:00:00": 249.83,
    "2019-07-16T11:00:00": 250.17,
    "2019-07-16T12:00:00": 250.5,
    "2019-07-16T13:00:00": 250.74,
    "2019-07-16T14:00:00": 250.82,
    "2019-07-16T15:00:00": 250.73,
    "2019-07-16T16:00:00": 250.48,
    "2019-07-16T17:00:00": 250.14,
    "2019-07-16T18:00:00": 249.8,
    "2019-07-16T19:00:00": 249.54,
    "2019-07-16T20:00:00": 249.42,
    "2019-07-16T21:00:00": 249.49,
    "2019-07-16T22:00:00": 249.74,
    "2019-07-16T23:00:00": 250.1,
    "2019-07-17T00:00:00": 250.48,
    "2019-07-17T01:00:00": 250.79,
    "2019-07-17T02:00:00": 250.95,
    "2019-07-17T03:00:00": 250.92,
    "2019-07-17T04:00:00": 250.71,
    "2019-07-17T05:00:00": 250.37,
    "2019-07-17T06:00:00": 250.0,
    "2019-07-17T07:00:00": 249.69,
    "2019-07-17T08:00:00": 249.49,
    "2019-07-17T09:00:00": 249.48,
    "2019-07-17T10:00:00": 249.65,
    "2019-07-17T11:00:00": 249.94,
    "2019-07-17T12:00:00": 250.55
}
