# Supplementary material for: A data science approach for multi-sensor marine observatory data monitoring cold water corals (Paragorgia arborea) in two campaigns
Source: PLoS One. 2023 Jul 19;18(7):e0282723. doi: 10.1371/journal.pone.0282723 (PMC10355400; doi:10.1371/journal.pone.0282723)
Supplement: S1 Data — Time series of non-image sensor data with an hourly resolution used in the experiments described in this paper and the result time series of polyp activity estimation. (XZ) [file pone.0282723.s015.xz › S1_Data/final-activity-time-series/Gamma2_blue_activity.json]

{
    "2018-12-11T08:00:00": 0.9528434986022264,
    "2018-12-11T09:00:00": 0.9954278482077975,
    "2018-12-11T10:00:00": 1.0,
    "2018-12-11T11:00:00": 1.0,
    "2018-12-11T12:00:00": 0.058722300801508726,
    "2018-12-11T13:00:00": 0.0,
    "2018-12-11T14:00:00": 0.0,
    "2018-12-11T15:00:00": 0.0,
    "2018-12-11T16:00:00": 0.04196511990034257,
    "2018-12-11T18:00:00": 0.0,
    "2018-12-11T19:00:00": 0.019345900747117905,
    "2018-12-11T20:00:00": 0.0,
    "2018-12-11T21:00:00": 0.6698383121469044,
    "2018-12-11T22:00:00": 0.9350807985302337,
    "2018-12-11T23:00:00": 0.0,
    "2018-12-12T00:00:00": 0.9974515442706506,
    "2018-12-12T01:00:00": 1.0,
    "2018-12-12T02:00:00": 1.0,
    "2018-12-12T04:00:00": 1.0,
    "2018-12-12T05:00:00": 1.0,
    "2018-12-12T06:00:00": 0.9975141118786995,
    "2018-12-12T07:00:00": 0.9973573316191701,
    "2018-12-12T08:00:00": 0.9970745264389672,
    "2018-12-12T09:00:00": 1.0,
    "2018-12-12T10:00:00": 0.0,
    "2018-12-12T11:00:00": 0.0,
    "2018-12-12T12:00:00": 0.0,
    "2018-12-12T14:00:00": 0.0,
    "2018-12-12T15:00:00": 0.0,
    "2018-12-12T16:00:00": 0.0,
    "2018-12-12T17:00:00": 0.7313025227288742,
    "2018-12-12T18:00:00": 0.3421565699515701,
    "2018-12-12T19:00:00": 0.0,
    "2018-12-12T20:00:00": 0.9583232421117917,
    "2018-12-12T21:00:00": 0.9725471043106583,
    "2018-12-12T22:00:00": 0.9975387480875407,
    "2018-12-13T00:00:00": 1.0,
    "2018-12-13T01:00:00": 1.0,
    "2018-12-13T02:00:00": 1.0,
    "2018-12-13T03:00:00": 0.9978900239302164,
    "2018-12-13T04:00:00": 1.0,
    "2018-12-13T05:00:00": 0.9334781017708305,
    "2018-12-13T06:00:00": 0.9922860132809866,
    "2018-12-13T07:00:00": 1.0,
    "2018-12-13T08:00:00": 0.0,
    "2018-12-13T10:00:00": 0.0,
    "2018-12-13T11:00:00": 0.0,
    "2018-12-13T12:00:00": 0.0,
    "2018-12-13T13:00:00": 0.0,
    "2018-12-13T14:00:00": 0.9866727668118779,
    "2018-12-13T15:00:00": 1.0,
    "2018-12-13T16:00:00": 0.9974310907449837,
    "2018-12-13T17:00:00": 0.0,
    "2018-12-13T18:00:00": 0.4038029949380508,
    "2018-12-13T20:00:00": 0.6395174732186063,
    "2018-12-13T21:00:00": 0.0,
    "2018-12-13T22:00:00": 1.0,
    "2018-12-13T23:00:00": 1.0,
    "2018-12-14T00:00:00": 0.9974799629431313,
    "2018-12-14T01:00:00": 1.0,
    "2018-12-14T02:00:00": 1.0,
    "2018-12-14T03:00:00": 1.0,
    "2018-12-14T04:00:00": 1.0,
    "2018-12-14T06:00:00": 1.0,
    "2018-12-14T07:00:00": 0.968893310005865,
    "2018-12-14T08:00:00": 0.0,
    "2018-12-14T09:00:00": 0.0,
    "2018-12-14T10:00:00": 0.0,
    "2018-12-14T11:00:00": 0.996720214529399,
    "2018-12-14T12:00:00": 1.0,
    "2018-12-14T13:00:00": 1.0,
    "2018-12-14T14:00:00": 0.9979907237696949,
    "2018-12-14T16:00:00": 0.0479645002866901,
    "2018-12-14T17:00:00": 0.3040293365882785,
    "2018-12-14T18:00:00": 0.0,
    "2018-12-14T19:00:00": 0.0,
    "2018-12-14T20:00:00": 0.07994052177466554,
    "2018-12-14T21:00:00": 0.9970474676357028,
    "2018-12-14T22:00:00": 1.0,
    "2018-12-14T23:00:00": 1.0,
    "2018-12-15T00:00:00": 1.0,
    "2018-12-15T02:00:00": 0.9949498276354215,
    "2018-12-15T03:00:00": 1.0,
    "2018-12-15T04:00:00": 1.0,
    "2018-12-15T05:00:00": 1.0,
    "2018-12-15T06:00:00": 0.9473596824696262,
    "2018-12-15T07:00:00": 0.0,
    "2018-12-15T08:00:00": 0.0,
    "2018-12-15T09:00:00": 0.0,
    "2018-12-18T15:00:00": 0.8591048097499517,
    "2018-12-18T16:00:00": 0.0,
    "2018-12-18T18:00:00": 0.0,
    "2018-12-18T19:00:00": 0.0,
    "2018-12-18T20:00:00": 0.0,
    "2018-12-18T21:00:00": 0.30712856067528077,
    "2018-12-18T22:00:00": 0.39049101731221675,
    "2018-12-18T23:00:00": 0.6610702600550461,
    "2018-12-19T00:00:00": 0.9393283654731247,
    "2018-12-19T01:00:00": 0.9031154949033916,
    "2018-12-19T02:00:00": 0.8765671401663258,
    "2018-12-19T04:00:00": 0.452029871906509,
    "2018-12-19T05:00:00": 0.0,
    "2018-12-19T06:00:00": 0.0,
    "2018-12-19T07:00:00": 0.8553457771341398,
    "2018-12-19T08:00:00": 0.983476390478117,
    "2018-12-19T09:00:00": 0.990228971241712,
    "2018-12-19T10:00:00": 0.9861978618612609,
    "2018-12-19T11:00:00": 0.9841426530793536,
    "2018-12-19T12:00:00": 0.9747706226633731,
    "2018-12-19T14:00:00": 0.9969367775041489,
    "2018-12-19T15:00:00": 0.9843432680344412,
    "2018-12-19T16:00:00": 0.962053042401724,
    "2018-12-19T17:00:00": 0.9715121924699709,
    "2018-12-19T18:00:00": 0.9438594477878648,
    "2018-12-19T19:00:00": 0.0,
    "2018-12-19T20:00:00": 0.0,
    "2018-12-19T21:00:00": 0.0,
    "2018-12-19T22:00:00": 0.8810659411367064,
    "2018-12-20T00:00:00": 0.8585989987685488,
    "2018-12-20T01:00:00": 0.9804312060358468,
    "2018-12-20T02:00:00": 0.9975312940133879,
    "2018-12-20T03:00:00": 1.0,
    "2018-12-20T04:00:00": 1.0,
    "2018-12-20T05:00:00": 0.0,
    "2018-12-20T06:00:00": 0.06765794197584872,
    "2018-12-20T07:00:00": 0.1583617072611309,
    "2018-12-20T08:00:00": 0.0172183649755601,
    "2018-12-20T10:00:00": 0.9054252041061388,
    "2018-12-20T11:00:00": 0.9668246327050051,
    "2018-12-20T12:00:00": 0.9896990382551868,
    "2018-12-20T13:00:00": 1.0,
    "2018-12-20T14:00:00": 0.9768720658776694,
    "2018-12-20T15:00:00": 0.9720198548521345,
    "2018-12-20T16:00:00": 0.9862092879675911,
    "2018-12-20T17:00:00": 0.0,
    "2018-12-20T18:00:00": 0.0,
    "2018-12-20T20:00:00": 0.0,
    "2018-12-20T21:00:00": 0.0,
    "2018-12-20T22:00:00": 0.0,
    "2018-12-20T23:00:00": 0.3647538079916544,
    "2018-12-21T00:00:00": 0.0,
    "2018-12-21T01:00:00": 0.22342981505437354,
    "2018-12-21T02:00:00": 0.7974593247796368,
    "2018-12-21T03:00:00": 0.9346363825675467,
    "2018-12-21T04:00:00": 0.8849554210808548,
    "2018-12-21T06:00:00": 0.9893566514902172,
    "2018-12-21T07:00:00": 0.10787858818271227,
    "2018-12-21T08:00:00": 0.0,
    "2018-12-21T09:00:00": 0.0,
    "2018-12-21T10:00:00": 0.0,
    "2018-12-21T11:00:00": 0.0,
    "2018-12-21T12:00:00": 0.0,
    "2018-12-21T13:00:00": 0.9784747988871323,
    "2018-12-21T14:00:00": 0.00642969493464294,
    "2018-12-21T16:00:00": 0.5370414659207055,
    "2018-12-21T17:00:00": 0.0,
    "2018-12-21T18:00:00": 0.0,
    "2018-12-21T19:00:00": 0.0,
    "2018-12-21T20:00:00": 0.0,
    "2018-12-21T21:00:00": 0.008956110112322486,
    "2018-12-21T22:00:00": 0.0,
    "2018-12-21T23:00:00": 0.0,
    "2018-12-22T00:00:00": 0.0,
    "2018-12-22T02:00:00": 0.0,
    "2018-12-22T03:00:00": 0.0,
    "2018-12-22T04:00:00": 0.0,
    "2018-12-22T05:00:00": 0.0,
    "2018-12-22T06:00:00": 0.0,
    "2018-12-22T07:00:00": 0.0,
    "2018-12-22T08:00:00": 0.6472476081559211,
    "2018-12-22T09:00:00": 0.9968449734690951,
    "2018-12-22T10:00:00": 0.9974950472990468,
    "2018-12-22T12:00:00": 0.9974284738081964,
    "2018-12-22T13:00:00": 0.9950894010948991,
    "2018-12-22T14:00:00": 0.9851589067665077,
    "2018-12-22T15:00:00": 0.9680370986721405,
    "2018-12-22T16:00:00": 0.9564021287750545,
    "2018-12-22T17:00:00": 0.9720264671084369,
    "2018-12-22T18:00:00": 0.9061763669083504,
    "2018-12-22T19:00:00": 0.0,
    "2018-12-22T20:00:00": 0.0,
    "2018-12-22T22:00:00": 0.0,
    "2018-12-22T23:00:00": 0.8311039080220559,
    "2018-12-23T00:00:00": 0.9142028979439175,
    "2018-12-23T01:00:00": 0.9971549871401896,
    "2018-12-23T02:00:00": 0.9847417554262622,
    "2018-12-23T03:00:00": 1.0,
    "2018-12-23T04:00:00": 0.9840044388816961,
    "2018-12-23T05:00:00": 0.1913469033491655,
    "2018-12-23T06:00:00": 0.0,
    "2018-12-23T08:00:00": 0.0,
    "2018-12-23T09:00:00": 0.0,
    "2018-12-23T10:00:00": 0.0,
    "2018-12-23T11:00:00": 0.2555254310602126,
    "2018-12-23T12:00:00": 0.8595517915867324,
    "2018-12-23T13:00:00": 0.9729780340214335,
    "2018-12-23T14:00:00": 0.9963604349325635,
    "2018-12-23T15:00:00": 0.0,
    "2018-12-23T16:00:00": 0.2042052845279285,
    "2018-12-23T18:00:00": 0.06061741345721564,
    "2018-12-23T19:00:00": 0.0,
    "2018-12-23T20:00:00": 0.5093032676939718,
    "2018-12-23T21:00:00": 0.0,
    "2018-12-23T22:00:00": 0.0,
    "2018-12-23T23:00:00": 0.0,
    "2018-12-24T00:00:00": 0.8674942042460971,
    "2018-12-24T01:00:00": 0.3008719899668207,
    "2018-12-24T02:00:00": 0.0,
    "2018-12-24T04:00:00": 0.04047038236343973,
    "2018-12-24T05:00:00": 0.0,
    "2018-12-24T06:00:00": 0.0,
    "2018-12-24T07:00:00": 0.0,
    "2018-12-24T08:00:00": 0.0,
    "2018-12-24T09:00:00": 0.03831022011829306,
    "2018-12-24T10:00:00": 0.8972873329735535,
    "2018-12-24T11:00:00": 0.9540012988838523,
    "2018-12-24T12:00:00": 0.9906663823940492,
    "2018-12-24T14:00:00": 0.9823199102872833,
    "2018-12-24T15:00:00": 0.9924525692742421,
    "2018-12-24T16:00:00": 0.9961428427797124,
    "2018-12-24T17:00:00": 0.0,
    "2018-12-24T18:00:00": 0.9088759043080025,
    "2018-12-24T19:00:00": 0.9239167587007864,
    "2018-12-24T20:00:00": 0.0,
    "2018-12-24T21:00:00": 0.0,
    "2018-12-24T22:00:00": 0.8657918786664384,
    "2018-12-25T00:00:00": 1.0,
    "2018-12-25T01:00:00": 0.9935088683909199,
    "2018-12-25T02:00:00": 0.9943781428097923,
    "2018-12-25T03:00:00": 1.0,
    "2018-12-25T04:00:00": 0.0,
    "2018-12-25T05:00:00": 0.21057838760717426,
    "2018-12-25T06:00:00": 0.9618810338013034,
    "2018-12-25T07:00:00": 0.9692363961956456,
    "2018-12-25T08:00:00": 0.9818245294715618,
    "2018-12-25T10:00:00": 0.9785663462079853,
    "2018-12-25T11:00:00": 0.9834129064068176,
    "2018-12-25T12:00:00": 0.9553665103821406,
    "2018-12-25T13:00:00": 0.5488209060846077,
    "2018-12-25T14:00:00": 0.9529973506406421,
    "2018-12-25T15:00:00": 0.9679045177179638,
    "2018-12-25T16:00:00": 0.9972890146157473,
    "2018-12-25T17:00:00": 1.0,
    "2018-12-25T18:00:00": 0.9934961872922843,
    "2018-12-25T20:00:00": 0.9979088121449756,
    "2018-12-25T21:00:00": 1.0,
    "2018-12-25T22:00:00": 0.0,
    "2018-12-25T23:00:00": 0.29321417004497335,
    "2018-12-26T00:00:00": 0.0,
    "2018-12-26T01:00:00": 0.0,
    "2018-12-26T02:00:00": 0.0,
    "2018-12-26T03:00:00": 0.9007767945197958,
    "2018-12-26T04:00:00": 0.6396979669153214,
    "2018-12-26T06:00:00": 0.9899162384314227,
    "2018-12-26T07:00:00": 0.9239009527155532,
    "2018-12-26T08:00:00": 0.10326701056251536,
    "2018-12-26T09:00:00": 0.0,
    "2018-12-26T10:00:00": 0.0055666047546255966,
    "2018-12-26T11:00:00": 0.0,
    "2018-12-26T12:00:00": 0.8094364869807258,
    "2018-12-26T13:00:00": 0.9240378921698195,
    "2018-12-26T14:00:00": 0.8990021718979216,
    "2018-12-26T16:00:00": 0.9939222928168313,
    "2018-12-26T17:00:00": 0.8143737968305587,
    "2018-12-26T18:00:00": 0.0,
    "2018-12-26T19:00:00": 0.0,
    "2018-12-26T20:00:00": 0.0,
    "2018-12-26T21:00:00": 0.9264840907458539,
    "2018-12-26T22:00:00": 0.7917893744574674,
    "2018-12-26T23:00:00": 0.9921639941948958,
    "2018-12-27T00:00:00": 0.9964611046911469,
    "2018-12-27T02:00:00": 1.0,
    "2018-12-27T03:00:00": 1.0,
    "2018-12-27T04:00:00": 0.9961080198247739,
    "2018-12-27T05:00:00": 0.9965344360523009,
    "2018-12-27T06:00:00": 0.9933246502363557,
    "2018-12-27T07:00:00": 0.9977875182634106,
    "2018-12-27T08:00:00": 0.9966114678142638,
    "2018-12-27T09:00:00": 1.0,
    "2018-12-27T10:00:00": 0.0,
    "2018-12-27T12:00:00": 0.0,
    "2018-12-27T13:00:00": 0.9233515065840651,
    "2018-12-27T14:00:00": 0.9971685571727007,
    "2018-12-27T15:00:00": 0.8718445869371765,
    "2018-12-27T16:00:00": 0.0,
    "2018-12-27T17:00:00": 0.0,
    "2018-12-27T18:00:00": 0.0,
    "2018-12-27T19:00:00": 0.0,
    "2018-12-27T20:00:00": 0.0,
    "2018-12-27T22:00:00": 0.0,
    "2018-12-27T23:00:00": 0.0,
    "2018-12-28T00:00:00": 0.0,
    "2018-12-28T01:00:00": 0.0,
    "2018-12-28T02:00:00": 0.0,
    "2018-12-28T03:00:00": 0.003170280885896293,
    "2018-12-28T04:00:00": 0.668322704442132,
    "2018-12-28T05:00:00": 0.6013914197000324,
    "2018-12-28T06:00:00": 0.0,
    "2018-12-28T08:00:00": 0.15373085806023476,
    "2018-12-28T09:00:00": 0.0,
    "2018-12-28T10:00:00": 0.0,
    "2018-12-28T11:00:00": 0.4709321369825594,
    "2018-12-28T12:00:00": 0.9627132199920555,
    "2018-12-28T13:00:00": 0.9384414603020383,
    "2018-12-28T14:00:00": 0.8787710786105829,
    "2018-12-28T15:00:00": 0.9646265609934135,
    "2018-12-28T16:00:00": 0.9518547098740847,
    "2018-12-28T18:00:00": 0.9781736323126041,
    "2018-12-28T19:00:00": 0.9701669894036331,
    "2018-12-28T20:00:00": 0.0,
    "2018-12-28T21:00:00": 0.0,
    "2018-12-28T22:00:00": 0.01195449971028636,
    "2018-12-28T23:00:00": 0.9475939218863713,
    "2018-12-29T00:00:00": 0.9974349923520415,
    "2018-12-29T01:00:00": 1.0,
    "2018-12-29T02:00:00": 1.0,
    "2018-12-29T04:00:00": 0.9868062068850382,
    "2018-12-29T05:00:00": 0.0,
    "2018-12-29T06:00:00": 0.5032312285056958,
    "2018-12-29T07:00:00": 1.0,
    "2018-12-29T08:00:00": 1.0,
    "2018-12-29T09:00:00": 1.0,
    "2018-12-29T10:00:00": 0.9950402225851328,
    "2018-12-29T11:00:00": 0.9956208099113014,
    "2018-12-29T12:00:00": 0.9906829323511229,
    "2018-12-29T14:00:00": 0.9937584229580106,
    "2018-12-29T15:00:00": 0.993866276526629,
    "2018-12-29T16:00:00": 0.9516110960102303,
    "2018-12-29T17:00:00": 0.9825137103198366,
    "2018-12-29T18:00:00": 0.3828779898287868,
    "2018-12-29T19:00:00": 0.38102250806176857,
    "2018-12-29T20:00:00": 0.3849335059049845,
    "2018-12-29T21:00:00": 0.0,
    "2018-12-29T22:00:00": 0.0,
    "2018-12-30T00:00:00": 0.0,
    "2018-12-30T01:00:00": 0.0,
    "2018-12-30T02:00:00": 0.0,
    "2018-12-30T03:00:00": 0.0,
    "2018-12-30T04:00:00": 0.0,
    "2018-12-30T05:00:00": 0.0,
    "2018-12-30T06:00:00": 0.013591285134371307,
    "2018-12-30T07:00:00": 0.02684449249319956,
    "2018-12-30T08:00:00": 0.9025330450099972,
    "2018-12-30T10:00:00": 0.0,
    "2018-12-30T11:00:00": 0.0,
    "2018-12-30T12:00:00": 0.006237083999588559,
    "2018-12-30T13:00:00": 0.0,
    "2018-12-30T14:00:00": 0.11510407964517994,
    "2018-12-30T15:00:00": 0.9293018411337289,
    "2018-12-30T16:00:00": 0.0,
    "2018-12-30T17:00:00": 0.0,
    "2018-12-30T18:00:00": 0.0,
    "2018-12-30T20:00:00": 0.4910673737755835,
    "2018-12-30T21:00:00": 1.0,
    "2018-12-30T22:00:00": 0.0,
    "2018-12-30T23:00:00": 0.2045867272256173,
    "2018-12-31T00:00:00": 0.9923526164173994,
    "2018-12-31T01:00:00": 0.993400640459464,
    "2018-12-31T02:00:00": 0.9152643461269863,
    "2018-12-31T03:00:00": 0.9159085666606317,
    "2018-12-31T04:00:00": 0.9967488461105481,
    "2018-12-31T06:00:00": 0.9855258452836232,
    "2018-12-31T07:00:00": 0.9916642816084632,
    "2018-12-31T08:00:00": 0.0,
    "2018-12-31T09:00:00": 0.0,
    "2018-12-31T10:00:00": 0.0,
    "2018-12-31T11:00:00": 0.983272087639297,
    "2018-12-31T12:00:00": 1.0,
    "2018-12-31T13:00:00": 0.0,
    "2018-12-31T14:00:00": 0.0,
    "2018-12-31T16:00:00": 0.4262747507704125,
    "2018-12-31T17:00:00": 0.9714321196317947,
    "2018-12-31T18:00:00": 0.9960938037273914,
    "2018-12-31T19:00:00": 0.99670507411309,
    "2018-12-31T20:00:00": 0.43009661214217537,
    "2018-12-31T21:00:00": 1.0,
    "2018-12-31T22:00:00": 0.9781762717513117,
    "2018-12-31T23:00:00": 0.0,
    "2019-01-01T00:00:00": 0.0,
    "2019-01-01T02:00:00": 0.7936386789882586,
    "2019-01-01T03:00:00": 0.9835011912185331,
    "2019-01-01T04:00:00": 1.0,
    "2019-01-01T05:00:00": 0.9938954188867172,
    "2019-01-01T06:00:00": 0.9915467838651854,
    "2019-01-01T07:00:00": 0.11708487404179897,
    "2019-01-01T08:00:00": 0.0,
    "2019-01-01T09:00:00": 0.9675226900244888,
    "2019-01-01T10:00:00": 0.5892491302449264,
    "2019-01-01T12:00:00": 0.0,
    "2019-01-01T13:00:00": 0.8796426771389444,
    "2019-01-01T14:00:00": 1.0,
    "2019-01-01T15:00:00": 1.0,
    "2019-01-01T16:00:00": 0.9815890599637239,
    "2019-01-01T17:00:00": 0.909982159054192,
    "2019-01-01T18:00:00": 0.9609675690955504,
    "2019-01-01T19:00:00": 0.8585297838066305,
    "2019-01-01T20:00:00": 0.8591600240836071,
    "2019-01-01T22:00:00": 0.801581994973596,
    "2019-01-01T23:00:00": 0.8809829085526811,
    "2019-01-02T00:00:00": 0.9595175487051972,
    "2019-01-02T01:00:00": 0.9893427832393241,
    "2019-01-02T02:00:00": 0.9726081949201394,
    "2019-01-02T03:00:00": 0.9807281843619613,
    "2019-01-02T04:00:00": 0.988759309759633,
    "2019-01-02T05:00:00": 0.99302031416908,
    "2019-01-02T06:00:00": 0.9919146158034061,
    "2019-01-02T08:00:00": 0.0,
    "2019-01-02T09:00:00": 0.0,
    "2019-01-02T10:00:00": 0.009687034277198211,
    "2019-01-02T11:00:00": 0.8890974947018405,
    "2019-01-02T12:00:00": 0.9456508891871893,
    "2019-01-02T13:00:00": 0.9791395046702491,
    "2019-01-02T14:00:00": 0.919750041363994,
    "2019-01-02T15:00:00": 0.9752129643397578,
    "2019-01-02T16:00:00": 0.986209399158537,
    "2019-01-02T18:00:00": 0.9742028839426492,
    "2019-01-02T19:00:00": 0.996612006240101,
    "2019-01-02T20:00:00": 0.0,
    "2019-01-02T21:00:00": 0.0,
    "2019-01-02T22:00:00": 0.0,
    "2019-01-02T23:00:00": 0.0,
    "2019-01-03T00:00:00": 0.944475591734205,
    "2019-01-03T01:00:00": 0.9966865939483044,
    "2019-01-03T02:00:00": 1.0,
    "2019-01-03T04:00:00": 1.0,
    "2019-01-03T05:00:00": 1.0,
    "2019-01-03T06:00:00": 0.991962323275688,
    "2019-01-03T07:00:00": 0.9814646930872465,
    "2019-01-03T08:00:00": 0.9886322187018367,
    "2019-01-03T09:00:00": 1.0,
    "2019-01-03T10:00:00": 1.0,
    "2019-01-03T11:00:00": 1.0,
    "2019-01-03T12:00:00": 1.0,
    "2019-01-03T14:00:00": 0.40556714767024954,
    "2019-01-03T15:00:00": 0.9225570603761578,
    "2019-01-03T16:00:00": 0.0,
    "2019-01-03T17:00:00": 0.0,
    "2019-01-03T18:00:00": 0.0,
    "2019-01-03T19:00:00": 0.0,
    "2019-01-03T20:00:00": 0.0,
    "2019-01-03T21:00:00": 0.0,
    "2019-01-03T22:00:00": 0.0,
    "2019-01-04T00:00:00": 0.003093824425463855,
    "2019-01-04T01:00:00": 0.0,
    "2019-01-04T02:00:00": 0.0034148490857016964,
    "2019-01-04T03:00:00": 0.0,
    "2019-01-04T04:00:00": 0.0,
    "2019-01-04T05:00:00": 0.0,
    "2019-01-04T06:00:00": 0.0,
    "2019-01-04T07:00:00": 0.0,
    "2019-01-04T08:00:00": 0.0,
    "2019-01-04T10:00:00": 0.0,
    "2019-01-04T11:00:00": 0.9494870743395466,
    "2019-01-04T12:00:00": 1.0,
    "2019-01-04T13:00:00": 0.0,
    "2019-01-04T14:00:00": 0.0,
    "2019-01-04T15:00:00": 0.006027353979451098,
    "2019-01-04T16:00:00": 0.0,
    "2019-01-04T17:00:00": 0.0,
    "2019-01-04T18:00:00": 0.0,
    "2019-01-04T20:00:00": 0.0,
    "2019-01-04T21:00:00": 0.0,
    "2019-01-04T22:00:00": 0.0,
    "2019-01-04T23:00:00": 0.0,
    "2019-01-05T00:00:00": 0.0,
    "2019-01-05T01:00:00": 0.0,
    "2019-01-05T02:00:00": 0.0,
    "2019-01-05T03:00:00": 0.0,
    "2019-01-05T04:00:00": 0.0,
    "2019-01-05T06:00:00": 0.0,
    "2019-01-05T07:00:00": 0.0,
    "2019-01-05T08:00:00": 0.0,
    "2019-01-05T09:00:00": 0.6736738917381873,
    "2019-01-05T10:00:00": 0.8857553809033017,
    "2019-01-05T11:00:00": 0.9742214410049471,
    "2019-01-05T12:00:00": 0.9969728481905146,
    "2019-01-05T13:00:00": 1.0,
    "2019-01-05T14:00:00": 0.8795668638185407,
    "2019-01-05T16:00:00": 0.0,
    "2019-01-05T17:00:00": 0.8492988082289532,
    "2019-01-05T18:00:00": 0.7564143916290936,
    "2019-01-05T19:00:00": 0.26920272391333905,
    "2019-01-05T20:00:00": 0.8894864560811543,
    "2019-01-05T21:00:00": 0.6584857262152383,
    "2019-01-05T22:00:00": 0.910606878961712,
    "2019-01-05T23:00:00": 0.8876277232886413,
    "2019-01-06T00:00:00": 0.0,
    "2019-01-06T02:00:00": 0.0,
    "2019-01-06T03:00:00": 0.9388201871976466,
    "2019-01-06T04:00:00": 0.37288543271940516,
    "2019-01-06T05:00:00": 0.40444902739336114,
    "2019-01-06T06:00:00": 0.6048742587732542,
    "2019-01-06T07:00:00": 0.524347321834952,
    "2019-01-06T08:00:00": 0.0,
    "2019-01-06T09:00:00": 0.0,
    "2019-01-06T10:00:00": 0.0,
    "2019-01-06T12:00:00": 0.0,
    "2019-01-06T13:00:00": 0.0,
    "2019-01-06T14:00:00": 0.0,
    "2019-01-06T15:00:00": 0.01911006109068542,
    "2019-01-06T16:00:00": 0.0,
    "2019-01-06T17:00:00": 0.0,
    "2019-01-06T18:00:00": 0.0,
    "2019-01-06T19:00:00": 0.27643459887423655,
    "2019-01-06T20:00:00": 0.5537267398925335,
    "2019-01-06T22:00:00": 0.9911958648151615,
    "2019-01-06T23:00:00": 0.9929934463493498,
    "2019-01-07T00:00:00": 0.9959546162722305,
    "2019-01-07T01:00:00": 0.9924019545625078,
    "2019-01-07T02:00:00": 0.9853978529568076,
    "2019-01-07T03:00:00": 0.9943496621957589,
    "2019-01-07T04:00:00": 0.9928388746803068,
    "2019-01-07T05:00:00": 1.0,
    "2019-01-07T06:00:00": 1.0,
    "2019-01-07T08:00:00": 1.0,
    "2019-01-07T09:00:00": 0.9882370669696129,
    "2019-01-07T10:00:00": 0.9922653176404558,
    "2019-01-07T11:00:00": 1.0,
    "2019-01-07T12:00:00": 0.9965018401778232,
    "2019-01-07T13:00:00": 1.0,
    "2019-01-07T14:00:00": 1.0,
    "2019-01-07T15:00:00": 0.8873183094751917,
    "2019-01-07T16:00:00": 0.9781046772230719,
    "2019-01-07T18:00:00": 0.9820835936734637,
    "2019-01-07T19:00:00": 0.9846364263200327,
    "2019-01-07T20:00:00": 0.0,
    "2019-01-07T21:00:00": 0.0,
    "2019-01-07T22:00:00": 0.0,
    "2019-01-07T23:00:00": 0.0,
    "2019-01-08T00:00:00": 0.1505268161902881,
    "2019-01-08T01:00:00": 0.1389462061158712,
    "2019-01-08T02:00:00": 0.17661844209362845,
    "2019-01-08T04:00:00": 0.0,
    "2019-01-08T05:00:00": 0.09929081867478147,
    "2019-01-08T06:00:00": 0.07277584902311453,
    "2019-01-08T07:00:00": 0.0,
    "2019-01-08T08:00:00": 0.0,
    "2019-01-08T09:00:00": 0.0,
    "2019-01-08T10:00:00": 0.9501300744171663,
    "2019-01-08T11:00:00": 0.9838725639713998,
    "2019-01-08T12:00:00": 0.9792666534032167,
    "2019-01-08T14:00:00": 1.0,
    "2019-01-08T15:00:00": 1.0,
    "2019-01-08T16:00:00": 0.9972536838516611,
    "2019-01-08T17:00:00": 0.8722994127200905,
    "2019-01-08T18:00:00": 0.8744773481417504,
    "2019-01-08T19:00:00": 0.0,
    "2019-01-08T20:00:00": 0.5358455648292499,
    "2019-01-08T21:00:00": 0.8782698285280047,
    "2019-01-08T22:00:00": 0.911180151377024,
    "2019-01-09T00:00:00": 0.9029560674428047,
    "2019-01-09T01:00:00": 0.9001957239367145,
    "2019-01-09T02:00:00": 0.8559888459427772,
    "2019-01-09T03:00:00": 0.8086693615265009,
    "2019-01-09T04:00:00": 0.09313691401923797,
    "2019-01-09T05:00:00": 0.0,
    "2019-01-09T06:00:00": 0.0,
    "2019-01-09T07:00:00": 0.0,
    "2019-01-09T08:00:00": 0.0,
    "2019-01-09T10:00:00": 0.0,
    "2019-01-09T11:00:00": 0.0,
    "2019-01-09T12:00:00": 0.0,
    "2019-01-09T13:00:00": 0.15038732931306922,
    "2019-01-09T14:00:00": 0.19183911766562867,
    "2019-01-09T15:00:00": 0.12535194314066747,
    "2019-01-09T16:00:00": 0.0,
    "2019-01-09T17:00:00": 0.10752855179266113,
    "2019-01-09T18:00:00": 0.0,
    "2019-01-09T20:00:00": 0.0,
    "2019-01-09T21:00:00": 0.2806083551592233,
    "2019-01-09T22:00:00": 0.313013043857675,
    "2019-01-09T23:00:00": 0.990387261561639,
    "2019-01-10T00:00:00": 0.9701870207231577,
    "2019-01-10T01:00:00": 0.0,
    "2019-01-10T02:00:00": 0.0,
    "2019-01-10T03:00:00": 0.0,
    "2019-01-10T04:00:00": 0.0,
    "2019-01-10T06:00:00": 0.0,
    "2019-01-10T07:00:00": 0.0,
    "2019-01-10T08:00:00": 0.0,
    "2019-01-10T09:00:00": 0.9535091322220305,
    "2019-01-10T10:00:00": 0.9715287782652217,
    "2019-01-10T11:00:00": 0.9942619715843839,
    "2019-01-10T12:00:00": 0.9835334752852788,
    "2019-01-10T13:00:00": 0.9828096927231647,
    "2019-01-10T14:00:00": 0.9832177602099058,
    "2019-01-10T15:00:00": 0.9625513981857319,
    "2019-01-10T16:00:00": 0.9823918298072938,
    "2019-01-10T17:00:00": 0.9774563595551378,
    "2019-01-10T18:00:00": 0.9954290965335995,
    "2019-01-10T19:00:00": 0.9772583301237407,
    "2019-01-10T20:00:00": 0.9733419190505597,
    "2019-01-13T14:00:00": 0.0,
    "2019-01-13T15:00:00": 0.0,
    "2019-01-13T16:00:00": 0.0,
    "2019-01-13T17:00:00": 0.0,
    "2019-01-13T18:00:00": 0.0,
    "2019-01-13T19:00:00": 0.0,
    "2019-01-13T20:00:00": 0.0,
    "2019-01-13T21:00:00": 0.0,
    "2019-01-13T22:00:00": 0.0,
    "2019-01-13T23:00:00": 0.0,
    "2019-01-14T00:00:00": 0.0,
    "2019-01-14T01:00:00": 0.0,
    "2019-01-14T02:00:00": 0.0,
    "2019-01-14T03:00:00": 0.0,
    "2019-01-14T04:00:00": 0.0,
    "2019-01-14T05:00:00": 0.0,
    "2019-01-14T06:00:00": 0.0,
    "2019-01-14T07:00:00": 0.0,
    "2019-01-14T08:00:00": 0.0,
    "2019-01-14T09:00:00": 0.0,
    "2019-01-14T10:00:00": 0.0,
    "2019-01-14T11:00:00": 0.0,
    "2019-01-14T12:00:00": 0.0,
    "2019-01-14T13:00:00": 0.0,
    "2019-01-14T14:00:00": 0.0,
    "2019-01-14T15:00:00": 0.0,
    "2019-01-14T16:00:00": 0.0,
    "2019-01-14T17:00:00": 0.0,
    "2019-01-14T18:00:00": 0.0,
    "2019-01-14T19:00:00": 0.0,
    "2019-01-14T20:00:00": 0.08220383863153036,
    "2019-01-14T21:00:00": 0.5166725719459864,
    "2019-01-14T22:00:00": 0.4803292429931012,
    "2019-01-14T23:00:00": 0.8035436463464182,
    "2019-01-15T00:00:00": 0.808094992861102,
    "2019-01-15T01:00:00": 0.7200664381651279,
    "2019-01-15T02:00:00": 0.1975081608090847,
    "2019-01-15T03:00:00": 0.0,
    "2019-01-15T04:00:00": 0.0,
    "2019-01-15T05:00:00": 0.03905805462892387,
    "2019-01-15T06:00:00": 0.3136282470640088,
    "2019-01-15T07:00:00": 0.7432974795312249,
    "2019-01-15T08:00:00": 0.7547061548112897,
    "2019-01-15T09:00:00": 0.006065662369281303,
    "2019-01-15T10:00:00": 0.0,
    "2019-01-15T11:00:00": 0.0,
    "2019-01-15T12:00:00": 0.0,
    "2019-01-15T13:00:00": 0.5444790632904083,
    "2019-01-15T14:00:00": 0.0,
    "2019-01-15T15:00:00": 0.0,
    "2019-01-15T16:00:00": 0.4217591457704743,
    "2019-01-15T17:00:00": 0.8399737601679349,
    "2019-01-15T18:00:00": 0.8610121572212248,
    "2019-01-15T19:00:00": 0.9609891532350447,
    "2019-01-15T20:00:00": 0.955561734417191,
    "2019-01-15T21:00:00": 0.9863313867058331,
    "2019-01-15T22:00:00": 0.991735398393263,
    "2019-01-15T23:00:00": 0.9574023085698776,
    "2019-01-16T00:00:00": 0.9538888901174466,
    "2019-01-16T01:00:00": 0.9214630285321729,
    "2019-01-16T02:00:00": 0.8110482143609735,
    "2019-01-16T03:00:00": 0.7957313979790986,
    "2019-01-16T04:00:00": 0.891236697149123,
    "2019-01-16T05:00:00": 0.5554112688964684,
    "2019-01-16T06:00:00": 0.264701620627484,
    "2019-01-16T07:00:00": 0.0,
    "2019-01-16T08:00:00": 0.0,
    "2019-01-16T09:00:00": 0.0,
    "2019-01-16T10:00:00": 0.0,
    "2019-01-16T11:00:00": 0.0,
    "2019-01-16T12:00:00": 0.0,
    "2019-01-16T13:00:00": 0.0,
    "2019-01-16T14:00:00": 0.0,
    "2019-01-16T15:00:00": 0.0,
    "2019-01-16T16:00:00": 0.0,
    "2019-01-16T17:00:00": 0.0,
    "2019-01-16T18:00:00": 0.0,
    "2019-01-16T19:00:00": 0.4959649543805935,
    "2019-01-16T20:00:00": 0.6750769524489201,
    "2019-01-16T21:00:00": 0.0,
    "2019-01-16T22:00:00": 0.3504797326005669,
    "2019-01-16T23:00:00": 0.45475419517758225,
    "2019-01-17T00:00:00": 0.6242291182740995,
    "2019-01-17T01:00:00": 0.37840194231333973,
    "2019-01-17T02:00:00": 0.5077188144433625,
    "2019-01-17T03:00:00": 0.11014160866252941,
    "2019-01-17T04:00:00": 0.0,
    "2019-01-17T05:00:00": 0.0,
    "2019-01-17T06:00:00": 0.0,
    "2019-01-17T07:00:00": 0.0,
    "2019-01-17T08:00:00": 0.018898500657036323,
    "2019-01-17T09:00:00": 0.05922223001536667,
    "2019-01-17T10:00:00": 0.0,
    "2019-01-17T11:00:00": 0.0,
    "2019-01-17T12:00:00": 0.14244593154271035,
    "2019-01-17T13:00:00": 0.80270218348307,
    "2019-01-17T14:00:00": 0.8988212736204472,
    "2019-01-17T15:00:00": 0.4906655829457651,
    "2019-01-17T16:00:00": 0.2516518377937202,
    "2019-01-17T17:00:00": 0.2649551989253492,
    "2019-01-17T18:00:00": 0.9601959595535478,
    "2019-01-17T19:00:00": 0.7339845623828005,
    "2019-01-17T20:00:00": 0.5538419757471729,
    "2019-01-17T21:00:00": 0.0,
    "2019-01-17T22:00:00": 0.0,
    "2019-01-17T23:00:00": 0.0,
    "2019-01-18T00:00:00": 0.0,
    "2019-01-18T01:00:00": 0.0,
    "2019-01-18T02:00:00": 0.0,
    "2019-01-18T03:00:00": 0.0,
    "2019-01-18T04:00:00": 0.0,
    "2019-01-18T05:00:00": 0.35893245573500737,
    "2019-01-18T06:00:00": 0.3468789950489313,
    "2019-01-18T07:00:00": 0.6204006912591393,
    "2019-01-18T08:00:00": 0.0,
    "2019-01-18T09:00:00": 0.0,
    "2019-01-18T10:00:00": 0.0,
    "2019-01-18T11:00:00": 0.0,
    "2019-01-18T12:00:00": 0.17207314185754194,
    "2019-01-18T13:00:00": 0.6645178357142535,
    "2019-01-18T14:00:00": 0.25279851189470937,
    "2019-01-18T15:00:00": 0.0,
    "2019-01-18T16:00:00": 0.0,
    "2019-01-18T17:00:00": 0.0,
    "2019-01-18T18:00:00": 0.0,
    "2019-01-18T19:00:00": 0.0,
    "2019-01-18T20:00:00": 0.22688483186908023,
    "2019-01-18T21:00:00": 0.5057961428563357,
    "2019-01-18T22:00:00": 0.874654256257033,
    "2019-01-18T23:00:00": 0.9076796007565816,
    "2019-01-19T00:00:00": 0.0,
    "2019-01-19T01:00:00": 0.0,
    "2019-01-19T02:00:00": 0.0,
    "2019-01-19T03:00:00": 0.15848919613946413,
    "2019-01-19T04:00:00": 0.6760629404841504,
    "2019-01-19T05:00:00": 0.9271755589138717,
    "2019-01-19T06:00:00": 0.9502944743658742,
    "2019-01-19T07:00:00": 0.961005229458662,
    "2019-01-19T08:00:00": 0.9872538872282745,
    "2019-01-19T09:00:00": 0.3141835100772881,
    "2019-01-19T10:00:00": 0.4062201202272955,
    "2019-01-19T11:00:00": 0.057378789530766715,
    "2019-01-19T12:00:00": 0.07794586612285509,
    "2019-01-19T13:00:00": 0.0,
    "2019-01-19T14:00:00": 0.0,
    "2019-01-19T15:00:00": 0.0,
    "2019-01-19T16:00:00": 0.0,
    "2019-01-19T17:00:00": 0.0,
    "2019-01-19T18:00:00": 0.0,
    "2019-01-19T19:00:00": 0.0,
    "2019-01-19T20:00:00": 0.0,
    "2019-01-19T21:00:00": 0.0,
    "2019-01-19T22:00:00": 0.0,
    "2019-01-19T23:00:00": 0.0,
    "2019-01-20T00:00:00": 0.0,
    "2019-01-20T01:00:00": 0.0,
    "2019-01-20T02:00:00": 0.0,
    "2019-01-20T03:00:00": 0.0,
    "2019-01-20T04:00:00": 0.0,
    "2019-01-20T05:00:00": 0.0,
    "2019-01-20T06:00:00": 0.0,
    "2019-01-20T07:00:00": 0.0,
    "2019-01-20T08:00:00": 0.0,
    "2019-01-20T09:00:00": 0.0,
    "2019-01-20T10:00:00": 0.01887090157467891,
    "2019-01-20T11:00:00": 0.0,
    "2019-01-20T12:00:00": 0.0,
    "2019-01-20T13:00:00": 0.0,
    "2019-01-20T14:00:00": 0.0,
    "2019-01-20T15:00:00": 0.0,
    "2019-01-20T16:00:00": 0.0,
    "2019-01-20T17:00:00": 0.0,
    "2019-01-20T18:00:00": 0.0,
    "2019-01-20T19:00:00": 0.0,
    "2019-01-20T20:00:00": 0.0,
    "2019-01-20T21:00:00": 0.0,
    "2019-01-20T22:00:00": 0.0,
    "2019-01-20T23:00:00": 0.0,
    "2019-01-21T00:00:00": 0.0,
    "2019-01-21T01:00:00": 0.0,
    "2019-01-21T02:00:00": 0.0,
    "2019-01-21T03:00:00": 0.0,
    "2019-01-21T04:00:00": 0.0,
    "2019-01-21T05:00:00": 0.0,
    "2019-01-21T06:00:00": 0.0,
    "2019-01-21T07:00:00": 0.0,
    "2019-01-21T08:00:00": 0.0,
    "2019-01-21T09:00:00": 0.0,
    "2019-01-21T10:00:00": 0.0,
    "2019-01-21T11:00:00": 0.0,
    "2019-01-21T14:00:00": 0.6050011200994744,
    "2019-01-21T15:00:00": 0.26931197400733303,
    "2019-01-21T16:00:00": 0.0,
    "2019-01-21T17:00:00": 0.0,
    "2019-01-21T18:00:00": 0.0,
    "2019-01-21T19:00:00": 0.0,
    "2019-01-21T20:00:00": 0.0,
    "2019-01-21T21:00:00": 0.0,
    "2019-01-21T22:00:00": 0.0,
    "2019-01-21T23:00:00": 0.8016295835369074,
    "2019-01-22T00:00:00": 0.7103474672252151,
    "2019-01-22T01:00:00": 0.856892686006247,
    "2019-01-22T02:00:00": 0.571838537031686,
    "2019-01-22T03:00:00": 0.6920231242408761,
    "2019-01-22T04:00:00": 0.9164508432272688,
    "2019-01-22T05:00:00": 0.9601324234257352,
    "2019-01-22T06:00:00": 0.47448104373429173,
    "2019-01-22T07:00:00": 0.44258047605125467,
    "2019-01-22T08:00:00": 0.6876207873521787,
    "2019-01-22T09:00:00": 0.008844348598249398,
    "2019-01-22T10:00:00": 0.0,
    "2019-01-22T11:00:00": 0.0,
    "2019-01-22T12:00:00": 0.0,
    "2019-01-22T13:00:00": 0.0,
    "2019-01-22T14:00:00": 0.3301448489470048,
    "2019-01-22T15:00:00": 0.49899264123099557,
    "2019-01-22T16:00:00": 0.7760789059660773,
    "2019-01-22T17:00:00": 0.9265569811320755,
    "2019-01-22T18:00:00": 0.9527002297328229,
    "2019-01-22T19:00:00": 0.9147227231060423,
    "2019-01-22T20:00:00": 0.06451668294711461,
    "2019-01-22T21:00:00": 0.0,
    "2019-01-22T22:00:00": 0.0,
    "2019-01-22T23:00:00": 0.01784048258327339,
    "2019-01-23T00:00:00": 0.938426106883088,
    "2019-01-23T01:00:00": 0.9753332886061324,
    "2019-01-23T02:00:00": 0.8916943955581896,
    "2019-01-23T03:00:00": 0.8675778097835525,
    "2019-01-23T04:00:00": 0.9763092362430791,
    "2019-01-23T05:00:00": 0.9753862509778713,
    "2019-01-23T06:00:00": 0.9815498103914438,
    "2019-01-23T07:00:00": 0.990634848047443,
    "2019-01-23T08:00:00": 0.9712422629888054,
    "2019-01-23T09:00:00": 0.9314647320247301,
    "2019-01-23T10:00:00": 0.0,
    "2019-01-23T11:00:00": 0.05477899251832317,
    "2019-01-23T12:00:00": 0.8876728566872929,
    "2019-01-23T13:00:00": 0.0,
    "2019-01-23T14:00:00": 0.0,
    "2019-01-23T15:00:00": 0.0,
    "2019-01-23T16:00:00": 0.0,
    "2019-01-23T17:00:00": 0.12458500169352053,
    "2019-01-23T18:00:00": 0.786216078135813,
    "2019-01-23T19:00:00": 0.8398356991198369,
    "2019-01-23T20:00:00": 0.9481526545639554,
    "2019-01-23T21:00:00": 0.8895451713053717,
    "2019-01-23T22:00:00": 0.7457339587334708,
    "2019-01-23T23:00:00": 0.7049352776290511,
    "2019-01-24T00:00:00": 0.8188030495925404,
    "2019-01-24T01:00:00": 0.9071637275682738,
    "2019-01-24T02:00:00": 0.8998115714890901,
    "2019-01-24T03:00:00": 0.869303401705333,
    "2019-01-24T04:00:00": 0.8584823079041087,
    "2019-01-24T05:00:00": 0.9255796689452701,
    "2019-01-24T06:00:00": 0.8929484360086227,
    "2019-01-24T07:00:00": 0.9247282414051011,
    "2019-01-24T08:00:00": 0.6928211936336192,
    "2019-01-24T09:00:00": 0.787657855718595,
    "2019-01-24T10:00:00": 0.8426497881138505,
    "2019-01-24T11:00:00": 0.9284409944241379,
    "2019-01-24T12:00:00": 0.0,
    "2019-01-24T13:00:00": 0.0,
    "2019-01-24T14:00:00": 0.0,
    "2019-01-24T15:00:00": 0.0,
    "2019-01-24T16:00:00": 0.9558629345195954,
    "2019-01-24T17:00:00": 0.9862889077275762,
    "2019-01-24T18:00:00": 0.0,
    "2019-01-24T19:00:00": 0.0,
    "2019-01-24T20:00:00": 0.0,
    "2019-01-24T21:00:00": 0.9607057832153639,
    "2019-01-25T07:00:00": 0.9856401180601838,
    "2019-01-25T08:00:00": 0.9560369941538485,
    "2019-01-25T12:00:00": 0.8917977201592727,
    "2019-01-25T13:00:00": 0.9626925798827175,
    "2019-01-25T14:00:00": 0.9867490768693513,
    "2019-01-25T15:00:00": 0.9979349336399789,
    "2019-01-25T16:00:00": 0.0,
    "2019-01-25T17:00:00": 0.008731262556019163,
    "2019-01-25T18:00:00": 0.0,
    "2019-01-25T20:00:00": 0.0,
    "2019-01-25T21:00:00": 0.0,
    "2019-01-25T22:00:00": 0.0,
    "2019-01-25T23:00:00": 0.886500850185456,
    "2019-01-26T00:00:00": 0.981611438552445,
    "2019-01-26T01:00:00": 0.9882000537286987,
    "2019-01-26T02:00:00": 0.9894103612237167,
    "2019-01-26T03:00:00": 0.9894028408206105,
    "2019-01-26T04:00:00": 0.9756819436864653,
    "2019-01-26T06:00:00": 0.9305054457692932,
    "2019-01-26T07:00:00": 0.0,
    "2019-01-26T08:00:00": 0.0,
    "2019-01-26T09:00:00": 0.0,
    "2019-01-26T10:00:00": 0.0,
    "2019-01-26T11:00:00": 0.0,
    "2019-01-26T12:00:00": 0.0,
    "2019-01-26T13:00:00": 0.0,
    "2019-01-26T14:00:00": 0.0,
    "2019-01-26T16:00:00": 0.9359630866746884,
    "2019-01-26T17:00:00": 0.9743199156217474,
    "2019-01-26T18:00:00": 0.8737790692322619,
    "2019-01-26T19:00:00": 0.0,
    "2019-01-26T20:00:00": 0.0,
    "2019-01-26T21:00:00": 0.0,
    "2019-01-26T22:00:00": 0.1336526058589602,
    "2019-01-26T23:00:00": 0.0,
    "2019-01-27T00:00:00": 0.0,
    "2019-01-27T02:00:00": 0.8143467405068242,
    "2019-01-27T03:00:00": 0.937106829103782,
    "2019-01-27T04:00:00": 0.9418166927959167,
    "2019-01-27T05:00:00": 0.9753545380545785,
    "2019-01-27T06:00:00": 0.9654295350284082,
    "2019-01-27T07:00:00": 0.9854231124004692,
    "2019-01-27T08:00:00": 0.9669914147654189,
    "2019-01-27T09:00:00": 0.9640728658795936,
    "2019-01-27T10:00:00": 0.9681822435622006,
    "2019-01-27T12:00:00": 0.951128181130963,
    "2019-01-27T13:00:00": 0.9488634371760835,
    "2019-01-27T14:00:00": 0.9569363789496667,
    "2019-01-27T15:00:00": 0.7490995270320499,
    "2019-01-27T16:00:00": 0.0,
    "2019-01-27T17:00:00": 0.0,
    "2019-01-27T18:00:00": 0.0,
    "2019-01-27T19:00:00": 0.0,
    "2019-01-27T20:00:00": 0.0,
    "2019-01-27T22:00:00": 0.0,
    "2019-01-27T23:00:00": 0.0,
    "2019-01-28T00:00:00": 0.0,
    "2019-01-28T01:00:00": 0.0,
    "2019-01-28T02:00:00": 0.0,
    "2019-01-28T03:00:00": 0.0,
    "2019-01-28T04:00:00": 0.0,
    "2019-01-28T05:00:00": 0.8202992983564616,
    "2019-01-28T06:00:00": 0.8012393514876864,
    "2019-01-28T08:00:00": 0.9297908378738814,
    "2019-01-28T09:00:00": 0.9492749899398559,
    "2019-01-28T10:00:00": 0.9321944931493519,
    "2019-01-28T11:00:00": 0.9661823798828529,
    "2019-01-28T12:00:00": 0.8492978719744516,
    "2019-01-28T13:00:00": 0.8336313270437476,
    "2019-01-28T14:00:00": 0.8518538938854437,
    "2019-01-28T15:00:00": 0.9545866963158685,
    "2019-01-28T16:00:00": 0.9436059817340935,
    "2019-01-28T18:00:00": 0.851527144911215,
    "2019-01-28T19:00:00": 0.005584740566428583,
    "2019-01-28T20:00:00": 0.8270307157037483,
    "2019-01-28T21:00:00": 0.8274885009373533,
    "2019-01-28T22:00:00": 0.0,
    "2019-01-28T23:00:00": 0.0,
    "2019-01-29T00:00:00": 0.0,
    "2019-01-29T01:00:00": 0.0,
    "2019-01-29T02:00:00": 0.0,
    "2019-01-29T04:00:00": 0.0,
    "2019-01-29T05:00:00": 0.0,
    "2019-01-29T06:00:00": 0.0,
    "2019-01-29T07:00:00": 0.0,
    "2019-01-29T08:00:00": 0.0,
    "2019-01-29T09:00:00": 0.0,
    "2019-01-29T10:00:00": 0.0,
    "2019-01-29T11:00:00": 0.0,
    "2019-01-29T12:00:00": 0.0,
    "2019-01-29T14:00:00": 0.21315706412531768,
    "2019-01-29T15:00:00": 0.8782289381678882,
    "2019-01-29T16:00:00": 0.9399450557439768,
    "2019-01-29T17:00:00": 0.9431311172914235,
    "2019-01-29T18:00:00": 0.996395947140558,
    "2019-01-29T19:00:00": 0.9954339953665174,
    "2019-01-29T20:00:00": 0.9874319565886794,
    "2019-01-29T21:00:00": 0.9780819766453824,
    "2019-01-29T22:00:00": 0.9788229387736473,
    "2019-01-30T00:00:00": 0.9765821372363716,
    "2019-01-30T01:00:00": 0.9811451199649235,
    "2019-01-30T02:00:00": 0.9724686230538063,
    "2019-01-30T03:00:00": 0.0,
    "2019-01-30T04:00:00": 0.0,
    "2019-01-30T05:00:00": 0.0,
    "2019-01-30T06:00:00": 0.0,
    "2019-01-30T07:00:00": 0.0,
    "2019-01-30T08:00:00": 0.0,
    "2019-01-30T10:00:00": 0.0,
    "2019-01-30T11:00:00": 0.9753264912776145,
    "2019-01-30T12:00:00": 0.9975347139424399,
    "2019-01-30T13:00:00": 1.0,
    "2019-01-30T14:00:00": 0.9904151877796142,
    "2019-01-30T15:00:00": 0.0,
    "2019-01-30T16:00:00": 0.0,
    "2019-01-30T17:00:00": 0.0,
    "2019-01-30T18:00:00": 0.021859600937070844,
    "2019-01-30T20:00:00": 0.6920766664881945,
    "2019-01-30T21:00:00": 0.8834047597378993,
    "2019-01-30T22:00:00": 0.97114415264455,
    "2019-01-30T23:00:00": 0.9751075972936829,
    "2019-01-31T00:00:00": 0.9907314397852552,
    "2019-01-31T01:00:00": 0.877272011314084,
    "2019-01-31T02:00:00": 0.9889891531153806,
    "2019-01-31T03:00:00": 0.9570722232863993,
    "2019-01-31T04:00:00": 0.8859590435517245,
    "2019-01-31T06:00:00": 0.9689994039778357,
    "2019-01-31T07:00:00": 0.9599420487372828,
    "2019-01-31T08:00:00": 0.0,
    "2019-01-31T09:00:00": 0.678125573718167,
    "2019-01-31T10:00:00": 0.9411757213582136,
    "2019-01-31T11:00:00": 0.3065708083681968,
    "2019-01-31T12:00:00": 0.0,
    "2019-01-31T13:00:00": 0.0,
    "2019-01-31T14:00:00": 0.0,
    "2019-01-31T16:00:00": 0.0,
    "2019-01-31T17:00:00": 0.0,
    "2019-01-31T18:00:00": 0.0,
    "2019-01-31T19:00:00": 0.0,
    "2019-01-31T20:00:00": 0.0,
    "2019-01-31T21:00:00": 0.0,
    "2019-01-31T22:00:00": 0.0,
    "2019-01-31T23:00:00": 0.0,
    "2019-02-01T00:00:00": 0.0,
    "2019-02-01T02:00:00": 0.0,
    "2019-02-01T03:00:00": 0.0,
    "2019-02-01T04:00:00": 0.9523074787344612,
    "2019-02-01T05:00:00": 0.9356504100785065,
    "2019-02-01T06:00:00": 0.2285623560183279,
    "2019-02-01T07:00:00": 0.6158083210956797,
    "2019-02-01T08:00:00": 0.6352116954756382,
    "2019-02-01T09:00:00": 0.9657587945800481,
    "2019-02-01T10:00:00": 0.0,
    "2019-02-01T12:00:00": 0.0,
    "2019-02-01T13:00:00": 0.709284723351471,
    "2019-02-01T14:00:00": 0.0,
    "2019-02-01T15:00:00": 0.9075204076167863,
    "2019-02-01T16:00:00": 0.9502599850546479,
    "2019-02-01T17:00:00": 0.9047301963105455,
    "2019-02-01T18:00:00": 0.9916289592760181,
    "2019-02-01T19:00:00": 0.9851869106510653,
    "2019-02-01T20:00:00": 0.0,
    "2019-02-01T21:00:00": 0.0,
    "2019-02-01T22:00:00": 0.0,
    "2019-02-01T23:00:00": 0.0,
    "2019-02-02T00:00:00": 0.0,
    "2019-02-02T01:00:00": 0.0,
    "2019-02-02T02:00:00": 0.8023975640289361,
    "2019-02-02T03:00:00": 0.2643865237508429,
    "2019-02-02T04:00:00": 0.38616450476067665,
    "2019-02-02T05:00:00": 0.48287493970995854,
    "2019-02-02T06:00:00": 0.0,
    "2019-02-02T07:00:00": 0.4136405375293109,
    "2019-02-02T08:00:00": 0.7944906997436942,
    "2019-02-02T09:00:00": 0.9968478407709281,
    "2019-02-02T10:00:00": 0.9846615905557123,
    "2019-02-02T11:00:00": 1.0,
    "2019-02-02T12:00:00": 0.9920501182939612,
    "2019-02-02T13:00:00": 0.9547931599151701,
    "2019-02-02T14:00:00": 0.9962508368667709,
    "2019-02-02T15:00:00": 0.9941437046584621,
    "2019-02-02T16:00:00": 0.98959863407525,
    "2019-02-02T17:00:00": 0.9580103516982614,
    "2019-02-02T18:00:00": 0.9916427980744481,
    "2019-02-02T19:00:00": 0.9708745863912237,
    "2019-02-02T20:00:00": 0.9663785119053295,
    "2019-02-02T21:00:00": 0.9660601641529988,
    "2019-02-02T22:00:00": 0.8973513883787406,
    "2019-02-02T23:00:00": 0.05830141794924381,
    "2019-02-03T00:00:00": 0.029712099526588133,
    "2019-02-03T01:00:00": 0.8988419656241003,
    "2019-02-03T02:00:00": 0.9902728873239437,
    "2019-02-03T03:00:00": 0.9796495914431693,
    "2019-02-03T04:00:00": 0.0,
    "2019-02-03T05:00:00": 0.9863328807371028,
    "2019-02-03T06:00:00": 0.9925867512501293,
    "2019-02-03T07:00:00": 0.9683343886277184,
    "2019-02-03T08:00:00": 0.9965096119039,
    "2019-02-03T09:00:00": 1.0,
    "2019-02-03T10:00:00": 0.9961552100636444,
    "2019-02-03T11:00:00": 0.9881689761811242,
    "2019-02-03T12:00:00": 0.9974042462419397,
    "2019-02-03T13:00:00": 1.0,
    "2019-02-03T14:00:00": 0.997424596181789,
    "2019-02-03T15:00:00": 0.0,
    "2019-02-03T16:00:00": 0.0,
    "2019-02-03T17:00:00": 0.0,
    "2019-02-03T18:00:00": 0.1359937573490441,
    "2019-02-03T19:00:00": 0.9618881554365425,
    "2019-02-03T20:00:00": 0.9576538454878061,
    "2019-02-03T21:00:00": 0.41394021128935304,
    "2019-02-03T22:00:00": 0.6025400339666868,
    "2019-02-03T23:00:00": 0.9673027255386072,
    "2019-02-04T00:00:00": 0.9725413394558924,
    "2019-02-04T01:00:00": 0.9867636894336674,
    "2019-02-04T02:00:00": 0.9772281499109422,
    "2019-02-04T03:00:00": 0.9911668546441503,
    "2019-02-04T04:00:00": 0.0,
    "2019-02-04T05:00:00": 0.0,
    "2019-02-04T06:00:00": 0.0,
    "2019-02-04T07:00:00": 0.0,
    "2019-02-04T08:00:00": 0.4856525242788319,
    "2019-02-04T09:00:00": 0.837393619017529,
    "2019-02-04T10:00:00": 0.9103191220673623,
    "2019-02-04T11:00:00": 0.9002840574950337,
    "2019-02-04T12:00:00": 0.9291078792707199,
    "2019-02-04T13:00:00": 0.9840650450116847,
    "2019-02-04T14:00:00": 0.9705819888627243,
    "2019-02-04T15:00:00": 0.9909763213243775,
    "2019-02-04T16:00:00": 0.9920200442438194,
    "2019-02-04T17:00:00": 0.0,
    "2019-02-04T18:00:00": 0.0,
    "2019-02-04T19:00:00": 0.0,
    "2019-02-04T20:00:00": 0.0,
    "2019-02-04T21:00:00": 0.0,
    "2019-02-04T22:00:00": 0.0930236998137775,
    "2019-02-04T23:00:00": 0.13794360572653674,
    "2019-02-05T00:00:00": 0.0,
    "2019-02-05T01:00:00": 0.0,
    "2019-02-05T02:00:00": 0.0,
    "2019-02-05T03:00:00": 0.0,
    "2019-02-05T04:00:00": 0.0,
    "2019-02-05T05:00:00": 0.0,
    "2019-02-05T06:00:00": 0.0,
    "2019-02-05T07:00:00": 0.0,
    "2019-02-05T08:00:00": 0.0,
    "2019-02-05T09:00:00": 0.38416621141861534,
    "2019-02-05T10:00:00": 0.8642814626348431,
    "2019-02-05T11:00:00": 0.9327729445881339,
    "2019-02-05T12:00:00": 0.9661902290346619,
    "2019-02-05T13:00:00": 0.9970271904253968,
    "2019-02-05T14:00:00": 0.9961273060132375,
    "2019-02-05T15:00:00": 0.9929078909804367,
    "2019-02-05T16:00:00": 0.9889817965890684,
    "2019-02-05T17:00:00": 0.0,
    "2019-02-05T18:00:00": 0.0,
    "2019-02-05T19:00:00": 0.0,
    "2019-02-05T20:00:00": 0.8699978294850911,
    "2019-02-05T21:00:00": 0.8720246252450928,
    "2019-02-05T22:00:00": 0.9612414403660576,
    "2019-02-05T23:00:00": 0.8388122604269782,
    "2019-02-06T00:00:00": 0.8987741539877999,
    "2019-02-06T01:00:00": 0.5910438937515474,
    "2019-02-06T02:00:00": 0.0,
    "2019-02-06T03:00:00": 0.19011284071418574,
    "2019-02-06T04:00:00": 0.0,
    "2019-02-06T05:00:00": 0.0,
    "2019-02-06T06:00:00": 0.0,
    "2019-02-06T07:00:00": 0.0,
    "2019-02-06T08:00:00": 0.0,
    "2019-02-06T09:00:00": 0.0,
    "2019-02-06T10:00:00": 0.0,
    "2019-02-06T11:00:00": 0.0,
    "2019-02-06T12:00:00": 0.0,
    "2019-02-06T13:00:00": 0.025432665915460406,
    "2019-02-06T14:00:00": 0.0,
    "2019-02-06T15:00:00": 0.0,
    "2019-02-06T16:00:00": 0.0,
    "2019-02-06T17:00:00": 0.0,
    "2019-02-06T18:00:00": 0.0,
    "2019-02-06T19:00:00": 0.0,
    "2019-02-06T20:00:00": 0.0,
    "2019-02-06T21:00:00": 0.0,
    "2019-02-06T22:00:00": 0.19281892542368242,
    "2019-02-06T23:00:00": 0.7813249673399466,
    "2019-02-07T00:00:00": 0.907599884682403,
    "2019-02-07T01:00:00": 0.9403750399259788,
    "2019-02-07T02:00:00": 0.9791377694348696,
    "2019-02-07T03:00:00": 0.9308258055966605,
    "2019-02-07T04:00:00": 0.9926846162180569,
    "2019-02-07T05:00:00": 0.9952011826762694,
    "2019-02-07T06:00:00": 0.9628453531472618,
    "2019-02-07T07:00:00": 0.8736872680980445,
    "2019-02-07T08:00:00": 0.0,
    "2019-02-07T09:00:00": 0.0,
    "2019-02-07T10:00:00": 0.0,
    "2019-02-07T11:00:00": 0.0,
    "2019-02-07T12:00:00": 0.7067784177816346,
    "2019-02-07T13:00:00": 1.0,
    "2019-02-07T14:00:00": 1.0,
    "2019-02-07T15:00:00": 0.9806798049808813,
    "2019-02-07T16:00:00": 0.0,
    "2019-02-07T17:00:00": 0.0,
    "2019-02-07T18:00:00": 0.0,
    "2019-02-07T19:00:00": 0.0,
    "2019-02-07T20:00:00": 0.0,
    "2019-02-07T21:00:00": 0.0,
    "2019-02-07T22:00:00": 0.0,
    "2019-02-07T23:00:00": 0.0,
    "2019-02-08T00:00:00": 0.0703543028214546,
    "2019-02-08T01:00:00": 0.04151390907578946,
    "2019-02-08T02:00:00": 0.0,
    "2019-02-08T03:00:00": 0.4245557991524338,
    "2019-02-08T04:00:00": 0.2845014486078567,
    "2019-02-08T05:00:00": 0.29091927908170095,
    "2019-02-08T06:00:00": 0.21291508224255254,
    "2019-02-08T07:00:00": 0.0,
    "2019-02-08T08:00:00": 0.0,
    "2019-02-08T09:00:00": 0.127619460396576,
    "2019-02-08T10:00:00": 0.01888923888927328,
    "2019-02-08T11:00:00": 0.0,
    "2019-02-08T12:00:00": 0.8607045783274915,
    "2019-02-08T13:00:00": 0.985672347901128,
    "2019-02-08T14:00:00": 0.9683313632677386,
    "2019-02-08T15:00:00": 0.9796504381542875,
    "2019-02-08T16:00:00": 0.9325511828065302,
    "2019-02-08T17:00:00": 0.8222231633153291,
    "2019-02-08T18:00:00": 0.0,
    "2019-02-08T19:00:00": 0.0,
    "2019-02-08T20:00:00": 0.0,
    "2019-02-08T21:00:00": 0.0,
    "2019-02-08T22:00:00": 0.0,
    "2019-02-08T23:00:00": 0.6115271863750446,
    "2019-02-09T00:00:00": 0.8857476938969756,
    "2019-02-09T01:00:00": 0.858297238964858,
    "2019-02-09T02:00:00": 0.1095586401017953,
    "2019-02-09T03:00:00": 0.0,
    "2019-02-09T04:00:00": 0.0,
    "2019-02-09T05:00:00": 0.0,
    "2019-02-09T06:00:00": 0.0,
    "2019-02-09T07:00:00": 0.0,
    "2019-02-09T08:00:00": 0.0,
    "2019-02-09T09:00:00": 0.6543529088758173,
    "2019-02-09T10:00:00": 0.9052248667334454,
    "2019-02-09T11:00:00": 0.962270565663052,
    "2019-02-09T12:00:00": 0.9613799722279274,
    "2019-02-09T13:00:00": 0.98400483930681,
    "2019-02-09T14:00:00": 0.9805757384945982,
    "2019-02-09T15:00:00": 0.9671161722105683,
    "2019-02-09T16:00:00": 0.9915939703231597,
    "2019-02-09T17:00:00": 0.9661925347283161,
    "2019-02-09T18:00:00": 0.9477730659317157,
    "2019-02-09T19:00:00": 0.9550237582616173,
    "2019-02-09T20:00:00": 0.923156644770872,
    "2019-02-09T21:00:00": 0.9800237176428338,
    "2019-02-09T22:00:00": 0.98788573314234,
    "2019-02-09T23:00:00": 0.9949126898198273,
    "2019-02-10T00:00:00": 0.970932288628454,
    "2019-02-10T01:00:00": 0.9915326329950344,
    "2019-02-10T02:00:00": 0.9923898457748939,
    "2019-02-10T03:00:00": 0.9652966564544093,
    "2019-02-10T04:00:00": 0.0,
    "2019-02-10T05:00:00": 0.946950569887429,
    "2019-02-10T06:00:00": 0.0,
    "2019-02-10T07:00:00": 0.0,
    "2019-02-10T08:00:00": 0.0,
    "2019-02-10T09:00:00": 0.8534715458564835,
    "2019-02-10T10:00:00": 0.7520090006690737,
    "2019-02-10T11:00:00": 0.7668256044558842,
    "2019-02-10T12:00:00": 0.6694624080809608,
    "2019-02-10T13:00:00": 0.0,
    "2019-02-10T14:00:00": 0.6206805514088743,
    "2019-02-10T15:00:00": 0.0,
    "2019-02-10T16:00:00": 0.0,
    "2019-02-10T17:00:00": 0.0,
    "2019-02-10T18:00:00": 0.0,
    "2019-02-10T19:00:00": 0.0,
    "2019-02-10T20:00:00": 0.0,
    "2019-02-10T21:00:00": 0.0,
    "2019-02-10T22:00:00": 0.0,
    "2019-02-10T23:00:00": 0.0,
    "2019-02-11T00:00:00": 0.0,
    "2019-02-11T01:00:00": 0.0,
    "2019-02-11T02:00:00": 0.0,
    "2019-02-11T03:00:00": 0.0,
    "2019-02-11T04:00:00": 0.0,
    "2019-02-11T05:00:00": 0.0,
    "2019-02-11T06:00:00": 0.0,
    "2019-02-11T07:00:00": 0.0,
    "2019-02-11T08:00:00": 0.0,
    "2019-02-11T09:00:00": 0.0,
    "2019-02-11T10:00:00": 0.0,
    "2019-02-11T11:00:00": 0.0,
    "2019-02-11T12:00:00": 0.0,
    "2019-02-11T13:00:00": 0.1915052312093208,
    "2019-02-11T14:00:00": 0.29353523785360963,
    "2019-02-11T15:00:00": 0.48018848614526605,
    "2019-02-11T16:00:00": 0.5321341262151692,
    "2019-02-11T17:00:00": 0.0,
    "2019-02-11T18:00:00": 0.0,
    "2019-02-11T19:00:00": 0.0,
    "2019-02-11T20:00:00": 0.0,
    "2019-02-11T21:00:00": 0.0,
    "2019-02-11T22:00:00": 0.0,
    "2019-02-11T23:00:00": 0.007535884119908571,
    "2019-02-12T00:00:00": 0.7814727675307678,
    "2019-02-12T01:00:00": 0.825907823539583,
    "2019-02-12T02:00:00": 0.8460273946427184,
    "2019-02-12T03:00:00": 0.8534206002361178,
    "2019-02-12T04:00:00": 0.8630820584974292,
    "2019-02-12T05:00:00": 0.9347205250591233,
    "2019-02-12T06:00:00": 0.9679181102178834,
    "2019-02-12T07:00:00": 0.9636727305216913,
    "2019-02-12T08:00:00": 0.9637038985615498,
    "2019-02-12T09:00:00": 0.9578299782958307,
    "2019-02-12T10:00:00": 0.4249453476564404,
    "2019-02-12T11:00:00": 0.21582174905644005,
    "2019-02-12T12:00:00": 0.15091209397532407,
    "2019-02-12T13:00:00": 0.0,
    "2019-02-12T14:00:00": 0.0,
    "2019-02-12T15:00:00": 0.0,
    "2019-02-12T16:00:00": 0.0,
    "2019-02-12T17:00:00": 0.0,
    "2019-02-12T18:00:00": 0.0,
    "2019-02-12T19:00:00": 0.00888899039455632,
    "2019-02-12T20:00:00": 0.0,
    "2019-02-12T21:00:00": 0.0,
    "2019-02-12T22:00:00": 0.0,
    "2019-02-12T23:00:00": 0.0,
    "2019-02-13T00:00:00": 0.0,
    "2019-02-13T01:00:00": 0.0,
    "2019-02-13T02:00:00": 0.0,
    "2019-02-13T03:00:00": 0.0,
    "2019-02-13T04:00:00": 0.5192086731745703,
    "2019-02-13T05:00:00": 0.14345718338596417,
    "2019-02-13T06:00:00": 0.7055816730107435,
    "2019-02-13T07:00:00": 0.9192304945917394,
    "2019-02-13T08:00:00": 0.7652867490520411,
    "2019-02-13T09:00:00": 0.1994671160502824,
    "2019-02-13T10:00:00": 0.25074194053533116,
    "2019-02-13T11:00:00": 0.0,
    "2019-02-13T12:00:00": 0.0,
    "2019-02-13T13:00:00": 0.006246058932801609,
    "2019-02-13T14:00:00": 0.0,
    "2019-02-13T15:00:00": 0.0,
    "2019-02-13T16:00:00": 0.0,
    "2019-02-13T17:00:00": 0.0,
    "2019-02-13T18:00:00": 0.0,
    "2019-02-13T19:00:00": 0.0,
    "2019-02-13T20:00:00": 0.0,
    "2019-02-13T21:00:00": 0.0,
    "2019-02-13T22:00:00": 0.0,
    "2019-02-13T23:00:00": 0.0,
    "2019-02-14T00:00:00": 0.8409305651308231,
    "2019-02-14T01:00:00": 0.8615194549141915,
    "2019-02-14T02:00:00": 0.8994871928424693,
    "2019-02-14T03:00:00": 0.9263242984503329,
    "2019-02-14T04:00:00": 0.9102955967141959,
    "2019-02-14T05:00:00": 0.8882543506250778,
    "2019-02-14T06:00:00": 0.9145121492049837,
    "2019-02-14T07:00:00": 0.921725353559979,
    "2019-02-14T08:00:00": 0.8832800490121073,
    "2019-02-14T09:00:00": 0.6358019008362129,
    "2019-02-14T10:00:00": 0.0,
    "2019-02-14T11:00:00": 0.0,
    "2019-02-14T12:00:00": 0.0,
    "2019-02-14T13:00:00": 0.8875324122818756,
    "2019-02-14T14:00:00": 0.9672840886407926,
    "2019-02-14T15:00:00": 0.0,
    "2019-02-14T16:00:00": 0.0,
    "2019-02-14T17:00:00": 0.0,
    "2019-02-14T18:00:00": 0.0,
    "2019-02-14T19:00:00": 0.07604858222460599,
    "2019-02-14T20:00:00": 0.9174816371109611,
    "2019-02-14T21:00:00": 0.9130895360270909,
    "2019-02-14T22:00:00": 0.9152029726693893,
    "2019-02-14T23:00:00": 0.9275552148224532,
    "2019-02-15T00:00:00": 0.8705802882232412,
    "2019-02-15T01:00:00": 0.9271027475500511,
    "2019-02-15T02:00:00": 0.9039369109352278,
    "2019-02-15T03:00:00": 0.8804432085317484,
    "2019-02-15T04:00:00": 0.8963315580574949,
    "2019-02-15T05:00:00": 0.9099250698256793,
    "2019-02-15T06:00:00": 0.9144854893359313,
    "2019-02-15T07:00:00": 0.0,
    "2019-02-15T08:00:00": 0.0,
    "2019-02-15T09:00:00": 0.0,
    "2019-02-15T10:00:00": 0.0,
    "2019-02-15T11:00:00": 0.0,
    "2019-02-15T12:00:00": 0.0,
    "2019-02-15T13:00:00": 0.0,
    "2019-02-15T14:00:00": 0.0,
    "2019-02-15T15:00:00": 0.08942446907351335,
    "2019-02-15T16:00:00": 0.18477903957837774,
    "2019-02-15T17:00:00": 0.0,
    "2019-02-15T18:00:00": 0.0,
    "2019-02-15T19:00:00": 0.0,
    "2019-02-15T20:00:00": 0.0,
    "2019-02-15T21:00:00": 0.0,
    "2019-02-15T22:00:00": 0.0,
    "2019-02-15T23:00:00": 0.0,
    "2019-02-16T00:00:00": 0.0,
    "2019-02-16T01:00:00": 0.0,
    "2019-02-16T02:00:00": 0.0,
    "2019-02-16T03:00:00": 0.0,
    "2019-02-16T04:00:00": 0.0,
    "2019-02-16T05:00:00": 0.028211709182095025,
    "2019-02-16T06:00:00": 0.19736292648786255,
    "2019-02-20T14:00:00": 0.0,
    "2019-02-20T15:00:00": 0.0,
    "2019-02-20T16:00:00": 0.0,
    "2019-02-20T17:00:00": 0.0,
    "2019-02-20T19:00:00": 0.0,
    "2019-02-20T20:00:00": 0.0,
    "2019-02-20T21:00:00": 0.0,
    "2019-02-20T22:00:00": 0.0,
    "2019-02-20T23:00:00": 0.0,
    "2019-02-21T00:00:00": 0.0,
    "2019-02-21T01:00:00": 0.0,
    "2019-02-21T03:00:00": 0.0,
    "2019-02-21T04:00:00": 0.0,
    "2019-02-21T05:00:00": 0.0,
    "2019-02-21T06:00:00": 0.43226519878817693,
    "2019-02-21T07:00:00": 0.20273088965582817,
    "2019-02-21T08:00:00": 0.1221251528730809,
    "2019-02-21T09:00:00": 0.0,
    "2019-02-21T10:00:00": 0.0,
    "2019-02-21T11:00:00": 0.0,
    "2019-02-21T13:00:00": 0.5759500596517787,
    "2019-02-21T14:00:00": 0.08402286272171983,
    "2019-02-21T15:00:00": 0.4534332390343107,
    "2019-02-21T16:00:00": 0.47932887606346347,
    "2019-02-21T17:00:00": 0.5011722207405075,
    "2019-02-21T18:00:00": 0.0,
    "2019-02-21T19:00:00": 0.0,
    "2019-02-21T20:00:00": 0.004111673039759878,
    "2019-02-21T21:00:00": 0.0,
    "2019-02-21T23:00:00": 0.0,
    "2019-02-22T00:00:00": 0.0,
    "2019-02-22T01:00:00": 0.0,
    "2019-02-22T02:00:00": 0.0,
    "2019-02-22T03:00:00": 0.0,
    "2019-02-22T04:00:00": 0.0,
    "2019-02-22T05:00:00": 0.0,
    "2019-02-22T06:00:00": 0.0,
    "2019-02-22T07:00:00": 0.0,
    "2019-02-22T09:00:00": 0.0,
    "2019-02-22T10:00:00": 0.0,
    "2019-02-22T11:00:00": 0.0,
    "2019-02-22T12:00:00": 0.0,
    "2019-02-22T13:00:00": 0.0,
    "2019-02-22T14:00:00": 0.0,
    "2019-02-22T15:00:00": 0.0,
    "2019-02-22T16:00:00": 0.0,
    "2019-02-22T17:00:00": 0.0,
    "2019-02-22T19:00:00": 0.0,
    "2019-02-22T20:00:00": 0.0,
    "2019-02-22T21:00:00": 0.0,
    "2019-02-22T22:00:00": 0.0,
    "2019-02-22T23:00:00": 0.0,
    "2019-02-23T00:00:00": 0.0,
    "2019-02-23T01:00:00": 0.0,
    "2019-02-23T02:00:00": 0.525696053049916,
    "2019-02-23T03:00:00": 0.0,
    "2019-02-23T05:00:00": 0.0,
    "2019-02-23T06:00:00": 0.0,
    "2019-02-23T07:00:00": 0.0,
    "2019-02-23T08:00:00": 0.0,
    "2019-02-23T09:00:00": 0.0,
    "2019-02-23T10:00:00": 0.0,
    "2019-02-23T11:00:00": 0.0,
    "2019-02-23T12:00:00": 0.0,
    "2019-02-23T13:00:00": 0.0,
    "2019-02-23T15:00:00": 0.0,
    "2019-02-23T16:00:00": 0.0,
    "2019-02-23T17:00:00": 0.0,
    "2019-02-23T18:00:00": 0.0,
    "2019-02-23T19:00:00": 0.0,
    "2019-02-23T20:00:00": 0.0,
    "2019-02-23T21:00:00": 0.0,
    "2019-02-23T22:00:00": 0.0,
    "2019-02-23T23:00:00": 0.0,
    "2019-02-24T01:00:00": 0.0,
    "2019-02-24T02:00:00": 0.0,
    "2019-02-24T03:00:00": 0.0,
    "2019-02-24T04:00:00": 0.0,
    "2019-02-24T05:00:00": 0.0,
    "2019-02-24T06:00:00": 0.0,
    "2019-02-24T07:00:00": 0.0,
    "2019-02-24T08:00:00": 0.0,
    "2019-02-24T09:00:00": 0.0,
    "2019-02-24T11:00:00": 0.0,
    "2019-02-24T12:00:00": 0.0,
    "2019-02-24T13:00:00": 0.0,
    "2019-02-24T14:00:00": 0.0,
    "2019-02-24T15:00:00": 0.0,
    "2019-02-24T16:00:00": 0.0,
    "2019-02-24T17:00:00": 0.0,
    "2019-02-24T18:00:00": 0.0,
    "2019-02-24T19:00:00": 0.0,
    "2019-02-24T21:00:00": 0.0,
    "2019-02-24T22:00:00": 0.0,
    "2019-02-24T23:00:00": 0.0325398225655033,
    "2019-02-25T00:00:00": 0.0,
    "2019-02-25T01:00:00": 0.0,
    "2019-02-25T02:00:00": 0.0,
    "2019-02-25T03:00:00": 0.0,
    "2019-02-25T04:00:00": 0.0,
    "2019-02-25T05:00:00": 0.0,
    "2019-02-25T07:00:00": 0.0,
    "2019-02-25T08:00:00": 0.0,
    "2019-02-25T09:00:00": 0.0,
    "2019-02-25T10:00:00": 0.0,
    "2019-02-25T11:00:00": 0.0,
    "2019-02-25T12:00:00": 0.0,
    "2019-02-25T13:00:00": 0.0,
    "2019-02-25T14:00:00": 0.0,
    "2019-02-25T15:00:00": 0.0,
    "2019-02-25T17:00:00": 0.0,
    "2019-02-25T18:00:00": 0.0,
    "2019-02-25T19:00:00": 0.0,
    "2019-02-25T20:00:00": 0.0,
    "2019-02-25T21:00:00": 0.0,
    "2019-02-25T22:00:00": 0.0,
    "2019-02-25T23:00:00": 0.0,
    "2019-02-26T00:00:00": 0.0,
    "2019-02-26T01:00:00": 0.0,
    "2019-02-26T03:00:00": 0.0,
    "2019-02-26T04:00:00": 0.0,
    "2019-02-26T05:00:00": 0.0,
    "2019-02-26T06:00:00": 0.0,
    "2019-02-26T07:00:00": 0.0,
    "2019-02-26T08:00:00": 0.004519558229097043,
    "2019-02-26T09:00:00": 0.0,
    "2019-02-26T10:00:00": 0.0,
    "2019-02-26T11:00:00": 0.0,
    "2019-02-26T13:00:00": 0.0,
    "2019-02-26T14:00:00": 0.0,
    "2019-02-26T15:00:00": 0.0,
    "2019-02-26T16:00:00": 0.0,
    "2019-02-26T17:00:00": 0.0,
    "2019-02-26T18:00:00": 0.0,
    "2019-02-26T19:00:00": 0.0,
    "2019-02-26T20:00:00": 0.0,
    "2019-02-26T21:00:00": 0.0041818427087548906,
    "2019-02-26T23:00:00": 0.0,
    "2019-02-27T00:00:00": 0.0,
    "2019-02-27T01:00:00": 0.0,
    "2019-02-27T02:00:00": 0.0,
    "2019-02-27T03:00:00": 0.0,
    "2019-02-27T04:00:00": 0.0,
    "2019-02-27T05:00:00": 0.0,
    "2019-02-27T06:00:00": 0.0,
    "2019-02-27T07:00:00": 0.0,
    "2019-02-27T09:00:00": 0.0,
    "2019-02-27T10:00:00": 0.0,
    "2019-02-27T11:00:00": 0.0,
    "2019-02-27T12:00:00": 0.0,
    "2019-02-27T13:00:00": 0.0,
    "2019-02-27T14:00:00": 0.0,
    "2019-02-27T15:00:00": 0.0,
    "2019-02-27T16:00:00": 0.0,
    "2019-02-27T17:00:00": 0.0,
    "2019-02-27T19:00:00": 0.0,
    "2019-02-27T20:00:00": 0.0,
    "2019-02-27T21:00:00": 0.0,
    "2019-02-27T22:00:00": 0.0,
    "2019-02-27T23:00:00": 0.0,
    "2019-02-28T00:00:00": 0.0,
    "2019-02-28T01:00:00": 0.006396833390763468,
    "2019-02-28T02:00:00": 0.0,
    "2019-02-28T03:00:00": 0.0,
    "2019-02-28T05:00:00": 0.0,
    "2019-02-28T06:00:00": 0.0,
    "2019-02-28T07:00:00": 0.0,
    "2019-02-28T08:00:00": 0.0,
    "2019-02-28T09:00:00": 0.0,
    "2019-02-28T10:00:00": 0.004874213836477987,
    "2019-02-28T11:00:00": 0.0,
    "2019-02-28T12:00:00": 0.0,
    "2019-02-28T13:00:00": 0.0,
    "2019-02-28T15:00:00": 0.0,
    "2019-02-28T16:00:00": 0.0,
    "2019-02-28T17:00:00": 0.0,
    "2019-02-28T18:00:00": 0.0,
    "2019-02-28T19:00:00": 0.0,
    "2019-02-28T20:00:00": 0.0,
    "2019-02-28T21:00:00": 0.003349031920460492,
    "2019-02-28T22:00:00": 0.0,
    "2019-02-28T23:00:00": 0.0,
    "2019-03-01T01:00:00": 0.0,
    "2019-03-01T02:00:00": 0.0,
    "2019-03-01T03:00:00": 0.0,
    "2019-03-01T04:00:00": 0.0,
    "2019-03-01T05:00:00": 0.0,
    "2019-03-01T06:00:00": 0.0,
    "2019-03-01T07:00:00": 0.0,
    "2019-03-01T08:00:00": 0.0,
    "2019-03-01T09:00:00": 0.0,
    "2019-03-01T11:00:00": 0.0,
    "2019-03-01T12:00:00": 0.0,
    "2019-03-01T13:00:00": 0.0,
    "2019-03-01T14:00:00": 0.005366945747845554,
    "2019-03-01T15:00:00": 0.0,
    "2019-03-01T16:00:00": 0.0,
    "2019-03-01T17:00:00": 0.0,
    "2019-03-01T18:00:00": 0.0,
    "2019-03-01T19:00:00": 0.0035827602435062472,
    "2019-03-01T21:00:00": 0.0,
    "2019-03-01T22:00:00": 0.0,
    "2019-03-01T23:00:00": 0.0,
    "2019-03-02T00:00:00": 0.0,
    "2019-03-02T01:00:00": 0.0,
    "2019-03-02T02:00:00": 0.0,
    "2019-03-02T03:00:00": 0.0,
    "2019-03-02T04:00:00": 0.0,
    "2019-03-02T05:00:00": 0.0,
    "2019-03-02T07:00:00": 0.0,
    "2019-03-02T08:00:00": 0.0,
    "2019-03-02T09:00:00": 0.0,
    "2019-03-02T10:00:00": 0.0,
    "2019-03-02T11:00:00": 0.0,
    "2019-03-02T12:00:00": 0.0,
    "2019-03-02T13:00:00": 0.0,
    "2019-03-02T14:00:00": 0.0,
    "2019-03-02T15:00:00": 0.0,
    "2019-03-02T17:00:00": 0.0,
    "2019-03-02T18:00:00": 0.0,
    "2019-03-02T19:00:00": 0.0,
    "2019-03-02T20:00:00": 0.0,
    "2019-03-02T21:00:00": 0.0,
    "2019-03-02T22:00:00": 0.0,
    "2019-03-02T23:00:00": 0.0,
    "2019-03-03T00:00:00": 0.0,
    "2019-03-03T01:00:00": 0.0,
    "2019-03-03T03:00:00": 0.0,
    "2019-03-03T04:00:00": 0.0,
    "2019-03-03T05:00:00": 0.0,
    "2019-03-03T06:00:00": 0.0,
    "2019-03-03T07:00:00": 0.0,
    "2019-03-03T08:00:00": 0.0,
    "2019-03-03T09:00:00": 0.0,
    "2019-03-03T10:00:00": 0.0,
    "2019-03-03T11:00:00": 0.0,
    "2019-03-03T13:00:00": 0.0,
    "2019-03-03T14:00:00": 0.0,
    "2019-03-03T15:00:00": 0.0,
    "2019-03-03T16:00:00": 0.0,
    "2019-03-03T17:00:00": 0.0,
    "2019-03-03T18:00:00": 0.0,
    "2019-03-03T19:00:00": 0.0,
    "2019-03-03T20:00:00": 0.0,
    "2019-03-03T21:00:00": 0.0,
    "2019-03-03T23:00:00": 0.0,
    "2019-03-04T00:00:00": 0.0,
    "2019-03-04T01:00:00": 0.0,
    "2019-03-04T02:00:00": 0.0,
    "2019-03-04T03:00:00": 0.0,
    "2019-03-04T04:00:00": 0.0,
    "2019-03-04T05:00:00": 0.0,
    "2019-03-04T06:00:00": 0.0,
    "2019-03-04T07:00:00": 0.0,
    "2019-03-04T09:00:00": 0.0,
    "2019-03-04T10:00:00": 0.0,
    "2019-03-04T11:00:00": 0.0,
    "2019-03-04T12:00:00": 0.0,
    "2019-03-04T13:00:00": 0.0,
    "2019-03-04T14:00:00": 0.0,
    "2019-03-04T15:00:00": 0.0,
    "2019-03-04T16:00:00": 0.0,
    "2019-03-04T17:00:00": 0.0,
    "2019-03-04T19:00:00": 0.0,
    "2019-03-04T20:00:00": 0.0,
    "2019-03-04T21:00:00": 0.0,
    "2019-03-04T22:00:00": 0.0,
    "2019-03-04T23:00:00": 0.0,
    "2019-03-05T00:00:00": 0.0,
    "2019-03-05T01:00:00": 0.0,
    "2019-03-05T02:00:00": 0.0,
    "2019-03-05T03:00:00": 0.0,
    "2019-03-05T05:00:00": 0.0,
    "2019-03-05T06:00:00": 0.0,
    "2019-03-05T07:00:00": 0.0,
    "2019-03-05T08:00:00": 0.0,
    "2019-03-05T09:00:00": 0.0,
    "2019-03-05T10:00:00": 0.0,
    "2019-03-05T11:00:00": 0.0,
    "2019-03-05T12:00:00": 0.0,
    "2019-03-05T13:00:00": 0.0,
    "2019-03-05T15:00:00": 0.0,
    "2019-03-05T16:00:00": 0.0,
    "2019-03-05T17:00:00": 0.0,
    "2019-03-05T18:00:00": 0.0,
    "2019-03-05T19:00:00": 0.0,
    "2019-03-05T20:00:00": 0.0,
    "2019-03-05T21:00:00": 0.0,
    "2019-03-05T22:00:00": 0.0,
    "2019-03-05T23:00:00": 0.0,
    "2019-03-06T01:00:00": 0.0,
    "2019-03-06T02:00:00": 0.0,
    "2019-03-06T03:00:00": 0.0,
    "2019-03-06T04:00:00": 0.0,
    "2019-03-06T05:00:00": 0.0,
    "2019-03-06T06:00:00": 0.0,
    "2019-03-06T07:00:00": 0.0,
    "2019-03-06T08:00:00": 0.0,
    "2019-03-06T09:00:00": 0.0,
    "2019-03-06T11:00:00": 0.0,
    "2019-03-06T12:00:00": 0.0,
    "2019-03-06T13:00:00": 0.0,
    "2019-03-06T14:00:00": 0.0,
    "2019-03-06T15:00:00": 0.0,
    "2019-03-06T16:00:00": 0.0,
    "2019-03-06T17:00:00": 0.0,
    "2019-03-06T18:00:00": 0.0,
    "2019-03-06T19:00:00": 0.0,
    "2019-03-06T21:00:00": 0.0,
    "2019-03-06T22:00:00": 0.0,
    "2019-03-06T23:00:00": 0.0,
    "2019-03-07T00:00:00": 0.0,
    "2019-03-07T01:00:00": 0.0,
    "2019-03-07T02:00:00": 0.0,
    "2019-03-07T03:00:00": 0.0,
    "2019-03-07T04:00:00": 0.0,
    "2019-03-07T05:00:00": 0.0,
    "2019-03-07T07:00:00": 0.0,
    "2019-03-07T08:00:00": 0.0,
    "2019-03-07T09:00:00": 0.0,
    "2019-03-07T10:00:00": 0.0,
    "2019-03-07T11:00:00": 0.0,
    "2019-03-07T12:00:00": 0.0,
    "2019-03-07T13:00:00": 0.0,
    "2019-03-07T14:00:00": 0.0,
    "2019-03-07T15:00:00": 0.0,
    "2019-03-07T17:00:00": 0.0,
    "2019-03-07T18:00:00": 0.0,
    "2019-03-07T19:00:00": 0.0,
    "2019-03-07T20:00:00": 0.0,
    "2019-03-07T21:00:00": 0.0,
    "2019-03-07T22:00:00": 0.0,
    "2019-03-07T23:00:00": 0.0,
    "2019-03-08T00:00:00": 0.0,
    "2019-03-08T01:00:00": 0.0,
    "2019-03-08T03:00:00": 0.0,
    "2019-03-08T04:00:00": 0.0,
    "2019-03-08T05:00:00": 0.0,
    "2019-03-08T06:00:00": 0.0,
    "2019-03-08T07:00:00": 0.0,
    "2019-03-08T08:00:00": 0.0,
    "2019-03-08T09:00:00": 0.0,
    "2019-03-08T10:00:00": 0.0,
    "2019-03-08T11:00:00": 0.0,
    "2019-03-08T13:00:00": 0.0,
    "2019-03-08T14:00:00": 0.0,
    "2019-03-08T15:00:00": 0.0,
    "2019-03-08T16:00:00": 0.0,
    "2019-03-08T17:00:00": 0.0,
    "2019-03-08T18:00:00": 0.0,
    "2019-03-08T19:00:00": 0.0,
    "2019-03-08T20:00:00": 0.0,
    "2019-03-08T21:00:00": 0.0,
    "2019-03-08T23:00:00": 0.0,
    "2019-03-09T00:00:00": 0.0,
    "2019-03-09T01:00:00": 0.0,
    "2019-03-09T02:00:00": 0.0,
    "2019-03-09T03:00:00": 0.0,
    "2019-03-09T04:00:00": 0.0,
    "2019-03-09T05:00:00": 0.0,
    "2019-03-09T06:00:00": 0.0,
    "2019-03-09T07:00:00": 0.0,
    "2019-03-09T09:00:00": 0.0,
    "2019-03-09T10:00:00": 0.0,
    "2019-03-09T11:00:00": 0.0,
    "2019-03-09T12:00:00": 0.0,
    "2019-03-09T13:00:00": 0.0,
    "2019-03-09T14:00:00": 0.0,
    "2019-03-09T15:00:00": 0.0,
    "2019-03-09T16:00:00": 0.0,
    "2019-03-09T17:00:00": 0.0,
    "2019-03-09T19:00:00": 0.0,
    "2019-03-09T20:00:00": 0.0,
    "2019-03-09T21:00:00": 0.0,
    "2019-03-09T22:00:00": 0.0,
    "2019-03-09T23:00:00": 0.0,
    "2019-03-10T00:00:00": 0.0,
    "2019-03-10T01:00:00": 0.0,
    "2019-03-10T02:00:00": 0.0,
    "2019-03-10T03:00:00": 0.0,
    "2019-03-10T05:00:00": 0.0,
    "2019-03-10T06:00:00": 0.0,
    "2019-03-10T07:00:00": 0.0,
    "2019-03-10T08:00:00": 0.0,
    "2019-03-10T09:00:00": 0.0,
    "2019-03-10T10:00:00": 0.0,
    "2019-03-10T11:00:00": 0.0,
    "2019-03-10T12:00:00": 0.0,
    "2019-03-10T13:00:00": 0.0,
    "2019-03-10T15:00:00": 0.0,
    "2019-03-10T16:00:00": 0.0,
    "2019-03-10T17:00:00": 0.0,
    "2019-03-10T18:00:00": 0.0,
    "2019-03-10T19:00:00": 0.0,
    "2019-03-10T20:00:00": 0.0,
    "2019-03-10T21:00:00": 0.0,
    "2019-03-10T22:00:00": 0.0,
    "2019-03-10T23:00:00": 0.0,
    "2019-03-11T01:00:00": 0.0,
    "2019-03-11T02:00:00": 0.0,
    "2019-03-11T03:00:00": 0.0,
    "2019-03-11T04:00:00": 0.0,
    "2019-03-11T05:00:00": 0.0,
    "2019-03-11T06:00:00": 0.0,
    "2019-03-11T07:00:00": 0.0,
    "2019-03-11T08:00:00": 0.0,
    "2019-03-11T09:00:00": 0.0,
    "2019-03-11T11:00:00": 0.0,
    "2019-03-11T12:00:00": 0.0,
    "2019-03-11T13:00:00": 0.0,
    "2019-03-11T14:00:00": 0.0,
    "2019-03-11T15:00:00": 0.0,
    "2019-03-11T16:00:00": 0.0,
    "2019-03-11T17:00:00": 0.0,
    "2019-03-11T18:00:00": 0.0,
    "2019-03-11T19:00:00": 0.0,
    "2019-03-11T21:00:00": 0.0,
    "2019-03-11T22:00:00": 0.0,
    "2019-03-11T23:00:00": 0.0,
    "2019-03-12T00:00:00": 0.0,
    "2019-03-12T01:00:00": 0.0,
    "2019-03-12T02:00:00": 0.0,
    "2019-03-12T03:00:00": 0.0,
    "2019-03-12T04:00:00": 0.0,
    "2019-03-12T05:00:00": 0.0,
    "2019-03-12T07:00:00": 0.0,
    "2019-03-12T08:00:00": 0.0,
    "2019-03-12T09:00:00": 0.0,
    "2019-03-12T10:00:00": 0.0,
    "2019-03-12T11:00:00": 0.0,
    "2019-03-12T12:00:00": 0.0,
    "2019-03-12T13:00:00": 0.0,
    "2019-03-12T14:00:00": 0.0,
    "2019-03-12T15:00:00": 0.0,
    "2019-03-12T17:00:00": 0.0030206449285083196,
    "2019-03-12T18:00:00": 0.0029981613740726024,
    "2019-03-12T19:00:00": 0.0,
    "2019-03-12T20:00:00": 0.0,
    "2019-03-12T21:00:00": 0.0,
    "2019-03-12T22:00:00": 0.0,
    "2019-03-12T23:00:00": 0.0,
    "2019-03-13T00:00:00": 0.0,
    "2019-03-13T01:00:00": 0.0,
    "2019-03-13T03:00:00": 0.0,
    "2019-03-13T04:00:00": 0.0,
    "2019-03-13T05:00:00": 0.0,
    "2019-03-13T06:00:00": 0.0,
    "2019-03-13T07:00:00": 0.0,
    "2019-03-13T08:00:00": 0.0,
    "2019-03-13T09:00:00": 0.0,
    "2019-03-13T10:00:00": 0.0,
    "2019-03-13T11:00:00": 0.0,
    "2019-03-13T13:00:00": 0.0,
    "2019-03-13T14:00:00": 0.0,
    "2019-03-13T15:00:00": 0.0,
    "2019-03-13T16:00:00": 0.0,
    "2019-03-13T17:00:00": 0.0,
    "2019-03-13T18:00:00": 0.0,
    "2019-03-13T19:00:00": 0.0,
    "2019-03-13T20:00:00": 0.0,
    "2019-03-13T21:00:00": 0.0,
    "2019-03-13T23:00:00": 0.0,
    "2019-03-14T00:00:00": 0.0,
    "2019-03-14T01:00:00": 0.0,
    "2019-03-14T02:00:00": 0.0,
    "2019-03-14T03:00:00": 0.0,
    "2019-03-14T04:00:00": 0.0,
    "2019-03-14T05:00:00": 0.0,
    "2019-03-14T06:00:00": 0.0,
    "2019-03-14T07:00:00": 0.0,
    "2019-03-14T09:00:00": 0.0,
    "2019-03-14T10:00:00": 0.0,
    "2019-03-14T11:00:00": 0.0,
    "2019-03-14T12:00:00": 0.0,
    "2019-03-14T13:00:00": 0.0,
    "2019-03-14T14:00:00": 0.0,
    "2019-03-14T15:00:00": 0.0,
    "2019-03-14T16:00:00": 0.0,
    "2019-03-14T17:00:00": 0.0,
    "2019-03-14T19:00:00": 0.0,
    "2019-03-14T20:00:00": 0.0,
    "2019-03-14T21:00:00": 0.0,
    "2019-03-14T22:00:00": 0.0,
    "2019-03-14T23:00:00": 0.0,
    "2019-03-15T00:00:00": 0.0,
    "2019-03-15T01:00:00": 0.0,
    "2019-03-15T02:00:00": 0.0,
    "2019-03-15T03:00:00": 0.0,
    "2019-03-15T05:00:00": 0.0,
    "2019-03-15T06:00:00": 0.0,
    "2019-03-15T07:00:00": 0.0,
    "2019-03-15T08:00:00": 0.0,
    "2019-03-15T09:00:00": 0.0,
    "2019-03-15T10:00:00": 0.0,
    "2019-03-15T11:00:00": 0.0,
    "2019-03-15T12:00:00": 0.0,
    "2019-03-15T13:00:00": 0.0,
    "2019-03-15T15:00:00": 0.02069605522876138,
    "2019-03-15T16:00:00": 0.025528650526841296,
    "2019-03-15T17:00:00": 0.03409437369972257,
    "2019-03-15T18:00:00": 0.02536055541299465,
    "2019-03-15T19:00:00": 0.040979193529397835,
    "2019-03-15T20:00:00": 0.0,
    "2019-03-15T21:00:00": 0.0,
    "2019-03-15T22:00:00": 0.0,
    "2019-03-15T23:00:00": 0.0,
    "2019-03-16T01:00:00": 0.0,
    "2019-03-16T02:00:00": 0.0,
    "2019-03-16T03:00:00": 0.0,
    "2019-03-16T04:00:00": 0.0,
    "2019-03-16T05:00:00": 0.003813633740622726,
    "2019-03-16T06:00:00": 0.0,
    "2019-03-16T07:00:00": 0.014110726918643934,
    "2019-03-16T08:00:00": 0.01689647194409791,
    "2019-03-16T09:00:00": 0.0,
    "2019-03-16T11:00:00": 0.0,
    "2019-03-16T12:00:00": 0.0,
    "2019-03-16T13:00:00": 0.01442201325755701,
    "2019-03-16T14:00:00": 0.015275865234554301,
    "2019-03-16T15:00:00": 0.0,
    "2019-03-16T16:00:00": 0.0,
    "2019-03-16T17:00:00": 0.0,
    "2019-03-16T18:00:00": 0.0,
    "2019-03-16T19:00:00": 0.0,
    "2019-03-16T21:00:00": 0.0,
    "2019-03-16T22:00:00": 0.0,
    "2019-03-16T23:00:00": 0.0,
    "2019-03-17T00:00:00": 0.0,
    "2019-03-17T01:00:00": 0.0,
    "2019-03-17T02:00:00": 0.0,
    "2019-03-17T03:00:00": 0.0,
    "2019-03-17T04:00:00": 0.0,
    "2019-03-17T05:00:00": 0.0,
    "2019-03-17T07:00:00": 0.0,
    "2019-03-17T08:00:00": 0.0,
    "2019-03-17T09:00:00": 0.0,
    "2019-03-17T10:00:00": 0.017422489160400945,
    "2019-03-17T11:00:00": 0.041787029411533734,
    "2019-03-17T12:00:00": 0.03339116128451708,
    "2019-03-17T13:00:00": 0.04135059859061885,
    "2019-03-17T14:00:00": 0.011247130122788917,
    "2019-03-17T15:00:00": 0.025661359110539603,
    "2019-03-17T17:00:00": 0.037696384768341425,
    "2019-03-17T18:00:00": 0.0,
    "2019-03-17T19:00:00": 0.014075799201379689,
    "2019-03-17T20:00:00": 0.0,
    "2019-03-17T21:00:00": 0.015014347384818653,
    "2019-03-17T22:00:00": 0.010667303886427832,
    "2019-03-17T23:00:00": 0.0379815778887611,
    "2019-03-18T00:00:00": 0.054687666847137946,
    "2019-03-18T01:00:00": 0.06312113132553399,
    "2019-03-18T03:00:00": 0.0,
    "2019-03-18T04:00:00": 0.0,
    "2019-03-18T05:00:00": 0.0,
    "2019-03-18T06:00:00": 0.0,
    "2019-03-18T07:00:00": 0.0,
    "2019-03-18T08:00:00": 0.0040904716073147255,
    "2019-03-18T09:00:00": 0.0,
    "2019-03-18T10:00:00": 0.0,
    "2019-03-18T11:00:00": 0.011153992757766342,
    "2019-03-18T12:00:00": 0.0,
    "2019-03-18T13:00:00": 0.0,
    "2019-03-18T14:00:00": 0.0,
    "2019-03-18T15:00:00": 0.0,
    "2019-03-18T16:00:00": 0.0,
    "2019-03-18T17:00:00": 0.0,
    "2019-03-18T18:00:00": 0.0,
    "2019-03-18T19:00:00": 0.0,
    "2019-03-18T20:00:00": 0.0,
    "2019-03-18T21:00:00": 0.0,
    "2019-03-18T22:00:00": 0.0,
    "2019-03-18T23:00:00": 0.0,
    "2019-03-19T00:00:00": 0.14319361918526846,
    "2019-03-19T01:00:00": 0.06215425588810838,
    "2019-03-19T02:00:00": 0.003108974054399919,
    "2019-03-19T03:00:00": 0.1424996117948111,
    "2019-03-19T04:00:00": 0.28335402444540625,
    "2019-03-19T05:00:00": 0.23890641660428677,
    "2019-03-19T06:00:00": 0.2723998259700065,
    "2019-03-19T07:00:00": 0.21129130551118744,
    "2019-03-19T08:00:00": 0.3028112015970932,
    "2019-03-19T09:00:00": 0.36097357382913503,
    "2019-03-19T10:00:00": 0.1978627534555197,
    "2019-03-19T11:00:00": 0.37199849909920946,
    "2019-03-19T12:00:00": 0.2996851846238197,
    "2019-03-19T13:00:00": 0.306354522882243,
    "2019-03-19T14:00:00": 0.20644532025824205,
    "2019-03-19T15:00:00": 0.17616383048785567,
    "2019-03-19T16:00:00": 0.13793511857485885,
    "2019-03-19T17:00:00": 0.0,
    "2019-03-19T18:00:00": 0.057401056175001554,
    "2019-03-19T19:00:00": 0.08042173410788249,
    "2019-03-19T20:00:00": 0.109428221081793,
    "2019-03-19T21:00:00": 0.111106870081675,
    "2019-03-19T22:00:00": 0.0,
    "2019-03-19T23:00:00": 0.0,
    "2019-03-20T00:00:00": 0.0,
    "2019-03-20T01:00:00": 0.0,
    "2019-03-20T02:00:00": 0.0,
    "2019-03-20T03:00:00": 0.0,
    "2019-03-20T04:00:00": 0.0,
    "2019-03-20T05:00:00": 0.0,
    "2019-03-20T06:00:00": 0.0,
    "2019-03-20T07:00:00": 0.0,
    "2019-03-20T08:00:00": 0.0,
    "2019-03-20T09:00:00": 0.0,
    "2019-03-20T10:00:00": 0.0,
    "2019-03-20T11:00:00": 0.0,
    "2019-03-20T12:00:00": 0.0036059615641762517,
    "2019-03-20T13:00:00": 0.0,
    "2019-03-20T14:00:00": 0.0,
    "2019-03-20T15:00:00": 0.0,
    "2019-03-20T16:00:00": 0.0,
    "2019-03-20T17:00:00": 0.0,
    "2019-03-20T18:00:00": 0.0,
    "2019-03-20T19:00:00": 0.0,
    "2019-03-20T20:00:00": 0.0,
    "2019-03-20T21:00:00": 0.0,
    "2019-03-20T22:00:00": 0.0,
    "2019-03-20T23:00:00": 0.0,
    "2019-03-21T00:00:00": 0.0,
    "2019-03-21T01:00:00": 0.0,
    "2019-03-21T02:00:00": 0.0,
    "2019-03-21T03:00:00": 0.0,
    "2019-03-21T04:00:00": 0.0,
    "2019-03-21T05:00:00": 0.0,
    "2019-03-21T06:00:00": 0.0,
    "2019-03-21T07:00:00": 0.0,
    "2019-03-21T08:00:00": 0.0,
    "2019-03-21T09:00:00": 0.0,
    "2019-03-21T10:00:00": 0.0,
    "2019-03-21T11:00:00": 0.0,
    "2019-03-21T12:00:00": 0.0,
    "2019-03-21T13:00:00": 0.0,
    "2019-03-21T14:00:00": 0.0,
    "2019-03-21T15:00:00": 0.0,
    "2019-03-21T16:00:00": 0.0,
    "2019-03-21T17:00:00": 0.13117037891893316,
    "2019-03-21T18:00:00": 0.10015911933882182,
    "2019-03-21T19:00:00": 0.0533778336149599,
    "2019-03-21T20:00:00": 0.08161065704295654,
    "2019-03-21T21:00:00": 0.146184471378084,
    "2019-03-21T22:00:00": 0.13387899213609372,
    "2019-03-21T23:00:00": 0.29564343945145266,
    "2019-03-22T00:00:00": 0.23259718988311243,
    "2019-03-22T01:00:00": 0.0,
    "2019-03-22T02:00:00": 0.0,
    "2019-03-22T03:00:00": 0.0,
    "2019-03-22T04:00:00": 0.0,
    "2019-03-22T05:00:00": 0.0,
    "2019-03-22T06:00:00": 0.0,
    "2019-03-22T07:00:00": 0.0,
    "2019-03-22T08:00:00": 0.0,
    "2019-03-22T09:00:00": 0.0,
    "2019-03-22T10:00:00": 0.0,
    "2019-03-22T11:00:00": 0.0,
    "2019-03-22T12:00:00": 0.05001384569989964,
    "2019-03-22T13:00:00": 0.03257147992270774,
    "2019-03-22T14:00:00": 0.0,
    "2019-03-22T15:00:00": 0.0,
    "2019-03-22T16:00:00": 0.013527617212588312,
    "2019-03-22T17:00:00": 0.2698874183985623,
    "2019-03-22T18:00:00": 0.32381422315425895,
    "2019-03-22T19:00:00": 0.3906147852268743,
    "2019-03-22T20:00:00": 0.37364599849390157,
    "2019-03-22T21:00:00": 0.3637520092211403,
    "2019-03-22T22:00:00": 0.4401185711361515,
    "2019-03-22T23:00:00": 0.2948624652368929,
    "2019-03-23T00:00:00": 0.3991507188892655,
    "2019-03-23T01:00:00": 0.4271838173392201,
    "2019-03-23T02:00:00": 0.7512703364110821,
    "2019-03-23T03:00:00": 0.7739001569766987,
    "2019-03-23T04:00:00": 0.4469230769230769,
    "2019-03-23T05:00:00": 0.5894910716597874,
    "2019-03-23T06:00:00": 0.6096829927002012,
    "2019-03-23T07:00:00": 0.7519749584344108,
    "2019-03-23T08:00:00": 0.7292872352663896,
    "2019-03-23T09:00:00": 0.2548036926274608,
    "2019-03-23T10:00:00": 0.4050617938657724,
    "2019-03-23T11:00:00": 0.306427180240128,
    "2019-03-23T12:00:00": 0.5128097937903017,
    "2019-03-23T13:00:00": 0.8804680476457275,
    "2019-03-23T14:00:00": 0.691644204851752,
    "2019-03-23T15:00:00": 0.9017066048773026,
    "2019-03-23T16:00:00": 0.9135309612213943,
    "2019-03-23T17:00:00": 0.8790201883005594,
    "2019-03-23T18:00:00": 0.1600729067605893,
    "2019-03-23T19:00:00": 0.4856695360526298,
    "2019-03-23T20:00:00": 0.0,
    "2019-03-23T21:00:00": 0.0,
    "2019-03-23T22:00:00": 0.0,
    "2019-03-23T23:00:00": 0.0,
    "2019-03-24T00:00:00": 0.0,
    "2019-03-24T01:00:00": 0.0,
    "2019-03-24T02:00:00": 0.030953593373391722,
    "2019-03-24T03:00:00": 0.29734677626439693,
    "2019-03-24T04:00:00": 0.33860352716271885,
    "2019-03-24T05:00:00": 0.2808801810195791,
    "2019-03-24T06:00:00": 0.29040215365107386,
    "2019-03-24T07:00:00": 0.08872884598454629,
    "2019-03-24T08:00:00": 0.06340221603866972,
    "2019-03-24T09:00:00": 0.07773785542496871,
    "2019-03-24T10:00:00": 0.13911200593408923,
    "2019-03-24T11:00:00": 0.3035775665606264,
    "2019-03-24T12:00:00": 0.12385975191651595,
    "2019-03-24T13:00:00": 0.07774532228242174,
    "2019-03-24T14:00:00": 0.0,
    "2019-03-24T15:00:00": 0.0,
    "2019-03-24T16:00:00": 0.0,
    "2019-03-24T17:00:00": 0.0,
    "2019-03-24T18:00:00": 0.0,
    "2019-03-24T19:00:00": 0.0,
    "2019-03-24T20:00:00": 0.0,
    "2019-03-24T21:00:00": 0.0,
    "2019-03-24T22:00:00": 0.0,
    "2019-03-24T23:00:00": 0.0,
    "2019-03-25T00:00:00": 0.0,
    "2019-03-25T01:00:00": 0.0,
    "2019-03-25T02:00:00": 0.0,
    "2019-03-25T03:00:00": 0.0,
    "2019-03-25T04:00:00": 0.0,
    "2019-03-25T15:00:00": 0.0,
    "2019-03-25T16:00:00": 0.0,
    "2019-03-25T19:00:00": 0.0,
    "2019-03-25T21:00:00": 0.0,
    "2019-03-25T22:00:00": 0.0,
    "2019-03-26T00:00:00": 0.0,
    "2019-03-26T01:00:00": 0.036093346033473944,
    "2019-03-26T11:00:00": 0.6893840104849279,
    "2019-03-26T12:00:00": 0.7339396284829721,
    "2019-03-26T14:00:00": 0.7866121935889377,
    "2019-03-26T16:00:00": 0.0,
    "2019-03-26T18:00:00": 0.5893259512006696,
    "2019-03-27T06:00:00": 0.0,
    "2019-03-27T07:00:00": 0.36207989854153455,
    "2019-03-27T08:00:00": 0.782374592491324,
    "2019-03-27T12:00:00": 0.40924876622189726,
    "2019-03-27T15:00:00": 0.0,
    "2019-03-27T16:00:00": 0.0,
    "2019-03-27T17:00:00": 0.0,
    "2019-03-27T18:00:00": 0.0,
    "2019-03-27T19:00:00": 0.0,
    "2019-03-27T20:00:00": 0.0,
    "2019-03-27T21:00:00": 0.0,
    "2019-03-27T22:00:00": 0.0,
    "2019-03-27T23:00:00": 0.0,
    "2019-03-28T00:00:00": 0.0,
    "2019-03-28T01:00:00": 0.0,
    "2019-03-28T02:00:00": 0.0,
    "2019-03-28T03:00:00": 0.0,
    "2019-03-28T04:00:00": 0.21239427276245232,
    "2019-03-28T05:00:00": 0.046720030185424755,
    "2019-03-28T06:00:00": 0.1615336151335469,
    "2019-03-28T07:00:00": 0.2674968586296303,
    "2019-03-28T08:00:00": 0.6105505430829071,
    "2019-03-28T09:00:00": 0.5575306456548286,
    "2019-03-28T10:00:00": 0.5702601993296563,
    "2019-03-28T11:00:00": 0.8628124460814939,
    "2019-03-28T12:00:00": 0.9061786259387397,
    "2019-03-28T13:00:00": 0.8868728857074055,
    "2019-03-28T14:00:00": 0.45460358056265987,
    "2019-03-28T15:00:00": 0.9647805214238847,
    "2019-03-28T16:00:00": 0.659048299559603,
    "2019-03-28T17:00:00": 0.7505784012126545,
    "2019-03-28T18:00:00": 0.7582763816208059,
    "2019-03-28T19:00:00": 0.032248802941476105,
    "2019-03-28T20:00:00": 0.0,
    "2019-03-28T21:00:00": 0.0,
    "2019-03-28T22:00:00": 0.0,
    "2019-03-28T23:00:00": 0.0,
    "2019-03-29T00:00:00": 0.0,
    "2019-03-29T01:00:00": 0.0,
    "2019-03-29T02:00:00": 0.0,
    "2019-03-29T03:00:00": 0.0,
    "2019-03-29T04:00:00": 0.407271426214852,
    "2019-03-29T05:00:00": 0.6942362156895644,
    "2019-03-29T06:00:00": 0.7894624427630078,
    "2019-03-29T07:00:00": 0.8429635409088663,
    "2019-03-29T08:00:00": 0.8419990274011075,
    "2019-03-29T09:00:00": 0.7637041892614587,
    "2019-03-29T10:00:00": 0.21985377032483358,
    "2019-03-29T11:00:00": 0.3099562581806954,
    "2019-03-29T12:00:00": 0.9111447266157331,
    "2019-03-29T13:00:00": 0.9218178959978139,
    "2019-03-29T14:00:00": 0.6006417241225296,
    "2019-03-29T15:00:00": 0.9080124705902936,
    "2019-03-29T16:00:00": 0.9248911535643449,
    "2019-03-29T17:00:00": 0.9576149425287356,
    "2019-03-29T18:00:00": 0.9544068578208215,
    "2019-03-29T19:00:00": 0.9007396773425803,
    "2019-03-29T20:00:00": 0.9533507397737163,
    "2019-03-29T21:00:00": 0.9791619033212904,
    "2019-03-29T22:00:00": 0.0,
    "2019-03-29T23:00:00": 0.0,
    "2019-03-30T00:00:00": 0.0,
    "2019-03-30T01:00:00": 0.0,
    "2019-03-30T02:00:00": 0.0,
    "2019-03-30T03:00:00": 0.0,
    "2019-03-30T04:00:00": 0.025033169437290254,
    "2019-03-30T05:00:00": 0.0,
    "2019-03-30T06:00:00": 0.0,
    "2019-03-30T07:00:00": 0.0,
    "2019-03-30T08:00:00": 0.27493357507157495,
    "2019-03-30T09:00:00": 0.6957335856895036,
    "2019-03-30T10:00:00": 0.0,
    "2019-03-30T11:00:00": 0.7370003860800125,
    "2019-03-30T12:00:00": 0.8489327215420008,
    "2019-03-30T13:00:00": 0.946015541311214,
    "2019-03-30T14:00:00": 0.942784394265049,
    "2019-03-30T15:00:00": 0.923507133938517,
    "2019-03-30T16:00:00": 0.44529243413810815,
    "2019-03-30T17:00:00": 0.38428566431822697,
    "2019-03-30T18:00:00": 0.8769622194784471,
    "2019-03-30T19:00:00": 0.8649706909112359,
    "2019-03-30T20:00:00": 0.0,
    "2019-03-30T21:00:00": 0.0,
    "2019-03-30T22:00:00": 0.0,
    "2019-03-30T23:00:00": 0.0,
    "2019-03-31T00:00:00": 0.0,
    "2019-03-31T01:00:00": 0.0,
    "2019-03-31T03:00:00": 0.18476249228871067,
    "2019-03-31T04:00:00": 0.13805206912307624,
    "2019-03-31T05:00:00": 0.757301489330268,
    "2019-03-31T06:00:00": 0.7169284888982892,
    "2019-03-31T07:00:00": 0.023366192040890837,
    "2019-03-31T08:00:00": 0.0,
    "2019-03-31T09:00:00": 0.27525496383632675,
    "2019-03-31T10:00:00": 0.6446867604456451,
    "2019-03-31T11:00:00": 0.8088393384811964,
    "2019-03-31T12:00:00": 0.34685390471818583,
    "2019-03-31T13:00:00": 0.6913611250627825,
    "2019-03-31T14:00:00": 0.6299809435261574,
    "2019-03-31T15:00:00": 0.4751577308035985,
    "2019-03-31T16:00:00": 0.0,
    "2019-03-31T17:00:00": 0.0,
    "2019-03-31T18:00:00": 0.0,
    "2019-03-31T19:00:00": 0.0,
    "2019-03-31T20:00:00": 0.0,
    "2019-03-31T21:00:00": 0.0,
    "2019-03-31T22:00:00": 0.0,
    "2019-03-31T23:00:00": 0.0,
    "2019-04-01T00:00:00": 0.0,
    "2019-04-01T01:00:00": 0.0,
    "2019-04-01T02:00:00": 0.0,
    "2019-04-01T04:00:00": 0.01755257492962411,
    "2019-04-01T05:00:00": 0.6797530007991562,
    "2019-04-01T06:00:00": 0.5738004122426329,
    "2019-04-01T07:00:00": 0.0,
    "2019-04-01T08:00:00": 0.0,
    "2019-04-01T09:00:00": 0.0,
    "2019-04-01T10:00:00": 0.07883621003568568,
    "2019-04-01T11:00:00": 0.1475542041248017,
    "2019-04-01T12:00:00": 0.9754572569054117,
    "2019-04-01T13:00:00": 0.9802396899940975,
    "2019-04-01T14:00:00": 0.9471691519105313,
    "2019-04-01T15:00:00": 0.9622639503024204,
    "2019-04-01T16:00:00": 0.9482737616645958,
    "2019-04-01T17:00:00": 0.9328752794421011,
    "2019-04-01T18:00:00": 0.9490413393744074,
    "2019-04-01T19:00:00": 0.9530435168541819,
    "2019-04-01T20:00:00": 0.8808618504435995,
    "2019-04-01T21:00:00": 1.0,
    "2019-04-01T22:00:00": 0.0,
    "2019-04-01T23:00:00": 0.0,
    "2019-04-02T00:00:00": 0.0,
    "2019-04-02T01:00:00": 0.0,
    "2019-04-02T02:00:00": 0.0,
    "2019-04-02T03:00:00": 0.0,
    "2019-04-02T04:00:00": 0.29069740460423316,
    "2019-04-02T05:00:00": 0.9415478065221244,
    "2019-04-02T06:00:00": 0.0,
    "2019-04-02T07:00:00": 0.0,
    "2019-04-02T08:00:00": 0.0,
    "2019-04-02T09:00:00": 0.0,
    "2019-04-02T10:00:00": 0.0,
    "2019-04-02T11:00:00": 0.0,
    "2019-04-02T12:00:00": 0.0,
    "2019-04-02T13:00:00": 0.0,
    "2019-04-02T14:00:00": 0.0,
    "2019-04-02T15:00:00": 0.1598337338731152,
    "2019-04-02T16:00:00": 0.0,
    "2019-04-02T17:00:00": 0.0,
    "2019-04-02T18:00:00": 0.23031705926688248,
    "2019-04-02T19:00:00": 0.2670551530008799,
    "2019-04-02T20:00:00": 0.0,
    "2019-04-02T21:00:00": 0.0,
    "2019-04-02T22:00:00": 0.0,
    "2019-04-02T23:00:00": 0.0,
    "2019-04-03T00:00:00": 0.0,
    "2019-04-03T01:00:00": 0.0,
    "2019-04-03T02:00:00": 0.0,
    "2019-04-03T03:00:00": 0.0,
    "2019-04-03T04:00:00": 0.0,
    "2019-04-03T05:00:00": 0.0,
    "2019-04-03T06:00:00": 0.0,
    "2019-04-03T07:00:00": 0.0,
    "2019-04-03T08:00:00": 0.0,
    "2019-04-03T09:00:00": 0.0,
    "2019-04-03T10:00:00": 0.0,
    "2019-04-03T11:00:00": 0.0,
    "2019-04-03T12:00:00": 0.0,
    "2019-04-03T13:00:00": 0.0,
    "2019-04-03T14:00:00": 0.0,
    "2019-04-03T15:00:00": 0.0,
    "2019-04-03T16:00:00": 0.0,
    "2019-04-03T17:00:00": 0.0,
    "2019-04-03T18:00:00": 0.0,
    "2019-04-03T19:00:00": 0.0057002597967431715,
    "2019-04-03T20:00:00": 0.0,
    "2019-04-03T21:00:00": 0.0,
    "2019-04-03T22:00:00": 0.0,
    "2019-04-03T23:00:00": 0.0,
    "2019-04-04T00:00:00": 0.0,
    "2019-04-04T01:00:00": 0.0,
    "2019-04-04T02:00:00": 0.0,
    "2019-04-04T03:00:00": 0.0,
    "2019-04-04T04:00:00": 0.0,
    "2019-04-04T05:00:00": 0.0,
    "2019-04-04T06:00:00": 0.0,
    "2019-04-04T07:00:00": 0.7578811412695684,
    "2019-04-04T08:00:00": 0.8745715251291459,
    "2019-04-04T09:00:00": 0.8599896630935839,
    "2019-04-04T10:00:00": 0.9011591117787585,
    "2019-04-04T11:00:00": 0.8793043918906989,
    "2019-04-04T12:00:00": 0.8727046814661626,
    "2019-04-04T13:00:00": 0.8763328353284897,
    "2019-04-04T14:00:00": 0.5526689481426805,
    "2019-04-04T15:00:00": 0.870523201557131,
    "2019-04-04T16:00:00": 0.8853425484677837,
    "2019-04-04T17:00:00": 0.847264173919433,
    "2019-04-04T18:00:00": 0.0,
    "2019-04-04T19:00:00": 0.0,
    "2019-04-04T20:00:00": 0.0,
    "2019-04-04T21:00:00": 0.0,
    "2019-04-04T22:00:00": 0.0,
    "2019-04-04T23:00:00": 0.11707895171039817,
    "2019-04-05T00:00:00": 0.0,
    "2019-04-05T01:00:00": 0.0,
    "2019-04-05T02:00:00": 0.0,
    "2019-04-05T03:00:00": 0.003893453442698971,
    "2019-04-05T04:00:00": 0.0,
    "2019-04-05T05:00:00": 0.0,
    "2019-04-05T06:00:00": 0.8523042991539801,
    "2019-04-05T07:00:00": 0.937030238082246,
    "2019-04-05T08:00:00": 0.9513365243640665,
    "2019-04-05T09:00:00": 0.9769213277770245,
    "2019-04-05T10:00:00": 0.8961890887271684,
    "2019-04-05T11:00:00": 0.9571837473657864,
    "2019-04-05T12:00:00": 0.8996465642395427,
    "2019-04-05T13:00:00": 0.0,
    "2019-04-05T14:00:00": 0.0,
    "2019-04-05T15:00:00": 0.0,
    "2019-04-05T16:00:00": 0.0,
    "2019-04-05T17:00:00": 0.021349894230773128,
    "2019-04-05T18:00:00": 0.9628655135316478,
    "2019-04-05T19:00:00": 0.7564165424120765,
    "2019-04-05T20:00:00": 0.0,
    "2019-04-05T21:00:00": 0.0,
    "2019-04-05T22:00:00": 1.0,
    "2019-04-05T23:00:00": 0.0,
    "2019-04-06T00:00:00": 0.15366249958550254,
    "2019-04-06T01:00:00": 0.47151463775930386,
    "2019-04-06T02:00:00": 0.0,
    "2019-04-06T03:00:00": 0.0,
    "2019-04-06T04:00:00": 0.0,
    "2019-04-06T05:00:00": 0.0,
    "2019-04-06T06:00:00": 0.0,
    "2019-04-06T07:00:00": 0.0,
    "2019-04-06T08:00:00": 0.0,
    "2019-04-06T09:00:00": 0.0,
    "2019-04-06T10:00:00": 0.0,
    "2019-04-06T11:00:00": 0.0,
    "2019-04-06T12:00:00": 0.0,
    "2019-04-06T13:00:00": 0.0,
    "2019-04-06T14:00:00": 0.0,
    "2019-04-06T15:00:00": 0.004471258278599851,
    "2019-04-06T16:00:00": 0.023168004692254118
}
