# Supplementary material for: A data science approach for multi-sensor marine observatory data monitoring cold water corals (Paragorgia arborea) in two campaigns
Source: PLoS One. 2023 Jul 19;18(7):e0282723. doi: 10.1371/journal.pone.0282723 (PMC10355400; doi:10.1371/journal.pone.0282723)
Supplement: S1 Data — Time series of non-image sensor data with an hourly resolution used in the experiments described in this paper and the result time series of polyp activity estimation. (XZ) [file pone.0282723.s015.xz › S1_Data/final-activity-time-series/Gamma1_and_Gamma1-2_blue_activity.json]

{
    "2017-11-22T15:00:00": 0.3456146448847179,
    "2017-11-22T16:00:00": 0.0,
    "2017-11-22T17:00:00": 0.12066041407944246,
    "2017-11-22T18:00:00": 0.0,
    "2017-11-22T19:00:00": 0.0,
    "2017-11-22T20:00:00": 0.0,
    "2017-11-22T21:00:00": 0.0,
    "2017-11-22T22:00:00": 0.0,
    "2017-11-22T23:00:00": 0.0,
    "2017-11-23T00:00:00": 0.0,
    "2017-11-23T01:00:00": 0.0,
    "2017-11-23T02:00:00": 0.0,
    "2017-11-23T03:00:00": 0.0,
    "2017-11-23T04:00:00": 0.0,
    "2017-11-23T05:00:00": 0.0,
    "2017-11-23T06:00:00": 0.0,
    "2017-11-23T07:00:00": 0.0,
    "2017-11-23T08:00:00": 0.0,
    "2017-11-23T09:00:00": 0.0,
    "2017-11-23T10:00:00": 0.0,
    "2017-11-23T11:00:00": 0.0,
    "2017-11-23T12:00:00": 0.0,
    "2017-11-23T13:00:00": 0.0,
    "2017-11-23T14:00:00": 0.0,
    "2017-11-23T15:00:00": 0.0,
    "2017-11-23T16:00:00": 0.0,
    "2017-11-23T17:00:00": 0.0,
    "2017-11-23T18:00:00": 1.0,
    "2017-11-23T19:00:00": 0.920167549587286,
    "2017-11-23T20:00:00": 1.0,
    "2017-11-23T21:00:00": 1.0,
    "2017-11-23T22:00:00": 1.0,
    "2017-11-23T23:00:00": 1.0,
    "2017-11-24T00:00:00": 1.0,
    "2017-11-24T01:00:00": 1.0,
    "2017-11-24T02:00:00": 1.0,
    "2017-11-24T03:00:00": 1.0,
    "2017-11-24T04:00:00": 1.0,
    "2017-11-24T05:00:00": 1.0,
    "2017-11-24T06:00:00": 1.0,
    "2017-11-24T07:00:00": 1.0,
    "2017-11-24T08:00:00": 1.0,
    "2017-11-24T09:00:00": 0.0,
    "2017-11-24T10:00:00": 0.0,
    "2017-11-24T11:00:00": 0.0,
    "2017-11-24T12:00:00": 0.0,
    "2017-11-24T13:00:00": 0.9400979530327765,
    "2017-11-24T14:00:00": 0.15187004155647904,
    "2017-11-24T15:00:00": 1.0,
    "2017-11-24T16:00:00": 0.9491706795077581,
    "2017-11-24T17:00:00": 1.0,
    "2017-11-24T18:00:00": 1.0,
    "2017-11-24T19:00:00": 0.0,
    "2017-11-24T20:00:00": 0.0,
    "2017-11-24T21:00:00": 0.0,
    "2017-11-24T22:00:00": 1.0,
    "2017-11-24T23:00:00": 1.0,
    "2017-11-25T00:00:00": 0.8945841392649904,
    "2017-11-25T01:00:00": 1.0,
    "2017-11-25T02:00:00": 1.0,
    "2017-11-25T03:00:00": 1.0,
    "2017-11-25T04:00:00": 0.9003108808290156,
    "2017-11-25T05:00:00": 0.7296955917645572,
    "2017-11-25T06:00:00": 0.0,
    "2017-11-25T07:00:00": 0.8088646532438478,
    "2017-11-25T08:00:00": 0.0,
    "2017-11-25T09:00:00": 0.0,
    "2017-11-25T10:00:00": 1.0,
    "2017-11-25T11:00:00": 0.0,
    "2017-11-25T12:00:00": 0.0,
    "2017-11-25T13:00:00": 0.23151930425616024,
    "2017-11-25T14:00:00": 0.9138418079096046,
    "2017-11-25T15:00:00": 0.0,
    "2017-11-25T16:00:00": 0.9113390928725702,
    "2017-11-25T17:00:00": 1.0,
    "2017-11-25T18:00:00": 0.9028231451236585,
    "2017-11-25T19:00:00": 0.7246235359732293,
    "2017-11-25T20:00:00": 0.0,
    "2017-11-25T21:00:00": 0.0,
    "2017-11-25T22:00:00": 0.0,
    "2017-11-25T23:00:00": 1.0,
    "2017-11-26T00:00:00": 0.0,
    "2017-11-26T01:00:00": 1.0,
    "2017-11-26T02:00:00": 1.0,
    "2017-11-26T03:00:00": 1.0,
    "2017-11-26T04:00:00": 1.0,
    "2017-11-26T05:00:00": 1.0,
    "2017-11-26T06:00:00": 0.0,
    "2017-11-26T07:00:00": 0.9317716333845366,
    "2017-11-26T08:00:00": 1.0,
    "2017-11-26T09:00:00": 0.9395632960748636,
    "2017-11-26T10:00:00": 1.0,
    "2017-11-26T11:00:00": 1.0,
    "2017-11-26T12:00:00": 1.0,
    "2017-11-26T13:00:00": 1.0,
    "2017-11-26T15:00:00": 0.0,
    "2017-11-26T16:00:00": 0.8113919894944189,
    "2017-11-26T17:00:00": 1.0,
    "2017-11-26T18:00:00": 1.0,
    "2017-11-26T19:00:00": 1.0,
    "2017-11-26T20:00:00": 1.0,
    "2017-11-26T21:00:00": 1.0,
    "2017-11-26T22:00:00": 1.0,
    "2017-11-26T23:00:00": 1.0,
    "2017-11-27T00:00:00": 0.6045778736108808,
    "2017-11-27T01:00:00": 1.0,
    "2017-11-27T02:00:00": 1.0,
    "2017-11-27T03:00:00": 1.0,
    "2017-11-27T04:00:00": 1.0,
    "2017-11-27T05:00:00": 1.0,
    "2017-11-27T06:00:00": 1.0,
    "2017-11-27T07:00:00": 1.0,
    "2017-11-27T08:00:00": 1.0,
    "2017-11-27T09:00:00": 1.0,
    "2017-11-27T10:00:00": 1.0,
    "2017-11-27T11:00:00": 1.0,
    "2017-11-27T12:00:00": 1.0,
    "2017-11-27T13:00:00": 1.0,
    "2017-11-27T14:00:00": 1.0,
    "2017-11-27T15:00:00": 1.0,
    "2017-11-27T16:00:00": 1.0,
    "2017-11-27T17:00:00": 1.0,
    "2017-11-27T18:00:00": 0.0,
    "2017-11-27T19:00:00": 0.0,
    "2017-11-27T20:00:00": 0.0,
    "2017-11-27T21:00:00": 0.0,
    "2017-11-27T22:00:00": 0.0,
    "2017-11-27T23:00:00": 0.0,
    "2017-11-28T00:00:00": 0.0,
    "2017-11-28T01:00:00": 0.0,
    "2017-11-28T02:00:00": 0.0,
    "2017-11-28T03:00:00": 0.0,
    "2017-11-28T04:00:00": 0.0,
    "2017-11-28T05:00:00": 0.18881672738792968,
    "2017-11-28T06:00:00": 0.0,
    "2017-11-28T07:00:00": 0.0,
    "2017-11-28T08:00:00": 0.0,
    "2017-11-28T09:00:00": 0.0,
    "2017-11-28T10:00:00": 0.0,
    "2017-11-28T11:00:00": 0.0,
    "2017-11-28T12:00:00": 1.0,
    "2017-11-28T13:00:00": 1.0,
    "2017-11-28T14:00:00": 0.0,
    "2017-11-28T15:00:00": 0.0,
    "2017-11-28T16:00:00": 0.601185536455246,
    "2017-11-28T17:00:00": 0.8404115586690017,
    "2017-11-28T18:00:00": 1.0,
    "2017-11-28T19:00:00": 1.0,
    "2017-11-28T20:00:00": 1.0,
    "2017-11-28T21:00:00": 0.6744152046783626,
    "2017-11-28T22:00:00": 1.0,
    "2017-11-28T23:00:00": 0.8914956011730205,
    "2017-11-29T00:00:00": 0.4491257285595337,
    "2017-11-29T01:00:00": 0.11973101525340331,
    "2017-11-29T02:00:00": 0.0,
    "2017-11-29T03:00:00": 0.0,
    "2017-11-29T04:00:00": 0.0,
    "2017-11-29T05:00:00": 0.0,
    "2017-11-29T06:00:00": 0.0,
    "2017-11-29T07:00:00": 0.0,
    "2017-11-29T08:00:00": 0.0,
    "2017-11-29T09:00:00": 0.0,
    "2017-12-07T12:00:00": 0.0,
    "2017-12-07T13:00:00": 0.0,
    "2017-12-07T14:00:00": 1.0,
    "2017-12-07T15:00:00": 1.0,
    "2017-12-07T16:00:00": 1.0,
    "2017-12-07T17:00:00": 1.0,
    "2017-12-07T18:00:00": 0.0,
    "2017-12-07T19:00:00": 0.0,
    "2017-12-07T20:00:00": 0.7897507897507897,
    "2017-12-07T21:00:00": 1.0,
    "2017-12-07T22:00:00": 0.4829634806919448,
    "2017-12-07T23:00:00": 0.0,
    "2017-12-08T00:00:00": 1.0,
    "2017-12-08T01:00:00": 1.0,
    "2017-12-08T02:00:00": 1.0,
    "2017-12-08T03:00:00": 1.0,
    "2017-12-08T04:00:00": 1.0,
    "2017-12-08T05:00:00": 1.0,
    "2017-12-08T06:00:00": 1.0,
    "2017-12-08T07:00:00": 1.0,
    "2017-12-08T08:00:00": 1.0,
    "2017-12-08T09:00:00": 0.0,
    "2017-12-08T10:00:00": 1.0,
    "2017-12-08T11:00:00": 1.0,
    "2017-12-08T12:00:00": 1.0,
    "2017-12-08T13:00:00": 1.0,
    "2017-12-08T14:00:00": 1.0,
    "2017-12-08T15:00:00": 1.0,
    "2017-12-08T16:00:00": 1.0,
    "2017-12-08T17:00:00": 1.0,
    "2017-12-08T18:00:00": 1.0,
    "2017-12-08T19:00:00": 1.0,
    "2017-12-08T20:00:00": 0.0,
    "2017-12-08T21:00:00": 0.0,
    "2017-12-08T22:00:00": 0.0,
    "2017-12-08T23:00:00": 0.7751412429378531,
    "2017-12-09T00:00:00": 0.7160280891955156,
    "2017-12-09T01:00:00": 0.0,
    "2017-12-09T02:00:00": 0.0,
    "2017-12-09T03:00:00": 0.0,
    "2017-12-09T04:00:00": 0.0,
    "2017-12-09T05:00:00": 0.0,
    "2017-12-09T06:00:00": 0.0,
    "2017-12-09T07:00:00": 0.0,
    "2017-12-09T08:00:00": 0.0,
    "2017-12-09T09:00:00": 1.0,
    "2017-12-09T10:00:00": 1.0,
    "2017-12-09T11:00:00": 1.0,
    "2017-12-09T12:00:00": 1.0,
    "2017-12-09T13:00:00": 1.0,
    "2017-12-09T14:00:00": 1.0,
    "2017-12-09T15:00:00": 1.0,
    "2017-12-09T16:00:00": 0.8039793662490788,
    "2017-12-09T17:00:00": 1.0,
    "2017-12-09T18:00:00": 1.0,
    "2017-12-09T19:00:00": 1.0,
    "2017-12-09T20:00:00": 0.0,
    "2017-12-09T21:00:00": 0.0,
    "2017-12-09T22:00:00": 0.0,
    "2017-12-09T23:00:00": 0.0,
    "2017-12-10T00:00:00": 0.5003312355084465,
    "2017-12-10T01:00:00": 1.0,
    "2017-12-10T02:00:00": 1.0,
    "2017-12-10T03:00:00": 0.0,
    "2017-12-10T04:00:00": 0.0,
    "2017-12-10T05:00:00": 0.8175618073316283,
    "2017-12-10T06:00:00": 1.0,
    "2017-12-10T07:00:00": 1.0,
    "2017-12-10T08:00:00": 1.0,
    "2017-12-10T09:00:00": 1.0,
    "2017-12-10T10:00:00": 1.0,
    "2017-12-10T11:00:00": 1.0,
    "2017-12-10T12:00:00": 0.6575669895584351,
    "2017-12-10T13:00:00": 1.0,
    "2017-12-10T14:00:00": 0.0,
    "2017-12-10T15:00:00": 0.0,
    "2017-12-10T16:00:00": 0.0,
    "2017-12-10T17:00:00": 0.0,
    "2017-12-10T18:00:00": 0.0,
    "2017-12-10T19:00:00": 0.0,
    "2017-12-10T20:00:00": 0.0,
    "2017-12-10T21:00:00": 1.0,
    "2017-12-10T22:00:00": 1.0,
    "2017-12-10T23:00:00": 1.0,
    "2017-12-11T00:00:00": 1.0,
    "2017-12-11T01:00:00": 1.0,
    "2017-12-11T02:00:00": 1.0,
    "2017-12-11T03:00:00": 0.15032058893374495,
    "2017-12-11T04:00:00": 1.0,
    "2017-12-11T05:00:00": 1.0,
    "2017-12-11T06:00:00": 1.0,
    "2017-12-11T07:00:00": 1.0,
    "2017-12-11T08:00:00": 1.0,
    "2017-12-11T09:00:00": 1.0,
    "2017-12-11T10:00:00": 1.0,
    "2017-12-11T11:00:00": 1.0,
    "2017-12-11T12:00:00": 1.0,
    "2017-12-11T13:00:00": 1.0,
    "2017-12-11T14:00:00": 1.0,
    "2017-12-11T15:00:00": 0.905631479736098,
    "2017-12-11T16:00:00": 0.0,
    "2017-12-11T17:00:00": 0.0,
    "2017-12-11T18:00:00": 0.0,
    "2017-12-11T19:00:00": 0.27425166297117515,
    "2017-12-11T20:00:00": 0.816432720232333,
    "2017-12-11T21:00:00": 1.0,
    "2017-12-11T22:00:00": 1.0,
    "2017-12-11T23:00:00": 1.0,
    "2017-12-12T00:00:00": 1.0,
    "2017-12-12T01:00:00": 1.0,
    "2017-12-12T02:00:00": 1.0,
    "2017-12-12T03:00:00": 1.0,
    "2017-12-12T04:00:00": 1.0,
    "2017-12-12T05:00:00": 1.0,
    "2017-12-12T06:00:00": 1.0,
    "2017-12-12T07:00:00": 1.0,
    "2017-12-12T08:00:00": 1.0,
    "2017-12-15T15:00:00": 0.4451164874551971,
    "2017-12-15T16:00:00": 1.0,
    "2017-12-15T17:00:00": 1.0,
    "2017-12-15T18:00:00": 0.0,
    "2017-12-15T19:00:00": 0.0,
    "2017-12-15T20:00:00": 0.2863664660717991,
    "2017-12-15T21:00:00": 0.8025286973881218,
    "2017-12-15T22:00:00": 1.0,
    "2017-12-15T23:00:00": 1.0,
    "2017-12-16T00:00:00": 1.0,
    "2017-12-16T01:00:00": 1.0,
    "2017-12-16T02:00:00": 1.0,
    "2017-12-16T03:00:00": 1.0,
    "2017-12-16T04:00:00": 1.0,
    "2017-12-16T05:00:00": 0.0,
    "2017-12-16T06:00:00": 0.0,
    "2017-12-16T07:00:00": 0.0,
    "2017-12-16T08:00:00": 0.0,
    "2017-12-16T09:00:00": 0.0,
    "2017-12-16T10:00:00": 0.5016255498183209,
    "2017-12-16T11:00:00": 0.8315663132626525,
    "2017-12-16T12:00:00": 0.3003156470765068,
    "2017-12-16T13:00:00": 0.0,
    "2017-12-16T14:00:00": 0.1762755571928532,
    "2017-12-16T15:00:00": 1.0,
    "2017-12-16T16:00:00": 1.0,
    "2017-12-16T17:00:00": 1.0,
    "2017-12-16T18:00:00": 1.0,
    "2017-12-16T19:00:00": 0.20562130177514792,
    "2017-12-16T20:00:00": 0.0,
    "2017-12-16T21:00:00": 0.0,
    "2017-12-16T22:00:00": 0.0,
    "2017-12-16T23:00:00": 0.0,
    "2017-12-17T00:00:00": 0.0,
    "2017-12-17T01:00:00": 0.21890986064561652,
    "2017-12-17T02:00:00": 0.7400461183704843,
    "2017-12-17T03:00:00": 0.0,
    "2017-12-17T04:00:00": 0.0,
    "2017-12-17T06:00:00": 0.0,
    "2017-12-17T07:00:00": 0.0,
    "2017-12-17T08:00:00": 0.0,
    "2017-12-17T09:00:00": 0.0,
    "2017-12-17T10:00:00": 0.0,
    "2017-12-17T11:00:00": 0.0,
    "2017-12-17T12:00:00": 0.0,
    "2017-12-17T13:00:00": 0.0,
    "2017-12-17T14:00:00": 0.0,
    "2017-12-17T15:00:00": 0.0,
    "2017-12-17T16:00:00": 0.0,
    "2017-12-17T17:00:00": 1.0,
    "2017-12-17T18:00:00": 0.46841410522345844,
    "2017-12-17T19:00:00": 1.0,
    "2017-12-17T20:00:00": 1.0,
    "2017-12-17T21:00:00": 1.0,
    "2017-12-17T22:00:00": 1.0,
    "2017-12-17T23:00:00": 1.0,
    "2017-12-18T00:00:00": 1.0,
    "2017-12-18T01:00:00": 1.0,
    "2017-12-18T02:00:00": 0.928144443088935,
    "2017-12-18T03:00:00": 0.9464973056197075,
    "2017-12-18T04:00:00": 0.5602894988392735,
    "2017-12-18T05:00:00": 1.0,
    "2017-12-18T06:00:00": 1.0,
    "2017-12-18T07:00:00": 0.78945222237325,
    "2017-12-18T08:00:00": 1.0,
    "2017-12-18T09:00:00": 0.0,
    "2017-12-18T10:00:00": 0.0,
    "2017-12-18T11:00:00": 0.0,
    "2017-12-18T12:00:00": 0.0,
    "2017-12-18T13:00:00": 0.0,
    "2017-12-18T14:00:00": 0.0,
    "2017-12-18T15:00:00": 0.4775101567034243,
    "2017-12-18T16:00:00": 0.18795620437956204,
    "2017-12-18T17:00:00": 1.0,
    "2017-12-18T18:00:00": 0.0,
    "2017-12-18T19:00:00": 1.0,
    "2017-12-18T20:00:00": 1.0,
    "2017-12-18T21:00:00": 1.0,
    "2017-12-18T22:00:00": 1.0,
    "2017-12-18T23:00:00": 1.0,
    "2017-12-19T00:00:00": 1.0,
    "2017-12-19T01:00:00": 1.0,
    "2017-12-19T02:00:00": 1.0,
    "2017-12-19T03:00:00": 1.0,
    "2017-12-19T04:00:00": 1.0,
    "2017-12-19T05:00:00": 0.0,
    "2017-12-19T06:00:00": 1.0,
    "2017-12-19T07:00:00": 1.0,
    "2017-12-19T08:00:00": 1.0,
    "2017-12-19T09:00:00": 1.0,
    "2017-12-19T10:00:00": 1.0,
    "2017-12-19T11:00:00": 0.7244444444444444,
    "2017-12-19T12:00:00": 0.0,
    "2017-12-19T13:00:00": 0.0,
    "2017-12-19T14:00:00": 0.0,
    "2017-12-19T15:00:00": 1.0,
    "2017-12-19T16:00:00": 1.0,
    "2017-12-19T17:00:00": 1.0,
    "2017-12-19T18:00:00": 1.0,
    "2017-12-19T23:00:00": 0.0,
    "2017-12-20T00:00:00": 1.0,
    "2017-12-20T01:00:00": 0.0,
    "2017-12-20T02:00:00": 0.0,
    "2017-12-20T03:00:00": 0.0,
    "2017-12-20T04:00:00": 0.55647704707394,
    "2017-12-20T05:00:00": 0.8980955984361205,
    "2017-12-20T06:00:00": 1.0,
    "2017-12-20T07:00:00": 0.0,
    "2017-12-20T08:00:00": 0.0,
    "2017-12-20T09:00:00": 0.0,
    "2017-12-20T10:00:00": 0.6879515264507108,
    "2017-12-20T11:00:00": 1.0,
    "2017-12-20T12:00:00": 1.0,
    "2017-12-20T13:00:00": 1.0,
    "2017-12-20T14:00:00": 1.0,
    "2017-12-20T15:00:00": 1.0,
    "2017-12-20T16:00:00": 1.0,
    "2017-12-20T17:00:00": 1.0,
    "2017-12-20T18:00:00": 1.0,
    "2017-12-20T19:00:00": 1.0,
    "2017-12-20T20:00:00": 1.0,
    "2017-12-20T21:00:00": 1.0,
    "2017-12-20T22:00:00": 1.0,
    "2017-12-20T23:00:00": 0.9005145797598628,
    "2017-12-21T00:00:00": 0.760977983213721,
    "2017-12-21T01:00:00": 0.0,
    "2017-12-21T02:00:00": 0.0,
    "2017-12-21T03:00:00": 0.0,
    "2017-12-21T04:00:00": 0.0,
    "2017-12-21T05:00:00": 0.0,
    "2017-12-21T06:00:00": 0.0,
    "2017-12-21T07:00:00": 0.0,
    "2017-12-21T08:00:00": 0.0,
    "2017-12-21T09:00:00": 0.0,
    "2017-12-21T10:00:00": 0.0,
    "2017-12-21T11:00:00": 0.0,
    "2017-12-21T12:00:00": 0.0,
    "2017-12-21T13:00:00": 0.0,
    "2017-12-21T14:00:00": 1.0,
    "2017-12-21T15:00:00": 1.0,
    "2017-12-21T16:00:00": 1.0,
    "2017-12-21T17:00:00": 1.0,
    "2017-12-21T18:00:00": 1.0,
    "2017-12-21T19:00:00": 0.22972806693736927,
    "2017-12-21T20:00:00": 0.0,
    "2017-12-21T21:00:00": 0.0,
    "2017-12-21T22:00:00": 0.9229472670358777,
    "2017-12-21T23:00:00": 0.0,
    "2017-12-22T00:00:00": 0.0,
    "2017-12-22T01:00:00": 0.0,
    "2017-12-22T02:00:00": 0.4004487482286254,
    "2017-12-22T03:00:00": 1.0,
    "2017-12-22T04:00:00": 0.9266254206013242,
    "2017-12-22T05:00:00": 0.7455337690631808,
    "2017-12-22T06:00:00": 0.0,
    "2017-12-22T07:00:00": 0.0,
    "2017-12-22T08:00:00": 0.0,
    "2017-12-22T09:00:00": 0.0,
    "2017-12-22T10:00:00": 0.2763191435126179,
    "2017-12-22T11:00:00": 1.0,
    "2017-12-22T12:00:00": 1.0,
    "2017-12-22T13:00:00": 1.0,
    "2017-12-22T14:00:00": 1.0,
    "2017-12-22T15:00:00": 1.0,
    "2017-12-22T16:00:00": 1.0,
    "2017-12-22T17:00:00": 1.0,
    "2017-12-22T18:00:00": 0.776983475917028,
    "2017-12-22T19:00:00": 0.7863247863247863,
    "2017-12-22T20:00:00": 0.7005205180970827,
    "2017-12-22T21:00:00": 0.0,
    "2017-12-22T22:00:00": 1.0,
    "2017-12-22T23:00:00": 0.0,
    "2017-12-23T00:00:00": 0.0,
    "2017-12-23T01:00:00": 0.0,
    "2017-12-23T02:00:00": 0.0,
    "2017-12-23T03:00:00": 0.0,
    "2017-12-23T04:00:00": 0.9299941072480848,
    "2017-12-23T05:00:00": 1.0,
    "2017-12-23T06:00:00": 1.0,
    "2017-12-23T07:00:00": 1.0,
    "2017-12-23T08:00:00": 1.0,
    "2017-12-23T09:00:00": 0.0,
    "2017-12-23T10:00:00": 0.0,
    "2017-12-23T11:00:00": 1.0,
    "2017-12-23T12:00:00": 1.0,
    "2017-12-23T13:00:00": 1.0,
    "2017-12-23T14:00:00": 1.0,
    "2017-12-23T15:00:00": 1.0,
    "2017-12-23T16:00:00": 0.37095511482254695,
    "2017-12-23T17:00:00": 0.0,
    "2017-12-23T18:00:00": 0.0,
    "2017-12-23T19:00:00": 0.0,
    "2017-12-23T20:00:00": 0.0,
    "2017-12-23T21:00:00": 0.0,
    "2017-12-23T22:00:00": 0.0,
    "2017-12-23T23:00:00": 0.0,
    "2017-12-24T00:00:00": 0.0,
    "2017-12-24T01:00:00": 0.0,
    "2017-12-24T02:00:00": 0.9007664380798709,
    "2017-12-24T03:00:00": 1.0,
    "2017-12-24T04:00:00": 1.0,
    "2017-12-24T05:00:00": 1.0,
    "2017-12-24T06:00:00": 1.0,
    "2017-12-24T07:00:00": 1.0,
    "2017-12-24T08:00:00": 1.0,
    "2017-12-24T09:00:00": 0.9045965034155378,
    "2017-12-24T10:00:00": 1.0,
    "2017-12-24T11:00:00": 1.0,
    "2017-12-24T12:00:00": 1.0,
    "2017-12-24T13:00:00": 1.0,
    "2017-12-24T14:00:00": 0.0,
    "2017-12-24T15:00:00": 0.0,
    "2017-12-24T16:00:00": 1.0,
    "2017-12-24T17:00:00": 1.0,
    "2017-12-24T18:00:00": 0.0,
    "2017-12-24T19:00:00": 0.0,
    "2017-12-24T20:00:00": 0.0,
    "2017-12-24T21:00:00": 0.0,
    "2017-12-24T22:00:00": 0.0,
    "2017-12-24T23:00:00": 0.0,
    "2017-12-25T00:00:00": 0.0,
    "2017-12-25T01:00:00": 0.0,
    "2017-12-25T02:00:00": 0.0,
    "2017-12-25T03:00:00": 0.0,
    "2017-12-25T04:00:00": 0.0,
    "2017-12-25T05:00:00": 0.0,
    "2017-12-25T06:00:00": 0.0,
    "2017-12-25T07:00:00": 0.0,
    "2017-12-25T08:00:00": 0.0,
    "2017-12-25T09:00:00": 0.0,
    "2017-12-25T10:00:00": 0.0,
    "2017-12-25T11:00:00": 0.0,
    "2017-12-25T12:00:00": 0.0,
    "2017-12-25T13:00:00": 0.0,
    "2017-12-25T14:00:00": 0.0,
    "2017-12-25T15:00:00": 0.627248322147651,
    "2017-12-25T16:00:00": 0.0,
    "2017-12-25T17:00:00": 0.34472974890055325,
    "2017-12-25T18:00:00": 0.7680730986294007,
    "2017-12-25T19:00:00": 0.0,
    "2017-12-25T20:00:00": 0.0,
    "2017-12-25T21:00:00": 0.0,
    "2017-12-25T22:00:00": 0.0,
    "2017-12-25T23:00:00": 0.0,
    "2017-12-26T00:00:00": 0.0,
    "2017-12-26T01:00:00": 0.0,
    "2017-12-26T02:00:00": 0.0,
    "2017-12-26T03:00:00": 0.0,
    "2017-12-26T04:00:00": 0.0,
    "2017-12-26T05:00:00": 0.0,
    "2017-12-26T06:00:00": 0.0,
    "2017-12-26T07:00:00": 0.0,
    "2017-12-26T08:00:00": 0.0,
    "2017-12-26T09:00:00": 0.0,
    "2017-12-26T10:00:00": 0.0,
    "2017-12-26T11:00:00": 0.0,
    "2017-12-26T12:00:00": 0.0,
    "2017-12-26T13:00:00": 0.0,
    "2017-12-26T14:00:00": 0.0,
    "2017-12-26T15:00:00": 0.0,
    "2017-12-26T16:00:00": 0.0,
    "2017-12-26T17:00:00": 0.0,
    "2017-12-26T18:00:00": 0.0,
    "2017-12-26T19:00:00": 0.0,
    "2017-12-26T20:00:00": 0.0,
    "2017-12-26T21:00:00": 0.0,
    "2017-12-26T22:00:00": 0.0,
    "2017-12-26T23:00:00": 0.0,
    "2017-12-27T00:00:00": 0.0,
    "2017-12-27T01:00:00": 0.0,
    "2017-12-27T02:00:00": 0.0,
    "2017-12-27T03:00:00": 0.655094094743673,
    "2017-12-27T04:00:00": 1.0,
    "2017-12-27T05:00:00": 1.0,
    "2017-12-27T06:00:00": 1.0,
    "2017-12-27T07:00:00": 1.0,
    "2017-12-27T08:00:00": 1.0,
    "2017-12-27T09:00:00": 1.0,
    "2017-12-27T10:00:00": 1.0,
    "2017-12-27T11:00:00": 1.0,
    "2017-12-27T12:00:00": 1.0,
    "2017-12-27T13:00:00": 1.0,
    "2017-12-27T14:00:00": 1.0,
    "2017-12-27T15:00:00": 1.0,
    "2017-12-27T16:00:00": 1.0,
    "2017-12-27T17:00:00": 1.0,
    "2017-12-27T18:00:00": 1.0,
    "2017-12-27T19:00:00": 1.0,
    "2017-12-27T20:00:00": 1.0,
    "2017-12-27T21:00:00": 1.0,
    "2017-12-27T22:00:00": 1.0,
    "2017-12-27T23:00:00": 0.0,
    "2017-12-28T00:00:00": 0.0,
    "2017-12-28T01:00:00": 0.0,
    "2017-12-28T02:00:00": 0.0,
    "2017-12-28T03:00:00": 1.0,
    "2017-12-28T04:00:00": 1.0,
    "2017-12-28T05:00:00": 1.0,
    "2017-12-28T06:00:00": 1.0,
    "2017-12-28T07:00:00": 1.0,
    "2017-12-28T08:00:00": 1.0,
    "2017-12-28T09:00:00": 0.9195556640625,
    "2017-12-28T10:00:00": 1.0,
    "2017-12-28T11:00:00": 0.4820481184454041,
    "2017-12-28T12:00:00": 0.0,
    "2017-12-28T13:00:00": 0.0,
    "2017-12-28T14:00:00": 0.0,
    "2017-12-28T15:00:00": 0.0,
    "2017-12-28T16:00:00": 0.0,
    "2017-12-28T17:00:00": 1.0,
    "2017-12-28T18:00:00": 1.0,
    "2017-12-28T19:00:00": 1.0,
    "2017-12-28T20:00:00": 1.0,
    "2017-12-28T21:00:00": 0.0,
    "2017-12-28T22:00:00": 0.0,
    "2017-12-28T23:00:00": 0.0,
    "2017-12-29T00:00:00": 0.0,
    "2017-12-29T01:00:00": 0.0,
    "2017-12-29T02:00:00": 0.0,
    "2017-12-29T03:00:00": 0.0,
    "2017-12-29T04:00:00": 0.0,
    "2017-12-29T05:00:00": 0.0,
    "2017-12-29T06:00:00": 0.0,
    "2017-12-29T07:00:00": 0.0,
    "2017-12-29T08:00:00": 0.0,
    "2017-12-29T09:00:00": 0.0,
    "2017-12-29T10:00:00": 0.0,
    "2017-12-29T11:00:00": 0.0,
    "2017-12-29T12:00:00": 0.0,
    "2017-12-29T13:00:00": 0.0,
    "2017-12-29T14:00:00": 0.0,
    "2017-12-29T15:00:00": 0.0,
    "2017-12-29T16:00:00": 0.0,
    "2017-12-29T17:00:00": 0.0,
    "2017-12-29T18:00:00": 1.0,
    "2017-12-29T19:00:00": 1.0,
    "2017-12-29T20:00:00": 1.0,
    "2017-12-29T21:00:00": 1.0,
    "2017-12-29T22:00:00": 1.0,
    "2017-12-29T23:00:00": 1.0,
    "2017-12-30T00:00:00": 1.0,
    "2017-12-30T01:00:00": 1.0,
    "2017-12-30T02:00:00": 1.0,
    "2017-12-30T03:00:00": 1.0,
    "2017-12-30T04:00:00": 1.0,
    "2017-12-30T05:00:00": 0.8174029727497936,
    "2017-12-30T06:00:00": 1.0,
    "2017-12-30T07:00:00": 1.0,
    "2017-12-30T08:00:00": 1.0,
    "2017-12-30T09:00:00": 1.0,
    "2017-12-30T10:00:00": 1.0,
    "2017-12-30T11:00:00": 1.0,
    "2017-12-30T12:00:00": 1.0,
    "2017-12-30T13:00:00": 1.0,
    "2017-12-30T14:00:00": 1.0,
    "2017-12-30T15:00:00": 0.0,
    "2017-12-30T16:00:00": 0.0,
    "2017-12-30T17:00:00": 0.0,
    "2017-12-30T18:00:00": 0.0,
    "2017-12-30T19:00:00": 0.6849529780564263,
    "2017-12-30T20:00:00": 0.0,
    "2017-12-30T21:00:00": 0.0,
    "2017-12-30T22:00:00": 0.0,
    "2017-12-30T23:00:00": 1.0,
    "2017-12-31T00:00:00": 1.0,
    "2017-12-31T01:00:00": 0.7522957107985586,
    "2017-12-31T02:00:00": 0.9299406663623916,
    "2017-12-31T03:00:00": 0.5310773480662984,
    "2017-12-31T04:00:00": 1.0,
    "2017-12-31T05:00:00": 1.0,
    "2017-12-31T06:00:00": 0.0,
    "2017-12-31T07:00:00": 0.0,
    "2017-12-31T08:00:00": 0.588517292546513,
    "2017-12-31T09:00:00": 0.0,
    "2017-12-31T10:00:00": 1.0,
    "2017-12-31T11:00:00": 1.0,
    "2017-12-31T12:00:00": 0.0,
    "2017-12-31T13:00:00": 0.21825581395348836,
    "2017-12-31T14:00:00": 1.0,
    "2017-12-31T15:00:00": 0.0,
    "2017-12-31T16:00:00": 0.0,
    "2017-12-31T17:00:00": 0.0,
    "2017-12-31T18:00:00": 0.0,
    "2017-12-31T19:00:00": 0.0,
    "2017-12-31T20:00:00": 0.0,
    "2017-12-31T21:00:00": 0.0,
    "2017-12-31T22:00:00": 0.0,
    "2017-12-31T23:00:00": 0.0,
    "2018-01-01T00:00:00": 0.7727170742652008,
    "2018-01-01T01:00:00": 0.7625389968802496,
    "2018-01-01T02:00:00": 0.35631750816377794,
    "2018-01-01T03:00:00": 0.0,
    "2018-01-01T04:00:00": 1.0,
    "2018-01-01T05:00:00": 0.9122913138156303,
    "2018-01-01T06:00:00": 0.0,
    "2018-01-01T07:00:00": 1.0,
    "2018-01-01T08:00:00": 1.0,
    "2018-01-01T09:00:00": 1.0,
    "2018-01-01T10:00:00": 1.0,
    "2018-01-01T11:00:00": 1.0,
    "2018-01-01T12:00:00": 1.0,
    "2018-01-01T13:00:00": 1.0,
    "2018-01-01T14:00:00": 1.0,
    "2018-01-01T15:00:00": 1.0,
    "2018-01-01T16:00:00": 0.9023107959408241,
    "2018-01-01T17:00:00": 0.8072923353447169,
    "2018-01-01T18:00:00": 0.0,
    "2018-01-01T19:00:00": 0.4327321309285237,
    "2018-01-01T20:00:00": 0.8761473657739218,
    "2018-01-01T21:00:00": 0.6884476534296029,
    "2018-01-01T22:00:00": 1.0,
    "2018-01-01T23:00:00": 0.0,
    "2018-01-02T00:00:00": 0.0,
    "2018-01-02T01:00:00": 0.0,
    "2018-01-02T02:00:00": 0.0,
    "2018-01-02T03:00:00": 0.0,
    "2018-01-02T04:00:00": 0.0,
    "2018-01-02T05:00:00": 0.0,
    "2018-01-02T06:00:00": 0.0,
    "2018-01-02T07:00:00": 0.0,
    "2018-01-02T08:00:00": 0.0,
    "2018-01-02T09:00:00": 0.0,
    "2018-01-02T10:00:00": 0.0,
    "2018-01-02T11:00:00": 0.0,
    "2018-01-02T12:00:00": 0.0,
    "2018-01-02T13:00:00": 0.8794010522055847,
    "2018-01-02T14:00:00": 0.8885320487086846,
    "2018-01-02T15:00:00": 1.0,
    "2018-01-02T16:00:00": 0.8793541825578439,
    "2018-01-02T17:00:00": 0.24526939188213204,
    "2018-01-02T18:00:00": 0.0,
    "2018-01-02T19:00:00": 0.0,
    "2018-01-02T20:00:00": 0.0924132364810331,
    "2018-01-02T21:00:00": 1.0,
    "2018-01-02T22:00:00": 1.0,
    "2018-01-02T23:00:00": 1.0,
    "2018-01-03T00:00:00": 1.0,
    "2018-01-03T01:00:00": 1.0,
    "2018-01-03T02:00:00": 1.0,
    "2018-01-03T03:00:00": 1.0,
    "2018-01-03T04:00:00": 1.0,
    "2018-01-03T05:00:00": 1.0,
    "2018-01-03T06:00:00": 1.0,
    "2018-01-03T07:00:00": 0.4820850670365234,
    "2018-01-03T08:00:00": 1.0,
    "2018-01-03T09:00:00": 0.0,
    "2018-01-03T10:00:00": 0.0,
    "2018-01-03T11:00:00": 0.16421780466724287,
    "2018-01-03T12:00:00": 1.0,
    "2018-01-03T13:00:00": 1.0,
    "2018-01-03T14:00:00": 1.0,
    "2018-01-03T15:00:00": 0.0,
    "2018-01-03T16:00:00": 1.0,
    "2018-01-03T17:00:00": 1.0,
    "2018-01-03T18:00:00": 1.0,
    "2018-01-03T19:00:00": 1.0,
    "2018-01-03T20:00:00": 1.0,
    "2018-01-03T21:00:00": 0.8784005628517824,
    "2018-01-03T22:00:00": 1.0,
    "2018-01-03T23:00:00": 0.0,
    "2018-01-04T00:00:00": 0.0,
    "2018-01-04T01:00:00": 0.0,
    "2018-01-04T02:00:00": 0.9359868170870833,
    "2018-01-04T03:00:00": 1.0,
    "2018-01-04T04:00:00": 1.0,
    "2018-01-04T05:00:00": 1.0,
    "2018-01-04T06:00:00": 1.0,
    "2018-01-04T07:00:00": 0.0,
    "2018-01-04T08:00:00": 0.0,
    "2018-01-04T09:00:00": 0.0,
    "2018-01-04T10:00:00": 0.0,
    "2018-01-04T11:00:00": 1.0,
    "2018-01-04T12:00:00": 1.0,
    "2018-01-04T13:00:00": 0.0,
    "2018-01-04T14:00:00": 0.0,
    "2018-01-04T15:00:00": 0.0,
    "2018-01-04T16:00:00": 1.0,
    "2018-01-04T17:00:00": 1.0,
    "2018-01-04T18:00:00": 1.0,
    "2018-01-04T19:00:00": 1.0,
    "2018-01-04T20:00:00": 1.0,
    "2018-01-04T21:00:00": 1.0,
    "2018-01-04T22:00:00": 0.0,
    "2018-01-04T23:00:00": 1.0,
    "2018-01-05T00:00:00": 1.0,
    "2018-01-05T01:00:00": 1.0,
    "2018-01-05T02:00:00": 1.0,
    "2018-01-05T03:00:00": 1.0,
    "2018-01-05T04:00:00": 1.0,
    "2018-01-05T05:00:00": 1.0,
    "2018-01-05T06:00:00": 1.0,
    "2018-01-05T07:00:00": 1.0,
    "2018-01-05T08:00:00": 0.846523330283623,
    "2018-01-05T09:00:00": 0.25146198830409355,
    "2018-01-05T10:00:00": 0.0,
    "2018-01-05T11:00:00": 0.0,
    "2018-01-05T12:00:00": 1.0,
    "2018-01-05T13:00:00": 1.0,
    "2018-01-05T14:00:00": 1.0,
    "2018-01-05T15:00:00": 1.0,
    "2018-01-05T16:00:00": 1.0,
    "2018-01-05T17:00:00": 1.0,
    "2018-01-05T18:00:00": 1.0,
    "2018-01-05T19:00:00": 1.0,
    "2018-01-05T20:00:00": 1.0,
    "2018-01-05T21:00:00": 1.0,
    "2018-01-05T22:00:00": 0.0,
    "2018-01-05T23:00:00": 0.0,
    "2018-01-06T00:00:00": 0.0,
    "2018-01-06T01:00:00": 0.0,
    "2018-01-06T02:00:00": 0.7330832291232457,
    "2018-01-06T03:00:00": 0.908934934670714,
    "2018-01-06T04:00:00": 1.0,
    "2018-01-06T05:00:00": 1.0,
    "2018-01-06T06:00:00": 1.0,
    "2018-01-06T07:00:00": 1.0,
    "2018-01-06T08:00:00": 1.0,
    "2018-01-06T09:00:00": 1.0,
    "2018-01-06T10:00:00": 1.0,
    "2018-01-06T12:00:00": 1.0,
    "2018-01-06T13:00:00": 0.676596279537456,
    "2018-01-06T14:00:00": 0.08362733568535215,
    "2018-01-06T15:00:00": 0.0,
    "2018-01-06T16:00:00": 0.0,
    "2018-01-06T17:00:00": 0.0,
    "2018-01-06T18:00:00": 0.0,
    "2018-01-06T19:00:00": 0.4247364722417428,
    "2018-01-06T20:00:00": 1.0,
    "2018-01-06T21:00:00": 1.0,
    "2018-01-06T22:00:00": 1.0,
    "2018-01-06T23:00:00": 1.0,
    "2018-01-07T00:00:00": 1.0,
    "2018-01-07T01:00:00": 1.0,
    "2018-01-07T02:00:00": 1.0,
    "2018-01-07T03:00:00": 1.0,
    "2018-01-07T04:00:00": 0.0,
    "2018-01-07T05:00:00": 0.0,
    "2018-01-07T06:00:00": 0.0,
    "2018-01-07T07:00:00": 1.0,
    "2018-01-07T08:00:00": 0.8966572504708098,
    "2018-01-07T09:00:00": 1.0,
    "2018-01-07T10:00:00": 1.0,
    "2018-01-07T11:00:00": 1.0,
    "2018-01-07T12:00:00": 1.0,
    "2018-01-07T13:00:00": 1.0,
    "2018-01-07T14:00:00": 1.0,
    "2018-01-07T15:00:00": 0.0,
    "2018-01-07T16:00:00": 0.0,
    "2018-01-07T17:00:00": 0.0,
    "2018-01-07T18:00:00": 0.0,
    "2018-01-07T19:00:00": 0.8218048557031608,
    "2018-01-07T20:00:00": 0.0,
    "2018-01-08T02:00:00": 0.0,
    "2018-01-08T03:00:00": 0.7176299283154122,
    "2018-01-08T04:00:00": 1.0,
    "2018-01-08T05:00:00": 1.0,
    "2018-01-08T06:00:00": 0.6743193354868482,
    "2018-01-08T07:00:00": 0.8886206896551724,
    "2018-01-08T08:00:00": 0.8883889376646181,
    "2018-01-08T09:00:00": 0.0,
    "2018-01-08T10:00:00": 0.0,
    "2018-01-08T11:00:00": 0.0,
    "2018-01-08T12:00:00": 0.39901616303583975,
    "2018-01-08T13:00:00": 0.9454889440700012,
    "2018-01-08T14:00:00": 1.0,
    "2018-01-08T15:00:00": 1.0,
    "2018-01-08T16:00:00": 0.6571758368603309,
    "2018-01-08T17:00:00": 0.6749565449926461,
    "2018-01-08T18:00:00": 0.0,
    "2018-01-08T19:00:00": 0.0,
    "2018-01-08T20:00:00": 0.0,
    "2018-01-08T21:00:00": 0.0,
    "2018-01-08T22:00:00": 0.6949404761904762,
    "2018-01-08T23:00:00": 1.0,
    "2018-01-09T00:00:00": 1.0,
    "2018-01-09T01:00:00": 1.0,
    "2018-01-09T02:00:00": 0.9412034910427194,
    "2018-01-09T03:00:00": 0.40268456375838924,
    "2018-01-09T05:00:00": 0.0,
    "2018-01-09T06:00:00": 0.0,
    "2018-01-09T07:00:00": 0.7374396820891286,
    "2018-01-09T09:00:00": 0.9199048374306106,
    "2018-01-09T10:00:00": 0.8996168582375479,
    "2018-01-09T12:00:00": 1.0,
    "2018-01-09T13:00:00": 0.9454525579361609,
    "2018-01-09T14:00:00": 1.0,
    "2018-01-09T15:00:00": 1.0,
    "2018-01-09T16:00:00": 1.0,
    "2018-01-09T17:00:00": 1.0,
    "2018-01-09T18:00:00": 0.5824456280514869,
    "2018-01-09T19:00:00": 0.8098888888888889,
    "2018-01-09T20:00:00": 1.0,
    "2018-01-09T21:00:00": 0.40418241965973534,
    "2018-01-09T22:00:00": 0.0,
    "2018-01-09T23:00:00": 0.0,
    "2018-01-10T00:00:00": 0.0,
    "2018-01-10T01:00:00": 0.0,
    "2018-01-10T02:00:00": 0.0,
    "2018-01-10T03:00:00": 0.0,
    "2018-01-10T04:00:00": 0.0,
    "2018-01-10T05:00:00": 0.0,
    "2018-01-10T06:00:00": 0.0,
    "2018-01-10T07:00:00": 0.0,
    "2018-01-10T08:00:00": 0.0,
    "2018-01-10T09:00:00": 0.0,
    "2018-01-10T10:00:00": 0.6883951278276,
    "2018-01-10T11:00:00": 0.7383793189162317,
    "2018-01-10T12:00:00": 0.6023626091422701,
    "2018-01-10T13:00:00": 0.0,
    "2018-01-10T14:00:00": 0.0,
    "2018-01-10T15:00:00": 0.6030200395145358,
    "2018-01-10T16:00:00": 0.6519493932352182,
    "2018-01-10T17:00:00": 0.72396100564392,
    "2018-01-10T18:00:00": 0.7262432299359921,
    "2018-01-10T19:00:00": 0.710896518836433,
    "2018-01-10T20:00:00": 0.7295581513458609,
    "2018-01-10T21:00:00": 0.7379491673970202,
    "2018-01-10T22:00:00": 0.0,
    "2018-01-10T23:00:00": 0.0,
    "2018-01-11T00:00:00": 0.0,
    "2018-01-11T01:00:00": 0.0,
    "2018-01-11T02:00:00": 0.0,
    "2018-01-11T03:00:00": 0.0,
    "2018-01-11T04:00:00": 0.0,
    "2018-01-11T05:00:00": 0.0,
    "2018-01-11T06:00:00": 0.0,
    "2018-01-11T07:00:00": 0.0,
    "2018-01-11T08:00:00": 0.0,
    "2018-01-11T09:00:00": 0.0,
    "2018-01-11T10:00:00": 0.0,
    "2018-01-11T11:00:00": 0.0,
    "2018-01-11T13:00:00": 0.0,
    "2018-01-11T14:00:00": 0.0,
    "2018-01-11T15:00:00": 0.0,
    "2018-01-11T16:00:00": 0.0,
    "2018-01-11T17:00:00": 0.0,
    "2018-01-11T18:00:00": 0.0,
    "2018-01-11T19:00:00": 0.0,
    "2018-01-11T20:00:00": 0.0,
    "2018-01-11T21:00:00": 0.0,
    "2018-01-11T22:00:00": 0.41891133557800225,
    "2018-01-11T23:00:00": 0.5698068893528184,
    "2018-01-12T00:00:00": 0.8140655105973025,
    "2018-01-12T01:00:00": 0.809332358674464,
    "2018-01-12T02:00:00": 0.8107861060329068,
    "2018-01-12T03:00:00": 0.8486301369863014,
    "2018-01-12T04:00:00": 0.3760737746336534,
    "2018-01-12T05:00:00": 0.0,
    "2018-01-12T06:00:00": 0.0,
    "2018-01-12T07:00:00": 0.0,
    "2018-01-12T08:00:00": 0.0,
    "2018-01-12T09:00:00": 0.0,
    "2018-01-12T10:00:00": 0.4907051774466124,
    "2018-01-12T11:00:00": 0.6123922413793104,
    "2018-01-12T12:00:00": 0.7272727272727273,
    "2018-01-12T13:00:00": 1.0,
    "2018-01-12T14:00:00": 0.0,
    "2018-01-12T15:00:00": 0.4927877947295423,
    "2018-01-12T16:00:00": 0.6576777065060871,
    "2018-01-12T17:00:00": 0.0,
    "2018-01-12T18:00:00": 0.0,
    "2018-01-12T19:00:00": 0.0,
    "2018-01-12T20:00:00": 0.0,
    "2018-01-12T21:00:00": 0.0,
    "2018-01-12T22:00:00": 0.0,
    "2018-01-12T23:00:00": 0.0,
    "2018-01-13T00:00:00": 0.0,
    "2018-01-13T01:00:00": 0.8185585133098945,
    "2018-01-13T02:00:00": 0.8188116486613434,
    "2018-01-13T03:00:00": 0.8215796897038082,
    "2018-01-13T04:00:00": 1.0,
    "2018-01-13T05:00:00": 1.0,
    "2018-01-13T06:00:00": 1.0,
    "2018-01-13T07:00:00": 0.11624203821656051,
    "2018-01-13T08:00:00": 0.0,
    "2018-01-13T09:00:00": 0.0,
    "2018-01-13T10:00:00": 0.0,
    "2018-01-13T11:00:00": 0.0,
    "2018-01-13T12:00:00": 0.0,
    "2018-01-13T13:00:00": 0.3146496815286624,
    "2018-01-13T14:00:00": 0.5178821433116966,
    "2018-01-13T15:00:00": 0.7511455763130067,
    "2018-01-13T16:00:00": 0.6724289114368032,
    "2018-01-13T17:00:00": 0.7604411946957491,
    "2018-01-13T18:00:00": 0.0,
    "2018-01-13T19:00:00": 0.0,
    "2018-01-13T20:00:00": 0.0,
    "2018-01-13T21:00:00": 0.0,
    "2018-01-13T22:00:00": 0.8366650987770461,
    "2018-01-13T23:00:00": 0.8454198473282443,
    "2018-01-14T00:00:00": 0.826297273526825,
    "2018-01-14T01:00:00": 0.8316163003663004,
    "2018-01-14T02:00:00": 0.8348765432098766,
    "2018-01-14T03:00:00": 0.8329807240244476,
    "2018-01-14T04:00:00": 1.0,
    "2018-01-14T05:00:00": 1.0,
    "2018-01-14T06:00:00": 0.7653549098933431,
    "2018-01-14T07:00:00": 0.7466683273134886,
    "2018-01-14T08:00:00": 0.7677074474547443,
    "2018-01-14T09:00:00": 0.5170290310418499,
    "2018-01-14T10:00:00": 0.0,
    "2018-01-14T11:00:00": 0.0,
    "2018-01-14T12:00:00": 0.0,
    "2018-01-14T13:00:00": 0.0,
    "2018-01-14T14:00:00": 0.0,
    "2018-01-14T15:00:00": 0.0,
    "2018-01-14T16:00:00": 0.0,
    "2018-01-14T17:00:00": 0.0,
    "2018-01-14T18:00:00": 0.0,
    "2018-01-14T19:00:00": 0.0,
    "2018-01-14T20:00:00": 0.0,
    "2018-01-14T21:00:00": 0.0,
    "2018-01-14T22:00:00": 0.0,
    "2018-01-14T23:00:00": 0.0,
    "2018-01-15T00:00:00": 0.0,
    "2018-01-15T01:00:00": 0.07224617214211387,
    "2018-01-15T02:00:00": 0.7699822380106572,
    "2018-01-15T03:00:00": 0.8270293242668934,
    "2018-01-15T04:00:00": 0.6848018177227972,
    "2018-01-15T05:00:00": 0.7543439939561823,
    "2018-01-15T06:00:00": 0.7457627118644068,
    "2018-01-15T07:00:00": 0.743951352050718,
    "2018-01-15T08:00:00": 0.7342630001303271,
    "2018-01-15T09:00:00": 0.7396763754045308,
    "2018-01-15T10:00:00": 0.7476590052292351,
    "2018-01-15T11:00:00": 0.0796754455972333,
    "2018-01-15T12:00:00": 0.8358262108262108,
    "2018-01-15T13:00:00": 0.8216911764705882,
    "2018-01-15T14:00:00": 0.8172323759791122,
    "2018-01-15T15:00:00": 0.829833984375,
    "2018-01-15T16:00:00": 0.8281178094799816,
    "2018-01-15T17:00:00": 0.8490566037735849,
    "2018-01-15T18:00:00": 0.8297926150733435,
    "2018-01-15T19:00:00": 0.8329433177327094,
    "2018-01-15T20:00:00": 0.7543702947556463,
    "2018-01-15T21:00:00": 0.7550205812648123,
    "2018-01-15T22:00:00": 0.7718681851223649,
    "2018-01-15T23:00:00": 0.7640366972477064,
    "2018-01-16T00:00:00": 0.824527820316488,
    "2018-01-16T01:00:00": 0.7566452239349436,
    "2018-01-16T02:00:00": 0.7697057755176171,
    "2018-01-16T03:00:00": 0.766248574686431,
    "2018-01-16T04:00:00": 0.6868546965499874,
    "2018-01-16T05:00:00": 0.0,
    "2018-01-16T06:00:00": 0.0,
    "2018-01-16T07:00:00": 0.0,
    "2018-01-16T08:00:00": 0.0,
    "2018-01-16T09:00:00": 0.7747871463883549,
    "2018-01-16T10:00:00": 0.7659430122116689,
    "2018-01-16T11:00:00": 0.5869071286566316,
    "2018-01-16T12:00:00": 0.0,
    "2018-01-16T13:00:00": 0.0,
    "2018-01-16T14:00:00": 0.0,
    "2018-01-16T15:00:00": 0.0,
    "2018-01-16T16:00:00": 0.34968608555993574,
    "2018-01-16T17:00:00": 0.7623383478490366,
    "2018-01-16T18:00:00": 0.7716724459855961,
    "2018-01-16T19:00:00": 0.8337227414330218,
    "2018-01-16T20:00:00": 0.0,
    "2018-01-16T21:00:00": 0.0,
    "2018-01-16T22:00:00": 0.0,
    "2018-01-16T23:00:00": 0.0,
    "2018-01-17T00:00:00": 0.0,
    "2018-01-17T01:00:00": 0.0,
    "2018-01-17T02:00:00": 0.0,
    "2018-01-17T03:00:00": 0.0,
    "2018-01-17T04:00:00": 0.0,
    "2018-01-17T05:00:00": 0.0,
    "2018-01-17T06:00:00": 0.0,
    "2018-01-17T07:00:00": 0.0,
    "2018-01-17T08:00:00": 0.0,
    "2018-01-17T09:00:00": 0.0,
    "2018-01-17T10:00:00": 0.0,
    "2018-01-17T11:00:00": 0.0,
    "2018-01-17T12:00:00": 0.0,
    "2018-01-17T13:00:00": 0.07498820940103758,
    "2018-01-17T14:00:00": 0.07600875821082265,
    "2018-01-17T15:00:00": 0.37275140076673546,
    "2018-01-17T16:00:00": 0.46054131054131053,
    "2018-01-17T17:00:00": 0.4531423804226919,
    "2018-01-17T18:00:00": 0.47304469273743016,
    "2018-01-17T19:00:00": 0.4600052798310454,
    "2018-01-17T20:00:00": 0.717644207464857,
    "2018-01-17T21:00:00": 0.8417053065430191,
    "2018-01-17T22:00:00": 0.8306884765625,
    "2018-01-17T23:00:00": 0.835068622811169,
    "2018-01-18T00:00:00": 0.7018710550045085,
    "2018-01-18T01:00:00": 0.8449786830885836,
    "2018-01-18T02:00:00": 0.8454957221942627,
    "2018-01-18T03:00:00": 0.8515507753876939,
    "2018-01-18T04:00:00": 0.0,
    "2018-01-18T05:00:00": 0.0,
    "2018-01-18T06:00:00": 0.0,
    "2018-01-18T07:00:00": 0.0,
    "2018-01-18T08:00:00": 0.0,
    "2018-01-18T09:00:00": 0.0,
    "2018-01-18T10:00:00": 0.37702454499916516,
    "2018-01-18T11:00:00": 0.37339718832071683,
    "2018-01-18T12:00:00": 0.7471315092674315,
    "2018-01-18T13:00:00": 0.7723994452149792,
    "2018-01-18T14:00:00": 0.5388513513513513,
    "2018-01-18T15:00:00": 0.7585611892752854,
    "2018-01-18T16:00:00": 0.7507962797808638,
    "2018-01-18T17:00:00": 1.0,
    "2018-01-18T18:00:00": 0.09214863649985017,
    "2018-01-18T19:00:00": 0.0,
    "2018-01-18T20:00:00": 0.7475924200062131,
    "2018-01-18T21:00:00": 0.7401364183496054,
    "2018-01-18T22:00:00": 0.7393624116313192,
    "2018-01-18T23:00:00": 0.7439024390243902,
    "2018-01-19T00:00:00": 0.7596695456252347,
    "2018-01-19T01:00:00": 0.0,
    "2018-01-19T02:00:00": 0.0,
    "2018-01-19T03:00:00": 0.0,
    "2018-01-19T04:00:00": 0.0,
    "2018-01-19T05:00:00": 0.0,
    "2018-01-19T06:00:00": 0.0,
    "2018-01-19T07:00:00": 0.0,
    "2018-01-19T08:00:00": 0.0,
    "2018-01-19T09:00:00": 0.0,
    "2018-01-19T10:00:00": 0.0,
    "2018-01-19T11:00:00": 0.0,
    "2018-01-19T12:00:00": 0.0,
    "2018-01-19T13:00:00": 0.0,
    "2018-01-19T14:00:00": 0.0,
    "2018-01-19T15:00:00": 0.0,
    "2018-01-19T16:00:00": 0.0,
    "2018-01-19T17:00:00": 0.0,
    "2018-01-19T18:00:00": 0.0,
    "2018-01-19T19:00:00": 0.0,
    "2018-01-19T20:00:00": 0.0,
    "2018-01-19T21:00:00": 0.0,
    "2018-01-19T22:00:00": 0.17433684883349312,
    "2018-01-19T23:00:00": 0.08059798505037374,
    "2018-01-20T00:00:00": 0.46305125148986886,
    "2018-01-20T01:00:00": 0.46031286210892236,
    "2018-01-20T02:00:00": 0.45959194488606253,
    "2018-01-20T03:00:00": 0.1663135593220339,
    "2018-01-20T04:00:00": 0.0,
    "2018-01-20T05:00:00": 0.2397300469483568,
    "2018-01-20T06:00:00": 0.0,
    "2018-01-20T07:00:00": 0.0,
    "2018-01-20T08:00:00": 0.0,
    "2018-01-20T09:00:00": 0.0,
    "2018-01-20T10:00:00": 0.0,
    "2018-01-20T11:00:00": 0.0,
    "2018-01-20T12:00:00": 0.08243027180671522,
    "2018-01-20T13:00:00": 0.37084354217710885,
    "2018-01-20T14:00:00": 0.1940500338066261,
    "2018-01-20T15:00:00": 0.0,
    "2018-01-20T16:00:00": 0.0,
    "2018-01-20T17:00:00": 0.0,
    "2018-01-20T18:00:00": 0.0,
    "2018-01-20T19:00:00": 0.0,
    "2018-01-20T20:00:00": 0.0,
    "2018-01-20T21:00:00": 0.0,
    "2018-01-20T22:00:00": 0.0,
    "2018-01-20T23:00:00": 0.0,
    "2018-01-21T00:00:00": 0.35179833012202955,
    "2018-01-21T01:00:00": 0.48478132387706857,
    "2018-01-21T02:00:00": 0.4775132275132275,
    "2018-01-21T03:00:00": 0.5733024691358025,
    "2018-01-21T04:00:00": 0.7220472440944882,
    "2018-01-21T05:00:00": 0.5752634219769193,
    "2018-01-21T06:00:00": 0.31664867781975176,
    "2018-01-21T07:00:00": 0.47023809523809523,
    "2018-01-21T08:00:00": 0.3191616766467066,
    "2018-01-21T09:00:00": 0.0,
    "2018-01-21T10:00:00": 0.0,
    "2018-01-21T11:00:00": 0.0,
    "2018-01-21T12:00:00": 0.37608928298425315,
    "2018-01-21T13:00:00": 0.3816216216216216,
    "2018-01-21T14:00:00": 0.3868288341738357,
    "2018-01-21T15:00:00": 0.3772027972027972,
    "2018-01-21T16:00:00": 0.38165438165438165,
    "2018-01-21T17:00:00": 0.7676689796967361,
    "2018-01-21T18:00:00": 0.7519268451992162,
    "2018-01-21T19:00:00": 0.7595185136726417,
    "2018-01-21T20:00:00": 0.7533170166172871,
    "2018-01-21T21:00:00": 0.7498398872806455,
    "2018-01-21T22:00:00": 0.7508910891089109,
    "2018-01-21T23:00:00": 0.7485013986945518,
    "2018-01-22T00:00:00": 0.7497621313035204,
    "2018-01-22T01:00:00": 0.5755357380540397,
    "2018-01-22T02:00:00": 0.7481570835008712,
    "2018-01-22T03:00:00": 0.2846012832263978,
    "2018-01-22T04:00:00": 0.0,
    "2018-01-22T05:00:00": 0.3683715092563539,
    "2018-01-22T06:00:00": 0.0,
    "2018-01-22T07:00:00": 0.0,
    "2018-01-22T08:00:00": 0.0,
    "2018-01-22T09:00:00": 0.0,
    "2018-01-22T10:00:00": 0.16688567674113008,
    "2018-01-22T11:00:00": 0.2493717378697081,
    "2018-01-22T12:00:00": 0.37908144958736995,
    "2018-01-22T13:00:00": 0.38503217067389095,
    "2018-01-22T14:00:00": 0.29348237968927626,
    "2018-01-22T15:00:00": 0.0,
    "2018-01-22T16:00:00": 0.0,
    "2018-01-22T17:00:00": 0.0,
    "2018-01-22T18:00:00": 0.0,
    "2018-01-22T19:00:00": 0.0,
    "2018-01-22T20:00:00": 0.0,
    "2018-01-22T21:00:00": 0.0,
    "2018-01-22T22:00:00": 0.3023061497326203,
    "2018-01-22T23:00:00": 0.2921197925380626,
    "2018-01-23T00:00:00": 0.0,
    "2018-01-23T01:00:00": 0.0,
    "2018-01-23T02:00:00": 0.0,
    "2018-01-23T03:00:00": 0.1026266416510319,
    "2018-01-23T04:00:00": 0.0,
    "2018-01-23T05:00:00": 0.0,
    "2018-01-23T06:00:00": 0.0,
    "2018-01-23T07:00:00": 0.0,
    "2018-01-23T08:00:00": 0.0,
    "2018-01-23T09:00:00": 0.0,
    "2018-01-23T10:00:00": 0.0,
    "2018-01-23T11:00:00": 0.0,
    "2018-01-23T12:00:00": 0.0,
    "2018-01-23T14:00:00": 0.0,
    "2018-01-23T16:00:00": 0.0,
    "2018-01-23T17:00:00": 0.0,
    "2018-01-23T18:00:00": 0.0,
    "2018-01-23T19:00:00": 0.0,
    "2018-01-23T20:00:00": 0.0,
    "2018-01-23T21:00:00": 0.0,
    "2018-01-23T22:00:00": 0.0,
    "2018-01-23T23:00:00": 0.0,
    "2018-01-24T00:00:00": 0.0,
    "2018-01-24T01:00:00": 0.0,
    "2018-01-24T02:00:00": 0.0,
    "2018-01-24T03:00:00": 0.0,
    "2018-01-24T04:00:00": 0.0,
    "2018-01-24T05:00:00": 0.0,
    "2018-01-24T06:00:00": 0.0,
    "2018-01-24T07:00:00": 0.0,
    "2018-01-24T08:00:00": 0.0,
    "2018-01-24T09:00:00": 0.1475650713685978,
    "2018-01-24T10:00:00": 0.0,
    "2018-01-24T11:00:00": 0.0,
    "2018-01-24T12:00:00": 0.0,
    "2018-01-24T13:00:00": 0.0,
    "2018-01-24T14:00:00": 0.0,
    "2018-01-24T15:00:00": 0.0,
    "2018-01-24T16:00:00": 0.0,
    "2018-01-24T17:00:00": 0.0,
    "2018-01-24T18:00:00": 0.0,
    "2018-01-24T19:00:00": 0.0,
    "2018-01-24T20:00:00": 0.0,
    "2018-01-24T21:00:00": 0.0,
    "2018-01-24T22:00:00": 0.0,
    "2018-01-24T23:00:00": 0.0,
    "2018-01-25T00:00:00": 0.0,
    "2018-01-25T01:00:00": 0.0,
    "2018-01-25T02:00:00": 0.0,
    "2018-01-25T04:00:00": 0.0,
    "2018-01-25T05:00:00": 0.0,
    "2018-01-25T06:00:00": 0.0,
    "2018-01-25T07:00:00": 0.0,
    "2018-01-25T08:00:00": 0.18411175979983319,
    "2018-01-25T09:00:00": 0.17802385008517888,
    "2018-01-25T10:00:00": 0.0,
    "2018-01-25T11:00:00": 0.1858860195903829,
    "2018-01-25T12:00:00": 0.0,
    "2018-01-25T13:00:00": 0.0,
    "2018-01-25T14:00:00": 0.0,
    "2018-01-25T15:00:00": 0.0,
    "2018-01-25T16:00:00": 0.0,
    "2018-01-25T17:00:00": 0.0,
    "2018-01-25T18:00:00": 0.0,
    "2018-01-25T19:00:00": 0.0,
    "2018-01-25T20:00:00": 0.0,
    "2018-01-25T21:00:00": 0.0,
    "2018-01-25T22:00:00": 0.4109983103154543,
    "2018-01-25T23:00:00": 0.4204114793221716,
    "2018-01-26T00:00:00": 0.7875571976950115,
    "2018-01-26T01:00:00": 0.6197188829462587,
    "2018-01-26T02:00:00": 0.791694898848127,
    "2018-01-26T03:00:00": 0.9020659161944452,
    "2018-01-26T04:00:00": 0.9213247106314619,
    "2018-01-26T05:00:00": 0.914744420798578,
    "2018-01-26T06:00:00": 0.9234352845857808,
    "2018-01-26T07:00:00": 0.8714128260603339,
    "2018-01-26T08:00:00": 0.7187827637961413,
    "2018-01-26T09:00:00": 0.5877344217304106,
    "2018-01-26T10:00:00": 0.8604112317783649,
    "2018-01-26T11:00:00": 0.1149698368281426,
    "2018-01-26T12:00:00": 0.9268342419576345,
    "2018-01-26T13:00:00": 0.925623904987203,
    "2018-01-26T14:00:00": 0.0,
    "2018-01-26T15:00:00": 0.0,
    "2018-01-26T16:00:00": 0.0,
    "2018-01-26T17:00:00": 0.0,
    "2018-01-26T18:00:00": 0.0,
    "2018-01-26T19:00:00": 0.0,
    "2018-01-26T20:00:00": 0.0,
    "2018-01-26T21:00:00": 0.04839460214053048,
    "2018-01-26T22:00:00": 0.0,
    "2018-01-26T23:00:00": 0.0,
    "2018-01-27T00:00:00": 0.0,
    "2018-01-27T01:00:00": 0.0,
    "2018-01-27T02:00:00": 0.0,
    "2018-01-27T03:00:00": 0.0,
    "2018-01-27T04:00:00": 0.0,
    "2018-01-27T05:00:00": 0.0,
    "2018-01-27T06:00:00": 0.0,
    "2018-01-27T07:00:00": 0.0,
    "2018-01-27T08:00:00": 0.0,
    "2018-01-27T09:00:00": 0.0,
    "2018-01-27T10:00:00": 0.0,
    "2018-01-27T11:00:00": 0.0,
    "2018-01-27T12:00:00": 0.0,
    "2018-01-27T13:00:00": 0.0,
    "2018-01-27T14:00:00": 0.0,
    "2018-01-27T15:00:00": 0.0,
    "2018-01-27T16:00:00": 0.0,
    "2018-01-27T17:00:00": 0.0,
    "2018-01-27T18:00:00": 0.0,
    "2018-01-27T19:00:00": 0.0,
    "2018-01-27T20:00:00": 0.0,
    "2018-01-27T21:00:00": 0.0,
    "2018-01-27T22:00:00": 0.0,
    "2018-01-27T23:00:00": 0.0,
    "2018-01-28T00:00:00": 0.0,
    "2018-01-28T01:00:00": 0.0,
    "2018-01-28T02:00:00": 0.0,
    "2018-01-28T03:00:00": 0.0,
    "2018-01-28T04:00:00": 0.0,
    "2018-01-28T05:00:00": 0.0,
    "2018-01-28T06:00:00": 0.0,
    "2018-01-28T07:00:00": 0.0,
    "2018-01-28T08:00:00": 0.0,
    "2018-01-28T09:00:00": 0.0,
    "2018-01-28T10:00:00": 0.0,
    "2018-01-28T11:00:00": 0.4124166475051736,
    "2018-01-28T12:00:00": 0.0,
    "2018-01-28T13:00:00": 0.0,
    "2018-01-28T14:00:00": 0.0,
    "2018-01-28T15:00:00": 0.0,
    "2018-01-28T16:00:00": 0.0,
    "2018-01-28T17:00:00": 0.0,
    "2018-01-28T18:00:00": 0.0,
    "2018-01-28T19:00:00": 0.0,
    "2018-01-28T20:00:00": 0.0,
    "2018-01-28T21:00:00": 0.0,
    "2018-01-28T22:00:00": 0.28243718277942115,
    "2018-01-28T23:00:00": 0.5064371324684652,
    "2018-01-29T00:00:00": 0.6272539297863352,
    "2018-01-29T01:00:00": 0.7059325238065929,
    "2018-01-29T02:00:00": 0.41566147254642266,
    "2018-01-29T03:00:00": 0.6610404819148842,
    "2018-01-29T04:00:00": 0.0,
    "2018-01-29T05:00:00": 0.2983961293072566,
    "2018-01-29T06:00:00": 0.0,
    "2018-01-29T07:00:00": 0.0,
    "2018-01-29T08:00:00": 0.0,
    "2018-01-29T09:00:00": 0.2531921934896719,
    "2018-01-29T10:00:00": 0.12725386342748315,
    "2018-01-29T11:00:00": 0.0,
    "2018-01-29T12:00:00": 0.0,
    "2018-01-29T13:00:00": 0.0,
    "2018-01-29T14:00:00": 0.1281739229261178,
    "2018-01-29T15:00:00": 0.06814721652214205,
    "2018-01-29T16:00:00": 0.3946398303122366,
    "2018-01-29T17:00:00": 0.03774710211149055,
    "2018-01-29T18:00:00": 0.0,
    "2018-01-29T19:00:00": 0.0,
    "2018-01-29T20:00:00": 0.0,
    "2018-01-29T21:00:00": 0.0,
    "2018-01-29T22:00:00": 0.039092705973099356,
    "2018-01-29T23:00:00": 0.0,
    "2018-01-30T00:00:00": 0.37307436887936923,
    "2018-01-30T01:00:00": 0.0,
    "2018-01-30T02:00:00": 0.22909674528345023,
    "2018-01-30T03:00:00": 0.29956390935938837,
    "2018-01-30T04:00:00": 0.35904814811441893,
    "2018-01-30T05:00:00": 0.4367768192014754,
    "2018-01-30T06:00:00": 0.4138303786521712,
    "2018-01-30T07:00:00": 0.1550082650600233,
    "2018-01-30T08:00:00": 0.0,
    "2018-01-30T09:00:00": 0.0,
    "2018-01-30T10:00:00": 0.4590000840116909,
    "2018-01-30T11:00:00": 0.20141573182372344,
    "2018-01-30T12:00:00": 0.4827833020000453,
    "2018-01-30T14:00:00": 0.681411040166644,
    "2018-01-30T15:00:00": 0.7840540136664357,
    "2018-01-30T16:00:00": 0.7884659450244265,
    "2018-01-30T17:00:00": 0.7126923412481575,
    "2018-01-30T18:00:00": 0.6612738841806612,
    "2018-01-30T19:00:00": 0.0,
    "2018-01-30T20:00:00": 0.0,
    "2018-01-30T21:00:00": 0.24180056859044594,
    "2018-01-30T22:00:00": 0.0,
    "2018-01-30T23:00:00": 0.0,
    "2018-01-31T00:00:00": 0.0,
    "2018-01-31T01:00:00": 0.05325193245039634,
    "2018-01-31T02:00:00": 0.11404209965361045,
    "2018-01-31T03:00:00": 0.30412462035857746,
    "2018-01-31T04:00:00": 0.6540329050145666,
    "2018-01-31T05:00:00": 0.6737029312078662,
    "2018-01-31T06:00:00": 0.7365244739674175,
    "2018-01-31T07:00:00": 0.849551930658266,
    "2018-01-31T08:00:00": 0.8587658301108644,
    "2018-01-31T09:00:00": 0.8708917940326567,
    "2018-01-31T10:00:00": 0.8556755367013755,
    "2018-01-31T11:00:00": 0.7683695220357373,
    "2018-01-31T12:00:00": 0.7896854673891843,
    "2018-01-31T13:00:00": 0.9071501566121917,
    "2018-01-31T14:00:00": 0.0,
    "2018-01-31T15:00:00": 0.0,
    "2018-01-31T16:00:00": 0.0,
    "2018-01-31T17:00:00": 0.08984132334882378,
    "2018-01-31T18:00:00": 0.0,
    "2018-01-31T19:00:00": 0.0,
    "2018-01-31T20:00:00": 0.04442027100527349,
    "2018-01-31T21:00:00": 0.33660898103236586,
    "2018-01-31T22:00:00": 0.4019640593610858,
    "2018-01-31T23:00:00": 0.3291878589007383,
    "2018-02-01T00:00:00": 0.4496626893176462,
    "2018-02-01T01:00:00": 0.5932900860752215,
    "2018-02-01T02:00:00": 0.5984074911902809,
    "2018-02-01T03:00:00": 0.8480836236933798,
    "2018-02-01T04:00:00": 0.8381505620100123,
    "2018-02-01T05:00:00": 0.8433042304610063,
    "2018-02-01T06:00:00": 0.8452108306181887,
    "2018-02-01T07:00:00": 0.6859999826775336,
    "2018-02-01T08:00:00": 0.6618884033994927,
    "2018-02-01T09:00:00": 0.0,
    "2018-02-01T10:00:00": 0.0,
    "2018-02-01T11:00:00": 0.020155556615927852,
    "2018-02-01T12:00:00": 0.22712994938265765,
    "2018-02-01T13:00:00": 0.0,
    "2018-02-01T14:00:00": 0.039780848022868034,
    "2018-02-01T15:00:00": 0.25790303843138734,
    "2018-02-01T16:00:00": 0.2579247837637896,
    "2018-02-01T17:00:00": 0.10989980191721006,
    "2018-02-01T18:00:00": 0.3842819309575803,
    "2018-02-01T19:00:00": 0.5372513261064773,
    "2018-02-01T20:00:00": 0.2815094726444194,
    "2018-02-01T21:00:00": 0.4112763262817205,
    "2018-02-01T22:00:00": 0.5342885402643075,
    "2018-02-01T23:00:00": 0.0,
    "2018-02-02T00:00:00": 0.4345911831728199,
    "2018-02-02T01:00:00": 0.4069888815366406,
    "2018-02-02T02:00:00": 0.0,
    "2018-02-02T03:00:00": 0.0,
    "2018-02-02T04:00:00": 0.0,
    "2018-02-02T05:00:00": 0.2777119091506961,
    "2018-02-02T06:00:00": 0.23274624674468514,
    "2018-02-02T07:00:00": 0.28189917775589196,
    "2018-02-02T08:00:00": 0.2439468982518036,
    "2018-02-02T09:00:00": 0.0,
    "2018-02-02T10:00:00": 0.0,
    "2018-02-02T11:00:00": 0.0,
    "2018-02-02T12:00:00": 0.0,
    "2018-02-02T13:00:00": 0.0,
    "2018-02-02T14:00:00": 0.0,
    "2018-02-02T15:00:00": 0.0,
    "2018-02-02T16:00:00": 0.0,
    "2018-02-02T17:00:00": 0.0,
    "2018-02-02T18:00:00": 0.0,
    "2018-02-02T19:00:00": 0.0,
    "2018-02-02T20:00:00": 0.0,
    "2018-02-02T21:00:00": 0.0,
    "2018-02-02T22:00:00": 0.0,
    "2018-02-02T23:00:00": 0.0,
    "2018-02-03T00:00:00": 0.0,
    "2018-02-03T01:00:00": 0.0,
    "2018-02-03T02:00:00": 0.057644645311784065,
    "2018-02-03T03:00:00": 0.0,
    "2018-02-03T04:00:00": 0.05025394279604384,
    "2018-02-03T05:00:00": 0.07593770206353005,
    "2018-02-03T06:00:00": 0.07469334924310604,
    "2018-02-03T07:00:00": 0.07420284852853097,
    "2018-02-03T08:00:00": 0.06801293210644119,
    "2018-02-03T09:00:00": 0.0,
    "2018-02-03T10:00:00": 0.0,
    "2018-02-03T11:00:00": 0.0,
    "2018-02-03T12:00:00": 0.0,
    "2018-02-03T13:00:00": 0.0,
    "2018-02-03T14:00:00": 0.0,
    "2018-02-03T15:00:00": 0.0,
    "2018-02-03T16:00:00": 0.0,
    "2018-02-03T17:00:00": 0.0,
    "2018-02-03T18:00:00": 0.0,
    "2018-02-03T19:00:00": 0.0,
    "2018-02-03T20:00:00": 0.0,
    "2018-02-03T21:00:00": 0.0,
    "2018-02-03T22:00:00": 0.0,
    "2018-02-03T23:00:00": 0.0,
    "2018-02-04T00:00:00": 0.0,
    "2018-02-04T01:00:00": 0.0,
    "2018-02-04T02:00:00": 0.0,
    "2018-02-04T03:00:00": 0.0,
    "2018-02-04T04:00:00": 0.0,
    "2018-02-04T05:00:00": 0.0,
    "2018-02-04T06:00:00": 0.12823904111254286,
    "2018-02-04T07:00:00": 0.008734137552874824,
    "2018-02-04T08:00:00": 0.00957956872665944,
    "2018-02-04T09:00:00": 0.23909825257876724,
    "2018-02-04T10:00:00": 0.2510540593171598,
    "2018-02-04T11:00:00": 0.4199061616885488,
    "2018-02-04T12:00:00": 0.32021979143945756,
    "2018-02-04T13:00:00": 0.3910285432826019,
    "2018-02-04T14:00:00": 0.3302781157898146,
    "2018-02-04T15:00:00": 0.4035766292589037,
    "2018-02-04T16:00:00": 0.4295655173056666,
    "2018-02-04T17:00:00": 0.0,
    "2018-02-04T18:00:00": 0.0,
    "2018-02-04T19:00:00": 0.0,
    "2018-02-04T20:00:00": 0.0,
    "2018-02-04T21:00:00": 0.0,
    "2018-02-04T22:00:00": 0.0,
    "2018-02-04T23:00:00": 0.04560013358228213,
    "2018-02-05T00:00:00": 0.08575270429688281,
    "2018-02-05T01:00:00": 0.15517172683082317,
    "2018-02-05T02:00:00": 0.0,
    "2018-02-05T03:00:00": 0.06991488444202594,
    "2018-02-05T04:00:00": 0.011156764076758537,
    "2018-02-05T05:00:00": 0.0,
    "2018-02-05T06:00:00": 0.0,
    "2018-02-05T07:00:00": 0.0,
    "2018-02-05T08:00:00": 0.0,
    "2018-02-05T09:00:00": 0.0,
    "2018-02-05T10:00:00": 0.0,
    "2018-02-05T11:00:00": 0.0,
    "2018-02-05T12:00:00": 0.0,
    "2018-02-05T13:00:00": 0.0,
    "2018-02-05T14:00:00": 0.0,
    "2018-02-05T15:00:00": 0.0,
    "2018-02-05T16:00:00": 0.0,
    "2018-02-05T17:00:00": 0.0,
    "2018-02-05T18:00:00": 0.05839228731775108,
    "2018-02-05T19:00:00": 0.03160139682112716,
    "2018-02-05T20:00:00": 0.0,
    "2018-02-05T21:00:00": 0.0,
    "2018-02-05T22:00:00": 0.10588296302582016,
    "2018-02-05T23:00:00": 0.0,
    "2018-02-06T00:00:00": 0.14858521688314136,
    "2018-02-06T01:00:00": 0.23984792780748662,
    "2018-02-06T02:00:00": 0.05454073934364391,
    "2018-02-06T03:00:00": 0.0,
    "2018-02-06T04:00:00": 0.0,
    "2018-02-06T05:00:00": 0.11210202744372495,
    "2018-02-06T06:00:00": 0.032617932545227935,
    "2018-02-06T07:00:00": 0.20817039494412218,
    "2018-02-06T08:00:00": 0.1464591874767052,
    "2018-02-06T09:00:00": 0.0,
    "2018-02-06T10:00:00": 0.06094032044959711,
    "2018-02-06T11:00:00": 0.2094952583757916,
    "2018-02-06T12:00:00": 0.2894528912861782,
    "2018-02-06T13:00:00": 0.18514468136593357,
    "2018-02-06T14:00:00": 0.0,
    "2018-02-06T15:00:00": 0.0,
    "2018-02-06T16:00:00": 0.0,
    "2018-02-06T17:00:00": 0.0,
    "2018-02-06T18:00:00": 0.0,
    "2018-02-06T19:00:00": 0.0,
    "2018-02-06T20:00:00": 0.0,
    "2018-02-06T21:00:00": 0.0,
    "2018-02-06T22:00:00": 0.0,
    "2018-02-06T23:00:00": 0.0,
    "2018-02-07T00:00:00": 0.0,
    "2018-02-07T01:00:00": 0.0,
    "2018-02-07T02:00:00": 0.03950579771228056,
    "2018-02-07T03:00:00": 0.04091851924156275,
    "2018-02-07T04:00:00": 0.0415909339213174,
    "2018-02-07T05:00:00": 0.16589810356448415,
    "2018-02-07T06:00:00": 0.2132257523882491,
    "2018-02-07T07:00:00": 0.23107882829245058,
    "2018-02-07T08:00:00": 0.447868308858361,
    "2018-02-07T09:00:00": 0.4055251473627804,
    "2018-02-07T10:00:00": 0.4052809245909143,
    "2018-02-07T11:00:00": 0.4039789069990412,
    "2018-02-07T12:00:00": 0.4302638133100253,
    "2018-02-07T13:00:00": 0.4882921670821059,
    "2018-02-07T14:00:00": 0.43099182494661287,
    "2018-02-07T15:00:00": 0.4279978132599393,
    "2018-02-07T16:00:00": 0.0,
    "2018-02-07T17:00:00": 0.0,
    "2018-02-07T18:00:00": 0.0,
    "2018-02-07T19:00:00": 0.0,
    "2018-02-07T20:00:00": 0.0,
    "2018-02-07T21:00:00": 0.0,
    "2018-02-07T22:00:00": 0.0,
    "2018-02-07T23:00:00": 0.0,
    "2018-02-08T00:00:00": 0.0,
    "2018-02-08T01:00:00": 0.0,
    "2018-02-08T02:00:00": 0.0,
    "2018-02-08T03:00:00": 0.0,
    "2018-02-08T04:00:00": 0.0,
    "2018-02-08T05:00:00": 0.0,
    "2018-02-08T06:00:00": 0.04073479995533131,
    "2018-02-08T07:00:00": 0.04141828558661941,
    "2018-02-08T08:00:00": 0.04090703631158656,
    "2018-02-08T09:00:00": 0.20151422675618333,
    "2018-02-08T10:00:00": 0.2035633674302454,
    "2018-02-08T11:00:00": 0.20659680417633858,
    "2018-02-08T12:00:00": 0.2034868741232716,
    "2018-02-08T13:00:00": 0.1249629353305212,
    "2018-02-08T14:00:00": 0.12656489859743134,
    "2018-02-08T15:00:00": 0.0,
    "2018-02-08T16:00:00": 0.1984272289039295,
    "2018-02-08T17:00:00": 0.20801743559604272,
    "2018-02-08T18:00:00": 0.32870018307280663,
    "2018-02-08T19:00:00": 0.4408944226567571,
    "2018-02-08T20:00:00": 0.5607607974182326,
    "2018-02-08T21:00:00": 0.09353390870787183,
    "2018-02-08T22:00:00": 0.0,
    "2018-02-08T23:00:00": 0.0,
    "2018-02-09T00:00:00": 0.0,
    "2018-02-09T01:00:00": 0.0,
    "2018-02-09T02:00:00": 0.0,
    "2018-02-09T03:00:00": 0.0,
    "2018-02-09T04:00:00": 0.0,
    "2018-02-09T05:00:00": 0.0,
    "2018-02-09T06:00:00": 0.0,
    "2018-02-09T07:00:00": 0.3659669939733023,
    "2018-02-09T08:00:00": 0.42816300345866337,
    "2018-02-09T09:00:00": 0.2475975101047939,
    "2018-02-09T10:00:00": 0.0,
    "2018-02-09T11:00:00": 0.0,
    "2018-02-09T12:00:00": 0.2778822265493856,
    "2018-02-09T13:00:00": 0.2705561274116325,
    "2018-02-09T14:00:00": 0.3466030180528876,
    "2018-02-09T15:00:00": 0.3629398491271467,
    "2018-02-09T16:00:00": 0.0,
    "2018-02-09T17:00:00": 0.0,
    "2018-02-09T18:00:00": 0.0,
    "2018-02-09T19:00:00": 0.0,
    "2018-02-09T20:00:00": 0.0,
    "2018-02-09T21:00:00": 0.06114457395556541,
    "2018-02-09T22:00:00": 0.05085192299401714,
    "2018-02-09T23:00:00": 0.33832713878803206,
    "2018-02-10T00:00:00": 0.4206289087398731,
    "2018-02-10T01:00:00": 0.35020576322614466,
    "2018-02-10T02:00:00": 0.36654131864882844,
    "2018-02-10T03:00:00": 0.3690117547037297,
    "2018-02-10T04:00:00": 0.4638181374206394,
    "2018-02-10T05:00:00": 0.3733346487024823,
    "2018-02-10T06:00:00": 0.5356761611858039,
    "2018-02-10T07:00:00": 0.5246019584392286,
    "2018-02-10T08:00:00": 0.5428990545561564,
    "2018-02-10T09:00:00": 0.59170923489256,
    "2018-02-10T10:00:00": 0.6297509537561949,
    "2018-02-10T11:00:00": 0.5489897081183698,
    "2018-02-10T12:00:00": 0.5398029463231301,
    "2018-02-10T13:00:00": 0.5417271061157484,
    "2018-02-10T14:00:00": 0.5028609792271845,
    "2018-02-10T15:00:00": 0.29893192401507873,
    "2018-02-10T16:00:00": 0.4288901433894095,
    "2018-02-10T17:00:00": 0.0,
    "2018-02-10T18:00:00": 0.0,
    "2018-02-10T19:00:00": 0.0,
    "2018-02-10T20:00:00": 0.0,
    "2018-02-10T21:00:00": 0.0,
    "2018-02-10T22:00:00": 0.0,
    "2018-02-10T23:00:00": 0.0,
    "2018-02-11T00:00:00": 0.0,
    "2018-02-11T01:00:00": 0.03196126646073809,
    "2018-02-11T02:00:00": 0.008443943916868708,
    "2018-02-11T03:00:00": 0.0,
    "2018-02-11T04:00:00": 0.0,
    "2018-02-11T05:00:00": 0.0,
    "2018-02-11T06:00:00": 0.0,
    "2018-02-11T07:00:00": 0.0,
    "2018-02-11T08:00:00": 0.0,
    "2018-02-11T09:00:00": 0.0,
    "2018-02-11T10:00:00": 0.0,
    "2018-02-11T11:00:00": 0.0,
    "2018-02-11T12:00:00": 0.0,
    "2018-02-11T13:00:00": 0.0,
    "2018-02-11T14:00:00": 0.0,
    "2018-02-11T15:00:00": 0.0,
    "2018-02-11T16:00:00": 0.0,
    "2018-02-11T17:00:00": 0.0,
    "2018-02-11T18:00:00": 0.0,
    "2018-02-11T19:00:00": 0.0,
    "2018-02-11T20:00:00": 0.0,
    "2018-02-11T21:00:00": 0.0,
    "2018-02-11T22:00:00": 0.06140670819777366,
    "2018-02-11T23:00:00": 0.03636354935805104,
    "2018-02-12T00:00:00": 0.24260671079662177,
    "2018-02-12T01:00:00": 0.3486531159258432,
    "2018-02-12T02:00:00": 0.43406439774564204,
    "2018-02-12T03:00:00": 0.44788826854569685,
    "2018-02-12T04:00:00": 0.6269327177349194,
    "2018-02-12T05:00:00": 0.5106719740578379,
    "2018-02-12T06:00:00": 0.23736515141924458,
    "2018-02-12T07:00:00": 0.0,
    "2018-02-12T08:00:00": 0.0,
    "2018-02-12T09:00:00": 0.03480486058706295,
    "2018-02-12T10:00:00": 0.23692352542882938,
    "2018-02-12T11:00:00": 0.0,
    "2018-02-12T12:00:00": 0.0,
    "2018-02-12T13:00:00": 0.0,
    "2018-02-12T14:00:00": 0.0,
    "2018-02-12T15:00:00": 0.0,
    "2018-02-12T16:00:00": 0.0,
    "2018-02-12T17:00:00": 0.05125072342614623,
    "2018-02-12T18:00:00": 0.041068050713649225,
    "2018-02-12T19:00:00": 0.04347499436528011,
    "2018-02-12T20:00:00": 0.04243611220193565,
    "2018-02-12T21:00:00": 0.0,
    "2018-02-12T22:00:00": 0.0,
    "2018-02-12T23:00:00": 0.0,
    "2018-02-13T00:00:00": 0.0,
    "2018-02-13T01:00:00": 0.04669005149638033,
    "2018-02-13T02:00:00": 0.07348818092409468,
    "2018-02-13T03:00:00": 0.0734683668512114,
    "2018-02-13T04:00:00": 0.21356557871207696,
    "2018-02-13T05:00:00": 0.0,
    "2018-02-13T06:00:00": 0.0,
    "2018-02-13T07:00:00": 0.0,
    "2018-02-13T08:00:00": 0.18380362163879393,
    "2018-02-13T09:00:00": 0.0,
    "2018-02-13T10:00:00": 0.0,
    "2018-02-13T11:00:00": 0.0,
    "2018-02-13T12:00:00": 0.0,
    "2018-02-13T13:00:00": 0.0,
    "2018-02-13T14:00:00": 0.0,
    "2018-02-13T15:00:00": 0.0,
    "2018-02-13T16:00:00": 0.0,
    "2018-02-13T17:00:00": 0.0,
    "2018-02-13T18:00:00": 0.0,
    "2018-02-13T19:00:00": 0.0,
    "2018-02-13T20:00:00": 0.0,
    "2018-02-13T21:00:00": 0.0,
    "2018-02-13T22:00:00": 0.0,
    "2018-02-13T23:00:00": 0.0,
    "2018-02-14T00:00:00": 0.0,
    "2018-02-14T01:00:00": 0.0,
    "2018-02-14T02:00:00": 0.0,
    "2018-02-14T03:00:00": 0.0,
    "2018-02-14T04:00:00": 0.0,
    "2018-02-14T05:00:00": 0.0,
    "2018-02-14T06:00:00": 0.05147183576518494,
    "2018-02-14T07:00:00": 0.0,
    "2018-02-14T08:00:00": 0.0,
    "2018-02-14T09:00:00": 0.01312065735030057,
    "2018-02-14T10:00:00": 0.0,
    "2018-02-14T11:00:00": 0.0,
    "2018-02-14T12:00:00": 0.0,
    "2018-02-14T13:00:00": 0.0,
    "2018-02-14T14:00:00": 0.07376635722531016,
    "2018-02-14T15:00:00": 0.17909538969008898,
    "2018-02-14T16:00:00": 0.3684786251582632,
    "2018-02-14T17:00:00": 0.4730078515217126,
    "2018-02-14T18:00:00": 0.0,
    "2018-02-14T19:00:00": 0.0,
    "2018-02-14T20:00:00": 0.0,
    "2018-02-14T21:00:00": 0.04547068767134963,
    "2018-02-14T22:00:00": 0.0,
    "2018-02-14T23:00:00": 0.0,
    "2018-02-15T00:00:00": 0.0,
    "2018-02-15T01:00:00": 0.0,
    "2018-02-15T02:00:00": 0.0,
    "2018-02-15T03:00:00": 0.0,
    "2018-02-15T04:00:00": 0.0,
    "2018-02-15T05:00:00": 0.0,
    "2018-02-15T06:00:00": 0.0,
    "2018-02-15T07:00:00": 0.0,
    "2018-02-15T08:00:00": 0.0,
    "2018-02-15T09:00:00": 0.0,
    "2018-02-15T10:00:00": 0.0,
    "2018-02-15T11:00:00": 0.0,
    "2018-02-15T12:00:00": 0.0,
    "2018-02-15T13:00:00": 0.0,
    "2018-02-15T14:00:00": 0.0,
    "2018-02-15T15:00:00": 0.0,
    "2018-02-15T16:00:00": 0.0,
    "2018-02-15T17:00:00": 0.0,
    "2018-02-15T18:00:00": 0.0,
    "2018-02-15T19:00:00": 0.0,
    "2018-02-15T20:00:00": 0.0,
    "2018-02-15T21:00:00": 0.04805793285055958,
    "2018-02-15T22:00:00": 0.0,
    "2018-02-15T23:00:00": 0.0,
    "2018-02-16T00:00:00": 0.0,
    "2018-02-16T01:00:00": 0.0,
    "2018-02-16T02:00:00": 0.0,
    "2018-02-16T03:00:00": 0.0,
    "2018-02-16T04:00:00": 0.0,
    "2018-02-16T05:00:00": 0.0,
    "2018-02-16T06:00:00": 0.0,
    "2018-02-16T07:00:00": 0.0,
    "2018-02-16T08:00:00": 0.0,
    "2018-02-16T09:00:00": 0.0,
    "2018-02-16T10:00:00": 0.0,
    "2018-02-16T11:00:00": 0.0,
    "2018-02-16T12:00:00": 0.0,
    "2018-02-16T13:00:00": 0.0,
    "2018-02-16T14:00:00": 0.06900840043357076,
    "2018-02-16T15:00:00": 0.0,
    "2018-02-16T16:00:00": 0.0,
    "2018-02-16T17:00:00": 0.06805715077824864,
    "2018-02-16T18:00:00": 0.12461845958383043,
    "2018-02-16T19:00:00": 0.0,
    "2018-02-16T20:00:00": 0.0,
    "2018-02-16T21:00:00": 0.0,
    "2018-02-16T22:00:00": 0.0,
    "2018-02-16T23:00:00": 0.0,
    "2018-02-17T00:00:00": 0.0,
    "2018-02-17T01:00:00": 0.0,
    "2018-02-17T02:00:00": 0.0,
    "2018-02-17T03:00:00": 0.0,
    "2018-02-17T04:00:00": 0.0,
    "2018-02-17T05:00:00": 0.0901394397953644,
    "2018-02-17T06:00:00": 0.1677575041244983,
    "2018-02-17T07:00:00": 0.18579734219269103,
    "2018-02-17T08:00:00": 0.0,
    "2018-02-17T09:00:00": 0.0,
    "2018-02-17T10:00:00": 0.0,
    "2018-02-17T11:00:00": 0.0,
    "2018-02-17T12:00:00": 0.0,
    "2018-02-17T13:00:00": 0.0,
    "2018-02-17T14:00:00": 0.0,
    "2018-02-17T15:00:00": 0.0,
    "2018-02-17T16:00:00": 0.0,
    "2018-02-17T17:00:00": 0.0,
    "2018-02-17T18:00:00": 0.0,
    "2018-02-17T19:00:00": 0.0,
    "2018-02-17T20:00:00": 0.0,
    "2018-02-17T21:00:00": 0.0,
    "2018-02-17T22:00:00": 0.0,
    "2018-02-17T23:00:00": 0.0,
    "2018-02-18T00:00:00": 0.0,
    "2018-02-18T01:00:00": 0.0,
    "2018-02-18T02:00:00": 0.0,
    "2018-02-18T03:00:00": 0.0,
    "2018-02-18T04:00:00": 0.0,
    "2018-02-18T05:00:00": 0.0,
    "2018-02-18T06:00:00": 0.07273008337655085,
    "2018-02-18T07:00:00": 0.07582696687083108,
    "2018-02-18T08:00:00": 0.07443425381317914,
    "2018-02-18T09:00:00": 0.0,
    "2018-02-18T10:00:00": 0.0,
    "2018-02-18T11:00:00": 0.0,
    "2018-02-18T12:00:00": 0.0,
    "2018-02-18T13:00:00": 0.0,
    "2018-02-18T14:00:00": 0.0,
    "2018-02-18T15:00:00": 0.0,
    "2018-02-18T16:00:00": 0.0,
    "2018-02-18T17:00:00": 0.0,
    "2018-02-18T18:00:00": 0.0,
    "2018-02-18T19:00:00": 0.0,
    "2018-02-18T20:00:00": 0.0,
    "2018-02-18T21:00:00": 0.0,
    "2018-02-18T22:00:00": 0.0,
    "2018-02-18T23:00:00": 0.0,
    "2018-02-19T00:00:00": 0.0,
    "2018-02-19T01:00:00": 0.0,
    "2018-02-19T02:00:00": 0.0,
    "2018-02-19T03:00:00": 0.07293391767984812,
    "2018-02-19T04:00:00": 0.0,
    "2018-02-19T05:00:00": 0.0,
    "2018-02-19T06:00:00": 0.0,
    "2018-02-19T07:00:00": 0.0,
    "2018-02-19T08:00:00": 0.0,
    "2018-02-19T09:00:00": 0.0,
    "2018-02-19T10:00:00": 0.0,
    "2018-02-19T11:00:00": 0.0,
    "2018-02-19T12:00:00": 0.0,
    "2018-02-19T13:00:00": 0.0,
    "2018-02-19T14:00:00": 0.0,
    "2018-02-19T15:00:00": 0.0,
    "2018-02-19T16:00:00": 0.0,
    "2018-02-19T17:00:00": 0.0,
    "2018-02-19T18:00:00": 0.0,
    "2018-02-19T19:00:00": 0.0,
    "2018-02-19T20:00:00": 0.0,
    "2018-02-19T21:00:00": 0.0,
    "2018-02-19T22:00:00": 0.0,
    "2018-02-19T23:00:00": 0.0,
    "2018-02-20T00:00:00": 0.0,
    "2018-02-20T01:00:00": 0.0,
    "2018-02-20T02:00:00": 0.0,
    "2018-02-20T03:00:00": 0.0,
    "2018-02-20T04:00:00": 0.0,
    "2018-02-20T05:00:00": 0.0,
    "2018-02-20T06:00:00": 0.0,
    "2018-02-20T07:00:00": 0.0,
    "2018-02-20T08:00:00": 0.0,
    "2018-02-20T09:00:00": 0.0,
    "2018-02-20T10:00:00": 0.0,
    "2018-02-20T11:00:00": 0.0,
    "2018-02-20T12:00:00": 0.0,
    "2018-02-20T13:00:00": 0.0,
    "2018-02-20T14:00:00": 0.0,
    "2018-02-20T22:00:00": 0.0,
    "2018-02-20T23:00:00": 0.0,
    "2018-02-21T00:00:00": 0.0,
    "2018-02-21T01:00:00": 0.052093367020524396,
    "2018-02-21T02:00:00": 0.21620468309959284,
    "2018-02-21T03:00:00": 0.2599977181485743,
    "2018-02-21T04:00:00": 0.46689812014062304,
    "2018-02-21T05:00:00": 0.40354929011713914,
    "2018-02-21T06:00:00": 0.4226437458697786,
    "2018-02-21T07:00:00": 0.0,
    "2018-02-21T08:00:00": 0.0,
    "2018-02-21T09:00:00": 0.0,
    "2018-02-21T10:00:00": 0.0,
    "2018-02-21T11:00:00": 0.0,
    "2018-02-21T12:00:00": 0.0,
    "2018-02-21T13:00:00": 0.0,
    "2018-02-21T15:00:00": 0.0,
    "2018-02-21T16:00:00": 0.0,
    "2018-02-21T17:00:00": 0.0,
    "2018-02-21T18:00:00": 0.0,
    "2018-02-21T19:00:00": 0.0,
    "2018-02-21T20:00:00": 0.0,
    "2018-02-21T21:00:00": 0.0,
    "2018-02-21T22:00:00": 0.0,
    "2018-02-21T23:00:00": 0.0,
    "2018-02-22T00:00:00": 0.0,
    "2018-02-22T01:00:00": 0.0,
    "2018-02-22T02:00:00": 0.0,
    "2018-02-22T03:00:00": 0.0,
    "2018-02-22T04:00:00": 0.0,
    "2018-02-22T05:00:00": 0.0,
    "2018-02-22T06:00:00": 0.0,
    "2018-02-22T07:00:00": 0.0,
    "2018-02-22T08:00:00": 0.0,
    "2018-02-22T09:00:00": 0.0,
    "2018-02-22T10:00:00": 0.0,
    "2018-02-22T11:00:00": 0.0,
    "2018-02-22T12:00:00": 0.0,
    "2018-02-22T14:00:00": 0.0,
    "2018-02-22T15:00:00": 0.0,
    "2018-02-23T11:00:00": 0.31854234100293854,
    "2018-02-23T12:00:00": 0.35668431316972726,
    "2018-02-23T13:00:00": 0.0,
    "2018-02-23T14:00:00": 0.0,
    "2018-02-23T15:00:00": 0.0,
    "2018-02-23T16:00:00": 0.0,
    "2018-02-23T17:00:00": 0.0,
    "2018-02-23T18:00:00": 0.0,
    "2018-02-23T19:00:00": 0.0,
    "2018-02-23T20:00:00": 0.0,
    "2018-02-23T21:00:00": 0.1002964102550622,
    "2018-02-23T22:00:00": 0.2731577829599534,
    "2018-02-23T23:00:00": 0.27327454322035916,
    "2018-02-24T00:00:00": 0.34263031906019226,
    "2018-02-24T01:00:00": 0.08087252498303943,
    "2018-02-24T02:00:00": 0.0599862810704954,
    "2018-02-24T03:00:00": 0.2680277753252116,
    "2018-02-24T04:00:00": 0.31534286610160855,
    "2018-02-24T05:00:00": 0.2988073631007835,
    "2018-02-24T06:00:00": 0.10584209786997126,
    "2018-02-24T07:00:00": 0.0,
    "2018-02-24T08:00:00": 0.0,
    "2018-02-24T09:00:00": 0.0,
    "2018-02-24T10:00:00": 0.0,
    "2018-02-24T11:00:00": 0.0,
    "2018-02-24T12:00:00": 0.0,
    "2018-02-24T13:00:00": 0.0,
    "2018-02-24T14:00:00": 0.29386699676039807,
    "2018-02-24T15:00:00": 0.3935943416651413,
    "2018-02-24T16:00:00": 0.3872022795486938,
    "2018-02-24T17:00:00": 0.24791743393980842,
    "2018-02-24T18:00:00": 0.0,
    "2018-02-24T19:00:00": 0.0,
    "2018-02-24T20:00:00": 0.0,
    "2018-02-24T21:00:00": 0.004992500220581748,
    "2018-02-24T22:00:00": 0.10321817901717706,
    "2018-02-24T23:00:00": 0.0,
    "2018-02-25T00:00:00": 0.3235853503446181,
    "2018-02-25T01:00:00": 0.4242088452052032,
    "2018-02-25T02:00:00": 0.49804363082573827,
    "2018-02-25T03:00:00": 0.5401479770547646,
    "2018-02-25T04:00:00": 0.5249006077471053,
    "2018-02-25T05:00:00": 0.4626314296607812,
    "2018-02-25T06:00:00": 0.4598115520052001,
    "2018-02-25T07:00:00": 0.4176424255983835,
    "2018-02-25T08:00:00": 0.5493625416565697,
    "2018-02-25T09:00:00": 0.5867093817949046,
    "2018-02-25T10:00:00": 0.5908955922297247,
    "2018-02-25T11:00:00": 0.6036660224137618,
    "2018-02-25T12:00:00": 0.34367471046515174,
    "2018-02-25T13:00:00": 0.3050153413766009,
    "2018-02-25T14:00:00": 0.5519931322190781,
    "2018-02-25T15:00:00": 0.46195634075251835,
    "2018-02-25T16:00:00": 0.0,
    "2018-02-25T17:00:00": 0.0,
    "2018-02-25T18:00:00": 0.0,
    "2018-02-25T19:00:00": 0.0,
    "2018-02-25T20:00:00": 0.0,
    "2018-02-25T21:00:00": 0.0,
    "2018-02-25T22:00:00": 0.0,
    "2018-02-25T23:00:00": 0.0,
    "2018-02-26T00:00:00": 0.2338642477969354,
    "2018-02-26T01:00:00": 0.3102939093988576,
    "2018-02-26T02:00:00": 0.3171145037895085,
    "2018-02-26T03:00:00": 0.3823432466019603,
    "2018-02-26T04:00:00": 0.4407181196676271,
    "2018-02-26T05:00:00": 0.0,
    "2018-02-26T06:00:00": 0.0,
    "2018-02-26T07:00:00": 0.2608960168026997,
    "2018-02-26T08:00:00": 0.0,
    "2018-02-26T09:00:00": 0.0,
    "2018-02-26T10:00:00": 0.1943556307865585,
    "2018-02-26T11:00:00": 0.31402310631203023,
    "2018-02-26T12:00:00": 0.3163249890550832,
    "2018-02-26T13:00:00": 0.32317109987000625,
    "2018-02-26T14:00:00": 0.46509358484874647,
    "2018-02-26T15:00:00": 0.42055607707914633,
    "2018-02-26T16:00:00": 0.203652762999933,
    "2018-02-26T17:00:00": 0.0,
    "2018-02-26T18:00:00": 0.0,
    "2018-02-26T19:00:00": 0.0,
    "2018-02-26T20:00:00": 0.0,
    "2018-02-26T21:00:00": 0.0,
    "2018-02-26T22:00:00": 0.0,
    "2018-02-26T23:00:00": 0.0,
    "2018-02-27T00:00:00": 0.0,
    "2018-02-27T01:00:00": 0.0,
    "2018-02-27T02:00:00": 0.0,
    "2018-02-27T03:00:00": 0.0,
    "2018-02-27T04:00:00": 0.011894302339074648,
    "2018-02-27T05:00:00": 0.0,
    "2018-02-27T06:00:00": 0.0,
    "2018-02-27T07:00:00": 0.0,
    "2018-02-27T08:00:00": 0.0,
    "2018-02-27T09:00:00": 0.0,
    "2018-02-27T10:00:00": 0.0,
    "2018-02-27T11:00:00": 0.0,
    "2018-02-27T12:00:00": 0.0265627074635233,
    "2018-02-27T13:00:00": 0.418428320575319,
    "2018-02-27T14:00:00": 0.0,
    "2018-02-27T15:00:00": 0.0,
    "2018-02-27T16:00:00": 0.0,
    "2018-02-27T17:00:00": 0.0,
    "2018-02-27T18:00:00": 0.0,
    "2018-02-27T19:00:00": 0.0,
    "2018-02-27T20:00:00": 0.0,
    "2018-02-27T21:00:00": 0.0,
    "2018-02-27T22:00:00": 0.0,
    "2018-02-27T23:00:00": 0.0,
    "2018-02-28T00:00:00": 0.0,
    "2018-02-28T01:00:00": 0.0,
    "2018-02-28T02:00:00": 0.0,
    "2018-02-28T03:00:00": 0.24540513079479803,
    "2018-02-28T04:00:00": 0.38443746895545905,
    "2018-02-28T05:00:00": 0.3566263517364523,
    "2018-02-28T06:00:00": 0.31586697142260317,
    "2018-02-28T07:00:00": 0.4147534604758252,
    "2018-02-28T08:00:00": 0.46155219817652243,
    "2018-02-28T09:00:00": 0.5174119133737418,
    "2018-02-28T10:00:00": 0.3623920563111997,
    "2018-02-28T11:00:00": 0.46493798373042344,
    "2018-02-28T12:00:00": 0.6074418313981951,
    "2018-02-28T13:00:00": 0.7441917579847985,
    "2018-02-28T14:00:00": 0.6297614508099888,
    "2018-02-28T15:00:00": 0.24981247894896308,
    "2018-02-28T16:00:00": 0.5180040211153836,
    "2018-02-28T17:00:00": 0.606211546082025,
    "2018-02-28T18:00:00": 0.5907943199537915,
    "2018-02-28T19:00:00": 0.5698666202571772,
    "2018-02-28T20:00:00": 0.5739270241660609,
    "2018-02-28T21:00:00": 0.0,
    "2018-02-28T22:00:00": 0.30124874660059486,
    "2018-02-28T23:00:00": 0.5899246951497962,
    "2018-03-01T00:00:00": 0.8654596731751423,
    "2018-03-01T01:00:00": 0.9078671893181611,
    "2018-03-01T02:00:00": 0.8504397997880854,
    "2018-03-01T03:00:00": 0.9032228023390105,
    "2018-03-01T04:00:00": 0.7573216465725515,
    "2018-03-01T05:00:00": 0.0,
    "2018-03-01T06:00:00": 0.04014706250156316,
    "2018-03-01T07:00:00": 0.0,
    "2018-03-01T08:00:00": 0.0,
    "2018-03-01T09:00:00": 0.0,
    "2018-03-01T10:00:00": 0.0,
    "2018-03-01T11:00:00": 0.0,
    "2018-03-01T12:00:00": 0.0,
    "2018-03-01T13:00:00": 0.0,
    "2018-03-01T14:00:00": 0.0,
    "2018-03-01T15:00:00": 0.0,
    "2018-03-01T16:00:00": 0.0,
    "2018-03-01T17:00:00": 0.0,
    "2018-03-01T18:00:00": 0.0,
    "2018-03-01T19:00:00": 0.0,
    "2018-03-01T20:00:00": 0.0,
    "2018-03-01T21:00:00": 0.0,
    "2018-03-01T22:00:00": 0.0,
    "2018-03-01T23:00:00": 0.0,
    "2018-03-02T00:00:00": 0.0,
    "2018-03-02T01:00:00": 0.0,
    "2018-03-02T02:00:00": 0.0,
    "2018-03-02T03:00:00": 0.0,
    "2018-03-02T04:00:00": 0.154553063231514,
    "2018-03-02T05:00:00": 0.25312969363081866,
    "2018-03-02T06:00:00": 0.2849400306040544,
    "2018-03-02T07:00:00": 0.3563257917481538,
    "2018-03-02T08:00:00": 0.0,
    "2018-03-02T09:00:00": 0.0,
    "2018-03-02T10:00:00": 0.0,
    "2018-03-02T11:00:00": 0.0,
    "2018-03-02T12:00:00": 0.0,
    "2018-03-02T13:00:00": 0.0,
    "2018-03-02T14:00:00": 0.0,
    "2018-03-02T15:00:00": 0.0,
    "2018-03-02T16:00:00": 0.0,
    "2018-03-02T17:00:00": 0.30568399839689,
    "2018-03-02T18:00:00": 0.8471318788234421,
    "2018-03-02T19:00:00": 0.9079920696653956,
    "2018-03-02T20:00:00": 0.908953241039307,
    "2018-03-02T21:00:00": 0.9294478542716471,
    "2018-03-02T22:00:00": 0.9010443961175417,
    "2018-03-02T23:00:00": 0.9014761793058077,
    "2018-03-03T00:00:00": 0.5262645234481883,
    "2018-03-03T01:00:00": 0.7620122536973339,
    "2018-03-03T02:00:00": 0.45122399836963367,
    "2018-03-03T03:00:00": 0.0,
    "2018-03-03T04:00:00": 0.0,
    "2018-03-03T05:00:00": 0.0,
    "2018-03-03T06:00:00": 0.0,
    "2018-03-03T07:00:00": 0.0,
    "2018-03-03T08:00:00": 0.0,
    "2018-03-03T09:00:00": 0.0,
    "2018-03-03T10:00:00": 0.0,
    "2018-03-03T11:00:00": 0.0,
    "2018-03-03T12:00:00": 0.0,
    "2018-03-03T13:00:00": 0.0,
    "2018-03-03T14:00:00": 0.0,
    "2018-03-03T15:00:00": 0.0,
    "2018-03-03T16:00:00": 0.0,
    "2018-03-03T17:00:00": 0.0,
    "2018-03-03T18:00:00": 0.0,
    "2018-03-03T19:00:00": 0.0,
    "2018-03-03T20:00:00": 0.0,
    "2018-03-03T21:00:00": 0.0,
    "2018-03-03T22:00:00": 0.0,
    "2018-03-03T23:00:00": 0.0,
    "2018-03-04T00:00:00": 0.0,
    "2018-03-04T01:00:00": 0.0,
    "2018-03-04T02:00:00": 0.0,
    "2018-03-04T03:00:00": 0.0,
    "2018-03-04T04:00:00": 0.0,
    "2018-03-04T05:00:00": 0.0,
    "2018-03-04T06:00:00": 0.0,
    "2018-03-04T07:00:00": 0.0,
    "2018-03-04T08:00:00": 0.0,
    "2018-03-04T09:00:00": 0.0,
    "2018-03-04T10:00:00": 0.0,
    "2018-03-04T11:00:00": 0.0,
    "2018-03-04T12:00:00": 0.0,
    "2018-03-04T13:00:00": 0.0,
    "2018-03-04T14:00:00": 0.0,
    "2018-03-04T15:00:00": 0.0,
    "2018-03-04T16:00:00": 0.0,
    "2018-03-04T17:00:00": 0.0,
    "2018-03-04T18:00:00": 0.0,
    "2018-03-04T19:00:00": 0.0,
    "2018-03-04T20:00:00": 0.0,
    "2018-03-04T21:00:00": 0.0,
    "2018-03-04T22:00:00": 0.0,
    "2018-03-04T23:00:00": 0.0,
    "2018-03-05T00:00:00": 0.0,
    "2018-03-05T01:00:00": 0.0,
    "2018-03-05T02:00:00": 0.0,
    "2018-03-05T03:00:00": 0.0,
    "2018-03-05T04:00:00": 0.0,
    "2018-03-05T05:00:00": 0.4898770286859937,
    "2018-03-05T06:00:00": 0.5899133679709787,
    "2018-03-05T07:00:00": 0.5877581340763467,
    "2018-03-05T08:00:00": 0.0,
    "2018-03-05T09:00:00": 0.0,
    "2018-03-05T10:00:00": 0.0,
    "2018-03-05T11:00:00": 0.0,
    "2018-03-05T12:00:00": 0.0,
    "2018-03-05T13:00:00": 0.0,
    "2018-03-05T14:00:00": 0.0,
    "2018-03-05T15:00:00": 0.0,
    "2018-03-05T16:00:00": 0.0,
    "2018-03-05T17:00:00": 0.4815939527321027,
    "2018-03-05T18:00:00": 0.4451733879333519,
    "2018-03-05T19:00:00": 0.026366928716544474,
    "2018-03-05T20:00:00": 0.07026924447166318,
    "2018-03-05T21:00:00": 0.0,
    "2018-03-05T22:00:00": 0.0,
    "2018-03-05T23:00:00": 0.0,
    "2018-03-06T00:00:00": 0.43449240327613514,
    "2018-03-06T01:00:00": 0.09698014589868673,
    "2018-03-06T02:00:00": 0.0,
    "2018-03-06T03:00:00": 0.18531553080839117,
    "2018-03-06T04:00:00": 0.5101744525729024,
    "2018-03-06T05:00:00": 0.0,
    "2018-03-06T06:00:00": 0.0,
    "2018-03-06T07:00:00": 0.8070912442924594,
    "2018-03-06T08:00:00": 0.20877521919815006,
    "2018-03-06T09:00:00": 0.0,
    "2018-03-06T10:00:00": 0.0,
    "2018-03-06T11:00:00": 0.0,
    "2018-03-06T12:00:00": 0.0,
    "2018-03-06T13:00:00": 0.0,
    "2018-03-06T14:00:00": 0.0,
    "2018-03-06T15:00:00": 0.0,
    "2018-03-06T16:00:00": 0.0,
    "2018-03-06T17:00:00": 0.0,
    "2018-03-06T18:00:00": 0.12473880308548843,
    "2018-03-06T19:00:00": 0.0,
    "2018-03-06T20:00:00": 0.0,
    "2018-03-06T21:00:00": 0.38189797515572166,
    "2018-03-06T22:00:00": 0.5828419298609148,
    "2018-03-06T23:00:00": 0.5097625580052929,
    "2018-03-07T00:00:00": 0.5541306281280713,
    "2018-03-07T01:00:00": 0.8871363812508613,
    "2018-03-07T02:00:00": 0.9367564353707807,
    "2018-03-07T03:00:00": 0.9863129344565589,
    "2018-03-07T04:00:00": 0.9941861501970646,
    "2018-03-07T05:00:00": 0.9859107930468983,
    "2018-03-07T06:00:00": 0.5038656245861916,
    "2018-03-07T07:00:00": 0.0,
    "2018-03-07T08:00:00": 0.0,
    "2018-03-07T09:00:00": 0.0,
    "2018-03-07T10:00:00": 0.0,
    "2018-03-07T11:00:00": 0.0,
    "2018-03-07T12:00:00": 0.0,
    "2018-03-07T13:00:00": 0.0,
    "2018-03-07T14:00:00": 0.014081294769563454,
    "2018-03-07T15:00:00": 0.0,
    "2018-03-07T16:00:00": 0.0,
    "2018-03-07T17:00:00": 0.0,
    "2018-03-07T18:00:00": 0.0,
    "2018-03-07T19:00:00": 0.0,
    "2018-03-07T20:00:00": 0.0,
    "2018-03-07T21:00:00": 0.028681113938521234,
    "2018-03-07T22:00:00": 0.3620147896833441,
    "2018-03-07T23:00:00": 0.6227235546652949,
    "2018-03-08T00:00:00": 0.9559443459540613,
    "2018-03-08T01:00:00": 0.9940873256519103,
    "2018-03-08T02:00:00": 0.9942738364852348,
    "2018-03-08T03:00:00": 0.9937093749025443,
    "2018-03-08T04:00:00": 0.9938280465049519,
    "2018-03-08T05:00:00": 0.7331683768925727,
    "2018-03-08T06:00:00": 0.12190113309537394,
    "2018-03-08T07:00:00": 0.025123242141131454,
    "2018-03-08T08:00:00": 0.16393013104815235,
    "2018-03-08T09:00:00": 0.5817034628049744,
    "2018-03-08T10:00:00": 0.0,
    "2018-03-08T11:00:00": 0.0,
    "2018-03-08T12:00:00": 0.0,
    "2018-03-08T13:00:00": 0.0,
    "2018-03-08T14:00:00": 0.0,
    "2018-03-08T15:00:00": 0.0,
    "2018-03-08T16:00:00": 0.0,
    "2018-03-08T17:00:00": 0.0,
    "2018-03-08T18:00:00": 0.0,
    "2018-03-08T19:00:00": 0.0,
    "2018-03-08T20:00:00": 0.5289304075073763,
    "2018-03-08T21:00:00": 0.39332554676039516,
    "2018-03-08T22:00:00": 0.439506934102881,
    "2018-03-08T23:00:00": 0.8143184191023367,
    "2018-03-09T00:00:00": 0.9681214429467653,
    "2018-03-09T01:00:00": 0.9682983193202348,
    "2018-03-09T02:00:00": 0.9637268214795998,
    "2018-03-09T03:00:00": 0.7534668459394956,
    "2018-03-09T04:00:00": 0.7563031040425663,
    "2018-03-09T05:00:00": 0.8309099451812225,
    "2018-03-09T06:00:00": 0.09640099701544591,
    "2018-03-09T07:00:00": 0.0,
    "2018-03-09T08:00:00": 0.0,
    "2018-03-09T09:00:00": 0.0,
    "2018-03-09T10:00:00": 0.0,
    "2018-03-09T11:00:00": 0.0,
    "2018-03-09T12:00:00": 0.0,
    "2018-03-09T13:00:00": 0.11155563642388364,
    "2018-03-09T14:00:00": 0.15426290945405136,
    "2018-03-09T15:00:00": 0.0,
    "2018-03-09T16:00:00": 0.0,
    "2018-03-09T17:00:00": 0.0,
    "2018-03-09T18:00:00": 0.0,
    "2018-03-09T19:00:00": 0.08320215067767817,
    "2018-03-09T20:00:00": 0.44491194082680985,
    "2018-03-09T21:00:00": 0.7692848851802407,
    "2018-03-09T22:00:00": 0.7727520384065456,
    "2018-03-09T23:00:00": 0.8417354964015884,
    "2018-03-10T00:00:00": 0.9694697426776517,
    "2018-03-10T01:00:00": 0.9943952603005113,
    "2018-03-10T02:00:00": 0.9938680920505478,
    "2018-03-10T03:00:00": 0.993597289102907,
    "2018-03-10T04:00:00": 0.9936673727590448,
    "2018-03-10T05:00:00": 0.9858071320400952,
    "2018-03-10T06:00:00": 0.0,
    "2018-03-10T07:00:00": 0.0,
    "2018-03-10T08:00:00": 0.0,
    "2018-03-10T09:00:00": 0.0,
    "2018-03-10T10:00:00": 0.0,
    "2018-03-10T11:00:00": 0.18862188964393428,
    "2018-03-10T12:00:00": 0.9310252579318152,
    "2018-03-10T13:00:00": 0.0,
    "2018-03-10T14:00:00": 0.0,
    "2018-03-10T15:00:00": 0.0,
    "2018-03-10T16:00:00": 0.0,
    "2018-03-10T17:00:00": 0.0,
    "2018-03-10T18:00:00": 0.0,
    "2018-03-10T19:00:00": 0.0,
    "2018-03-10T20:00:00": 0.0,
    "2018-03-10T21:00:00": 0.0,
    "2018-03-10T22:00:00": 0.0,
    "2018-03-10T23:00:00": 0.0,
    "2018-03-11T00:00:00": 0.0,
    "2018-03-11T01:00:00": 0.06802889497899697,
    "2018-03-11T02:00:00": 0.0,
    "2018-03-11T03:00:00": 0.0,
    "2018-03-11T04:00:00": 0.0,
    "2018-03-11T05:00:00": 0.0,
    "2018-03-11T06:00:00": 0.7920929189809093,
    "2018-03-11T07:00:00": 0.9537710992958214,
    "2018-03-11T08:00:00": 0.9553485480045137,
    "2018-03-11T09:00:00": 0.6979913008809565,
    "2018-03-11T10:00:00": 0.9268906986819767,
    "2018-03-11T11:00:00": 0.9941573657963949,
    "2018-03-11T12:00:00": 0.9896926237910189,
    "2018-03-11T13:00:00": 0.9946650056870499,
    "2018-03-11T14:00:00": 0.9945412687278548,
    "2018-03-11T15:00:00": 0.995230047972089,
    "2018-03-11T16:00:00": 0.9941805458862172,
    "2018-03-11T17:00:00": 0.9948468009809703,
    "2018-03-11T18:00:00": 0.9948082638118085,
    "2018-03-11T19:00:00": 0.9901042252887018,
    "2018-03-11T20:00:00": 0.0,
    "2018-03-11T21:00:00": 0.0,
    "2018-03-11T22:00:00": 0.0,
    "2018-03-11T23:00:00": 0.0,
    "2018-03-12T00:00:00": 0.0,
    "2018-03-12T01:00:00": 0.0,
    "2018-03-12T02:00:00": 0.0,
    "2018-03-12T03:00:00": 0.0,
    "2018-03-12T04:00:00": 0.0,
    "2018-03-12T05:00:00": 0.0,
    "2018-03-12T06:00:00": 0.0,
    "2018-03-12T07:00:00": 0.0,
    "2018-03-12T08:00:00": 0.0,
    "2018-03-12T09:00:00": 0.0,
    "2018-03-12T10:00:00": 0.0,
    "2018-03-12T11:00:00": 0.0,
    "2018-03-12T12:00:00": 0.0,
    "2018-03-12T13:00:00": 0.0,
    "2018-03-12T14:00:00": 0.0,
    "2018-03-12T15:00:00": 0.0,
    "2018-03-12T16:00:00": 0.0,
    "2018-03-12T17:00:00": 0.0,
    "2018-03-12T18:00:00": 0.0,
    "2018-03-12T19:00:00": 0.0,
    "2018-03-12T20:00:00": 0.0,
    "2018-03-12T21:00:00": 0.0,
    "2018-03-12T22:00:00": 0.0,
    "2018-03-12T23:00:00": 0.0,
    "2018-03-13T00:00:00": 0.0,
    "2018-03-13T01:00:00": 0.0,
    "2018-03-13T02:00:00": 0.0,
    "2018-03-13T03:00:00": 0.0,
    "2018-03-13T04:00:00": 0.0,
    "2018-03-13T05:00:00": 0.0,
    "2018-03-13T06:00:00": 0.0,
    "2018-03-13T07:00:00": 0.0,
    "2018-03-13T08:00:00": 0.0,
    "2018-03-13T09:00:00": 0.0,
    "2018-03-13T10:00:00": 0.0,
    "2018-03-13T11:00:00": 0.0,
    "2018-03-13T12:00:00": 0.3069607231231497,
    "2018-03-13T13:00:00": 0.6653764249963354,
    "2018-03-13T14:00:00": 0.9069109500107677,
    "2018-03-13T15:00:00": 0.9415488112185824,
    "2018-03-13T16:00:00": 0.955795629348343,
    "2018-03-13T17:00:00": 0.9855783896641789,
    "2018-03-13T18:00:00": 0.9850617127404632,
    "2018-03-13T19:00:00": 0.9931231886970229,
    "2018-03-13T20:00:00": 0.9929912721502248,
    "2018-03-13T21:00:00": 0.9941021552891853,
    "2018-03-13T22:00:00": 0.566913942458527,
    "2018-03-13T23:00:00": 0.9718949610387431,
    "2018-03-14T00:00:00": 0.9863670234438483,
    "2018-03-14T01:00:00": 0.9203394797553643,
    "2018-03-14T02:00:00": 0.9093279459277483,
    "2018-03-14T03:00:00": 0.0,
    "2018-03-14T04:00:00": 0.0,
    "2018-03-14T05:00:00": 0.0,
    "2018-03-14T06:00:00": 0.0,
    "2018-03-14T07:00:00": 0.0,
    "2018-03-14T08:00:00": 0.0,
    "2018-03-14T09:00:00": 0.0,
    "2018-03-14T10:00:00": 0.0,
    "2018-03-14T11:00:00": 0.0,
    "2018-03-14T13:00:00": 0.0,
    "2018-03-14T15:00:00": 0.6305563671712857,
    "2018-03-14T17:00:00": 0.02105826807329719,
    "2018-03-14T19:00:00": 0.0,
    "2018-03-14T21:00:00": 0.0,
    "2018-03-14T23:00:00": 0.0,
    "2018-03-15T01:00:00": 0.9183654426194022,
    "2018-03-15T03:00:00": 0.0,
    "2018-03-15T05:00:00": 0.0,
    "2018-03-15T07:00:00": 0.0,
    "2018-03-15T09:00:00": 0.0,
    "2018-03-15T11:00:00": 0.0,
    "2018-03-15T13:00:00": 0.0,
    "2018-03-15T15:00:00": 0.0,
    "2018-03-15T16:00:00": 0.0,
    "2018-03-15T18:00:00": 0.0,
    "2018-03-15T20:00:00": 0.0,
    "2018-03-15T22:00:00": 0.0,
    "2018-03-16T00:00:00": 0.0,
    "2018-03-16T02:00:00": 0.0,
    "2018-03-16T04:00:00": 0.5843363542406979,
    "2018-03-16T06:00:00": 0.7680046701438863,
    "2018-03-16T08:00:00": 0.0,
    "2018-03-16T10:00:00": 0.0,
    "2018-03-16T12:00:00": 0.0,
    "2018-03-16T14:00:00": 0.0,
    "2018-03-16T16:00:00": 0.0,
    "2018-03-16T18:00:00": 0.0,
    "2018-03-16T20:00:00": 0.8426682230755004,
    "2018-03-16T21:00:00": 0.9433421366532428,
    "2018-03-16T23:00:00": 1.0,
    "2018-03-17T01:00:00": 1.0,
    "2018-03-17T03:00:00": 1.0,
    "2018-03-17T05:00:00": 0.20586172801805241,
    "2018-03-17T07:00:00": 0.0,
    "2018-03-17T09:00:00": 0.0,
    "2018-03-17T11:00:00": 0.0,
    "2018-03-17T13:00:00": 0.0,
    "2018-03-17T15:00:00": 1.0,
    "2018-03-17T17:00:00": 1.0,
    "2018-03-17T19:00:00": 1.0,
    "2018-03-17T21:00:00": 1.0,
    "2018-03-17T23:00:00": 1.0,
    "2018-03-18T01:00:00": 1.0,
    "2018-03-18T02:00:00": 1.0,
    "2018-03-18T04:00:00": 0.9771656275605216,
    "2018-03-18T06:00:00": 0.0,
    "2018-03-18T08:00:00": 0.0,
    "2018-03-18T10:00:00": 0.0,
    "2018-03-18T12:00:00": 0.0,
    "2018-03-18T14:00:00": 0.0,
    "2018-03-18T16:00:00": 0.0,
    "2018-03-18T18:00:00": 0.0,
    "2018-03-18T20:00:00": 0.7861558136975237,
    "2018-03-18T22:00:00": 0.9907220244443702,
    "2018-03-19T00:00:00": 0.19581447550060904,
    "2018-03-19T02:00:00": 0.9924020815573423,
    "2018-03-19T04:00:00": 1.0,
    "2018-03-19T06:00:00": 0.019820761473394885,
    "2018-03-19T07:00:00": 0.12998807372827142,
    "2018-03-19T09:00:00": 0.02161355894399611,
    "2018-03-19T11:00:00": 1.0,
    "2018-03-19T13:00:00": 1.0,
    "2018-03-19T15:00:00": 0.9979602745290885,
    "2018-03-19T17:00:00": 0.0,
    "2018-03-19T19:00:00": 0.0,
    "2018-03-19T21:00:00": 0.5836431366292798,
    "2018-03-19T23:00:00": 1.0,
    "2018-03-20T01:00:00": 0.0,
    "2018-03-20T03:00:00": 0.0,
    "2018-03-20T05:00:00": 0.940248527460521,
    "2018-03-20T07:00:00": 0.9699416938532553,
    "2018-03-20T09:00:00": 0.9944629188760572,
    "2018-03-20T11:00:00": 0.9970887934981166,
    "2018-03-20T12:00:00": 1.0,
    "2018-03-20T14:00:00": 0.9675636706644813,
    "2018-03-20T16:00:00": 0.5059455096557786,
    "2018-03-20T18:00:00": 0.9981655177772119,
    "2018-03-20T20:00:00": 0.9973017653227686,
    "2018-03-20T22:00:00": 1.0,
    "2018-03-21T00:00:00": 1.0,
    "2018-03-21T02:00:00": 0.0,
    "2018-03-21T04:00:00": 0.5245096861365273,
    "2018-03-21T06:00:00": 0.9463441649848355,
    "2018-03-21T08:00:00": 0.997818826330178,
    "2018-03-21T10:00:00": 1.0,
    "2018-03-21T12:00:00": 1.0,
    "2018-03-21T14:00:00": 1.0,
    "2018-03-21T16:00:00": 1.0,
    "2018-03-21T17:00:00": 1.0,
    "2018-03-21T19:00:00": 0.0,
    "2018-03-21T21:00:00": 0.9510157325845012,
    "2018-03-21T23:00:00": 0.9981388380734287,
    "2018-03-22T01:00:00": 0.05483219489099351,
    "2018-03-22T03:00:00": 0.0,
    "2018-03-22T05:00:00": 0.0,
    "2018-03-22T07:00:00": 0.0,
    "2018-03-22T09:00:00": 1.0,
    "2018-03-22T11:00:00": 1.0,
    "2018-03-22T12:00:00": 1.0,
    "2018-03-22T14:00:00": 1.0,
    "2018-03-22T16:00:00": 0.9973844121532365,
    "2018-03-22T18:00:00": 0.9971680719722382,
    "2018-03-22T20:00:00": 0.9979354554672074,
    "2018-03-22T22:00:00": 1.0,
    "2018-03-23T00:00:00": 1.0,
    "2018-03-23T02:00:00": 1.0,
    "2018-03-23T04:00:00": 0.0,
    "2018-03-23T06:00:00": 0.0,
    "2018-03-23T08:00:00": 0.0,
    "2018-03-23T10:00:00": 0.04156061949437626,
    "2018-03-23T12:00:00": 0.0,
    "2018-03-23T14:00:00": 0.3808792436435722,
    "2018-03-23T16:00:00": 1.0,
    "2018-03-23T17:00:00": 1.0,
    "2018-03-23T19:00:00": 0.3456638081273585,
    "2018-03-23T21:00:00": 1.0,
    "2018-03-23T23:00:00": 1.0,
    "2018-03-24T01:00:00": 0.7143061472288593,
    "2018-03-24T03:00:00": 0.5944750708605056,
    "2018-03-24T05:00:00": 0.4994962064771119,
    "2018-03-24T07:00:00": 1.0,
    "2018-03-24T09:00:00": 0.9949674752131576,
    "2018-03-24T11:00:00": 1.0,
    "2018-03-24T13:00:00": 0.9915705872407512,
    "2018-03-24T15:00:00": 1.0,
    "2018-03-24T17:00:00": 1.0,
    "2018-03-24T19:00:00": 1.0,
    "2018-03-24T21:00:00": 0.0,
    "2018-03-24T22:00:00": 0.0,
    "2018-03-25T00:00:00": 0.0,
    "2018-03-25T02:00:00": 0.5208632603912219,
    "2018-03-25T05:00:00": 0.0,
    "2018-03-25T07:00:00": 0.0391387668429309,
    "2018-03-25T08:00:00": 0.0,
    "2018-03-25T10:00:00": 0.238308124657151,
    "2018-03-25T12:00:00": 0.6360513793615747,
    "2018-03-25T14:00:00": 0.33146819459227705,
    "2018-03-25T16:00:00": 0.0,
    "2018-03-25T18:00:00": 0.0,
    "2018-03-25T20:00:00": 0.0,
    "2018-03-25T22:00:00": 0.0,
    "2018-03-26T00:00:00": 0.0,
    "2018-03-26T02:00:00": 0.0,
    "2018-03-26T04:00:00": 0.0,
    "2018-03-26T06:00:00": 0.0,
    "2018-03-26T08:00:00": 0.012120501822059121,
    "2018-03-26T10:00:00": 0.5005429320047561,
    "2018-03-26T12:00:00": 0.0,
    "2018-03-26T13:00:00": 0.0,
    "2018-03-26T15:00:00": 0.0,
    "2018-03-26T17:00:00": 0.0,
    "2018-03-26T19:00:00": 0.0,
    "2018-03-26T21:00:00": 0.0,
    "2018-03-26T23:00:00": 0.31040500503658663,
    "2018-03-27T01:00:00": 0.3899030814070298,
    "2018-03-27T03:00:00": 0.0,
    "2018-03-27T05:00:00": 0.0,
    "2018-03-27T07:00:00": 0.0,
    "2018-03-27T09:00:00": 0.0,
    "2018-03-27T11:00:00": 0.7232904554573147,
    "2018-03-27T13:00:00": 0.1224491760784418,
    "2018-03-27T15:00:00": 0.0,
    "2018-03-27T17:00:00": 0.0,
    "2018-03-27T18:00:00": 0.0,
    "2018-03-27T20:00:00": 0.38902271677785527,
    "2018-03-27T22:00:00": 0.6980861132131306,
    "2018-03-28T00:00:00": 0.9901936807656946,
    "2018-03-28T02:00:00": 1.0,
    "2018-03-28T04:00:00": 0.8941052789398511,
    "2018-03-28T06:00:00": 1.0,
    "2018-03-28T08:00:00": 0.9978331847267388,
    "2018-03-28T10:00:00": 0.9979543407996451,
    "2018-03-28T12:00:00": 0.9978599332307907,
    "2018-03-28T14:00:00": 1.0,
    "2018-03-28T16:00:00": 0.9959477265813957,
    "2018-03-28T18:00:00": 1.0,
    "2018-03-28T20:00:00": 0.9523219861660561,
    "2018-03-28T22:00:00": 0.9119028050473053,
    "2018-03-28T23:00:00": 1.0,
    "2018-03-29T01:00:00": 1.0,
    "2018-03-29T03:00:00": 1.0,
    "2018-03-29T05:00:00": 1.0,
    "2018-03-29T07:00:00": 0.0,
    "2018-03-29T09:00:00": 0.0,
    "2018-03-29T11:00:00": 0.0,
    "2018-03-29T13:00:00": 0.8289607169429822,
    "2018-03-29T15:00:00": 0.0,
    "2018-03-29T17:00:00": 0.7196774022743804,
    "2018-03-29T19:00:00": 0.66403018151342,
    "2018-03-29T21:00:00": 0.0,
    "2018-03-29T23:00:00": 0.0,
    "2018-03-30T01:00:00": 0.0,
    "2018-03-30T03:00:00": 0.0,
    "2018-03-30T04:00:00": 0.0,
    "2018-03-30T06:00:00": 0.0,
    "2018-03-30T08:00:00": 0.0,
    "2018-03-30T10:00:00": 0.0,
    "2018-03-30T12:00:00": 0.0,
    "2018-03-30T14:00:00": 0.5010250776017094,
    "2018-03-30T16:00:00": 0.5111559012755368,
    "2018-03-30T18:00:00": 0.7898071311311077,
    "2018-03-30T20:00:00": 0.5394437453959894,
    "2018-03-30T22:00:00": 0.5291058149766137,
    "2018-03-31T00:00:00": 0.0,
    "2018-03-31T02:00:00": 0.04208708774763358,
    "2018-03-31T04:00:00": 0.8354559918469484,
    "2018-03-31T06:00:00": 0.7325691598956782,
    "2018-03-31T08:00:00": 0.8925194144580904,
    "2018-03-31T09:00:00": 0.9756567869468146,
    "2018-03-31T11:00:00": 0.98066216874215,
    "2018-03-31T13:00:00": 0.997870896351516,
    "2018-03-31T15:00:00": 0.0,
    "2018-03-31T17:00:00": 0.0,
    "2018-03-31T19:00:00": 1.0,
    "2018-03-31T21:00:00": 1.0,
    "2018-03-31T23:00:00": 0.9968344293471958,
    "2018-04-01T01:00:00": 0.7340242813281534,
    "2018-04-01T03:00:00": 1.0,
    "2018-04-01T05:00:00": 0.9405129144009969,
    "2018-04-01T07:00:00": 0.13719723609664936,
    "2018-04-01T09:00:00": 0.0,
    "2018-04-01T11:00:00": 0.0,
    "2018-04-01T13:00:00": 0.0,
    "2018-04-01T14:00:00": 0.0,
    "2018-04-01T16:00:00": 0.0,
    "2018-04-01T18:00:00": 0.7898727502309606,
    "2018-04-01T20:00:00": 1.0,
    "2018-04-01T22:00:00": 0.0,
    "2018-04-02T00:00:00": 0.9978007920263415,
    "2018-04-02T02:00:00": 0.9952786589055911,
    "2018-04-02T05:00:00": 1.0,
    "2018-04-02T06:00:00": 0.9905457796382914,
    "2018-04-02T08:00:00": 0.2801336060975344,
    "2018-04-02T10:00:00": 0.09701855245586717,
    "2018-04-02T12:00:00": 0.0,
    "2018-04-02T14:00:00": 1.0,
    "2018-04-02T16:00:00": 0.5157365782202816,
    "2018-04-02T18:00:00": 1.0,
    "2018-04-02T20:00:00": 1.0,
    "2018-04-02T22:00:00": 0.0,
    "2018-04-03T00:00:00": 0.0,
    "2018-04-03T02:00:00": 0.0,
    "2018-04-03T04:00:00": 0.0,
    "2018-04-03T06:00:00": 0.0,
    "2018-04-03T08:00:00": 0.0,
    "2018-04-03T10:00:00": 0.0,
    "2018-04-03T11:00:00": 0.0,
    "2018-04-03T14:00:00": 0.5917915010918477,
    "2018-04-03T16:00:00": 0.24718910420917573,
    "2018-04-03T18:00:00": 0.9197511089641229,
    "2018-04-03T20:00:00": 1.0,
    "2018-04-03T22:00:00": 0.4171553049760351,
    "2018-04-04T00:00:00": 0.0,
    "2018-04-04T02:00:00": 0.0,
    "2018-04-04T04:00:00": 0.12672104637357065,
    "2018-04-04T06:00:00": 0.6361797143026104,
    "2018-04-04T08:00:00": 0.0910902322351143,
    "2018-04-04T10:00:00": 0.9878285540610637,
    "2018-04-04T12:00:00": 0.9931426365862425,
    "2018-04-04T14:00:00": 0.6038725626062896,
    "2018-04-04T16:00:00": 0.9826517166626144,
    "2018-04-04T17:00:00": 0.9584855673273609,
    "2018-04-04T19:00:00": 0.9526297804784702,
    "2018-04-04T21:00:00": 0.7873116294436318,
    "2018-04-04T23:00:00": 1.0,
    "2018-04-05T01:00:00": 1.0,
    "2018-04-05T03:00:00": 0.21817996374144744,
    "2018-04-05T05:00:00": 1.0,
    "2018-04-05T07:00:00": 1.0,
    "2018-04-05T09:00:00": 1.0,
    "2018-04-05T11:00:00": 1.0,
    "2018-04-05T13:00:00": 1.0,
    "2018-04-05T15:00:00": 0.9960612357147223,
    "2018-04-05T17:00:00": 1.0,
    "2018-04-05T19:00:00": 1.0,
    "2018-04-05T21:00:00": 0.024260541526599087,
    "2018-04-05T22:00:00": 1.0,
    "2018-04-06T00:00:00": 0.9965943646083673,
    "2018-04-06T02:00:00": 1.0,
    "2018-04-06T04:00:00": 1.0,
    "2018-04-06T06:00:00": 1.0,
    "2018-04-06T08:00:00": 0.7348105523648051,
    "2018-04-06T10:00:00": 0.9979184167613777,
    "2018-04-06T12:00:00": 0.0,
    "2018-04-06T14:00:00": 0.0,
    "2018-04-06T16:00:00": 0.017100984701560643,
    "2018-04-06T18:00:00": 0.948251325750422,
    "2018-04-06T20:00:00": 0.9967284112640145,
    "2018-04-06T22:00:00": 1.0,
    "2018-04-07T00:00:00": 1.0,
    "2018-04-07T02:00:00": 1.0,
    "2018-04-07T03:00:00": 1.0,
    "2018-04-07T05:00:00": 1.0,
    "2018-04-07T07:00:00": 1.0,
    "2018-04-07T09:00:00": 1.0,
    "2018-04-07T11:00:00": 0.48334386070734714,
    "2018-04-07T13:00:00": 1.0,
    "2018-04-07T15:00:00": 0.0,
    "2018-04-07T17:00:00": 0.0,
    "2018-04-07T19:00:00": 0.0,
    "2018-04-07T21:00:00": 0.018087251645721177,
    "2018-04-07T23:00:00": 0.0,
    "2018-04-08T01:00:00": 0.0,
    "2018-04-08T03:00:00": 0.0,
    "2018-04-08T05:00:00": 0.0,
    "2018-04-08T07:00:00": 0.0,
    "2018-04-08T08:00:00": 0.2762496911473393,
    "2018-04-08T10:00:00": 0.0,
    "2018-04-08T12:00:00": 0.0,
    "2018-04-08T14:00:00": 0.0,
    "2018-04-08T16:00:00": 0.0,
    "2018-04-08T18:00:00": 0.6752454587094074,
    "2018-04-08T20:00:00": 0.9943477132080405,
    "2018-04-08T22:00:00": 1.0,
    "2018-04-09T00:00:00": 1.0,
    "2018-04-09T02:00:00": 1.0,
    "2018-04-09T04:00:00": 1.0,
    "2018-04-09T06:00:00": 0.9966309936688038,
    "2018-04-09T08:00:00": 1.0,
    "2018-04-09T10:00:00": 0.9318518990341917,
    "2018-04-09T12:00:00": 0.9156743576111098,
    "2018-04-09T13:00:00": 0.9659242304027694,
    "2018-04-09T15:00:00": 0.9748986101121891,
    "2018-04-09T17:00:00": 0.8995878841500132,
    "2018-04-09T19:00:00": 0.994271067608618,
    "2018-04-09T21:00:00": 0.0,
    "2018-04-09T23:00:00": 0.0,
    "2018-04-10T01:00:00": 0.0,
    "2018-04-10T03:00:00": 0.0,
    "2018-04-10T05:00:00": 0.0,
    "2018-04-10T07:00:00": 0.0,
    "2018-04-10T09:00:00": 0.30406580387559556,
    "2018-04-10T11:00:00": 0.008695524232704588,
    "2018-04-10T13:00:00": 1.0,
    "2018-04-10T15:00:00": 1.0,
    "2018-04-10T17:00:00": 1.0,
    "2018-04-10T18:00:00": 1.0,
    "2018-04-10T20:00:00": 1.0,
    "2018-04-10T22:00:00": 1.0,
    "2018-04-11T00:00:00": 0.9986108527131783,
    "2018-04-11T02:00:00": 0.9969397943837677,
    "2018-04-11T04:00:00": 0.9981385691851187,
    "2018-04-11T06:00:00": 0.0,
    "2018-04-11T08:00:00": 0.08583782323916343,
    "2018-04-11T10:00:00": 0.04295396891706171,
    "2018-04-11T12:00:00": 0.40893370563340065,
    "2018-04-11T14:00:00": 0.5326082288282009,
    "2018-04-11T16:00:00": 0.3543788748319172,
    "2018-04-11T18:00:00": 0.9978635803669844,
    "2018-04-11T20:00:00": 0.9969698281952986,
    "2018-04-11T22:00:00": 1.0,
    "2018-04-11T23:00:00": 0.9955714540429705,
    "2018-04-12T01:00:00": 1.0,
    "2018-04-12T03:00:00": 0.020280139227908958,
    "2018-04-12T05:00:00": 0.9867755455847491,
    "2018-04-12T07:00:00": 0.9371589412006559,
    "2018-04-12T09:00:00": 0.996589861722559,
    "2018-04-12T11:00:00": 0.4273256144132045,
    "2018-04-12T13:00:00": 1.0,
    "2018-04-12T15:00:00": 1.0,
    "2018-04-12T17:00:00": 1.0,
    "2018-04-12T19:00:00": 0.02004002133166333,
    "2018-04-12T21:00:00": 1.0,
    "2018-04-12T23:00:00": 0.8926114918715051,
    "2018-04-13T01:00:00": 0.023427979701472045,
    "2018-04-13T03:00:00": 0.047722899564864224,
    "2018-04-13T04:00:00": 0.5510657745457854,
    "2018-04-13T06:00:00": 0.9505890356234581,
    "2018-04-13T08:00:00": 0.9588944552527564,
    "2018-04-13T10:00:00": 0.9823008675079143,
    "2018-04-13T12:00:00": 0.973038334896932,
    "2018-04-13T14:00:00": 0.974435767120094,
    "2018-04-13T16:00:00": 0.9590694017721083,
    "2018-04-13T18:00:00": 1.0,
    "2018-04-13T20:00:00": 1.0,
    "2018-04-13T22:00:00": 1.0,
    "2018-04-14T00:00:00": 1.0,
    "2018-04-14T02:00:00": 0.9908721706720349,
    "2018-04-14T04:00:00": 1.0,
    "2018-04-14T06:00:00": 1.0,
    "2018-04-14T08:00:00": 0.9951570373438625,
    "2018-04-14T09:00:00": 1.0,
    "2018-04-14T11:00:00": 0.9935400239198545,
    "2018-04-14T13:00:00": 0.40203025411919957,
    "2018-04-14T15:00:00": 0.0,
    "2018-04-14T17:00:00": 0.0,
    "2018-04-14T19:00:00": 0.8664348767347995,
    "2018-04-14T21:00:00": 0.996053112189957,
    "2018-04-14T23:00:00": 1.0,
    "2018-04-15T01:00:00": 1.0,
    "2018-04-15T03:00:00": 0.9403184332058346,
    "2018-04-15T05:00:00": 0.8192044833333659,
    "2018-04-15T07:00:00": 1.0,
    "2018-04-15T09:00:00": 0.9985993950918209,
    "2018-04-15T11:00:00": 0.9901898820606512,
    "2018-04-15T13:00:00": 0.9966236809757414,
    "2018-04-15T14:00:00": 0.9929376404531518,
    "2018-04-15T16:00:00": 0.0,
    "2018-04-15T18:00:00": 0.0,
    "2018-04-15T20:00:00": 0.8935734918340028,
    "2018-04-15T22:00:00": 1.0,
    "2018-04-16T00:00:00": 0.0,
    "2018-04-16T02:00:00": 0.0,
    "2018-04-16T04:00:00": 0.7065699894445007,
    "2018-04-16T06:00:00": 0.0,
    "2018-04-16T08:00:00": 0.0,
    "2018-04-16T10:00:00": 0.0,
    "2018-04-16T12:00:00": 0.0,
    "2018-04-16T14:00:00": 0.0,
    "2018-04-16T16:00:00": 0.0,
    "2018-04-16T18:00:00": 0.0,
    "2018-04-16T19:00:00": 0.0,
    "2018-04-16T21:00:00": 0.0,
    "2018-04-16T23:00:00": 0.0,
    "2018-04-17T15:00:00": 1.0,
    "2018-04-17T17:00:00": 1.0,
    "2018-04-17T19:00:00": 1.0,
    "2018-04-17T21:00:00": 0.9949696914864743,
    "2018-04-17T23:00:00": 1.0,
    "2018-04-18T01:00:00": 1.0,
    "2018-04-18T03:00:00": 0.020339656371039825,
    "2018-04-18T05:00:00": 0.07653110284390241,
    "2018-04-18T07:00:00": 0.07528087499470949,
    "2018-04-18T09:00:00": 1.0,
    "2018-04-18T11:00:00": 1.0,
    "2018-04-18T13:00:00": 1.0,
    "2018-04-18T15:00:00": 1.0,
    "2018-04-18T17:00:00": 1.0,
    "2018-04-18T19:00:00": 1.0,
    "2018-04-18T20:00:00": 1.0,
    "2018-04-18T22:00:00": 1.0,
    "2018-04-19T00:00:00": 1.0,
    "2018-04-19T02:00:00": 1.0,
    "2018-04-19T04:00:00": 0.9969748513110881,
    "2018-04-19T06:00:00": 0.9929361888043271,
    "2018-04-19T14:00:00": 0.08028975780909658,
    "2018-04-19T16:00:00": 0.3342620903926653,
    "2018-04-19T18:00:00": 0.8547608392468735,
    "2018-04-19T20:00:00": 0.9867642507310223,
    "2018-04-19T22:00:00": 1.0,
    "2018-04-20T00:00:00": 1.0,
    "2018-04-20T02:00:00": 0.9964372031002584,
    "2018-04-20T04:00:00": 0.9963479574947828,
    "2018-04-20T06:00:00": 1.0,
    "2018-04-20T08:00:00": 1.0,
    "2018-04-20T10:00:00": 1.0,
    "2018-04-20T12:00:00": 1.0,
    "2018-04-20T14:00:00": 0.03772928858215026,
    "2018-04-20T16:00:00": 0.9970878355253507,
    "2018-04-20T18:00:00": 0.9844049153564733,
    "2018-04-20T19:00:00": 0.9933202115881412,
    "2018-04-20T21:00:00": 1.0,
    "2018-04-20T23:00:00": 0.4138932962679836,
    "2018-04-21T01:00:00": 0.9160228728725031,
    "2018-04-21T03:00:00": 0.9532513496818774,
    "2018-04-21T05:00:00": 0.8222982727095659,
    "2018-04-21T07:00:00": 0.9957179717093345,
    "2018-04-21T09:00:00": 1.0,
    "2018-04-21T11:00:00": 1.0,
    "2018-04-21T13:00:00": 1.0,
    "2018-04-21T15:00:00": 1.0,
    "2018-04-21T17:00:00": 1.0,
    "2018-04-21T19:00:00": 1.0,
    "2018-04-21T21:00:00": 1.0,
    "2018-04-21T23:00:00": 1.0,
    "2018-04-22T00:00:00": 1.0,
    "2018-04-22T02:00:00": 0.07817713065908953,
    "2018-04-22T04:00:00": 0.015244698821057275,
    "2018-04-22T06:00:00": 0.5224552824996367,
    "2018-04-22T08:00:00": 0.47352163687151644,
    "2018-04-22T10:00:00": 1.0,
    "2018-04-22T12:00:00": 1.0,
    "2018-04-22T14:00:00": 0.994465970818888,
    "2018-04-22T16:00:00": 1.0,
    "2018-04-22T18:00:00": 1.0,
    "2018-04-22T20:00:00": 1.0,
    "2018-04-22T22:00:00": 1.0,
    "2018-04-23T00:00:00": 1.0,
    "2018-04-23T09:00:00": 0.8351406120654306,
    "2018-04-23T11:00:00": 1.0,
    "2018-04-23T13:00:00": 1.0,
    "2018-04-23T15:00:00": 1.0,
    "2018-04-23T17:00:00": 1.0,
    "2018-04-23T19:00:00": 1.0,
    "2018-04-23T21:00:00": 1.0,
    "2018-04-23T23:00:00": 1.0,
    "2018-04-24T01:00:00": 1.0,
    "2018-04-24T03:00:00": 1.0,
    "2018-04-24T05:00:00": 1.0,
    "2018-04-24T07:00:00": 1.0,
    "2018-04-24T09:00:00": 0.9981016049769971,
    "2018-04-24T11:00:00": 0.1344820309226134,
    "2018-04-24T13:00:00": 0.06050982418249212,
    "2018-04-24T14:00:00": 0.0451088901737287,
    "2018-04-24T16:00:00": 0.9531219033721948,
    "2018-04-24T18:00:00": 0.9985473028572875,
    "2018-04-24T20:00:00": 0.10728640439908638,
    "2018-04-24T22:00:00": 1.0,
    "2018-04-25T00:00:00": 0.9966575696897251,
    "2018-04-25T02:00:00": 1.0,
    "2018-04-25T04:00:00": 0.9977305625461219,
    "2018-04-25T06:00:00": 0.020836965104236098,
    "2018-04-25T08:00:00": 0.8368287767737659,
    "2018-04-25T10:00:00": 0.15976483452065754,
    "2018-04-25T12:00:00": 1.0,
    "2018-04-25T14:00:00": 0.9933340389850174,
    "2018-04-25T16:00:00": 1.0,
    "2018-04-25T18:00:00": 0.9969169211736962,
    "2018-04-25T19:00:00": 1.0,
    "2018-04-25T21:00:00": 0.5536687135270228,
    "2018-04-25T23:00:00": 0.0,
    "2018-04-26T01:00:00": 0.10484622710980487,
    "2018-04-26T03:00:00": 0.10947707034611334,
    "2018-04-26T05:00:00": 0.9805395641399915,
    "2018-04-26T07:00:00": 0.13416738233538283,
    "2018-04-26T09:00:00": 0.9741674566083613,
    "2018-04-26T11:00:00": 1.0,
    "2018-04-26T13:00:00": 1.0,
    "2018-04-26T15:00:00": 1.0,
    "2018-04-26T17:00:00": 1.0,
    "2018-04-26T19:00:00": 0.9984074670733057,
    "2018-04-26T21:00:00": 1.0,
    "2018-04-26T23:00:00": 0.9983013303134761,
    "2018-04-27T00:00:00": 1.0,
    "2018-04-27T02:00:00": 0.9972084067614917,
    "2018-04-27T04:00:00": 1.0,
    "2018-04-27T06:00:00": 1.0,
    "2018-04-27T08:00:00": 0.969323914849706,
    "2018-04-27T10:00:00": 1.0,
    "2018-04-27T12:00:00": 1.0,
    "2018-04-27T14:00:00": 0.9959046365364926,
    "2018-04-27T16:00:00": 0.998378342197179,
    "2018-04-27T18:00:00": 1.0,
    "2018-04-27T20:00:00": 1.0,
    "2018-04-27T22:00:00": 1.0,
    "2018-04-28T00:00:00": 1.0,
    "2018-04-28T02:00:00": 0.9946892427355445,
    "2018-04-28T04:00:00": 0.021154881550610193,
    "2018-04-28T05:00:00": 0.0,
    "2018-04-28T07:00:00": 0.0,
    "2018-04-28T09:00:00": 0.9697194974836878,
    "2018-04-28T11:00:00": 0.9467920059825644,
    "2018-04-28T13:00:00": 0.9945890958521382,
    "2018-04-28T15:00:00": 1.0,
    "2018-04-28T17:00:00": 1.0,
    "2018-04-28T19:00:00": 1.0,
    "2018-04-28T21:00:00": 0.9738676365222267,
    "2018-04-28T23:00:00": 1.0,
    "2018-04-29T01:00:00": 0.0,
    "2018-04-29T03:00:00": 0.059893968186295124,
    "2018-04-29T05:00:00": 0.9986393345216875,
    "2018-04-29T07:00:00": 1.0,
    "2018-04-29T09:00:00": 0.9716069563446346,
    "2018-04-29T10:00:00": 0.9142743909766373,
    "2018-04-29T12:00:00": 0.021447220190392798,
    "2018-04-29T16:00:00": 0.894780585226861,
    "2018-04-29T18:00:00": 0.9972474299370971,
    "2018-04-29T20:00:00": 0.9982520744952166,
    "2018-04-29T22:00:00": 1.0,
    "2018-04-30T00:00:00": 0.9613533457970675,
    "2018-04-30T02:00:00": 0.0,
    "2018-04-30T04:00:00": 0.5971404374372532,
    "2018-04-30T06:00:00": 1.0,
    "2018-04-30T08:00:00": 1.0,
    "2018-04-30T10:00:00": 0.983104905811165,
    "2018-04-30T12:00:00": 0.9977563246682379,
    "2018-04-30T14:00:00": 1.0,
    "2018-04-30T15:00:00": 1.0,
    "2018-04-30T17:00:00": 1.0,
    "2018-04-30T19:00:00": 0.9982185492406528,
    "2018-04-30T21:00:00": 1.0,
    "2018-04-30T23:00:00": 1.0,
    "2018-05-01T01:00:00": 1.0,
    "2018-05-01T03:00:00": 1.0,
    "2018-05-01T05:00:00": 1.0,
    "2018-05-01T07:00:00": 0.0204004382906664,
    "2018-05-01T09:00:00": 0.2283893186221773,
    "2018-05-01T11:00:00": 0.03810205258060949,
    "2018-05-01T13:00:00": 1.0,
    "2018-05-01T15:00:00": 1.0,
    "2018-05-01T17:00:00": 1.0,
    "2018-05-01T19:00:00": 0.895703240951946,
    "2018-05-01T20:00:00": 0.0,
    "2018-05-01T22:00:00": 0.3657659266431775,
    "2018-05-02T00:00:00": 0.9750781821709629,
    "2018-05-02T02:00:00": 1.0,
    "2018-05-02T04:00:00": 1.0,
    "2018-05-02T06:00:00": 1.0,
    "2018-05-02T08:00:00": 1.0,
    "2018-05-02T10:00:00": 1.0,
    "2018-05-02T12:00:00": 1.0,
    "2018-05-02T14:00:00": 1.0,
    "2018-05-02T16:00:00": 1.0,
    "2018-05-02T18:00:00": 1.0,
    "2018-05-02T20:00:00": 0.9972365934856937,
    "2018-05-02T22:00:00": 1.0,
    "2018-05-03T00:00:00": 1.0,
    "2018-05-03T01:00:00": 1.0,
    "2018-05-03T03:00:00": 1.0,
    "2018-05-03T05:00:00": 1.0,
    "2018-05-03T07:00:00": 1.0,
    "2018-05-03T09:00:00": 1.0,
    "2018-05-03T11:00:00": 1.0,
    "2018-05-03T13:00:00": 0.0,
    "2018-05-03T15:00:00": 0.8921525205875311,
    "2018-05-03T17:00:00": 0.0,
    "2018-05-03T19:00:00": 0.5116713840420302,
    "2018-05-03T21:00:00": 0.9648191561493618,
    "2018-05-03T23:00:00": 0.0,
    "2018-05-04T01:00:00": 0.0,
    "2018-05-04T03:00:00": 0.0,
    "2018-05-04T05:00:00": 0.0,
    "2018-05-04T06:00:00": 0.9320196023606594,
    "2018-05-04T08:00:00": 1.0,
    "2018-05-04T10:00:00": 0.9482227096062097,
    "2018-05-04T11:00:00": 0.957634402352601,
    "2018-05-04T13:00:00": 0.9944105174131127,
    "2018-05-04T15:00:00": 1.0,
    "2018-05-04T17:00:00": 1.0,
    "2018-05-04T19:00:00": 1.0,
    "2018-05-04T21:00:00": 1.0,
    "2018-05-04T23:00:00": 0.0,
    "2018-05-05T01:00:00": 0.0,
    "2018-05-05T03:00:00": 0.30163197149646137,
    "2018-05-05T05:00:00": 0.0,
    "2018-05-05T07:00:00": 0.5770989062416337,
    "2018-05-05T09:00:00": 0.9772847535042927,
    "2018-05-05T11:00:00": 0.9959335137006331,
    "2018-05-05T13:00:00": 1.0,
    "2018-05-05T15:00:00": 1.0,
    "2018-05-05T16:00:00": 1.0,
    "2018-05-05T18:00:00": 1.0,
    "2018-05-05T20:00:00": 1.0,
    "2018-05-05T22:00:00": 1.0,
    "2018-05-06T00:00:00": 1.0,
    "2018-05-06T02:00:00": 0.9985459733062647,
    "2018-05-06T04:00:00": 0.0,
    "2018-05-06T06:00:00": 0.1870943459046768,
    "2018-05-06T08:00:00": 0.6990415612127883,
    "2018-05-06T10:00:00": 0.9777273487471996,
    "2018-05-06T12:00:00": 0.990331199981052,
    "2018-05-06T14:00:00": 1.0,
    "2018-05-06T16:00:00": 1.0,
    "2018-05-06T18:00:00": 1.0,
    "2018-05-06T20:00:00": 1.0,
    "2018-05-06T21:00:00": 0.9409088618887109,
    "2018-05-06T23:00:00": 0.0,
    "2018-05-07T01:00:00": 0.0,
    "2018-05-07T03:00:00": 0.0,
    "2018-05-07T05:00:00": 0.07717024434618196,
    "2018-05-07T07:00:00": 0.9315531156454266,
    "2018-05-07T09:00:00": 0.0,
    "2018-05-07T11:00:00": 0.0,
    "2018-05-07T13:00:00": 0.5451549667148332,
    "2018-05-07T15:00:00": 0.8175833499890848,
    "2018-05-07T17:00:00": 0.7339927235314322,
    "2018-05-07T19:00:00": 0.9959568406295859,
    "2018-05-07T21:00:00": 1.0,
    "2018-05-07T23:00:00": 1.0,
    "2018-05-08T01:00:00": 0.08816484419841375,
    "2018-05-08T02:00:00": 1.0,
    "2018-05-08T04:00:00": 0.989355655222141,
    "2018-05-08T06:00:00": 1.0,
    "2018-05-08T08:00:00": 1.0,
    "2018-05-08T10:00:00": 1.0,
    "2018-05-08T12:00:00": 1.0,
    "2018-05-08T14:00:00": 0.0,
    "2018-05-08T16:00:00": 0.0,
    "2018-05-08T18:00:00": 0.0,
    "2018-05-08T20:00:00": 0.0,
    "2018-05-08T22:00:00": 0.0,
    "2018-05-09T00:00:00": 0.9003492670349329,
    "2018-05-09T02:00:00": 0.9457220634391394,
    "2018-05-09T04:00:00": 0.9335765850232446,
    "2018-05-09T06:00:00": 0.26890402277077374,
    "2018-05-09T07:00:00": 0.9956732688323291,
    "2018-05-09T09:00:00": 1.0,
    "2018-05-09T11:00:00": 1.0,
    "2018-05-09T13:00:00": 1.0,
    "2018-05-09T15:00:00": 0.9841847857314168,
    "2018-05-09T17:00:00": 1.0,
    "2018-05-09T19:00:00": 0.0,
    "2018-05-09T21:00:00": 0.0,
    "2018-05-09T23:00:00": 0.9958444193466354,
    "2018-05-10T01:00:00": 0.98665305700553,
    "2018-05-10T03:00:00": 1.0,
    "2018-05-10T05:00:00": 1.0,
    "2018-05-10T07:00:00": 0.9920268052516411,
    "2018-05-10T09:00:00": 1.0,
    "2018-05-10T11:00:00": 0.9976688181834413,
    "2018-05-10T12:00:00": 0.9836496230519791,
    "2018-05-10T14:00:00": 1.0,
    "2018-05-10T16:00:00": 1.0,
    "2018-05-10T18:00:00": 1.0,
    "2018-05-10T20:00:00": 1.0,
    "2018-05-10T22:00:00": 1.0,
    "2018-05-11T00:00:00": 1.0,
    "2018-05-11T02:00:00": 1.0,
    "2018-05-11T04:00:00": 0.0,
    "2018-05-11T06:00:00": 0.9984013856939424,
    "2018-05-11T08:00:00": 0.4981400914386883,
    "2018-05-11T10:00:00": 0.0,
    "2018-05-11T12:00:00": 0.8013058552320391,
    "2018-05-11T14:00:00": 0.997922383827296,
    "2018-05-11T16:00:00": 1.0,
    "2018-05-11T17:00:00": 1.0,
    "2018-05-11T19:00:00": 0.9900601417346174,
    "2018-05-11T21:00:00": 1.0,
    "2018-05-11T23:00:00": 1.0,
    "2018-05-12T01:00:00": 0.05759344635984173,
    "2018-05-12T03:00:00": 0.0,
    "2018-05-12T05:00:00": 0.0,
    "2018-05-12T07:00:00": 0.0,
    "2018-05-12T09:00:00": 0.0,
    "2018-05-12T11:00:00": 0.0,
    "2018-05-12T13:00:00": 0.0,
    "2018-05-12T15:00:00": 0.0,
    "2018-05-12T17:00:00": 0.0,
    "2018-05-12T19:00:00": 0.0,
    "2018-05-12T21:00:00": 0.0,
    "2018-05-12T22:00:00": 0.0,
    "2018-05-13T00:00:00": 0.0,
    "2018-05-13T02:00:00": 0.0,
    "2018-05-13T04:00:00": 0.4332518401040143,
    "2018-05-13T06:00:00": 0.6332757841832688,
    "2018-05-13T08:00:00": 0.5168193776523259,
    "2018-05-13T10:00:00": 0.6946952888925432,
    "2018-05-13T12:00:00": 0.9956592465168932,
    "2018-05-13T14:00:00": 1.0,
    "2018-05-13T16:00:00": 0.9975130175387197,
    "2018-05-13T18:00:00": 1.0,
    "2018-05-13T20:00:00": 1.0,
    "2018-05-13T22:00:00": 0.9957188792990682,
    "2018-05-14T00:00:00": 0.9932079334827295,
    "2018-05-14T02:00:00": 0.9952760565124178,
    "2018-05-14T03:00:00": 0.9949609978079552,
    "2018-05-14T05:00:00": 0.0,
    "2018-05-14T07:00:00": 0.0,
    "2018-05-14T09:00:00": 0.0,
    "2018-05-14T11:00:00": 0.0,
    "2018-05-14T13:00:00": 0.0,
    "2018-05-14T15:00:00": 0.0,
    "2018-05-14T17:00:00": 0.0,
    "2018-05-14T19:00:00": 0.9500818727267153,
    "2018-05-14T21:00:00": 0.9799446975107486,
    "2018-05-14T23:00:00": 0.9301789146196406,
    "2018-05-15T01:00:00": 0.9897794409602589,
    "2018-05-15T03:00:00": 0.0,
    "2018-05-15T05:00:00": 0.5839531420360203,
    "2018-05-15T07:00:00": 0.03777567695740243,
    "2018-05-15T08:00:00": 0.628308951820465,
    "2018-05-15T10:00:00": 0.9917941662845152,
    "2018-05-15T12:00:00": 0.9960081433505079,
    "2018-05-15T14:00:00": 1.0,
    "2018-05-15T16:00:00": 1.0,
    "2018-05-15T18:00:00": 1.0,
    "2018-05-15T20:00:00": 1.0,
    "2018-05-15T22:00:00": 0.0,
    "2018-05-16T00:00:00": 0.0,
    "2018-05-16T02:00:00": 0.0,
    "2018-05-16T04:00:00": 0.0,
    "2018-05-16T06:00:00": 0.0,
    "2018-05-16T08:00:00": 0.0,
    "2018-05-16T10:00:00": 0.31898869445873207,
    "2018-05-16T12:00:00": 0.0,
    "2018-05-16T13:00:00": 0.0,
    "2018-05-16T15:00:00": 0.022053458166346726,
    "2018-05-16T17:00:00": 0.9977541457533146,
    "2018-05-16T19:00:00": 1.0,
    "2018-05-16T21:00:00": 1.0,
    "2018-05-16T23:00:00": 0.9925204763923263,
    "2018-05-17T01:00:00": 0.995399313904652,
    "2018-05-17T03:00:00": 0.0,
    "2018-05-17T05:00:00": 0.6587859559825229,
    "2018-05-17T07:00:00": 0.9979924779091011,
    "2018-05-17T09:00:00": 0.0,
    "2018-05-17T11:00:00": 0.62122834790359,
    "2018-05-17T13:00:00": 0.997946461312798,
    "2018-05-17T15:00:00": 0.02160082453309734,
    "2018-05-17T17:00:00": 1.0,
    "2018-05-17T18:00:00": 1.0,
    "2018-05-17T20:00:00": 1.0,
    "2018-05-17T22:00:00": 0.99223418610415,
    "2018-05-18T00:00:00": 0.0,
    "2018-05-18T02:00:00": 0.6090932339427836,
    "2018-05-18T04:00:00": 0.0,
    "2018-05-18T06:00:00": 1.0,
    "2018-05-18T08:00:00": 0.8358930728314478,
    "2018-05-18T10:00:00": 0.0,
    "2018-05-18T12:00:00": 0.0,
    "2018-05-18T14:00:00": 0.7773945036920367,
    "2018-05-18T16:00:00": 0.3652637836002378,
    "2018-05-18T18:00:00": 0.9387207447331913,
    "2018-05-18T20:00:00": 0.0,
    "2018-05-18T22:00:00": 0.514895543998074,
    "2018-05-18T23:00:00": 0.8595459220653445,
    "2018-05-19T01:00:00": 0.9407022951364026,
    "2018-05-19T03:00:00": 0.9399274613574106,
    "2018-05-19T05:00:00": 0.9527534348066146,
    "2018-05-19T07:00:00": 0.9776370789419653,
    "2018-05-19T09:00:00": 0.0,
    "2018-05-19T11:00:00": 0.8390292560938175,
    "2018-05-19T13:00:00": 0.873046904320135,
    "2018-05-19T15:00:00": 1.0,
    "2018-05-19T17:00:00": 1.0,
    "2018-05-19T19:00:00": 1.0,
    "2018-05-19T21:00:00": 0.9981274054046598,
    "2018-05-19T23:00:00": 1.0,
    "2018-05-20T01:00:00": 1.0,
    "2018-05-20T03:00:00": 0.6219345851627448,
    "2018-05-20T04:00:00": 0.0,
    "2018-05-20T06:00:00": 0.9605961780540127,
    "2018-05-20T08:00:00": 0.9804627958495313,
    "2018-05-20T10:00:00": 0.9830621823981744,
    "2018-05-20T12:00:00": 0.9846167012266493,
    "2018-05-20T14:00:00": 0.9899787954801504,
    "2018-05-20T16:00:00": 0.0,
    "2018-05-20T18:00:00": 0.9925672600907374,
    "2018-05-20T20:00:00": 1.0,
    "2018-05-20T22:00:00": 1.0,
    "2018-05-21T00:00:00": 0.9931335225306293,
    "2018-05-21T02:00:00": 1.0,
    "2018-05-21T04:00:00": 0.0,
    "2018-05-21T06:00:00": 0.0447862163941163,
    "2018-05-21T08:00:00": 0.0,
    "2018-05-21T09:00:00": 0.0440515368565959,
    "2018-05-21T11:00:00": 0.732376345942579,
    "2018-05-21T13:00:00": 0.818422299562182,
    "2018-05-21T15:00:00": 0.9331089283680183,
    "2018-05-21T17:00:00": 0.0,
    "2018-05-21T19:00:00": 0.0,
    "2018-05-21T21:00:00": 0.44834492263785364,
    "2018-05-21T23:00:00": 0.0,
    "2018-05-22T01:00:00": 0.2421411427203544,
    "2018-05-22T03:00:00": 0.6889659605716228,
    "2018-05-22T05:00:00": 0.9705810115948392,
    "2018-05-22T07:00:00": 0.9343255497881213,
    "2018-05-22T09:00:00": 0.9703124217814376,
    "2018-05-22T11:00:00": 0.0,
    "2018-05-22T13:00:00": 0.0,
    "2018-05-22T14:00:00": 0.0432383992830939,
    "2018-05-22T16:00:00": 0.0,
    "2018-05-22T18:00:00": 0.0,
    "2018-05-22T20:00:00": 0.0,
    "2018-05-22T22:00:00": 0.0,
    "2018-05-23T00:00:00": 0.0,
    "2018-05-23T02:00:00": 0.0,
    "2018-05-23T04:00:00": 0.021788990825688075,
    "2018-05-23T06:00:00": 0.3052189445567455,
    "2018-05-23T08:00:00": 0.0,
    "2018-05-23T10:00:00": 0.6710929161553747,
    "2018-05-23T12:00:00": 0.6557945972029028,
    "2018-05-23T14:00:00": 0.021373876986869385,
    "2018-05-23T16:00:00": 0.0,
    "2018-05-23T18:00:00": 0.0,
    "2018-05-23T19:00:00": 0.0,
    "2018-05-23T21:00:00": 0.0,
    "2018-05-23T23:00:00": 0.0,
    "2018-05-24T01:00:00": 0.0,
    "2018-05-24T03:00:00": 0.0,
    "2018-05-24T05:00:00": 0.42690639148085924,
    "2018-05-24T07:00:00": 0.3253332891987858,
    "2018-05-24T09:00:00": 0.43716404828347444,
    "2018-05-24T11:00:00": 0.0,
    "2018-05-24T13:00:00": 0.8466115046356268,
    "2018-05-24T15:00:00": 0.9721224704110087,
    "2018-05-24T17:00:00": 0.959823853851387,
    "2018-05-24T19:00:00": 0.0,
    "2018-05-24T21:00:00": 0.0,
    "2018-05-24T23:00:00": 0.0,
    "2018-05-25T00:00:00": 0.0,
    "2018-05-25T02:00:00": 0.0,
    "2018-05-25T04:00:00": 0.0,
    "2018-05-25T06:00:00": 0.0,
    "2018-05-25T08:00:00": 0.021107582509518687,
    "2018-05-25T16:00:00": 1.0,
    "2018-05-25T18:00:00": 0.9794579039018299,
    "2018-05-25T20:00:00": 0.9873005895689348,
    "2018-05-25T22:00:00": 0.9449311533377494,
    "2018-05-26T00:00:00": 0.8336885983323041,
    "2018-05-26T02:00:00": 0.43212353974875317,
    "2018-05-26T04:00:00": 0.9523350482987878,
    "2018-05-26T06:00:00": 0.0,
    "2018-05-26T08:00:00": 0.0,
    "2018-05-26T10:00:00": 0.0,
    "2018-05-26T12:00:00": 0.5216567854477832,
    "2018-05-26T14:00:00": 0.050258736481898124,
    "2018-05-26T16:00:00": 0.0,
    "2018-05-26T18:00:00": 0.12895594371381097,
    "2018-05-26T20:00:00": 0.45079948868966,
    "2018-05-26T21:00:00": 0.0,
    "2018-05-26T23:00:00": 0.8783434260468246,
    "2018-05-27T01:00:00": 0.821517136297945,
    "2018-05-27T03:00:00": 0.0,
    "2018-05-27T05:00:00": 0.2893702974537445,
    "2018-05-27T07:00:00": 0.0,
    "2018-05-27T09:00:00": 0.3847550623499115,
    "2018-05-27T11:00:00": 0.0,
    "2018-05-27T13:00:00": 0.0,
    "2018-05-27T15:00:00": 0.898417423783295,
    "2018-05-27T17:00:00": 0.936812056466635,
    "2018-05-27T19:00:00": 0.8599055030259987,
    "2018-05-27T21:00:00": 0.9281018900338686,
    "2018-05-27T23:00:00": 0.0,
    "2018-05-28T01:00:00": 0.7942371255544611,
    "2018-05-28T02:00:00": 0.396053306938714,
    "2018-05-28T04:00:00": 0.9658023651123597,
    "2018-05-28T06:00:00": 0.9227728516956875,
    "2018-05-28T08:00:00": 0.7973820557346192,
    "2018-05-28T10:00:00": 0.0,
    "2018-05-28T12:00:00": 0.021084070142236153,
    "2018-05-28T14:00:00": 0.0,
    "2018-05-28T16:00:00": 0.7334062953567615,
    "2018-05-28T18:00:00": 0.0,
    "2018-05-28T20:00:00": 0.8587939106555879,
    "2018-05-28T22:00:00": 0.0,
    "2018-05-29T00:00:00": 0.0,
    "2018-05-29T02:00:00": 0.0,
    "2018-05-29T04:00:00": 0.0,
    "2018-05-29T06:00:00": 0.0,
    "2018-05-29T07:00:00": 0.0,
    "2018-05-29T09:00:00": 0.0,
    "2018-05-29T11:00:00": 0.28993013498368675,
    "2018-05-29T13:00:00": 0.6070196313158528,
    "2018-05-29T15:00:00": 0.683360628138906,
    "2018-05-29T17:00:00": 0.39283126728644646,
    "2018-05-29T19:00:00": 0.31252858867325894,
    "2018-05-29T21:00:00": 0.403106608248514,
    "2018-05-29T23:00:00": 0.9961067632594787,
    "2018-05-30T01:00:00": 0.7410319618924853,
    "2018-05-30T03:00:00": 0.9930720110359254,
    "2018-05-30T05:00:00": 0.9984650831609211,
    "2018-05-30T07:00:00": 0.9972583472624241,
    "2018-05-30T09:00:00": 0.993750740374915,
    "2018-05-30T11:00:00": 0.9972077089530682,
    "2018-05-30T13:00:00": 0.9674256931766881,
    "2018-05-30T15:00:00": 0.9699995839421456,
    "2018-05-30T16:00:00": 0.8448839418197507,
    "2018-05-30T18:00:00": 0.9716672277193568,
    "2018-05-30T20:00:00": 0.9903102427706277,
    "2018-05-30T22:00:00": 0.0,
    "2018-05-31T00:00:00": 0.9923078240080595,
    "2018-05-31T02:00:00": 0.9951415419607559,
    "2018-05-31T04:00:00": 0.9245146508250559,
    "2018-05-31T06:00:00": 0.7764132281799214,
    "2018-05-31T08:00:00": 0.8241309338538232,
    "2018-05-31T10:00:00": 0.013048831761667367,
    "2018-05-31T12:00:00": 0.0,
    "2018-05-31T14:00:00": 0.0,
    "2018-05-31T16:00:00": 0.0,
    "2018-05-31T18:00:00": 0.8895741058724852,
    "2018-05-31T20:00:00": 0.9476426417547057,
    "2018-05-31T21:00:00": 0.8475996656233452,
    "2018-05-31T23:00:00": 0.0,
    "2018-06-01T01:00:00": 0.9652394791613192,
    "2018-06-01T03:00:00": 0.7189069673998938,
    "2018-06-01T05:00:00": 0.9934208608306674,
    "2018-06-01T07:00:00": 0.6365831229879088,
    "2018-06-01T09:00:00": 0.0,
    "2018-06-01T11:00:00": 0.0,
    "2018-06-01T13:00:00": 0.0,
    "2018-06-01T15:00:00": 0.0,
    "2018-06-01T17:00:00": 0.0,
    "2018-06-01T19:00:00": 0.6417991159602219,
    "2018-06-01T21:00:00": 0.8970582042429802,
    "2018-06-01T23:00:00": 0.21855492377774005,
    "2018-06-02T01:00:00": 0.0,
    "2018-06-02T02:00:00": 0.0,
    "2018-06-02T04:00:00": 0.0,
    "2018-06-02T06:00:00": 0.0,
    "2018-06-02T08:00:00": 0.0,
    "2018-06-02T10:00:00": 0.0,
    "2018-06-02T12:00:00": 0.0,
    "2018-06-02T14:00:00": 0.0,
    "2018-06-02T16:00:00": 0.4612936760839246,
    "2018-06-02T18:00:00": 0.5156566986870444,
    "2018-06-02T20:00:00": 0.778782585759526,
    "2018-06-02T22:00:00": 0.7943917284724712,
    "2018-06-03T00:00:00": 0.652715591219289,
    "2018-06-03T02:00:00": 0.0,
    "2018-06-03T04:00:00": 0.9709092991542692,
    "2018-06-03T06:00:00": 0.0,
    "2018-06-03T07:00:00": 0.0,
    "2018-06-03T09:00:00": 0.0,
    "2018-06-03T11:00:00": 0.0,
    "2018-06-03T13:00:00": 0.6713350368062231,
    "2018-06-03T15:00:00": 0.7074253398062539,
    "2018-06-03T17:00:00": 0.9876109766538232,
    "2018-06-03T19:00:00": 0.9169081743415182,
    "2018-06-03T21:00:00": 0.9344434244850035,
    "2018-06-03T23:00:00": 0.9607002198877302,
    "2018-06-04T01:00:00": 0.0,
    "2018-06-04T03:00:00": 0.0,
    "2018-06-04T05:00:00": 0.7431298569104204,
    "2018-06-04T07:00:00": 0.0,
    "2018-06-04T09:00:00": 0.7561125821984822,
    "2018-06-04T11:00:00": 0.5271789930579465,
    "2018-06-04T12:00:00": 0.3993684018096194,
    "2018-06-04T14:00:00": 0.8348663539987553,
    "2018-06-04T16:00:00": 0.9865404117207328,
    "2018-06-04T18:00:00": 0.9929647731738072,
    "2018-06-04T20:00:00": 0.8842752884267816,
    "2018-06-04T22:00:00": 0.7829673115418073,
    "2018-06-05T00:00:00": 0.0,
    "2018-06-05T02:00:00": 0.8931676510232237,
    "2018-06-05T04:00:00": 0.8689781705956442,
    "2018-06-05T06:00:00": 0.8300350628425721,
    "2018-06-05T08:00:00": 0.9974985658444174,
    "2018-06-05T10:00:00": 0.41831175889957944,
    "2018-06-05T12:00:00": 0.9850890779721438,
    "2018-06-05T14:00:00": 1.0,
    "2018-06-05T16:00:00": 1.0,
    "2018-06-05T17:00:00": 1.0,
    "2018-06-05T19:00:00": 1.0,
    "2018-06-05T21:00:00": 1.0,
    "2018-06-05T23:00:00": 1.0,
    "2018-06-06T01:00:00": 0.9976488990609991,
    "2018-06-06T03:00:00": 0.0,
    "2018-06-06T05:00:00": 0.9860293110513926,
    "2018-06-06T07:00:00": 0.9938076419963755,
    "2018-06-06T09:00:00": 0.9770312020106486,
    "2018-06-06T11:00:00": 0.0,
    "2018-06-06T13:00:00": 0.22500202594269197,
    "2018-06-06T15:00:00": 0.0,
    "2018-06-06T17:00:00": 0.0,
    "2018-06-06T19:00:00": 0.0,
    "2018-06-06T21:00:00": 0.7589259200295636,
    "2018-06-06T22:00:00": 0.7496312526297455,
    "2018-06-07T00:00:00": 0.0,
    "2018-06-07T02:00:00": 0.0,
    "2018-06-07T04:00:00": 0.9958126440279608,
    "2018-06-07T06:00:00": 0.9826636418207566,
    "2018-06-07T08:00:00": 0.3915477563445017,
    "2018-06-07T10:00:00": 0.2892557551480879,
    "2018-06-07T12:00:00": 1.0,
    "2018-06-07T14:00:00": 0.0,
    "2018-06-07T15:00:00": 0.0,
    "2018-06-07T16:00:00": 0.7068245441169207,
    "2018-06-07T18:00:00": 0.6660167962295898,
    "2018-06-07T20:00:00": 0.7562335560812449,
    "2018-06-07T22:00:00": 0.03299032431195022,
    "2018-06-08T00:00:00": 0.0,
    "2018-06-08T02:00:00": 0.0,
    "2018-06-08T04:00:00": 0.38182655357541245,
    "2018-06-08T06:00:00": 0.8214848988845471,
    "2018-06-08T08:00:00": 0.0,
    "2018-06-08T10:00:00": 0.6184307461522107,
    "2018-06-08T12:00:00": 0.761012962074734,
    "2018-06-08T14:00:00": 0.8767174957981125,
    "2018-06-08T16:00:00": 0.9175237485884339,
    "2018-06-08T18:00:00": 0.885843585449934,
    "2018-06-08T20:00:00": 0.938692381011123,
    "2018-06-08T21:00:00": 0.9244744664454426,
    "2018-06-08T23:00:00": 0.0,
    "2018-06-09T01:00:00": 0.0,
    "2018-06-09T03:00:00": 0.0,
    "2018-06-09T05:00:00": 0.0,
    "2018-06-09T07:00:00": 0.0,
    "2018-06-09T09:00:00": 0.0,
    "2018-06-09T11:00:00": 0.0,
    "2018-06-09T13:00:00": 0.03880034843633062,
    "2018-06-09T15:00:00": 0.0,
    "2018-06-09T17:00:00": 0.0,
    "2018-06-09T19:00:00": 0.0,
    "2018-06-09T21:00:00": 0.0,
    "2018-06-09T23:00:00": 0.0,
    "2018-06-10T01:00:00": 0.0,
    "2018-06-10T02:00:00": 0.0,
    "2018-06-10T04:00:00": 0.0,
    "2018-06-10T06:00:00": 0.0,
    "2018-06-10T08:00:00": 0.0,
    "2018-06-10T10:00:00": 0.0,
    "2018-06-10T12:00:00": 0.7699785555520995,
    "2018-06-10T14:00:00": 0.7523266395924673,
    "2018-06-10T16:00:00": 0.8447093076061775,
    "2018-06-10T18:00:00": 0.5949701758638486,
    "2018-06-10T20:00:00": 0.0,
    "2018-06-10T22:00:00": 0.0,
    "2018-06-11T00:00:00": 0.8568148661614631,
    "2018-06-11T02:00:00": 0.7950910112259081,
    "2018-06-11T04:00:00": 0.8442177878074584,
    "2018-06-11T06:00:00": 0.8751999165687477,
    "2018-06-11T07:00:00": 0.8691216907792955,
    "2018-06-11T09:00:00": 0.8321839119608276,
    "2018-06-11T11:00:00": 0.0,
    "2018-06-11T13:00:00": 0.0,
    "2018-06-11T15:00:00": 0.0,
    "2018-06-11T17:00:00": 0.6788714087636023,
    "2018-06-11T19:00:00": 0.0,
    "2018-06-11T21:00:00": 0.0,
    "2018-06-11T23:00:00": 0.0,
    "2018-06-12T01:00:00": 0.8557892851055005,
    "2018-06-12T03:00:00": 0.13813166550419825,
    "2018-06-12T05:00:00": 0.95216474696495,
    "2018-06-12T07:00:00": 0.939488796306655,
    "2018-06-12T09:00:00": 0.9130580842758574,
    "2018-06-12T11:00:00": 0.0,
    "2018-06-12T12:00:00": 0.0,
    "2018-06-12T14:00:00": 0.18948541515209286,
    "2018-06-12T16:00:00": 0.8880970572529867,
    "2018-06-12T18:00:00": 0.7589252260825409,
    "2018-06-12T20:00:00": 0.0,
    "2018-06-12T22:00:00": 0.0,
    "2018-06-13T00:00:00": 0.29529794737842796,
    "2018-06-13T02:00:00": 0.12339851469686747,
    "2018-06-13T04:00:00": 0.59478447071763,
    "2018-06-13T06:00:00": 0.3955267148266358,
    "2018-06-13T08:00:00": 0.20733086628007402,
    "2018-06-13T10:00:00": 0.7240427498897638,
    "2018-06-13T13:00:00": 0.7948837375571894,
    "2018-06-13T14:00:00": 0.8276010819798838,
    "2018-06-13T15:00:00": 0.873884667759909,
    "2018-06-13T16:00:00": 0.8292624815920405,
    "2018-06-13T17:00:00": 0.913016703404394,
    "2018-06-13T18:00:00": 0.7351476805592555,
    "2018-06-13T19:00:00": 0.9761685782071948,
    "2018-06-13T20:00:00": 1.0,
    "2018-06-13T21:00:00": 0.9865520139652162,
    "2018-06-13T22:00:00": 0.7472154662294814,
    "2018-06-13T23:00:00": 0.9320000574987196,
    "2018-06-14T00:00:00": 0.008773924578358917,
    "2018-06-14T01:00:00": 0.8768757764402899,
    "2018-06-14T02:00:00": 0.6818520800270256,
    "2018-06-14T03:00:00": 0.9305167861747665,
    "2018-06-14T04:00:00": 0.9482477485416871,
    "2018-06-14T05:00:00": 0.007586589244550786,
    "2018-06-14T06:00:00": 0.0,
    "2018-06-14T07:00:00": 0.0,
    "2018-06-14T08:00:00": 0.933322983424662,
    "2018-06-14T09:00:00": 0.7842632182480203,
    "2018-06-14T10:00:00": 0.2159242750620466,
    "2018-06-14T11:00:00": 0.004814730963700852,
    "2018-06-14T12:00:00": 0.009608880066758509,
    "2018-06-14T13:00:00": 0.10338778282261725,
    "2018-06-14T14:00:00": 0.5698567214921585,
    "2018-06-14T15:00:00": 0.7454946664401527,
    "2018-06-14T16:00:00": 0.8524108041173284,
    "2018-06-14T17:00:00": 0.8014372501194311,
    "2018-06-14T18:00:00": 0.7922136497837485,
    "2018-06-14T19:00:00": 0.9044572285686173,
    "2018-06-14T20:00:00": 0.0,
    "2018-06-14T21:00:00": 0.007015590200445434,
    "2018-06-14T22:00:00": 0.0061610486891385775,
    "2018-06-14T23:00:00": 0.9585731925399238,
    "2018-06-15T00:00:00": 0.9830797531332748,
    "2018-06-15T01:00:00": 0.972276338571544,
    "2018-06-15T02:00:00": 0.0,
    "2018-06-15T03:00:00": 0.0,
    "2018-06-15T04:00:00": 0.0,
    "2018-06-15T05:00:00": 0.23161377884446865,
    "2018-06-15T06:00:00": 0.5662896555014268,
    "2018-06-15T07:00:00": 0.5233527442854454,
    "2018-06-15T08:00:00": 0.329131309440784,
    "2018-06-15T09:00:00": 0.6855572901181478,
    "2018-06-15T10:00:00": 0.8015811271638268,
    "2018-06-15T11:00:00": 0.808461034780708,
    "2018-06-15T12:00:00": 0.9848776188759364,
    "2018-06-15T13:00:00": 0.9910081467330518,
    "2018-06-15T14:00:00": 0.9970535485523956,
    "2018-06-15T15:00:00": 0.9983655513454499,
    "2018-06-15T16:00:00": 0.022724776727860583,
    "2018-06-15T17:00:00": 0.01068373016439804,
    "2018-06-15T18:00:00": 0.028440658883422672,
    "2018-06-15T19:00:00": 0.9862187921541289,
    "2018-06-15T20:00:00": 0.9318331999318964,
    "2018-06-15T21:00:00": 0.9583059790123724,
    "2018-06-15T22:00:00": 1.0,
    "2018-06-15T23:00:00": 0.9972994074055113,
    "2018-06-16T00:00:00": 0.7968150907948582,
    "2018-06-16T01:00:00": 1.0,
    "2018-06-16T02:00:00": 0.9970736802835293,
    "2018-06-16T03:00:00": 1.0,
    "2018-06-16T04:00:00": 1.0,
    "2018-06-16T05:00:00": 0.9906494247767359,
    "2018-06-16T06:00:00": 1.0,
    "2018-06-16T07:00:00": 0.9976413229674529,
    "2018-06-16T08:00:00": 1.0,
    "2018-06-16T09:00:00": 1.0,
    "2018-06-16T10:00:00": 1.0,
    "2018-06-16T11:00:00": 0.16737752450418072,
    "2018-06-16T12:00:00": 1.0,
    "2018-06-16T13:00:00": 0.9913522181448083,
    "2018-06-16T14:00:00": 0.6732720352869466,
    "2018-06-16T15:00:00": 0.009258511640425246,
    "2018-06-16T16:00:00": 1.0,
    "2018-06-16T17:00:00": 1.0,
    "2018-06-16T18:00:00": 1.0,
    "2018-06-16T19:00:00": 1.0,
    "2018-06-16T20:00:00": 0.997384686732607,
    "2018-06-16T21:00:00": 1.0,
    "2018-06-16T22:00:00": 1.0,
    "2018-06-16T23:00:00": 1.0,
    "2018-06-17T00:00:00": 0.009537893876145046,
    "2018-06-17T01:00:00": 0.007963626989149031,
    "2018-06-17T02:00:00": 0.08102971816521644,
    "2018-06-17T03:00:00": 0.0,
    "2018-06-17T04:00:00": 0.0,
    "2018-06-17T05:00:00": 0.011883273164861612,
    "2018-06-17T06:00:00": 0.010050395968322535,
    "2018-06-17T07:00:00": 0.542303911716251,
    "2018-06-17T08:00:00": 0.643124843179424,
    "2018-06-17T09:00:00": 0.8987061631872623,
    "2018-06-17T10:00:00": 0.9554100947141824,
    "2018-06-17T11:00:00": 0.9372104333286503,
    "2018-06-17T12:00:00": 0.9316521955185663,
    "2018-06-17T13:00:00": 0.8514868024805698,
    "2018-06-17T14:00:00": 0.9709746588693957,
    "2018-06-17T15:00:00": 0.955453480985303,
    "2018-06-17T16:00:00": 0.9135047049736044,
    "2018-06-17T17:00:00": 0.9822114805034471,
    "2018-06-17T18:00:00": 0.9874719022078225,
    "2018-06-17T19:00:00": 0.9776284322999107,
    "2018-06-17T20:00:00": 0.9313825683356588,
    "2018-06-17T21:00:00": 0.9343678596592685,
    "2018-06-17T22:00:00": 0.9805771900515655,
    "2018-06-17T23:00:00": 1.0,
    "2018-06-18T00:00:00": 0.9768992754598044,
    "2018-06-18T01:00:00": 0.9383603420957607,
    "2018-06-18T02:00:00": 0.004014192500826894,
    "2018-06-18T03:00:00": 0.007278041794792571,
    "2018-06-18T04:00:00": 0.9910858041672562,
    "2018-06-18T05:00:00": 0.9850479763616936,
    "2018-06-18T06:00:00": 0.009335315884954261,
    "2018-06-18T07:00:00": 0.7530239386643167,
    "2018-06-18T08:00:00": 0.8686513071813113,
    "2018-06-18T09:00:00": 0.7579260572772702,
    "2018-06-18T10:00:00": 0.41573554997100326,
    "2018-06-18T11:00:00": 0.27060801392739153,
    "2018-06-18T12:00:00": 0.004148207620658839,
    "2018-06-18T13:00:00": 0.004717093735527642,
    "2018-06-18T14:00:00": 0.008029119433151568,
    "2018-06-18T15:00:00": 0.004608883090362471,
    "2018-06-18T16:00:00": 0.21939453791793254,
    "2018-06-18T17:00:00": 0.0122493804911016,
    "2018-06-18T18:00:00": 0.12230985898147624,
    "2018-06-18T19:00:00": 0.323928592761387,
    "2018-06-18T20:00:00": 0.0,
    "2018-06-18T21:00:00": 0.012186921018321554,
    "2018-06-18T22:00:00": 0.0,
    "2018-06-18T23:00:00": 0.0,
    "2018-06-19T00:00:00": 0.005473718103517669,
    "2018-06-19T01:00:00": 0.0,
    "2018-06-19T02:00:00": 0.007520540349816019,
    "2018-06-19T03:00:00": 0.0,
    "2018-06-19T04:00:00": 0.0,
    "2018-06-19T05:00:00": 0.0,
    "2018-06-19T06:00:00": 0.0,
    "2018-06-19T07:00:00": 0.0,
    "2018-06-19T08:00:00": 0.0,
    "2018-06-19T09:00:00": 0.004631030788668386,
    "2018-06-19T10:00:00": 0.33654905842238064,
    "2018-06-19T11:00:00": 0.33502965744773944,
    "2018-06-19T12:00:00": 0.5015675871921599,
    "2018-06-19T13:00:00": 0.6868774549611074,
    "2018-06-19T14:00:00": 0.6281262632648096,
    "2018-06-19T15:00:00": 0.4081692796491938,
    "2018-06-19T16:00:00": 0.0,
    "2018-06-19T17:00:00": 0.0050455224511655435,
    "2018-06-19T18:00:00": 0.3344521887663843,
    "2018-06-19T19:00:00": 0.5985725254397993,
    "2018-06-19T20:00:00": 0.70419400125971,
    "2018-06-19T21:00:00": 0.4915962115841797,
    "2018-06-19T22:00:00": 0.5632138595658237,
    "2018-06-19T23:00:00": 0.0,
    "2018-06-20T00:00:00": 0.003516306149212434,
    "2018-06-20T01:00:00": 0.0,
    "2018-06-20T02:00:00": 0.0,
    "2018-06-20T03:00:00": 0.0,
    "2018-06-20T04:00:00": 0.47432307088927916,
    "2018-06-20T05:00:00": 0.39777711980363023,
    "2018-06-20T06:00:00": 0.5004438396272954,
    "2018-06-20T07:00:00": 0.5022515072874537,
    "2018-06-20T08:00:00": 0.6291990012396852,
    "2018-06-20T09:00:00": 0.5737138575923294,
    "2018-06-20T10:00:00": 0.7021853351765545,
    "2018-06-20T11:00:00": 0.6907421223152802,
    "2018-06-20T12:00:00": 0.6548234143437307,
    "2018-06-20T13:00:00": 0.6145775207697914,
    "2018-06-20T14:00:00": 0.6772086626411692,
    "2018-06-20T15:00:00": 0.7746661469700277,
    "2018-06-20T16:00:00": 0.21312980877771767,
    "2018-06-20T17:00:00": 0.7249143218903589,
    "2018-06-20T18:00:00": 0.0,
    "2018-06-20T19:00:00": 0.0,
    "2018-06-20T20:00:00": 0.35352118327676346,
    "2018-06-20T21:00:00": 0.7735271821438285,
    "2018-06-20T22:00:00": 1.0,
    "2018-06-20T23:00:00": 1.0,
    "2018-06-21T00:00:00": 0.9960199955423951,
    "2018-06-21T01:00:00": 0.9971462671440668,
    "2018-06-21T02:00:00": 0.992017002358101,
    "2018-06-21T03:00:00": 0.9908993222852679,
    "2018-06-21T04:00:00": 1.0,
    "2018-06-21T05:00:00": 0.6980145674184008,
    "2018-06-21T06:00:00": 0.0027021398712928114,
    "2018-06-21T07:00:00": 0.0,
    "2018-06-21T08:00:00": 0.9556241511297691,
    "2018-06-21T09:00:00": 0.9083986241456443,
    "2018-06-21T10:00:00": 0.31061267698822287,
    "2018-06-21T11:00:00": 0.7284924246586372,
    "2018-06-21T12:00:00": 0.8489946711806481,
    "2018-06-21T13:00:00": 0.41081968310577804,
    "2018-06-21T14:00:00": 0.8322219935760415,
    "2018-06-21T15:00:00": 0.9707816133291092,
    "2018-06-21T16:00:00": 1.0,
    "2018-06-21T17:00:00": 1.0,
    "2018-06-21T18:00:00": 1.0,
    "2018-06-21T19:00:00": 1.0,
    "2018-06-21T20:00:00": 1.0,
    "2018-06-21T21:00:00": 1.0,
    "2018-06-21T22:00:00": 1.0,
    "2018-06-21T23:00:00": 0.9970711698010559,
    "2018-06-22T00:00:00": 1.0,
    "2018-06-22T01:00:00": 0.9930855891085838,
    "2018-06-22T02:00:00": 0.9951037959132053,
    "2018-06-22T03:00:00": 0.0,
    "2018-06-22T04:00:00": 0.01681155006782758,
    "2018-06-22T05:00:00": 0.006617703904136065,
    "2018-06-22T06:00:00": 0.006088559007096531,
    "2018-06-22T07:00:00": 0.012173511812724266,
    "2018-06-22T08:00:00": 0.7133572325401351,
    "2018-06-22T09:00:00": 0.7510999229881419,
    "2018-06-22T10:00:00": 0.9440774687183483,
    "2018-06-22T11:00:00": 0.9294186679180118,
    "2018-06-22T12:00:00": 0.5566288966339906,
    "2018-06-25T16:00:00": 0.5048240656811379,
    "2018-06-25T18:00:00": 0.41289988779887193,
    "2018-06-25T19:00:00": 0.00869204152249135,
    "2018-06-25T20:00:00": 0.006274246180132487,
    "2018-06-25T21:00:00": 0.008338113292015836,
    "2018-06-25T22:00:00": 0.007378143883145144,
    "2018-06-25T23:00:00": 0.12116363282038412,
    "2018-06-26T00:00:00": 0.007215215446333228,
    "2018-06-26T01:00:00": 0.008642467756947214,
    "2018-06-26T02:00:00": 0.0,
    "2018-06-26T04:00:00": 0.106416634965899,
    "2018-06-26T05:00:00": 0.37830873028476425,
    "2018-06-26T06:00:00": 0.49931298232439536,
    "2018-06-26T07:00:00": 0.5348098778714898,
    "2018-06-26T08:00:00": 0.5599197165570216,
    "2018-06-26T09:00:00": 0.5519284059835456,
    "2018-06-26T10:00:00": 0.5507558032744931,
    "2018-06-26T11:00:00": 0.5627348547403155,
    "2018-06-26T12:00:00": 0.5240592962950886,
    "2018-06-26T14:00:00": 0.5924894646221389,
    "2018-06-26T15:00:00": 0.6424373018175707,
    "2018-06-26T16:00:00": 0.642879677680911,
    "2018-06-26T17:00:00": 0.6493639174245522,
    "2018-06-26T18:00:00": 0.7570393648634862,
    "2018-06-26T19:00:00": 0.6762261972775855,
    "2018-06-26T20:00:00": 0.6464895962616902,
    "2018-06-26T21:00:00": 0.019988180901727673,
    "2018-06-26T22:00:00": 0.0,
    "2018-06-27T00:00:00": 0.0,
    "2018-06-27T01:00:00": 0.2201738259712042,
    "2018-06-27T02:00:00": 0.0,
    "2018-06-27T03:00:00": 0.0,
    "2018-06-27T04:00:00": 0.0,
    "2018-06-27T05:00:00": 0.0,
    "2018-06-27T06:00:00": 0.2275964705845027,
    "2018-06-27T07:00:00": 0.20493409800753937,
    "2018-06-27T08:00:00": 0.006551015311317312
}
