# Supplementary material for: A data science approach for multi-sensor marine observatory data monitoring cold water corals (Paragorgia arborea) in two campaigns
Source: PLoS One. 2023 Jul 19;18(7):e0282723. doi: 10.1371/journal.pone.0282723 (PMC10355400; doi:10.1371/journal.pone.0282723)
Supplement: S1 Data — Time series of non-image sensor data with an hourly resolution used in the experiments described in this paper and the result time series of polyp activity estimation. (XZ) [file pone.0282723.s015.xz › S1_Data/final-activity-time-series/Gamma2_red_activity.json]

{
    "2018-12-11T07:00:00": 0.9902170682368187,
    "2018-12-11T08:00:00": 0.9791729474407513,
    "2018-12-11T09:00:00": 0.9830878064460719,
    "2018-12-11T10:00:00": 0.989775712639858,
    "2018-12-11T11:00:00": 0.9853654960304441,
    "2018-12-11T12:00:00": 0.001472280598880251,
    "2018-12-11T13:00:00": 0.0006173354993205252,
    "2018-12-11T14:00:00": 0.004649174215698291,
    "2018-12-11T15:00:00": 0.0019513126181498468,
    "2018-12-11T16:00:00": 0.0012827883004588984,
    "2018-12-11T17:00:00": 0.0,
    "2018-12-11T18:00:00": 0.001771473949578309,
    "2018-12-11T19:00:00": 0.0005913354015593069,
    "2018-12-11T20:00:00": 0.000761715544622265,
    "2018-12-11T21:00:00": 0.0006249354140885679,
    "2018-12-11T22:00:00": 0.9783625130732578,
    "2018-12-11T23:00:00": 0.9900123708570518,
    "2018-12-12T00:00:00": 0.9920604033175442,
    "2018-12-12T01:00:00": 0.9926963506907601,
    "2018-12-12T02:00:00": 0.9904209727283888,
    "2018-12-12T03:00:00": 0.99282617437385,
    "2018-12-12T04:00:00": 0.9910517422424643,
    "2018-12-12T05:00:00": 0.9907200413936045,
    "2018-12-12T06:00:00": 0.9906340406943371,
    "2018-12-12T07:00:00": 0.9888876452536092,
    "2018-12-12T08:00:00": 0.9897066623137355,
    "2018-12-12T09:00:00": 0.9615100526884327,
    "2018-12-12T10:00:00": 0.9894137439759351,
    "2018-12-12T11:00:00": 0.99076177152019,
    "2018-12-12T12:00:00": 0.9901966444816811,
    "2018-12-12T13:00:00": 0.9943335095858633,
    "2018-12-12T14:00:00": 0.9827868653081578,
    "2018-12-12T15:00:00": 0.774739156303562,
    "2018-12-12T16:00:00": 0.004776987588617222,
    "2018-12-12T17:00:00": 0.022915107746481884,
    "2018-12-12T18:00:00": 0.36701971155321683,
    "2018-12-12T19:00:00": 0.001977278369279577,
    "2018-12-12T20:00:00": 0.9768123611060759,
    "2018-12-12T21:00:00": 0.9882618615121691,
    "2018-12-12T22:00:00": 0.9885499055681932,
    "2018-12-12T23:00:00": 0.9937453676296407,
    "2018-12-13T00:00:00": 0.9921056254490166,
    "2018-12-13T01:00:00": 0.9923015808982446,
    "2018-12-13T02:00:00": 0.8601278148242808,
    "2018-12-13T03:00:00": 0.002343283801483015,
    "2018-12-13T04:00:00": 0.0030218774849747336,
    "2018-12-13T05:00:00": 0.011851714606106664,
    "2018-12-13T06:00:00": 0.922785270551468,
    "2018-12-13T07:00:00": 0.9937148089462208,
    "2018-12-13T08:00:00": 0.9926531599982552,
    "2018-12-13T09:00:00": 0.995215101123893,
    "2018-12-13T10:00:00": 0.9907783341841746,
    "2018-12-13T11:00:00": 0.8200100230155933,
    "2018-12-13T12:00:00": 0.00029298795596340634,
    "2018-12-13T13:00:00": 0.004621604086264382,
    "2018-12-13T14:00:00": 0.0,
    "2018-12-13T15:00:00": 0.1522629599424404,
    "2018-12-13T16:00:00": 0.02412081893473314,
    "2018-12-13T17:00:00": 0.008044280337543213,
    "2018-12-13T18:00:00": 0.025450441379043207,
    "2018-12-13T19:00:00": 0.9737957789192107,
    "2018-12-13T20:00:00": 0.9835899506803716,
    "2018-12-13T21:00:00": 0.9884890034917149,
    "2018-12-13T22:00:00": 0.9881221059433526,
    "2018-12-13T23:00:00": 0.9927994943116345,
    "2018-12-14T00:00:00": 0.9914295091501559,
    "2018-12-14T01:00:00": 0.9900170071123,
    "2018-12-14T02:00:00": 0.9912464275257701,
    "2018-12-14T03:00:00": 0.9911990600579336,
    "2018-12-14T04:00:00": 0.9935761921414628,
    "2018-12-14T05:00:00": 0.9953071391318788,
    "2018-12-14T06:00:00": 0.9879277138731491,
    "2018-12-14T07:00:00": 0.8549559928363702,
    "2018-12-14T08:00:00": 0.0491514384803645,
    "2018-12-14T09:00:00": 0.990397470082739,
    "2018-12-14T10:00:00": 0.9919967074790206,
    "2018-12-14T11:00:00": 0.9920778296609858,
    "2018-12-14T12:00:00": 0.9923455694014843,
    "2018-12-14T13:00:00": 0.9918230611298128,
    "2018-12-14T14:00:00": 0.9930167208223545,
    "2018-12-14T15:00:00": 0.0010004058789566052,
    "2018-12-14T16:00:00": 0.001851709997088273,
    "2018-12-14T17:00:00": 0.007301910677363764,
    "2018-12-14T18:00:00": 0.004527400765681145,
    "2018-12-14T19:00:00": 0.05690856255137281,
    "2018-12-14T20:00:00": 0.957855054829727,
    "2018-12-14T21:00:00": 0.9927622174154881,
    "2018-12-14T22:00:00": 0.9913562552375802,
    "2018-12-14T23:00:00": 0.9913037684964373,
    "2018-12-15T00:00:00": 0.993253253441391,
    "2018-12-15T01:00:00": 0.9938520082895552,
    "2018-12-15T02:00:00": 0.9957884696726369,
    "2018-12-15T03:00:00": 0.9938519614986451,
    "2018-12-15T04:00:00": 0.9897917121991059,
    "2018-12-15T05:00:00": 0.9917732592176575,
    "2018-12-15T06:00:00": 0.9914188061715347,
    "2018-12-15T07:00:00": 0.43906779996481843,
    "2018-12-15T08:00:00": 0.0005817543561980758,
    "2018-12-15T09:00:00": 0.00936830883992165,
    "2018-12-18T15:00:00": 0.0032741895567938335,
    "2018-12-18T16:00:00": 0.0064357392992116895,
    "2018-12-18T17:00:00": 0.0,
    "2018-12-18T18:00:00": 0.006163836496188868,
    "2018-12-18T19:00:00": 0.0,
    "2018-12-18T20:00:00": 0.002404195772282,
    "2018-12-18T21:00:00": 0.008329420564349018,
    "2018-12-18T22:00:00": 0.957119822447456,
    "2018-12-18T23:00:00": 0.9897217153061826,
    "2018-12-19T00:00:00": 0.9898627599600541,
    "2018-12-19T01:00:00": 0.9889760276279681,
    "2018-12-19T02:00:00": 0.9897035436248031,
    "2018-12-19T03:00:00": 0.2612193638311569,
    "2018-12-19T04:00:00": 0.4406016203874757,
    "2018-12-19T05:00:00": 0.004498282159330178,
    "2018-12-19T06:00:00": 0.0035095678700939616,
    "2018-12-19T07:00:00": 0.004233709391910825,
    "2018-12-19T08:00:00": 0.6247673334376745,
    "2018-12-19T09:00:00": 0.9793855010222252,
    "2018-12-19T10:00:00": 0.9914290654529535,
    "2018-12-19T11:00:00": 0.9894501132506933,
    "2018-12-19T12:00:00": 0.9925433549546782,
    "2018-12-19T13:00:00": 0.992813746335468,
    "2018-12-19T14:00:00": 0.9937726097007594,
    "2018-12-19T15:00:00": 0.9875958658400258,
    "2018-12-19T16:00:00": 0.2519050134259339,
    "2018-12-19T17:00:00": 0.006213095060611456,
    "2018-12-19T18:00:00": 0.0009155374188160237,
    "2018-12-19T19:00:00": 0.0029740655611361507,
    "2018-12-19T20:00:00": 0.0031864305257614193,
    "2018-12-19T21:00:00": 0.9123214514550381,
    "2018-12-19T22:00:00": 0.9915313875756606,
    "2018-12-19T23:00:00": 0.9948047104361442,
    "2018-12-20T00:00:00": 0.9870749215329563,
    "2018-12-20T01:00:00": 0.9915721432049737,
    "2018-12-20T02:00:00": 0.9923073879406843,
    "2018-12-20T03:00:00": 0.9928882782677754,
    "2018-12-20T04:00:00": 0.9914671599304108,
    "2018-12-20T05:00:00": 0.9898965039534543,
    "2018-12-20T06:00:00": 0.6016658696754456,
    "2018-12-20T07:00:00": 0.009932456526475794,
    "2018-12-20T08:00:00": 0.001455035805022797,
    "2018-12-20T09:00:00": 0.0,
    "2018-12-20T10:00:00": 0.003381881386131599,
    "2018-12-20T11:00:00": 0.0019192319299834012,
    "2018-12-20T12:00:00": 0.006016065187120422,
    "2018-12-20T13:00:00": 0.004078853685605481,
    "2018-12-20T14:00:00": 0.0022303850012926254,
    "2018-12-20T15:00:00": 0.005371827899625679,
    "2018-12-20T16:00:00": 0.0038258726777036667,
    "2018-12-20T17:00:00": 0.005143287705241026,
    "2018-12-20T18:00:00": 0.0026827058080665183,
    "2018-12-20T19:00:00": 0.0012062688084779857,
    "2018-12-20T20:00:00": 0.008885662476781239,
    "2018-12-20T21:00:00": 0.0035004683764854063,
    "2018-12-20T22:00:00": 0.6711809970172963,
    "2018-12-20T23:00:00": 0.9559862945018341,
    "2018-12-21T00:00:00": 0.9846332402180543,
    "2018-12-21T01:00:00": 0.9904544824104637,
    "2018-12-21T02:00:00": 0.9937595376936125,
    "2018-12-21T03:00:00": 0.9932576902649082,
    "2018-12-21T04:00:00": 0.9918540760492146,
    "2018-12-21T05:00:00": 0.9950655974643461,
    "2018-12-21T06:00:00": 0.9942289892663212,
    "2018-12-21T07:00:00": 0.9915333268709122,
    "2018-12-21T08:00:00": 0.02112759302453163,
    "2018-12-21T09:00:00": 0.0072984400847814004,
    "2018-12-21T10:00:00": 0.008540573893907829,
    "2018-12-21T11:00:00": 0.009576497449226734,
    "2018-12-21T12:00:00": 0.009712566320473747,
    "2018-12-21T13:00:00": 0.002036647404975416,
    "2018-12-21T14:00:00": 0.0028021703720261617,
    "2018-12-21T15:00:00": 0.005587348039166558,
    "2018-12-21T16:00:00": 0.0032663648268647224,
    "2018-12-21T17:00:00": 0.005586761635107383,
    "2018-12-21T18:00:00": 0.003852720790918357,
    "2018-12-21T19:00:00": 0.003848070727173249,
    "2018-12-21T20:00:00": 0.002607773219666472,
    "2018-12-21T21:00:00": 0.006169126054486332,
    "2018-12-21T22:00:00": 0.004481764834094996,
    "2018-12-21T23:00:00": 0.003249103169992817,
    "2018-12-22T00:00:00": 0.6586585924506911,
    "2018-12-22T01:00:00": 0.003833409040614044,
    "2018-12-22T02:00:00": 0.01021573068277626,
    "2018-12-22T03:00:00": 0.0038744430912332904,
    "2018-12-22T04:00:00": 0.008043444098892611,
    "2018-12-22T05:00:00": 0.0028116721786230064,
    "2018-12-22T06:00:00": 0.004860471880326942,
    "2018-12-22T07:00:00": 0.0012857331237695385,
    "2018-12-22T08:00:00": 0.00929807720010981,
    "2018-12-22T09:00:00": 0.025308267690954952,
    "2018-12-22T10:00:00": 0.98975437354516,
    "2018-12-22T11:00:00": 0.9937083707103068,
    "2018-12-22T12:00:00": 0.9917518813821813,
    "2018-12-22T13:00:00": 0.9905059256803712,
    "2018-12-22T14:00:00": 0.9911675369660907,
    "2018-12-22T15:00:00": 0.9824521518276419,
    "2018-12-22T16:00:00": 0.01811828671513185,
    "2018-12-22T17:00:00": 0.013527562733531555,
    "2018-12-22T18:00:00": 0.003044495398901517,
    "2018-12-22T19:00:00": 0.004293215079298395,
    "2018-12-22T20:00:00": 0.001419827685584375,
    "2018-12-22T21:00:00": 0.30358633627548487,
    "2018-12-22T22:00:00": 0.581610123135351,
    "2018-12-22T23:00:00": 0.9875371331164952,
    "2018-12-23T00:00:00": 0.9909948299529764,
    "2018-12-23T01:00:00": 0.9914101316366605,
    "2018-12-23T02:00:00": 0.9936212238614522,
    "2018-12-23T03:00:00": 0.9910229414459208,
    "2018-12-23T04:00:00": 0.9933612827289034,
    "2018-12-23T05:00:00": 0.9862631920967381,
    "2018-12-23T06:00:00": 0.9178696301741821,
    "2018-12-23T07:00:00": 0.0,
    "2018-12-23T08:00:00": 0.0007404714663304849,
    "2018-12-23T09:00:00": 0.0004876775723638952,
    "2018-12-23T10:00:00": 0.0,
    "2018-12-23T11:00:00": 0.004951232083015489,
    "2018-12-23T12:00:00": 0.003766175584885108,
    "2018-12-23T13:00:00": 0.00882207966320138,
    "2018-12-23T14:00:00": 0.006431006894297732,
    "2018-12-23T15:00:00": 0.002217153788499226,
    "2018-12-23T16:00:00": 0.0004001866402373192,
    "2018-12-23T17:00:00": 0.00408682069854041,
    "2018-12-23T18:00:00": 0.0022647205069804156,
    "2018-12-23T19:00:00": 0.00591508465434189,
    "2018-12-23T20:00:00": 0.0032983433029389413,
    "2018-12-23T21:00:00": 0.00033252789263815864,
    "2018-12-23T22:00:00": 0.00178546323348613,
    "2018-12-23T23:00:00": 0.005848166558158674,
    "2018-12-24T00:00:00": 0.9317595524134147,
    "2018-12-24T01:00:00": 0.9889030918401541,
    "2018-12-24T02:00:00": 0.9850017554594338,
    "2018-12-24T03:00:00": 0.9923281509628026,
    "2018-12-24T04:00:00": 0.9868161837498812,
    "2018-12-24T05:00:00": 0.9824340027175141,
    "2018-12-24T06:00:00": 0.002943482494227949,
    "2018-12-24T07:00:00": 0.002262248760308698,
    "2018-12-24T08:00:00": 0.0018827569428925054,
    "2018-12-24T09:00:00": 0.27876343098297424,
    "2018-12-24T10:00:00": 0.990180648582613,
    "2018-12-24T11:00:00": 0.9928057373008438,
    "2018-12-24T12:00:00": 0.9937324552786114,
    "2018-12-24T13:00:00": 0.9811897971693888,
    "2018-12-24T14:00:00": 0.985292490574184,
    "2018-12-24T15:00:00": 0.02898232023852644,
    "2018-12-24T16:00:00": 0.007186234021303255,
    "2018-12-24T17:00:00": 0.006969635133380804,
    "2018-12-24T18:00:00": 0.010715448282394265,
    "2018-12-24T19:00:00": 0.11014649236667051,
    "2018-12-24T20:00:00": 0.005894057083604534,
    "2018-12-24T21:00:00": 0.004244861816800559,
    "2018-12-24T22:00:00": 0.5236726440616819,
    "2018-12-24T23:00:00": 0.9758100950400509,
    "2018-12-25T00:00:00": 0.9919430437742811,
    "2018-12-25T01:00:00": 0.9865579758380965,
    "2018-12-25T02:00:00": 0.9916033449147937,
    "2018-12-25T03:00:00": 0.9921852673372388,
    "2018-12-25T04:00:00": 0.9933955222331826,
    "2018-12-25T05:00:00": 0.9915843294464852,
    "2018-12-25T06:00:00": 0.9912129412635907,
    "2018-12-25T07:00:00": 0.991230191650405,
    "2018-12-25T08:00:00": 0.9927305351663387,
    "2018-12-25T09:00:00": 0.9943048104251788,
    "2018-12-25T10:00:00": 0.9924869791965012,
    "2018-12-25T11:00:00": 0.9945423336490508,
    "2018-12-25T12:00:00": 0.9960704103089427,
    "2018-12-25T13:00:00": 0.3892109528564623,
    "2018-12-25T14:00:00": 0.9896562248694257,
    "2018-12-25T15:00:00": 0.9906282433442692,
    "2018-12-25T16:00:00": 0.9950054727462669,
    "2018-12-25T17:00:00": 0.9909043333159383,
    "2018-12-25T18:00:00": 0.992581058136134,
    "2018-12-25T19:00:00": 0.9944502533701194,
    "2018-12-25T20:00:00": 0.9873327760418359,
    "2018-12-25T21:00:00": 0.9911346007918308,
    "2018-12-25T22:00:00": 0.9927619941845692,
    "2018-12-25T23:00:00": 0.9916623633643814,
    "2018-12-26T00:00:00": 0.9713146240781296,
    "2018-12-26T01:00:00": 0.004905150794124479,
    "2018-12-26T02:00:00": 0.016022954292771358,
    "2018-12-26T03:00:00": 0.04753559788581232,
    "2018-12-26T04:00:00": 0.006611559737514385,
    "2018-12-26T05:00:00": 0.718296114652135,
    "2018-12-26T06:00:00": 0.8061870876106051,
    "2018-12-26T07:00:00": 0.8727092689174678,
    "2018-12-26T08:00:00": 0.018604629184398497,
    "2018-12-26T09:00:00": 0.005766602365039152,
    "2018-12-26T10:00:00": 0.30017884545940055,
    "2018-12-26T11:00:00": 0.8499156301294359,
    "2018-12-26T12:00:00": 0.9874884338643201,
    "2018-12-26T13:00:00": 0.9819558279559119,
    "2018-12-26T14:00:00": 0.9827955224197966,
    "2018-12-26T15:00:00": 0.9891475942283738,
    "2018-12-26T16:00:00": 0.9805938980454609,
    "2018-12-26T17:00:00": 0.014151278869358144,
    "2018-12-26T18:00:00": 0.0005962589631310291,
    "2018-12-26T19:00:00": 0.006817854544493181,
    "2018-12-26T20:00:00": 0.6302251063092013,
    "2018-12-26T21:00:00": 0.9841243726205725,
    "2018-12-26T22:00:00": 0.9940268820824545,
    "2018-12-26T23:00:00": 0.6154630809197594,
    "2018-12-27T00:00:00": 0.9929808466494663,
    "2018-12-27T01:00:00": 0.995154428416791,
    "2018-12-27T02:00:00": 0.9896451568659792,
    "2018-12-27T03:00:00": 0.9907030736154496,
    "2018-12-27T04:00:00": 0.9933703574529636,
    "2018-12-27T05:00:00": 0.9947498071599018,
    "2018-12-27T06:00:00": 0.9941507648594539,
    "2018-12-27T07:00:00": 0.9904599138683934,
    "2018-12-27T08:00:00": 0.9912586129698707,
    "2018-12-27T09:00:00": 0.9937002583727838,
    "2018-12-27T10:00:00": 0.6319726112290931,
    "2018-12-27T11:00:00": 0.3091765361181005,
    "2018-12-27T12:00:00": 0.23575154046432156,
    "2018-12-27T13:00:00": 0.19331491268183051,
    "2018-12-27T14:00:00": 0.992218083368884,
    "2018-12-27T15:00:00": 0.9827624254552009,
    "2018-12-27T16:00:00": 0.0025865455803054833,
    "2018-12-27T17:00:00": 0.011127691086820504,
    "2018-12-27T18:00:00": 0.003678959482372906,
    "2018-12-27T19:00:00": 0.002782752188795591,
    "2018-12-27T20:00:00": 0.010527161210785696,
    "2018-12-27T21:00:00": 0.5431743610932549,
    "2018-12-27T22:00:00": 0.5917879723352877,
    "2018-12-27T23:00:00": 0.9830879777814499,
    "2018-12-28T00:00:00": 0.7863837944784877,
    "2018-12-28T01:00:00": 0.982202061484108,
    "2018-12-28T02:00:00": 0.010008491090753363,
    "2018-12-28T03:00:00": 0.04021505858121865,
    "2018-12-28T04:00:00": 0.733760739456533,
    "2018-12-28T05:00:00": 0.8939104908489904,
    "2018-12-28T06:00:00": 0.8071036208870178,
    "2018-12-28T07:00:00": 0.9955643748908216,
    "2018-12-28T08:00:00": 0.9827334628335104,
    "2018-12-28T09:00:00": 0.026914797918435984,
    "2018-12-28T10:00:00": 0.005730573968478397,
    "2018-12-28T11:00:00": 0.007030142591995677,
    "2018-12-28T12:00:00": 0.04580924785298756,
    "2018-12-28T13:00:00": 0.46976557664677127,
    "2018-12-28T14:00:00": 0.0033244266086968955,
    "2018-12-28T15:00:00": 0.0024798007261318173,
    "2018-12-28T16:00:00": 0.002789753863451542,
    "2018-12-28T17:00:00": 0.0,
    "2018-12-28T18:00:00": 0.003850180675052793,
    "2018-12-28T19:00:00": 0.0023512593863226766,
    "2018-12-28T20:00:00": 0.036914487283608605,
    "2018-12-28T21:00:00": 0.04034869654679647,
    "2018-12-28T22:00:00": 0.96488095156126,
    "2018-12-28T23:00:00": 0.809130598817405,
    "2018-12-29T00:00:00": 0.9909947848005811,
    "2018-12-29T01:00:00": 0.9940208522646014,
    "2018-12-29T02:00:00": 0.9896594247908229,
    "2018-12-29T03:00:00": 0.9957930495285321,
    "2018-12-29T04:00:00": 0.9953925929053216,
    "2018-12-29T05:00:00": 0.9951560091045328,
    "2018-12-29T06:00:00": 0.9878821399351362,
    "2018-12-29T07:00:00": 0.9840676637860498,
    "2018-12-29T08:00:00": 0.9867161252810058,
    "2018-12-29T09:00:00": 0.659680838069631,
    "2018-12-29T10:00:00": 0.9936012258089958,
    "2018-12-29T11:00:00": 0.990596889763899,
    "2018-12-29T12:00:00": 0.9916609675601853,
    "2018-12-29T13:00:00": 0.9940513470757495,
    "2018-12-29T14:00:00": 0.9909975842493424,
    "2018-12-29T15:00:00": 0.9867974972265664,
    "2018-12-29T16:00:00": 0.003645294543754535,
    "2018-12-29T17:00:00": 0.003979551091707714,
    "2018-12-29T18:00:00": 0.006211687595628881,
    "2018-12-29T19:00:00": 0.1412182666668389,
    "2018-12-29T20:00:00": 0.842922263588121,
    "2018-12-29T21:00:00": 0.979936281153312,
    "2018-12-29T22:00:00": 0.9324329362442615,
    "2018-12-29T23:00:00": 0.0027753261977947422,
    "2018-12-30T00:00:00": 0.006708789169710235,
    "2018-12-30T01:00:00": 0.005415369814753334,
    "2018-12-30T02:00:00": 0.0028741374740466267,
    "2018-12-30T03:00:00": 0.028420721690192077,
    "2018-12-30T04:00:00": 0.0031282702247359805,
    "2018-12-30T05:00:00": 0.013237417343422283,
    "2018-12-30T06:00:00": 0.005647965625597301,
    "2018-12-30T07:00:00": 0.003010504827068992,
    "2018-12-30T08:00:00": 0.0028942026808383083,
    "2018-12-30T09:00:00": 0.004273941090092136,
    "2018-12-30T10:00:00": 0.0032058906761533103,
    "2018-12-30T11:00:00": 0.012846352477776843,
    "2018-12-30T12:00:00": 0.002583748485845866,
    "2018-12-30T13:00:00": 0.0025856141723214084,
    "2018-12-30T14:00:00": 0.008984636040873017,
    "2018-12-30T15:00:00": 0.006325678339667328,
    "2018-12-30T16:00:00": 0.0006823743950269091,
    "2018-12-30T17:00:00": 0.0018865944867401858,
    "2018-12-30T18:00:00": 0.28004748476897573,
    "2018-12-30T19:00:00": 0.9741998408321686,
    "2018-12-30T20:00:00": 0.9694367395561613,
    "2018-12-30T21:00:00": 0.9906609903491784,
    "2018-12-30T22:00:00": 0.9901610451619128,
    "2018-12-30T23:00:00": 0.989939726462565,
    "2018-12-31T00:00:00": 0.9895206872881164,
    "2018-12-31T01:00:00": 0.992762175773349,
    "2018-12-31T02:00:00": 0.9780024188778649,
    "2018-12-31T03:00:00": 0.9694989229827443,
    "2018-12-31T04:00:00": 0.9423997919716466,
    "2018-12-31T05:00:00": 0.6414145543494681,
    "2018-12-31T06:00:00": 0.5173780702367227,
    "2018-12-31T07:00:00": 0.0026010179136836324,
    "2018-12-31T08:00:00": 0.0018053226945641291,
    "2018-12-31T09:00:00": 0.005260596600261542,
    "2018-12-31T10:00:00": 0.000983356341206839,
    "2018-12-31T11:00:00": 0.0008006511741749444,
    "2018-12-31T12:00:00": 0.003363494471385757,
    "2018-12-31T13:00:00": 0.006207118430259979,
    "2018-12-31T14:00:00": 0.9628958195162719,
    "2018-12-31T15:00:00": 0.9958783410711647,
    "2018-12-31T16:00:00": 0.9833814160340563,
    "2018-12-31T17:00:00": 0.9874759276336822,
    "2018-12-31T18:00:00": 0.9891946684122964,
    "2018-12-31T19:00:00": 0.9936647145793215,
    "2018-12-31T20:00:00": 0.9916480046597392,
    "2018-12-31T21:00:00": 0.9909090867851936,
    "2018-12-31T22:00:00": 0.9915335622071121,
    "2018-12-31T23:00:00": 0.07465499045974049,
    "2019-01-01T00:00:00": 0.0058851312780970715,
    "2019-01-01T02:00:00": 0.39989636792865735,
    "2019-01-01T03:00:00": 0.9817084816255447,
    "2019-01-01T04:00:00": 0.9896953946095607,
    "2019-01-01T05:00:00": 0.9651980156893009,
    "2019-01-01T06:00:00": 0.9408743667984149,
    "2019-01-01T07:00:00": 0.0029860563979919037,
    "2019-01-01T08:00:00": 0.010025405112240659,
    "2019-01-01T09:00:00": 0.31817469021622125,
    "2019-01-01T10:00:00": 0.004880130769371401,
    "2019-01-01T12:00:00": 0.004188436084882033,
    "2019-01-01T13:00:00": 0.0024534605646519443,
    "2019-01-01T14:00:00": 0.11620738051727776,
    "2019-01-01T15:00:00": 0.9746825591237683,
    "2019-01-01T16:00:00": 0.9850125293042087,
    "2019-01-01T17:00:00": 0.991717699021082,
    "2019-01-01T18:00:00": 0.9848198087849012,
    "2019-01-01T19:00:00": 0.9924434038996645,
    "2019-01-01T20:00:00": 0.9905349332573287,
    "2019-01-01T22:00:00": 0.9894952490787023,
    "2019-01-01T23:00:00": 0.9860460169170095,
    "2019-01-02T00:00:00": 0.9730009260816282,
    "2019-01-02T01:00:00": 0.9721111970049282,
    "2019-01-02T02:00:00": 0.9703502495726585,
    "2019-01-02T03:00:00": 0.9866385369758183,
    "2019-01-02T04:00:00": 0.9882720103503685,
    "2019-01-02T05:00:00": 0.9893078770674464,
    "2019-01-02T06:00:00": 0.9909571401018956,
    "2019-01-02T08:00:00": 0.9886777970136601,
    "2019-01-02T09:00:00": 0.007461018929561899,
    "2019-01-02T10:00:00": 0.00044724009579594307,
    "2019-01-02T11:00:00": 0.005070586046362535,
    "2019-01-02T12:00:00": 0.0050616148615478,
    "2019-01-02T13:00:00": 0.6124658489932132,
    "2019-01-02T14:00:00": 0.0011075913819055963,
    "2019-01-02T15:00:00": 0.003066807552084265,
    "2019-01-02T16:00:00": 0.0028176234901421252,
    "2019-01-02T18:00:00": 0.0015472823242805682,
    "2019-01-02T19:00:00": 0.002969573193802598,
    "2019-01-02T20:00:00": 0.0032052211502757544,
    "2019-01-02T21:00:00": 0.0,
    "2019-01-02T22:00:00": 0.9147241118719451,
    "2019-01-02T23:00:00": 0.9835692997786931,
    "2019-01-03T00:00:00": 0.9920070360961787,
    "2019-01-03T01:00:00": 0.9905640326781723,
    "2019-01-03T02:00:00": 0.9892780752117601,
    "2019-01-03T04:00:00": 0.9928424774414503,
    "2019-01-03T05:00:00": 0.9924253728019847,
    "2019-01-03T06:00:00": 0.9900631652798954,
    "2019-01-03T07:00:00": 0.9905150518395236,
    "2019-01-03T08:00:00": 0.9961690256585681,
    "2019-01-03T09:00:00": 0.9948715254251446,
    "2019-01-03T10:00:00": 0.9933491262294952,
    "2019-01-03T11:00:00": 0.9913061456986888,
    "2019-01-03T12:00:00": 0.9931338697130644,
    "2019-01-03T14:00:00": 0.9885525507671354,
    "2019-01-03T15:00:00": 0.20601349444329986,
    "2019-01-03T16:00:00": 0.005749375616052069,
    "2019-01-03T17:00:00": 0.0004648873663373058,
    "2019-01-03T18:00:00": 0.0035369255140274315,
    "2019-01-03T19:00:00": 0.003767730271831375,
    "2019-01-03T20:00:00": 0.002261238087420772,
    "2019-01-03T21:00:00": 0.002915653162035932,
    "2019-01-03T22:00:00": 0.00039754495706108804,
    "2019-01-04T00:00:00": 0.00048713544038836947,
    "2019-01-04T01:00:00": 0.0004770820476524193,
    "2019-01-04T02:00:00": 0.0034329144193762273,
    "2019-01-04T03:00:00": 0.0005075509438530008,
    "2019-01-04T04:00:00": 0.005191928715135251,
    "2019-01-04T05:00:00": 0.010023353226177466,
    "2019-01-04T06:00:00": 0.003072903987890143,
    "2019-01-04T07:00:00": 0.006864688568696291,
    "2019-01-04T08:00:00": 0.5251948188435048,
    "2019-01-04T10:00:00": 0.00947553700578901,
    "2019-01-04T11:00:00": 0.010795033160879769,
    "2019-01-04T12:00:00": 0.005151804820480551,
    "2019-01-04T13:00:00": 0.007756225593763701,
    "2019-01-04T14:00:00": 0.0012940911125764655,
    "2019-01-04T15:00:00": 0.02742910873982744,
    "2019-01-04T16:00:00": 0.00315967852448052,
    "2019-01-04T17:00:00": 0.014757985132573898,
    "2019-01-04T18:00:00": 0.6451469198435161,
    "2019-01-04T20:00:00": 0.5913059062422328,
    "2019-01-04T21:00:00": 0.5737021920161249,
    "2019-01-04T22:00:00": 0.6164063493931992,
    "2019-01-04T23:00:00": 0.9585677090165832,
    "2019-01-05T00:00:00": 0.9908612910155731,
    "2019-01-05T01:00:00": 0.960377935475326,
    "2019-01-05T02:00:00": 0.7621912275728797,
    "2019-01-05T03:00:00": 0.9321000811149514,
    "2019-01-05T04:00:00": 0.964044045500399,
    "2019-01-05T06:00:00": 0.009483086010045785,
    "2019-01-05T07:00:00": 0.00556406148698638,
    "2019-01-05T08:00:00": 0.005987837166018098,
    "2019-01-05T09:00:00": 0.05531236151902256,
    "2019-01-05T10:00:00": 0.00045191988031914897,
    "2019-01-05T11:00:00": 0.005042281458751412,
    "2019-01-05T12:00:00": 0.972546295988164,
    "2019-01-05T13:00:00": 0.9838459758801273,
    "2019-01-05T14:00:00": 0.00213434662562842,
    "2019-01-05T16:00:00": 0.004271263170416173,
    "2019-01-05T17:00:00": 0.0032640307475457395,
    "2019-01-05T18:00:00": 0.002714636941211795,
    "2019-01-05T19:00:00": 0.0025332843372084623,
    "2019-01-05T20:00:00": 0.0013936988405806204,
    "2019-01-05T21:00:00": 0.007375286165531337,
    "2019-01-05T22:00:00": 0.0010426353558238056,
    "2019-01-05T23:00:00": 0.00039744610328245087,
    "2019-01-06T00:00:00": 0.0004987275241090074,
    "2019-01-06T02:00:00": 0.00044231114821191515,
    "2019-01-06T03:00:00": 0.0030038756920599285,
    "2019-01-06T04:00:00": 0.001511934669524704,
    "2019-01-06T05:00:00": 0.0028490679467029294,
    "2019-01-06T06:00:00": 0.011870859128248147,
    "2019-01-06T07:00:00": 0.012845271538781228,
    "2019-01-06T08:00:00": 0.00203017090126812,
    "2019-01-06T09:00:00": 0.008116524911238297,
    "2019-01-06T10:00:00": 0.005122683159644111,
    "2019-01-06T12:00:00": 0.0029053008840694786,
    "2019-01-06T13:00:00": 0.005435398936132217,
    "2019-01-06T14:00:00": 0.0038690021170116784,
    "2019-01-06T15:00:00": 0.005804870492041165,
    "2019-01-06T16:00:00": 0.004115904649776557,
    "2019-01-06T17:00:00": 0.0018713325352355834,
    "2019-01-06T18:00:00": 0.0018822006923721914,
    "2019-01-06T19:00:00": 0.00047997421452394964,
    "2019-01-06T20:00:00": 0.024134980452793112,
    "2019-01-06T22:00:00": 0.9589906949379717,
    "2019-01-06T23:00:00": 0.9935524226761832,
    "2019-01-07T00:00:00": 0.9917922694535729,
    "2019-01-07T01:00:00": 0.9829360111409272,
    "2019-01-07T02:00:00": 0.9935750642114968,
    "2019-01-07T03:00:00": 0.992731244826286,
    "2019-01-07T04:00:00": 0.9930385043597169,
    "2019-01-07T05:00:00": 0.9915100246719577,
    "2019-01-07T06:00:00": 0.9939780147039617,
    "2019-01-07T08:00:00": 0.9921138907597085,
    "2019-01-07T09:00:00": 0.991643442512503,
    "2019-01-07T10:00:00": 0.7386384137919784,
    "2019-01-07T11:00:00": 0.0016612321308751225,
    "2019-01-07T12:00:00": 0.006561652148569265,
    "2019-01-07T13:00:00": 0.5431148083452487,
    "2019-01-07T14:00:00": 0.9693591928763584,
    "2019-01-07T15:00:00": 0.42310487228308236,
    "2019-01-07T16:00:00": 0.964296154537564,
    "2019-01-07T18:00:00": 0.9320816448339717,
    "2019-01-07T19:00:00": 0.8206967590158548,
    "2019-01-07T20:00:00": 0.9551096900485702,
    "2019-01-07T21:00:00": 0.9877967572429909,
    "2019-01-07T22:00:00": 0.008071828865754785,
    "2019-01-07T23:00:00": 0.03090026200015819,
    "2019-01-08T00:00:00": 0.5057953553149598,
    "2019-01-08T01:00:00": 0.8293743868564115,
    "2019-01-08T02:00:00": 0.9862506753603149,
    "2019-01-08T04:00:00": 0.9743930992651549,
    "2019-01-08T05:00:00": 0.9107233545253685,
    "2019-01-08T06:00:00": 0.006004920509819285,
    "2019-01-08T07:00:00": 0.0033920673293111494,
    "2019-01-08T08:00:00": 0.0021851698375301575,
    "2019-01-08T09:00:00": 0.005461664058187026,
    "2019-01-08T10:00:00": 0.006358670996137403,
    "2019-01-08T11:00:00": 0.003914597459241281,
    "2019-01-08T12:00:00": 0.008393145275110881,
    "2019-01-08T14:00:00": 0.004400423978159419,
    "2019-01-08T15:00:00": 0.6266045170805833,
    "2019-01-08T16:00:00": 0.9411882682522489,
    "2019-01-08T17:00:00": 0.9664967632719735,
    "2019-01-08T18:00:00": 0.9608766807113874,
    "2019-01-08T19:00:00": 0.955788099244531,
    "2019-01-08T20:00:00": 0.9532425098993249,
    "2019-01-08T21:00:00": 0.9722170566162293,
    "2019-01-08T22:00:00": 0.9666492167825708,
    "2019-01-09T00:00:00": 0.9737735547718143,
    "2019-01-09T01:00:00": 0.9702409889510024,
    "2019-01-09T02:00:00": 0.977339385121606,
    "2019-01-09T03:00:00": 0.9715335144350306,
    "2019-01-09T04:00:00": 0.9746256942174208,
    "2019-01-09T05:00:00": 0.9570105590161132,
    "2019-01-09T06:00:00": 0.9701698405813137,
    "2019-01-09T07:00:00": 0.005052230993054624,
    "2019-01-09T08:00:00": 0.0004840983805712729,
    "2019-01-09T10:00:00": 0.0055401085240150425,
    "2019-01-09T11:00:00": 0.0054789364398830686,
    "2019-01-09T12:00:00": 0.9181873341547923,
    "2019-01-09T13:00:00": 0.980180660763854,
    "2019-01-09T14:00:00": 0.9840239780358165,
    "2019-01-09T15:00:00": 0.9526419907476621,
    "2019-01-09T16:00:00": 0.00361021427882746,
    "2019-01-09T17:00:00": 0.000805835115992828,
    "2019-01-09T18:00:00": 0.0014107653998152272,
    "2019-01-09T20:00:00": 0.2675021266698691,
    "2019-01-09T21:00:00": 0.9725752473509442,
    "2019-01-09T22:00:00": 0.9802507400909429,
    "2019-01-09T23:00:00": 0.9925052698459491,
    "2019-01-10T00:00:00": 0.9921670714988569,
    "2019-01-10T01:00:00": 0.32341453458106223,
    "2019-01-10T02:00:00": 0.00048196032988025676,
    "2019-01-10T03:00:00": 0.008794714890028843,
    "2019-01-10T04:00:00": 0.9273638222528088,
    "2019-01-10T06:00:00": 0.015392260014063588,
    "2019-01-10T07:00:00": 0.009835427849935534,
    "2019-01-10T08:00:00": 0.9446489852344526,
    "2019-01-10T09:00:00": 0.9870503652934518,
    "2019-01-10T10:00:00": 0.9872230243924623,
    "2019-01-10T11:00:00": 0.9939141669289581,
    "2019-01-10T12:00:00": 0.9911518263934743,
    "2019-01-10T13:00:00": 0.9879906357497426,
    "2019-01-10T14:00:00": 0.9920939358929076,
    "2019-01-10T15:00:00": 0.9683355841634796,
    "2019-01-10T16:00:00": 0.9931942439788429,
    "2019-01-10T17:00:00": 0.9890184409023184,
    "2019-01-10T18:00:00": 0.9920604489208301,
    "2019-01-10T19:00:00": 0.9913771286347993,
    "2019-01-10T20:00:00": 0.9882561053354254,
    "2019-01-13T14:00:00": 0.0037827065572739564,
    "2019-01-13T15:00:00": 0.0010711722586779035,
    "2019-01-13T16:00:00": 0.001311307844647006,
    "2019-01-13T17:00:00": 0.0029782500410990686,
    "2019-01-13T18:00:00": 0.001332637832531843,
    "2019-01-13T19:00:00": 0.0013283985621859106,
    "2019-01-13T20:00:00": 0.0031082143363756237,
    "2019-01-13T21:00:00": 0.0016787102743367136,
    "2019-01-13T22:00:00": 0.0037314672987535055,
    "2019-01-13T23:00:00": 0.001063637734460471,
    "2019-01-14T00:00:00": 0.0030898015570272226,
    "2019-01-14T01:00:00": 0.0039057673742647074,
    "2019-01-14T02:00:00": 0.0036305386697906322,
    "2019-01-14T03:00:00": 0.004051339051581706,
    "2019-01-14T04:00:00": 0.00357238787967709,
    "2019-01-14T05:00:00": 0.002826447327488504,
    "2019-01-14T06:00:00": 0.006915360408050304,
    "2019-01-14T07:00:00": 0.00033170813345205263,
    "2019-01-14T08:00:00": 0.007136307133972367,
    "2019-01-14T09:00:00": 0.0026386653161669504,
    "2019-01-14T10:00:00": 0.0038285907260862412,
    "2019-01-14T11:00:00": 0.0010003050496763984,
    "2019-01-14T12:00:00": 0.0,
    "2019-01-14T13:00:00": 0.0033461370208391597,
    "2019-01-14T14:00:00": 0.0008041976206556185,
    "2019-01-14T15:00:00": 0.0010376549241214413,
    "2019-01-14T16:00:00": 0.004973094491234272,
    "2019-01-14T17:00:00": 0.0078128447827789,
    "2019-01-14T18:00:00": 0.0008823605546276524,
    "2019-01-14T19:00:00": 0.007114546210956006,
    "2019-01-14T20:00:00": 0.004607461978620528,
    "2019-01-14T21:00:00": 0.008339483147467361,
    "2019-01-14T22:00:00": 0.0,
    "2019-01-14T23:00:00": 0.0033517835173124994,
    "2019-01-15T00:00:00": 0.005601819933582421,
    "2019-01-15T01:00:00": 0.6000237371499703,
    "2019-01-15T02:00:00": 0.004463748470301613,
    "2019-01-15T03:00:00": 0.006629192001556518,
    "2019-01-15T04:00:00": 0.012365301180195574,
    "2019-01-15T05:00:00": 0.001056737737786852,
    "2019-01-15T06:00:00": 0.003181448961354761,
    "2019-01-15T07:00:00": 0.008552402102174572,
    "2019-01-15T08:00:00": 0.000986740672217083,
    "2019-01-15T09:00:00": 0.004930175204545036,
    "2019-01-15T10:00:00": 0.004299184641473955,
    "2019-01-15T11:00:00": 0.0006977688653576454,
    "2019-01-15T12:00:00": 0.8917882353763277,
    "2019-01-15T13:00:00": 0.988604386506279,
    "2019-01-15T14:00:00": 0.5384135346370634,
    "2019-01-15T15:00:00": 0.0,
    "2019-01-15T16:00:00": 0.002067983540377469,
    "2019-01-15T17:00:00": 0.009763799827448929,
    "2019-01-15T18:00:00": 0.009765147333188923,
    "2019-01-15T19:00:00": 0.9837252718194903,
    "2019-01-15T20:00:00": 0.9888003735584566,
    "2019-01-15T21:00:00": 0.9938980338591471,
    "2019-01-15T22:00:00": 0.9895206084458391,
    "2019-01-15T23:00:00": 0.9948392565079192,
    "2019-01-16T00:00:00": 0.9930131382598354,
    "2019-01-16T01:00:00": 0.9930119112653211,
    "2019-01-16T02:00:00": 0.9908580728153867,
    "2019-01-16T03:00:00": 0.9914954209620187,
    "2019-01-16T04:00:00": 0.9924314620704744,
    "2019-01-16T05:00:00": 0.9893536365785542,
    "2019-01-16T06:00:00": 0.947563430588161,
    "2019-01-16T07:00:00": 0.0068584260442214676,
    "2019-01-16T08:00:00": 0.0089292293005562,
    "2019-01-16T09:00:00": 0.010357051113489349,
    "2019-01-16T10:00:00": 0.27631942066087894,
    "2019-01-16T11:00:00": 0.9666922389144824,
    "2019-01-16T12:00:00": 0.985869801514816,
    "2019-01-16T13:00:00": 0.0004330544651232268,
    "2019-01-16T14:00:00": 0.0010197319038779105,
    "2019-01-16T15:00:00": 0.0053506190972422395,
    "2019-01-16T16:00:00": 0.004257518467021052,
    "2019-01-16T17:00:00": 0.0166785010688523,
    "2019-01-16T18:00:00": 0.7046766571677221,
    "2019-01-16T19:00:00": 0.9608709082572445,
    "2019-01-16T20:00:00": 0.9871311811075105,
    "2019-01-16T21:00:00": 0.9829955589042725,
    "2019-01-16T22:00:00": 0.9030171241812855,
    "2019-01-16T23:00:00": 0.9854525868325781,
    "2019-01-17T00:00:00": 0.9841731698523424,
    "2019-01-17T01:00:00": 0.9869756722677984,
    "2019-01-17T02:00:00": 0.9912598267156466,
    "2019-01-17T03:00:00": 0.9869423462724773,
    "2019-01-17T04:00:00": 0.9363324719993176,
    "2019-01-17T05:00:00": 0.00622932372552194,
    "2019-01-17T06:00:00": 0.0010081760860100564,
    "2019-01-17T07:00:00": 0.006238455849965899,
    "2019-01-17T08:00:00": 0.009260399053440055,
    "2019-01-17T09:00:00": 0.011934137781044244,
    "2019-01-17T10:00:00": 0.01505439753155308,
    "2019-01-17T11:00:00": 0.004126938411640215,
    "2019-01-17T12:00:00": 0.0029996327524578676,
    "2019-01-17T13:00:00": 0.006253670190472985,
    "2019-01-17T14:00:00": 0.005126446616995214,
    "2019-01-17T15:00:00": 0.002082514143217011,
    "2019-01-17T16:00:00": 0.007112181526049958,
    "2019-01-17T17:00:00": 0.0265535864599388,
    "2019-01-17T18:00:00": 0.11092608444295782,
    "2019-01-17T19:00:00": 0.9521662419976655,
    "2019-01-17T20:00:00": 0.9750493510483725,
    "2019-01-17T21:00:00": 0.9859735296252593,
    "2019-01-17T22:00:00": 0.9882795769582017,
    "2019-01-17T23:00:00": 0.9817771660680273,
    "2019-01-18T00:00:00": 0.9848598214940948,
    "2019-01-18T01:00:00": 0.9849209424549045,
    "2019-01-18T02:00:00": 0.9847452119344461,
    "2019-01-18T03:00:00": 0.9837302080164267,
    "2019-01-18T04:00:00": 0.9772059681923887,
    "2019-01-18T05:00:00": 0.9826679123124322,
    "2019-01-18T06:00:00": 0.9845982750002538,
    "2019-01-18T07:00:00": 0.981260326660265,
    "2019-01-18T08:00:00": 0.9423041239459594,
    "2019-01-18T09:00:00": 0.9897302636595618,
    "2019-01-18T10:00:00": 0.9800495782805855,
    "2019-01-18T11:00:00": 0.9852912561914108,
    "2019-01-18T12:00:00": 0.9874338364762444,
    "2019-01-18T13:00:00": 0.9863871004894117,
    "2019-01-18T14:00:00": 0.008078223479376097,
    "2019-01-18T15:00:00": 0.005446338470272696,
    "2019-01-18T16:00:00": 0.0,
    "2019-01-18T17:00:00": 0.0015119696572663736,
    "2019-01-18T18:00:00": 0.0010102958546405645,
    "2019-01-18T19:00:00": 0.4729903859402847,
    "2019-01-18T20:00:00": 0.9902653637199093,
    "2019-01-18T21:00:00": 0.9864945029797422,
    "2019-01-18T22:00:00": 0.9889832507950443,
    "2019-01-18T23:00:00": 0.9934965492854985,
    "2019-01-19T00:00:00": 0.9885713829389585,
    "2019-01-19T01:00:00": 0.9882351612976182,
    "2019-01-19T02:00:00": 0.9975064671840415,
    "2019-01-19T03:00:00": 0.9946552919053965,
    "2019-01-19T04:00:00": 0.9918053907384307,
    "2019-01-19T05:00:00": 0.9900054395566268,
    "2019-01-19T06:00:00": 0.9908457167238609,
    "2019-01-19T07:00:00": 0.9926686709342412,
    "2019-01-19T08:00:00": 0.9901544935313912,
    "2019-01-19T09:00:00": 0.9931135372854039,
    "2019-01-19T10:00:00": 0.9909187393926461,
    "2019-01-19T11:00:00": 0.9871345923163758,
    "2019-01-19T12:00:00": 0.9789043289599102,
    "2019-01-19T13:00:00": 0.0041783852294123925,
    "2019-01-19T14:00:00": 0.0031524088615028424,
    "2019-01-19T15:00:00": 0.0025585891263660582,
    "2019-01-19T16:00:00": 0.0006956707816518282,
    "2019-01-19T17:00:00": 0.006064095211793188,
    "2019-01-19T18:00:00": 0.9351546086856791,
    "2019-01-19T19:00:00": 0.9901888304907894,
    "2019-01-19T20:00:00": 0.5021229460881468,
    "2019-01-19T21:00:00": 0.002903682975143205,
    "2019-01-19T22:00:00": 0.0018293899011875623,
    "2019-01-19T23:00:00": 0.00607235255213492,
    "2019-01-20T00:00:00": 0.007093531211924814,
    "2019-01-20T01:00:00": 0.7843346751119209,
    "2019-01-20T02:00:00": 0.8136875187068512,
    "2019-01-20T03:00:00": 0.8879144429206294,
    "2019-01-20T04:00:00": 0.003387144209574132,
    "2019-01-20T05:00:00": 0.006240751045182589,
    "2019-01-20T06:00:00": 0.9856233632224005,
    "2019-01-20T07:00:00": 0.9840748335594914,
    "2019-01-20T08:00:00": 0.9960997140715654,
    "2019-01-20T09:00:00": 0.9892579707943131,
    "2019-01-20T10:00:00": 0.9935449522149146,
    "2019-01-20T11:00:00": 0.9881446252239675,
    "2019-01-20T12:00:00": 0.01130714369669922,
    "2019-01-20T13:00:00": 0.004294272454706962,
    "2019-01-20T14:00:00": 0.001206214922983861,
    "2019-01-20T15:00:00": 0.0011741890330315252,
    "2019-01-20T16:00:00": 0.0012633600279004459,
    "2019-01-20T17:00:00": 0.003483097712305021,
    "2019-01-20T18:00:00": 0.0027447282288845217,
    "2019-01-20T19:00:00": 0.0027631875936290043,
    "2019-01-20T20:00:00": 0.0032406488366015563,
    "2019-01-20T21:00:00": 0.3929326746857495,
    "2019-01-20T22:00:00": 0.6924206380898469,
    "2019-01-20T23:00:00": 0.9127416402464434,
    "2019-01-21T00:00:00": 0.9838281935758452,
    "2019-01-21T01:00:00": 0.666898724930456,
    "2019-01-21T02:00:00": 0.02727494801031284,
    "2019-01-21T03:00:00": 0.006654973259887709,
    "2019-01-21T04:00:00": 0.0,
    "2019-01-21T05:00:00": 0.0017277147156583965,
    "2019-01-21T06:00:00": 0.00849725415970591,
    "2019-01-21T07:00:00": 0.000630607550941855,
    "2019-01-21T08:00:00": 0.000932059559997491,
    "2019-01-21T09:00:00": 0.000595230544499338,
    "2019-01-21T10:00:00": 0.005024788441215719,
    "2019-01-21T11:00:00": 0.0030238562345554533,
    "2019-01-21T14:00:00": 0.00498793013048561,
    "2019-01-21T15:00:00": 0.0015635825942680263,
    "2019-01-21T16:00:00": 0.003192697726217646,
    "2019-01-21T17:00:00": 0.0032952868558247875,
    "2019-01-21T18:00:00": 0.0,
    "2019-01-21T19:00:00": 0.000980723307796676,
    "2019-01-21T20:00:00": 0.001019800144621591,
    "2019-01-21T21:00:00": 0.011965678602401894,
    "2019-01-21T22:00:00": 0.008004113730093597,
    "2019-01-21T23:00:00": 0.7651761802834561,
    "2019-01-22T00:00:00": 0.9929055842444875,
    "2019-01-22T01:00:00": 0.9844047748352299,
    "2019-01-22T02:00:00": 0.9849478829308892,
    "2019-01-22T03:00:00": 0.9891191105036737,
    "2019-01-22T04:00:00": 0.9897551105669297,
    "2019-01-22T05:00:00": 0.9930211984892696,
    "2019-01-22T06:00:00": 0.9853619700008119,
    "2019-01-22T07:00:00": 0.9728209925537545,
    "2019-01-22T08:00:00": 0.9415325441157095,
    "2019-01-22T09:00:00": 0.04906383755424824,
    "2019-01-22T10:00:00": 0.004691074918118643,
    "2019-01-22T11:00:00": 0.0015245242320365076,
    "2019-01-22T12:00:00": 0.0035817630361307993,
    "2019-01-22T13:00:00": 0.0022319189581415217,
    "2019-01-22T14:00:00": 0.00946124935409765,
    "2019-01-22T15:00:00": 0.005059902429966709,
    "2019-01-22T16:00:00": 0.003966049182005612,
    "2019-01-22T17:00:00": 0.009069723379402497,
    "2019-01-22T18:00:00": 0.002644169364916084,
    "2019-01-22T19:00:00": 0.0037737309423239505,
    "2019-01-22T20:00:00": 0.002719926942263336,
    "2019-01-22T21:00:00": 0.015195245982422972,
    "2019-01-22T22:00:00": 0.006068084657046225,
    "2019-01-22T23:00:00": 0.985059410278644,
    "2019-01-23T00:00:00": 0.9932743107883444,
    "2019-01-23T01:00:00": 0.9940692323558977,
    "2019-01-23T02:00:00": 0.9940187121512977,
    "2019-01-23T03:00:00": 0.9896779836996843,
    "2019-01-23T04:00:00": 0.9962862605394551,
    "2019-01-23T05:00:00": 0.9928030466757441,
    "2019-01-23T06:00:00": 0.9901590013319955,
    "2019-01-23T07:00:00": 0.9949493521848223,
    "2019-01-23T08:00:00": 0.9908841152924014,
    "2019-01-23T09:00:00": 0.983402117984295,
    "2019-01-23T10:00:00": 0.001926934915824248,
    "2019-01-23T11:00:00": 0.05979402895612401,
    "2019-01-23T12:00:00": 0.8740878597011733,
    "2019-01-23T13:00:00": 0.9871346940917923,
    "2019-01-23T14:00:00": 0.9926534758287193,
    "2019-01-23T15:00:00": 0.9723638410408025,
    "2019-01-23T16:00:00": 0.963329689790434,
    "2019-01-23T17:00:00": 0.9711610708644969,
    "2019-01-23T18:00:00": 0.9865661407578182,
    "2019-01-23T19:00:00": 0.9853169170486727,
    "2019-01-23T20:00:00": 0.9914960807422388,
    "2019-01-23T21:00:00": 0.9795640622499624,
    "2019-01-23T22:00:00": 0.9833850741617391,
    "2019-01-23T23:00:00": 0.9891315062289496,
    "2019-01-24T00:00:00": 0.9908633926144241,
    "2019-01-24T01:00:00": 0.991159164843137,
    "2019-01-24T02:00:00": 0.9913714025290646,
    "2019-01-24T03:00:00": 0.9797444469505171,
    "2019-01-24T04:00:00": 0.9615868897668524,
    "2019-01-24T05:00:00": 0.9339862336365754,
    "2019-01-24T06:00:00": 0.9846636082046993,
    "2019-01-24T07:00:00": 0.9620093146620962,
    "2019-01-24T08:00:00": 0.0015413134744902152,
    "2019-01-24T09:00:00": 0.0062607916174906115,
    "2019-01-24T10:00:00": 0.0019218437907677793,
    "2019-01-24T11:00:00": 0.0024720704192184566,
    "2019-01-24T12:00:00": 0.00416834939122387,
    "2019-01-24T13:00:00": 0.005596412522243885,
    "2019-01-24T14:00:00": 0.07226544802299531,
    "2019-01-24T15:00:00": 0.0030183677821910546,
    "2019-01-24T16:00:00": 0.0029507668690752086,
    "2019-01-24T17:00:00": 0.002257675212453393,
    "2019-01-24T18:00:00": 0.004644721563485742,
    "2019-01-24T19:00:00": 0.0029591542478140417,
    "2019-01-24T20:00:00": 0.0,
    "2019-01-24T21:00:00": 0.8891714844608644,
    "2019-01-25T07:00:00": 0.9906871878947829,
    "2019-01-25T08:00:00": 1.0,
    "2019-01-25T12:00:00": 0.11740257047787946,
    "2019-01-25T13:00:00": 0.815770225716976,
    "2019-01-25T14:00:00": 0.9571874051531256,
    "2019-01-25T15:00:00": 0.9351224117406707,
    "2019-01-25T16:00:00": 0.0037942022073592665,
    "2019-01-25T17:00:00": 0.001385740215152357,
    "2019-01-25T18:00:00": 0.0030470699981484835,
    "2019-01-25T19:00:00": 0.00689176752296195,
    "2019-01-25T20:00:00": 0.006159751438225886,
    "2019-01-25T21:00:00": 0.005041953682262697,
    "2019-01-25T22:00:00": 0.7166186605128814,
    "2019-01-25T23:00:00": 0.9872320835524739,
    "2019-01-26T00:00:00": 0.9895775276812352,
    "2019-01-26T01:00:00": 0.9881424715096548,
    "2019-01-26T02:00:00": 0.9918929380882741,
    "2019-01-26T03:00:00": 0.9880043253569045,
    "2019-01-26T04:00:00": 0.9887570894215368,
    "2019-01-26T05:00:00": 0.9951208960780744,
    "2019-01-26T06:00:00": 0.9891313723739354,
    "2019-01-26T07:00:00": 0.9883154330643671,
    "2019-01-26T08:00:00": 0.0005366916414262182,
    "2019-01-26T09:00:00": 0.0009216311674919174,
    "2019-01-26T10:00:00": 0.0064416385021242445,
    "2019-01-26T11:00:00": 0.0035296272280220305,
    "2019-01-26T12:00:00": 0.0033325829637627035,
    "2019-01-26T13:00:00": 0.0006623786827565137,
    "2019-01-26T14:00:00": 0.5742854807230168,
    "2019-01-26T15:00:00": 0.8317963115210719,
    "2019-01-26T16:00:00": 0.8747620105026708,
    "2019-01-26T17:00:00": 0.26313052064609493,
    "2019-01-26T18:00:00": 0.0064490872193137955,
    "2019-01-26T19:00:00": 0.004259864741972565,
    "2019-01-26T20:00:00": 0.0036328785037669196,
    "2019-01-26T21:00:00": 0.31393341856395574,
    "2019-01-26T22:00:00": 0.8331278761118796,
    "2019-01-26T23:00:00": 0.0004938728280782281,
    "2019-01-27T00:00:00": 0.002405279004611403,
    "2019-01-27T01:00:00": 0.001665855788955561,
    "2019-01-27T02:00:00": 0.0017378986249013914,
    "2019-01-27T03:00:00": 0.002238830101101194,
    "2019-01-27T04:00:00": 0.006488132711391954,
    "2019-01-27T05:00:00": 0.07163731505819887,
    "2019-01-27T06:00:00": 0.7989511910271346,
    "2019-01-27T07:00:00": 0.8312657739554644,
    "2019-01-27T08:00:00": 0.005169744465289282,
    "2019-01-27T09:00:00": 0.0008722100558243738,
    "2019-01-27T10:00:00": 0.0018798604161718963,
    "2019-01-27T11:00:00": 0.0,
    "2019-01-27T12:00:00": 0.0014264352577492208,
    "2019-01-27T13:00:00": 0.0010188195931154819,
    "2019-01-27T14:00:00": 0.00280760568168708,
    "2019-01-27T15:00:00": 0.0006753346988452518,
    "2019-01-27T16:00:00": 0.0010609437199614073,
    "2019-01-27T17:00:00": 0.00030486715151056414,
    "2019-01-27T18:00:00": 0.0009207756344738676,
    "2019-01-27T19:00:00": 0.002427191171132813,
    "2019-01-27T20:00:00": 0.0032892404448618927,
    "2019-01-27T21:00:00": 0.0,
    "2019-01-27T22:00:00": 0.000730734636718277,
    "2019-01-27T23:00:00": 0.0025549289801654962,
    "2019-01-28T00:00:00": 0.0009245222715907093,
    "2019-01-28T01:00:00": 0.00047480546541788307,
    "2019-01-28T02:00:00": 0.0014942018107342717,
    "2019-01-28T03:00:00": 0.00073215105773746,
    "2019-01-28T04:00:00": 0.000857795978441352,
    "2019-01-28T05:00:00": 0.004469892498274559,
    "2019-01-28T06:00:00": 0.5828165220274606,
    "2019-01-28T07:00:00": 0.958413856461635,
    "2019-01-28T08:00:00": 0.970884080088213,
    "2019-01-28T09:00:00": 0.9831431550525879,
    "2019-01-28T10:00:00": 0.9859041922063465,
    "2019-01-28T11:00:00": 0.9863512289080045,
    "2019-01-28T12:00:00": 0.9863762140360187,
    "2019-01-28T13:00:00": 0.9833779743686897,
    "2019-01-28T14:00:00": 0.9818035054756642,
    "2019-01-28T15:00:00": 0.9796313519764309,
    "2019-01-28T16:00:00": 0.002865661300440199,
    "2019-01-28T17:00:00": 0.0,
    "2019-01-28T18:00:00": 0.0015718987422707826,
    "2019-01-28T19:00:00": 0.0026971229609782776,
    "2019-01-28T20:00:00": 0.0027730194694646263,
    "2019-01-28T21:00:00": 0.002054616624518413,
    "2019-01-28T22:00:00": 0.0012359110553656373,
    "2019-01-28T23:00:00": 0.00037196511468750226,
    "2019-01-29T00:00:00": 0.0003501775814899356,
    "2019-01-29T01:00:00": 0.0017684365232907434,
    "2019-01-29T02:00:00": 0.0005705230016676556,
    "2019-01-29T03:00:00": 0.0,
    "2019-01-29T04:00:00": 0.0009775449211722462,
    "2019-01-29T05:00:00": 0.0,
    "2019-01-29T06:00:00": 0.001048380669049924,
    "2019-01-29T07:00:00": 0.0008586834591473477,
    "2019-01-29T08:00:00": 0.0021590724303187253,
    "2019-01-29T09:00:00": 0.002027377926749715,
    "2019-01-29T10:00:00": 0.001746670475781851,
    "2019-01-29T11:00:00": 0.04776768626885008,
    "2019-01-29T12:00:00": 0.9405598846248989,
    "2019-01-29T13:00:00": 0.9892783937270331,
    "2019-01-29T14:00:00": 0.9798138269864707,
    "2019-01-29T15:00:00": 0.9877031752278262,
    "2019-01-29T16:00:00": 0.9875331721079461,
    "2019-01-29T17:00:00": 0.9619401953283249,
    "2019-01-29T18:00:00": 0.9692417328717484,
    "2019-01-29T19:00:00": 0.9881330583712308,
    "2019-01-29T20:00:00": 0.9886925321705716,
    "2019-01-29T21:00:00": 0.9913045265368762,
    "2019-01-29T22:00:00": 0.988826662560435,
    "2019-01-29T23:00:00": 0.9956561457753441,
    "2019-01-30T00:00:00": 0.9898799170837613,
    "2019-01-30T01:00:00": 0.9895079529334493,
    "2019-01-30T02:00:00": 0.991825076704905,
    "2019-01-30T03:00:00": 0.008594505080375918,
    "2019-01-30T04:00:00": 0.00099580330972763,
    "2019-01-30T05:00:00": 0.0007756237168147626,
    "2019-01-30T06:00:00": 0.0034593160511070162,
    "2019-01-30T07:00:00": 0.0004805126835937514,
    "2019-01-30T08:00:00": 0.039421851909462895,
    "2019-01-30T09:00:00": 0.8599366780498452,
    "2019-01-30T10:00:00": 0.9123316540387139,
    "2019-01-30T11:00:00": 0.9885528540897361,
    "2019-01-30T12:00:00": 0.9908074856708518,
    "2019-01-30T13:00:00": 0.9941821588557275,
    "2019-01-30T14:00:00": 0.9890535584032575,
    "2019-01-30T15:00:00": 0.00329770334718199,
    "2019-01-30T16:00:00": 0.16691087215220765,
    "2019-01-30T17:00:00": 0.11955943946045551,
    "2019-01-30T18:00:00": 0.9893305837045062,
    "2019-01-30T19:00:00": 0.9982986604643149,
    "2019-01-30T20:00:00": 0.9859533624059276,
    "2019-01-30T21:00:00": 0.9888582730184877,
    "2019-01-30T22:00:00": 0.9902304269501102,
    "2019-01-30T23:00:00": 0.9917310507513609,
    "2019-01-31T00:00:00": 0.9900666744284529,
    "2019-01-31T01:00:00": 0.9894039281736927,
    "2019-01-31T02:00:00": 0.98852470443274,
    "2019-01-31T03:00:00": 0.9864938937180665,
    "2019-01-31T04:00:00": 0.9304290786658272,
    "2019-01-31T05:00:00": 0.9575788197014837,
    "2019-01-31T06:00:00": 0.9695330729371818,
    "2019-01-31T07:00:00": 0.8611011638096637,
    "2019-01-31T08:00:00": 0.0035384979343495017,
    "2019-01-31T09:00:00": 0.0025878580764933704,
    "2019-01-31T10:00:00": 0.0020341778260677336,
    "2019-01-31T11:00:00": 0.00104213063997772,
    "2019-01-31T12:00:00": 0.001050691049567636,
    "2019-01-31T13:00:00": 0.0,
    "2019-01-31T14:00:00": 0.0,
    "2019-01-31T15:00:00": 0.0,
    "2019-01-31T16:00:00": 0.005864190615647651,
    "2019-01-31T17:00:00": 0.0032544776836995275,
    "2019-01-31T18:00:00": 0.0006066677074118402,
    "2019-01-31T19:00:00": 0.001394359385544612,
    "2019-01-31T20:00:00": 0.004293390765432391,
    "2019-01-31T21:00:00": 0.0020728624891221616,
    "2019-01-31T22:00:00": 0.0014616869897300527,
    "2019-01-31T23:00:00": 0.000871384392851465,
    "2019-02-01T00:00:00": 0.0,
    "2019-02-01T01:00:00": 0.0021956605849469076,
    "2019-02-01T02:00:00": 0.0011183449234534492,
    "2019-02-01T03:00:00": 0.000989664625657613,
    "2019-02-01T04:00:00": 0.002317509766043709,
    "2019-02-01T05:00:00": 0.0035507023341438556,
    "2019-02-01T06:00:00": 0.0030321736779916914,
    "2019-02-01T07:00:00": 0.00029397041422816805,
    "2019-02-01T08:00:00": 0.006912779326021762,
    "2019-02-01T09:00:00": 0.006313657901452305,
    "2019-02-01T10:00:00": 0.0008630878746332593,
    "2019-02-01T12:00:00": 0.0,
    "2019-02-01T13:00:00": 0.001069547428185119,
    "2019-02-01T14:00:00": 0.0012769516000248659,
    "2019-02-01T15:00:00": 0.0005344036968229419,
    "2019-02-01T16:00:00": 0.00054481522727249,
    "2019-02-01T17:00:00": 0.005012790164138416,
    "2019-02-01T18:00:00": 0.0,
    "2019-02-01T19:00:00": 0.0010007506072129105,
    "2019-02-01T20:00:00": 0.0,
    "2019-02-01T21:00:00": 0.0015928215058614477,
    "2019-02-01T22:00:00": 0.0014460903101910841,
    "2019-02-01T23:00:00": 0.7685955401367236,
    "2019-02-02T00:00:00": 0.8539642458618553,
    "2019-02-02T01:00:00": 0.7258668036537772,
    "2019-02-02T02:00:00": 0.0077429542792596395,
    "2019-02-02T03:00:00": 0.001703798691015784,
    "2019-02-02T04:00:00": 0.002105119666608245,
    "2019-02-02T05:00:00": 0.002881628986688307,
    "2019-02-02T06:00:00": 0.001995359203265546,
    "2019-02-02T07:00:00": 0.0023102494606520364,
    "2019-02-02T08:00:00": 0.6838309220952677,
    "2019-02-02T09:00:00": 0.9710477682062146,
    "2019-02-02T10:00:00": 0.9879715143483282,
    "2019-02-02T11:00:00": 0.9908956904612443,
    "2019-02-02T12:00:00": 0.9828350787916772,
    "2019-02-02T13:00:00": 0.9869945640698976,
    "2019-02-02T14:00:00": 0.9791079669719542,
    "2019-02-02T15:00:00": 0.9163266450697303,
    "2019-02-02T16:00:00": 0.9034406475600042,
    "2019-02-02T17:00:00": 0.8632265299838132,
    "2019-02-02T18:00:00": 0.9484334496087997,
    "2019-02-02T19:00:00": 0.9756608426549663,
    "2019-02-02T20:00:00": 0.527293831520676,
    "2019-02-02T21:00:00": 0.004322538909497101,
    "2019-02-02T22:00:00": 0.0034214927546078987,
    "2019-02-02T23:00:00": 0.7554737120939841,
    "2019-02-03T00:00:00": 0.7404192206695974,
    "2019-02-03T01:00:00": 0.9865682356647838,
    "2019-02-03T02:00:00": 0.9857482900137251,
    "2019-02-03T03:00:00": 0.9898573182857567,
    "2019-02-03T04:00:00": 0.9623509603792267,
    "2019-02-03T05:00:00": 0.991723992711004,
    "2019-02-03T06:00:00": 0.9918135675837574,
    "2019-02-03T07:00:00": 0.9912010752339966,
    "2019-02-03T08:00:00": 0.988819926056169,
    "2019-02-03T09:00:00": 0.9871363302457994,
    "2019-02-03T10:00:00": 0.9911461386977114,
    "2019-02-03T11:00:00": 0.9924762208986087,
    "2019-02-03T12:00:00": 0.9884974906364562,
    "2019-02-03T13:00:00": 0.9891137978777073,
    "2019-02-03T14:00:00": 0.9911416833710177,
    "2019-02-03T15:00:00": 0.990232449113743,
    "2019-02-03T16:00:00": 0.9907601642340623,
    "2019-02-03T17:00:00": 0.9906453359740782,
    "2019-02-03T18:00:00": 0.9935901117258311,
    "2019-02-03T19:00:00": 0.9948963938817416,
    "2019-02-03T20:00:00": 0.9914026564961345,
    "2019-02-03T21:00:00": 0.9891187563793187,
    "2019-02-03T22:00:00": 0.9934577057370463,
    "2019-02-03T23:00:00": 0.9891045813905319,
    "2019-02-04T00:00:00": 0.9905161270405799,
    "2019-02-04T01:00:00": 0.9332518576863452,
    "2019-02-04T02:00:00": 0.9893266424916085,
    "2019-02-04T03:00:00": 0.9898426884292365,
    "2019-02-04T04:00:00": 0.002496422111884887,
    "2019-02-04T05:00:00": 0.005322103261654182,
    "2019-02-04T06:00:00": 0.0,
    "2019-02-04T07:00:00": 0.006157988791033661,
    "2019-02-04T08:00:00": 0.029341039317091158,
    "2019-02-04T09:00:00": 0.756003559661058,
    "2019-02-04T10:00:00": 0.9497252076985578,
    "2019-02-04T11:00:00": 0.9816725782037444,
    "2019-02-04T12:00:00": 0.986383423725622,
    "2019-02-04T13:00:00": 0.9843685695492734,
    "2019-02-04T14:00:00": 0.006598363252642268,
    "2019-02-04T15:00:00": 0.0006990681229516984,
    "2019-02-04T16:00:00": 0.0,
    "2019-02-04T17:00:00": 0.0021977484189853232,
    "2019-02-04T18:00:00": 0.0025942020140968095,
    "2019-02-04T19:00:00": 0.0030395552213698406,
    "2019-02-04T20:00:00": 0.00045340638213934464,
    "2019-02-04T21:00:00": 0.005689034514559274,
    "2019-02-04T22:00:00": 0.2811621567387344,
    "2019-02-04T23:00:00": 0.8387734544261783,
    "2019-02-05T00:00:00": 0.6345975871113273,
    "2019-02-05T01:00:00": 0.10055517385047236,
    "2019-02-05T02:00:00": 0.0,
    "2019-02-05T03:00:00": 0.00038537533271281376,
    "2019-02-05T04:00:00": 0.001253583368333249,
    "2019-02-05T05:00:00": 0.0,
    "2019-02-05T06:00:00": 0.0021396809587831763,
    "2019-02-05T07:00:00": 0.0030368571765164334,
    "2019-02-05T08:00:00": 0.004204593139665057,
    "2019-02-05T09:00:00": 0.015233825120124037,
    "2019-02-05T10:00:00": 0.31585694226056027,
    "2019-02-05T11:00:00": 0.8936048352929642,
    "2019-02-05T12:00:00": 0.8926609397908878,
    "2019-02-05T13:00:00": 0.9732051300781364,
    "2019-02-05T14:00:00": 0.987112406929817,
    "2019-02-05T15:00:00": 0.9906456166216397,
    "2019-02-05T16:00:00": 0.6299029845254265,
    "2019-02-05T17:00:00": 0.0019567551111965647,
    "2019-02-05T18:00:00": 0.0,
    "2019-02-05T19:00:00": 0.08133127209057534,
    "2019-02-05T20:00:00": 0.003206412393683069,
    "2019-02-05T21:00:00": 0.004397788272315495,
    "2019-02-05T22:00:00": 0.002269389427984835,
    "2019-02-05T23:00:00": 0.004257370226642822,
    "2019-02-06T00:00:00": 0.001598093557392003,
    "2019-02-06T01:00:00": 0.001633090329492305,
    "2019-02-06T02:00:00": 0.001625234249324201,
    "2019-02-06T03:00:00": 0.0024737787806610673,
    "2019-02-06T04:00:00": 0.0005781587808571062,
    "2019-02-06T05:00:00": 0.004208907826569438,
    "2019-02-06T06:00:00": 0.0009070973633729622,
    "2019-02-06T07:00:00": 0.0007609488592055946,
    "2019-02-06T08:00:00": 0.0,
    "2019-02-06T09:00:00": 0.0004354800700124683,
    "2019-02-06T10:00:00": 0.0016725297900025112,
    "2019-02-06T11:00:00": 0.0025907913873277635,
    "2019-02-06T12:00:00": 0.005324842257906165,
    "2019-02-06T13:00:00": 0.004432632052646788,
    "2019-02-06T14:00:00": 0.0009253296148411147,
    "2019-02-06T15:00:00": 0.0004540524698906456,
    "2019-02-06T16:00:00": 0.0014719596469101107,
    "2019-02-06T17:00:00": 0.0008693827705119997,
    "2019-02-06T18:00:00": 0.0,
    "2019-02-06T19:00:00": 0.0003278251503132351,
    "2019-02-06T20:00:00": 0.0,
    "2019-02-06T21:00:00": 0.0010509599450216464,
    "2019-02-06T22:00:00": 0.0002844635585030948,
    "2019-02-06T23:00:00": 0.5708312502334058,
    "2019-02-07T00:00:00": 0.9158246982275733,
    "2019-02-07T01:00:00": 0.9712764275745268,
    "2019-02-07T02:00:00": 0.9840858389213984,
    "2019-02-07T03:00:00": 0.9851213806344865,
    "2019-02-07T04:00:00": 0.9817448698697286,
    "2019-02-07T05:00:00": 0.9751630177384482,
    "2019-02-07T06:00:00": 0.9809330733132348,
    "2019-02-07T07:00:00": 0.9346359485609486,
    "2019-02-07T08:00:00": 0.008708109045227756,
    "2019-02-07T09:00:00": 0.007552414440515715,
    "2019-02-07T10:00:00": 0.051506890247681375,
    "2019-02-07T11:00:00": 0.0028779565064239406,
    "2019-02-07T12:00:00": 0.028939345926316157,
    "2019-02-07T13:00:00": 0.970201506732874,
    "2019-02-07T14:00:00": 0.968976793083576,
    "2019-02-07T15:00:00": 0.981452966185005,
    "2019-02-07T16:00:00": 0.0009786034045243684,
    "2019-02-07T17:00:00": 0.0035536244752026,
    "2019-02-07T18:00:00": 0.0029544801677476467,
    "2019-02-07T19:00:00": 0.006073277967691044,
    "2019-02-07T20:00:00": 0.006126730519436338,
    "2019-02-07T21:00:00": 0.18891216217593268,
    "2019-02-07T22:00:00": 0.7040721536214929,
    "2019-02-07T23:00:00": 0.9850418334589154,
    "2019-02-08T00:00:00": 0.9883091392480188,
    "2019-02-08T01:00:00": 0.9839089672353931,
    "2019-02-08T02:00:00": 0.9865190189499239,
    "2019-02-08T03:00:00": 0.989054497988978,
    "2019-02-08T04:00:00": 0.9920807453876624,
    "2019-02-08T05:00:00": 0.9863340172892924,
    "2019-02-08T06:00:00": 0.9864869681672742,
    "2019-02-08T07:00:00": 0.4753950751549727,
    "2019-02-08T08:00:00": 0.005246409067227398,
    "2019-02-08T09:00:00": 0.0015461190585699311,
    "2019-02-08T10:00:00": 0.0,
    "2019-02-08T11:00:00": 0.008572526045151128,
    "2019-02-08T12:00:00": 0.5245050026195778,
    "2019-02-08T13:00:00": 0.8875378300039913,
    "2019-02-08T14:00:00": 0.0068903915553832655,
    "2019-02-08T15:00:00": 0.0014827488656151972,
    "2019-02-08T16:00:00": 0.004110299415069353,
    "2019-02-08T17:00:00": 0.0035128800717893096,
    "2019-02-08T18:00:00": 0.0016315044581000206,
    "2019-02-08T19:00:00": 0.0005884906258869097,
    "2019-02-08T20:00:00": 0.0,
    "2019-02-08T21:00:00": 0.00043349389477760885,
    "2019-02-08T22:00:00": 0.00026503162540837807,
    "2019-02-08T23:00:00": 0.28650175750928597,
    "2019-02-09T00:00:00": 0.7105860251950822,
    "2019-02-09T01:00:00": 0.20229533769323182,
    "2019-02-09T02:00:00": 0.20352010217818536,
    "2019-02-09T03:00:00": 0.6603355035175579,
    "2019-02-09T04:00:00": 0.11846788569568804,
    "2019-02-09T05:00:00": 0.0016492171370017879,
    "2019-02-09T06:00:00": 0.0,
    "2019-02-09T07:00:00": 0.002023860647423592,
    "2019-02-09T08:00:00": 0.0032316058108742634,
    "2019-02-09T09:00:00": 0.004852225332369218,
    "2019-02-09T10:00:00": 0.1294107370116121,
    "2019-02-09T11:00:00": 0.0016007130015547547,
    "2019-02-09T12:00:00": 0.00043731529597914844,
    "2019-02-09T13:00:00": 0.0015971848256220186,
    "2019-02-09T14:00:00": 0.0012847693783470235,
    "2019-02-09T15:00:00": 0.14881718691446622,
    "2019-02-09T16:00:00": 0.15735105689619322,
    "2019-02-09T17:00:00": 0.40056202325014545,
    "2019-02-09T18:00:00": 0.0005034120794053468,
    "2019-02-09T19:00:00": 0.0031963513831456715,
    "2019-02-09T20:00:00": 0.0011981409651294565,
    "2019-02-09T21:00:00": 0.027869011180529698,
    "2019-02-09T22:00:00": 0.6990041703754413,
    "2019-02-09T23:00:00": 0.8426843931639215,
    "2019-02-10T00:00:00": 0.9652494043276499,
    "2019-02-10T01:00:00": 0.9673852757754762,
    "2019-02-10T02:00:00": 0.9596973227798444,
    "2019-02-10T03:00:00": 0.08137841586376911,
    "2019-02-10T04:00:00": 0.011354827394432027,
    "2019-02-10T05:00:00": 0.004673989448331291,
    "2019-02-10T06:00:00": 0.0008827389122566565,
    "2019-02-10T07:00:00": 0.0024998747238655196,
    "2019-02-10T08:00:00": 0.0016768388153840868,
    "2019-02-10T09:00:00": 0.003801918121660993,
    "2019-02-10T10:00:00": 0.001437889214332214,
    "2019-02-10T11:00:00": 0.0004911325416359157,
    "2019-02-10T12:00:00": 0.0,
    "2019-02-10T13:00:00": 0.004111500191191873,
    "2019-02-10T14:00:00": 0.0005171610128643802,
    "2019-02-10T15:00:00": 0.00235677203056611,
    "2019-02-10T16:00:00": 0.0025170461934430834,
    "2019-02-10T17:00:00": 0.003387650778038822,
    "2019-02-10T18:00:00": 0.001232503235603483,
    "2019-02-10T19:00:00": 0.001636879131629558,
    "2019-02-10T20:00:00": 0.2281063951162079,
    "2019-02-10T21:00:00": 0.6068468803497908,
    "2019-02-10T22:00:00": 0.5717451350608246,
    "2019-02-10T23:00:00": 0.10149873796868852,
    "2019-02-11T00:00:00": 0.003249840653030549,
    "2019-02-11T01:00:00": 0.0,
    "2019-02-11T02:00:00": 0.0013220754913378606,
    "2019-02-11T03:00:00": 0.20292746732517372,
    "2019-02-11T04:00:00": 0.003332868871173057,
    "2019-02-11T05:00:00": 0.001570015284589277,
    "2019-02-11T06:00:00": 0.0014479013269410688,
    "2019-02-11T07:00:00": 0.0005317450990687794,
    "2019-02-11T08:00:00": 0.0,
    "2019-02-11T09:00:00": 0.004052790908884083,
    "2019-02-11T10:00:00": 0.001458346948040383,
    "2019-02-11T11:00:00": 0.0003960532967085372,
    "2019-02-11T12:00:00": 0.001018537827812082,
    "2019-02-11T13:00:00": 0.0021000162575805694,
    "2019-02-11T14:00:00": 0.0009789072843241825,
    "2019-02-11T15:00:00": 0.002726514937188507,
    "2019-02-11T16:00:00": 0.0,
    "2019-02-11T17:00:00": 0.0,
    "2019-02-11T18:00:00": 0.0,
    "2019-02-11T19:00:00": 0.0013461133015239296,
    "2019-02-11T20:00:00": 0.00031556193471706054,
    "2019-02-11T21:00:00": 0.001425527438578306,
    "2019-02-11T22:00:00": 0.00561883168817796,
    "2019-02-11T23:00:00": 0.005134376848379799,
    "2019-02-12T00:00:00": 0.5057629668599986,
    "2019-02-12T01:00:00": 0.7608316383278604,
    "2019-02-12T02:00:00": 0.8787252589435712,
    "2019-02-12T03:00:00": 0.923756424124635,
    "2019-02-12T04:00:00": 0.9435997510723324,
    "2019-02-12T05:00:00": 0.982941718657433,
    "2019-02-12T06:00:00": 0.9816362298182018,
    "2019-02-12T07:00:00": 0.9772808657571677,
    "2019-02-12T08:00:00": 0.9878227408295023,
    "2019-02-12T09:00:00": 0.9837852677846165,
    "2019-02-12T10:00:00": 0.979869582479402,
    "2019-02-12T11:00:00": 0.8004214290472924,
    "2019-02-12T12:00:00": 0.6934460336277973,
    "2019-02-12T13:00:00": 0.011235667134497241,
    "2019-02-12T14:00:00": 0.0,
    "2019-02-12T15:00:00": 0.00026056273051531023,
    "2019-02-12T16:00:00": 0.0011371058348752198,
    "2019-02-12T17:00:00": 0.0031524296982665366,
    "2019-02-12T18:00:00": 0.000593455740998111,
    "2019-02-12T19:00:00": 0.0015067931839109767,
    "2019-02-12T20:00:00": 0.0009880283266788267,
    "2019-02-12T21:00:00": 0.0030938427180899255,
    "2019-02-12T22:00:00": 0.0005756282588558127,
    "2019-02-12T23:00:00": 0.002236962583892396,
    "2019-02-13T00:00:00": 0.0,
    "2019-02-13T01:00:00": 0.0005318958323734636,
    "2019-02-13T02:00:00": 0.0253415973718201,
    "2019-02-13T03:00:00": 0.0010101837585697576,
    "2019-02-13T04:00:00": 0.6061032313472957,
    "2019-02-13T05:00:00": 0.652707628819551,
    "2019-02-13T06:00:00": 0.9317629137217954,
    "2019-02-13T07:00:00": 0.976631672725213,
    "2019-02-13T08:00:00": 0.9542218819114417,
    "2019-02-13T09:00:00": 0.8875741568349731,
    "2019-02-13T10:00:00": 0.8468679653473179,
    "2019-02-13T11:00:00": 0.7301643673137072,
    "2019-02-13T12:00:00": 0.8472143296499395,
    "2019-02-13T13:00:00": 0.7082205915297397,
    "2019-02-13T14:00:00": 0.9844485382875074,
    "2019-02-13T15:00:00": 0.9880187474788354,
    "2019-02-13T16:00:00": 0.12913408458263195,
    "2019-02-13T17:00:00": 0.7548899769401155,
    "2019-02-13T18:00:00": 0.00025845283825935277,
    "2019-02-13T19:00:00": 0.0,
    "2019-02-13T20:00:00": 0.0038426466079186394,
    "2019-02-13T21:00:00": 0.0016110885688023632,
    "2019-02-13T22:00:00": 0.0011475986726102473,
    "2019-02-13T23:00:00": 0.0016270309904575983,
    "2019-02-14T00:00:00": 0.003582104735608802,
    "2019-02-14T01:00:00": 0.0009578918050794295,
    "2019-02-14T02:00:00": 0.002166197081702441,
    "2019-02-14T03:00:00": 0.012756208648171266,
    "2019-02-14T04:00:00": 0.0026429106733564154,
    "2019-02-14T05:00:00": 0.006990404454735597,
    "2019-02-14T06:00:00": 0.0017902533686828656,
    "2019-02-14T07:00:00": 0.006593302341245214,
    "2019-02-14T08:00:00": 0.0,
    "2019-02-14T09:00:00": 0.0,
    "2019-02-14T10:00:00": 0.0006580810223087227,
    "2019-02-14T11:00:00": 0.002244715289559006,
    "2019-02-14T12:00:00": 0.00280217754062103,
    "2019-02-14T13:00:00": 0.5508923832744193,
    "2019-02-14T14:00:00": 0.8852037810933663,
    "2019-02-14T15:00:00": 0.983143672851801,
    "2019-02-14T16:00:00": 0.9977540622833198,
    "2019-02-14T17:00:00": 0.0036613457065593027,
    "2019-02-14T18:00:00": 0.008644428282658429,
    "2019-02-14T19:00:00": 0.15676818213093738,
    "2019-02-14T20:00:00": 0.14904409961817483,
    "2019-02-14T21:00:00": 0.38248892768559023,
    "2019-02-14T22:00:00": 0.7589993857562188,
    "2019-02-14T23:00:00": 0.8160808344564295,
    "2019-02-15T00:00:00": 0.7568081346652485,
    "2019-02-15T01:00:00": 0.5701195884631124,
    "2019-02-15T02:00:00": 0.46916027776350655,
    "2019-02-15T03:00:00": 0.505753036734966,
    "2019-02-15T04:00:00": 0.40362388504165486,
    "2019-02-15T05:00:00": 0.0016975350143532816,
    "2019-02-15T06:00:00": 0.00037557086771893277,
    "2019-02-15T07:00:00": 0.0017181764331624435,
    "2019-02-15T08:00:00": 0.0034139356900735156,
    "2019-02-15T09:00:00": 0.000306703256245797,
    "2019-02-15T10:00:00": 0.00042390792323324946,
    "2019-02-15T11:00:00": 0.00041541184272216193,
    "2019-02-15T12:00:00": 0.0,
    "2019-02-15T13:00:00": 0.0005577425274147922,
    "2019-02-15T14:00:00": 0.1041254851214276,
    "2019-02-15T15:00:00": 0.5916224613241695,
    "2019-02-15T16:00:00": 0.0007586993598397964,
    "2019-02-15T17:00:00": 0.0017536211271408813,
    "2019-02-15T18:00:00": 0.0062686716464786865,
    "2019-02-15T19:00:00": 0.0078751612208884,
    "2019-02-15T20:00:00": 0.2046436355952067,
    "2019-02-15T21:00:00": 0.6900159685007562,
    "2019-02-15T22:00:00": 0.6215455888169126,
    "2019-02-15T23:00:00": 0.5594350632751813,
    "2019-02-16T00:00:00": 0.0014735190731101026,
    "2019-02-16T01:00:00": 0.0003161910282075473,
    "2019-02-16T02:00:00": 0.005427467663659481,
    "2019-02-16T03:00:00": 0.009947445204717688,
    "2019-02-16T04:00:00": 0.4773620902985734,
    "2019-02-16T05:00:00": 0.8006019536591812,
    "2019-02-16T06:00:00": 0.9722081776094026,
    "2019-02-20T14:00:00": 0.002045927985261355,
    "2019-02-20T15:00:00": 0.003803210993024357,
    "2019-02-20T16:00:00": 0.0019766383232146883,
    "2019-02-20T17:00:00": 0.002183528051036611,
    "2019-02-20T18:00:00": 0.0,
    "2019-02-20T19:00:00": 0.0006396858296061961,
    "2019-02-20T20:00:00": 0.0,
    "2019-02-20T21:00:00": 0.0012688381920421606,
    "2019-02-20T22:00:00": 0.0021359856489761783,
    "2019-02-20T23:00:00": 0.0004010735929228197,
    "2019-02-21T00:00:00": 0.00030142924285071293,
    "2019-02-21T01:00:00": 0.0011434718649169654,
    "2019-02-21T02:00:00": 0.0,
    "2019-02-21T03:00:00": 0.0,
    "2019-02-21T04:00:00": 0.0,
    "2019-02-21T05:00:00": 0.13482221282326104,
    "2019-02-21T06:00:00": 0.5349654057772509,
    "2019-02-21T07:00:00": 0.4299880206396412,
    "2019-02-21T08:00:00": 0.0038874451050037576,
    "2019-02-21T09:00:00": 0.002328752191358184,
    "2019-02-21T10:00:00": 0.0029492362240063977,
    "2019-02-21T11:00:00": 0.004175397850961886,
    "2019-02-21T12:00:00": 0.0,
    "2019-02-21T13:00:00": 0.006678549968649205,
    "2019-02-21T14:00:00": 0.007723395758014856,
    "2019-02-21T15:00:00": 0.3398753072737624,
    "2019-02-21T16:00:00": 0.531677195500323,
    "2019-02-21T17:00:00": 0.6332513250544246,
    "2019-02-21T18:00:00": 0.007111995226986942,
    "2019-02-21T19:00:00": 0.006029858847355678,
    "2019-02-21T20:00:00": 0.006670974509269842,
    "2019-02-21T21:00:00": 0.006598531037926149,
    "2019-02-21T22:00:00": 0.006209616081632718,
    "2019-02-21T23:00:00": 0.01297670777065801,
    "2019-02-22T00:00:00": 0.003696466556069545,
    "2019-02-22T01:00:00": 0.006478650881971373,
    "2019-02-22T02:00:00": 0.0023108696708021834,
    "2019-02-22T03:00:00": 0.004002938075818025,
    "2019-02-22T04:00:00": 0.003091912578775008,
    "2019-02-22T05:00:00": 0.005089024599511877,
    "2019-02-22T06:00:00": 0.002387703782749753,
    "2019-02-22T07:00:00": 0.0012896187197902512,
    "2019-02-22T08:00:00": 0.0017065884940143047,
    "2019-02-22T09:00:00": 0.002335411601359455,
    "2019-02-22T10:00:00": 0.0022147034081283126,
    "2019-02-22T11:00:00": 0.0,
    "2019-02-22T12:00:00": 0.0018753645394522997,
    "2019-02-22T13:00:00": 0.501023847171027,
    "2019-02-22T14:00:00": 0.5162503297172495,
    "2019-02-22T15:00:00": 0.6297368901334651,
    "2019-02-22T16:00:00": 0.24010054046636045,
    "2019-02-22T17:00:00": 0.0023490094441814373,
    "2019-02-22T18:00:00": 0.0,
    "2019-02-22T19:00:00": 0.005327405929695681,
    "2019-02-22T20:00:00": 0.0024037463625760126,
    "2019-02-22T21:00:00": 0.004313127550470623,
    "2019-02-22T22:00:00": 0.007330557515460928,
    "2019-02-22T23:00:00": 0.0003459736081012069,
    "2019-02-23T00:00:00": 0.001854597111340378,
    "2019-02-23T01:00:00": 0.0004741140606569999,
    "2019-02-23T02:00:00": 0.013254006361421813,
    "2019-02-23T03:00:00": 0.00963192472641096,
    "2019-02-23T04:00:00": 0.006322139087059915,
    "2019-02-23T05:00:00": 0.004759840406012716,
    "2019-02-23T06:00:00": 0.0031587727813890457,
    "2019-02-23T07:00:00": 0.007426305436903727,
    "2019-02-23T08:00:00": 0.019574149442952837,
    "2019-02-23T09:00:00": 0.3155599191257998,
    "2019-02-23T10:00:00": 0.6486594007631074,
    "2019-02-23T11:00:00": 0.6241467921934988,
    "2019-02-23T12:00:00": 0.5881473040529049,
    "2019-02-23T13:00:00": 0.006904756668174069,
    "2019-02-23T14:00:00": 0.0013567319318476456,
    "2019-02-23T15:00:00": 0.000659728637645301,
    "2019-02-23T16:00:00": 0.003483901015597412,
    "2019-02-23T17:00:00": 0.008716176006856924,
    "2019-02-23T18:00:00": 0.04465369339920647,
    "2019-02-23T19:00:00": 0.004768863891514604,
    "2019-02-23T20:00:00": 0.004758484699207642,
    "2019-02-23T21:00:00": 0.001867354893243851,
    "2019-02-23T22:00:00": 0.003771622425618064,
    "2019-02-23T23:00:00": 0.0034428359557705933,
    "2019-02-24T00:00:00": 0.0016214038627366766,
    "2019-02-24T01:00:00": 0.00546736828808105,
    "2019-02-24T02:00:00": 0.0024570375054349166,
    "2019-02-24T03:00:00": 0.0029019537103438064,
    "2019-02-24T04:00:00": 0.0012190353218436958,
    "2019-02-24T05:00:00": 0.00042363791201766493,
    "2019-02-24T06:00:00": 0.0019696310504708214,
    "2019-02-24T07:00:00": 0.009830994246273258,
    "2019-02-24T08:00:00": 0.2730375368611524,
    "2019-02-24T09:00:00": 0.5111476208865776,
    "2019-02-24T10:00:00": 0.866597366071867,
    "2019-02-24T11:00:00": 0.8372129458774025,
    "2019-02-24T12:00:00": 0.6957866989290983,
    "2019-02-24T13:00:00": 0.2024912252245866,
    "2019-02-24T14:00:00": 0.3138581745943482,
    "2019-02-24T15:00:00": 0.37436175278916717,
    "2019-02-24T16:00:00": 0.8218537215393291,
    "2019-02-24T17:00:00": 0.9626004291666903,
    "2019-02-24T18:00:00": 0.5212211492870303,
    "2019-02-24T19:00:00": 0.5040037074269541,
    "2019-02-24T20:00:00": 0.8450837812395037,
    "2019-02-24T21:00:00": 0.8331977889209474,
    "2019-02-24T22:00:00": 0.8345251091716159,
    "2019-02-24T23:00:00": 0.39374001957630717,
    "2019-02-25T00:00:00": 0.07352755442686298,
    "2019-02-25T01:00:00": 0.000978439535176074,
    "2019-02-25T02:00:00": 0.003663382624542465,
    "2019-02-25T03:00:00": 0.002890505649977508,
    "2019-02-25T04:00:00": 0.029470253903991227,
    "2019-02-25T05:00:00": 0.0027473065044389274,
    "2019-02-25T06:00:00": 0.0008186430724727112,
    "2019-02-25T07:00:00": 0.007880800547688298,
    "2019-02-25T08:00:00": 0.0011647248429163253,
    "2019-02-25T09:00:00": 0.0007861954271527757,
    "2019-02-25T10:00:00": 0.00041868085192451606,
    "2019-02-25T11:00:00": 0.0062642258491313685,
    "2019-02-25T12:00:00": 0.00623939983493869,
    "2019-02-25T13:00:00": 0.004999622342380252,
    "2019-02-25T14:00:00": 0.0042489225890872,
    "2019-02-25T15:00:00": 0.0026662924197247266,
    "2019-02-25T16:00:00": 0.006934325038998306,
    "2019-02-25T17:00:00": 0.006006536335447962,
    "2019-02-25T18:00:00": 0.0030484097910548555,
    "2019-02-25T19:00:00": 0.0020046903656630445,
    "2019-02-25T20:00:00": 0.037293287271496924,
    "2019-02-25T21:00:00": 0.03228986047781266,
    "2019-02-25T22:00:00": 0.009011917769778515,
    "2019-02-25T23:00:00": 0.004445087571673152,
    "2019-02-26T00:00:00": 0.006450779598192679,
    "2019-02-26T01:00:00": 0.002296591615655463,
    "2019-02-26T02:00:00": 0.0,
    "2019-02-26T03:00:00": 0.0,
    "2019-02-26T04:00:00": 0.0008391253363777964,
    "2019-02-26T05:00:00": 0.003461746054658685,
    "2019-02-26T06:00:00": 0.00424435934782401,
    "2019-02-26T07:00:00": 0.02547745350317419,
    "2019-02-26T08:00:00": 0.11266347741023643,
    "2019-02-26T09:00:00": 0.4680405555599385,
    "2019-02-26T10:00:00": 0.267576000456273,
    "2019-02-26T11:00:00": 0.004680646324314165,
    "2019-02-26T12:00:00": 0.0,
    "2019-02-26T13:00:00": 0.006826745737849678,
    "2019-02-26T14:00:00": 0.0016497296769633102,
    "2019-02-26T15:00:00": 0.0010182233602903067,
    "2019-02-26T16:00:00": 0.0022289472497323106,
    "2019-02-26T17:00:00": 0.002672275422386372,
    "2019-02-26T18:00:00": 0.003476296014191437,
    "2019-02-26T19:00:00": 0.004824414693955861,
    "2019-02-26T20:00:00": 0.07675591561880503,
    "2019-02-26T21:00:00": 0.521915166721144,
    "2019-02-26T22:00:00": 0.944241736077998,
    "2019-02-26T23:00:00": 0.9059244796288877,
    "2019-02-27T00:00:00": 0.9309105402363865,
    "2019-02-27T01:00:00": 0.8990687587653321,
    "2019-02-27T02:00:00": 0.9525367300906608,
    "2019-02-27T03:00:00": 0.9229195485148054,
    "2019-02-27T04:00:00": 0.22134198340467004,
    "2019-02-27T05:00:00": 0.6398922518487157,
    "2019-02-27T06:00:00": 0.8684308793048313,
    "2019-02-27T07:00:00": 0.747271919160759,
    "2019-02-27T08:00:00": 0.0011067994714740383,
    "2019-02-27T09:00:00": 0.0017972495615182311,
    "2019-02-27T10:00:00": 0.0015124914484475327,
    "2019-02-27T11:00:00": 0.0047912378416273904,
    "2019-02-27T12:00:00": 0.04034345884482218,
    "2019-02-27T13:00:00": 0.21113597022418143,
    "2019-02-27T14:00:00": 0.5947857144238933,
    "2019-02-27T15:00:00": 0.7761058527634832,
    "2019-02-27T16:00:00": 0.7604755396908326,
    "2019-02-27T17:00:00": 0.6391774394564541,
    "2019-02-27T18:00:00": 0.0011665568963152718,
    "2019-02-27T19:00:00": 0.0026521783481439124,
    "2019-02-27T20:00:00": 0.004614861583892142,
    "2019-02-27T21:00:00": 0.00599599826646052,
    "2019-02-27T22:00:00": 0.0019534757795809173,
    "2019-02-27T23:00:00": 0.003828869580270819,
    "2019-02-28T00:00:00": 0.006915502072073507,
    "2019-02-28T01:00:00": 0.0007957160554276374,
    "2019-02-28T02:00:00": 0.002666199839119088,
    "2019-02-28T03:00:00": 0.2357740401148667,
    "2019-02-28T04:00:00": 0.620079077166072,
    "2019-02-28T05:00:00": 0.575009522230234,
    "2019-02-28T06:00:00": 0.7881948814844866,
    "2019-02-28T07:00:00": 0.7763248084283347,
    "2019-02-28T08:00:00": 0.6511560300891631,
    "2019-02-28T09:00:00": 0.5664695120931823,
    "2019-02-28T10:00:00": 0.38020656673551373,
    "2019-02-28T11:00:00": 0.03351242321570517,
    "2019-02-28T12:00:00": 0.003532927250783313,
    "2019-02-28T13:00:00": 0.06219043518051958,
    "2019-02-28T14:00:00": 0.05933471212775605,
    "2019-02-28T15:00:00": 0.03115628163659904,
    "2019-02-28T16:00:00": 0.005137537311340474,
    "2019-02-28T17:00:00": 0.002787522559477923,
    "2019-02-28T18:00:00": 0.006365132324192685,
    "2019-02-28T19:00:00": 0.003588712617523616,
    "2019-02-28T20:00:00": 0.0011238513104535784,
    "2019-02-28T21:00:00": 0.0007741048784851162,
    "2019-02-28T22:00:00": 0.027350680792722543,
    "2019-02-28T23:00:00": 0.29615950864190943,
    "2019-03-01T00:00:00": 0.5479644463243374,
    "2019-03-01T01:00:00": 0.469848281446768,
    "2019-03-01T02:00:00": 0.45136846718510887,
    "2019-03-01T03:00:00": 0.30702786878690697,
    "2019-03-01T04:00:00": 0.0020514017209155226,
    "2019-03-01T05:00:00": 0.0017045834617028554,
    "2019-03-01T06:00:00": 0.007672795844961247,
    "2019-03-01T07:00:00": 0.027068451371495956,
    "2019-03-01T08:00:00": 0.024793134933170716,
    "2019-03-01T09:00:00": 0.006480136089412826,
    "2019-03-01T10:00:00": 0.0010268286660593108,
    "2019-03-01T11:00:00": 0.0015487748619464553,
    "2019-03-01T12:00:00": 0.0004376976699154457,
    "2019-03-01T13:00:00": 0.0008510069666596725,
    "2019-03-01T14:00:00": 0.0044602279944691865,
    "2019-03-01T15:00:00": 0.0009004288261017447,
    "2019-03-01T16:00:00": 0.0021611947865528246,
    "2019-03-01T17:00:00": 0.0008988632373058552,
    "2019-03-01T18:00:00": 0.0027800624288192278,
    "2019-03-01T19:00:00": 0.0017908197990114296,
    "2019-03-01T20:00:00": 0.0,
    "2019-03-01T21:00:00": 0.006892177911694101,
    "2019-03-01T22:00:00": 0.0027295245620571292,
    "2019-03-01T23:00:00": 0.00040496036215792913,
    "2019-03-02T00:00:00": 0.0036666109672420875,
    "2019-03-02T01:00:00": 0.004113988184020874,
    "2019-03-02T02:00:00": 0.004173896546886686,
    "2019-03-02T03:00:00": 0.003850213991091095,
    "2019-03-02T04:00:00": 0.002785668037155496,
    "2019-03-02T05:00:00": 0.003494494168376013,
    "2019-03-02T06:00:00": 0.0011975024998296061,
    "2019-03-02T07:00:00": 0.006008941070232816,
    "2019-03-02T08:00:00": 0.0003682095965842976,
    "2019-03-02T09:00:00": 0.0011022402307339155,
    "2019-03-02T10:00:00": 0.0012930765875241478,
    "2019-03-02T11:00:00": 0.0,
    "2019-03-02T12:00:00": 0.0019398991068351231,
    "2019-03-02T13:00:00": 0.0024219324250635407,
    "2019-03-02T14:00:00": 0.0023997605264562774,
    "2019-03-02T15:00:00": 0.002854706411736478,
    "2019-03-02T16:00:00": 0.0018005954711478394,
    "2019-03-02T17:00:00": 0.002334820998619512,
    "2019-03-02T18:00:00": 0.0022176194004492563,
    "2019-03-02T19:00:00": 0.00042929966869118186,
    "2019-03-02T20:00:00": 0.00037246569356338223,
    "2019-03-02T21:00:00": 0.001671280138557555,
    "2019-03-02T22:00:00": 0.004105357803097645,
    "2019-03-02T23:00:00": 0.0,
    "2019-03-03T00:00:00": 0.00041857144029611875,
    "2019-03-03T01:00:00": 0.0013793717112858452,
    "2019-03-03T02:00:00": 0.0,
    "2019-03-03T03:00:00": 0.004427888866055101,
    "2019-03-03T04:00:00": 0.0026627517908219523,
    "2019-03-03T05:00:00": 0.00415185691047256,
    "2019-03-03T06:00:00": 0.001685229172977357,
    "2019-03-03T07:00:00": 0.002157968717754945,
    "2019-03-03T08:00:00": 0.002162513171114215,
    "2019-03-03T09:00:00": 0.0012292946417431765,
    "2019-03-03T10:00:00": 0.0009779894006164424,
    "2019-03-03T11:00:00": 0.0020763835954767623,
    "2019-03-03T12:00:00": 0.002632062539951342,
    "2019-03-03T13:00:00": 0.0031945564018622404,
    "2019-03-03T14:00:00": 0.0025421557900276604,
    "2019-03-03T15:00:00": 0.0021671121922598583,
    "2019-03-03T16:00:00": 0.0010457264491724437,
    "2019-03-03T17:00:00": 0.0012574210530977316,
    "2019-03-03T18:00:00": 0.001399784111627676,
    "2019-03-03T19:00:00": 0.00034085962332958255,
    "2019-03-03T20:00:00": 0.004682424561214455,
    "2019-03-03T21:00:00": 0.0017011808556166366,
    "2019-03-03T22:00:00": 0.0028230981882805943,
    "2019-03-03T23:00:00": 0.0027866258357827764,
    "2019-03-04T00:00:00": 0.0023690448441923643,
    "2019-03-04T01:00:00": 0.002500662501531517,
    "2019-03-04T02:00:00": 0.0018211673133658839,
    "2019-03-04T03:00:00": 0.0004044490771831667,
    "2019-03-04T04:00:00": 0.004503638989594755,
    "2019-03-04T05:00:00": 0.0008746588080243558,
    "2019-03-04T06:00:00": 0.004821348402281962,
    "2019-03-04T07:00:00": 0.0013229934941018894,
    "2019-03-04T08:00:00": 0.0,
    "2019-03-04T09:00:00": 0.004714594781349742,
    "2019-03-04T10:00:00": 0.0004419316882202868,
    "2019-03-04T11:00:00": 0.004234970840686332,
    "2019-03-04T12:00:00": 0.003355303213090382,
    "2019-03-04T13:00:00": 0.0008841043355877418,
    "2019-03-04T14:00:00": 0.001642115375743076,
    "2019-03-04T15:00:00": 0.002069012301949534,
    "2019-03-04T16:00:00": 0.0013615579690701362,
    "2019-03-04T17:00:00": 0.0004306524696982936,
    "2019-03-04T18:00:00": 0.0,
    "2019-03-04T19:00:00": 0.0010981944565423198,
    "2019-03-04T20:00:00": 0.0032078840766705252,
    "2019-03-04T21:00:00": 0.00138303495381211,
    "2019-03-04T22:00:00": 0.004699749020722632,
    "2019-03-04T23:00:00": 0.0030933187569865024,
    "2019-03-05T00:00:00": 0.0033114131198000315,
    "2019-03-05T01:00:00": 0.0036037639128742947,
    "2019-03-05T02:00:00": 0.003069992139284341,
    "2019-03-05T03:00:00": 0.0027201629599644395,
    "2019-03-05T04:00:00": 0.0,
    "2019-03-05T05:00:00": 0.006537226360254134,
    "2019-03-05T06:00:00": 0.002574424444560887,
    "2019-03-05T07:00:00": 0.010321912539416033,
    "2019-03-05T08:00:00": 0.0004356891022310884,
    "2019-03-05T09:00:00": 0.003750754862111374,
    "2019-03-05T10:00:00": 0.005184954279732945,
    "2019-03-05T11:00:00": 0.004094503690941299,
    "2019-03-05T12:00:00": 0.0026630117246301595,
    "2019-03-05T13:00:00": 0.003570071357193371,
    "2019-03-05T14:00:00": 0.009395502530293308,
    "2019-03-05T15:00:00": 0.003123314771004242,
    "2019-03-05T16:00:00": 0.005128635039925236,
    "2019-03-05T17:00:00": 0.0018445787266714107,
    "2019-03-05T18:00:00": 0.004751911097310502,
    "2019-03-05T19:00:00": 0.00034573859957960385,
    "2019-03-05T20:00:00": 0.002058403973278764,
    "2019-03-05T21:00:00": 0.0018310198890423874,
    "2019-03-05T22:00:00": 0.0007367815679768629,
    "2019-03-05T23:00:00": 0.004606512168163446,
    "2019-03-06T00:00:00": 0.0,
    "2019-03-06T01:00:00": 0.007420131078184306,
    "2019-03-06T02:00:00": 0.005054177671313607,
    "2019-03-06T03:00:00": 0.05706385636019887,
    "2019-03-06T04:00:00": 0.20336859415772257,
    "2019-03-06T05:00:00": 0.0021215949799796197,
    "2019-03-06T06:00:00": 0.012751494335050009,
    "2019-03-06T07:00:00": 0.007057773671248854,
    "2019-03-06T08:00:00": 0.011073836990667543,
    "2019-03-06T09:00:00": 0.002971816802357731,
    "2019-03-06T10:00:00": 0.0,
    "2019-03-06T11:00:00": 0.0022831490593682056,
    "2019-03-06T12:00:00": 0.0034851301470620855,
    "2019-03-06T13:00:00": 0.0026643089387414953,
    "2019-03-06T14:00:00": 0.007142259658595776,
    "2019-03-06T15:00:00": 0.003103660127639619,
    "2019-03-06T16:00:00": 0.002583570813757244,
    "2019-03-06T17:00:00": 0.004873664338074234,
    "2019-03-06T18:00:00": 0.004444000026228739,
    "2019-03-06T19:00:00": 0.003347326757549633,
    "2019-03-06T20:00:00": 0.0,
    "2019-03-06T21:00:00": 0.002961342838039007,
    "2019-03-06T22:00:00": 0.0050704852692717885,
    "2019-03-06T23:00:00": 0.0004192398968656175,
    "2019-03-07T00:00:00": 0.002578897897994301,
    "2019-03-07T01:00:00": 0.0008917090469769583,
    "2019-03-07T02:00:00": 0.007988246005249935,
    "2019-03-07T03:00:00": 0.003435064253779471,
    "2019-03-07T04:00:00": 0.005767035148818608,
    "2019-03-07T05:00:00": 0.0029631216339124702,
    "2019-03-07T06:00:00": 0.0,
    "2019-03-07T07:00:00": 0.004154072445031468,
    "2019-03-07T08:00:00": 0.0005685280984504844,
    "2019-03-07T09:00:00": 0.003017908627519552,
    "2019-03-07T10:00:00": 0.004747136425973505,
    "2019-03-07T11:00:00": 0.006219496990311819,
    "2019-03-07T12:00:00": 0.002937735599018862,
    "2019-03-07T13:00:00": 0.00273135729789105,
    "2019-03-07T14:00:00": 0.00636549033654758,
    "2019-03-07T15:00:00": 0.0014096998657890456,
    "2019-03-07T16:00:00": 0.0,
    "2019-03-07T17:00:00": 0.008111325963340108,
    "2019-03-07T18:00:00": 0.005577283825473202,
    "2019-03-07T19:00:00": 0.002252476893410466,
    "2019-03-07T20:00:00": 0.004852474505618393,
    "2019-03-07T21:00:00": 0.0055458234643120975,
    "2019-03-07T22:00:00": 0.006053721408739614,
    "2019-03-07T23:00:00": 0.0017862949197607846,
    "2019-03-08T00:00:00": 0.0004329059810802998,
    "2019-03-08T01:00:00": 0.0004379032212861603,
    "2019-03-08T02:00:00": 0.0,
    "2019-03-08T03:00:00": 0.003717209961836091,
    "2019-03-08T04:00:00": 0.002920168232105371,
    "2019-03-08T05:00:00": 0.0063980059426874845,
    "2019-03-08T06:00:00": 0.0042080065236756396,
    "2019-03-08T07:00:00": 0.0036661539312613325,
    "2019-03-08T08:00:00": 0.004943085269541008,
    "2019-03-08T09:00:00": 0.005482398972837465,
    "2019-03-08T10:00:00": 0.0042577334243865455,
    "2019-03-08T11:00:00": 0.002454121868078036,
    "2019-03-08T12:00:00": 0.0,
    "2019-03-08T13:00:00": 0.006901940056448947,
    "2019-03-08T14:00:00": 0.006394436196200104,
    "2019-03-08T15:00:00": 0.0069960335940637735,
    "2019-03-08T16:00:00": 0.005525204417051553,
    "2019-03-08T17:00:00": 0.0013326258151980682,
    "2019-03-08T18:00:00": 0.0013443770308786864,
    "2019-03-08T19:00:00": 0.0022742562522547046,
    "2019-03-08T20:00:00": 0.0036594960035681973,
    "2019-03-08T21:00:00": 0.005885064225226076,
    "2019-03-08T22:00:00": 0.0,
    "2019-03-08T23:00:00": 0.0015039617304963455,
    "2019-03-09T00:00:00": 0.0016758827752639087,
    "2019-03-09T01:00:00": 0.0,
    "2019-03-09T02:00:00": 0.004235410072678981,
    "2019-03-09T03:00:00": 0.002103795942047874,
    "2019-03-09T04:00:00": 0.004132610196372811,
    "2019-03-09T05:00:00": 0.000845525856678905,
    "2019-03-09T06:00:00": 0.0010666853979071523,
    "2019-03-09T07:00:00": 0.0004308418524104799,
    "2019-03-09T08:00:00": 0.0,
    "2019-03-09T09:00:00": 0.0006290558928197614,
    "2019-03-09T10:00:00": 0.0023381172663089708,
    "2019-03-09T11:00:00": 0.0007869368483179225,
    "2019-03-09T12:00:00": 0.004388593494474868,
    "2019-03-09T13:00:00": 0.0033964555342330754,
    "2019-03-09T14:00:00": 0.0005900843457055284,
    "2019-03-09T15:00:00": 0.004071324454476406,
    "2019-03-09T16:00:00": 0.0052411701503776624,
    "2019-03-09T17:00:00": 0.002783412213933381,
    "2019-03-09T18:00:00": 0.0030106432034629725,
    "2019-03-09T19:00:00": 0.0019200831380472496,
    "2019-03-09T20:00:00": 0.003930181000987111,
    "2019-03-09T21:00:00": 0.031081777062753283,
    "2019-03-09T22:00:00": 0.002130120775103522,
    "2019-03-09T23:00:00": 0.0010442071873392605,
    "2019-03-10T00:00:00": 0.0019637399686046144,
    "2019-03-10T01:00:00": 0.0022996483153669297,
    "2019-03-10T02:00:00": 0.00042463992197154846,
    "2019-03-10T03:00:00": 0.001781288084489451,
    "2019-03-10T04:00:00": 0.0,
    "2019-03-10T05:00:00": 0.012149379460035668,
    "2019-03-10T06:00:00": 0.004641271948948803,
    "2019-03-10T07:00:00": 0.0032841923777174897,
    "2019-03-10T08:00:00": 0.002539755750805317,
    "2019-03-10T09:00:00": 0.0039441657014529724,
    "2019-03-10T10:00:00": 0.005539357775373757,
    "2019-03-10T11:00:00": 0.007556827405674393,
    "2019-03-10T12:00:00": 0.00132374074059553,
    "2019-03-10T13:00:00": 0.00037071259043087675,
    "2019-03-10T14:00:00": 0.0,
    "2019-03-10T15:00:00": 0.0007044041121969793,
    "2019-03-10T16:00:00": 0.003887839582513845,
    "2019-03-10T17:00:00": 0.002225587166137061,
    "2019-03-10T18:00:00": 0.00048580317735950467,
    "2019-03-10T19:00:00": 0.0,
    "2019-03-10T20:00:00": 0.002579152754538485,
    "2019-03-10T21:00:00": 0.001697882878169579,
    "2019-03-10T22:00:00": 0.0028490513358759247,
    "2019-03-10T23:00:00": 0.004942023359316625,
    "2019-03-11T00:00:00": 0.0,
    "2019-03-11T01:00:00": 0.0021228539447887863,
    "2019-03-11T02:00:00": 0.002781347527108,
    "2019-03-11T03:00:00": 0.00218980146796607,
    "2019-03-11T04:00:00": 0.024209332149645064,
    "2019-03-11T05:00:00": 0.17693712252117746,
    "2019-03-11T06:00:00": 0.3739603693823807,
    "2019-03-11T07:00:00": 0.6476750968101485,
    "2019-03-11T08:00:00": 0.6722095592401532,
    "2019-03-11T09:00:00": 0.6666098228578624,
    "2019-03-11T10:00:00": 0.768112950557948,
    "2019-03-11T11:00:00": 0.7012090404428339,
    "2019-03-11T12:00:00": 0.26232314005953405,
    "2019-03-11T13:00:00": 0.13857901270893966,
    "2019-03-11T14:00:00": 0.1451997787728437,
    "2019-03-11T15:00:00": 0.00037375171700720363,
    "2019-03-11T16:00:00": 0.011488815902859698,
    "2019-03-11T17:00:00": 0.0016729124595139136,
    "2019-03-11T18:00:00": 0.0014723514738555184,
    "2019-03-11T19:00:00": 0.0008044112166627704,
    "2019-03-11T20:00:00": 0.002376473660713498,
    "2019-03-11T21:00:00": 0.0015503510924072454,
    "2019-03-11T22:00:00": 0.004423215729582192,
    "2019-03-11T23:00:00": 0.0035144414410478914,
    "2019-03-12T00:00:00": 0.0017608152495764424,
    "2019-03-12T01:00:00": 0.003314796066601433,
    "2019-03-12T02:00:00": 0.0008330350845686925,
    "2019-03-12T03:00:00": 0.0025240869359943107,
    "2019-03-12T04:00:00": 0.0012414532362039449,
    "2019-03-12T05:00:00": 0.002139360739269222,
    "2019-03-12T06:00:00": 0.0,
    "2019-03-12T07:00:00": 0.0012190520419121701,
    "2019-03-12T08:00:00": 0.0007006633403402133,
    "2019-03-12T09:00:00": 0.0019187950952271682,
    "2019-03-12T10:00:00": 0.00038076640237414474,
    "2019-03-12T11:00:00": 0.00041424733752568266,
    "2019-03-12T12:00:00": 0.0029350491456220807,
    "2019-03-12T13:00:00": 0.0009376651371221977,
    "2019-03-12T14:00:00": 0.0005922151386416587,
    "2019-03-12T15:00:00": 0.0017429013368688545,
    "2019-03-12T16:00:00": 0.0,
    "2019-03-12T17:00:00": 0.0026876541713580743,
    "2019-03-12T18:00:00": 0.0034266478561372667,
    "2019-03-12T19:00:00": 0.008312038675526129,
    "2019-03-12T20:00:00": 0.0007383364181871268,
    "2019-03-12T21:00:00": 0.001143458601262465,
    "2019-03-12T22:00:00": 0.0003177980834758905,
    "2019-03-12T23:00:00": 0.003320421192417646,
    "2019-03-13T00:00:00": 0.002077711097620395,
    "2019-03-13T01:00:00": 0.004103847824784822,
    "2019-03-13T02:00:00": 0.005328747324881885,
    "2019-03-13T03:00:00": 0.005668968909801747,
    "2019-03-13T04:00:00": 0.005686885595455413,
    "2019-03-13T05:00:00": 0.0035436578488204904,
    "2019-03-13T06:00:00": 0.002242396124604498,
    "2019-03-13T07:00:00": 0.0028936808687769736,
    "2019-03-13T08:00:00": 0.002379692296444859,
    "2019-03-13T09:00:00": 0.0028793195020052776,
    "2019-03-13T10:00:00": 0.0004347261156357645,
    "2019-03-13T11:00:00": 0.0029764967690544836,
    "2019-03-13T12:00:00": 0.0017764587641614178,
    "2019-03-13T13:00:00": 0.009978366284285303,
    "2019-03-13T14:00:00": 0.003689430294547631,
    "2019-03-13T15:00:00": 0.0037872877878445763,
    "2019-03-13T16:00:00": 0.0011223723664400415,
    "2019-03-13T17:00:00": 0.00325653449971151,
    "2019-03-13T18:00:00": 0.002039331236914578,
    "2019-03-13T19:00:00": 0.004987217833520863,
    "2019-03-13T20:00:00": 0.0007531493919896923,
    "2019-03-13T21:00:00": 0.0031801497836139725,
    "2019-03-13T22:00:00": 0.001029832683751188,
    "2019-03-13T23:00:00": 0.001087205691737166,
    "2019-03-14T00:00:00": 0.0034281953459047144,
    "2019-03-14T01:00:00": 0.007427535728041948,
    "2019-03-14T02:00:00": 0.0013185543912383974,
    "2019-03-14T03:00:00": 0.003152936920520473,
    "2019-03-14T04:00:00": 0.0030575157954426807,
    "2019-03-14T05:00:00": 0.003958144202908706,
    "2019-03-14T06:00:00": 0.0022529882617833177,
    "2019-03-14T07:00:00": 0.0029896299195745386,
    "2019-03-14T08:00:00": 0.0,
    "2019-03-14T09:00:00": 0.005487244603596109,
    "2019-03-14T10:00:00": 0.0023831706524421845,
    "2019-03-14T11:00:00": 0.002262774638520706,
    "2019-03-14T12:00:00": 0.0047331407810194135,
    "2019-03-14T13:00:00": 0.0009374142425300165,
    "2019-03-14T14:00:00": 0.0019463187788394652,
    "2019-03-14T15:00:00": 0.0023280709083977947,
    "2019-03-14T16:00:00": 0.0025538697087208063,
    "2019-03-14T17:00:00": 0.004308585044348933,
    "2019-03-14T18:00:00": 0.0,
    "2019-03-14T19:00:00": 0.003882635088316204,
    "2019-03-14T20:00:00": 0.00354600373457469,
    "2019-03-14T21:00:00": 0.002841909486557008,
    "2019-03-14T22:00:00": 0.0,
    "2019-03-14T23:00:00": 0.002059136655497616,
    "2019-03-15T00:00:00": 0.0024258737678000326,
    "2019-03-15T01:00:00": 0.0024998202026074476,
    "2019-03-15T02:00:00": 0.0013583885200472191,
    "2019-03-15T03:00:00": 0.0010586007208265636,
    "2019-03-15T04:00:00": 0.0,
    "2019-03-15T05:00:00": 0.0052117483410593374,
    "2019-03-15T06:00:00": 0.00039146121796451114,
    "2019-03-15T07:00:00": 0.0010680572675345345,
    "2019-03-15T08:00:00": 0.001943295945136491,
    "2019-03-15T09:00:00": 0.0057016824669513175,
    "2019-03-15T10:00:00": 0.007552665567173464,
    "2019-03-15T11:00:00": 0.003844028075396557,
    "2019-03-15T12:00:00": 0.004259967551217684,
    "2019-03-15T13:00:00": 0.003439749637050402,
    "2019-03-15T14:00:00": 0.007558883858126326,
    "2019-03-15T15:00:00": 0.009786449202484032,
    "2019-03-15T16:00:00": 0.05073441521333242,
    "2019-03-15T17:00:00": 0.003817195742647338,
    "2019-03-15T18:00:00": 0.003042216019754797,
    "2019-03-15T19:00:00": 0.002451851457443921,
    "2019-03-15T20:00:00": 0.004438986869372312,
    "2019-03-15T21:00:00": 0.00433312670662652,
    "2019-03-15T22:00:00": 0.005057874274257815,
    "2019-03-15T23:00:00": 0.004870750792410864,
    "2019-03-16T00:00:00": 0.007187193805784323,
    "2019-03-16T01:00:00": 0.0019092083121590906,
    "2019-03-16T02:00:00": 0.003057109779863796,
    "2019-03-16T03:00:00": 0.0019251086003958487,
    "2019-03-16T04:00:00": 0.00455532696621026,
    "2019-03-16T05:00:00": 0.005104980218675343,
    "2019-03-16T06:00:00": 0.000433927534101805,
    "2019-03-16T07:00:00": 0.006342074202804775,
    "2019-03-16T08:00:00": 0.001355775528055131,
    "2019-03-16T09:00:00": 0.0004400490519132749,
    "2019-03-16T10:00:00": 0.0,
    "2019-03-16T11:00:00": 0.0017068702142048798,
    "2019-03-16T12:00:00": 0.002775346410857979,
    "2019-03-16T13:00:00": 0.0050696627304664165,
    "2019-03-16T14:00:00": 0.0030063394918247465,
    "2019-03-16T15:00:00": 0.0010604143255128447,
    "2019-03-16T16:00:00": 0.0022201858733956682,
    "2019-03-16T17:00:00": 0.0003552432784601819,
    "2019-03-16T18:00:00": 0.0013266707238995606,
    "2019-03-16T19:00:00": 0.0008181486255592471,
    "2019-03-16T20:00:00": 0.0016791903407584617,
    "2019-03-16T21:00:00": 0.0018036839590806026,
    "2019-03-16T22:00:00": 0.0028092352430493413,
    "2019-03-16T23:00:00": 0.002825777015559358,
    "2019-03-17T00:00:00": 0.0030646095498546694,
    "2019-03-17T01:00:00": 0.004831181378506311,
    "2019-03-17T02:00:00": 0.004390843966085097,
    "2019-03-17T03:00:00": 0.003726852254347459,
    "2019-03-17T04:00:00": 0.0011146879161355587,
    "2019-03-17T05:00:00": 0.0012983040046654216,
    "2019-03-17T06:00:00": 0.004386551520079888,
    "2019-03-17T07:00:00": 0.010396760128712466,
    "2019-03-17T08:00:00": 0.002900075060104068,
    "2019-03-17T09:00:00": 0.002585601025122409,
    "2019-03-17T10:00:00": 0.004115515690648743,
    "2019-03-17T11:00:00": 0.0033838953876744043,
    "2019-03-17T12:00:00": 0.1483116997433728,
    "2019-03-17T13:00:00": 0.0044553024835364665,
    "2019-03-17T14:00:00": 0.002069704630956919,
    "2019-03-17T15:00:00": 0.004639110316355638,
    "2019-03-17T16:00:00": 0.0008216387526732354,
    "2019-03-17T17:00:00": 0.0033415437340798106,
    "2019-03-17T18:00:00": 0.0022975235075555923,
    "2019-03-17T19:00:00": 0.00146076161178162,
    "2019-03-17T20:00:00": 0.003830994913938051,
    "2019-03-17T21:00:00": 0.2038138800913645,
    "2019-03-17T22:00:00": 0.6823396407781575,
    "2019-03-17T23:00:00": 0.8409519324552345,
    "2019-03-18T00:00:00": 0.9334705745167625,
    "2019-03-18T01:00:00": 0.961938573107691,
    "2019-03-18T02:00:00": 0.9933445179779108,
    "2019-03-18T03:00:00": 0.9539002732938926,
    "2019-03-18T04:00:00": 0.9671995425997094,
    "2019-03-18T05:00:00": 0.9829161922638808,
    "2019-03-18T06:00:00": 0.9701487622860321,
    "2019-03-18T07:00:00": 0.9787929037108855,
    "2019-03-18T08:00:00": 0.8843680664508825,
    "2019-03-18T09:00:00": 0.6370621253527035,
    "2019-03-18T10:00:00": 0.7272854541356032,
    "2019-03-18T11:00:00": 0.0003499698372299819,
    "2019-03-18T12:00:00": 0.001422403354851686,
    "2019-03-18T13:00:00": 0.0020001785873738727,
    "2019-03-18T14:00:00": 0.006951515227821843,
    "2019-03-18T15:00:00": 0.0,
    "2019-03-18T16:00:00": 0.00041399981784008013,
    "2019-03-18T17:00:00": 0.0008731683598349789,
    "2019-03-18T18:00:00": 0.0005613927389460188,
    "2019-03-18T19:00:00": 0.0008556835452610037,
    "2019-03-18T20:00:00": 0.002224510080634666,
    "2019-03-18T21:00:00": 0.00633463871893931,
    "2019-03-18T22:00:00": 0.43856316121681616,
    "2019-03-18T23:00:00": 0.9233648949395886,
    "2019-03-19T00:00:00": 0.9607907604386522,
    "2019-03-19T01:00:00": 0.9595013927174021,
    "2019-03-19T02:00:00": 0.9703890778648251,
    "2019-03-19T03:00:00": 0.9845619771764224,
    "2019-03-19T04:00:00": 0.983033302435516,
    "2019-03-19T05:00:00": 0.9903010473160504,
    "2019-03-19T06:00:00": 0.9836797275385245,
    "2019-03-19T07:00:00": 0.990826780839344,
    "2019-03-19T08:00:00": 0.9829486855527351,
    "2019-03-19T09:00:00": 0.9846900997425788,
    "2019-03-19T10:00:00": 0.9848532791274239,
    "2019-03-19T11:00:00": 0.9888104273724039,
    "2019-03-19T12:00:00": 0.9850138254996663,
    "2019-03-19T13:00:00": 0.9677780689279786,
    "2019-03-19T14:00:00": 0.8749877923952497,
    "2019-03-19T15:00:00": 0.2584935635693995,
    "2019-03-19T16:00:00": 0.6860835888931303,
    "2019-03-19T17:00:00": 0.0027802627398267675,
    "2019-03-19T18:00:00": 0.003166450778694676,
    "2019-03-19T19:00:00": 0.00307460317945423,
    "2019-03-19T20:00:00": 0.0026235528646477483,
    "2019-03-19T21:00:00": 0.008096952594106295,
    "2019-03-19T22:00:00": 0.006865104687947272,
    "2019-03-19T23:00:00": 0.005991811669835779,
    "2019-03-20T00:00:00": 0.004525685561768773,
    "2019-03-20T01:00:00": 0.0021857498796895394,
    "2019-03-20T02:00:00": 0.002692685788825732,
    "2019-03-20T03:00:00": 0.0008520918603003485,
    "2019-03-20T04:00:00": 0.0015816413851369735,
    "2019-03-20T05:00:00": 0.034443977811304434,
    "2019-03-20T06:00:00": 0.003146069505111395,
    "2019-03-20T07:00:00": 0.037192598317754545,
    "2019-03-20T08:00:00": 0.7453928409802715,
    "2019-03-20T09:00:00": 0.8959153860902526,
    "2019-03-20T10:00:00": 0.9113629689904427,
    "2019-03-20T11:00:00": 0.9535253288240059,
    "2019-03-20T12:00:00": 0.9199850390018707,
    "2019-03-20T13:00:00": 0.004185117949152034,
    "2019-03-20T14:00:00": 0.003186774971498073,
    "2019-03-20T15:00:00": 0.3151212372061034,
    "2019-03-20T16:00:00": 0.6271509783869293,
    "2019-03-20T17:00:00": 0.6293938024215674,
    "2019-03-20T18:00:00": 0.5765177472000386,
    "2019-03-20T19:00:00": 0.47485289724641344,
    "2019-03-20T20:00:00": 0.005872187417766524,
    "2019-03-20T21:00:00": 0.00037867648539879873,
    "2019-03-20T22:00:00": 0.004598513830913724,
    "2019-03-20T23:00:00": 0.002092522577163513,
    "2019-03-21T00:00:00": 0.0028111165421740897,
    "2019-03-21T01:00:00": 0.0030468748443716605,
    "2019-03-21T02:00:00": 0.001151793589051788,
    "2019-03-21T03:00:00": 0.0011957043363941752,
    "2019-03-21T04:00:00": 0.002747972496394368,
    "2019-03-21T05:00:00": 0.00752223795194248,
    "2019-03-21T06:00:00": 0.0,
    "2019-03-21T07:00:00": 0.002841092943759307,
    "2019-03-21T08:00:00": 0.0018300406708334476,
    "2019-03-21T09:00:00": 0.0045375290295405065,
    "2019-03-21T10:00:00": 0.003074807351879045,
    "2019-03-21T11:00:00": 0.031020660638437215,
    "2019-03-21T12:00:00": 0.09148562001471276,
    "2019-03-21T13:00:00": 0.06843572327643124,
    "2019-03-21T14:00:00": 0.003986546468281834,
    "2019-03-21T15:00:00": 0.000757159354630956,
    "2019-03-21T16:00:00": 0.0281279978292359,
    "2019-03-21T17:00:00": 0.7373909606310253,
    "2019-03-21T18:00:00": 0.702769064508627,
    "2019-03-21T19:00:00": 0.6980794470665805,
    "2019-03-21T20:00:00": 0.7030308862873206,
    "2019-03-21T21:00:00": 0.4632092822821285,
    "2019-03-21T22:00:00": 0.4098460983829799,
    "2019-03-21T23:00:00": 0.3984336839541193,
    "2019-03-22T00:00:00": 0.6850775828567238,
    "2019-03-22T01:00:00": 0.3348678568832643,
    "2019-03-22T02:00:00": 0.0031345174754484673,
    "2019-03-22T03:00:00": 0.006645475115473699,
    "2019-03-22T04:00:00": 0.0041237281666502935,
    "2019-03-22T05:00:00": 0.00336232828733575,
    "2019-03-22T06:00:00": 0.005323903477039063,
    "2019-03-22T07:00:00": 0.002471238267297018,
    "2019-03-22T08:00:00": 0.004617082246914539,
    "2019-03-22T09:00:00": 0.0063572752585840265,
    "2019-03-22T10:00:00": 0.009815655766109823,
    "2019-03-22T11:00:00": 0.0032263814839082645,
    "2019-03-22T12:00:00": 0.001655972591603487,
    "2019-03-22T13:00:00": 0.006934488591767922,
    "2019-03-22T14:00:00": 0.021582680445277325,
    "2019-03-22T15:00:00": 0.22155453280087692,
    "2019-03-22T16:00:00": 0.5522398431500048,
    "2019-03-22T17:00:00": 0.9272027367392215,
    "2019-03-22T18:00:00": 0.9521116458980132,
    "2019-03-22T19:00:00": 0.9795537674060917,
    "2019-03-22T20:00:00": 0.9814969102512133,
    "2019-03-22T21:00:00": 0.9816712378400858,
    "2019-03-22T22:00:00": 0.9724140112379454,
    "2019-03-22T23:00:00": 0.9598983871277035,
    "2019-03-23T00:00:00": 0.9632012730257786,
    "2019-03-23T01:00:00": 0.9806589365067073,
    "2019-03-23T02:00:00": 0.9822556960951875,
    "2019-03-23T03:00:00": 0.9855058043116172,
    "2019-03-23T04:00:00": 0.9878810992412783,
    "2019-03-23T05:00:00": 0.9892168518008468,
    "2019-03-23T06:00:00": 0.9946067970502227,
    "2019-03-23T07:00:00": 0.9882737133173561,
    "2019-03-23T08:00:00": 0.9864568391456485,
    "2019-03-23T09:00:00": 0.9869025599880351,
    "2019-03-23T10:00:00": 0.9776154917554726,
    "2019-03-23T11:00:00": 0.803148328240907,
    "2019-03-23T12:00:00": 0.9831605449608665,
    "2019-03-23T13:00:00": 0.9943712030556058,
    "2019-03-23T14:00:00": 0.9801986748460183,
    "2019-03-23T15:00:00": 0.9897303519192491,
    "2019-03-23T16:00:00": 0.9874116790667843,
    "2019-03-23T17:00:00": 0.984002727040723,
    "2019-03-23T18:00:00": 0.9857166700040122,
    "2019-03-23T19:00:00": 0.9794636498828174,
    "2019-03-23T20:00:00": 0.8599393036813195,
    "2019-03-23T21:00:00": 0.006438186583659303,
    "2019-03-23T22:00:00": 0.0008862029988775608,
    "2019-03-23T23:00:00": 0.0823620085910242,
    "2019-03-24T00:00:00": 0.5997888873476338,
    "2019-03-24T01:00:00": 0.4719634750348591,
    "2019-03-24T02:00:00": 0.7288448764288464,
    "2019-03-24T03:00:00": 0.9452820347668286,
    "2019-03-24T04:00:00": 0.9670546533860138,
    "2019-03-24T05:00:00": 0.984440598573828,
    "2019-03-24T06:00:00": 0.974639810254425,
    "2019-03-24T07:00:00": 0.9771602036094497,
    "2019-03-24T08:00:00": 0.9703618499768364,
    "2019-03-24T09:00:00": 0.9746034634090491,
    "2019-03-24T10:00:00": 0.9814856471557682,
    "2019-03-24T11:00:00": 0.9727780886793164,
    "2019-03-24T12:00:00": 0.9810444238010434,
    "2019-03-24T13:00:00": 0.9703505557919732,
    "2019-03-24T14:00:00": 0.9581846239041591,
    "2019-03-24T15:00:00": 0.9565242320132327,
    "2019-03-24T16:00:00": 0.9717767689661985,
    "2019-03-24T17:00:00": 0.9915404859291872,
    "2019-03-24T18:00:00": 0.9916024398228412,
    "2019-03-24T19:00:00": 0.9869345692687653,
    "2019-03-24T20:00:00": 0.9788272467390666,
    "2019-03-24T21:00:00": 0.9793657980070035,
    "2019-03-24T22:00:00": 0.9576242686972222,
    "2019-03-24T23:00:00": 0.973215047682853,
    "2019-03-25T00:00:00": 0.9804903786180779,
    "2019-03-25T01:00:00": 0.09139351724171389,
    "2019-03-25T02:00:00": 0.0068605935158273885,
    "2019-03-25T03:00:00": 0.0006137574191892283,
    "2019-03-25T04:00:00": 0.0,
    "2019-03-25T05:00:00": 0.0,
    "2019-03-25T06:00:00": 0.1303717419701553,
    "2019-03-25T08:00:00": 0.5233417779821009,
    "2019-03-25T09:00:00": 0.596665433843634,
    "2019-03-25T10:00:00": 0.003565127864984819,
    "2019-03-25T11:00:00": 0.005858683664071228,
    "2019-03-25T12:00:00": 0.0,
    "2019-03-25T13:00:00": 0.0019426163645674163,
    "2019-03-25T14:00:00": 0.010480779300137001,
    "2019-03-25T15:00:00": 0.014716247581336673,
    "2019-03-25T16:00:00": 0.0,
    "2019-03-25T18:00:00": 0.07100790000586427,
    "2019-03-25T19:00:00": 0.10790927270970092,
    "2019-03-25T20:00:00": 0.0032859610893590423,
    "2019-03-25T21:00:00": 0.0,
    "2019-03-25T22:00:00": 0.01279484524220458,
    "2019-03-25T23:00:00": 0.015085467151781424,
    "2019-03-26T00:00:00": 0.0,
    "2019-03-26T01:00:00": 0.011834040614255983,
    "2019-03-26T05:00:00": 0.0,
    "2019-03-26T06:00:00": 0.0,
    "2019-03-26T07:00:00": 0.0,
    "2019-03-26T08:00:00": 0.0,
    "2019-03-26T09:00:00": 0.012656711272006379,
    "2019-03-26T10:00:00": 0.010788003022436352,
    "2019-03-26T11:00:00": 0.0,
    "2019-03-26T12:00:00": 0.03417412769481764,
    "2019-03-26T14:00:00": 0.90537421966111,
    "2019-03-26T15:00:00": 0.9723546963112485,
    "2019-03-26T16:00:00": 0.9775267296690956,
    "2019-03-26T17:00:00": 0.9773931863299841,
    "2019-03-26T18:00:00": 0.9896798320260949,
    "2019-03-26T19:00:00": 0.9875298206067437,
    "2019-03-27T01:00:00": 0.16188186336026425,
    "2019-03-27T02:00:00": 0.9594960434139496,
    "2019-03-27T03:00:00": 0.9977312155887085,
    "2019-03-27T04:00:00": 0.9859080765075119,
    "2019-03-27T05:00:00": 0.9942717953049279,
    "2019-03-27T06:00:00": 0.9413659994801143,
    "2019-03-27T07:00:00": 0.9483258072761352,
    "2019-03-27T08:00:00": 0.989942085409885,
    "2019-03-27T10:00:00": 0.9779173618608303,
    "2019-03-27T11:00:00": 0.9740796716111577,
    "2019-03-27T12:00:00": 0.9780828658733975,
    "2019-03-27T13:00:00": 0.9859126043435216,
    "2019-03-27T14:00:00": 0.9887208649679535,
    "2019-03-27T15:00:00": 0.006115865006444787,
    "2019-03-27T16:00:00": 0.005606902140566621,
    "2019-03-27T17:00:00": 0.015352912780117143,
    "2019-03-27T18:00:00": 0.009874987514301041,
    "2019-03-27T19:00:00": 0.0034028951210272954,
    "2019-03-27T20:00:00": 0.003113130116299352,
    "2019-03-27T21:00:00": 0.07464012646380232,
    "2019-03-27T22:00:00": 0.8794462657727418,
    "2019-03-27T23:00:00": 0.98483765485727,
    "2019-03-28T00:00:00": 0.9901536099209572,
    "2019-03-28T01:00:00": 0.9828050550422219,
    "2019-03-28T02:00:00": 0.9840847377623462,
    "2019-03-28T03:00:00": 0.9847421779092125,
    "2019-03-28T04:00:00": 0.9847654663905171,
    "2019-03-28T05:00:00": 0.9899720204915038,
    "2019-03-28T06:00:00": 0.9942544882668806,
    "2019-03-28T07:00:00": 0.9883735203906742,
    "2019-03-28T08:00:00": 0.9901588601806054,
    "2019-03-28T09:00:00": 0.9900153482194001,
    "2019-03-28T10:00:00": 0.9898859140455771,
    "2019-03-28T11:00:00": 0.9860482571858769,
    "2019-03-28T12:00:00": 0.9838741472893618,
    "2019-03-28T13:00:00": 0.9869132129936546,
    "2019-03-28T14:00:00": 0.9873070901051646,
    "2019-03-28T15:00:00": 0.9891763597956931,
    "2019-03-28T16:00:00": 0.9901077456009327,
    "2019-03-28T17:00:00": 0.9891372322441172,
    "2019-03-28T18:00:00": 0.985987207684646,
    "2019-03-28T19:00:00": 0.9863416729686288,
    "2019-03-28T20:00:00": 0.9892439190427046,
    "2019-03-28T21:00:00": 0.9880654972223848,
    "2019-03-28T22:00:00": 0.9886301581943785,
    "2019-03-28T23:00:00": 0.9848333650141744,
    "2019-03-29T00:00:00": 0.0044164424938178525,
    "2019-03-29T01:00:00": 0.0059893247269116184,
    "2019-03-29T02:00:00": 0.004577067962150168,
    "2019-03-29T03:00:00": 0.0034363018548596385,
    "2019-03-29T04:00:00": 0.008553169647753302,
    "2019-03-29T05:00:00": 0.42649632724512027,
    "2019-03-29T06:00:00": 0.9020223461246858,
    "2019-03-29T07:00:00": 0.9826932364478478,
    "2019-03-29T08:00:00": 0.9776568503276427,
    "2019-03-29T09:00:00": 0.9813543514053286,
    "2019-03-29T10:00:00": 0.9931868086497855,
    "2019-03-29T11:00:00": 0.984391602537283,
    "2019-03-29T12:00:00": 0.9862314028438547,
    "2019-03-29T13:00:00": 0.9894729374039767,
    "2019-03-29T14:00:00": 0.9880982296962717,
    "2019-03-29T15:00:00": 0.9904924527383093,
    "2019-03-29T16:00:00": 0.990449877980614,
    "2019-03-29T17:00:00": 0.9866183324185288,
    "2019-03-29T18:00:00": 0.9849086918873752,
    "2019-03-29T19:00:00": 0.9858606108454985,
    "2019-03-29T20:00:00": 0.9866078017128458,
    "2019-03-29T21:00:00": 0.9861349678017923,
    "2019-03-29T22:00:00": 0.9836165876970958,
    "2019-03-29T23:00:00": 0.9969327337085359,
    "2019-03-30T00:00:00": 0.9878598917703072,
    "2019-03-30T01:00:00": 0.9870232304121928,
    "2019-03-30T02:00:00": 0.9370042340597583,
    "2019-03-30T03:00:00": 0.8787199812483947,
    "2019-03-30T04:00:00": 0.9729188918518251,
    "2019-03-30T05:00:00": 0.9838024703938076,
    "2019-03-30T06:00:00": 0.9874984431591531,
    "2019-03-30T07:00:00": 0.9825691651774996,
    "2019-03-30T08:00:00": 0.9862073039633618,
    "2019-03-30T09:00:00": 0.9849853346391745,
    "2019-03-30T10:00:00": 0.9888754649917594,
    "2019-03-30T11:00:00": 0.9879604128697476,
    "2019-03-30T12:00:00": 0.9829216159466894,
    "2019-03-30T13:00:00": 0.003041507032540166,
    "2019-03-30T14:00:00": 0.0017776343044682969,
    "2019-03-30T15:00:00": 0.0037386038638964705,
    "2019-03-30T16:00:00": 0.07630919733531219,
    "2019-03-30T17:00:00": 0.0939258504014559,
    "2019-03-30T18:00:00": 0.7048357678361482,
    "2019-03-30T19:00:00": 0.0059081679576595296,
    "2019-03-30T20:00:00": 0.0027567318882219145,
    "2019-03-30T21:00:00": 0.0012379298696077786,
    "2019-03-30T22:00:00": 0.004560207291333052,
    "2019-03-30T23:00:00": 0.002677636766118072,
    "2019-03-31T00:00:00": 0.00441385358312171,
    "2019-03-31T01:00:00": 0.003420969044757817,
    "2019-03-31T03:00:00": 0.7540130728755137,
    "2019-03-31T04:00:00": 0.803025888734868,
    "2019-03-31T05:00:00": 0.9307246387964693,
    "2019-03-31T06:00:00": 0.8152248315967103,
    "2019-03-31T07:00:00": 0.83462738559032,
    "2019-03-31T08:00:00": 0.9661703882260403,
    "2019-03-31T09:00:00": 0.9881512781441041,
    "2019-03-31T10:00:00": 0.9866377896572502,
    "2019-03-31T11:00:00": 0.9878110769368037,
    "2019-03-31T12:00:00": 0.9896263266823215,
    "2019-03-31T13:00:00": 0.9848616665170888,
    "2019-03-31T14:00:00": 0.9875344920054885,
    "2019-03-31T15:00:00": 0.9806213352711671,
    "2019-03-31T16:00:00": 0.006327807393153578,
    "2019-03-31T17:00:00": 0.000710143474292853,
    "2019-03-31T18:00:00": 0.0030045249926363596,
    "2019-03-31T19:00:00": 0.0039170890703107974,
    "2019-03-31T20:00:00": 0.0020317160666282774,
    "2019-03-31T21:00:00": 0.0039119116576736696,
    "2019-03-31T22:00:00": 0.0024418125718850873,
    "2019-03-31T23:00:00": 0.0018372398167303453,
    "2019-04-01T00:00:00": 0.004770261252131788,
    "2019-04-01T01:00:00": 0.0016592198088172655,
    "2019-04-01T02:00:00": 0.006665762835565477,
    "2019-04-01T03:00:00": 0.7572800269797316,
    "2019-04-01T04:00:00": 0.7008814514199184,
    "2019-04-01T05:00:00": 0.9857154741101791,
    "2019-04-01T06:00:00": 0.9828343852392417,
    "2019-04-01T07:00:00": 0.0049709321558074745,
    "2019-04-01T08:00:00": 0.0038186559349684458,
    "2019-04-01T09:00:00": 0.004308152338301979,
    "2019-04-01T10:00:00": 0.1885776545620183,
    "2019-04-01T11:00:00": 0.08159479243416111,
    "2019-04-01T12:00:00": 0.990589896966276,
    "2019-04-01T13:00:00": 0.9869048094923009,
    "2019-04-01T14:00:00": 0.9863898681918087,
    "2019-04-01T15:00:00": 0.9877163608867163,
    "2019-04-01T16:00:00": 0.9895162221497368,
    "2019-04-01T17:00:00": 0.9842752012378083,
    "2019-04-01T18:00:00": 0.9858348689224253,
    "2019-04-01T19:00:00": 0.987456923237498,
    "2019-04-01T20:00:00": 0.9873141509198057,
    "2019-04-01T21:00:00": 0.9886468043956064,
    "2019-04-01T22:00:00": 0.9928035526756508,
    "2019-04-01T23:00:00": 0.9812576578962947,
    "2019-04-02T00:00:00": 0.9837996304339232,
    "2019-04-02T01:00:00": 0.9837429746889894,
    "2019-04-02T02:00:00": 0.9814482912379366,
    "2019-04-02T03:00:00": 0.004813288956293276,
    "2019-04-02T04:00:00": 0.0057157309831054924,
    "2019-04-02T05:00:00": 0.004394154723277592,
    "2019-04-02T06:00:00": 0.06024262072354588,
    "2019-04-02T07:00:00": 0.08367732719011786,
    "2019-04-02T08:00:00": 0.617834753568843,
    "2019-04-02T09:00:00": 0.6385876246261142,
    "2019-04-02T10:00:00": 0.31588632181761034,
    "2019-04-02T11:00:00": 0.00104383754348378,
    "2019-04-02T12:00:00": 0.006731723945452355,
    "2019-04-02T13:00:00": 0.002931392550955704,
    "2019-04-02T14:00:00": 0.0037334845341324544,
    "2019-04-02T15:00:00": 0.0069162293729570735,
    "2019-04-02T16:00:00": 0.016156536028926485,
    "2019-04-02T17:00:00": 0.013659911014417804,
    "2019-04-02T18:00:00": 0.9786021940369344,
    "2019-04-02T19:00:00": 0.985393952105088,
    "2019-04-02T20:00:00": 0.9722331795958475,
    "2019-04-02T21:00:00": 0.002001210136622009,
    "2019-04-02T22:00:00": 0.00092549882572896,
    "2019-04-02T23:00:00": 0.004028265136655233,
    "2019-04-03T00:00:00": 0.004721484720327911,
    "2019-04-03T01:00:00": 0.0031807322733383094,
    "2019-04-03T02:00:00": 0.003731033493188286,
    "2019-04-03T03:00:00": 0.007616332258608898,
    "2019-04-03T04:00:00": 0.12863017734390716,
    "2019-04-03T05:00:00": 0.5236703855474634,
    "2019-04-03T06:00:00": 0.9729127659758343,
    "2019-04-03T07:00:00": 0.991532549965097,
    "2019-04-03T08:00:00": 0.9887301410078845,
    "2019-04-03T09:00:00": 0.9730534869989115,
    "2019-04-03T10:00:00": 0.7828710403176323,
    "2019-04-03T11:00:00": 0.005240442972728018,
    "2019-04-03T12:00:00": 0.0035327012999077927,
    "2019-04-03T13:00:00": 0.005769939196264854,
    "2019-04-03T14:00:00": 0.008796400006903111,
    "2019-04-03T15:00:00": 0.3403634422118329,
    "2019-04-03T16:00:00": 0.9118866945977276,
    "2019-04-03T17:00:00": 0.9679100622962169,
    "2019-04-03T18:00:00": 0.8645612587564742,
    "2019-04-03T19:00:00": 0.002754828441150634,
    "2019-04-03T20:00:00": 0.0018141781187065262,
    "2019-04-03T21:00:00": 0.006580467610518426,
    "2019-04-03T22:00:00": 0.0031155400469283804,
    "2019-04-03T23:00:00": 0.0035878827414685855,
    "2019-04-04T00:00:00": 0.003965538312488318,
    "2019-04-04T01:00:00": 0.004766927881107455,
    "2019-04-04T02:00:00": 0.0030468843806824276,
    "2019-04-04T03:00:00": 0.004100991022502489,
    "2019-04-04T04:00:00": 0.005605927659621967,
    "2019-04-04T05:00:00": 0.004592755696716026,
    "2019-04-04T06:00:00": 0.009751800512104149,
    "2019-04-04T07:00:00": 0.005949350830823909,
    "2019-04-04T08:00:00": 0.47395313551839957,
    "2019-04-04T09:00:00": 0.4421109489937229,
    "2019-04-04T10:00:00": 0.9779204030573867,
    "2019-04-04T11:00:00": 0.018128495216624352,
    "2019-04-04T12:00:00": 0.00567666639630475,
    "2019-04-04T13:00:00": 0.0022385288497499493,
    "2019-04-04T14:00:00": 0.006772853389743723,
    "2019-04-04T15:00:00": 0.006139736643661238,
    "2019-04-04T16:00:00": 0.004202024973806826,
    "2019-04-04T17:00:00": 0.0023716099216757763,
    "2019-04-04T18:00:00": 0.004353393173996233,
    "2019-04-04T19:00:00": 0.0015956922734224066,
    "2019-04-04T20:00:00": 0.004247565951956554,
    "2019-04-04T21:00:00": 0.7788218043666947,
    "2019-04-04T22:00:00": 0.9831068264079569,
    "2019-04-04T23:00:00": 0.9827523097680895,
    "2019-04-05T00:00:00": 0.9718706051051531,
    "2019-04-05T01:00:00": 0.0017136499703454024,
    "2019-04-05T02:00:00": 0.003314184925174133,
    "2019-04-05T03:00:00": 0.0024700236181978805,
    "2019-04-05T04:00:00": 0.010083702206746654,
    "2019-04-05T05:00:00": 0.0,
    "2019-04-05T06:00:00": 0.009949179518594671,
    "2019-04-05T07:00:00": 0.9102183533331486,
    "2019-04-05T08:00:00": 0.9814885539164219,
    "2019-04-05T09:00:00": 0.9818546896287058,
    "2019-04-05T10:00:00": 0.9839637803677141,
    "2019-04-05T11:00:00": 0.9824188816395553,
    "2019-04-05T12:00:00": 0.932786533983856,
    "2019-04-05T13:00:00": 0.005396638097892141,
    "2019-04-05T14:00:00": 0.0004036936156083926,
    "2019-04-05T15:00:00": 0.001392017585292301,
    "2019-04-05T16:00:00": 0.002251597859887051,
    "2019-04-05T17:00:00": 0.014597370350753988,
    "2019-04-05T18:00:00": 0.9255512263782459,
    "2019-04-05T19:00:00": 0.9881506587651994,
    "2019-04-05T20:00:00": 0.9874906204531994,
    "2019-04-05T21:00:00": 0.00628154513356823,
    "2019-04-05T22:00:00": 0.006565495634134589,
    "2019-04-05T23:00:00": 0.0012006365506562512,
    "2019-04-06T00:00:00": 0.0019478356120728537,
    "2019-04-06T01:00:00": 0.00105262210866299,
    "2019-04-06T02:00:00": 0.003060061042092346,
    "2019-04-06T03:00:00": 0.0012771221374051505,
    "2019-04-06T04:00:00": 0.002915177395556763,
    "2019-04-06T05:00:00": 0.004170994727755998,
    "2019-04-06T06:00:00": 0.002311793098048357,
    "2019-04-06T07:00:00": 0.0025211037623407684,
    "2019-04-06T08:00:00": 0.001797642543067239,
    "2019-04-06T09:00:00": 0.001481740570615963,
    "2019-04-06T10:00:00": 0.003361946797316628,
    "2019-04-06T11:00:00": 0.009346627177586095,
    "2019-04-06T12:00:00": 0.001715785957388068,
    "2019-04-06T13:00:00": 0.001977332354038525,
    "2019-04-06T14:00:00": 0.003440058985723309,
    "2019-04-06T15:00:00": 0.0030971537531958027,
    "2019-04-06T16:00:00": 0.005085728967183567,
    "2019-04-06T17:00:00": 0.0011037144088748845
}
