# Supplementary material for: A data science approach for multi-sensor marine observatory data monitoring cold water corals (Paragorgia arborea) in two campaigns
Source: PLoS One. 2023 Jul 19;18(7):e0282723. doi: 10.1371/journal.pone.0282723 (PMC10355400; doi:10.1371/journal.pone.0282723)
Supplement: S1 Data — Time series of non-image sensor data with an hourly resolution used in the experiments described in this paper and the result time series of polyp activity estimation. (XZ) [file pone.0282723.s015.xz › S1_Data/final-activity-time-series/Gamma1_and_Gamma1-2_red_activity.json]

{
    "2017-11-22T15:00:00": 0.0006098312500413569,
    "2017-11-22T16:00:00": 0.03000152739405521,
    "2017-11-22T17:00:00": 0.15484780102744078,
    "2017-11-22T18:00:00": 0.0007354402190321606,
    "2017-11-22T19:00:00": 0.0007332224099431112,
    "2017-11-22T20:00:00": 0.0,
    "2017-11-22T21:00:00": 0.0014078728253581244,
    "2017-11-22T22:00:00": 0.006812800015880928,
    "2017-11-22T23:00:00": 0.0012587479867982448,
    "2017-11-23T00:00:00": 0.0006196646995572742,
    "2017-11-23T01:00:00": 0.001378288015131451,
    "2017-11-23T02:00:00": 0.001370192045243632,
    "2017-11-23T03:00:00": 0.001374199620069258,
    "2017-11-23T04:00:00": 0.005240400719860539,
    "2017-11-23T05:00:00": 0.00367441660578452,
    "2017-11-23T06:00:00": 0.0,
    "2017-11-23T07:00:00": 0.0017587157254148609,
    "2017-11-23T08:00:00": 0.0013501775215552729,
    "2017-11-23T09:00:00": 0.0,
    "2017-11-23T10:00:00": 0.0022492988269431653,
    "2017-11-23T11:00:00": 0.099875898734172,
    "2017-11-23T12:00:00": 0.1355579403426807,
    "2017-11-23T13:00:00": 0.0006530111067701066,
    "2017-11-23T14:00:00": 0.0006708292481552195,
    "2017-11-23T15:00:00": 0.0013922382064982747,
    "2017-11-23T16:00:00": 0.9029089816968809,
    "2017-11-23T17:00:00": 0.9765712095322162,
    "2017-11-23T18:00:00": 0.9605215853525154,
    "2017-11-23T19:00:00": 0.9485993168657817,
    "2017-11-23T20:00:00": 0.9425484996403788,
    "2017-11-23T21:00:00": 0.9452838682690392,
    "2017-11-23T22:00:00": 0.9931710076752932,
    "2017-11-23T23:00:00": 0.9928890128276631,
    "2017-11-24T00:00:00": 0.9883829950886608,
    "2017-11-24T01:00:00": 0.9922884634676705,
    "2017-11-24T02:00:00": 0.9908676263997325,
    "2017-11-24T03:00:00": 0.9901593021758609,
    "2017-11-24T04:00:00": 0.9899010527762662,
    "2017-11-24T05:00:00": 0.9883035655536903,
    "2017-11-24T06:00:00": 0.9937998519087833,
    "2017-11-24T07:00:00": 0.9866608591363508,
    "2017-11-24T08:00:00": 0.9890511990954993,
    "2017-11-24T09:00:00": 0.9896982995005245,
    "2017-11-24T10:00:00": 0.05788659213183649,
    "2017-11-24T11:00:00": 0.08858029551394161,
    "2017-11-24T12:00:00": 0.2042664135046538,
    "2017-11-24T13:00:00": 0.9025965881585234,
    "2017-11-24T14:00:00": 0.9444645718673945,
    "2017-11-24T15:00:00": 0.9486918394517416,
    "2017-11-24T16:00:00": 0.930539615031359,
    "2017-11-24T17:00:00": 0.9499303717587888,
    "2017-11-24T18:00:00": 0.9894796048085572,
    "2017-11-24T19:00:00": 0.9915834554535355,
    "2017-11-24T20:00:00": 0.9966871523627567,
    "2017-11-24T21:00:00": 0.9921104154001422,
    "2017-11-24T22:00:00": 0.9937926573686077,
    "2017-11-24T23:00:00": 0.3553892168401964,
    "2017-11-25T00:00:00": 0.9913540327017158,
    "2017-11-25T01:00:00": 0.9887011892452935,
    "2017-11-25T02:00:00": 0.9943442909894424,
    "2017-11-25T03:00:00": 0.9927224833110804,
    "2017-11-25T04:00:00": 0.9913994962410362,
    "2017-11-25T05:00:00": 0.2652176691565298,
    "2017-11-25T06:00:00": 0.9893464518025408,
    "2017-11-25T07:00:00": 0.9852098820293356,
    "2017-11-25T08:00:00": 0.9207365988968328,
    "2017-11-25T09:00:00": 0.20388029199959193,
    "2017-11-25T10:00:00": 0.9273767451938818,
    "2017-11-25T11:00:00": 0.02189904594858461,
    "2017-11-25T12:00:00": 0.8045652961570086,
    "2017-11-25T13:00:00": 0.08131593836346823,
    "2017-11-25T14:00:00": 0.9018595043808711,
    "2017-11-25T15:00:00": 0.13118948598184385,
    "2017-11-25T16:00:00": 0.5169644188357436,
    "2017-11-25T17:00:00": 0.12938692034882715,
    "2017-11-25T18:00:00": 0.1479595237553547,
    "2017-11-25T19:00:00": 0.9016229631218781,
    "2017-11-25T20:00:00": 0.9428580624457512,
    "2017-11-25T21:00:00": 0.175029334315389,
    "2017-11-25T22:00:00": 0.19630667694429998,
    "2017-11-25T23:00:00": 0.20022255733594685,
    "2017-11-26T00:00:00": 0.20174927359379197,
    "2017-11-26T01:00:00": 0.19756245602688358,
    "2017-11-26T02:00:00": 0.23494480204538615,
    "2017-11-26T03:00:00": 0.9760665700720693,
    "2017-11-26T04:00:00": 0.9883775261452215,
    "2017-11-26T05:00:00": 0.8827416981863314,
    "2017-11-26T06:00:00": 0.03842811820986214,
    "2017-11-26T07:00:00": 0.0006056707938039341,
    "2017-11-26T08:00:00": 0.001018098322303935,
    "2017-11-26T09:00:00": 0.0,
    "2017-11-26T10:00:00": 0.5500135540241224,
    "2017-11-26T11:00:00": 0.9857334687170376,
    "2017-11-26T12:00:00": 0.9873373037455347,
    "2017-11-26T13:00:00": 0.982464233369408,
    "2017-11-26T15:00:00": 0.9844877167509847,
    "2017-11-26T16:00:00": 0.9829533741031433,
    "2017-11-26T17:00:00": 0.9919873934893104,
    "2017-11-26T18:00:00": 0.9845233901126982,
    "2017-11-26T19:00:00": 0.9890966317075904,
    "2017-11-26T20:00:00": 0.9780664605663136,
    "2017-11-26T21:00:00": 0.9822277941948208,
    "2017-11-26T22:00:00": 0.9832962784434872,
    "2017-11-26T23:00:00": 0.9831291935552335,
    "2017-11-27T00:00:00": 0.9891757281062369,
    "2017-11-27T01:00:00": 0.9893269707835869,
    "2017-11-27T02:00:00": 0.9617091131769978,
    "2017-11-27T03:00:00": 0.9813657241189461,
    "2017-11-27T04:00:00": 0.1732815223234312,
    "2017-11-27T05:00:00": 0.1781867536942155,
    "2017-11-27T06:00:00": 0.1852684977742295,
    "2017-11-27T07:00:00": 0.6141178932897289,
    "2017-11-27T08:00:00": 0.9857968534989104,
    "2017-11-27T09:00:00": 0.9897037406950218,
    "2017-11-27T10:00:00": 0.9901139343879439,
    "2017-11-27T11:00:00": 0.9892724050832313,
    "2017-11-27T12:00:00": 0.9867991870181221,
    "2017-11-27T13:00:00": 0.9889530222840894,
    "2017-11-27T14:00:00": 0.9870628457078922,
    "2017-11-27T15:00:00": 0.9833059330997802,
    "2017-11-27T16:00:00": 0.9813633042473685,
    "2017-11-27T17:00:00": 0.9233240394057181,
    "2017-11-27T18:00:00": 0.9399501421315994,
    "2017-11-27T19:00:00": 0.9316350886016954,
    "2017-11-27T20:00:00": 0.1254313584093535,
    "2017-11-27T21:00:00": 0.006204785898658777,
    "2017-11-27T22:00:00": 0.001630895005906767,
    "2017-11-27T23:00:00": 0.0013077820849485223,
    "2017-11-28T00:00:00": 0.9012473790092133,
    "2017-11-28T01:00:00": 0.9544423471922516,
    "2017-11-28T02:00:00": 0.9845154480195488,
    "2017-11-28T03:00:00": 0.9266059610925343,
    "2017-11-28T04:00:00": 0.12649564118756557,
    "2017-11-28T05:00:00": 0.1353739580474072,
    "2017-11-28T06:00:00": 0.002185693845131198,
    "2017-11-28T07:00:00": 0.0034139672110274017,
    "2017-11-28T08:00:00": 0.06426531924174252,
    "2017-11-28T09:00:00": 0.08172065806375892,
    "2017-11-28T10:00:00": 0.08399685963784198,
    "2017-11-28T11:00:00": 0.17936628171531205,
    "2017-11-28T12:00:00": 0.24762850215843785,
    "2017-11-28T13:00:00": 0.9527122853894605,
    "2017-11-28T14:00:00": 0.9885274182040702,
    "2017-11-28T15:00:00": 0.9860221313189806,
    "2017-11-28T16:00:00": 0.9758466179826296,
    "2017-11-28T17:00:00": 0.9815970367528579,
    "2017-11-28T18:00:00": 0.9879354208347175,
    "2017-11-28T19:00:00": 0.9850777388487526,
    "2017-11-28T20:00:00": 0.9826411434673044,
    "2017-11-28T21:00:00": 0.9120751332010583,
    "2017-11-28T22:00:00": 0.13464964812858277,
    "2017-11-28T23:00:00": 0.12028335342293045,
    "2017-11-29T00:00:00": 0.12708975513153214,
    "2017-11-29T01:00:00": 0.1364279155759293,
    "2017-11-29T02:00:00": 0.005123317049922554,
    "2017-11-29T03:00:00": 0.002299346899120203,
    "2017-11-29T04:00:00": 0.001410170517170582,
    "2017-11-29T05:00:00": 0.0017179693305028787,
    "2017-11-29T06:00:00": 0.0,
    "2017-11-29T07:00:00": 0.06337185286190816,
    "2017-11-29T08:00:00": 0.12389649849134313,
    "2017-11-29T09:00:00": 0.12686068066141776,
    "2017-12-07T12:00:00": 0.013622280781062219,
    "2017-12-07T13:00:00": 0.32933925243699125,
    "2017-12-07T14:00:00": 0.9097244343391674,
    "2017-12-07T15:00:00": 0.19557446298911751,
    "2017-12-07T16:00:00": 0.20345854826103393,
    "2017-12-07T17:00:00": 0.1954349035398325,
    "2017-12-07T18:00:00": 0.19232495035171332,
    "2017-12-07T19:00:00": 0.14635171790850213,
    "2017-12-07T20:00:00": 0.15319579378197343,
    "2017-12-07T21:00:00": 0.6561344454814715,
    "2017-12-07T22:00:00": 0.0,
    "2017-12-07T23:00:00": 0.0,
    "2017-12-08T00:00:00": 0.0,
    "2017-12-08T01:00:00": 0.859386700990918,
    "2017-12-08T02:00:00": 0.9866627601544906,
    "2017-12-08T03:00:00": 0.9934082804880173,
    "2017-12-08T04:00:00": 0.9928308419958287,
    "2017-12-08T05:00:00": 0.9927577617155371,
    "2017-12-08T06:00:00": 0.9943059410411722,
    "2017-12-08T07:00:00": 0.995308681480734,
    "2017-12-08T08:00:00": 0.9918972174289684,
    "2017-12-08T09:00:00": 0.9963665230852983,
    "2017-12-08T10:00:00": 0.9935838872844331,
    "2017-12-08T11:00:00": 0.9964713044532814,
    "2017-12-08T12:00:00": 0.9933159602573567,
    "2017-12-08T13:00:00": 0.993394837740109,
    "2017-12-08T14:00:00": 0.9948236989797467,
    "2017-12-08T15:00:00": 0.9934488705925133,
    "2017-12-08T16:00:00": 0.9964856649143821,
    "2017-12-08T17:00:00": 0.9958999430652944,
    "2017-12-08T18:00:00": 0.9917291949535014,
    "2017-12-08T19:00:00": 0.11383439608165502,
    "2017-12-08T20:00:00": 0.03898220735086838,
    "2017-12-08T21:00:00": 0.0,
    "2017-12-08T22:00:00": 0.0018339103391608758,
    "2017-12-08T23:00:00": 0.000628542695191077,
    "2017-12-09T00:00:00": 0.0006509524462107716,
    "2017-12-09T01:00:00": 0.0007120011753670196,
    "2017-12-09T02:00:00": 0.017257749232058084,
    "2017-12-09T03:00:00": 0.11249758154342385,
    "2017-12-09T04:00:00": 0.1982880863887628,
    "2017-12-09T05:00:00": 0.1843528927643387,
    "2017-12-09T06:00:00": 0.05205730280393187,
    "2017-12-09T07:00:00": 0.0,
    "2017-12-09T08:00:00": 0.0005685682707022615,
    "2017-12-09T09:00:00": 0.31410973943606924,
    "2017-12-09T10:00:00": 0.9440124545190965,
    "2017-12-09T11:00:00": 0.9626531267643907,
    "2017-12-09T12:00:00": 0.9940407558122442,
    "2017-12-09T13:00:00": 0.9950026677627295,
    "2017-12-09T14:00:00": 0.9907677542329592,
    "2017-12-09T15:00:00": 0.9775504082834006,
    "2017-12-09T16:00:00": 0.9889622834941768,
    "2017-12-09T17:00:00": 0.19515569542816097,
    "2017-12-09T18:00:00": 0.025873995911371756,
    "2017-12-09T19:00:00": 0.0,
    "2017-12-09T20:00:00": 0.0,
    "2017-12-09T21:00:00": 0.0,
    "2017-12-09T22:00:00": 0.5452741824279086,
    "2017-12-09T23:00:00": 0.8131506610585177,
    "2017-12-10T00:00:00": 0.9264792474644079,
    "2017-12-10T01:00:00": 0.9721416431930048,
    "2017-12-10T02:00:00": 0.9916121964134343,
    "2017-12-10T03:00:00": 0.9918129917664292,
    "2017-12-10T04:00:00": 0.9944280130025862,
    "2017-12-10T05:00:00": 0.9900986366296369,
    "2017-12-10T06:00:00": 0.9918738124539319,
    "2017-12-10T07:00:00": 0.9911030196457031,
    "2017-12-10T08:00:00": 0.9919796655728546,
    "2017-12-10T09:00:00": 0.9949402514426705,
    "2017-12-10T10:00:00": 0.9954968657817109,
    "2017-12-10T11:00:00": 0.9905546333076165,
    "2017-12-10T12:00:00": 0.0,
    "2017-12-10T13:00:00": 0.0017870029897934638,
    "2017-12-10T14:00:00": 0.0006248792846836407,
    "2017-12-10T15:00:00": 0.0006607352388330049,
    "2017-12-10T16:00:00": 0.0011675722470924604,
    "2017-12-10T17:00:00": 0.001660162935578832,
    "2017-12-10T18:00:00": 0.0007743904522212479,
    "2017-12-10T19:00:00": 0.0016415885246298854,
    "2017-12-10T20:00:00": 0.06740654627694007,
    "2017-12-10T21:00:00": 0.025668279886019267,
    "2017-12-10T22:00:00": 0.02587017341171407,
    "2017-12-10T23:00:00": 0.05434301697188501,
    "2017-12-11T00:00:00": 0.878336172302352,
    "2017-12-11T01:00:00": 0.9515777212790428,
    "2017-12-11T02:00:00": 0.9444337334034405,
    "2017-12-11T03:00:00": 0.9737628685459737,
    "2017-12-11T04:00:00": 0.988163557828711,
    "2017-12-11T05:00:00": 0.9911620488902042,
    "2017-12-11T06:00:00": 0.9956834411774567,
    "2017-12-11T07:00:00": 0.993332465803126,
    "2017-12-11T08:00:00": 0.9909904227538979,
    "2017-12-11T09:00:00": 0.9918332476863803,
    "2017-12-11T10:00:00": 0.9901313500305814,
    "2017-12-11T11:00:00": 0.9467551281872467,
    "2017-12-11T12:00:00": 0.9522933734639558,
    "2017-12-11T13:00:00": 0.9464667460526486,
    "2017-12-11T14:00:00": 0.9482636824334445,
    "2017-12-11T15:00:00": 0.9496405570882395,
    "2017-12-11T16:00:00": 0.013219609661000666,
    "2017-12-11T17:00:00": 0.7815792455954526,
    "2017-12-11T18:00:00": 0.8061086719709907,
    "2017-12-11T19:00:00": 0.8441491709927345,
    "2017-12-11T20:00:00": 0.947382664781806,
    "2017-12-11T21:00:00": 0.9506420544125892,
    "2017-12-11T22:00:00": 0.954375416189182,
    "2017-12-11T23:00:00": 0.9846118092329145,
    "2017-12-12T00:00:00": 0.9979180219590895,
    "2017-12-12T01:00:00": 0.9964029786108007,
    "2017-12-12T02:00:00": 0.9878751813848934,
    "2017-12-12T03:00:00": 0.993549963317308,
    "2017-12-12T04:00:00": 0.9922840994024246,
    "2017-12-12T05:00:00": 0.9926262827315799,
    "2017-12-12T06:00:00": 0.9939832273118208,
    "2017-12-12T07:00:00": 0.9893716152670309,
    "2017-12-12T08:00:00": 0.9911401625442062,
    "2017-12-15T15:00:00": 0.08855012177898627,
    "2017-12-15T16:00:00": 0.04215862943803063,
    "2017-12-15T17:00:00": 0.027114967462039046,
    "2017-12-15T18:00:00": 0.0006522164488988412,
    "2017-12-15T19:00:00": 0.0005926940937217926,
    "2017-12-15T20:00:00": 0.0,
    "2017-12-15T21:00:00": 0.13755638289493036,
    "2017-12-15T22:00:00": 0.9279298318895326,
    "2017-12-15T23:00:00": 0.9489083182063618,
    "2017-12-16T00:00:00": 0.8534730332818283,
    "2017-12-16T01:00:00": 0.9018100666738889,
    "2017-12-16T02:00:00": 0.9370031234298168,
    "2017-12-16T03:00:00": 0.9326962233792722,
    "2017-12-16T04:00:00": 0.9451519557989694,
    "2017-12-16T05:00:00": 0.0,
    "2017-12-16T06:00:00": 0.000663850331925166,
    "2017-12-16T07:00:00": 0.005079638880799301,
    "2017-12-16T08:00:00": 0.009770870263305653,
    "2017-12-16T09:00:00": 0.10206985605005456,
    "2017-12-16T10:00:00": 0.7800285455482662,
    "2017-12-16T11:00:00": 0.9212117066656433,
    "2017-12-16T12:00:00": 0.946637352561635,
    "2017-12-16T13:00:00": 0.9466569832729925,
    "2017-12-16T14:00:00": 0.9488526062878765,
    "2017-12-16T15:00:00": 0.9429401323578173,
    "2017-12-16T16:00:00": 0.9478743120182977,
    "2017-12-16T17:00:00": 0.9378091626453119,
    "2017-12-16T18:00:00": 0.6701498454075443,
    "2017-12-16T19:00:00": 0.09977410577524196,
    "2017-12-16T20:00:00": 0.0006476978319167311,
    "2017-12-16T21:00:00": 0.0014451524806554392,
    "2017-12-16T22:00:00": 0.005161679509213627,
    "2017-12-16T23:00:00": 0.00149458213974343,
    "2017-12-17T00:00:00": 0.0007050776695795072,
    "2017-12-17T01:00:00": 0.004153067088840936,
    "2017-12-17T02:00:00": 0.0,
    "2017-12-17T03:00:00": 0.003496994096124165,
    "2017-12-17T04:00:00": 0.0,
    "2017-12-17T06:00:00": 0.0,
    "2017-12-17T07:00:00": 0.001854252381220763,
    "2017-12-17T08:00:00": 0.0010103647530282562,
    "2017-12-17T09:00:00": 0.0006818259298401119,
    "2017-12-17T10:00:00": 0.0006653624803803371,
    "2017-12-17T11:00:00": 0.0006715687390443236,
    "2017-12-17T12:00:00": 0.000677075035845149,
    "2017-12-17T13:00:00": 0.001695988422052372,
    "2017-12-17T14:00:00": 0.004429685049952959,
    "2017-12-17T15:00:00": 0.0009319664492078285,
    "2017-12-17T16:00:00": 0.024944855700938896,
    "2017-12-17T17:00:00": 0.6503389609622321,
    "2017-12-17T18:00:00": 0.8086794899728569,
    "2017-12-17T19:00:00": 0.8670609300747472,
    "2017-12-17T20:00:00": 0.9273605927066153,
    "2017-12-17T21:00:00": 0.9479497023919086,
    "2017-12-17T22:00:00": 0.9336452474381056,
    "2017-12-17T23:00:00": 0.9371756481546119,
    "2017-12-18T00:00:00": 0.9313930438373355,
    "2017-12-18T01:00:00": 0.9424889494584607,
    "2017-12-18T02:00:00": 0.927784215806607,
    "2017-12-18T03:00:00": 0.8518618469158207,
    "2017-12-18T04:00:00": 0.006917362313035703,
    "2017-12-18T05:00:00": 0.5681288779524167,
    "2017-12-18T06:00:00": 0.40573315082659883,
    "2017-12-18T07:00:00": 0.0035744097943109093,
    "2017-12-18T08:00:00": 0.0043962090417050325,
    "2017-12-18T09:00:00": 0.0021221741871566245,
    "2017-12-18T10:00:00": 0.0,
    "2017-12-18T11:00:00": 0.007782891892520662,
    "2017-12-18T12:00:00": 0.0016426457848134023,
    "2017-12-18T13:00:00": 0.005318303591699587,
    "2017-12-18T14:00:00": 0.0053855952088314825,
    "2017-12-18T15:00:00": 0.002699752216695874,
    "2017-12-18T16:00:00": 0.2395980631844015,
    "2017-12-18T17:00:00": 0.8531490768420686,
    "2017-12-18T18:00:00": 0.9190080423861627,
    "2017-12-18T19:00:00": 0.9319704915354226,
    "2017-12-18T20:00:00": 0.8395309228830272,
    "2017-12-18T21:00:00": 0.9003470727648207,
    "2017-12-18T22:00:00": 0.9192796477995895,
    "2017-12-18T23:00:00": 0.9350083352576788,
    "2017-12-19T00:00:00": 0.9375114831366895,
    "2017-12-19T01:00:00": 0.9382976120163895,
    "2017-12-19T02:00:00": 0.9097906696540143,
    "2017-12-19T03:00:00": 0.8527802233856933,
    "2017-12-19T04:00:00": 0.8469922034987432,
    "2017-12-19T05:00:00": 0.7913916111916642,
    "2017-12-19T06:00:00": 0.8393802477450889,
    "2017-12-19T07:00:00": 0.8134921781684616,
    "2017-12-19T08:00:00": 0.004046197796823068,
    "2017-12-19T09:00:00": 0.04051601653441454,
    "2017-12-19T10:00:00": 0.059962338431259615,
    "2017-12-19T11:00:00": 0.0716909303591404,
    "2017-12-19T12:00:00": 0.001590981159721387,
    "2017-12-19T13:00:00": 0.0014723685502077675,
    "2017-12-19T14:00:00": 0.13353404841490357,
    "2017-12-19T15:00:00": 0.7913897625097448,
    "2017-12-19T16:00:00": 0.8775715102797434,
    "2017-12-19T17:00:00": 0.9490505028971903,
    "2017-12-19T18:00:00": 0.9618526077210194,
    "2017-12-19T19:00:00": 0.1888000236347519,
    "2017-12-19T20:00:00": 0.18842188511595587,
    "2017-12-19T21:00:00": 0.00873602515223861,
    "2017-12-19T22:00:00": 0.05160812236087309,
    "2017-12-19T23:00:00": 0.0569928220760728,
    "2017-12-20T00:00:00": 0.6772711202058603,
    "2017-12-20T01:00:00": 0.0019906678899779835,
    "2017-12-20T02:00:00": 0.0010199872919616083,
    "2017-12-20T03:00:00": 0.0,
    "2017-12-20T04:00:00": 0.09063338588736577,
    "2017-12-20T05:00:00": 0.9597726211545121,
    "2017-12-20T06:00:00": 0.9889392676428996,
    "2017-12-20T07:00:00": 0.0,
    "2017-12-20T08:00:00": 0.0,
    "2017-12-20T09:00:00": 0.0,
    "2017-12-20T10:00:00": 0.00695571973445291,
    "2017-12-20T11:00:00": 0.09565340143312986,
    "2017-12-20T12:00:00": 0.5436024755041223,
    "2017-12-20T13:00:00": 0.40135609884799234,
    "2017-12-20T14:00:00": 0.2613752487832015,
    "2017-12-20T15:00:00": 0.8134172081620992,
    "2017-12-20T16:00:00": 0.9346316372815158,
    "2017-12-20T17:00:00": 0.9129862364349715,
    "2017-12-20T18:00:00": 0.12791606221412374,
    "2017-12-20T19:00:00": 0.8667647429422811,
    "2017-12-20T20:00:00": 0.7552470863795411,
    "2017-12-20T21:00:00": 0.33701701443581156,
    "2017-12-20T22:00:00": 0.014588321055381853,
    "2017-12-20T23:00:00": 0.0018046314060404622,
    "2017-12-21T00:00:00": 0.003039208743478979,
    "2017-12-21T01:00:00": 0.0008331989464064936,
    "2017-12-21T02:00:00": 0.0,
    "2017-12-21T03:00:00": 0.0,
    "2017-12-21T04:00:00": 0.0,
    "2017-12-21T05:00:00": 0.0,
    "2017-12-21T06:00:00": 0.001220686906264532,
    "2017-12-21T07:00:00": 0.0,
    "2017-12-21T08:00:00": 0.0,
    "2017-12-21T09:00:00": 0.0,
    "2017-12-21T10:00:00": 0.0,
    "2017-12-21T11:00:00": 0.0,
    "2017-12-21T12:00:00": 0.0,
    "2017-12-21T13:00:00": 0.0,
    "2017-12-21T14:00:00": 0.0,
    "2017-12-21T15:00:00": 0.8602577254536115,
    "2017-12-21T16:00:00": 0.8726115560291685,
    "2017-12-21T17:00:00": 0.9048161960158853,
    "2017-12-21T18:00:00": 0.8107044230068512,
    "2017-12-21T19:00:00": 0.0,
    "2017-12-21T20:00:00": 0.0,
    "2017-12-21T21:00:00": 0.0,
    "2017-12-21T22:00:00": 0.0,
    "2017-12-21T23:00:00": 0.0,
    "2017-12-22T00:00:00": 0.0,
    "2017-12-22T01:00:00": 0.0,
    "2017-12-22T02:00:00": 0.0,
    "2017-12-22T03:00:00": 0.0,
    "2017-12-22T04:00:00": 0.0,
    "2017-12-22T05:00:00": 0.0,
    "2017-12-22T06:00:00": 0.0031836612103919508,
    "2017-12-22T07:00:00": 0.0,
    "2017-12-22T08:00:00": 0.003319191168979694,
    "2017-12-22T09:00:00": 0.0038929527907942537,
    "2017-12-22T10:00:00": 0.11051932950348556,
    "2017-12-22T11:00:00": 0.8937899637638298,
    "2017-12-22T12:00:00": 0.9414785466962632,
    "2017-12-22T13:00:00": 0.9817881699882303,
    "2017-12-22T14:00:00": 0.9658220937324622,
    "2017-12-22T15:00:00": 0.5956265385045598,
    "2017-12-22T16:00:00": 0.9214322681530351,
    "2017-12-22T17:00:00": 0.9507132226274817,
    "2017-12-22T18:00:00": 0.7002652420186217,
    "2017-12-22T19:00:00": 0.0,
    "2017-12-22T20:00:00": 0.0,
    "2017-12-22T21:00:00": 0.0,
    "2017-12-22T22:00:00": 0.7627929402867479,
    "2017-12-22T23:00:00": 0.7527508642637821,
    "2017-12-23T00:00:00": 0.5604281298703229,
    "2017-12-23T01:00:00": 0.0,
    "2017-12-23T02:00:00": 0.0,
    "2017-12-23T03:00:00": 0.0,
    "2017-12-23T04:00:00": 0.0,
    "2017-12-23T05:00:00": 0.5622262283936419,
    "2017-12-23T06:00:00": 0.9264220948435808,
    "2017-12-23T07:00:00": 0.9411150885055277,
    "2017-12-23T08:00:00": 0.949560582656906,
    "2017-12-23T09:00:00": 0.0,
    "2017-12-23T10:00:00": 0.0,
    "2017-12-23T11:00:00": 0.0,
    "2017-12-23T12:00:00": 0.7890644857816116,
    "2017-12-23T13:00:00": 0.9464378967283695,
    "2017-12-23T14:00:00": 0.9482388316268235,
    "2017-12-23T15:00:00": 0.6818652778943283,
    "2017-12-23T16:00:00": 0.7429827255093496,
    "2017-12-23T17:00:00": 0.4633101327003067,
    "2017-12-23T18:00:00": 0.9420312616169433,
    "2017-12-23T19:00:00": 0.937646843927067,
    "2017-12-23T20:00:00": 0.9425475347006292,
    "2017-12-23T21:00:00": 0.9205533436668965,
    "2017-12-23T22:00:00": 0.8694384960061894,
    "2017-12-23T23:00:00": 0.8293518485217124,
    "2017-12-24T00:00:00": 0.0,
    "2017-12-24T01:00:00": 0.0,
    "2017-12-24T02:00:00": 0.0,
    "2017-12-24T03:00:00": 0.2911132809112665,
    "2017-12-24T04:00:00": 0.9122545222765104,
    "2017-12-24T05:00:00": 0.9310735020304365,
    "2017-12-24T06:00:00": 0.9378786545696145,
    "2017-12-24T07:00:00": 0.946244792309471,
    "2017-12-24T08:00:00": 0.9313240016682978,
    "2017-12-24T09:00:00": 0.9458945737516655,
    "2017-12-24T10:00:00": 0.9429445125909315,
    "2017-12-24T11:00:00": 0.9368741508786302,
    "2017-12-24T12:00:00": 0.9371416873105382,
    "2017-12-24T13:00:00": 0.0,
    "2017-12-24T14:00:00": 0.0,
    "2017-12-24T15:00:00": 0.0,
    "2017-12-24T16:00:00": 0.0,
    "2017-12-24T17:00:00": 0.26019596588863125,
    "2017-12-24T18:00:00": 0.0,
    "2017-12-24T19:00:00": 0.0,
    "2017-12-24T20:00:00": 0.0033367278400104,
    "2017-12-24T21:00:00": 0.0,
    "2017-12-24T22:00:00": 0.0,
    "2017-12-24T23:00:00": 0.0,
    "2017-12-25T00:00:00": 0.0,
    "2017-12-25T01:00:00": 0.0,
    "2017-12-25T02:00:00": 0.0,
    "2017-12-25T03:00:00": 0.0010937287353574784,
    "2017-12-25T04:00:00": 0.0,
    "2017-12-25T05:00:00": 0.0,
    "2017-12-25T06:00:00": 0.0,
    "2017-12-25T07:00:00": 0.0,
    "2017-12-25T08:00:00": 0.6127512229372201,
    "2017-12-25T09:00:00": 0.0,
    "2017-12-25T10:00:00": 0.0,
    "2017-12-25T11:00:00": 0.0,
    "2017-12-25T12:00:00": 0.0,
    "2017-12-25T13:00:00": 0.0,
    "2017-12-25T14:00:00": 0.0,
    "2017-12-25T15:00:00": 0.0,
    "2017-12-25T16:00:00": 0.0,
    "2017-12-25T17:00:00": 0.0,
    "2017-12-25T18:00:00": 0.0018353675323483528,
    "2017-12-25T19:00:00": 0.0017962395077074384,
    "2017-12-25T20:00:00": 0.0,
    "2017-12-25T21:00:00": 0.0016883359042598274,
    "2017-12-25T22:00:00": 0.001725825222175201,
    "2017-12-25T23:00:00": 0.0030913921595645,
    "2017-12-26T00:00:00": 0.0018550537286903127,
    "2017-12-26T01:00:00": 0.003085468135182041,
    "2017-12-26T02:00:00": 0.002821327233799613,
    "2017-12-26T03:00:00": 0.0031341192362617327,
    "2017-12-26T04:00:00": 0.0019645596057827237,
    "2017-12-26T05:00:00": 0.0035438720951801385,
    "2017-12-26T06:00:00": 0.001855408352592689,
    "2017-12-26T07:00:00": 0.003076454358495003,
    "2017-12-26T08:00:00": 0.0,
    "2017-12-26T09:00:00": 0.0,
    "2017-12-26T10:00:00": 0.0018351439869646,
    "2017-12-26T11:00:00": 0.0013189073188179014,
    "2017-12-26T12:00:00": 0.001784417605819546,
    "2017-12-26T13:00:00": 0.0018118185313842163,
    "2017-12-26T14:00:00": 0.0,
    "2017-12-26T15:00:00": 0.0,
    "2017-12-26T16:00:00": 0.0013961719979024645,
    "2017-12-26T17:00:00": 0.0,
    "2017-12-26T18:00:00": 0.0,
    "2017-12-26T19:00:00": 0.0,
    "2017-12-26T20:00:00": 0.0,
    "2017-12-26T21:00:00": 0.0,
    "2017-12-26T22:00:00": 0.0,
    "2017-12-26T23:00:00": 0.0005894240485011788,
    "2017-12-27T00:00:00": 0.0011980338808460134,
    "2017-12-27T01:00:00": 0.0,
    "2017-12-27T02:00:00": 0.0007250564235637886,
    "2017-12-27T03:00:00": 0.9026692831121861,
    "2017-12-27T04:00:00": 0.9307515974577765,
    "2017-12-27T05:00:00": 0.9406928202345991,
    "2017-12-27T06:00:00": 0.9438968093944079,
    "2017-12-27T07:00:00": 0.9352134285901437,
    "2017-12-27T08:00:00": 0.9449879004180409,
    "2017-12-27T09:00:00": 0.9464056693664056,
    "2017-12-27T10:00:00": 0.9513521632734513,
    "2017-12-27T11:00:00": 0.9169247232200233,
    "2017-12-27T12:00:00": 0.7314424979962855,
    "2017-12-27T13:00:00": 0.0,
    "2017-12-27T14:00:00": 0.0,
    "2017-12-27T15:00:00": 0.6752008856336229,
    "2017-12-27T16:00:00": 0.8441683512051978,
    "2017-12-27T17:00:00": 0.9253251135363598,
    "2017-12-27T18:00:00": 0.9463562432829471,
    "2017-12-27T19:00:00": 0.9484760519720035,
    "2017-12-27T20:00:00": 0.9463850738119426,
    "2017-12-27T21:00:00": 0.9421760916815324,
    "2017-12-27T22:00:00": 0.9423954616921051,
    "2017-12-27T23:00:00": 0.0008826500770989526,
    "2017-12-28T00:00:00": 0.0012006914326525965,
    "2017-12-28T01:00:00": 0.0,
    "2017-12-28T02:00:00": 0.005471086311399338,
    "2017-12-28T03:00:00": 0.8439076288628514,
    "2017-12-28T04:00:00": 0.9403898686134473,
    "2017-12-28T05:00:00": 0.95260740484381,
    "2017-12-28T06:00:00": 0.946458123194488,
    "2017-12-28T07:00:00": 0.9485676570818288,
    "2017-12-28T08:00:00": 0.9457879899635617,
    "2017-12-28T09:00:00": 0.14909817566481665,
    "2017-12-28T10:00:00": 0.0,
    "2017-12-28T11:00:00": 0.0009629347367120155,
    "2017-12-28T12:00:00": 0.0,
    "2017-12-28T13:00:00": 0.0,
    "2017-12-28T14:00:00": 0.0,
    "2017-12-28T15:00:00": 0.030000348190948885,
    "2017-12-28T16:00:00": 0.0,
    "2017-12-28T17:00:00": 0.0,
    "2017-12-28T18:00:00": 0.0,
    "2017-12-28T19:00:00": 0.7315553128798868,
    "2017-12-28T20:00:00": 0.0,
    "2017-12-28T21:00:00": 0.0,
    "2017-12-28T22:00:00": 0.013680382936788273,
    "2017-12-28T23:00:00": 0.0,
    "2017-12-29T00:00:00": 0.0,
    "2017-12-29T01:00:00": 0.0,
    "2017-12-29T02:00:00": 0.0,
    "2017-12-29T03:00:00": 0.0,
    "2017-12-29T04:00:00": 0.0,
    "2017-12-29T05:00:00": 0.0,
    "2017-12-29T06:00:00": 0.0,
    "2017-12-29T07:00:00": 0.001903218914684518,
    "2017-12-29T08:00:00": 0.0,
    "2017-12-29T09:00:00": 0.0,
    "2017-12-29T10:00:00": 0.0,
    "2017-12-29T11:00:00": 0.0,
    "2017-12-29T12:00:00": 0.0,
    "2017-12-29T13:00:00": 0.0005914493325071819,
    "2017-12-29T14:00:00": 0.0,
    "2017-12-29T15:00:00": 0.0025051036296321926,
    "2017-12-29T16:00:00": 0.0,
    "2017-12-29T17:00:00": 0.3828364788431835,
    "2017-12-29T18:00:00": 0.8900656951185488,
    "2017-12-29T19:00:00": 0.9378309752317182,
    "2017-12-29T20:00:00": 0.9373339045165077,
    "2017-12-29T21:00:00": 0.9507854618031527,
    "2017-12-29T22:00:00": 0.9491224051246,
    "2017-12-29T23:00:00": 0.947147101002646,
    "2017-12-30T00:00:00": 0.9467870632679315,
    "2017-12-30T01:00:00": 0.9479177643372101,
    "2017-12-30T02:00:00": 0.9465407619677406,
    "2017-12-30T03:00:00": 0.9430007759901179,
    "2017-12-30T04:00:00": 0.9467265490926352,
    "2017-12-30T05:00:00": 0.9497937882718488,
    "2017-12-30T06:00:00": 0.9517078763254394,
    "2017-12-30T07:00:00": 0.9605781351534599,
    "2017-12-30T08:00:00": 0.9540784231556536,
    "2017-12-30T09:00:00": 0.9585271318380795,
    "2017-12-30T10:00:00": 0.9579596666533586,
    "2017-12-30T11:00:00": 0.9598770368704415,
    "2017-12-30T12:00:00": 0.9610090450614288,
    "2017-12-30T13:00:00": 0.9427964235806747,
    "2017-12-30T14:00:00": 0.9459102724550382,
    "2017-12-30T15:00:00": 0.0,
    "2017-12-30T16:00:00": 0.0007741967708502429,
    "2017-12-30T17:00:00": 0.0,
    "2017-12-30T18:00:00": 0.0,
    "2017-12-30T19:00:00": 0.10312384489484247,
    "2017-12-30T20:00:00": 0.4484695604676815,
    "2017-12-30T21:00:00": 0.22349073057363683,
    "2017-12-30T22:00:00": 0.0,
    "2017-12-30T23:00:00": 0.7015781935817926,
    "2017-12-31T00:00:00": 0.9247066358411175,
    "2017-12-31T01:00:00": 0.9459857784800099,
    "2017-12-31T02:00:00": 0.9373267586815297,
    "2017-12-31T03:00:00": 0.0,
    "2017-12-31T04:00:00": 0.8417128015356998,
    "2017-12-31T05:00:00": 0.6461192677195884,
    "2017-12-31T06:00:00": 0.0,
    "2017-12-31T07:00:00": 0.0,
    "2017-12-31T08:00:00": 0.0,
    "2017-12-31T09:00:00": 0.0,
    "2017-12-31T10:00:00": 0.2809542933118918,
    "2017-12-31T11:00:00": 0.00289758539912992,
    "2017-12-31T12:00:00": 0.0,
    "2017-12-31T13:00:00": 0.0,
    "2017-12-31T14:00:00": 0.0,
    "2017-12-31T15:00:00": 0.0,
    "2017-12-31T16:00:00": 0.0,
    "2017-12-31T17:00:00": 0.0,
    "2017-12-31T18:00:00": 0.0,
    "2017-12-31T19:00:00": 0.0,
    "2017-12-31T20:00:00": 0.0,
    "2017-12-31T21:00:00": 0.0,
    "2017-12-31T22:00:00": 0.0,
    "2017-12-31T23:00:00": 0.0,
    "2018-01-01T00:00:00": 0.02834632130687167,
    "2018-01-01T01:00:00": 0.7192677519763748,
    "2018-01-01T02:00:00": 0.7230756411748547,
    "2018-01-01T03:00:00": 0.0,
    "2018-01-01T04:00:00": 0.8765845085890318,
    "2018-01-01T05:00:00": 0.0,
    "2018-01-01T06:00:00": 0.0,
    "2018-01-01T07:00:00": 0.0,
    "2018-01-01T08:00:00": 0.0,
    "2018-01-01T09:00:00": 0.0007464780264924551,
    "2018-01-01T10:00:00": 0.007361281764535418,
    "2018-01-01T11:00:00": 0.44950385457526565,
    "2018-01-01T12:00:00": 0.15242587608036134,
    "2018-01-01T13:00:00": 0.0,
    "2018-01-01T14:00:00": 0.0015520258891127034,
    "2018-01-01T15:00:00": 0.0,
    "2018-01-01T16:00:00": 0.0,
    "2018-01-01T17:00:00": 0.0,
    "2018-01-01T18:00:00": 0.0,
    "2018-01-01T19:00:00": 0.0,
    "2018-01-01T20:00:00": 0.0010902549967324701,
    "2018-01-01T21:00:00": 0.0,
    "2018-01-01T22:00:00": 0.0,
    "2018-01-01T23:00:00": 0.0,
    "2018-01-02T00:00:00": 0.0,
    "2018-01-02T01:00:00": 0.00119438081942995,
    "2018-01-02T02:00:00": 0.000657960212758899,
    "2018-01-02T03:00:00": 0.0,
    "2018-01-02T04:00:00": 0.0,
    "2018-01-02T05:00:00": 0.0,
    "2018-01-02T06:00:00": 0.0,
    "2018-01-02T07:00:00": 0.0,
    "2018-01-02T08:00:00": 0.007937021333290478,
    "2018-01-02T09:00:00": 0.0,
    "2018-01-02T10:00:00": 0.0,
    "2018-01-02T11:00:00": 0.0,
    "2018-01-02T12:00:00": 0.0,
    "2018-01-02T13:00:00": 0.0,
    "2018-01-02T14:00:00": 0.0,
    "2018-01-02T15:00:00": 0.0,
    "2018-01-02T16:00:00": 0.0006455739685623245,
    "2018-01-02T17:00:00": 0.0007939121639105172,
    "2018-01-02T18:00:00": 0.0008163888595223832,
    "2018-01-02T19:00:00": 0.0,
    "2018-01-02T20:00:00": 0.0,
    "2018-01-02T21:00:00": 0.1429063733451624,
    "2018-01-02T22:00:00": 0.5850895446558584,
    "2018-01-02T23:00:00": 0.3811134858656705,
    "2018-01-03T00:00:00": 0.5351868778171369,
    "2018-01-03T01:00:00": 0.9525584768721521,
    "2018-01-03T02:00:00": 0.941639647339371,
    "2018-01-03T03:00:00": 0.9390789273890712,
    "2018-01-03T04:00:00": 0.9418440469412983,
    "2018-01-03T05:00:00": 0.9471957709397432,
    "2018-01-03T06:00:00": 0.9206411604567448,
    "2018-01-03T07:00:00": 0.04705110564450325,
    "2018-01-03T08:00:00": 0.0009952461116581436,
    "2018-01-03T09:00:00": 0.0,
    "2018-01-03T10:00:00": 0.10022585032749495,
    "2018-01-03T11:00:00": 0.40755099443921616,
    "2018-01-03T12:00:00": 0.931486667280456,
    "2018-01-03T13:00:00": 0.9315013793278001,
    "2018-01-03T14:00:00": 0.3347899886499053,
    "2018-01-03T15:00:00": 0.0,
    "2018-01-03T16:00:00": 0.0,
    "2018-01-03T17:00:00": 0.0,
    "2018-01-03T18:00:00": 0.0,
    "2018-01-03T19:00:00": 0.0,
    "2018-01-03T20:00:00": 0.014124646299374372,
    "2018-01-03T21:00:00": 0.0,
    "2018-01-03T22:00:00": 0.0,
    "2018-01-03T23:00:00": 0.0,
    "2018-01-04T00:00:00": 0.0,
    "2018-01-04T01:00:00": 0.5607462756697248,
    "2018-01-04T02:00:00": 0.8218504481059117,
    "2018-01-04T03:00:00": 0.9224697688263365,
    "2018-01-04T04:00:00": 0.9396850493991135,
    "2018-01-04T05:00:00": 0.9509677208522724,
    "2018-01-04T06:00:00": 0.9448218077555748,
    "2018-01-04T07:00:00": 0.0,
    "2018-01-04T08:00:00": 0.0,
    "2018-01-04T09:00:00": 0.0,
    "2018-01-04T10:00:00": 0.0,
    "2018-01-04T11:00:00": 0.33396932853770284,
    "2018-01-04T12:00:00": 0.9027606098184677,
    "2018-01-04T13:00:00": 0.9470627895166976,
    "2018-01-04T14:00:00": 0.9495813592353997,
    "2018-01-04T15:00:00": 0.9458063927804894,
    "2018-01-04T16:00:00": 0.9448154281993933,
    "2018-01-04T17:00:00": 0.9461845116834642,
    "2018-01-04T18:00:00": 0.9437207756287225,
    "2018-01-04T19:00:00": 0.05341622453280441,
    "2018-01-04T20:00:00": 0.4925828399772033,
    "2018-01-04T21:00:00": 0.0,
    "2018-01-04T22:00:00": 0.0,
    "2018-01-04T23:00:00": 0.3964578272278255,
    "2018-01-05T00:00:00": 0.6664324284784715,
    "2018-01-05T01:00:00": 0.95223869194736,
    "2018-01-05T02:00:00": 0.9533232689696918,
    "2018-01-05T03:00:00": 0.9504170157834814,
    "2018-01-05T04:00:00": 0.9533001602242201,
    "2018-01-05T05:00:00": 0.9487420620360065,
    "2018-01-05T06:00:00": 0.9490645805505193,
    "2018-01-05T07:00:00": 0.9536252774843568,
    "2018-01-05T08:00:00": 0.9360987461026906,
    "2018-01-05T09:00:00": 0.0,
    "2018-01-05T10:00:00": 0.0,
    "2018-01-05T11:00:00": 0.0,
    "2018-01-05T12:00:00": 0.0007702029484769236,
    "2018-01-05T13:00:00": 0.0,
    "2018-01-05T14:00:00": 0.03537348899618019,
    "2018-01-05T15:00:00": 0.35088388997545306,
    "2018-01-05T16:00:00": 0.8628732644503287,
    "2018-01-05T17:00:00": 0.9253463074240693,
    "2018-01-05T18:00:00": 0.9326589604570199,
    "2018-01-05T19:00:00": 0.9583011800845413,
    "2018-01-05T20:00:00": 0.7743746164024111,
    "2018-01-05T21:00:00": 0.0,
    "2018-01-05T22:00:00": 0.0,
    "2018-01-05T23:00:00": 0.0,
    "2018-01-06T00:00:00": 0.0,
    "2018-01-06T01:00:00": 0.0,
    "2018-01-06T02:00:00": 0.008291116165822005,
    "2018-01-06T03:00:00": 0.0,
    "2018-01-06T04:00:00": 0.07504611168449701,
    "2018-01-06T05:00:00": 0.4249276186520894,
    "2018-01-06T06:00:00": 0.0,
    "2018-01-06T07:00:00": 0.0,
    "2018-01-06T08:00:00": 0.0,
    "2018-01-06T09:00:00": 0.0,
    "2018-01-06T10:00:00": 0.09087986886133143,
    "2018-01-06T11:00:00": 0.2797648635214281,
    "2018-01-06T12:00:00": 0.33790609285036244,
    "2018-01-06T13:00:00": 0.0,
    "2018-01-06T14:00:00": 0.0,
    "2018-01-06T15:00:00": 0.0,
    "2018-01-06T16:00:00": 0.0,
    "2018-01-06T17:00:00": 0.0007400207647617575,
    "2018-01-06T18:00:00": 0.5271567702684956,
    "2018-01-06T19:00:00": 0.7710355021092308,
    "2018-01-06T20:00:00": 0.9074500954634499,
    "2018-01-06T21:00:00": 0.9151385196894499,
    "2018-01-06T22:00:00": 0.9350144610297788,
    "2018-01-06T23:00:00": 0.9283689163070679,
    "2018-01-07T00:00:00": 0.9376130472479927,
    "2018-01-07T01:00:00": 0.9429375431321607,
    "2018-01-07T02:00:00": 0.93826095292013,
    "2018-01-07T03:00:00": 0.9108804889116358,
    "2018-01-07T04:00:00": 0.0,
    "2018-01-07T05:00:00": 0.0,
    "2018-01-07T06:00:00": 0.0,
    "2018-01-07T07:00:00": 0.0,
    "2018-01-07T08:00:00": 0.09032474603250629,
    "2018-01-07T09:00:00": 0.0,
    "2018-01-07T10:00:00": 0.0,
    "2018-01-07T11:00:00": 0.0,
    "2018-01-07T12:00:00": 0.005954480930938022,
    "2018-01-07T13:00:00": 0.0,
    "2018-01-07T14:00:00": 0.0,
    "2018-01-07T15:00:00": 0.0026646321327305645,
    "2018-01-07T16:00:00": 0.0,
    "2018-01-07T17:00:00": 0.19176557038651054,
    "2018-01-07T18:00:00": 0.6795507047407918,
    "2018-01-07T19:00:00": 0.8829744711348853,
    "2018-01-07T20:00:00": 0.9428644811767379,
    "2018-01-07T21:00:00": 0.9538971268284018,
    "2018-01-07T22:00:00": 0.00904624529080465,
    "2018-01-07T23:00:00": 0.8359415722306158,
    "2018-01-08T00:00:00": 0.9433654507743887,
    "2018-01-08T01:00:00": 0.9546514045162642,
    "2018-01-08T02:00:00": 0.9604955205018895,
    "2018-01-08T03:00:00": 0.9592486203160455,
    "2018-01-08T04:00:00": 0.9496205121272362,
    "2018-01-08T05:00:00": 0.9378083844614373,
    "2018-01-08T06:00:00": 0.9323659191414906,
    "2018-01-08T07:00:00": 0.9377585524854917,
    "2018-01-08T08:00:00": 0.9134484744290514,
    "2018-01-08T09:00:00": 0.0,
    "2018-01-08T10:00:00": 0.0,
    "2018-01-08T11:00:00": 0.0,
    "2018-01-08T12:00:00": 0.0680284721417805,
    "2018-01-08T13:00:00": 0.519420516658927,
    "2018-01-08T14:00:00": 0.8578285832658991,
    "2018-01-08T15:00:00": 0.8963054497161494,
    "2018-01-08T16:00:00": 0.0,
    "2018-01-08T17:00:00": 0.0,
    "2018-01-08T18:00:00": 0.0025159761770203884,
    "2018-01-08T19:00:00": 0.001049565610405263,
    "2018-01-08T20:00:00": 0.1510837431331642,
    "2018-01-08T21:00:00": 0.4583727822836083,
    "2018-01-08T22:00:00": 0.7517930876990244,
    "2018-01-08T23:00:00": 0.8545072535433407,
    "2018-01-09T00:00:00": 0.9395932294904925,
    "2018-01-09T01:00:00": 0.9621111909388051,
    "2018-01-09T02:00:00": 0.9743899775579978,
    "2018-01-09T03:00:00": 0.9854642794759756,
    "2018-01-09T04:00:00": 0.9892375538480241,
    "2018-01-09T05:00:00": 0.9928235048619573,
    "2018-01-09T06:00:00": 0.9955708863346591,
    "2018-01-09T07:00:00": 0.9945567412827865,
    "2018-01-09T08:00:00": 0.9913241079888315,
    "2018-01-09T09:00:00": 0.9795123519800275,
    "2018-01-09T10:00:00": 0.9559117148283474,
    "2018-01-09T12:00:00": 0.9802759583802481,
    "2018-01-09T13:00:00": 0.9836843310901299,
    "2018-01-09T14:00:00": 0.9755065366116813,
    "2018-01-09T15:00:00": 0.978452949546033,
    "2018-01-09T16:00:00": 0.9531872346523395,
    "2018-01-09T17:00:00": 0.9533303008133305,
    "2018-01-09T18:00:00": 0.9489839621002274,
    "2018-01-09T19:00:00": 0.8623937427156392,
    "2018-01-09T20:00:00": 0.9182787577879095,
    "2018-01-09T21:00:00": 0.0,
    "2018-01-09T22:00:00": 0.0,
    "2018-01-09T23:00:00": 0.0,
    "2018-01-10T00:00:00": 0.0,
    "2018-01-10T01:00:00": 0.0,
    "2018-01-10T02:00:00": 0.0,
    "2018-01-10T03:00:00": 0.0,
    "2018-01-10T04:00:00": 0.0,
    "2018-01-10T05:00:00": 0.0,
    "2018-01-10T06:00:00": 0.0,
    "2018-01-10T07:00:00": 0.007572931643787709,
    "2018-01-10T08:00:00": 0.04107359360435979,
    "2018-01-10T09:00:00": 0.0575202416357635,
    "2018-01-10T10:00:00": 0.1406362495263133,
    "2018-01-10T11:00:00": 0.4469350446895046,
    "2018-01-10T12:00:00": 0.4302253175291465,
    "2018-01-10T13:00:00": 0.14200115564459495,
    "2018-01-10T14:00:00": 0.2940347971210878,
    "2018-01-10T15:00:00": 0.09213742364817391,
    "2018-01-10T16:00:00": 0.057500173618200284,
    "2018-01-10T17:00:00": 0.12742099520870998,
    "2018-01-10T18:00:00": 0.0633505814904464,
    "2018-01-10T19:00:00": 0.0,
    "2018-01-10T20:00:00": 0.0,
    "2018-01-10T21:00:00": 0.0,
    "2018-01-10T22:00:00": 0.0,
    "2018-01-10T23:00:00": 0.0,
    "2018-01-11T00:00:00": 0.002196619515431642,
    "2018-01-11T01:00:00": 0.0,
    "2018-01-11T02:00:00": 0.0,
    "2018-01-11T03:00:00": 0.0,
    "2018-01-11T04:00:00": 0.0,
    "2018-01-11T05:00:00": 0.0,
    "2018-01-11T06:00:00": 0.0,
    "2018-01-11T07:00:00": 0.0,
    "2018-01-11T08:00:00": 0.0,
    "2018-01-11T09:00:00": 0.0,
    "2018-01-11T10:00:00": 0.0,
    "2018-01-11T11:00:00": 0.0,
    "2018-01-11T13:00:00": 0.0,
    "2018-01-11T14:00:00": 0.0,
    "2018-01-11T15:00:00": 0.0,
    "2018-01-11T16:00:00": 0.0,
    "2018-01-11T17:00:00": 0.0,
    "2018-01-11T18:00:00": 0.0,
    "2018-01-11T19:00:00": 0.0,
    "2018-01-11T20:00:00": 0.0,
    "2018-01-11T21:00:00": 0.0,
    "2018-01-11T22:00:00": 0.0,
    "2018-01-11T23:00:00": 0.0,
    "2018-01-12T00:00:00": 0.24485045385278892,
    "2018-01-12T01:00:00": 0.7255042942309049,
    "2018-01-12T02:00:00": 0.8913228831611111,
    "2018-01-12T03:00:00": 0.9329531325296656,
    "2018-01-12T04:00:00": 0.9661742539373587,
    "2018-01-12T05:00:00": 0.9508359125363561,
    "2018-01-12T06:00:00": 0.04402582549035494,
    "2018-01-12T07:00:00": 0.007493267744745848,
    "2018-01-12T08:00:00": 0.0,
    "2018-01-12T09:00:00": 0.6559131931381743,
    "2018-01-12T10:00:00": 0.9115317360695676,
    "2018-01-12T11:00:00": 0.7157480178530693,
    "2018-01-12T12:00:00": 0.7254519154361296,
    "2018-01-12T13:00:00": 0.3008745109412698,
    "2018-01-12T14:00:00": 0.06056378000219534,
    "2018-01-12T15:00:00": 0.061201843127176296,
    "2018-01-12T16:00:00": 0.05965378895288129,
    "2018-01-12T17:00:00": 0.05766287586076549,
    "2018-01-12T18:00:00": 0.0,
    "2018-01-12T19:00:00": 0.0,
    "2018-01-12T20:00:00": 0.0,
    "2018-01-12T21:00:00": 0.0,
    "2018-01-12T22:00:00": 0.0,
    "2018-01-12T23:00:00": 0.0,
    "2018-01-13T00:00:00": 0.3966274344111783,
    "2018-01-13T01:00:00": 0.8617572660899393,
    "2018-01-13T02:00:00": 0.9545003673041925,
    "2018-01-13T03:00:00": 0.968453167317548,
    "2018-01-13T04:00:00": 0.9867941242996713,
    "2018-01-13T05:00:00": 0.981216880909353,
    "2018-01-13T06:00:00": 0.9729977845434357,
    "2018-01-13T07:00:00": 0.8137099994919788,
    "2018-01-13T08:00:00": 0.0,
    "2018-01-13T09:00:00": 0.0,
    "2018-01-13T10:00:00": 0.0,
    "2018-01-13T11:00:00": 0.002534140504012389,
    "2018-01-13T12:00:00": 0.2426544856819019,
    "2018-01-13T13:00:00": 0.05255874462185416,
    "2018-01-13T14:00:00": 0.02931187879375448,
    "2018-01-13T15:00:00": 0.0,
    "2018-01-13T16:00:00": 0.20023022603412036,
    "2018-01-13T17:00:00": 0.6230661644358626,
    "2018-01-13T18:00:00": 0.0,
    "2018-01-13T19:00:00": 0.0,
    "2018-01-13T20:00:00": 0.04783341226280606,
    "2018-01-13T21:00:00": 0.051864500927465036,
    "2018-01-13T22:00:00": 0.35462417133013757,
    "2018-01-13T23:00:00": 0.9608781725380756,
    "2018-01-14T00:00:00": 0.9864445884483628,
    "2018-01-14T01:00:00": 0.9878385925438942,
    "2018-01-14T02:00:00": 0.9893854207402186,
    "2018-01-14T03:00:00": 1.0,
    "2018-01-14T04:00:00": 0.9982572849288014,
    "2018-01-14T05:00:00": 0.9864861371267628,
    "2018-01-14T06:00:00": 0.983973345313275,
    "2018-01-14T07:00:00": 0.9904119993818119,
    "2018-01-14T08:00:00": 0.9870719730923236,
    "2018-01-14T09:00:00": 0.9014318090425903,
    "2018-01-14T10:00:00": 0.0,
    "2018-01-14T11:00:00": 0.0,
    "2018-01-14T12:00:00": 0.0,
    "2018-01-14T13:00:00": 0.0,
    "2018-01-14T14:00:00": 0.0,
    "2018-01-14T15:00:00": 0.0008775452939914281,
    "2018-01-14T16:00:00": 0.0,
    "2018-01-14T17:00:00": 0.0,
    "2018-01-14T18:00:00": 0.0,
    "2018-01-14T19:00:00": 0.0,
    "2018-01-14T20:00:00": 0.05289567848153579,
    "2018-01-14T21:00:00": 0.935450263273236,
    "2018-01-14T22:00:00": 0.9833422150360934,
    "2018-01-14T23:00:00": 0.9726297299322514,
    "2018-01-15T00:00:00": 0.059310905495228786,
    "2018-01-15T01:00:00": 0.35090466847258783,
    "2018-01-15T02:00:00": 0.9885114705563155,
    "2018-01-15T03:00:00": 0.9903780925350746,
    "2018-01-15T04:00:00": 0.9938422670862315,
    "2018-01-15T05:00:00": 0.989682159933311,
    "2018-01-15T06:00:00": 0.987072574294064,
    "2018-01-15T07:00:00": 0.9867735612891575,
    "2018-01-15T08:00:00": 0.994070734605139,
    "2018-01-15T09:00:00": 0.9938175259576167,
    "2018-01-15T10:00:00": 0.9879757453484324,
    "2018-01-15T11:00:00": 0.05664037003153047,
    "2018-01-15T12:00:00": 0.059175241049166806,
    "2018-01-15T13:00:00": 0.060314122602469974,
    "2018-01-15T14:00:00": 0.15070684315394198,
    "2018-01-15T15:00:00": 0.9502235178836449,
    "2018-01-15T16:00:00": 0.9859044567036082,
    "2018-01-15T17:00:00": 0.9993738433143887,
    "2018-01-15T18:00:00": 0.9981807235605797,
    "2018-01-15T19:00:00": 0.9935455021959086,
    "2018-01-15T20:00:00": 0.06674159969356339,
    "2018-01-15T21:00:00": 0.06428426005207451,
    "2018-01-15T22:00:00": 0.05641825248982693,
    "2018-01-15T23:00:00": 0.11837474944593002,
    "2018-01-16T00:00:00": 0.10680975554380465,
    "2018-01-16T01:00:00": 0.20610504091025578,
    "2018-01-16T02:00:00": 0.17657283135543753,
    "2018-01-16T03:00:00": 0.0,
    "2018-01-16T04:00:00": 0.08488286210807176,
    "2018-01-16T05:00:00": 0.0,
    "2018-01-16T06:00:00": 0.0,
    "2018-01-16T07:00:00": 0.16457011688164686,
    "2018-01-16T08:00:00": 0.13422033354010354,
    "2018-01-16T09:00:00": 0.11892926112924049,
    "2018-01-16T10:00:00": 0.0,
    "2018-01-16T11:00:00": 0.0,
    "2018-01-16T12:00:00": 0.0,
    "2018-01-16T13:00:00": 0.0,
    "2018-01-16T14:00:00": 0.0,
    "2018-01-16T15:00:00": 0.0,
    "2018-01-16T16:00:00": 0.0,
    "2018-01-16T17:00:00": 0.0,
    "2018-01-16T18:00:00": 0.0,
    "2018-01-16T19:00:00": 0.03804844719624585,
    "2018-01-16T20:00:00": 0.006662594714165442,
    "2018-01-16T21:00:00": 0.010070319921659542,
    "2018-01-16T22:00:00": 0.052243284954242686,
    "2018-01-16T23:00:00": 0.05467282055590996,
    "2018-01-17T00:00:00": 0.055068022083020134,
    "2018-01-17T01:00:00": 0.054695518995103866,
    "2018-01-17T02:00:00": 0.054778499001279436,
    "2018-01-17T03:00:00": 0.054520352110394736,
    "2018-01-17T04:00:00": 0.05486683834688606,
    "2018-01-17T05:00:00": 0.013292006031196298,
    "2018-01-17T06:00:00": 0.0,
    "2018-01-17T07:00:00": 0.0,
    "2018-01-17T08:00:00": 0.0,
    "2018-01-17T09:00:00": 0.0,
    "2018-01-17T10:00:00": 0.0,
    "2018-01-17T11:00:00": 0.0,
    "2018-01-17T12:00:00": 0.0,
    "2018-01-17T13:00:00": 0.006576879167425007,
    "2018-01-17T14:00:00": 0.05015024622793632,
    "2018-01-17T15:00:00": 0.054396540313696236,
    "2018-01-17T16:00:00": 0.03251087208660511,
    "2018-01-17T17:00:00": 0.0,
    "2018-01-17T18:00:00": 0.0,
    "2018-01-17T19:00:00": 0.0,
    "2018-01-17T20:00:00": 0.0,
    "2018-01-17T21:00:00": 0.0,
    "2018-01-17T22:00:00": 0.08819987789619393,
    "2018-01-17T23:00:00": 0.8245374051531356,
    "2018-01-18T00:00:00": 0.9635537950263545,
    "2018-01-18T01:00:00": 0.9908570359592039,
    "2018-01-18T02:00:00": 0.9850072944321283,
    "2018-01-18T03:00:00": 0.26905868197801364,
    "2018-01-18T04:00:00": 0.0,
    "2018-01-18T05:00:00": 0.0,
    "2018-01-18T06:00:00": 0.000771003631178392,
    "2018-01-18T07:00:00": 0.0,
    "2018-01-18T08:00:00": 0.0,
    "2018-01-18T09:00:00": 0.0,
    "2018-01-18T10:00:00": 0.31852898354249304,
    "2018-01-18T11:00:00": 0.7530383080692649,
    "2018-01-18T12:00:00": 0.9701101800293606,
    "2018-01-18T13:00:00": 0.05596400312533399,
    "2018-01-18T14:00:00": 0.0,
    "2018-01-18T15:00:00": 0.0,
    "2018-01-18T16:00:00": 0.0,
    "2018-01-18T17:00:00": 0.0,
    "2018-01-18T18:00:00": 0.0,
    "2018-01-18T19:00:00": 0.0,
    "2018-01-18T20:00:00": 0.003141127811292754,
    "2018-01-18T21:00:00": 0.042446937355435324,
    "2018-01-18T22:00:00": 0.17457712104980894,
    "2018-01-18T23:00:00": 0.9341411977822749,
    "2018-01-19T00:00:00": 0.9174664721532657,
    "2018-01-19T01:00:00": 0.2634445577055694,
    "2018-01-19T02:00:00": 0.0,
    "2018-01-19T03:00:00": 0.0,
    "2018-01-19T04:00:00": 0.0,
    "2018-01-19T05:00:00": 0.0,
    "2018-01-19T06:00:00": 0.0,
    "2018-01-19T07:00:00": 0.0,
    "2018-01-19T08:00:00": 0.0,
    "2018-01-19T09:00:00": 0.0,
    "2018-01-19T10:00:00": 0.0,
    "2018-01-19T11:00:00": 0.0,
    "2018-01-19T12:00:00": 0.0,
    "2018-01-19T13:00:00": 0.0,
    "2018-01-19T14:00:00": 0.0,
    "2018-01-19T15:00:00": 0.0,
    "2018-01-19T16:00:00": 0.0,
    "2018-01-19T17:00:00": 0.0,
    "2018-01-19T18:00:00": 0.0,
    "2018-01-19T19:00:00": 0.0,
    "2018-01-19T20:00:00": 0.0,
    "2018-01-19T21:00:00": 0.0,
    "2018-01-19T22:00:00": 0.0,
    "2018-01-19T23:00:00": 0.0,
    "2018-01-20T00:00:00": 0.0,
    "2018-01-20T01:00:00": 0.09966318483989371,
    "2018-01-20T02:00:00": 0.3677864566409461,
    "2018-01-20T03:00:00": 0.27587613304910447,
    "2018-01-20T04:00:00": 0.0,
    "2018-01-20T05:00:00": 0.0,
    "2018-01-20T06:00:00": 0.0,
    "2018-01-20T07:00:00": 0.0,
    "2018-01-20T08:00:00": 0.0,
    "2018-01-20T09:00:00": 0.0,
    "2018-01-20T10:00:00": 0.0,
    "2018-01-20T11:00:00": 0.0,
    "2018-01-20T12:00:00": 0.0,
    "2018-01-20T13:00:00": 0.0,
    "2018-01-20T14:00:00": 0.0,
    "2018-01-20T15:00:00": 0.0,
    "2018-01-20T16:00:00": 0.0,
    "2018-01-20T17:00:00": 0.0,
    "2018-01-20T18:00:00": 0.0,
    "2018-01-20T19:00:00": 0.0,
    "2018-01-20T20:00:00": 0.0,
    "2018-01-20T21:00:00": 0.0,
    "2018-01-20T22:00:00": 0.0,
    "2018-01-20T23:00:00": 0.0,
    "2018-01-21T00:00:00": 0.0,
    "2018-01-21T01:00:00": 0.0,
    "2018-01-21T02:00:00": 0.7151945128664725,
    "2018-01-21T03:00:00": 0.8523712548774706,
    "2018-01-21T04:00:00": 0.9080703516386248,
    "2018-01-21T05:00:00": 0.919405723900469,
    "2018-01-21T06:00:00": 0.7649484113869021,
    "2018-01-21T07:00:00": 0.09795073072035684,
    "2018-01-21T08:00:00": 0.0,
    "2018-01-21T09:00:00": 0.0,
    "2018-01-21T10:00:00": 0.0,
    "2018-01-21T11:00:00": 0.04903846090102337,
    "2018-01-21T12:00:00": 0.058890956307740654,
    "2018-01-21T13:00:00": 0.09419533507922792,
    "2018-01-21T14:00:00": 0.09978018261394883,
    "2018-01-21T15:00:00": 0.05696884006747819,
    "2018-01-21T16:00:00": 0.0037123360084578786,
    "2018-01-21T17:00:00": 0.0,
    "2018-01-21T18:00:00": 0.0,
    "2018-01-21T19:00:00": 0.0,
    "2018-01-21T20:00:00": 0.0,
    "2018-01-21T21:00:00": 0.056275742150398,
    "2018-01-21T22:00:00": 0.0633712133816403,
    "2018-01-21T23:00:00": 0.07365360081303889,
    "2018-01-22T00:00:00": 0.8106603503922075,
    "2018-01-22T01:00:00": 0.6149262054658535,
    "2018-01-22T02:00:00": 0.596891848938607,
    "2018-01-22T03:00:00": 0.05451521535454873,
    "2018-01-22T04:00:00": 0.0,
    "2018-01-22T05:00:00": 0.0,
    "2018-01-22T06:00:00": 0.0,
    "2018-01-22T07:00:00": 0.0,
    "2018-01-22T08:00:00": 0.0,
    "2018-01-22T09:00:00": 0.0,
    "2018-01-22T10:00:00": 0.20367245879291518,
    "2018-01-22T11:00:00": 0.7965592960830368,
    "2018-01-22T12:00:00": 0.9609525730751454,
    "2018-01-22T13:00:00": 0.057186264601160816,
    "2018-01-22T14:00:00": 0.0625337448831059,
    "2018-01-22T15:00:00": 0.0011968539838139746,
    "2018-01-22T16:00:00": 0.0,
    "2018-01-22T17:00:00": 0.0,
    "2018-01-22T18:00:00": 0.0,
    "2018-01-22T19:00:00": 0.0,
    "2018-01-22T20:00:00": 0.04152930946357726,
    "2018-01-22T21:00:00": 0.055551903557713736,
    "2018-01-22T22:00:00": 0.054734692604161986,
    "2018-01-22T23:00:00": 0.47377940720510403,
    "2018-01-23T00:00:00": 0.0,
    "2018-01-23T01:00:00": 0.0,
    "2018-01-23T02:00:00": 0.0,
    "2018-01-23T03:00:00": 0.0,
    "2018-01-23T04:00:00": 0.04381070438712066,
    "2018-01-23T05:00:00": 0.0,
    "2018-01-23T06:00:00": 0.0,
    "2018-01-23T07:00:00": 0.0,
    "2018-01-23T08:00:00": 0.0,
    "2018-01-23T09:00:00": 0.0,
    "2018-01-23T10:00:00": 0.03717918790268899,
    "2018-01-23T11:00:00": 0.05517113007354614,
    "2018-01-23T12:00:00": 0.05565774554932466,
    "2018-01-23T13:00:00": 0.06509457534358623,
    "2018-01-23T14:00:00": 0.07082193336479102,
    "2018-01-23T15:00:00": 0.042277759413897296,
    "2018-01-23T16:00:00": 0.004324356201969165,
    "2018-01-23T17:00:00": 0.0006052917302924561,
    "2018-01-23T18:00:00": 0.0,
    "2018-01-23T19:00:00": 0.0,
    "2018-01-23T20:00:00": 0.0,
    "2018-01-23T21:00:00": 0.0020426427952377124,
    "2018-01-23T22:00:00": 0.0006722454227942241,
    "2018-01-23T23:00:00": 0.0008460339961614925,
    "2018-01-24T00:00:00": 0.0007286825871378507,
    "2018-01-24T01:00:00": 0.0008219314499923533,
    "2018-01-24T02:00:00": 0.0006071358534859332,
    "2018-01-24T03:00:00": 0.0,
    "2018-01-24T04:00:00": 0.0006662545798318429,
    "2018-01-24T05:00:00": 0.0007882002842759176,
    "2018-01-24T06:00:00": 0.0022943360666113446,
    "2018-01-24T07:00:00": 0.0006986089556771823,
    "2018-01-24T08:00:00": 0.0018906392731972616,
    "2018-01-24T09:00:00": 0.0006405853715006921,
    "2018-01-24T10:00:00": 0.0025024070807925258,
    "2018-01-24T11:00:00": 0.000646473885660675,
    "2018-01-24T12:00:00": 0.0,
    "2018-01-24T13:00:00": 0.0008301969938355816,
    "2018-01-24T14:00:00": 0.0007582917238594494,
    "2018-01-24T15:00:00": 0.0008361131849115555,
    "2018-01-24T16:00:00": 0.0006627074421722134,
    "2018-01-24T17:00:00": 0.0,
    "2018-01-24T18:00:00": 0.002811050400505493,
    "2018-01-24T19:00:00": 0.0006881010564522845,
    "2018-01-24T20:00:00": 0.0006609339997299952,
    "2018-01-24T21:00:00": 0.000816867909407015,
    "2018-01-24T22:00:00": 0.0,
    "2018-01-24T23:00:00": 0.0,
    "2018-01-25T00:00:00": 0.0018639833984721308,
    "2018-01-25T01:00:00": 0.0019279975468925435,
    "2018-01-25T02:00:00": 0.0007034269334436189,
    "2018-01-25T04:00:00": 0.0,
    "2018-01-25T05:00:00": 0.000745805068350674,
    "2018-01-25T06:00:00": 0.000701590770753169,
    "2018-01-25T07:00:00": 0.0007235792246359703,
    "2018-01-25T08:00:00": 0.04237563495518386,
    "2018-01-25T09:00:00": 0.026821600978203644,
    "2018-01-25T10:00:00": 0.0,
    "2018-01-25T11:00:00": 0.001000727540424504,
    "2018-01-25T12:00:00": 0.0010205377815500627,
    "2018-01-25T13:00:00": 0.0006941384425769015,
    "2018-01-25T14:00:00": 0.0,
    "2018-01-25T15:00:00": 0.040108146769555,
    "2018-01-25T16:00:00": 0.0719773074007029,
    "2018-01-25T17:00:00": 0.06653349050240309,
    "2018-01-25T18:00:00": 0.0670937106840743,
    "2018-01-25T19:00:00": 0.07222743210812885,
    "2018-01-25T20:00:00": 0.07320070175526963,
    "2018-01-25T21:00:00": 0.06636610274346347,
    "2018-01-25T22:00:00": 0.06908740203728506,
    "2018-01-25T23:00:00": 0.0705550795914604,
    "2018-01-26T00:00:00": 0.06702976640211887,
    "2018-01-26T01:00:00": 0.05266395297280373,
    "2018-01-26T02:00:00": 0.04824752273560892,
    "2018-01-26T03:00:00": 0.03478121324371111,
    "2018-01-26T04:00:00": 0.09631038114893017,
    "2018-01-26T05:00:00": 0.0,
    "2018-01-26T06:00:00": 0.0,
    "2018-01-26T07:00:00": 0.0,
    "2018-01-26T08:00:00": 0.0,
    "2018-01-26T09:00:00": 0.0,
    "2018-01-26T10:00:00": 0.0,
    "2018-01-26T11:00:00": 0.02300938496045331,
    "2018-01-26T12:00:00": 0.0,
    "2018-01-26T13:00:00": 0.0,
    "2018-01-26T14:00:00": 0.0008539719681058503,
    "2018-01-26T15:00:00": 0.0,
    "2018-01-26T16:00:00": 0.049961321130359754,
    "2018-01-26T17:00:00": 0.07156353082695602,
    "2018-01-26T18:00:00": 0.07248148507712587,
    "2018-01-26T19:00:00": 0.07048124343101642,
    "2018-01-26T20:00:00": 0.06328605823800622,
    "2018-01-26T21:00:00": 0.06862099650317727,
    "2018-01-26T22:00:00": 0.06805250443343419,
    "2018-01-26T23:00:00": 0.07273354372149471,
    "2018-01-27T00:00:00": 0.0658966887650613,
    "2018-01-27T01:00:00": 0.05941794733579694,
    "2018-01-27T02:00:00": 0.07311979280587792,
    "2018-01-27T03:00:00": 0.0743002438690756,
    "2018-01-27T04:00:00": 0.05188251076686591,
    "2018-01-27T05:00:00": 0.0558052626307501,
    "2018-01-27T06:00:00": 0.033753184420955,
    "2018-01-27T07:00:00": 0.0,
    "2018-01-27T08:00:00": 0.0,
    "2018-01-27T09:00:00": 0.0,
    "2018-01-27T10:00:00": 0.0,
    "2018-01-27T11:00:00": 0.0,
    "2018-01-27T12:00:00": 0.0,
    "2018-01-27T13:00:00": 0.0,
    "2018-01-27T14:00:00": 0.0,
    "2018-01-27T15:00:00": 0.0,
    "2018-01-27T16:00:00": 0.0,
    "2018-01-27T17:00:00": 0.0,
    "2018-01-27T18:00:00": 0.0,
    "2018-01-27T19:00:00": 0.0,
    "2018-01-27T20:00:00": 0.0010910857814504283,
    "2018-01-27T21:00:00": 0.0,
    "2018-01-27T22:00:00": 0.0,
    "2018-01-27T23:00:00": 0.0,
    "2018-01-28T00:00:00": 0.0,
    "2018-01-28T01:00:00": 0.0010723348739529223,
    "2018-01-28T02:00:00": 0.0,
    "2018-01-28T03:00:00": 0.0,
    "2018-01-28T04:00:00": 0.0,
    "2018-01-28T05:00:00": 0.0,
    "2018-01-28T06:00:00": 0.0,
    "2018-01-28T07:00:00": 0.0,
    "2018-01-28T08:00:00": 0.0,
    "2018-01-28T09:00:00": 0.0,
    "2018-01-28T10:00:00": 0.0,
    "2018-01-28T11:00:00": 0.0011112259254254533,
    "2018-01-28T12:00:00": 0.0,
    "2018-01-28T13:00:00": 0.0,
    "2018-01-28T14:00:00": 0.0,
    "2018-01-28T15:00:00": 0.0,
    "2018-01-28T16:00:00": 0.0,
    "2018-01-28T17:00:00": 0.0,
    "2018-01-28T18:00:00": 0.0,
    "2018-01-28T19:00:00": 0.0,
    "2018-01-28T20:00:00": 0.0,
    "2018-01-28T21:00:00": 0.0,
    "2018-01-28T22:00:00": 0.0,
    "2018-01-28T23:00:00": 0.0,
    "2018-01-29T00:00:00": 0.0,
    "2018-01-29T01:00:00": 0.0,
    "2018-01-29T02:00:00": 0.0,
    "2018-01-29T03:00:00": 0.0,
    "2018-01-29T04:00:00": 0.0,
    "2018-01-29T05:00:00": 0.0,
    "2018-01-29T06:00:00": 0.0,
    "2018-01-29T07:00:00": 0.00132398753894081,
    "2018-01-29T08:00:00": 0.034790737416059085,
    "2018-01-29T09:00:00": 0.07118996571603045,
    "2018-01-29T10:00:00": 0.06787061109679637,
    "2018-01-29T11:00:00": 0.07347610275309004,
    "2018-01-29T12:00:00": 0.0,
    "2018-01-29T13:00:00": 0.030650700185746595,
    "2018-01-29T14:00:00": 0.0,
    "2018-01-29T15:00:00": 0.0,
    "2018-01-29T16:00:00": 0.0,
    "2018-01-29T17:00:00": 0.005050490726135517,
    "2018-01-29T18:00:00": 0.07194568564979148,
    "2018-01-29T19:00:00": 0.06823051678626219,
    "2018-01-29T20:00:00": 0.07275736032665743,
    "2018-01-29T21:00:00": 0.07249123068730265,
    "2018-01-29T22:00:00": 0.07271743949626716,
    "2018-01-29T23:00:00": 0.05062243925129178,
    "2018-01-30T00:00:00": 0.0,
    "2018-01-30T01:00:00": 0.0,
    "2018-01-30T02:00:00": 0.0,
    "2018-01-30T03:00:00": 0.0,
    "2018-01-30T04:00:00": 0.0,
    "2018-01-30T05:00:00": 0.04994131942637943,
    "2018-01-30T06:00:00": 0.06836649990129097,
    "2018-01-30T07:00:00": 0.0,
    "2018-01-30T08:00:00": 0.0,
    "2018-01-30T09:00:00": 0.0,
    "2018-01-30T10:00:00": 0.07382152204548134,
    "2018-01-30T11:00:00": 0.07332700193251926,
    "2018-01-30T12:00:00": 0.09125050376547228,
    "2018-01-30T14:00:00": 0.08364633191540136,
    "2018-01-30T15:00:00": 0.09573376292531008,
    "2018-01-30T16:00:00": 0.08119148360813755,
    "2018-01-30T17:00:00": 0.060091068143159024,
    "2018-01-30T18:00:00": 0.05763298846089453,
    "2018-01-30T19:00:00": 0.059747440010178926,
    "2018-01-30T20:00:00": 0.05025575805276293,
    "2018-01-30T21:00:00": 0.0,
    "2018-01-30T22:00:00": 0.034178143843469115,
    "2018-01-30T23:00:00": 0.048694845551766675,
    "2018-01-31T00:00:00": 0.0,
    "2018-01-31T01:00:00": 0.0,
    "2018-01-31T02:00:00": 0.0,
    "2018-01-31T03:00:00": 0.0,
    "2018-01-31T04:00:00": 0.0,
    "2018-01-31T05:00:00": 0.0,
    "2018-01-31T06:00:00": 0.004354300021250872,
    "2018-01-31T07:00:00": 0.0,
    "2018-01-31T08:00:00": 0.0,
    "2018-01-31T09:00:00": 0.0,
    "2018-01-31T10:00:00": 0.0,
    "2018-01-31T11:00:00": 0.0,
    "2018-01-31T12:00:00": 0.0011941245412419048,
    "2018-01-31T13:00:00": 0.003253054303031594,
    "2018-01-31T14:00:00": 0.020520053306120785,
    "2018-01-31T15:00:00": 0.06918399645655732,
    "2018-01-31T16:00:00": 0.07156911957127517,
    "2018-01-31T17:00:00": 0.053025848383755285,
    "2018-01-31T18:00:00": 0.0,
    "2018-01-31T19:00:00": 0.0,
    "2018-01-31T20:00:00": 0.0,
    "2018-01-31T21:00:00": 0.0,
    "2018-01-31T22:00:00": 0.0,
    "2018-01-31T23:00:00": 0.0,
    "2018-02-01T00:00:00": 0.0,
    "2018-02-01T01:00:00": 0.0,
    "2018-02-01T02:00:00": 0.0,
    "2018-02-01T03:00:00": 0.0,
    "2018-02-01T04:00:00": 0.0,
    "2018-02-01T05:00:00": 0.0,
    "2018-02-01T06:00:00": 0.0,
    "2018-02-01T07:00:00": 0.0,
    "2018-02-01T08:00:00": 0.0,
    "2018-02-01T09:00:00": 0.0,
    "2018-02-01T10:00:00": 0.0,
    "2018-02-01T11:00:00": 0.0,
    "2018-02-01T12:00:00": 0.0,
    "2018-02-01T13:00:00": 0.0,
    "2018-02-01T14:00:00": 0.0,
    "2018-02-01T15:00:00": 0.0,
    "2018-02-01T16:00:00": 0.0,
    "2018-02-01T17:00:00": 0.0,
    "2018-02-01T18:00:00": 0.0020823608528818386,
    "2018-02-01T19:00:00": 0.07077436366135406,
    "2018-02-01T20:00:00": 0.06796018518468211,
    "2018-02-01T21:00:00": 0.06764514840519545,
    "2018-02-01T22:00:00": 0.06864681846098572,
    "2018-02-01T23:00:00": 0.0,
    "2018-02-02T00:00:00": 0.0,
    "2018-02-02T01:00:00": 0.0,
    "2018-02-02T02:00:00": 0.0,
    "2018-02-02T03:00:00": 0.0,
    "2018-02-02T04:00:00": 0.001037903339887118,
    "2018-02-02T05:00:00": 0.0,
    "2018-02-02T06:00:00": 0.0,
    "2018-02-02T07:00:00": 0.0,
    "2018-02-02T08:00:00": 0.0,
    "2018-02-02T09:00:00": 0.0,
    "2018-02-02T10:00:00": 0.0,
    "2018-02-02T11:00:00": 0.0,
    "2018-02-02T12:00:00": 0.0,
    "2018-02-02T13:00:00": 0.0,
    "2018-02-02T14:00:00": 0.0,
    "2018-02-02T15:00:00": 0.0,
    "2018-02-02T16:00:00": 0.0,
    "2018-02-02T17:00:00": 0.0,
    "2018-02-02T18:00:00": 0.0016136116553848838,
    "2018-02-02T19:00:00": 0.0,
    "2018-02-02T20:00:00": 0.0,
    "2018-02-02T21:00:00": 0.0,
    "2018-02-02T22:00:00": 0.0,
    "2018-02-02T23:00:00": 0.0,
    "2018-02-03T00:00:00": 0.0,
    "2018-02-03T01:00:00": 0.0,
    "2018-02-03T02:00:00": 0.0,
    "2018-02-03T03:00:00": 0.0,
    "2018-02-03T04:00:00": 0.0,
    "2018-02-03T05:00:00": 0.0,
    "2018-02-03T06:00:00": 0.0,
    "2018-02-03T07:00:00": 0.0,
    "2018-02-03T08:00:00": 0.0,
    "2018-02-03T09:00:00": 0.0,
    "2018-02-03T10:00:00": 0.0,
    "2018-02-03T11:00:00": 0.0014261847520475937,
    "2018-02-03T12:00:00": 0.0,
    "2018-02-03T13:00:00": 0.0,
    "2018-02-03T14:00:00": 0.0014233358100630468,
    "2018-02-03T15:00:00": 0.0,
    "2018-02-03T16:00:00": 0.0,
    "2018-02-03T17:00:00": 0.0,
    "2018-02-03T18:00:00": 0.0,
    "2018-02-03T19:00:00": 0.0,
    "2018-02-03T20:00:00": 0.001477024070021882,
    "2018-02-03T21:00:00": 0.0,
    "2018-02-03T22:00:00": 0.0,
    "2018-02-03T23:00:00": 0.0,
    "2018-02-04T00:00:00": 0.0,
    "2018-02-04T01:00:00": 0.0,
    "2018-02-04T02:00:00": 0.0,
    "2018-02-04T03:00:00": 0.0,
    "2018-02-04T04:00:00": 0.03321448218359872,
    "2018-02-04T05:00:00": 0.3099029498411512,
    "2018-02-04T06:00:00": 0.034122720297313405,
    "2018-02-04T07:00:00": 0.2512672762622253,
    "2018-02-04T08:00:00": 0.5873279696470941,
    "2018-02-04T09:00:00": 0.028050699922159986,
    "2018-02-04T10:00:00": 0.001678189662710409,
    "2018-02-04T11:00:00": 0.5468258781398241,
    "2018-02-04T12:00:00": 0.5323854304975066,
    "2018-02-04T13:00:00": 0.07025546896602917,
    "2018-02-04T14:00:00": 0.0653072366439098,
    "2018-02-04T15:00:00": 0.0718497350401168,
    "2018-02-04T16:00:00": 0.23311462302059027,
    "2018-02-04T17:00:00": 0.5407406273206852,
    "2018-02-04T18:00:00": 0.22497992004129408,
    "2018-02-04T19:00:00": 0.10694792572896764,
    "2018-02-04T20:00:00": 0.06588156172118512,
    "2018-02-04T21:00:00": 0.05966787110654301,
    "2018-02-04T22:00:00": 0.0,
    "2018-02-04T23:00:00": 0.0,
    "2018-02-05T00:00:00": 0.0,
    "2018-02-05T01:00:00": 0.03850679650572701,
    "2018-02-05T02:00:00": 0.06037501662813523,
    "2018-02-05T03:00:00": 0.0,
    "2018-02-05T04:00:00": 0.0,
    "2018-02-05T05:00:00": 0.0,
    "2018-02-05T06:00:00": 0.0,
    "2018-02-05T07:00:00": 0.0,
    "2018-02-05T08:00:00": 0.0,
    "2018-02-05T09:00:00": 0.0028870731171652393,
    "2018-02-05T10:00:00": 0.0,
    "2018-02-05T11:00:00": 0.0015819439114737922,
    "2018-02-05T12:00:00": 0.05657496747136667,
    "2018-02-05T13:00:00": 0.004831471158868974,
    "2018-02-05T14:00:00": 0.0,
    "2018-02-05T15:00:00": 0.006314046792469111,
    "2018-02-05T16:00:00": 0.04476187689957408,
    "2018-02-05T17:00:00": 0.05190283490565177,
    "2018-02-05T18:00:00": 0.06391102894803469,
    "2018-02-05T19:00:00": 0.07131444492148517,
    "2018-02-05T20:00:00": 0.07002238929318946,
    "2018-02-05T21:00:00": 0.06326944492654726,
    "2018-02-05T22:00:00": 0.06776802922473536,
    "2018-02-05T23:00:00": 0.06696052554122617,
    "2018-02-06T00:00:00": 0.08790761790851725,
    "2018-02-06T01:00:00": 0.06657248887843459,
    "2018-02-06T02:00:00": 0.09244907811497088,
    "2018-02-06T03:00:00": 0.07186007018334847,
    "2018-02-06T04:00:00": 0.0,
    "2018-02-06T05:00:00": 0.0013717372530774542,
    "2018-02-06T06:00:00": 0.0,
    "2018-02-06T07:00:00": 0.0,
    "2018-02-06T08:00:00": 0.0,
    "2018-02-06T09:00:00": 0.0,
    "2018-02-06T10:00:00": 0.0012150071550864998,
    "2018-02-06T11:00:00": 0.0012906470269882567,
    "2018-02-06T12:00:00": 0.005941265159065486,
    "2018-02-06T13:00:00": 0.0,
    "2018-02-06T14:00:00": 0.0,
    "2018-02-06T15:00:00": 0.0,
    "2018-02-06T16:00:00": 0.0013442877949687625,
    "2018-02-06T17:00:00": 0.0014001147831077527,
    "2018-02-06T18:00:00": 0.059606169093903386,
    "2018-02-06T19:00:00": 0.06384149477577558,
    "2018-02-06T20:00:00": 0.0,
    "2018-02-06T21:00:00": 0.0,
    "2018-02-06T22:00:00": 0.0010725052705414116,
    "2018-02-06T23:00:00": 0.0028421690434695702,
    "2018-02-07T00:00:00": 0.04690361696055434,
    "2018-02-07T01:00:00": 0.0592663019063542,
    "2018-02-07T02:00:00": 0.0691275462319739,
    "2018-02-07T03:00:00": 0.07174146762803055,
    "2018-02-07T04:00:00": 0.07442963014881221,
    "2018-02-07T05:00:00": 0.07622548865334872,
    "2018-02-07T06:00:00": 0.07878366307969004,
    "2018-02-07T07:00:00": 0.07483972990599061,
    "2018-02-07T08:00:00": 0.07383223492533393,
    "2018-02-07T09:00:00": 0.07755721225471808,
    "2018-02-07T10:00:00": 0.06989652245999499,
    "2018-02-07T11:00:00": 0.07621040495949649,
    "2018-02-07T12:00:00": 0.08138886694627265,
    "2018-02-07T13:00:00": 0.10269246988300369,
    "2018-02-07T14:00:00": 0.09396198816526918,
    "2018-02-07T15:00:00": 0.07857037748385631,
    "2018-02-07T16:00:00": 0.0768907172966459,
    "2018-02-07T17:00:00": 0.05512781598144317,
    "2018-02-07T18:00:00": 0.0,
    "2018-02-07T19:00:00": 0.0,
    "2018-02-07T20:00:00": 0.0,
    "2018-02-07T21:00:00": 0.0014748654139814168,
    "2018-02-07T22:00:00": 0.0,
    "2018-02-07T23:00:00": 0.0,
    "2018-02-08T00:00:00": 0.0,
    "2018-02-08T01:00:00": 0.0,
    "2018-02-08T02:00:00": 0.0,
    "2018-02-08T03:00:00": 0.0,
    "2018-02-08T04:00:00": 0.0,
    "2018-02-08T05:00:00": 0.0,
    "2018-02-08T06:00:00": 0.02651761275398576,
    "2018-02-08T07:00:00": 0.0,
    "2018-02-08T08:00:00": 0.0,
    "2018-02-08T09:00:00": 0.0,
    "2018-02-08T10:00:00": 0.0,
    "2018-02-08T11:00:00": 0.05460770640432325,
    "2018-02-08T12:00:00": 0.0693851393951121,
    "2018-02-08T13:00:00": 0.05898195383555921,
    "2018-02-08T14:00:00": 0.07077970798164715,
    "2018-02-08T15:00:00": 0.07371820999355808,
    "2018-02-08T16:00:00": 0.07059787866318534,
    "2018-02-08T17:00:00": 0.06277156360316496,
    "2018-02-08T18:00:00": 0.08750481552169506,
    "2018-02-08T19:00:00": 0.07407014615008431,
    "2018-02-08T20:00:00": 0.059077801390737573,
    "2018-02-08T21:00:00": 0.06538076575309654,
    "2018-02-08T22:00:00": 0.06879575527038982,
    "2018-02-08T23:00:00": 0.06846699555635696,
    "2018-02-09T00:00:00": 0.06660565906554194,
    "2018-02-09T01:00:00": 0.0754072739554687,
    "2018-02-09T02:00:00": 0.06124064789705863,
    "2018-02-09T03:00:00": 0.0,
    "2018-02-09T04:00:00": 0.0012626384595569294,
    "2018-02-09T05:00:00": 0.0,
    "2018-02-09T06:00:00": 0.0012230404519318068,
    "2018-02-09T07:00:00": 0.0,
    "2018-02-09T08:00:00": 0.01074555987370823,
    "2018-02-09T09:00:00": 0.0585732514359761,
    "2018-02-09T10:00:00": 0.06888895469521097,
    "2018-02-09T11:00:00": 0.0013706280122858772,
    "2018-02-09T12:00:00": 0.0,
    "2018-02-09T13:00:00": 0.001303461890536891,
    "2018-02-09T14:00:00": 0.0013337181509243752,
    "2018-02-09T15:00:00": 0.0011560848450221396,
    "2018-02-09T16:00:00": 0.0,
    "2018-02-09T17:00:00": 0.0,
    "2018-02-09T18:00:00": 0.0012769334769190319,
    "2018-02-09T19:00:00": 0.0,
    "2018-02-09T20:00:00": 0.0011767112235047967,
    "2018-02-09T21:00:00": 0.003965269016884312,
    "2018-02-09T22:00:00": 0.0040929926643696575,
    "2018-02-09T23:00:00": 0.008034259210539272,
    "2018-02-10T00:00:00": 0.005213184252415433,
    "2018-02-10T01:00:00": 0.0,
    "2018-02-10T02:00:00": 0.002267931808502075,
    "2018-02-10T03:00:00": 0.0,
    "2018-02-10T04:00:00": 0.0012172619142550023,
    "2018-02-10T05:00:00": 0.0,
    "2018-02-10T06:00:00": 0.0022924565467046304,
    "2018-02-10T07:00:00": 0.0021537112254228115,
    "2018-02-10T08:00:00": 0.013148288394765478,
    "2018-02-10T09:00:00": 0.054746599420470166,
    "2018-02-10T10:00:00": 0.1905717022371291,
    "2018-02-10T11:00:00": 0.3425831927345448,
    "2018-02-10T12:00:00": 0.0011908591214841865,
    "2018-02-10T13:00:00": 0.0,
    "2018-02-10T14:00:00": 0.0,
    "2018-02-10T15:00:00": 0.0,
    "2018-02-10T16:00:00": 0.0012172145645664616,
    "2018-02-10T17:00:00": 0.0,
    "2018-02-10T18:00:00": 0.0,
    "2018-02-10T19:00:00": 0.0,
    "2018-02-10T20:00:00": 0.027041457566353844,
    "2018-02-10T21:00:00": 0.062008423015490484,
    "2018-02-10T22:00:00": 0.0,
    "2018-02-10T23:00:00": 0.0,
    "2018-02-11T00:00:00": 0.0,
    "2018-02-11T01:00:00": 0.001165799098321678,
    "2018-02-11T02:00:00": 0.0011866390407027129,
    "2018-02-11T03:00:00": 0.0,
    "2018-02-11T04:00:00": 0.0012418813052184432,
    "2018-02-11T05:00:00": 0.0013349866660307694,
    "2018-02-11T06:00:00": 0.0,
    "2018-02-11T07:00:00": 0.0012730971337515929,
    "2018-02-11T08:00:00": 0.002305561203528689,
    "2018-02-11T09:00:00": 0.001326984966715161,
    "2018-02-11T10:00:00": 0.0,
    "2018-02-11T11:00:00": 0.0011152310505634685,
    "2018-02-11T12:00:00": 0.0011274744889046982,
    "2018-02-11T13:00:00": 0.0,
    "2018-02-11T14:00:00": 0.0,
    "2018-02-11T15:00:00": 0.0,
    "2018-02-11T16:00:00": 0.0,
    "2018-02-11T17:00:00": 0.0,
    "2018-02-11T18:00:00": 0.0,
    "2018-02-11T19:00:00": 0.0,
    "2018-02-11T20:00:00": 0.0011160601207246598,
    "2018-02-11T21:00:00": 0.0,
    "2018-02-11T22:00:00": 0.13222534230516197,
    "2018-02-11T23:00:00": 0.3381892759442234,
    "2018-02-12T00:00:00": 0.6706872358138006,
    "2018-02-12T01:00:00": 0.8466434933027673,
    "2018-02-12T02:00:00": 0.8907113766143137,
    "2018-02-12T03:00:00": 0.9224462064684783,
    "2018-02-12T04:00:00": 0.9562670300132907,
    "2018-02-12T05:00:00": 0.9313065690537079,
    "2018-02-12T06:00:00": 0.0011623602981139854,
    "2018-02-12T07:00:00": 0.001267363345932852,
    "2018-02-12T08:00:00": 0.0014823749519203386,
    "2018-02-12T09:00:00": 0.0,
    "2018-02-12T10:00:00": 0.051190952089020796,
    "2018-02-12T11:00:00": 0.05241965788884735,
    "2018-02-12T12:00:00": 0.18684474133330697,
    "2018-02-12T13:00:00": 0.06864254192414102,
    "2018-02-12T14:00:00": 0.06981451441400709,
    "2018-02-12T15:00:00": 0.06953299965633106,
    "2018-02-12T16:00:00": 0.07680636772952243,
    "2018-02-12T17:00:00": 0.06934134416876497,
    "2018-02-12T18:00:00": 0.07304128905188643,
    "2018-02-12T19:00:00": 0.06568581847280522,
    "2018-02-12T20:00:00": 0.06534549436770573,
    "2018-02-12T21:00:00": 0.0016062253302378355,
    "2018-02-12T22:00:00": 0.0007926344966203621,
    "2018-02-12T23:00:00": 0.0013122926263569887,
    "2018-02-13T00:00:00": 0.06916314099016893,
    "2018-02-13T01:00:00": 0.3188291710867126,
    "2018-02-13T02:00:00": 0.6445718945591963,
    "2018-02-13T03:00:00": 0.8924189785781695,
    "2018-02-13T04:00:00": 0.9554527817523056,
    "2018-02-13T05:00:00": 0.963265125723513,
    "2018-02-13T06:00:00": 0.9757914111020594,
    "2018-02-13T07:00:00": 0.9907125096180326,
    "2018-02-13T08:00:00": 0.9916642450806209,
    "2018-02-13T09:00:00": 0.9859934730196116,
    "2018-02-13T10:00:00": 0.6071505720362631,
    "2018-02-13T11:00:00": 0.6120782322891243,
    "2018-02-13T12:00:00": 0.05699131214364879,
    "2018-02-13T13:00:00": 0.010941274505833747,
    "2018-02-13T14:00:00": 0.032869072865479555,
    "2018-02-13T15:00:00": 0.07002743577298746,
    "2018-02-13T16:00:00": 0.07106556298605216,
    "2018-02-13T17:00:00": 0.07149963767858045,
    "2018-02-13T18:00:00": 0.07253188455070964,
    "2018-02-13T19:00:00": 0.06373182279888082,
    "2018-02-13T20:00:00": 0.06428965145626944,
    "2018-02-13T21:00:00": 0.0,
    "2018-02-13T22:00:00": 0.0008835608425537679,
    "2018-02-13T23:00:00": 0.0013024344468293945,
    "2018-02-14T00:00:00": 0.0,
    "2018-02-14T01:00:00": 0.0,
    "2018-02-14T02:00:00": 0.001548086066139573,
    "2018-02-14T03:00:00": 0.0012238446310063884,
    "2018-02-14T04:00:00": 0.0012960866320578602,
    "2018-02-14T05:00:00": 0.0,
    "2018-02-14T06:00:00": 0.0011364797124751725,
    "2018-02-14T07:00:00": 0.13122817712054655,
    "2018-02-14T08:00:00": 0.4575725144172996,
    "2018-02-14T09:00:00": 0.9496443646187225,
    "2018-02-14T10:00:00": 0.7842506338808157,
    "2018-02-14T11:00:00": 0.06958936246099418,
    "2018-02-14T12:00:00": 0.0503384528371599,
    "2018-02-14T13:00:00": 0.48095929268460047,
    "2018-02-14T14:00:00": 0.9667659770709197,
    "2018-02-14T15:00:00": 0.9907044022610003,
    "2018-02-14T16:00:00": 0.9972377567269387,
    "2018-02-14T17:00:00": 0.9887994429996882,
    "2018-02-14T18:00:00": 0.9913023668312596,
    "2018-02-14T19:00:00": 0.999270912124431,
    "2018-02-14T20:00:00": 0.9945513389457822,
    "2018-02-14T21:00:00": 0.998954184566002,
    "2018-02-14T22:00:00": 0.9855460465128054,
    "2018-02-14T23:00:00": 0.9889537456418006,
    "2018-02-15T00:00:00": 0.79444918504566,
    "2018-02-15T01:00:00": 0.6532608382841045,
    "2018-02-15T02:00:00": 0.0008658021649555695,
    "2018-02-15T03:00:00": 0.0,
    "2018-02-15T04:00:00": 0.0012931328103652688,
    "2018-02-15T05:00:00": 0.0012718409427660065,
    "2018-02-15T06:00:00": 0.0,
    "2018-02-15T07:00:00": 0.0,
    "2018-02-15T08:00:00": 0.0,
    "2018-02-15T09:00:00": 0.0,
    "2018-02-15T10:00:00": 0.0009405344430725141,
    "2018-02-15T11:00:00": 0.0020563931069369854,
    "2018-02-15T12:00:00": 0.03113308223520006,
    "2018-02-15T13:00:00": 0.060827613196003084,
    "2018-02-15T14:00:00": 0.06424659615937611,
    "2018-02-15T15:00:00": 0.06734553029909882,
    "2018-02-15T16:00:00": 0.06877434443080717,
    "2018-02-15T17:00:00": 0.07155470564411409,
    "2018-02-15T18:00:00": 0.06955144959569416,
    "2018-02-15T19:00:00": 0.10534487078771834,
    "2018-02-15T20:00:00": 0.8466075040643244,
    "2018-02-15T21:00:00": 0.6517075402036971,
    "2018-02-15T22:00:00": 0.9459485541083517,
    "2018-02-15T23:00:00": 0.9728529679381617,
    "2018-02-16T00:00:00": 0.06496906720854896,
    "2018-02-16T01:00:00": 0.07407294460429052,
    "2018-02-16T02:00:00": 0.07165625982438154,
    "2018-02-16T03:00:00": 0.06355274746111009,
    "2018-02-16T04:00:00": 0.06738915051122557,
    "2018-02-16T05:00:00": 0.0059177592480795715,
    "2018-02-16T06:00:00": 0.0012688023617403012,
    "2018-02-16T07:00:00": 0.0012883372067149603,
    "2018-02-16T08:00:00": 0.0012685437645657326,
    "2018-02-16T09:00:00": 0.0013469860753727392,
    "2018-02-16T10:00:00": 0.0,
    "2018-02-16T11:00:00": 0.9445658315719904,
    "2018-02-16T12:00:00": 0.9955143176899994,
    "2018-02-16T13:00:00": 0.9963646546264833,
    "2018-02-16T14:00:00": 0.994723917169789,
    "2018-02-16T15:00:00": 0.998040244594609,
    "2018-02-16T16:00:00": 0.9934654033157077,
    "2018-02-16T17:00:00": 0.9861815307061297,
    "2018-02-16T18:00:00": 0.07212269256343595,
    "2018-02-16T19:00:00": 0.07177428191358726,
    "2018-02-16T20:00:00": 0.06831333333709197,
    "2018-02-16T21:00:00": 0.0729126624763988,
    "2018-02-16T22:00:00": 0.42375327830467824,
    "2018-02-16T23:00:00": 0.2268460303664495,
    "2018-02-17T00:00:00": 0.07215399833992402,
    "2018-02-17T01:00:00": 0.06852846094674522,
    "2018-02-17T02:00:00": 0.12758572997270282,
    "2018-02-17T03:00:00": 0.7927002765645415,
    "2018-02-17T04:00:00": 0.966881861101542,
    "2018-02-17T05:00:00": 0.9944967413042051,
    "2018-02-17T06:00:00": 0.9934230278143141,
    "2018-02-17T07:00:00": 0.9544684897213743,
    "2018-02-17T08:00:00": 0.9477599192973845,
    "2018-02-17T09:00:00": 0.0,
    "2018-02-17T10:00:00": 0.0012182546910617373,
    "2018-02-17T11:00:00": 0.0013049614458805077,
    "2018-02-17T12:00:00": 0.0,
    "2018-02-17T13:00:00": 0.580824914481183,
    "2018-02-17T14:00:00": 0.8866561395679576,
    "2018-02-17T15:00:00": 0.7038048218145578,
    "2018-02-17T16:00:00": 0.7338283996399272,
    "2018-02-17T17:00:00": 0.06767653902675587,
    "2018-02-17T18:00:00": 0.0,
    "2018-02-17T19:00:00": 0.0,
    "2018-02-17T20:00:00": 0.0014331180999308947,
    "2018-02-17T21:00:00": 0.0,
    "2018-02-17T22:00:00": 0.0,
    "2018-02-17T23:00:00": 0.0,
    "2018-02-18T00:00:00": 0.0,
    "2018-02-18T01:00:00": 0.0,
    "2018-02-18T02:00:00": 0.0,
    "2018-02-18T03:00:00": 0.0,
    "2018-02-18T04:00:00": 0.0,
    "2018-02-18T05:00:00": 0.0014067776146317334,
    "2018-02-18T06:00:00": 0.0,
    "2018-02-18T07:00:00": 0.0,
    "2018-02-18T08:00:00": 0.0012494947324157182,
    "2018-02-18T09:00:00": 0.0011319756841725985,
    "2018-02-18T10:00:00": 0.0013112255541475049,
    "2018-02-18T11:00:00": 0.0,
    "2018-02-18T12:00:00": 0.0,
    "2018-02-18T13:00:00": 0.0011917829822915024,
    "2018-02-18T14:00:00": 0.0013171952011081056,
    "2018-02-18T15:00:00": 0.0,
    "2018-02-18T16:00:00": 0.0,
    "2018-02-18T17:00:00": 0.0,
    "2018-02-18T18:00:00": 0.0013041464449240828,
    "2018-02-18T19:00:00": 0.0,
    "2018-02-18T20:00:00": 0.0011654161060049718,
    "2018-02-18T21:00:00": 0.001332683632393657,
    "2018-02-18T22:00:00": 0.0013081412100978513,
    "2018-02-18T23:00:00": 0.0014255964603985716,
    "2018-02-19T00:00:00": 0.09776052327999445,
    "2018-02-19T01:00:00": 0.0,
    "2018-02-19T02:00:00": 0.0,
    "2018-02-19T03:00:00": 0.0,
    "2018-02-19T04:00:00": 0.0,
    "2018-02-19T05:00:00": 0.001124887355893229,
    "2018-02-19T06:00:00": 0.0012927567542363333,
    "2018-02-19T07:00:00": 0.0022113042823282522,
    "2018-02-19T08:00:00": 0.0,
    "2018-02-19T09:00:00": 0.0024881463047141646,
    "2018-02-19T10:00:00": 0.0026221689033713675,
    "2018-02-19T11:00:00": 0.0,
    "2018-02-19T12:00:00": 0.0011412013682112361,
    "2018-02-19T13:00:00": 0.0013075900170037309,
    "2018-02-19T14:00:00": 0.0,
    "2018-02-19T15:00:00": 0.0010643549568755443,
    "2018-02-19T16:00:00": 0.0018216556001671414,
    "2018-02-19T17:00:00": 0.0,
    "2018-02-19T18:00:00": 0.0,
    "2018-02-19T19:00:00": 0.023850776577830517,
    "2018-02-19T20:00:00": 0.06450562607810585,
    "2018-02-19T21:00:00": 0.24656273761341246,
    "2018-02-19T22:00:00": 0.4837661717966061,
    "2018-02-19T23:00:00": 0.883850404041395,
    "2018-02-20T00:00:00": 0.6173891819522954,
    "2018-02-20T01:00:00": 0.6680683016602953,
    "2018-02-20T02:00:00": 0.5010649403425744,
    "2018-02-20T03:00:00": 0.0,
    "2018-02-20T04:00:00": 0.0007323935985393006,
    "2018-02-20T05:00:00": 0.0,
    "2018-02-20T06:00:00": 0.0008764492230721124,
    "2018-02-20T07:00:00": 0.07123866907399698,
    "2018-02-20T08:00:00": 0.0020447903342924977,
    "2018-02-20T09:00:00": 0.001975355629126503,
    "2018-02-20T10:00:00": 0.001953070947019958,
    "2018-02-20T11:00:00": 0.000749508417295584,
    "2018-02-20T12:00:00": 0.0006398140833966144,
    "2018-02-20T13:00:00": 0.0011542445768948208,
    "2018-02-20T14:00:00": 0.0011983140536549347,
    "2018-02-20T22:00:00": 0.9476372394458767,
    "2018-02-20T23:00:00": 0.9494229459565346,
    "2018-02-21T00:00:00": 0.950056258334817,
    "2018-02-21T01:00:00": 0.9534883346573382,
    "2018-02-21T02:00:00": 0.9473341081056076,
    "2018-02-21T03:00:00": 0.989521949152217,
    "2018-02-21T04:00:00": 0.9931798607930219,
    "2018-02-21T05:00:00": 0.9915652130256658,
    "2018-02-21T06:00:00": 0.9908123612621287,
    "2018-02-21T07:00:00": 0.06954427843685991,
    "2018-02-21T08:00:00": 0.06739232031473813,
    "2018-02-21T09:00:00": 0.0005512151824890776,
    "2018-02-21T10:00:00": 0.0005968945794756112,
    "2018-02-21T11:00:00": 0.0004287778737760224,
    "2018-02-21T12:00:00": 0.0003416322101991144,
    "2018-02-21T13:00:00": 0.0003200330432286281,
    "2018-02-21T14:00:00": 0.0,
    "2018-02-21T15:00:00": 0.0,
    "2018-02-21T16:00:00": 0.0,
    "2018-02-21T17:00:00": 0.0,
    "2018-02-21T18:00:00": 0.0,
    "2018-02-21T19:00:00": 0.0,
    "2018-02-21T20:00:00": 0.0,
    "2018-02-21T21:00:00": 0.0026342103961709694,
    "2018-02-21T22:00:00": 0.0,
    "2018-02-21T23:00:00": 0.0,
    "2018-02-22T00:00:00": 0.0,
    "2018-02-22T01:00:00": 0.0,
    "2018-02-22T02:00:00": 0.0,
    "2018-02-22T03:00:00": 0.0,
    "2018-02-22T04:00:00": 0.0,
    "2018-02-22T05:00:00": 0.0014121225287855746,
    "2018-02-22T06:00:00": 0.0,
    "2018-02-22T07:00:00": 0.0,
    "2018-02-22T08:00:00": 0.0,
    "2018-02-22T09:00:00": 0.0,
    "2018-02-22T10:00:00": 0.0,
    "2018-02-22T11:00:00": 0.0,
    "2018-02-22T12:00:00": 0.0,
    "2018-02-22T14:00:00": 0.0,
    "2018-02-22T15:00:00": 0.0,
    "2018-02-22T16:00:00": 0.0015587444778271593,
    "2018-02-23T11:00:00": 0.944450447331365,
    "2018-02-23T12:00:00": 0.9470890327932904,
    "2018-02-23T13:00:00": 0.0011587246291033264,
    "2018-02-23T14:00:00": 0.0006032950880810829,
    "2018-02-23T15:00:00": 0.0005941754378278917,
    "2018-02-23T16:00:00": 0.0010776845491337777,
    "2018-02-23T17:00:00": 0.0012786952695762578,
    "2018-02-23T18:00:00": 0.0006468194718305846,
    "2018-02-23T19:00:00": 0.002645432189065138,
    "2018-02-23T20:00:00": 0.3247729599863098,
    "2018-02-23T21:00:00": 0.9112491005585036,
    "2018-02-23T22:00:00": 0.9942165302440478,
    "2018-02-23T23:00:00": 0.9911772543631538,
    "2018-02-24T00:00:00": 0.9781817118251662,
    "2018-02-24T01:00:00": 0.944865549875563,
    "2018-02-24T02:00:00": 0.9363966320071048,
    "2018-02-24T03:00:00": 0.9410296072115758,
    "2018-02-24T04:00:00": 0.9422556636736256,
    "2018-02-24T05:00:00": 0.9422220175878113,
    "2018-02-24T06:00:00": 0.0014434300352685052,
    "2018-02-24T07:00:00": 0.0010204547905793616,
    "2018-02-24T08:00:00": 0.000576246512192163,
    "2018-02-24T09:00:00": 0.27990781001862775,
    "2018-02-24T10:00:00": 0.8873229460878618,
    "2018-02-24T11:00:00": 0.07375903209352944,
    "2018-02-24T12:00:00": 0.07582491282942291,
    "2018-02-24T13:00:00": 0.07581843916686991,
    "2018-02-24T14:00:00": 0.07662670389485345,
    "2018-02-24T15:00:00": 0.0792149835911303,
    "2018-02-24T16:00:00": 0.07783719552101595,
    "2018-02-24T17:00:00": 0.14189654140613633,
    "2018-02-24T18:00:00": 0.7370324197327586,
    "2018-02-24T19:00:00": 0.13829795909187714,
    "2018-02-24T20:00:00": 0.5202566472125606,
    "2018-02-24T21:00:00": 0.9812531927034311,
    "2018-02-24T22:00:00": 0.9825123154734952,
    "2018-02-24T23:00:00": 0.9886840408786558,
    "2018-02-25T00:00:00": 0.9900141363781506,
    "2018-02-25T01:00:00": 0.9892778699882533,
    "2018-02-25T02:00:00": 0.9865420375457906,
    "2018-02-25T03:00:00": 0.984021869856506,
    "2018-02-25T04:00:00": 0.9864224333332758,
    "2018-02-25T05:00:00": 0.9493534593769262,
    "2018-02-25T06:00:00": 0.9440794539801052,
    "2018-02-25T07:00:00": 0.9406999241106043,
    "2018-02-25T08:00:00": 0.9430962559079933,
    "2018-02-25T09:00:00": 0.9460715396834845,
    "2018-02-25T10:00:00": 0.9470325226104586,
    "2018-02-25T11:00:00": 0.9477469849092314,
    "2018-02-25T12:00:00": 0.0006046143309648146,
    "2018-02-25T13:00:00": 0.0019384868011133366,
    "2018-02-25T14:00:00": 0.004695595370973886,
    "2018-02-25T15:00:00": 0.041639880605210566,
    "2018-02-25T16:00:00": 0.0637983554341935,
    "2018-02-25T17:00:00": 0.07098272713602007,
    "2018-02-25T18:00:00": 0.07414956266309441,
    "2018-02-25T19:00:00": 0.06497420148416677,
    "2018-02-25T20:00:00": 0.2280653199367652,
    "2018-02-25T21:00:00": 0.6685394657066737,
    "2018-02-25T22:00:00": 0.9887212748244513,
    "2018-02-25T23:00:00": 0.9907870133547797,
    "2018-02-26T00:00:00": 0.9931524176247084,
    "2018-02-26T01:00:00": 0.9950396997623099,
    "2018-02-26T02:00:00": 0.9933330876324924,
    "2018-02-26T03:00:00": 0.99255450075305,
    "2018-02-26T04:00:00": 0.07668383932229045,
    "2018-02-26T05:00:00": 0.0015210332754540044,
    "2018-02-26T06:00:00": 0.0010909152573714662,
    "2018-02-26T07:00:00": 0.8353747072213048,
    "2018-02-26T08:00:00": 0.0010216575996087362,
    "2018-02-26T09:00:00": 0.0029207646317127526,
    "2018-02-26T10:00:00": 0.047889146584139945,
    "2018-02-26T11:00:00": 0.051014451933156194,
    "2018-02-26T12:00:00": 0.06512651293903642,
    "2018-02-26T13:00:00": 0.07298296730354217,
    "2018-02-26T14:00:00": 0.46152987020462444,
    "2018-02-26T15:00:00": 0.987280819747169,
    "2018-02-26T16:00:00": 0.9902807479743037,
    "2018-02-26T17:00:00": 0.0026358715235948607,
    "2018-02-26T18:00:00": 0.0004941429280967135,
    "2018-02-26T19:00:00": 0.0010651882476881054,
    "2018-02-26T20:00:00": 0.0013831357979612383,
    "2018-02-26T21:00:00": 0.001014638514205115,
    "2018-02-26T22:00:00": 0.003897820156500337,
    "2018-02-26T23:00:00": 0.0032003328672202975,
    "2018-02-27T00:00:00": 0.0018226618933658773,
    "2018-02-27T01:00:00": 0.0006130621029323511,
    "2018-02-27T02:00:00": 0.0010209705185388123,
    "2018-02-27T03:00:00": 0.002719906849786424,
    "2018-02-27T04:00:00": 0.0006116113646642819,
    "2018-02-27T05:00:00": 0.0028001528690977046,
    "2018-02-27T06:00:00": 0.0010894030824406817,
    "2018-02-27T07:00:00": 0.0009678379988088148,
    "2018-02-27T08:00:00": 0.0035516251280769857,
    "2018-02-27T09:00:00": 0.0006080165832033495,
    "2018-02-27T10:00:00": 0.0023246273202965047,
    "2018-02-27T11:00:00": 0.0014666870148476079,
    "2018-02-27T12:00:00": 0.002145688206703526,
    "2018-02-27T13:00:00": 0.0,
    "2018-02-27T14:00:00": 0.0024885234768348735,
    "2018-02-27T15:00:00": 0.0011822744971402093,
    "2018-02-27T16:00:00": 0.0005324161800857903,
    "2018-02-27T17:00:00": 0.0011829672335829662,
    "2018-02-27T18:00:00": 0.004621482459808648,
    "2018-02-27T19:00:00": 0.00391446193924189,
    "2018-02-27T20:00:00": 0.0005603834166896654,
    "2018-02-27T21:00:00": 0.0010143004566929724,
    "2018-02-27T22:00:00": 0.0004375052889904375,
    "2018-02-27T23:00:00": 0.001070874618087293,
    "2018-02-28T00:00:00": 0.0010498996722453336,
    "2018-02-28T01:00:00": 0.0020319197248285397,
    "2018-02-28T02:00:00": 0.001067438647427575,
    "2018-02-28T03:00:00": 0.0003929967293364302,
    "2018-02-28T04:00:00": 0.0009828911689042468,
    "2018-02-28T05:00:00": 0.0009381961154189135,
    "2018-02-28T06:00:00": 0.0015475241933141837,
    "2018-02-28T07:00:00": 0.0009361458194744235,
    "2018-02-28T08:00:00": 0.0020263373227393075,
    "2018-02-28T09:00:00": 0.0004841146553742047,
    "2018-02-28T10:00:00": 0.0011660511266934441,
    "2018-02-28T11:00:00": 0.003178207981072433,
    "2018-02-28T12:00:00": 0.003997854316164489,
    "2018-02-28T13:00:00": 0.08239185436521544,
    "2018-02-28T14:00:00": 0.6739786886231521,
    "2018-02-28T15:00:00": 0.6651936655594588,
    "2018-02-28T16:00:00": 0.8830743376368404,
    "2018-02-28T17:00:00": 0.9305707364758862,
    "2018-02-28T18:00:00": 0.9486095909474257,
    "2018-02-28T19:00:00": 0.9423959008941495,
    "2018-02-28T20:00:00": 0.9489470503900677,
    "2018-02-28T21:00:00": 0.9425720413377089,
    "2018-02-28T22:00:00": 0.9500309386626506,
    "2018-02-28T23:00:00": 0.9407571615671796,
    "2018-03-01T00:00:00": 0.9497097556981915,
    "2018-03-01T01:00:00": 0.9439693970535221,
    "2018-03-01T02:00:00": 0.9518067985900582,
    "2018-03-01T03:00:00": 0.9467606364368322,
    "2018-03-01T04:00:00": 0.9467928815665593,
    "2018-03-01T05:00:00": 0.9373279595938628,
    "2018-03-01T06:00:00": 0.9811156178305847,
    "2018-03-01T07:00:00": 0.9855387204635532,
    "2018-03-01T08:00:00": 0.9950091933468984,
    "2018-03-01T09:00:00": 0.9895364006965742,
    "2018-03-01T10:00:00": 0.9027552491680312,
    "2018-03-01T11:00:00": 0.002016809508104921,
    "2018-03-01T12:00:00": 0.0015960966732325125,
    "2018-03-01T13:00:00": 0.0038823736404837686,
    "2018-03-01T14:00:00": 0.002517834300063851,
    "2018-03-01T15:00:00": 0.0032569088535220852,
    "2018-03-01T16:00:00": 0.002870242489797152,
    "2018-03-01T17:00:00": 0.033696834796777556,
    "2018-03-01T18:00:00": 0.06781910813455681,
    "2018-03-01T19:00:00": 0.06659151409035843,
    "2018-03-01T20:00:00": 0.042186514496593365,
    "2018-03-01T21:00:00": 0.0015337612831079286,
    "2018-03-01T22:00:00": 0.0006522845869924908,
    "2018-03-01T23:00:00": 0.0016171908552343626,
    "2018-03-02T00:00:00": 0.004230273475350904,
    "2018-03-02T01:00:00": 0.0,
    "2018-03-02T02:00:00": 0.0019136174235217756,
    "2018-03-02T03:00:00": 0.0,
    "2018-03-02T04:00:00": 0.00047786122603347075,
    "2018-03-02T05:00:00": 0.004277867697001385,
    "2018-03-02T06:00:00": 0.028419659142614892,
    "2018-03-02T07:00:00": 0.045374304451583455,
    "2018-03-02T08:00:00": 0.046276520289639744,
    "2018-03-02T09:00:00": 0.02812725659209416,
    "2018-03-02T10:00:00": 0.057342335951060266,
    "2018-03-02T11:00:00": 0.07674480974865512,
    "2018-03-02T12:00:00": 0.07041161352613179,
    "2018-03-02T13:00:00": 0.07557363946670982,
    "2018-03-02T14:00:00": 0.06847798082487475,
    "2018-03-02T15:00:00": 0.0,
    "2018-03-02T16:00:00": 0.003201129874584205,
    "2018-03-02T17:00:00": 0.0015060047018826133,
    "2018-03-02T18:00:00": 0.005112509615020927,
    "2018-03-02T19:00:00": 0.34205974722243077,
    "2018-03-02T20:00:00": 0.9871737873111515,
    "2018-03-02T21:00:00": 0.9932921207129312,
    "2018-03-02T22:00:00": 0.9948662172771615,
    "2018-03-02T23:00:00": 0.9953768480917695,
    "2018-03-03T00:00:00": 0.9932334006537706,
    "2018-03-03T01:00:00": 0.2328571035632096,
    "2018-03-03T02:00:00": 0.0020179287482768233,
    "2018-03-03T03:00:00": 0.0,
    "2018-03-03T04:00:00": 0.0017846793696537863,
    "2018-03-03T05:00:00": 0.0,
    "2018-03-03T06:00:00": 0.0004780128243203874,
    "2018-03-03T07:00:00": 0.00037017036546702433,
    "2018-03-03T08:00:00": 0.0011749649227786672,
    "2018-03-03T09:00:00": 0.01422401597442146,
    "2018-03-03T10:00:00": 0.04892932362325958,
    "2018-03-03T11:00:00": 0.05681167758419445,
    "2018-03-03T12:00:00": 0.06856309098497583,
    "2018-03-03T13:00:00": 0.06848041816005315,
    "2018-03-03T14:00:00": 0.05394298756131567,
    "2018-03-03T15:00:00": 0.0,
    "2018-03-03T16:00:00": 0.00046627477990466513,
    "2018-03-03T17:00:00": 0.0003789612049980891,
    "2018-03-03T18:00:00": 0.0016272900667173235,
    "2018-03-03T19:00:00": 0.0015598269095300392,
    "2018-03-03T20:00:00": 0.0034119858680666812,
    "2018-03-03T21:00:00": 0.031041262027655142,
    "2018-03-03T22:00:00": 0.3723242927222251,
    "2018-03-03T23:00:00": 0.1136764443096679,
    "2018-03-04T00:00:00": 0.65992948545225,
    "2018-03-04T01:00:00": 0.12208330866020214,
    "2018-03-04T02:00:00": 0.07220714310781809,
    "2018-03-04T03:00:00": 0.07479612517662482,
    "2018-03-04T04:00:00": 0.0014871328715635066,
    "2018-03-04T05:00:00": 0.0,
    "2018-03-04T06:00:00": 0.001104976515895665,
    "2018-03-04T07:00:00": 0.00038011801759403396,
    "2018-03-04T08:00:00": 0.0004061989261387704,
    "2018-03-04T09:00:00": 0.0007182748490815766,
    "2018-03-04T10:00:00": 0.004021132362857028,
    "2018-03-04T11:00:00": 0.5610015392559371,
    "2018-03-04T12:00:00": 0.9829481611728825,
    "2018-03-04T13:00:00": 0.991847978500012,
    "2018-03-04T14:00:00": 0.9924099844518925,
    "2018-03-04T15:00:00": 0.25531088766811505,
    "2018-03-04T16:00:00": 0.00029075257701215694,
    "2018-03-04T17:00:00": 0.0004295971294460662,
    "2018-03-04T18:00:00": 0.0030248244702314794,
    "2018-03-04T19:00:00": 0.002922518205546053,
    "2018-03-04T20:00:00": 0.004525020861066318,
    "2018-03-04T21:00:00": 0.06117499476620268,
    "2018-03-04T22:00:00": 0.11573260845786684,
    "2018-03-04T23:00:00": 0.1850909885853668,
    "2018-03-05T00:00:00": 0.07661886044867126,
    "2018-03-05T01:00:00": 0.074718253151286,
    "2018-03-05T02:00:00": 0.07363181637644492,
    "2018-03-05T03:00:00": 0.0775250497494494,
    "2018-03-05T04:00:00": 0.07442084802938549,
    "2018-03-05T05:00:00": 0.07425078173124916,
    "2018-03-05T06:00:00": 0.1410916403143444,
    "2018-03-05T07:00:00": 0.02141172809950926,
    "2018-03-05T08:00:00": 0.0005176139315319114,
    "2018-03-05T09:00:00": 0.001181813807403192,
    "2018-03-05T10:00:00": 0.0011803021785149615,
    "2018-03-05T11:00:00": 0.001181186940912335,
    "2018-03-05T12:00:00": 0.00046899456537254075,
    "2018-03-05T13:00:00": 0.0011274724374552634,
    "2018-03-05T14:00:00": 0.002895484108251988,
    "2018-03-05T15:00:00": 0.0029316745433271047,
    "2018-03-05T16:00:00": 0.0011488775279090606,
    "2018-03-05T17:00:00": 0.0011893930894082657,
    "2018-03-05T18:00:00": 0.000532385585278856,
    "2018-03-05T19:00:00": 0.009357474910304673,
    "2018-03-05T20:00:00": 0.20703987108567123,
    "2018-03-05T21:00:00": 0.2183634936036144,
    "2018-03-05T22:00:00": 0.0015582258748578202,
    "2018-03-05T23:00:00": 0.0,
    "2018-03-06T00:00:00": 0.0011260283749505704,
    "2018-03-06T01:00:00": 0.0,
    "2018-03-06T02:00:00": 0.003871833927465008,
    "2018-03-06T03:00:00": 0.0007314170933266378,
    "2018-03-06T04:00:00": 0.0003776438361939122,
    "2018-03-06T05:00:00": 0.0011531261995718653,
    "2018-03-06T06:00:00": 0.001623775974548094,
    "2018-03-06T07:00:00": 0.0014615917137733385,
    "2018-03-06T08:00:00": 0.004316875111726054,
    "2018-03-06T09:00:00": 0.0017349249149342235,
    "2018-03-06T10:00:00": 0.0007773802264957558,
    "2018-03-06T11:00:00": 0.0027663773549654186,
    "2018-03-06T12:00:00": 0.0012365421517082646,
    "2018-03-06T13:00:00": 0.0,
    "2018-03-06T14:00:00": 0.0018816747291470256,
    "2018-03-06T15:00:00": 0.0023843485306778507,
    "2018-03-06T16:00:00": 0.0017916836509499806,
    "2018-03-06T17:00:00": 0.009993390454141092,
    "2018-03-06T18:00:00": 0.05878660470350719,
    "2018-03-06T19:00:00": 0.8979019522793943,
    "2018-03-06T20:00:00": 0.9402764704724687,
    "2018-03-06T21:00:00": 0.9658943205657555,
    "2018-03-06T22:00:00": 0.9906151118525032,
    "2018-03-06T23:00:00": 0.9884975861852281,
    "2018-03-07T00:00:00": 0.9440146321352842,
    "2018-03-07T01:00:00": 0.9462966995211317,
    "2018-03-07T02:00:00": 0.9505556422451552,
    "2018-03-07T03:00:00": 0.9508183435667282,
    "2018-03-07T04:00:00": 0.9498835192091646,
    "2018-03-07T05:00:00": 0.952245839610398,
    "2018-03-07T06:00:00": 0.9236573470425049,
    "2018-03-07T07:00:00": 0.0047435607932811335,
    "2018-03-07T08:00:00": 0.0,
    "2018-03-07T09:00:00": 0.001065649620323308,
    "2018-03-07T10:00:00": 0.0021507794089032062,
    "2018-03-07T11:00:00": 0.0003717661746384574,
    "2018-03-07T12:00:00": 0.0006230596525905317,
    "2018-03-07T13:00:00": 0.0,
    "2018-03-07T14:00:00": 0.0009393496043093703,
    "2018-03-07T15:00:00": 0.005455092891421633,
    "2018-03-07T16:00:00": 0.04996264371509992,
    "2018-03-07T17:00:00": 0.06991069136014554,
    "2018-03-07T18:00:00": 0.06252959212285406,
    "2018-03-07T19:00:00": 0.6434092461986105,
    "2018-03-07T20:00:00": 0.9852763879166813,
    "2018-03-07T21:00:00": 0.9811681382730635,
    "2018-03-07T22:00:00": 0.9893473693162965,
    "2018-03-07T23:00:00": 0.9869636140692972,
    "2018-03-08T00:00:00": 0.9887614994400911,
    "2018-03-08T01:00:00": 0.9897861025605775,
    "2018-03-08T02:00:00": 0.991433196230313,
    "2018-03-08T03:00:00": 0.9839641935115582,
    "2018-03-08T04:00:00": 0.9328731774555723,
    "2018-03-08T05:00:00": 0.9344497924867765,
    "2018-03-08T06:00:00": 0.9289279132665523,
    "2018-03-08T07:00:00": 0.9338963503346227,
    "2018-03-08T08:00:00": 0.939512466592447,
    "2018-03-08T09:00:00": 0.9357585552259668,
    "2018-03-08T10:00:00": 0.0,
    "2018-03-08T11:00:00": 0.0,
    "2018-03-08T12:00:00": 0.0032657783814545207,
    "2018-03-08T13:00:00": 0.0014104669445453922,
    "2018-03-08T14:00:00": 0.0023420375888278857,
    "2018-03-08T15:00:00": 0.001047927951747793,
    "2018-03-08T16:00:00": 0.0010635963372578115,
    "2018-03-08T17:00:00": 0.0016571871850549534,
    "2018-03-08T18:00:00": 0.0003987362590860825,
    "2018-03-08T19:00:00": 0.001221358572675489,
    "2018-03-08T20:00:00": 0.8218664852891958,
    "2018-03-08T21:00:00": 0.9472187485989731,
    "2018-03-08T22:00:00": 0.9453564000976481,
    "2018-03-08T23:00:00": 0.9458719312859682,
    "2018-03-09T00:00:00": 0.947676575259903,
    "2018-03-09T01:00:00": 0.951598602957515,
    "2018-03-09T02:00:00": 0.9483548107319693,
    "2018-03-09T03:00:00": 0.949864490637366,
    "2018-03-09T04:00:00": 0.6171713870896747,
    "2018-03-09T05:00:00": 0.6693349802754475,
    "2018-03-09T06:00:00": 0.6178864183948188,
    "2018-03-09T07:00:00": 0.000883683806295526,
    "2018-03-09T08:00:00": 0.0010186801062131668,
    "2018-03-09T09:00:00": 0.0,
    "2018-03-09T10:00:00": 0.0022415858570378525,
    "2018-03-09T11:00:00": 0.0,
    "2018-03-09T12:00:00": 0.000633679239151628,
    "2018-03-09T13:00:00": 0.0017359885961074338,
    "2018-03-09T14:00:00": 0.0003719505332170292,
    "2018-03-09T15:00:00": 0.0006199475639064889,
    "2018-03-09T16:00:00": 0.0006230953417501088,
    "2018-03-09T17:00:00": 0.0043225485746396074,
    "2018-03-09T18:00:00": 0.03463194459846129,
    "2018-03-09T19:00:00": 0.09577881228722582,
    "2018-03-09T20:00:00": 0.8573614293592542,
    "2018-03-09T21:00:00": 0.9361293205517128,
    "2018-03-09T22:00:00": 0.9542958804316016,
    "2018-03-09T23:00:00": 0.9550766307074492,
    "2018-03-10T00:00:00": 0.9541158606955572,
    "2018-03-10T01:00:00": 0.951984068446508,
    "2018-03-10T02:00:00": 0.9534487550204547,
    "2018-03-10T03:00:00": 0.9775701073841715,
    "2018-03-10T04:00:00": 0.992560374007611,
    "2018-03-10T05:00:00": 0.9923564445611013,
    "2018-03-10T06:00:00": 0.9831130148858159,
    "2018-03-10T07:00:00": 0.9298847455127817,
    "2018-03-10T08:00:00": 0.7312002093722346,
    "2018-03-10T09:00:00": 0.06444749315419762,
    "2018-03-10T10:00:00": 0.06661732019350708,
    "2018-03-10T11:00:00": 0.0739668797991898,
    "2018-03-10T12:00:00": 0.08062841333461013,
    "2018-03-10T13:00:00": 0.0719797123843269,
    "2018-03-10T14:00:00": 0.07472510799190786,
    "2018-03-10T15:00:00": 0.07640072573765241,
    "2018-03-10T16:00:00": 0.0727120478338614,
    "2018-03-10T17:00:00": 0.07792218485173766,
    "2018-03-10T18:00:00": 0.06235480245362773,
    "2018-03-10T19:00:00": 0.005238188756332302,
    "2018-03-10T20:00:00": 0.00667946892774658,
    "2018-03-10T21:00:00": 0.6399974472282219,
    "2018-03-10T22:00:00": 0.7927121236189949,
    "2018-03-10T23:00:00": 0.27090034330691987,
    "2018-03-11T00:00:00": 0.3179593106186328,
    "2018-03-11T01:00:00": 0.8991979977360569,
    "2018-03-11T02:00:00": 0.03232577645398079,
    "2018-03-11T03:00:00": 0.06143605407370681,
    "2018-03-11T04:00:00": 0.2754735932102614,
    "2018-03-11T05:00:00": 0.5302304715794266,
    "2018-03-11T06:00:00": 0.868348035014841,
    "2018-03-11T07:00:00": 0.9898839289550345,
    "2018-03-11T08:00:00": 0.9951725880485948,
    "2018-03-11T09:00:00": 0.9875627394837364,
    "2018-03-11T10:00:00": 0.744908782789714,
    "2018-03-11T11:00:00": 0.9795486244574131,
    "2018-03-11T12:00:00": 0.9933823928664062,
    "2018-03-11T13:00:00": 0.9945712763230974,
    "2018-03-11T14:00:00": 0.9941397404771765,
    "2018-03-11T15:00:00": 0.9940468552383913,
    "2018-03-11T16:00:00": 0.9946180768185638,
    "2018-03-11T17:00:00": 0.9877106354405969,
    "2018-03-11T18:00:00": 0.9953804904100017,
    "2018-03-11T19:00:00": 0.9958805973454032,
    "2018-03-11T20:00:00": 0.08213485109709986,
    "2018-03-11T21:00:00": 0.08012282029741963,
    "2018-03-11T22:00:00": 0.07995824469863594,
    "2018-03-11T23:00:00": 0.08257531130720905,
    "2018-03-12T00:00:00": 0.08323841997662701,
    "2018-03-12T01:00:00": 0.005101295691099705,
    "2018-03-12T02:00:00": 0.0010374545712239964,
    "2018-03-12T03:00:00": 0.001469751914003405,
    "2018-03-12T04:00:00": 0.0031978996188786234,
    "2018-03-12T05:00:00": 0.003382896159027415,
    "2018-03-12T06:00:00": 0.0017670103401847602,
    "2018-03-12T07:00:00": 0.00168226560872267,
    "2018-03-12T08:00:00": 0.002710439062190304,
    "2018-03-12T09:00:00": 0.02764122367831049,
    "2018-03-12T10:00:00": 0.06254876698579931,
    "2018-03-12T11:00:00": 0.07529761973149196,
    "2018-03-12T12:00:00": 0.07592769549599598,
    "2018-03-12T13:00:00": 0.07911767831503778,
    "2018-03-12T14:00:00": 0.0792313978108786,
    "2018-03-12T15:00:00": 0.08017439376060286,
    "2018-03-12T16:00:00": 0.08525154812243763,
    "2018-03-12T17:00:00": 0.07618831496983904,
    "2018-03-12T18:00:00": 0.0774048103664931,
    "2018-03-12T19:00:00": 0.07743561534008672,
    "2018-03-12T20:00:00": 0.07354878650664184,
    "2018-03-12T21:00:00": 0.07361931591041285,
    "2018-03-12T22:00:00": 0.07073292944743592,
    "2018-03-12T23:00:00": 0.0013544495544304488,
    "2018-03-13T00:00:00": 0.0033441736381612784,
    "2018-03-13T01:00:00": 0.004748157523540832,
    "2018-03-13T02:00:00": 0.00283972036857664,
    "2018-03-13T03:00:00": 0.001188081142659145,
    "2018-03-13T04:00:00": 0.00177253647057737,
    "2018-03-13T05:00:00": 0.0026840140976017376,
    "2018-03-13T06:00:00": 0.0015758110292280153,
    "2018-03-13T07:00:00": 0.007797990009231176,
    "2018-03-13T08:00:00": 0.006216164748769009,
    "2018-03-13T09:00:00": 0.0042090701368012766,
    "2018-03-13T10:00:00": 0.004272622192866579,
    "2018-03-13T11:00:00": 0.0012200471568788727,
    "2018-03-13T12:00:00": 0.009761015891931547,
    "2018-03-13T13:00:00": 0.05235580189401243,
    "2018-03-13T14:00:00": 0.6291229201601662,
    "2018-03-13T15:00:00": 0.9777155386182462,
    "2018-03-13T16:00:00": 0.9923999373125677,
    "2018-03-13T17:00:00": 0.9970006503655898,
    "2018-03-13T18:00:00": 0.9899191325715256,
    "2018-03-13T19:00:00": 0.9937021669640634,
    "2018-03-13T20:00:00": 0.9938387965811153,
    "2018-03-13T21:00:00": 0.9944418174581062,
    "2018-03-13T22:00:00": 0.9907346296063366,
    "2018-03-13T23:00:00": 0.9921743179833166,
    "2018-03-14T00:00:00": 0.9730819486040889,
    "2018-03-14T01:00:00": 0.9496943778809107,
    "2018-03-14T02:00:00": 0.005023116135326124,
    "2018-03-14T03:00:00": 0.0049876195727442466,
    "2018-03-14T04:00:00": 0.001126807211566154,
    "2018-03-14T05:00:00": 0.0023588077438442736,
    "2018-03-14T06:00:00": 0.0005276900741408959,
    "2018-03-14T07:00:00": 0.0027166304755788496,
    "2018-03-14T08:00:00": 0.0014691209397363681,
    "2018-03-14T09:00:00": 0.0022249433000513155,
    "2018-03-14T10:00:00": 0.0011406055578598092,
    "2018-03-14T11:00:00": 0.003214158413275654,
    "2018-03-14T12:00:00": 0.0005902989408213314,
    "2018-03-14T13:00:00": 0.0013196634286934442,
    "2018-03-14T14:00:00": 0.005306308575514103,
    "2018-03-14T15:00:00": 0.45655837153839707,
    "2018-03-14T16:00:00": 0.9738591664099068,
    "2018-03-14T17:00:00": 0.9912751075464933,
    "2018-03-14T18:00:00": 0.9856411923621197,
    "2018-03-14T19:00:00": 0.9895429960432067,
    "2018-03-14T20:00:00": 0.9809865557061065,
    "2018-03-14T21:00:00": 0.9912148267846217,
    "2018-03-14T22:00:00": 0.9817445340239879,
    "2018-03-14T23:00:00": 0.9839156948300581,
    "2018-03-15T00:00:00": 0.9492243841027903,
    "2018-03-15T01:00:00": 0.9799800052447585,
    "2018-03-15T02:00:00": 0.963292894853006,
    "2018-03-15T03:00:00": 0.5396474619523406,
    "2018-03-15T04:00:00": 0.000819021145636851,
    "2018-03-15T05:00:00": 0.0009981494292024989,
    "2018-03-15T06:00:00": 0.002223798975494947,
    "2018-03-15T07:00:00": 0.002284911056861114,
    "2018-03-15T08:00:00": 0.0,
    "2018-03-15T09:00:00": 0.0,
    "2018-03-15T10:00:00": 0.0,
    "2018-03-15T11:00:00": 0.0009474662096777031,
    "2018-03-15T12:00:00": 0.0006250588092965736,
    "2018-03-15T13:00:00": 0.0,
    "2018-03-15T14:00:00": 0.02785110820262157,
    "2018-03-15T15:00:00": 0.059070860461923655,
    "2018-03-15T16:00:00": 0.06999557345708472,
    "2018-03-15T17:00:00": 0.07350429973008536,
    "2018-03-15T18:00:00": 0.07042151230535919,
    "2018-03-15T19:00:00": 0.08215086252136544,
    "2018-03-15T20:00:00": 0.08150213600284358,
    "2018-03-15T21:00:00": 0.06816772264946332,
    "2018-03-15T22:00:00": 0.058961637696860386,
    "2018-03-15T23:00:00": 0.0601225715200931,
    "2018-03-16T00:00:00": 0.06152228910226273,
    "2018-03-16T01:00:00": 0.06072388659346784,
    "2018-03-16T02:00:00": 0.06127574595482879,
    "2018-03-16T03:00:00": 0.06554518375794773,
    "2018-03-16T04:00:00": 0.063867411070755,
    "2018-03-16T05:00:00": 0.06744710276444218,
    "2018-03-16T06:00:00": 0.060385937705482874,
    "2018-03-16T07:00:00": 0.0019336061322113999,
    "2018-03-16T08:00:00": 0.00043955898683306014,
    "2018-03-16T09:00:00": 0.0,
    "2018-03-16T10:00:00": 0.0013234252648662889,
    "2018-03-16T11:00:00": 0.0006521221640333353,
    "2018-03-16T12:00:00": 0.0,
    "2018-03-16T13:00:00": 0.0,
    "2018-03-16T14:00:00": 0.0003258164265781733,
    "2018-03-16T15:00:00": 0.0019759248221020258,
    "2018-03-16T16:00:00": 0.0003203893066148069,
    "2018-03-16T17:00:00": 0.030913015905244257,
    "2018-03-16T18:00:00": 0.05682052553281508,
    "2018-03-16T19:00:00": 0.2270245046042506,
    "2018-03-16T20:00:00": 0.9822625130708532,
    "2018-03-16T21:00:00": 0.9860143936998373,
    "2018-03-16T22:00:00": 0.974139213021599,
    "2018-03-16T23:00:00": 0.9859321970978213,
    "2018-03-17T00:00:00": 0.9814237852841385,
    "2018-03-17T01:00:00": 0.9842912248195235,
    "2018-03-17T02:00:00": 0.9827614175668615,
    "2018-03-17T03:00:00": 0.9896221155970557,
    "2018-03-17T04:00:00": 0.9821238864411097,
    "2018-03-17T05:00:00": 0.9880163241558646,
    "2018-03-17T06:00:00": 0.9844496164736256,
    "2018-03-17T07:00:00": 0.9938633558509318,
    "2018-03-17T08:00:00": 0.9832438368962417,
    "2018-03-17T09:00:00": 0.589060386101613,
    "2018-03-17T10:00:00": 0.07558381806708783,
    "2018-03-17T11:00:00": 0.07201655300191656,
    "2018-03-17T12:00:00": 0.07821629396804511,
    "2018-03-17T13:00:00": 0.07525512900144851,
    "2018-03-17T14:00:00": 0.08061940156766467,
    "2018-03-17T15:00:00": 0.06926641646479559,
    "2018-03-17T16:00:00": 0.3396799999897997,
    "2018-03-17T17:00:00": 0.9676884678851068,
    "2018-03-17T18:00:00": 0.9820827559395823,
    "2018-03-17T19:00:00": 0.9920041689439334,
    "2018-03-17T20:00:00": 0.9900717588176138,
    "2018-03-17T21:00:00": 0.9948356850619701,
    "2018-03-17T22:00:00": 0.9867214356481896,
    "2018-03-17T23:00:00": 0.9922978701341537,
    "2018-03-18T00:00:00": 0.986994877630448,
    "2018-03-18T01:00:00": 0.9902763801366192,
    "2018-03-18T02:00:00": 0.9926129139536224,
    "2018-03-18T03:00:00": 0.9878189652295812,
    "2018-03-18T04:00:00": 0.993095526234247,
    "2018-03-18T05:00:00": 0.9875964822593932,
    "2018-03-18T06:00:00": 0.9907793760404806,
    "2018-03-18T07:00:00": 0.9827198921985065,
    "2018-03-18T08:00:00": 0.9867766850212498,
    "2018-03-18T09:00:00": 0.9891749025560912,
    "2018-03-18T10:00:00": 0.9900532212608757,
    "2018-03-18T11:00:00": 0.9850096307491458,
    "2018-03-18T12:00:00": 0.9890964004995177,
    "2018-03-18T13:00:00": 0.9847463334885687,
    "2018-03-18T14:00:00": 0.061171863954216074,
    "2018-03-18T15:00:00": 0.07808093330784732,
    "2018-03-18T16:00:00": 0.06962912370241592,
    "2018-03-18T17:00:00": 0.08014378922389766,
    "2018-03-18T18:00:00": 0.07262598234841101,
    "2018-03-18T19:00:00": 0.15029608221272922,
    "2018-03-18T20:00:00": 0.7550287446153761,
    "2018-03-18T21:00:00": 0.9788028986466724,
    "2018-03-18T22:00:00": 0.9897143805770326,
    "2018-03-18T23:00:00": 0.9853538505186327,
    "2018-03-19T00:00:00": 0.9906765854932865,
    "2018-03-19T01:00:00": 0.9837722892404289,
    "2018-03-19T02:00:00": 0.9461782912724297,
    "2018-03-19T03:00:00": 0.9401258518405604,
    "2018-03-19T04:00:00": 0.9555937311490459,
    "2018-03-19T05:00:00": 0.9423251715964411,
    "2018-03-19T06:00:00": 0.9542783679916533,
    "2018-03-19T07:00:00": 0.9476092409410213,
    "2018-03-19T08:00:00": 0.023289207604841627,
    "2018-03-19T09:00:00": 0.03114332453200757,
    "2018-03-19T10:00:00": 0.19126954884850245,
    "2018-03-19T11:00:00": 0.8690251310444692,
    "2018-03-19T12:00:00": 0.9831063566944245,
    "2018-03-19T13:00:00": 0.9945430737931293,
    "2018-03-19T14:00:00": 0.9837895761527173,
    "2018-03-19T15:00:00": 0.9892601829406953,
    "2018-03-19T16:00:00": 0.0106587541105887,
    "2018-03-19T17:00:00": 0.0003643210519685254,
    "2018-03-19T18:00:00": 0.0022204476514385515,
    "2018-03-19T19:00:00": 0.0018160137173145918,
    "2018-03-19T20:00:00": 0.037793682637487565,
    "2018-03-19T21:00:00": 0.7946463425496377,
    "2018-03-19T22:00:00": 0.9758383173851177,
    "2018-03-19T23:00:00": 0.9865452409526103,
    "2018-03-20T00:00:00": 0.972755872582128,
    "2018-03-20T01:00:00": 0.06248464509850639,
    "2018-03-20T02:00:00": 0.08006635139847995,
    "2018-03-20T03:00:00": 0.06778864353276723,
    "2018-03-20T04:00:00": 0.0821447723741445,
    "2018-03-20T05:00:00": 0.06509606047374443,
    "2018-03-20T06:00:00": 0.07737861125869253,
    "2018-03-20T07:00:00": 0.06792567822728678,
    "2018-03-20T08:00:00": 0.07797118650791592,
    "2018-03-20T09:00:00": 0.07094516679096236,
    "2018-03-20T10:00:00": 0.9063629483324669,
    "2018-03-20T11:00:00": 0.9917036653685901,
    "2018-03-20T12:00:00": 0.985744047197576,
    "2018-03-20T13:00:00": 0.9948509158908616,
    "2018-03-20T14:00:00": 0.2195863988199391,
    "2018-03-20T15:00:00": 0.07496862012037292,
    "2018-03-20T16:00:00": 0.6587233902478089,
    "2018-03-20T17:00:00": 0.9871750768173497,
    "2018-03-20T18:00:00": 0.9950606117555667,
    "2018-03-20T19:00:00": 0.9921665498891519,
    "2018-03-20T20:00:00": 0.9904422533035198,
    "2018-03-20T21:00:00": 0.991268709205039,
    "2018-03-20T22:00:00": 0.9973375935261761,
    "2018-03-20T23:00:00": 0.9935633295370487,
    "2018-03-21T00:00:00": 0.9925189202317142,
    "2018-03-21T01:00:00": 0.9623401514712073,
    "2018-03-21T02:00:00": 0.005916633659108324,
    "2018-03-21T03:00:00": 0.9391553519325391,
    "2018-03-21T04:00:00": 0.9511414448353667,
    "2018-03-21T05:00:00": 0.9536679937980164,
    "2018-03-21T06:00:00": 0.9884566537374913,
    "2018-03-21T07:00:00": 0.9879491677145055,
    "2018-03-21T08:00:00": 0.9871368761631276,
    "2018-03-21T09:00:00": 0.9946752300605404,
    "2018-03-21T10:00:00": 0.9914715004810484,
    "2018-03-21T11:00:00": 0.9917121415070844,
    "2018-03-21T12:00:00": 0.9824762185100099,
    "2018-03-21T13:00:00": 0.9812205091480131,
    "2018-03-21T14:00:00": 0.9910823574099719,
    "2018-03-21T15:00:00": 0.9864415556126419,
    "2018-03-21T16:00:00": 0.9892820299854542,
    "2018-03-21T17:00:00": 0.9942884940468635,
    "2018-03-21T18:00:00": 0.988036018225473,
    "2018-03-21T19:00:00": 0.006482858300318279,
    "2018-03-21T20:00:00": 0.011436603852710035,
    "2018-03-21T21:00:00": 0.000900492177403833,
    "2018-03-21T22:00:00": 0.0021100317889303634,
    "2018-03-21T23:00:00": 0.3500285644637242,
    "2018-03-22T00:00:00": 0.5947225494592743,
    "2018-03-22T01:00:00": 0.5841504887621249,
    "2018-03-22T02:00:00": 0.5382212810003159,
    "2018-03-22T03:00:00": 0.9682606070697544,
    "2018-03-22T04:00:00": 0.33188590725773,
    "2018-03-22T05:00:00": 0.0415358310699429,
    "2018-03-22T06:00:00": 0.9793724627969427,
    "2018-03-22T07:00:00": 0.9885854024475031,
    "2018-03-22T08:00:00": 0.9883301466662546,
    "2018-03-22T09:00:00": 0.9917423051878127,
    "2018-03-22T10:00:00": 0.9907291618510983,
    "2018-03-22T11:00:00": 0.9902064625776016,
    "2018-03-22T12:00:00": 0.9937193859351888,
    "2018-03-22T13:00:00": 0.9984778661877949,
    "2018-03-22T14:00:00": 0.9913169409665153,
    "2018-03-22T15:00:00": 0.9975076785406667,
    "2018-03-22T16:00:00": 0.9925630412535837,
    "2018-03-22T17:00:00": 0.9969084933355703,
    "2018-03-22T18:00:00": 0.993055457954669,
    "2018-03-22T19:00:00": 0.9980955517286709,
    "2018-03-22T20:00:00": 0.06885110996153494,
    "2018-03-22T21:00:00": 0.08439463828982355,
    "2018-03-22T22:00:00": 0.07046252431826161,
    "2018-03-22T23:00:00": 0.38202239944104605,
    "2018-03-23T00:00:00": 0.5558208655487658,
    "2018-03-23T01:00:00": 0.8363703031043591,
    "2018-03-23T02:00:00": 0.970086042926429,
    "2018-03-23T03:00:00": 0.9977714922517003,
    "2018-03-23T04:00:00": 0.9826987459717753,
    "2018-03-23T05:00:00": 0.4230291292456626,
    "2018-03-23T06:00:00": 0.4552735558413695,
    "2018-03-23T07:00:00": 0.957672889617873,
    "2018-03-23T08:00:00": 0.9800902558674164,
    "2018-03-23T09:00:00": 0.9956054721825374,
    "2018-03-23T10:00:00": 0.9905334816974105,
    "2018-03-23T11:00:00": 0.9972734066975413,
    "2018-03-23T12:00:00": 0.9828365512691507,
    "2018-03-23T13:00:00": 0.9969516525495682,
    "2018-03-23T14:00:00": 0.9937999486236071,
    "2018-03-23T15:00:00": 0.9888524807588527,
    "2018-03-23T16:00:00": 0.9924944890378314,
    "2018-03-23T17:00:00": 0.996946589355177,
    "2018-03-23T18:00:00": 0.9979255985436049,
    "2018-03-23T19:00:00": 0.9954322335948654,
    "2018-03-23T20:00:00": 0.9966173788998762,
    "2018-03-23T21:00:00": 0.9466255653147216,
    "2018-03-23T22:00:00": 0.9536664931871301,
    "2018-03-23T23:00:00": 0.9476710031577595,
    "2018-03-24T00:00:00": 0.9542655594056835,
    "2018-03-24T01:00:00": 0.9477422110750452,
    "2018-03-24T02:00:00": 0.9830812471012975,
    "2018-03-24T03:00:00": 0.9908708104147455,
    "2018-03-24T04:00:00": 0.9936742814004181,
    "2018-03-24T05:00:00": 0.995192137515637,
    "2018-03-24T06:00:00": 0.9972625475422594,
    "2018-03-24T07:00:00": 0.9967159708742596,
    "2018-03-24T08:00:00": 0.9952084931402735,
    "2018-03-24T09:00:00": 0.9972162345149234,
    "2018-03-24T10:00:00": 0.9978044904014588,
    "2018-03-24T11:00:00": 0.9941191569728471,
    "2018-03-24T12:00:00": 0.9973720118308277,
    "2018-03-24T13:00:00": 0.9957221089973372,
    "2018-03-24T14:00:00": 0.9980865947764826,
    "2018-03-24T15:00:00": 0.9971414065062075,
    "2018-03-24T16:00:00": 0.9993738780156749,
    "2018-03-24T17:00:00": 0.9938496778063441,
    "2018-03-24T18:00:00": 0.9990461555923221,
    "2018-03-24T19:00:00": 0.9970225638988106,
    "2018-03-24T20:00:00": 0.996167603332527,
    "2018-03-24T21:00:00": 0.9862150450632706,
    "2018-03-24T22:00:00": 0.9953536836920585,
    "2018-03-24T23:00:00": 0.9977360559056644,
    "2018-03-25T00:00:00": 0.9824283974157598,
    "2018-03-25T01:00:00": 0.9975480632821785,
    "2018-03-25T02:00:00": 0.9960872934149044,
    "2018-03-25T04:00:00": 0.9979951522686231,
    "2018-03-25T05:00:00": 0.986587237496128,
    "2018-03-25T06:00:00": 0.9980321176469986,
    "2018-03-25T07:00:00": 0.996314453857851,
    "2018-03-25T08:00:00": 0.0761848392230052,
    "2018-03-25T09:00:00": 0.08475206946302617,
    "2018-03-25T10:00:00": 0.07669100314786828,
    "2018-03-25T11:00:00": 0.08954450390959842,
    "2018-03-25T12:00:00": 0.07361664280665889,
    "2018-03-25T13:00:00": 0.2488308048535009,
    "2018-03-25T14:00:00": 0.20008414114435952,
    "2018-03-25T15:00:00": 0.22555425365799775,
    "2018-03-25T16:00:00": 0.0003732080691993129,
    "2018-03-25T17:00:00": 0.0038988659379151783,
    "2018-03-25T18:00:00": 0.0,
    "2018-03-25T19:00:00": 0.002491846492743094,
    "2018-03-25T20:00:00": 0.04671378099244766,
    "2018-03-25T21:00:00": 0.5135661767757618,
    "2018-03-25T22:00:00": 0.1770813242462113,
    "2018-03-25T23:00:00": 0.000737140962827591,
    "2018-03-26T00:00:00": 0.0017039486249045073,
    "2018-03-26T01:00:00": 0.001848457482787697,
    "2018-03-26T02:00:00": 0.0,
    "2018-03-26T03:00:00": 0.002948625111807854,
    "2018-03-26T04:00:00": 0.0,
    "2018-03-26T05:00:00": 0.004673320436547221,
    "2018-03-26T06:00:00": 0.0,
    "2018-03-26T07:00:00": 0.004482039606083744,
    "2018-03-26T08:00:00": 0.0006302690492517445,
    "2018-03-26T09:00:00": 0.0021561956165147655,
    "2018-03-26T10:00:00": 0.0019232299919974935,
    "2018-03-26T11:00:00": 0.010026652492850657,
    "2018-03-26T12:00:00": 0.05119861300558746,
    "2018-03-26T13:00:00": 0.07315918059244739,
    "2018-03-26T14:00:00": 0.07798145292261194,
    "2018-03-26T15:00:00": 0.14160345738499072,
    "2018-03-26T16:00:00": 0.27973474526246167,
    "2018-03-26T17:00:00": 0.5408650431351965,
    "2018-03-26T18:00:00": 0.9185188593885527,
    "2018-03-26T19:00:00": 0.04210995820801592,
    "2018-03-26T20:00:00": 0.0033362678682228065,
    "2018-03-26T21:00:00": 0.039089716730018126,
    "2018-03-26T22:00:00": 0.49935260087064304,
    "2018-03-26T23:00:00": 0.6551662041574126,
    "2018-03-27T00:00:00": 0.9325351841481235,
    "2018-03-27T01:00:00": 0.9286283003681465,
    "2018-03-27T02:00:00": 0.2635957056315349,
    "2018-03-27T03:00:00": 0.00031594097754478754,
    "2018-03-27T04:00:00": 0.027247697921805907,
    "2018-03-27T05:00:00": 0.022500280732483294,
    "2018-03-27T06:00:00": 0.00043588711059323486,
    "2018-03-27T07:00:00": 0.0,
    "2018-03-27T08:00:00": 0.00228790683811275,
    "2018-03-27T09:00:00": 0.0,
    "2018-03-27T10:00:00": 0.0027966550931778525,
    "2018-03-27T11:00:00": 0.0,
    "2018-03-27T12:00:00": 0.09529198916002399,
    "2018-03-27T13:00:00": 0.2870668427938369,
    "2018-03-27T14:00:00": 0.5704529898144542,
    "2018-03-27T15:00:00": 0.5941355765959172,
    "2018-03-27T16:00:00": 0.03935736622161895,
    "2018-03-27T17:00:00": 0.02797718285568495,
    "2018-03-27T18:00:00": 0.05224905100398182,
    "2018-03-27T19:00:00": 0.06487430408942074,
    "2018-03-27T20:00:00": 0.03012388395955054,
    "2018-03-27T21:00:00": 0.5178915597485363,
    "2018-03-27T22:00:00": 0.9370483789570683,
    "2018-03-27T23:00:00": 0.9860811861469262,
    "2018-03-28T00:00:00": 0.9884374992716655,
    "2018-03-28T01:00:00": 0.996856081992905,
    "2018-03-28T02:00:00": 0.9923527141769443,
    "2018-03-28T03:00:00": 0.9956764628127495,
    "2018-03-28T04:00:00": 0.9927254507850882,
    "2018-03-28T05:00:00": 0.9960329366349294,
    "2018-03-28T06:00:00": 0.9927502533323822,
    "2018-03-28T07:00:00": 0.9968282391202437,
    "2018-03-28T08:00:00": 0.994531287471846,
    "2018-03-28T09:00:00": 0.9989222345457006,
    "2018-03-28T10:00:00": 0.9938084116605288,
    "2018-03-28T11:00:00": 1.0,
    "2018-03-28T12:00:00": 0.9931693331814926,
    "2018-03-28T13:00:00": 0.9973093836547842,
    "2018-03-28T14:00:00": 0.9933722347636537,
    "2018-03-28T15:00:00": 0.9973077515651261,
    "2018-03-28T16:00:00": 0.9951860544345588,
    "2018-03-28T17:00:00": 0.9979672036783849,
    "2018-03-28T18:00:00": 0.9965269683162021,
    "2018-03-28T19:00:00": 0.9977112344136423,
    "2018-03-28T20:00:00": 0.995338922024658,
    "2018-03-28T21:00:00": 0.9977315261168028,
    "2018-03-28T22:00:00": 0.9513134990415333,
    "2018-03-28T23:00:00": 0.9473084270504389,
    "2018-03-29T00:00:00": 0.0018531286194344205,
    "2018-03-29T01:00:00": 0.024839560395988572,
    "2018-03-29T02:00:00": 0.37808119668456025,
    "2018-03-29T03:00:00": 0.6807662779973607,
    "2018-03-29T04:00:00": 0.9202216068412975,
    "2018-03-29T05:00:00": 0.9346174655738546,
    "2018-03-29T06:00:00": 0.9303294576895016,
    "2018-03-29T07:00:00": 0.2460411080028132,
    "2018-03-29T08:00:00": 0.8821994898127992,
    "2018-03-29T09:00:00": 0.9930151734321874,
    "2018-03-29T10:00:00": 0.7841962064979215,
    "2018-03-29T11:00:00": 0.9898745021973354,
    "2018-03-29T12:00:00": 0.9966045208163802,
    "2018-03-29T13:00:00": 0.9869124551814646,
    "2018-03-29T14:00:00": 0.34440355754315854,
    "2018-03-29T15:00:00": 0.07663289896676823,
    "2018-03-29T16:00:00": 0.08658354329010981,
    "2018-03-29T17:00:00": 0.07918759663661673,
    "2018-03-29T18:00:00": 0.09230925451312326,
    "2018-03-29T19:00:00": 0.08017015460678205,
    "2018-03-29T20:00:00": 0.08501197983888441,
    "2018-03-29T21:00:00": 0.003242442936884177,
    "2018-03-29T22:00:00": 0.006372187962303414,
    "2018-03-29T23:00:00": 0.0032962325783814617,
    "2018-03-30T00:00:00": 0.3360804535881005,
    "2018-03-30T01:00:00": 0.6705017722945611,
    "2018-03-30T02:00:00": 0.8977996436512934,
    "2018-03-30T03:00:00": 0.9801762427420102,
    "2018-03-30T04:00:00": 0.9761975362049421,
    "2018-03-30T05:00:00": 0.07197654711227233,
    "2018-03-30T06:00:00": 0.00321629558819969,
    "2018-03-30T07:00:00": 0.0027417695160747843,
    "2018-03-30T08:00:00": 0.002988412584556366,
    "2018-03-30T09:00:00": 0.003990234601698603,
    "2018-03-30T10:00:00": 0.002897265042121758,
    "2018-03-30T11:00:00": 0.03129718679917548,
    "2018-03-30T12:00:00": 0.32320807917793537,
    "2018-03-30T13:00:00": 0.9760501120532238,
    "2018-03-30T14:00:00": 0.977241557634317,
    "2018-03-30T15:00:00": 0.9960221586244946,
    "2018-03-30T16:00:00": 0.9934054965556688,
    "2018-03-30T17:00:00": 0.9957397399005309,
    "2018-03-30T18:00:00": 0.9865032424023112,
    "2018-03-30T19:00:00": 0.9557352263909772,
    "2018-03-30T20:00:00": 0.9456992397013557,
    "2018-03-30T21:00:00": 0.9502291186184751,
    "2018-03-30T22:00:00": 0.9265322328635767,
    "2018-03-30T23:00:00": 0.002003104239255349,
    "2018-03-31T00:00:00": 0.0014932759174530964,
    "2018-03-31T01:00:00": 0.002700612769632782,
    "2018-03-31T02:00:00": 0.0,
    "2018-03-31T03:00:00": 0.0020200951713615686,
    "2018-03-31T04:00:00": 0.5711423543293166,
    "2018-03-31T05:00:00": 0.796130319627874,
    "2018-03-31T06:00:00": 0.06679624607998398,
    "2018-03-31T07:00:00": 0.08104322228425595,
    "2018-03-31T08:00:00": 0.047814214978449024,
    "2018-03-31T09:00:00": 0.0005466093334210279,
    "2018-03-31T10:00:00": 0.0007109344641747847,
    "2018-03-31T11:00:00": 0.0,
    "2018-03-31T12:00:00": 0.0008357736169923611,
    "2018-03-31T13:00:00": 0.01121189629947024,
    "2018-03-31T14:00:00": 0.0013700250895679713,
    "2018-03-31T15:00:00": 0.0,
    "2018-03-31T16:00:00": 0.001906851342196769,
    "2018-03-31T17:00:00": 0.0012290045063498567,
    "2018-03-31T18:00:00": 0.8871614383448595,
    "2018-03-31T19:00:00": 0.9354812779382764,
    "2018-03-31T20:00:00": 0.9562506424271374,
    "2018-03-31T21:00:00": 0.966907004338222,
    "2018-03-31T22:00:00": 0.9966425451169433,
    "2018-03-31T23:00:00": 0.8101196198416015,
    "2018-04-01T00:00:00": 0.01119598028604733,
    "2018-04-01T01:00:00": 0.22379528574201057,
    "2018-04-01T02:00:00": 0.4931302872961636,
    "2018-04-01T03:00:00": 0.37372647297536077,
    "2018-04-01T04:00:00": 0.5439312188708381,
    "2018-04-01T05:00:00": 0.00036114900058129164,
    "2018-04-01T06:00:00": 0.0005105706229579844,
    "2018-04-01T07:00:00": 0.0,
    "2018-04-01T08:00:00": 0.0009647795259691825,
    "2018-04-01T09:00:00": 0.0,
    "2018-04-01T10:00:00": 0.0010396832695484946,
    "2018-04-01T11:00:00": 0.0,
    "2018-04-01T12:00:00": 0.001296118291233321,
    "2018-04-01T13:00:00": 0.0032606097396200807,
    "2018-04-01T14:00:00": 0.15453628838539224,
    "2018-04-01T15:00:00": 0.7007332803852748,
    "2018-04-01T16:00:00": 0.9810481948246716,
    "2018-04-01T17:00:00": 0.9924452604675148,
    "2018-04-01T18:00:00": 0.98579297886689,
    "2018-04-01T19:00:00": 0.06437950629488144,
    "2018-04-01T20:00:00": 0.8367885432928576,
    "2018-04-01T21:00:00": 0.9868900208635244,
    "2018-04-01T22:00:00": 0.07500124000462069,
    "2018-04-01T23:00:00": 0.6898294383850305,
    "2018-04-02T00:00:00": 0.9606395000121205,
    "2018-04-02T01:00:00": 0.9941784652095514,
    "2018-04-02T02:00:00": 0.9775669688352899,
    "2018-04-02T03:00:00": 0.9889170163231695,
    "2018-04-02T05:00:00": 0.9253074543474175,
    "2018-04-02T06:00:00": 0.002235588641207072,
    "2018-04-02T07:00:00": 0.0012218213648534878,
    "2018-04-02T08:00:00": 0.004014600842987305,
    "2018-04-02T09:00:00": 0.0,
    "2018-04-02T10:00:00": 0.0004478280340349306,
    "2018-04-02T11:00:00": 0.0003535238975408903,
    "2018-04-02T12:00:00": 0.001345142373496161,
    "2018-04-02T13:00:00": 0.04755511450450184,
    "2018-04-02T14:00:00": 0.06980098847666721,
    "2018-04-02T15:00:00": 0.07870080587696526,
    "2018-04-02T16:00:00": 0.07206439931647081,
    "2018-04-02T17:00:00": 0.21830032592563628,
    "2018-04-02T18:00:00": 0.810588160631551,
    "2018-04-02T19:00:00": 0.994693450731623,
    "2018-04-02T20:00:00": 0.9934691804900155,
    "2018-04-02T21:00:00": 0.9891166004279456,
    "2018-04-02T22:00:00": 0.9885528991387422,
    "2018-04-02T23:00:00": 0.9537000994816626,
    "2018-04-03T00:00:00": 0.06630211960269272,
    "2018-04-03T01:00:00": 0.0017417549645091077,
    "2018-04-03T02:00:00": 0.002976118342059208,
    "2018-04-03T03:00:00": 0.0023274390075022286,
    "2018-04-03T04:00:00": 0.003963551741324513,
    "2018-04-03T05:00:00": 0.003812465444903235,
    "2018-04-03T06:00:00": 0.008418830599839328,
    "2018-04-03T07:00:00": 0.1247694644397863,
    "2018-04-03T08:00:00": 0.15487713831077807,
    "2018-04-03T09:00:00": 0.5873385797747327,
    "2018-04-03T10:00:00": 0.6403151928509004,
    "2018-04-03T11:00:00": 0.6663371612906739,
    "2018-04-03T12:00:00": 0.6826664466424662,
    "2018-04-03T13:00:00": 0.8396063672077296,
    "2018-04-03T14:00:00": 0.6935142549133501,
    "2018-04-03T15:00:00": 0.8151459066396356,
    "2018-04-03T16:00:00": 0.8641160877621126,
    "2018-04-03T17:00:00": 0.9862449690060762,
    "2018-04-03T18:00:00": 0.9782693071682037,
    "2018-04-03T19:00:00": 0.9906778842445436,
    "2018-04-03T20:00:00": 0.9781154675185373,
    "2018-04-03T21:00:00": 0.989090881365976,
    "2018-04-03T22:00:00": 0.9637907575373688,
    "2018-04-03T23:00:00": 0.951275163948951,
    "2018-04-04T00:00:00": 0.0004774961624541545,
    "2018-04-04T01:00:00": 0.0009419092750917995,
    "2018-04-04T02:00:00": 0.0,
    "2018-04-04T03:00:00": 0.0,
    "2018-04-04T04:00:00": 0.0007916419026546919,
    "2018-04-04T05:00:00": 0.0017292688472132654,
    "2018-04-04T06:00:00": 0.22792796218915914,
    "2018-04-04T07:00:00": 0.6254159621488883,
    "2018-04-04T08:00:00": 0.7635031516423321,
    "2018-04-04T09:00:00": 0.9726835694441649,
    "2018-04-04T10:00:00": 0.9534649215375732,
    "2018-04-04T11:00:00": 0.9967531212666869,
    "2018-04-04T12:00:00": 0.9820963653358036,
    "2018-04-04T13:00:00": 0.9969364327364159,
    "2018-04-04T14:00:00": 0.9814069331743986,
    "2018-04-04T15:00:00": 0.9964348414034808,
    "2018-04-04T16:00:00": 0.9903894738385715,
    "2018-04-04T17:00:00": 0.8843171025594432,
    "2018-04-04T18:00:00": 0.9035856568268398,
    "2018-04-04T19:00:00": 0.8511004101653138,
    "2018-04-04T20:00:00": 0.9813128444509908,
    "2018-04-04T21:00:00": 0.9705529087391446,
    "2018-04-04T22:00:00": 0.9975785366861888,
    "2018-04-04T23:00:00": 0.9924555434026868,
    "2018-04-05T00:00:00": 0.997533317418231,
    "2018-04-05T01:00:00": 0.9897021519190641,
    "2018-04-05T02:00:00": 0.9944496513226112,
    "2018-04-05T03:00:00": 0.06275991262879936,
    "2018-04-05T04:00:00": 0.002178999567123747,
    "2018-04-05T05:00:00": 0.0009156703677605595,
    "2018-04-05T06:00:00": 0.0015719615687835255,
    "2018-04-05T07:00:00": 0.0004590464948521215,
    "2018-04-05T08:00:00": 0.0,
    "2018-04-05T09:00:00": 0.19564770204999934,
    "2018-04-05T10:00:00": 0.7243043004926573,
    "2018-04-05T11:00:00": 0.9495226213574879,
    "2018-04-05T12:00:00": 0.9954481276384404,
    "2018-04-05T13:00:00": 0.9864286300699798,
    "2018-04-05T14:00:00": 0.9962359105734775,
    "2018-04-05T15:00:00": 0.9937961111715404,
    "2018-04-05T16:00:00": 0.9969990831937595,
    "2018-04-05T17:00:00": 0.9933235815955007,
    "2018-04-05T18:00:00": 0.9976506784508,
    "2018-04-05T19:00:00": 0.9903711407669412,
    "2018-04-05T20:00:00": 0.9919043532928298,
    "2018-04-05T21:00:00": 0.9937296636830448,
    "2018-04-05T22:00:00": 0.9976220331650705,
    "2018-04-05T23:00:00": 0.9970457435466616,
    "2018-04-06T00:00:00": 0.9937091938609228,
    "2018-04-06T01:00:00": 0.9962734303333747,
    "2018-04-06T02:00:00": 0.9885015272994535,
    "2018-04-06T03:00:00": 0.9971803424612662,
    "2018-04-06T04:00:00": 0.9925399157723501,
    "2018-04-06T05:00:00": 0.9972369474713925,
    "2018-04-06T06:00:00": 0.9876550459970217,
    "2018-04-06T07:00:00": 0.9510890551338878,
    "2018-04-06T08:00:00": 0.9411741865655581,
    "2018-04-06T09:00:00": 0.9322226592288384,
    "2018-04-06T10:00:00": 0.9079598883513538,
    "2018-04-06T11:00:00": 0.953176858579693,
    "2018-04-06T12:00:00": 0.007968778095955217,
    "2018-04-06T13:00:00": 0.06509049642788141,
    "2018-04-06T14:00:00": 0.07056664778631007,
    "2018-04-06T15:00:00": 0.08394266078279869,
    "2018-04-06T16:00:00": 0.1493064041430774,
    "2018-04-06T17:00:00": 0.7701999093219513,
    "2018-04-06T18:00:00": 0.989512448727066,
    "2018-04-06T19:00:00": 0.9984659720682776,
    "2018-04-06T20:00:00": 0.9895270577206463,
    "2018-04-06T21:00:00": 0.9969989061095081,
    "2018-04-06T22:00:00": 0.9929883283258636,
    "2018-04-06T23:00:00": 0.9981829579428191,
    "2018-04-07T00:00:00": 0.990737631869284,
    "2018-04-07T01:00:00": 0.9988053597611602,
    "2018-04-07T02:00:00": 0.9915026397790415,
    "2018-04-07T03:00:00": 0.995394417146167,
    "2018-04-07T04:00:00": 0.9993268498343696,
    "2018-04-07T05:00:00": 0.9923949836078679,
    "2018-04-07T06:00:00": 0.9987303756124447,
    "2018-04-07T07:00:00": 0.9793048803335033,
    "2018-04-07T08:00:00": 0.9981239986330083,
    "2018-04-07T09:00:00": 0.9893976479805575,
    "2018-04-07T10:00:00": 0.9975829695766241,
    "2018-04-07T11:00:00": 0.9938642776126403,
    "2018-04-07T12:00:00": 0.9996377758041203,
    "2018-04-07T13:00:00": 0.9936071624402283,
    "2018-04-07T14:00:00": 0.9990361238188811,
    "2018-04-07T15:00:00": 0.9165640387311618,
    "2018-04-07T16:00:00": 0.9963760088136644,
    "2018-04-07T17:00:00": 0.9779287569051573,
    "2018-04-07T18:00:00": 0.13995523057501547,
    "2018-04-07T19:00:00": 0.0011975663397171433,
    "2018-04-07T20:00:00": 0.0,
    "2018-04-07T21:00:00": 0.0,
    "2018-04-07T22:00:00": 0.0,
    "2018-04-07T23:00:00": 0.002169830474063547,
    "2018-04-08T00:00:00": 0.0015653877108061794,
    "2018-04-08T01:00:00": 0.0005926601937553326,
    "2018-04-08T02:00:00": 0.0003651874456527828,
    "2018-04-08T03:00:00": 0.0,
    "2018-04-08T04:00:00": 0.0012754539844851904,
    "2018-04-08T05:00:00": 0.012756957841969084,
    "2018-04-08T06:00:00": 0.0682798689112327,
    "2018-04-08T07:00:00": 0.06057401256672817,
    "2018-04-08T08:00:00": 0.19124898566508305,
    "2018-04-08T09:00:00": 0.2975477762257109,
    "2018-04-08T10:00:00": 0.26793646171862706,
    "2018-04-08T11:00:00": 0.08253708973599594,
    "2018-04-08T12:00:00": 0.0734215626223986,
    "2018-04-08T13:00:00": 0.07976628919162397,
    "2018-04-08T14:00:00": 0.13612029937517295,
    "2018-04-08T15:00:00": 0.8087058960804676,
    "2018-04-08T16:00:00": 0.9927851297679167,
    "2018-04-08T17:00:00": 0.9976451654030982,
    "2018-04-08T18:00:00": 0.9897071373691786,
    "2018-04-08T19:00:00": 0.9965755672095593,
    "2018-04-08T20:00:00": 0.9906680710186783,
    "2018-04-08T21:00:00": 0.9976547332156828,
    "2018-04-08T22:00:00": 0.9942350327266963,
    "2018-04-08T23:00:00": 0.9970412903408815,
    "2018-04-09T00:00:00": 0.9901264378862299,
    "2018-04-09T01:00:00": 0.9481275376882241,
    "2018-04-09T02:00:00": 0.9393786394247394,
    "2018-04-09T03:00:00": 0.9551471480611953,
    "2018-04-09T04:00:00": 0.9486499999947725,
    "2018-04-09T05:00:00": 0.9546602224965006,
    "2018-04-09T06:00:00": 0.9543562017719248,
    "2018-04-09T07:00:00": 0.997640357157698,
    "2018-04-09T08:00:00": 0.9937909121316048,
    "2018-04-09T09:00:00": 0.9965829349547679,
    "2018-04-09T10:00:00": 0.9928081440329497,
    "2018-04-09T11:00:00": 0.9964107088180827,
    "2018-04-09T12:00:00": 0.9926978467968031,
    "2018-04-09T13:00:00": 0.9957799736425058,
    "2018-04-09T14:00:00": 0.9978157076356322,
    "2018-04-09T15:00:00": 0.9922041275555853,
    "2018-04-09T16:00:00": 0.9976381623240629,
    "2018-04-09T17:00:00": 0.9926421421839969,
    "2018-04-09T18:00:00": 0.9988174346419516,
    "2018-04-09T19:00:00": 0.9899012076980511,
    "2018-04-09T20:00:00": 0.9882293996050027,
    "2018-04-09T21:00:00": 0.29486401048011046,
    "2018-04-09T22:00:00": 0.9830264038403955,
    "2018-04-09T23:00:00": 0.9852231989023714,
    "2018-04-10T00:00:00": 0.975885838546207,
    "2018-04-10T01:00:00": 0.07237059309714418,
    "2018-04-10T02:00:00": 0.08469666615231057,
    "2018-04-10T03:00:00": 0.06001664505934483,
    "2018-04-10T04:00:00": 0.0053927915156515675,
    "2018-04-10T05:00:00": 0.003237431144943015,
    "2018-04-10T06:00:00": 0.003102698257469648,
    "2018-04-10T07:00:00": 0.0075127865462686245,
    "2018-04-10T08:00:00": 0.006164662331604721,
    "2018-04-10T09:00:00": 0.3709917204754788,
    "2018-04-10T10:00:00": 0.28248511352852407,
    "2018-04-10T11:00:00": 0.32614470857676053,
    "2018-04-10T12:00:00": 0.5169945286645402,
    "2018-04-10T13:00:00": 0.7309030100764742,
    "2018-04-10T14:00:00": 0.989044762921281,
    "2018-04-10T15:00:00": 0.9923384162602055,
    "2018-04-10T16:00:00": 0.9899148782889486,
    "2018-04-10T17:00:00": 0.9909112201088929,
    "2018-04-10T18:00:00": 0.9896970644961174,
    "2018-04-10T19:00:00": 0.9885418476241246,
    "2018-04-10T20:00:00": 0.9880372872917991,
    "2018-04-10T21:00:00": 0.9930470915155337,
    "2018-04-10T22:00:00": 0.9915301625757785,
    "2018-04-10T23:00:00": 0.9915028886206846,
    "2018-04-11T00:00:00": 0.9881127737343801,
    "2018-04-11T01:00:00": 0.9887667532730372,
    "2018-04-11T02:00:00": 0.9891556788114869,
    "2018-04-11T03:00:00": 0.9925680237572471,
    "2018-04-11T04:00:00": 0.9885469811917122,
    "2018-04-11T05:00:00": 0.7468003143001969,
    "2018-04-11T06:00:00": 0.005322911765215557,
    "2018-04-11T07:00:00": 0.0024591401636093555,
    "2018-04-11T08:00:00": 0.006135552383969063,
    "2018-04-11T09:00:00": 0.004834442916505076,
    "2018-04-11T10:00:00": 0.008057993471286195,
    "2018-04-11T11:00:00": 0.0911742598861079,
    "2018-04-11T12:00:00": 0.5565250975787756,
    "2018-04-11T13:00:00": 0.8478053935024522,
    "2018-04-11T14:00:00": 0.9828514668827053,
    "2018-04-11T15:00:00": 0.9788475189574534,
    "2018-04-11T16:00:00": 0.127017400760808,
    "2018-04-11T17:00:00": 0.9896092261230345,
    "2018-04-11T18:00:00": 0.9733120128123118,
    "2018-04-11T19:00:00": 0.9887334985598888,
    "2018-04-11T20:00:00": 0.9930536818193317,
    "2018-04-11T21:00:00": 0.9913725174112228,
    "2018-04-11T22:00:00": 0.991513295848204,
    "2018-04-11T23:00:00": 0.9972560809463924,
    "2018-04-12T00:00:00": 0.9885599823214165,
    "2018-04-12T01:00:00": 0.9946899180037142,
    "2018-04-12T02:00:00": 0.9865607932139875,
    "2018-04-12T03:00:00": 0.9714871397506806,
    "2018-04-12T04:00:00": 0.9653060514555136,
    "2018-04-12T05:00:00": 0.9928072198074052,
    "2018-04-12T06:00:00": 0.9907068287548009,
    "2018-04-12T07:00:00": 0.994073668436626,
    "2018-04-12T08:00:00": 0.9915621438435187,
    "2018-04-12T09:00:00": 0.9662521294115203,
    "2018-04-12T10:00:00": 0.9894677477726485,
    "2018-04-12T11:00:00": 0.9894076600503074,
    "2018-04-12T12:00:00": 0.9933792471165834,
    "2018-04-12T13:00:00": 0.9951359261100444,
    "2018-04-12T14:00:00": 0.9920919829856124,
    "2018-04-12T15:00:00": 0.9953357671893929,
    "2018-04-12T16:00:00": 0.9945505237569459,
    "2018-04-12T17:00:00": 0.9922448711972591,
    "2018-04-12T18:00:00": 0.991342876661179,
    "2018-04-12T19:00:00": 0.943240207397658,
    "2018-04-12T20:00:00": 0.9124950814466299,
    "2018-04-12T21:00:00": 0.6308410648439063,
    "2018-04-12T22:00:00": 0.5765841458007278,
    "2018-04-12T23:00:00": 0.01256184804407666,
    "2018-04-13T00:00:00": 0.006445253580623156,
    "2018-04-13T01:00:00": 0.0030545015254019267,
    "2018-04-13T02:00:00": 0.005751687153024512,
    "2018-04-13T03:00:00": 0.0068087027458539505,
    "2018-04-13T04:00:00": 0.011374104983352801,
    "2018-04-13T05:00:00": 0.14958092629269526,
    "2018-04-13T06:00:00": 0.5869762148028199,
    "2018-04-13T07:00:00": 0.8428959645032128,
    "2018-04-13T08:00:00": 0.9852598404759579,
    "2018-04-13T09:00:00": 0.9866271004725535,
    "2018-04-13T10:00:00": 0.9884707061677389,
    "2018-04-13T11:00:00": 0.9920388103983563,
    "2018-04-13T12:00:00": 0.9968986337643327,
    "2018-04-13T13:00:00": 0.9938986598993381,
    "2018-04-13T14:00:00": 0.9946228006726512,
    "2018-04-13T15:00:00": 0.9909054880670656,
    "2018-04-13T16:00:00": 0.9923888410288202,
    "2018-04-13T17:00:00": 0.992039562238717,
    "2018-04-13T18:00:00": 0.9916627564224929,
    "2018-04-13T19:00:00": 0.9900973342488516,
    "2018-04-13T20:00:00": 0.9901196252697871,
    "2018-04-13T21:00:00": 0.9863352714746119,
    "2018-04-13T22:00:00": 0.627156475544938,
    "2018-04-13T23:00:00": 0.0798670688590265,
    "2018-04-14T00:00:00": 0.08217240318982713,
    "2018-04-14T01:00:00": 0.08291818329616713,
    "2018-04-14T02:00:00": 0.0670059855217529,
    "2018-04-14T03:00:00": 0.08382609675560619,
    "2018-04-14T04:00:00": 0.0684686002350596,
    "2018-04-14T05:00:00": 0.07225612569357358,
    "2018-04-14T06:00:00": 0.06306659885376181,
    "2018-04-14T07:00:00": 0.36502175766200506,
    "2018-04-14T08:00:00": 0.8127397166134327,
    "2018-04-14T09:00:00": 0.9481078424537567,
    "2018-04-14T10:00:00": 0.951315032412888,
    "2018-04-14T11:00:00": 0.8078272045493953,
    "2018-04-14T12:00:00": 0.06175265948607528,
    "2018-04-14T13:00:00": 0.06906100555428023,
    "2018-04-14T14:00:00": 0.9665205762501452,
    "2018-04-14T15:00:00": 0.9910787097734635,
    "2018-04-14T16:00:00": 0.9867436953830452,
    "2018-04-14T17:00:00": 0.9886290029181368,
    "2018-04-14T18:00:00": 0.9360679568590325,
    "2018-04-14T19:00:00": 0.9416103876390202,
    "2018-04-14T20:00:00": 0.9325329381522867,
    "2018-04-14T21:00:00": 0.9439651525697375,
    "2018-04-14T22:00:00": 0.9475128220268619,
    "2018-04-14T23:00:00": 0.9418237202993349,
    "2018-04-15T00:00:00": 0.9519908851148519,
    "2018-04-15T01:00:00": 0.9456571465824457,
    "2018-04-15T02:00:00": 0.002685626123274113,
    "2018-04-15T03:00:00": 0.006261721182014337,
    "2018-04-15T04:00:00": 0.00033440493691539716,
    "2018-04-15T05:00:00": 0.003763049720064077,
    "2018-04-15T06:00:00": 0.002008199409217412,
    "2018-04-15T07:00:00": 0.00248950567421905,
    "2018-04-15T08:00:00": 0.011560661104622231,
    "2018-04-15T09:00:00": 0.04624751639065602,
    "2018-04-15T10:00:00": 0.06042973966638236,
    "2018-04-15T11:00:00": 0.06428791380430283,
    "2018-04-15T12:00:00": 0.06996348912688678,
    "2018-04-15T13:00:00": 0.07181952556206665,
    "2018-04-15T14:00:00": 0.0816170132942726,
    "2018-04-15T15:00:00": 0.05770835563091631,
    "2018-04-15T16:00:00": 0.058896999002435516,
    "2018-04-15T17:00:00": 0.3724744360837024,
    "2018-04-15T18:00:00": 0.8137908651663595,
    "2018-04-15T19:00:00": 0.9311874094557238,
    "2018-04-15T20:00:00": 0.9467334452754992,
    "2018-04-15T21:00:00": 0.9460410214089663,
    "2018-04-15T22:00:00": 0.9480186538249858,
    "2018-04-15T23:00:00": 0.9437539935155017,
    "2018-04-16T00:00:00": 0.00802689178002022,
    "2018-04-16T01:00:00": 0.0014404071522068948,
    "2018-04-16T02:00:00": 0.0021157598879007885,
    "2018-04-16T03:00:00": 0.002565740055123471,
    "2018-04-16T04:00:00": 0.0334613915264346,
    "2018-04-16T05:00:00": 0.005006133334762939,
    "2018-04-16T06:00:00": 0.005639539462424218,
    "2018-04-16T07:00:00": 0.00245212424050377,
    "2018-04-16T08:00:00": 0.004134533726613544,
    "2018-04-16T09:00:00": 0.003312445111871072,
    "2018-04-16T10:00:00": 0.005654748188486632,
    "2018-04-16T11:00:00": 0.0038852290700551826,
    "2018-04-16T12:00:00": 0.004464615188289282,
    "2018-04-16T13:00:00": 0.008000460533900244,
    "2018-04-16T14:00:00": 0.0008019538512011082,
    "2018-04-16T15:00:00": 0.014329960972227607,
    "2018-04-16T16:00:00": 0.14131249406192328,
    "2018-04-16T17:00:00": 0.6724404850846469,
    "2018-04-16T18:00:00": 0.9257099125676187,
    "2018-04-16T19:00:00": 0.9471757490759709,
    "2018-04-16T20:00:00": 0.9354702057888803,
    "2018-04-16T21:00:00": 0.8805869868758431,
    "2018-04-16T22:00:00": 0.0725839902136436,
    "2018-04-16T23:00:00": 0.009901351803235469,
    "2018-04-17T15:00:00": 0.9958983711882176,
    "2018-04-17T16:00:00": 0.9967453911089653,
    "2018-04-17T17:00:00": 0.9907762364098501,
    "2018-04-17T18:00:00": 0.9946747699292375,
    "2018-04-17T19:00:00": 0.992757509590497,
    "2018-04-17T20:00:00": 0.9962547306343299,
    "2018-04-17T21:00:00": 0.09104686745498553,
    "2018-04-17T22:00:00": 0.8010462704510741,
    "2018-04-17T23:00:00": 0.9405810745262827,
    "2018-04-18T00:00:00": 0.9533115487175033,
    "2018-04-18T01:00:00": 0.9441341674484276,
    "2018-04-18T02:00:00": 0.9539577238932115,
    "2018-04-18T03:00:00": 0.9318570598765774,
    "2018-04-18T04:00:00": 0.9791009327159145,
    "2018-04-18T05:00:00": 0.9880956908861985,
    "2018-04-18T06:00:00": 0.995935409280574,
    "2018-04-18T07:00:00": 0.992185622930692,
    "2018-04-18T08:00:00": 0.9973790627378255,
    "2018-04-18T09:00:00": 0.9893316589785031,
    "2018-04-18T10:00:00": 0.9938013635483789,
    "2018-04-18T11:00:00": 0.9895376849944735,
    "2018-04-18T12:00:00": 0.991937565872905,
    "2018-04-18T13:00:00": 0.9958643750732394,
    "2018-04-18T14:00:00": 0.9888174299437755,
    "2018-04-18T15:00:00": 0.9953592855984686,
    "2018-04-18T16:00:00": 0.9877381131248099,
    "2018-04-18T17:00:00": 0.994973425255541,
    "2018-04-18T18:00:00": 0.9918589546683196,
    "2018-04-18T19:00:00": 0.9951620165313548,
    "2018-04-18T20:00:00": 0.9963340930786888,
    "2018-04-18T21:00:00": 0.9617176617928093,
    "2018-04-18T22:00:00": 0.9963642898231241,
    "2018-04-18T23:00:00": 0.9936256697809317,
    "2018-04-19T00:00:00": 0.996440913451931,
    "2018-04-19T01:00:00": 0.9930756944738313,
    "2018-04-19T02:00:00": 0.9919675717323344,
    "2018-04-19T03:00:00": 0.9944216010907647,
    "2018-04-19T04:00:00": 0.9954097759488217,
    "2018-04-19T05:00:00": 0.9880056955704051,
    "2018-04-19T06:00:00": 0.994885048625737,
    "2018-04-19T07:00:00": 0.9928479855109236,
    "2018-04-19T14:00:00": 0.0832210035042314,
    "2018-04-19T15:00:00": 0.08665527871280476,
    "2018-04-19T16:00:00": 0.10224856720679057,
    "2018-04-19T17:00:00": 0.09377472084012409,
    "2018-04-19T18:00:00": 0.663279143533435,
    "2018-04-19T19:00:00": 0.9563912698747838,
    "2018-04-19T20:00:00": 0.9845807056602992,
    "2018-04-19T21:00:00": 0.9979715636283147,
    "2018-04-19T22:00:00": 0.9912792579641243,
    "2018-04-19T23:00:00": 0.9965133795842394,
    "2018-04-20T00:00:00": 0.9929461223942253,
    "2018-04-20T01:00:00": 0.9973193096836063,
    "2018-04-20T02:00:00": 0.9987255441884603,
    "2018-04-20T03:00:00": 0.9963648061175594,
    "2018-04-20T04:00:00": 0.9969001479602291,
    "2018-04-20T05:00:00": 0.9893463840641425,
    "2018-04-20T06:00:00": 0.9955493441877883,
    "2018-04-20T07:00:00": 0.9948077865230168,
    "2018-04-20T08:00:00": 0.9909156416842761,
    "2018-04-20T09:00:00": 0.9902749376286129,
    "2018-04-20T10:00:00": 0.9926857403869292,
    "2018-04-20T11:00:00": 0.9902931325793711,
    "2018-04-20T12:00:00": 0.9919927800380316,
    "2018-04-20T13:00:00": 0.988960701147338,
    "2018-04-20T14:00:00": 0.1269402465640761,
    "2018-04-20T15:00:00": 0.9421498194332905,
    "2018-04-20T16:00:00": 0.9514011598931759,
    "2018-04-20T17:00:00": 0.9700768591871314,
    "2018-04-20T18:00:00": 0.10481743947556656,
    "2018-04-20T19:00:00": 0.6598245125213885,
    "2018-04-20T20:00:00": 0.9553224251675381,
    "2018-04-20T21:00:00": 0.9846779106108126,
    "2018-04-20T22:00:00": 0.9798575713124523,
    "2018-04-20T23:00:00": 0.9845941153479172,
    "2018-04-21T00:00:00": 0.9926638007038188,
    "2018-04-21T01:00:00": 0.9933504276929843,
    "2018-04-21T02:00:00": 0.9861179177529871,
    "2018-04-21T03:00:00": 0.9958428522542335,
    "2018-04-21T04:00:00": 0.9923107673032486,
    "2018-04-21T05:00:00": 0.9961815614660163,
    "2018-04-21T06:00:00": 0.9855573171039653,
    "2018-04-21T07:00:00": 0.9960583301868324,
    "2018-04-21T08:00:00": 0.9913506011905312,
    "2018-04-21T09:00:00": 0.9964058485085154,
    "2018-04-21T10:00:00": 0.9882141046333299,
    "2018-04-21T11:00:00": 0.9841908691906779,
    "2018-04-21T12:00:00": 0.9856389856715376,
    "2018-04-21T13:00:00": 0.9892088435613162,
    "2018-04-21T14:00:00": 0.9863071196022778,
    "2018-04-21T15:00:00": 0.9904764869001508,
    "2018-04-21T16:00:00": 0.99075566242373,
    "2018-04-21T17:00:00": 0.9902859477601567,
    "2018-04-21T18:00:00": 0.9842089493300993,
    "2018-04-21T19:00:00": 0.9903393400783281,
    "2018-04-21T20:00:00": 0.987196879970423,
    "2018-04-21T21:00:00": 0.9897943532210518,
    "2018-04-21T22:00:00": 0.9888325167117671,
    "2018-04-21T23:00:00": 0.988924548104446,
    "2018-04-22T00:00:00": 0.9905776146959873,
    "2018-04-22T01:00:00": 0.9822937275366419,
    "2018-04-22T02:00:00": 0.930202972814118,
    "2018-04-22T03:00:00": 0.018946117688888722,
    "2018-04-22T04:00:00": 0.004718368674075245,
    "2018-04-22T05:00:00": 0.0050338633309902295,
    "2018-04-22T06:00:00": 0.006676007513470051,
    "2018-04-22T07:00:00": 0.013550428113925523,
    "2018-04-22T08:00:00": 0.5772399240142256,
    "2018-04-22T09:00:00": 0.889492714093728,
    "2018-04-22T10:00:00": 0.9739564606753736,
    "2018-04-22T11:00:00": 0.9837594663802879,
    "2018-04-22T12:00:00": 0.9948901834371406,
    "2018-04-22T13:00:00": 0.9848807613819118,
    "2018-04-22T14:00:00": 0.9808746185427394,
    "2018-04-22T15:00:00": 0.9844857576987674,
    "2018-04-22T16:00:00": 0.9856334284869299,
    "2018-04-22T17:00:00": 0.9899911898091505,
    "2018-04-22T18:00:00": 0.9903931704717178,
    "2018-04-22T19:00:00": 0.9861819328454383,
    "2018-04-22T20:00:00": 0.9904009347880349,
    "2018-04-22T21:00:00": 0.9882629411082068,
    "2018-04-22T22:00:00": 0.9871056455982542,
    "2018-04-22T23:00:00": 0.9894946004044646,
    "2018-04-23T00:00:00": 0.9883928337208694,
    "2018-04-23T09:00:00": 0.74368295403156,
    "2018-04-23T10:00:00": 0.9454245735272102,
    "2018-04-23T11:00:00": 0.995639628496834,
    "2018-04-23T12:00:00": 0.9969011824383623,
    "2018-04-23T13:00:00": 0.9940148321188994,
    "2018-04-23T14:00:00": 0.9980741528029092,
    "2018-04-23T15:00:00": 0.9904583279813588,
    "2018-04-23T16:00:00": 0.9966804292428888,
    "2018-04-23T17:00:00": 0.9893128291539525,
    "2018-04-23T18:00:00": 0.9971673402395715,
    "2018-04-23T19:00:00": 0.9892979721532713,
    "2018-04-23T20:00:00": 0.9969246629482975,
    "2018-04-23T21:00:00": 0.9951979753508033,
    "2018-04-23T22:00:00": 0.9967266961383421,
    "2018-04-23T23:00:00": 0.9896150028521847,
    "2018-04-24T00:00:00": 0.9909504899964581,
    "2018-04-24T01:00:00": 0.9944458691822152,
    "2018-04-24T02:00:00": 0.9873749386360073,
    "2018-04-24T03:00:00": 0.9933387454213175,
    "2018-04-24T04:00:00": 0.9924790353607578,
    "2018-04-24T05:00:00": 0.9919879692048916,
    "2018-04-24T06:00:00": 0.9863773303225384,
    "2018-04-24T07:00:00": 0.9887047256551095,
    "2018-04-24T08:00:00": 0.9850204245456073,
    "2018-04-24T09:00:00": 0.9901547847063903,
    "2018-04-24T10:00:00": 0.9899868005314196,
    "2018-04-24T11:00:00": 0.9950700653284104,
    "2018-04-24T12:00:00": 0.9849229708077938,
    "2018-04-24T13:00:00": 0.992803134649029,
    "2018-04-24T14:00:00": 0.9938004872161463,
    "2018-04-24T15:00:00": 0.9853264270089881,
    "2018-04-24T16:00:00": 0.9899624711097046,
    "2018-04-24T17:00:00": 0.9933300482899899,
    "2018-04-24T18:00:00": 0.9908083445305531,
    "2018-04-24T19:00:00": 0.989101849404513,
    "2018-04-24T20:00:00": 0.9959596017865571,
    "2018-04-24T21:00:00": 0.9789158062777006,
    "2018-04-24T22:00:00": 0.09377198073812792,
    "2018-04-24T23:00:00": 0.0816930202473104,
    "2018-04-25T00:00:00": 0.07946958769032837,
    "2018-04-25T01:00:00": 0.07763637597113145,
    "2018-04-25T02:00:00": 0.23210733341817077,
    "2018-04-25T03:00:00": 0.43133608861860595,
    "2018-04-25T04:00:00": 0.40756975082498037,
    "2018-04-25T05:00:00": 0.812033428039776,
    "2018-04-25T06:00:00": 0.018557754034950098,
    "2018-04-25T07:00:00": 0.0017092759943298911,
    "2018-04-25T08:00:00": 0.04859005196938135,
    "2018-04-25T09:00:00": 0.06596584148051422,
    "2018-04-25T10:00:00": 0.026344437928571367,
    "2018-04-25T11:00:00": 0.004917696120438769,
    "2018-04-25T12:00:00": 0.03528081747666742,
    "2018-04-25T13:00:00": 0.06788497782576128,
    "2018-04-25T14:00:00": 0.07630584715553226,
    "2018-04-25T15:00:00": 0.034724185761881396,
    "2018-04-25T16:00:00": 0.7015998794124338,
    "2018-04-25T17:00:00": 0.08748252869074617,
    "2018-04-25T18:00:00": 0.022494085082379565,
    "2018-04-25T19:00:00": 0.1262932480708303,
    "2018-04-25T20:00:00": 0.06797143351535016,
    "2018-04-25T21:00:00": 0.07549222315563378,
    "2018-04-25T22:00:00": 0.07572949813572794,
    "2018-04-25T23:00:00": 0.07157779197580467,
    "2018-04-26T00:00:00": 0.10500234995210057,
    "2018-04-26T01:00:00": 0.4311793087648581,
    "2018-04-26T02:00:00": 0.40292169906643094,
    "2018-04-26T03:00:00": 0.0734126152551238,
    "2018-04-26T04:00:00": 0.029129200057193744,
    "2018-04-26T05:00:00": 0.06518944978943594,
    "2018-04-26T06:00:00": 0.010746631751116176,
    "2018-04-26T07:00:00": 0.003741962729456187,
    "2018-04-26T08:00:00": 0.010627760355407056,
    "2018-04-26T09:00:00": 0.5959825737134052,
    "2018-04-26T10:00:00": 0.9301855548500865,
    "2018-04-26T11:00:00": 0.9455634656123835,
    "2018-04-26T12:00:00": 0.9726940936453259,
    "2018-04-26T13:00:00": 0.9866152440896168,
    "2018-04-26T14:00:00": 0.9871101037120211,
    "2018-04-26T15:00:00": 0.9974654065764189,
    "2018-04-26T16:00:00": 0.9831763759416027,
    "2018-04-26T17:00:00": 0.9930548463136214,
    "2018-04-26T18:00:00": 0.9862248584326334,
    "2018-04-26T19:00:00": 0.9908092596403862,
    "2018-04-26T20:00:00": 0.9852493979294392,
    "2018-04-26T21:00:00": 0.9925862649976662,
    "2018-04-26T22:00:00": 0.9868360411033107,
    "2018-04-26T23:00:00": 0.9889534582758922,
    "2018-04-27T00:00:00": 0.9946646925235545,
    "2018-04-27T01:00:00": 0.9892492600589893,
    "2018-04-27T02:00:00": 0.9915227236001913,
    "2018-04-27T03:00:00": 0.9781906298639068,
    "2018-04-27T04:00:00": 0.9915189131521664,
    "2018-04-27T05:00:00": 0.9897175783508116,
    "2018-04-27T06:00:00": 0.9955388863542228,
    "2018-04-27T07:00:00": 0.9890937345063258,
    "2018-04-27T08:00:00": 0.9877166298355717,
    "2018-04-27T09:00:00": 0.9872091940007631,
    "2018-04-27T10:00:00": 0.9898203954875214,
    "2018-04-27T11:00:00": 0.9812088220649722,
    "2018-04-27T12:00:00": 0.9915526903934119,
    "2018-04-27T13:00:00": 0.9851655971862295,
    "2018-04-27T14:00:00": 0.9900733054998399,
    "2018-04-27T15:00:00": 0.9853842171526942,
    "2018-04-27T16:00:00": 0.9902465638683753,
    "2018-04-27T17:00:00": 0.9879081201470095,
    "2018-04-27T18:00:00": 0.9916895489654217,
    "2018-04-27T19:00:00": 0.9860950326509853,
    "2018-04-27T20:00:00": 0.9923231687455016,
    "2018-04-27T21:00:00": 0.9547857075807743,
    "2018-04-27T22:00:00": 0.942852718043893,
    "2018-04-27T23:00:00": 0.9408854175474466,
    "2018-04-28T00:00:00": 0.9466880525965928,
    "2018-04-28T01:00:00": 0.9677151359608268,
    "2018-04-28T02:00:00": 0.9879172587836343,
    "2018-04-28T03:00:00": 0.9394387716126494,
    "2018-04-28T04:00:00": 0.07185013152861466,
    "2018-04-28T05:00:00": 0.08004041112791621,
    "2018-04-28T06:00:00": 0.08131753654049752,
    "2018-04-28T07:00:00": 0.2482119811401221,
    "2018-04-28T08:00:00": 0.8799854014438051,
    "2018-04-28T09:00:00": 0.9680391964352942,
    "2018-04-28T10:00:00": 0.9788095055442416,
    "2018-04-28T11:00:00": 0.9853866746039555,
    "2018-04-28T12:00:00": 0.9767554065009199,
    "2018-04-28T13:00:00": 0.9831684500796435,
    "2018-04-28T14:00:00": 0.978487168441737,
    "2018-04-28T15:00:00": 0.9807870876851688,
    "2018-04-28T16:00:00": 0.9454548767077527,
    "2018-04-28T17:00:00": 0.9481436239097772,
    "2018-04-28T18:00:00": 0.9562001651607247,
    "2018-04-28T19:00:00": 0.9510827346968714,
    "2018-04-28T20:00:00": 0.9451050594165539,
    "2018-04-28T21:00:00": 0.950380180016128,
    "2018-04-28T22:00:00": 0.9499887427019282,
    "2018-04-28T23:00:00": 0.9605123286184263,
    "2018-04-29T00:00:00": 0.9775346875993753,
    "2018-04-29T01:00:00": 0.010400784134302128,
    "2018-04-29T02:00:00": 0.008980695648098296,
    "2018-04-29T03:00:00": 0.002160578410354087,
    "2018-04-29T04:00:00": 0.02118546638487746,
    "2018-04-29T05:00:00": 0.11839006413392204,
    "2018-04-29T06:00:00": 0.1830254148131336,
    "2018-04-29T07:00:00": 0.38306150548861156,
    "2018-04-29T08:00:00": 0.6646781266967141,
    "2018-04-29T09:00:00": 0.8263632550459326,
    "2018-04-29T10:00:00": 0.08342487880196472,
    "2018-04-29T11:00:00": 0.0698751370358363,
    "2018-04-29T12:00:00": 0.013513873430945147,
    "2018-04-29T13:00:00": 0.3242207091412252,
    "2018-04-29T14:00:00": 0.6275513675384202,
    "2018-04-29T15:00:00": 0.913272116219098,
    "2018-04-29T16:00:00": 0.9849362538250505,
    "2018-04-29T17:00:00": 0.9864353821686056,
    "2018-04-29T18:00:00": 0.9904094741112002,
    "2018-04-29T19:00:00": 0.9903929542054793,
    "2018-04-29T20:00:00": 0.9458176766424261,
    "2018-04-29T21:00:00": 0.9510575182885433,
    "2018-04-29T22:00:00": 0.9476809882351558,
    "2018-04-29T23:00:00": 0.9341127909138655,
    "2018-04-30T00:00:00": 0.004168651344950317,
    "2018-04-30T01:00:00": 0.007743385925140266,
    "2018-04-30T02:00:00": 0.002335646080923267,
    "2018-04-30T03:00:00": 0.002552019080146877,
    "2018-04-30T04:00:00": 0.016050449803250606,
    "2018-04-30T05:00:00": 0.5450307063248288,
    "2018-04-30T06:00:00": 0.8584437911631827,
    "2018-04-30T07:00:00": 0.007422255117586114,
    "2018-04-30T08:00:00": 0.9523861362838566,
    "2018-04-30T09:00:00": 0.9549504040037401,
    "2018-04-30T10:00:00": 0.9508348051726009,
    "2018-04-30T11:00:00": 0.9462669978671863,
    "2018-04-30T12:00:00": 0.9321561391906157,
    "2018-04-30T13:00:00": 0.9276300443509613,
    "2018-04-30T14:00:00": 0.9435565305402904,
    "2018-04-30T15:00:00": 0.9779492351007366,
    "2018-04-30T16:00:00": 0.9851110538234862,
    "2018-04-30T17:00:00": 0.9873794249747212,
    "2018-04-30T18:00:00": 0.9866539866818755,
    "2018-04-30T19:00:00": 0.9894425370254254,
    "2018-04-30T20:00:00": 0.985372571879228,
    "2018-04-30T21:00:00": 0.9916478124162544,
    "2018-04-30T22:00:00": 0.9724942545872018,
    "2018-04-30T23:00:00": 0.9863777960217625,
    "2018-05-01T00:00:00": 0.980823504761453,
    "2018-05-01T01:00:00": 0.9730639096489156,
    "2018-05-01T02:00:00": 0.9793576191900168,
    "2018-05-01T03:00:00": 0.9881906168103844,
    "2018-05-01T04:00:00": 0.9830569419221605,
    "2018-05-01T05:00:00": 0.9836046242394507,
    "2018-05-01T06:00:00": 0.9786627364573466,
    "2018-05-01T07:00:00": 0.9791984810855873,
    "2018-05-01T08:00:00": 0.7081297553047476,
    "2018-05-01T09:00:00": 0.08876942026203305,
    "2018-05-01T10:00:00": 0.0746988092038206,
    "2018-05-01T11:00:00": 0.07005253673614047,
    "2018-05-01T12:00:00": 0.17603829877294494,
    "2018-05-01T13:00:00": 0.8886918813214146,
    "2018-05-01T14:00:00": 0.9747785598264409,
    "2018-05-01T15:00:00": 0.988573743551014,
    "2018-05-01T16:00:00": 0.991137975048519,
    "2018-05-01T17:00:00": 0.9894937977290452,
    "2018-05-01T18:00:00": 0.9851386867024273,
    "2018-05-01T19:00:00": 0.9878734410397777,
    "2018-05-01T20:00:00": 0.9878047866611686,
    "2018-05-01T21:00:00": 0.2833284858498455,
    "2018-05-01T22:00:00": 0.9867562112538902,
    "2018-05-01T23:00:00": 0.985393546094564,
    "2018-05-02T00:00:00": 0.9738498517528229,
    "2018-05-02T01:00:00": 0.9826318329833462,
    "2018-05-02T02:00:00": 0.9833881319645436,
    "2018-05-02T03:00:00": 0.9817694729297203,
    "2018-05-02T04:00:00": 0.9905784696287496,
    "2018-05-02T05:00:00": 0.99044542191527,
    "2018-05-02T06:00:00": 0.98972063932725,
    "2018-05-02T07:00:00": 0.9422469090699704,
    "2018-05-02T08:00:00": 0.9502429577898696,
    "2018-05-02T09:00:00": 0.9522725150761097,
    "2018-05-02T10:00:00": 0.9514843305267441,
    "2018-05-02T11:00:00": 0.9702065666403706,
    "2018-05-02T12:00:00": 0.9832984140434631,
    "2018-05-02T13:00:00": 0.9879691537553382,
    "2018-05-02T14:00:00": 0.9913190322007768,
    "2018-05-02T15:00:00": 0.9862099467194232,
    "2018-05-02T16:00:00": 0.9869209409329407,
    "2018-05-02T17:00:00": 0.9870095374630393,
    "2018-05-02T18:00:00": 0.9915628933261917,
    "2018-05-02T19:00:00": 0.9861240285588315,
    "2018-05-02T20:00:00": 0.9880727537769292,
    "2018-05-02T21:00:00": 0.9820143440122429,
    "2018-05-02T22:00:00": 0.9901192143656539,
    "2018-05-02T23:00:00": 0.9867046352734105,
    "2018-05-03T00:00:00": 0.9921052591451738,
    "2018-05-03T01:00:00": 0.993231702896431,
    "2018-05-03T02:00:00": 0.988027134795,
    "2018-05-03T03:00:00": 0.9903177035903771,
    "2018-05-03T04:00:00": 0.9873743118209026,
    "2018-05-03T05:00:00": 0.9916186423208393,
    "2018-05-03T06:00:00": 0.9911977006861166,
    "2018-05-03T07:00:00": 0.9938561596852699,
    "2018-05-03T08:00:00": 0.9848060183230717,
    "2018-05-03T09:00:00": 0.9877114543145261,
    "2018-05-03T10:00:00": 0.9877021631121589,
    "2018-05-03T11:00:00": 0.991144988662289,
    "2018-05-03T12:00:00": 0.9827852475107636,
    "2018-05-03T13:00:00": 0.9812778123179648,
    "2018-05-03T14:00:00": 0.9066948215083928,
    "2018-05-03T15:00:00": 0.8659175965882104,
    "2018-05-03T16:00:00": 0.006450829317990109,
    "2018-05-03T17:00:00": 0.002386530991983619,
    "2018-05-03T18:00:00": 0.0012411502969993204,
    "2018-05-03T19:00:00": 0.012971594548992079,
    "2018-05-03T20:00:00": 0.5783703028950088,
    "2018-05-03T21:00:00": 0.879846503325255,
    "2018-05-03T22:00:00": 0.9576794797361473,
    "2018-05-03T23:00:00": 0.9693256194800964,
    "2018-05-04T00:00:00": 0.783001413416839,
    "2018-05-04T01:00:00": 0.04723795494049397,
    "2018-05-04T02:00:00": 0.04580860994771447,
    "2018-05-04T03:00:00": 0.05776455312046549,
    "2018-05-04T04:00:00": 0.48831250263418025,
    "2018-05-04T05:00:00": 0.9196012933963202,
    "2018-05-04T06:00:00": 0.9863300510364388,
    "2018-05-04T07:00:00": 0.9842279954047588,
    "2018-05-04T08:00:00": 0.990425544104424,
    "2018-05-04T09:00:00": 0.9846794125327577,
    "2018-05-04T10:00:00": 0.9830378290304719,
    "2018-05-04T11:00:00": 0.9903042742826851,
    "2018-05-04T12:00:00": 0.9807313353845313,
    "2018-05-04T13:00:00": 0.9921752362803266,
    "2018-05-04T14:00:00": 0.9844377399545714,
    "2018-05-04T15:00:00": 0.9954831010283148,
    "2018-05-04T16:00:00": 0.986280938084334,
    "2018-05-04T17:00:00": 0.9915832217248727,
    "2018-05-04T18:00:00": 0.9911758533820102,
    "2018-05-04T19:00:00": 0.9959002142215427,
    "2018-05-04T20:00:00": 0.988638369876551,
    "2018-05-04T21:00:00": 0.9890440459759124,
    "2018-05-04T22:00:00": 0.9823363583037521,
    "2018-05-04T23:00:00": 0.2607099032398936,
    "2018-05-05T00:00:00": 0.8965966978111047,
    "2018-05-05T01:00:00": 0.005574697097702787,
    "2018-05-05T02:00:00": 0.003489869116174453,
    "2018-05-05T03:00:00": 0.002720791659709842,
    "2018-05-05T04:00:00": 0.002432680695473398,
    "2018-05-05T05:00:00": 0.004729355409597841,
    "2018-05-05T06:00:00": 0.0051651421920719575,
    "2018-05-05T07:00:00": 0.39386771078933175,
    "2018-05-05T08:00:00": 0.7955831770988003,
    "2018-05-05T09:00:00": 0.95473462741603,
    "2018-05-05T10:00:00": 0.9816329136495491,
    "2018-05-05T11:00:00": 0.986755594842729,
    "2018-05-05T12:00:00": 0.9861961888348268,
    "2018-05-05T13:00:00": 0.9932801665182522,
    "2018-05-05T14:00:00": 0.9879005681862524,
    "2018-05-05T15:00:00": 0.989956103946922,
    "2018-05-05T16:00:00": 0.9905473342422153,
    "2018-05-05T17:00:00": 0.860740130567471,
    "2018-05-05T18:00:00": 0.9483743066419498,
    "2018-05-05T19:00:00": 0.9436934602885055,
    "2018-05-05T20:00:00": 0.010572323033632897,
    "2018-05-05T21:00:00": 0.008892465716704628,
    "2018-05-05T22:00:00": 0.8651192600110955,
    "2018-05-05T23:00:00": 0.9465290472702644,
    "2018-05-06T00:00:00": 0.9862296735232509,
    "2018-05-06T01:00:00": 0.9668983711231014,
    "2018-05-06T02:00:00": 0.9872184590772247,
    "2018-05-06T03:00:00": 0.05537163004787048,
    "2018-05-06T04:00:00": 0.0005574428839935092,
    "2018-05-06T05:00:00": 0.0034504716886272946,
    "2018-05-06T06:00:00": 0.0,
    "2018-05-06T07:00:00": 0.0019132029545921928,
    "2018-05-06T08:00:00": 0.1505045439419605,
    "2018-05-06T09:00:00": 0.857771392021966,
    "2018-05-06T10:00:00": 0.9848387576447102,
    "2018-05-06T11:00:00": 0.9847467015504172,
    "2018-05-06T12:00:00": 0.9949255307769526,
    "2018-05-06T13:00:00": 0.9870457471257645,
    "2018-05-06T14:00:00": 0.9878522006214454,
    "2018-05-06T15:00:00": 0.9851739209937385,
    "2018-05-06T16:00:00": 0.9861169051045302,
    "2018-05-06T17:00:00": 0.9860109851081491,
    "2018-05-06T18:00:00": 0.9919924946463942,
    "2018-05-06T19:00:00": 0.9738026545931016,
    "2018-05-06T20:00:00": 0.9786701938382882,
    "2018-05-06T21:00:00": 0.9748391636877343,
    "2018-05-06T22:00:00": 0.9742360646366002,
    "2018-05-06T23:00:00": 0.9325606553504497,
    "2018-05-07T00:00:00": 0.05833323889727548,
    "2018-05-07T01:00:00": 0.009475631717502143,
    "2018-05-07T02:00:00": 0.004030361880285736,
    "2018-05-07T03:00:00": 0.007886847038698602,
    "2018-05-07T04:00:00": 0.006485932488905326,
    "2018-05-07T05:00:00": 0.9455594479018096,
    "2018-05-07T06:00:00": 0.9721420760190318,
    "2018-05-07T07:00:00": 0.9816978387419171,
    "2018-05-07T08:00:00": 0.9797748934856451,
    "2018-05-07T09:00:00": 0.8027788991602155,
    "2018-05-07T10:00:00": 0.9784826440527871,
    "2018-05-07T11:00:00": 0.9874017174074631,
    "2018-05-07T12:00:00": 0.970901300511191,
    "2018-05-07T13:00:00": 0.056108552444552276,
    "2018-05-07T14:00:00": 0.04866110099052809,
    "2018-05-07T15:00:00": 0.9785319638141234,
    "2018-05-07T16:00:00": 0.9810368245153935,
    "2018-05-07T17:00:00": 0.9789063030727084,
    "2018-05-07T18:00:00": 0.9777811185263626,
    "2018-05-07T19:00:00": 0.9864178037646713,
    "2018-05-07T20:00:00": 0.9822210164500071,
    "2018-05-07T21:00:00": 0.9887293035444057,
    "2018-05-07T22:00:00": 0.973694775421798,
    "2018-05-07T23:00:00": 0.9514681377047576,
    "2018-05-08T00:00:00": 0.9438007140976794,
    "2018-05-08T01:00:00": 0.8514053921116436,
    "2018-05-08T02:00:00": 0.9366004496315674,
    "2018-05-08T03:00:00": 0.02954323181271381,
    "2018-05-08T04:00:00": 0.170028391419618,
    "2018-05-08T05:00:00": 0.14772288216426188,
    "2018-05-08T06:00:00": 0.9499506252902761,
    "2018-05-08T07:00:00": 0.737246753782544,
    "2018-05-08T08:00:00": 0.9361510515167599,
    "2018-05-08T09:00:00": 0.9806831330147534,
    "2018-05-08T10:00:00": 0.9873464819286596,
    "2018-05-08T11:00:00": 0.9844868451846553,
    "2018-05-08T12:00:00": 0.9891320726819676,
    "2018-05-08T13:00:00": 0.9594041924917762,
    "2018-05-08T14:00:00": 0.028181550315497357,
    "2018-05-08T15:00:00": 0.0011959278687857528,
    "2018-05-08T16:00:00": 0.0028759648580866785,
    "2018-05-08T17:00:00": 0.03592389675806311,
    "2018-05-08T18:00:00": 0.061137196449442543,
    "2018-05-08T19:00:00": 0.06750216147833327,
    "2018-05-08T20:00:00": 0.06412854160276849,
    "2018-05-08T21:00:00": 0.06006302762195115,
    "2018-05-08T22:00:00": 0.06533978421126654,
    "2018-05-08T23:00:00": 0.05632292764124605,
    "2018-05-09T00:00:00": 0.057571392726314126,
    "2018-05-09T01:00:00": 0.061622051179091954,
    "2018-05-09T02:00:00": 0.05959704162057082,
    "2018-05-09T03:00:00": 0.060531818281036896,
    "2018-05-09T04:00:00": 0.049878281274900974,
    "2018-05-09T05:00:00": 0.0,
    "2018-05-09T06:00:00": 0.0018635863208831555,
    "2018-05-09T07:00:00": 0.4519406426769205,
    "2018-05-09T08:00:00": 0.8109952498910994,
    "2018-05-09T09:00:00": 0.9634916826205299,
    "2018-05-09T10:00:00": 0.9107196282049126,
    "2018-05-09T11:00:00": 0.7562470969184955,
    "2018-05-09T12:00:00": 0.9806300504499161,
    "2018-05-09T13:00:00": 0.9884759340496689,
    "2018-05-09T14:00:00": 0.9808917241299231,
    "2018-05-09T15:00:00": 0.9888760881164285,
    "2018-05-09T16:00:00": 0.9841722354865505,
    "2018-05-09T17:00:00": 0.9921452857596502,
    "2018-05-09T18:00:00": 0.9871324729987588,
    "2018-05-09T19:00:00": 0.9882409761498949,
    "2018-05-09T20:00:00": 0.983964731053056,
    "2018-05-09T21:00:00": 0.18099854794835285,
    "2018-05-09T22:00:00": 0.973080296093235,
    "2018-05-09T23:00:00": 0.987240518861966,
    "2018-05-10T00:00:00": 0.9799063363569379,
    "2018-05-10T01:00:00": 0.9910833369957527,
    "2018-05-10T02:00:00": 0.9594154713059772,
    "2018-05-10T03:00:00": 0.9876455322821156,
    "2018-05-10T04:00:00": 0.975351712181783,
    "2018-05-10T05:00:00": 0.9921581424726025,
    "2018-05-10T06:00:00": 0.9777510964271402,
    "2018-05-10T07:00:00": 0.9864691597279294,
    "2018-05-10T08:00:00": 0.9766760407439476,
    "2018-05-10T09:00:00": 0.9892821933937161,
    "2018-05-10T10:00:00": 0.9790503349766706,
    "2018-05-10T11:00:00": 0.9845247860765219,
    "2018-05-10T12:00:00": 0.9956399452567859,
    "2018-05-10T13:00:00": 0.9768944170235986,
    "2018-05-10T14:00:00": 0.9905252431335381,
    "2018-05-10T15:00:00": 0.9832382950960886,
    "2018-05-10T16:00:00": 0.9889322125293318,
    "2018-05-10T17:00:00": 0.9829715593480999,
    "2018-05-10T18:00:00": 0.9898806214429889,
    "2018-05-10T19:00:00": 0.9796678926177964,
    "2018-05-10T20:00:00": 0.9918968104473002,
    "2018-05-10T21:00:00": 0.9794463347921161,
    "2018-05-10T22:00:00": 0.06939675522417742,
    "2018-05-10T23:00:00": 0.03288683740536363,
    "2018-05-11T00:00:00": 0.005352827979616099,
    "2018-05-11T01:00:00": 0.375626479005603,
    "2018-05-11T02:00:00": 0.537182172869248,
    "2018-05-11T03:00:00": 0.5725594603707976,
    "2018-05-11T04:00:00": 0.8025173686316117,
    "2018-05-11T05:00:00": 0.911484327185977,
    "2018-05-11T06:00:00": 0.9778317305003115,
    "2018-05-11T07:00:00": 0.9711926272175189,
    "2018-05-11T08:00:00": 0.9820795039353365,
    "2018-05-11T09:00:00": 0.972947758045683,
    "2018-05-11T10:00:00": 0.9764388487206431,
    "2018-05-11T11:00:00": 0.9786599881464562,
    "2018-05-11T12:00:00": 0.9874942410717498,
    "2018-05-11T13:00:00": 0.9825268106449565,
    "2018-05-11T14:00:00": 0.9878018113780962,
    "2018-05-11T15:00:00": 0.9856854450379127,
    "2018-05-11T16:00:00": 0.9870676543036836,
    "2018-05-11T17:00:00": 0.9923220516242537,
    "2018-05-11T18:00:00": 0.981373801960991,
    "2018-05-11T19:00:00": 0.9892023050142781,
    "2018-05-11T20:00:00": 0.9846485474958339,
    "2018-05-11T21:00:00": 0.9903873526668405,
    "2018-05-11T22:00:00": 0.9857672064839323,
    "2018-05-11T23:00:00": 0.9943671778558448,
    "2018-05-12T00:00:00": 0.9841058857225334,
    "2018-05-12T01:00:00": 0.9852167562436651,
    "2018-05-12T02:00:00": 0.6397450335632503,
    "2018-05-12T03:00:00": 0.005365876101363939,
    "2018-05-12T04:00:00": 0.0017461004705641072,
    "2018-05-12T05:00:00": 0.002126747605718161,
    "2018-05-12T06:00:00": 0.02775949625623798,
    "2018-05-12T07:00:00": 0.06049330892943569,
    "2018-05-12T08:00:00": 0.2461193804968846,
    "2018-05-12T09:00:00": 0.3989129612968381,
    "2018-05-12T10:00:00": 0.1042582450979285,
    "2018-05-12T11:00:00": 0.3015765899993379,
    "2018-05-12T12:00:00": 0.6835768454579148,
    "2018-05-12T13:00:00": 0.9359413812544819,
    "2018-05-12T14:00:00": 0.9748830989601982,
    "2018-05-12T15:00:00": 0.9844691062449601,
    "2018-05-12T16:00:00": 0.46854644710786364,
    "2018-05-12T17:00:00": 0.8859214793994208,
    "2018-05-12T18:00:00": 0.06450200223643235,
    "2018-05-12T19:00:00": 0.7139723954266944,
    "2018-05-12T20:00:00": 0.9639734436764212,
    "2018-05-12T21:00:00": 0.9638126687858323,
    "2018-05-12T22:00:00": 0.7206825588530356,
    "2018-05-12T23:00:00": 0.38801014646099036,
    "2018-05-13T00:00:00": 0.8943621280099842,
    "2018-05-13T01:00:00": 0.8697022229947817,
    "2018-05-13T02:00:00": 0.7052907180042285,
    "2018-05-13T03:00:00": 0.9651547432624937,
    "2018-05-13T04:00:00": 0.9698640810016588,
    "2018-05-13T05:00:00": 0.9541856315381951,
    "2018-05-13T06:00:00": 0.9854005680925465,
    "2018-05-13T07:00:00": 0.949536067740764,
    "2018-05-13T08:00:00": 0.35554535974044194,
    "2018-05-13T09:00:00": 0.9670099752611516,
    "2018-05-13T10:00:00": 0.9817570545809963,
    "2018-05-13T11:00:00": 0.9763797306228055,
    "2018-05-13T12:00:00": 0.9917992932581974,
    "2018-05-13T13:00:00": 0.970161926490802,
    "2018-05-13T14:00:00": 0.9850775927081793,
    "2018-05-13T15:00:00": 0.9785327290138432,
    "2018-05-13T16:00:00": 0.9830736860290467,
    "2018-05-13T17:00:00": 0.9834777271100157,
    "2018-05-13T18:00:00": 0.9939249019056328,
    "2018-05-13T19:00:00": 0.9842601284432029,
    "2018-05-13T20:00:00": 0.9904434670132123,
    "2018-05-13T21:00:00": 0.9829982729147806,
    "2018-05-13T22:00:00": 0.8736582182000617,
    "2018-05-13T23:00:00": 0.9817628353173681,
    "2018-05-14T00:00:00": 0.9867417615944588,
    "2018-05-14T01:00:00": 0.9786254992149053,
    "2018-05-14T02:00:00": 0.992095685646285,
    "2018-05-14T03:00:00": 0.9903143327227271,
    "2018-05-14T04:00:00": 0.9777255532656932,
    "2018-05-14T05:00:00": 0.25373746937772845,
    "2018-05-14T06:00:00": 0.057513700687598854,
    "2018-05-14T07:00:00": 0.0015027684990038292,
    "2018-05-14T08:00:00": 0.0,
    "2018-05-14T09:00:00": 0.0011671572110017255,
    "2018-05-14T10:00:00": 0.16347970843564968,
    "2018-05-14T11:00:00": 0.8111684567740257,
    "2018-05-14T12:00:00": 0.9507738328696469,
    "2018-05-14T13:00:00": 0.9623060197277598,
    "2018-05-14T14:00:00": 0.7668071188822424,
    "2018-05-14T15:00:00": 0.2477149955566603,
    "2018-05-14T16:00:00": 0.06044126933810133,
    "2018-05-14T17:00:00": 0.057961463672534234,
    "2018-05-14T18:00:00": 0.09405993168544174,
    "2018-05-14T19:00:00": 0.8352382383180247,
    "2018-05-14T20:00:00": 0.9758725581820842,
    "2018-05-14T21:00:00": 0.9843794465299118,
    "2018-05-14T22:00:00": 0.8063313036921992,
    "2018-05-14T23:00:00": 0.9386150382207685,
    "2018-05-15T00:00:00": 0.006686951283949746,
    "2018-05-15T01:00:00": 0.8717599151958125,
    "2018-05-15T02:00:00": 0.9236997315964305,
    "2018-05-15T03:00:00": 0.9334928938916072,
    "2018-05-15T04:00:00": 0.9334310385220452,
    "2018-05-15T05:00:00": 0.9280883066088409,
    "2018-05-15T06:00:00": 0.94250891152453,
    "2018-05-15T07:00:00": 0.949512237650979,
    "2018-05-15T08:00:00": 0.9512410414214008,
    "2018-05-15T09:00:00": 0.9508749294550107,
    "2018-05-15T10:00:00": 0.9697330388786006,
    "2018-05-15T11:00:00": 0.9731136713660106,
    "2018-05-15T12:00:00": 0.9833696800685394,
    "2018-05-15T13:00:00": 0.9653019030468959,
    "2018-05-15T14:00:00": 0.9862052562478898,
    "2018-05-15T15:00:00": 0.9788466917088192,
    "2018-05-15T16:00:00": 0.9919594025314117,
    "2018-05-15T17:00:00": 0.9787278922545193,
    "2018-05-15T18:00:00": 0.9881227233498495,
    "2018-05-15T19:00:00": 0.9780606122251343,
    "2018-05-15T20:00:00": 0.968050230803883,
    "2018-05-15T21:00:00": 0.06524420029375191,
    "2018-05-15T22:00:00": 0.923719504142773,
    "2018-05-15T23:00:00": 0.12591977724401138,
    "2018-05-16T00:00:00": 0.00883103434658537,
    "2018-05-16T01:00:00": 0.0020892021943362403,
    "2018-05-16T02:00:00": 0.005593508708463142,
    "2018-05-16T03:00:00": 0.03404121495103027,
    "2018-05-16T04:00:00": 0.8976431388453177,
    "2018-05-16T05:00:00": 0.9029183350345857,
    "2018-05-16T06:00:00": 0.9646080618609137,
    "2018-05-16T07:00:00": 0.035871992942313205,
    "2018-05-16T08:00:00": 0.07077304461080616,
    "2018-05-16T09:00:00": 0.8407439628491008,
    "2018-05-16T10:00:00": 0.961356659318797,
    "2018-05-16T11:00:00": 0.10148249532977692,
    "2018-05-16T12:00:00": 0.06061864564149438,
    "2018-05-16T13:00:00": 0.0691159635930817,
    "2018-05-16T14:00:00": 0.06040691488110477,
    "2018-05-16T15:00:00": 0.6284493100756953,
    "2018-05-16T16:00:00": 0.9549392114737367,
    "2018-05-16T17:00:00": 0.9863106824348812,
    "2018-05-16T18:00:00": 0.9813016531047563,
    "2018-05-16T19:00:00": 0.9923446527874781,
    "2018-05-16T20:00:00": 0.980724656989132,
    "2018-05-16T21:00:00": 0.9908670699043934,
    "2018-05-16T22:00:00": 0.9756377693770315,
    "2018-05-16T23:00:00": 0.9915949985973515,
    "2018-05-17T00:00:00": 0.982125316751647,
    "2018-05-17T01:00:00": 0.989952730509707,
    "2018-05-17T02:00:00": 0.9748705260436185,
    "2018-05-17T03:00:00": 0.9843909986692212,
    "2018-05-17T04:00:00": 0.9771985008863905,
    "2018-05-17T05:00:00": 0.9817917916687152,
    "2018-05-17T06:00:00": 0.9673884575836982,
    "2018-05-17T07:00:00": 0.9813913950114264,
    "2018-05-17T08:00:00": 0.9748758121590622,
    "2018-05-17T09:00:00": 0.9227072079167812,
    "2018-05-17T10:00:00": 0.11048129442324843,
    "2018-05-17T11:00:00": 0.9517213801556375,
    "2018-05-17T12:00:00": 0.9759379326443737,
    "2018-05-17T13:00:00": 0.988443594090286,
    "2018-05-17T14:00:00": 0.9675724790824962,
    "2018-05-17T15:00:00": 0.04654805150103027,
    "2018-05-17T16:00:00": 0.0031091691523378612,
    "2018-05-17T17:00:00": 0.6779767095034885,
    "2018-05-17T18:00:00": 0.909348079225766,
    "2018-05-17T19:00:00": 0.9510552822156745,
    "2018-05-17T20:00:00": 0.988458629144659,
    "2018-05-17T21:00:00": 0.9622699503722012,
    "2018-05-17T22:00:00": 0.9894434367368493,
    "2018-05-17T23:00:00": 0.9671087003828629,
    "2018-05-18T00:00:00": 0.06165499758759682,
    "2018-05-18T01:00:00": 0.02309458017200784,
    "2018-05-18T02:00:00": 0.010407568105819887,
    "2018-05-18T03:00:00": 0.0037328084011644964,
    "2018-05-18T04:00:00": 0.010724248211051765,
    "2018-05-18T05:00:00": 0.005290382317688335,
    "2018-05-18T06:00:00": 0.004750627872298687,
    "2018-05-18T07:00:00": 0.0011269533952599897,
    "2018-05-18T08:00:00": 0.015969924074659695,
    "2018-05-18T09:00:00": 0.19483160952246917,
    "2018-05-18T10:00:00": 0.034666178038756754,
    "2018-05-18T11:00:00": 0.05461062307838417,
    "2018-05-18T12:00:00": 0.027466800554646436,
    "2018-05-18T13:00:00": 0.030689428931989976,
    "2018-05-18T14:00:00": 0.030532539005901912,
    "2018-05-18T15:00:00": 0.0,
    "2018-05-18T16:00:00": 0.001115384322244874,
    "2018-05-18T17:00:00": 0.07165714919422754,
    "2018-05-18T18:00:00": 0.012326086411754552,
    "2018-05-18T19:00:00": 0.04259285209017073,
    "2018-05-18T20:00:00": 0.010654721923668628,
    "2018-05-18T21:00:00": 0.010586474000768918,
    "2018-05-18T22:00:00": 0.01616640499448473,
    "2018-05-18T23:00:00": 0.04396344400274185,
    "2018-05-19T00:00:00": 0.08432994167387395,
    "2018-05-19T01:00:00": 0.3809587989774459,
    "2018-05-19T02:00:00": 0.8456547358467429,
    "2018-05-19T03:00:00": 0.7187852904786947,
    "2018-05-19T04:00:00": 0.1619677747941646,
    "2018-05-19T05:00:00": 0.045726116097211125,
    "2018-05-19T06:00:00": 0.004020964317802576,
    "2018-05-19T07:00:00": 0.02034982017608199,
    "2018-05-19T08:00:00": 0.0019241525897751427,
    "2018-05-19T09:00:00": 0.004629704439221101,
    "2018-05-19T10:00:00": 0.004751407690606356,
    "2018-05-19T11:00:00": 0.6463667406969964,
    "2018-05-19T12:00:00": 0.962297877917287,
    "2018-05-19T13:00:00": 0.9851966241834271,
    "2018-05-19T14:00:00": 0.9707185183980359,
    "2018-05-19T15:00:00": 0.9879014084748234,
    "2018-05-19T16:00:00": 0.9792867965025527,
    "2018-05-19T17:00:00": 0.9930932725298209,
    "2018-05-19T18:00:00": 0.9779793714511738,
    "2018-05-19T19:00:00": 0.9949388758008219,
    "2018-05-19T20:00:00": 0.9799101381793859,
    "2018-05-19T21:00:00": 0.987764972506123,
    "2018-05-19T22:00:00": 0.974409617580839,
    "2018-05-19T23:00:00": 0.9863653462608857,
    "2018-05-20T00:00:00": 0.9475835003963321,
    "2018-05-20T01:00:00": 0.9637251668188946,
    "2018-05-20T02:00:00": 0.9587277209425258,
    "2018-05-20T03:00:00": 0.21510769872248098,
    "2018-05-20T04:00:00": 0.06834194470839941,
    "2018-05-20T05:00:00": 0.0517262029315349,
    "2018-05-20T06:00:00": 0.05758944363224048,
    "2018-05-20T07:00:00": 0.6298761107974105,
    "2018-05-20T08:00:00": 0.9581005795481872,
    "2018-05-20T09:00:00": 0.9426685188863404,
    "2018-05-20T10:00:00": 0.5485766629097091,
    "2018-05-20T11:00:00": 0.7102963302866807,
    "2018-05-20T12:00:00": 0.9769376776030645,
    "2018-05-20T13:00:00": 0.9684444776471977,
    "2018-05-20T14:00:00": 0.9878496151722136,
    "2018-05-20T15:00:00": 0.9762419215789574,
    "2018-05-20T16:00:00": 0.988503382755833,
    "2018-05-20T17:00:00": 0.9824598717155094,
    "2018-05-20T18:00:00": 0.9883866838382253,
    "2018-05-20T19:00:00": 0.9753176695876267,
    "2018-05-20T20:00:00": 0.9938770543665933,
    "2018-05-20T21:00:00": 0.9816184573169604,
    "2018-05-20T22:00:00": 0.9874494160777428,
    "2018-05-20T23:00:00": 0.9848779985607848,
    "2018-05-21T00:00:00": 0.9896572643870982,
    "2018-05-21T01:00:00": 0.9777615221512819,
    "2018-05-21T02:00:00": 0.9876471427422113,
    "2018-05-21T03:00:00": 0.9744678794797796,
    "2018-05-21T04:00:00": 0.38529902224755364,
    "2018-05-21T05:00:00": 0.9784942366139499,
    "2018-05-21T06:00:00": 0.9860278093613657,
    "2018-05-21T07:00:00": 0.9648154482078399,
    "2018-05-21T08:00:00": 0.9791069064650542,
    "2018-05-21T09:00:00": 0.9846676641741055,
    "2018-05-21T10:00:00": 0.9773777307528824,
    "2018-05-21T11:00:00": 0.990141371889639,
    "2018-05-21T12:00:00": 0.9778765069477239,
    "2018-05-21T13:00:00": 0.9849796076984401,
    "2018-05-21T14:00:00": 0.9781162719077476,
    "2018-05-21T15:00:00": 0.9858835325751791,
    "2018-05-21T16:00:00": 0.9328176622057626,
    "2018-05-21T17:00:00": 0.07252283050542516,
    "2018-05-21T18:00:00": 0.004343910813200869,
    "2018-05-21T19:00:00": 0.0010929837397882364,
    "2018-05-21T20:00:00": 0.004909585106869281,
    "2018-05-21T21:00:00": 0.11301652772221349,
    "2018-05-21T22:00:00": 0.7299624544693806,
    "2018-05-21T23:00:00": 0.015119761559958582,
    "2018-05-22T00:00:00": 0.012089815773253363,
    "2018-05-22T01:00:00": 0.09401896466862375,
    "2018-05-22T02:00:00": 0.7132269307794296,
    "2018-05-22T03:00:00": 0.3093709977023195,
    "2018-05-22T04:00:00": 0.9552308710235279,
    "2018-05-22T05:00:00": 0.9523877410188994,
    "2018-05-22T06:00:00": 0.04672066725816338,
    "2018-05-22T07:00:00": 0.055268324884211836,
    "2018-05-22T08:00:00": 0.25531035163615495,
    "2018-05-22T09:00:00": 0.7965325065680569,
    "2018-05-22T10:00:00": 0.8829261223012836,
    "2018-05-22T11:00:00": 0.9618824020478361,
    "2018-05-22T12:00:00": 0.8972900637543479,
    "2018-05-22T13:00:00": 0.05391259854323141,
    "2018-05-22T14:00:00": 0.10275522339133973,
    "2018-05-22T15:00:00": 0.03254433679747168,
    "2018-05-22T16:00:00": 0.7475127064238586,
    "2018-05-22T17:00:00": 0.05665987073828025,
    "2018-05-22T18:00:00": 0.9193062589245433,
    "2018-05-22T19:00:00": 0.1046107949477203,
    "2018-05-22T20:00:00": 0.009547407528063916,
    "2018-05-22T21:00:00": 0.0038522842670415947,
    "2018-05-22T22:00:00": 0.0006605476350699281,
    "2018-05-22T23:00:00": 0.005451222551651814,
    "2018-05-23T00:00:00": 0.0,
    "2018-05-23T01:00:00": 0.0019210584314199029,
    "2018-05-23T02:00:00": 0.001557869601898073,
    "2018-05-23T03:00:00": 0.02503789569760596,
    "2018-05-23T04:00:00": 0.2636489961208841,
    "2018-05-23T05:00:00": 0.5719123389080158,
    "2018-05-23T06:00:00": 0.3508443012295721,
    "2018-05-23T07:00:00": 0.050060245992491786,
    "2018-05-23T08:00:00": 0.04721929061530373,
    "2018-05-23T09:00:00": 0.043886621392733735,
    "2018-05-23T10:00:00": 0.04320566137324608,
    "2018-05-23T11:00:00": 0.001098400348223516,
    "2018-05-23T12:00:00": 0.0038070735893643444,
    "2018-05-23T13:00:00": 0.0018598538845331432,
    "2018-05-23T14:00:00": 0.004780502718749009,
    "2018-05-23T15:00:00": 0.0019298710649897335,
    "2018-05-23T16:00:00": 0.009545715864605543,
    "2018-05-23T17:00:00": 0.020441803069555516,
    "2018-05-23T18:00:00": 0.014196420375633824,
    "2018-05-23T19:00:00": 0.005593826662175992,
    "2018-05-23T20:00:00": 0.0024772940897250387,
    "2018-05-23T21:00:00": 0.024026846889716486,
    "2018-05-23T22:00:00": 0.01868503576460139,
    "2018-05-23T23:00:00": 0.01877999473716393,
    "2018-05-24T00:00:00": 0.009268224353251735,
    "2018-05-24T01:00:00": 0.042546798975308275,
    "2018-05-24T02:00:00": 0.2189122538819162,
    "2018-05-24T03:00:00": 0.15066698590053193,
    "2018-05-24T04:00:00": 0.02978664374805567,
    "2018-05-24T05:00:00": 0.031044951121078194,
    "2018-05-24T06:00:00": 0.031135297591003558,
    "2018-05-24T07:00:00": 0.050568258281348956,
    "2018-05-24T08:00:00": 0.025865837449867275,
    "2018-05-24T09:00:00": 0.019467334665287838,
    "2018-05-24T10:00:00": 0.006046580801473894,
    "2018-05-24T11:00:00": 0.016205459423592104,
    "2018-05-24T12:00:00": 0.7308368329576538,
    "2018-05-24T13:00:00": 0.9547438267292103,
    "2018-05-24T14:00:00": 0.9434895809832808,
    "2018-05-24T15:00:00": 0.9761928012983078,
    "2018-05-24T16:00:00": 0.9404026816523732,
    "2018-05-24T17:00:00": 0.9640216984502192,
    "2018-05-24T18:00:00": 0.8885588616853164,
    "2018-05-24T19:00:00": 0.8241405944106971,
    "2018-05-24T20:00:00": 0.8194113084570416,
    "2018-05-24T21:00:00": 0.30140409343112873,
    "2018-05-24T22:00:00": 0.09259046417212033,
    "2018-05-24T23:00:00": 0.0019364222246063124,
    "2018-05-25T00:00:00": 0.005289748527728667,
    "2018-05-25T01:00:00": 0.0019735102726582687,
    "2018-05-25T02:00:00": 0.01638237597671582,
    "2018-05-25T03:00:00": 0.0821796912649274,
    "2018-05-25T04:00:00": 0.24000326175677414,
    "2018-05-25T05:00:00": 0.05280011118145172,
    "2018-05-25T06:00:00": 0.01752386339937481,
    "2018-05-25T07:00:00": 0.025234772951426964,
    "2018-05-25T08:00:00": 0.026293372081970842,
    "2018-05-25T09:00:00": 0.0229973796697948,
    "2018-05-25T16:00:00": 0.9910019180855962,
    "2018-05-25T17:00:00": 0.9859680925834058,
    "2018-05-25T18:00:00": 0.9867234863718837,
    "2018-05-25T19:00:00": 0.9865377754561617,
    "2018-05-25T20:00:00": 0.989094304865137,
    "2018-05-25T21:00:00": 0.9415535146667822,
    "2018-05-25T22:00:00": 0.9535222926976498,
    "2018-05-25T23:00:00": 0.9480967218205512,
    "2018-05-26T00:00:00": 0.9557346479566015,
    "2018-05-26T01:00:00": 0.9410748821898082,
    "2018-05-26T02:00:00": 0.059437233972382666,
    "2018-05-26T03:00:00": 0.2747245197110646,
    "2018-05-26T04:00:00": 0.5173977658455129,
    "2018-05-26T05:00:00": 0.6177204950719499,
    "2018-05-26T06:00:00": 0.008583801371750436,
    "2018-05-26T07:00:00": 0.002561098151131088,
    "2018-05-26T08:00:00": 0.011272877112883873,
    "2018-05-26T09:00:00": 0.003582115613815339,
    "2018-05-26T10:00:00": 0.0,
    "2018-05-26T11:00:00": 0.00259351942073603,
    "2018-05-26T12:00:00": 0.005849558022575065,
    "2018-05-26T13:00:00": 0.036522341392128996,
    "2018-05-26T14:00:00": 0.05758254280173412,
    "2018-05-26T15:00:00": 0.04526226337747477,
    "2018-05-26T16:00:00": 0.04804971922241813,
    "2018-05-26T17:00:00": 0.4815999630471898,
    "2018-05-26T18:00:00": 0.6389499871611569,
    "2018-05-26T19:00:00": 0.03112438211016824,
    "2018-05-26T20:00:00": 0.08695689796710741,
    "2018-05-26T21:00:00": 0.053313781312327155,
    "2018-05-26T22:00:00": 0.050921129647497176,
    "2018-05-26T23:00:00": 0.06805895586629984,
    "2018-05-27T00:00:00": 0.05114654418270667,
    "2018-05-27T01:00:00": 0.4278364022864358,
    "2018-05-27T02:00:00": 0.0732871245728608,
    "2018-05-27T03:00:00": 0.04113065744035582,
    "2018-05-27T04:00:00": 0.041730292398555136,
    "2018-05-27T05:00:00": 0.0018283825985910378,
    "2018-05-27T06:00:00": 0.005730417594889357,
    "2018-05-27T07:00:00": 0.001453200245974861,
    "2018-05-27T08:00:00": 0.00323281197830747,
    "2018-05-27T09:00:00": 0.012409238873085166,
    "2018-05-27T10:00:00": 0.41173687104387446,
    "2018-05-27T11:00:00": 0.05989898745607045,
    "2018-05-27T12:00:00": 0.04317518585245294,
    "2018-05-27T13:00:00": 0.05106495690973305,
    "2018-05-27T14:00:00": 0.9680217724212662,
    "2018-05-27T15:00:00": 0.9849020163679406,
    "2018-05-27T16:00:00": 0.9733997096740366,
    "2018-05-27T17:00:00": 0.9872328236556581,
    "2018-05-27T18:00:00": 0.9599444722436973,
    "2018-05-27T19:00:00": 0.9823924572953107,
    "2018-05-27T20:00:00": 0.9501752671837329,
    "2018-05-27T21:00:00": 0.9729909271169522,
    "2018-05-27T22:00:00": 0.9531920923162575,
    "2018-05-27T23:00:00": 0.05672574930532194,
    "2018-05-28T00:00:00": 0.044848362038049865,
    "2018-05-28T01:00:00": 0.08577808128234293,
    "2018-05-28T02:00:00": 0.22568587543578666,
    "2018-05-28T03:00:00": 0.04609614521392587,
    "2018-05-28T04:00:00": 0.019912220306998952,
    "2018-05-28T05:00:00": 0.25708997701781,
    "2018-05-28T06:00:00": 0.8375580945265391,
    "2018-05-28T07:00:00": 0.8404514841444455,
    "2018-05-28T08:00:00": 0.0156385147438799,
    "2018-05-28T09:00:00": 0.01027049652656154,
    "2018-05-28T10:00:00": 0.0161468401855153,
    "2018-05-28T11:00:00": 0.017952845666778378,
    "2018-05-28T12:00:00": 0.044300349437780114,
    "2018-05-28T13:00:00": 0.2699963433581098,
    "2018-05-28T14:00:00": 0.08046669099665985,
    "2018-05-28T15:00:00": 0.9530112566785207,
    "2018-05-28T16:00:00": 0.9774603041761548,
    "2018-05-28T17:00:00": 0.9737513651426142,
    "2018-05-28T18:00:00": 0.9804634767706687,
    "2018-05-28T19:00:00": 0.9698064186263948,
    "2018-05-28T20:00:00": 0.9704199029324938,
    "2018-05-28T21:00:00": 0.9595269714073459,
    "2018-05-28T22:00:00": 0.03154246655701845,
    "2018-05-28T23:00:00": 0.05175316647719672,
    "2018-05-29T00:00:00": 0.04142611398713509,
    "2018-05-29T01:00:00": 0.03717896128301607,
    "2018-05-29T02:00:00": 0.02477040789888431,
    "2018-05-29T03:00:00": 0.007361111292506764,
    "2018-05-29T04:00:00": 0.015048753075065499,
    "2018-05-29T05:00:00": 0.007491389258062021,
    "2018-05-29T06:00:00": 0.01089980514841983,
    "2018-05-29T07:00:00": 0.015285951309291397,
    "2018-05-29T08:00:00": 0.4784055774598722,
    "2018-05-29T09:00:00": 0.2951286730723458,
    "2018-05-29T10:00:00": 0.6286376078470286,
    "2018-05-29T11:00:00": 0.9732015885455674,
    "2018-05-29T12:00:00": 0.9666469825094536,
    "2018-05-29T13:00:00": 0.9850509915337704,
    "2018-05-29T14:00:00": 0.9690248838566868,
    "2018-05-29T15:00:00": 0.9769843235031992,
    "2018-05-29T16:00:00": 0.9664899189068761,
    "2018-05-29T17:00:00": 0.9695177865262529,
    "2018-05-29T18:00:00": 0.03502363642898322,
    "2018-05-29T19:00:00": 0.4761561837744055,
    "2018-05-29T20:00:00": 0.6995056807109936,
    "2018-05-29T21:00:00": 0.9721741118296723,
    "2018-05-29T22:00:00": 0.9379439890225691,
    "2018-05-29T23:00:00": 0.9866597107696773,
    "2018-05-30T00:00:00": 0.9767785985446449,
    "2018-05-30T01:00:00": 0.9751623218636745,
    "2018-05-30T02:00:00": 0.9758664238314553,
    "2018-05-30T03:00:00": 0.9841037045488991,
    "2018-05-30T04:00:00": 0.969254380174902,
    "2018-05-30T05:00:00": 0.9875884753313258,
    "2018-05-30T06:00:00": 0.979806083489166,
    "2018-05-30T07:00:00": 0.9910943596086101,
    "2018-05-30T08:00:00": 0.9753545516551836,
    "2018-05-30T09:00:00": 0.9920790609171979,
    "2018-05-30T10:00:00": 0.9766496074165766,
    "2018-05-30T11:00:00": 0.9870966854487833,
    "2018-05-30T12:00:00": 0.9817236537433375,
    "2018-05-30T13:00:00": 0.9867065079602396,
    "2018-05-30T14:00:00": 0.9666437247238121,
    "2018-05-30T15:00:00": 0.980115101713301,
    "2018-05-30T16:00:00": 0.9883098950413285,
    "2018-05-30T17:00:00": 0.9688667124281207,
    "2018-05-30T18:00:00": 0.9856038205317862,
    "2018-05-30T19:00:00": 0.9832119127775677,
    "2018-05-30T20:00:00": 0.990121339964518,
    "2018-05-30T21:00:00": 0.980837472264724,
    "2018-05-30T22:00:00": 0.990024124561683,
    "2018-05-30T23:00:00": 0.977555180313679,
    "2018-05-31T00:00:00": 0.987603491413696,
    "2018-05-31T01:00:00": 0.9793912971107258,
    "2018-05-31T02:00:00": 0.45084440178133367,
    "2018-05-31T03:00:00": 0.982075259760451,
    "2018-05-31T04:00:00": 0.05320098165898475,
    "2018-05-31T05:00:00": 0.0003991292363371114,
    "2018-05-31T06:00:00": 0.006564175672625046,
    "2018-05-31T07:00:00": 0.0003707937739857905,
    "2018-05-31T08:00:00": 0.014801209705339477,
    "2018-05-31T09:00:00": 0.029455149650666222,
    "2018-05-31T10:00:00": 0.04788956445032534,
    "2018-05-31T11:00:00": 0.042241132855263944,
    "2018-05-31T12:00:00": 0.09034038141267825,
    "2018-05-31T13:00:00": 0.891418741245652,
    "2018-05-31T14:00:00": 0.9758021528941005,
    "2018-05-31T15:00:00": 0.9661953261483751,
    "2018-05-31T16:00:00": 0.9752745128001016,
    "2018-05-31T17:00:00": 0.964334299326146,
    "2018-05-31T18:00:00": 0.9819995729835277,
    "2018-05-31T19:00:00": 0.9818766498344504,
    "2018-05-31T20:00:00": 0.9912165365350725,
    "2018-05-31T21:00:00": 0.980111487968671,
    "2018-05-31T22:00:00": 0.97796019973203,
    "2018-05-31T23:00:00": 0.9865823065973048,
    "2018-06-01T00:00:00": 0.9798655380387915,
    "2018-06-01T01:00:00": 0.9808380122698065,
    "2018-06-01T02:00:00": 0.9651099623621835,
    "2018-06-01T03:00:00": 0.9427404749639146,
    "2018-06-01T04:00:00": 0.015826313192061885,
    "2018-06-01T05:00:00": 0.008276106958282176,
    "2018-06-01T06:00:00": 0.01149956360606619,
    "2018-06-01T07:00:00": 0.007642510986126318,
    "2018-06-01T08:00:00": 0.012070759672243138,
    "2018-06-01T09:00:00": 0.012743395659927055,
    "2018-06-01T10:00:00": 0.003714521122351144,
    "2018-06-01T11:00:00": 0.013238697686485092,
    "2018-06-01T12:00:00": 0.0,
    "2018-06-01T13:00:00": 0.008265889857178396,
    "2018-06-01T14:00:00": 0.00034732377888271426,
    "2018-06-01T15:00:00": 0.008158493620699312,
    "2018-06-01T16:00:00": 0.007054085313536162,
    "2018-06-01T17:00:00": 0.009986373765274465,
    "2018-06-01T18:00:00": 0.9389147682879896,
    "2018-06-01T19:00:00": 0.9596673261735684,
    "2018-06-01T20:00:00": 0.966966748209058,
    "2018-06-01T21:00:00": 0.9719505105768926,
    "2018-06-01T22:00:00": 0.9738090867723881,
    "2018-06-01T23:00:00": 0.9700653301157633,
    "2018-06-02T00:00:00": 0.7392264737727763,
    "2018-06-02T01:00:00": 0.24383709782443774,
    "2018-06-02T02:00:00": 0.029061181727888366,
    "2018-06-02T03:00:00": 0.01262231584153625,
    "2018-06-02T04:00:00": 0.042408344962048206,
    "2018-06-02T05:00:00": 0.3514786896496215,
    "2018-06-02T06:00:00": 0.14688266823822124,
    "2018-06-02T07:00:00": 0.043430052617738996,
    "2018-06-02T08:00:00": 0.021863096275329424,
    "2018-06-02T09:00:00": 0.0030154827577715255,
    "2018-06-02T10:00:00": 0.007391198948083943,
    "2018-06-02T11:00:00": 0.007364609842247993,
    "2018-06-02T12:00:00": 0.017991622438938336,
    "2018-06-02T13:00:00": 0.008062170750029398,
    "2018-06-02T14:00:00": 0.02363398481221944,
    "2018-06-02T15:00:00": 0.02009842836198877,
    "2018-06-02T16:00:00": 0.9643920474026602,
    "2018-06-02T17:00:00": 0.9679011065491222,
    "2018-06-02T18:00:00": 0.9722233239097177,
    "2018-06-02T19:00:00": 0.9649568827933322,
    "2018-06-02T20:00:00": 0.9746227125245228,
    "2018-06-02T21:00:00": 0.9714878199779086,
    "2018-06-02T22:00:00": 0.9746490680999556,
    "2018-06-02T23:00:00": 0.9634421794073489,
    "2018-06-03T00:00:00": 0.9616734746642925,
    "2018-06-03T01:00:00": 0.027526232866802697,
    "2018-06-03T02:00:00": 0.03328698948897482,
    "2018-06-03T03:00:00": 0.017138502837326142,
    "2018-06-03T04:00:00": 0.9265336245238875,
    "2018-06-03T05:00:00": 0.9363723839321657,
    "2018-06-03T06:00:00": 0.9427334063961375,
    "2018-06-03T07:00:00": 0.046040374026030895,
    "2018-06-03T08:00:00": 0.24453045207830196,
    "2018-06-03T09:00:00": 0.7669377614311729,
    "2018-06-03T10:00:00": 0.964656787437727,
    "2018-06-03T11:00:00": 0.9809380742363637,
    "2018-06-03T12:00:00": 0.972727668657618,
    "2018-06-03T13:00:00": 0.9777429136507136,
    "2018-06-03T14:00:00": 0.05684065583648683,
    "2018-06-03T15:00:00": 0.9767962557147727,
    "2018-06-03T16:00:00": 0.981040815749831,
    "2018-06-03T17:00:00": 0.9818814678574409,
    "2018-06-03T18:00:00": 0.9812524047790315,
    "2018-06-03T19:00:00": 0.9748885230290871,
    "2018-06-03T20:00:00": 0.9793061868560363,
    "2018-06-03T21:00:00": 0.986716381622608,
    "2018-06-03T22:00:00": 0.978458606768072,
    "2018-06-03T23:00:00": 0.9781605007324594,
    "2018-06-04T00:00:00": 0.9753486269506598,
    "2018-06-04T01:00:00": 0.8535712798195183,
    "2018-06-04T02:00:00": 0.019982755476424665,
    "2018-06-04T03:00:00": 0.015828219298774815,
    "2018-06-04T04:00:00": 0.0164576440084895,
    "2018-06-04T05:00:00": 0.04277676990014091,
    "2018-06-04T06:00:00": 0.041111185104049625,
    "2018-06-04T07:00:00": 0.061908943090226994,
    "2018-06-04T08:00:00": 0.040850957134544896,
    "2018-06-04T09:00:00": 0.4744605184671463,
    "2018-06-04T10:00:00": 0.2308569972055143,
    "2018-06-04T11:00:00": 0.05576874544594905,
    "2018-06-04T12:00:00": 0.05554222407690505,
    "2018-06-04T13:00:00": 0.04401681253181101,
    "2018-06-04T14:00:00": 0.45462281866435716,
    "2018-06-04T15:00:00": 0.9620785593600786,
    "2018-06-04T16:00:00": 0.9650230868772038,
    "2018-06-04T17:00:00": 0.8550972408719144,
    "2018-06-04T18:00:00": 0.7635940949981119,
    "2018-06-04T19:00:00": 0.8553816326562607,
    "2018-06-04T20:00:00": 0.9754696508151831,
    "2018-06-04T21:00:00": 0.4696224980593428,
    "2018-06-04T22:00:00": 0.9409375137198138,
    "2018-06-04T23:00:00": 0.03641602897027549,
    "2018-06-05T00:00:00": 0.039734968738092444,
    "2018-06-05T01:00:00": 0.03898996441053486,
    "2018-06-05T02:00:00": 0.11767428829735116,
    "2018-06-05T03:00:00": 0.952980655876689,
    "2018-06-05T04:00:00": 0.9843129942619817,
    "2018-06-05T05:00:00": 0.9540660222089271,
    "2018-06-05T06:00:00": 0.9823659933194443,
    "2018-06-05T07:00:00": 0.9585281175073757,
    "2018-06-05T08:00:00": 0.9868960491626051,
    "2018-06-05T09:00:00": 0.9733221067591902,
    "2018-06-05T10:00:00": 0.9830323107149563,
    "2018-06-05T11:00:00": 0.9721042886727287,
    "2018-06-05T12:00:00": 0.9829296135643331,
    "2018-06-05T13:00:00": 0.9826277079115942,
    "2018-06-05T14:00:00": 0.9875229800812753,
    "2018-06-05T15:00:00": 0.9814217383436543,
    "2018-06-05T16:00:00": 0.9893765270545922,
    "2018-06-05T17:00:00": 0.9874454307566056,
    "2018-06-05T18:00:00": 0.9800119979240494,
    "2018-06-05T19:00:00": 0.9822666623274391,
    "2018-06-05T20:00:00": 0.9773288401403291,
    "2018-06-05T21:00:00": 0.9805208716422287,
    "2018-06-05T22:00:00": 0.9820353940678244,
    "2018-06-05T23:00:00": 0.9823918681521396,
    "2018-06-06T00:00:00": 0.9762670647464377,
    "2018-06-06T01:00:00": 0.9861517491298866,
    "2018-06-06T02:00:00": 0.9733546492960958,
    "2018-06-06T03:00:00": 0.9857020887604996,
    "2018-06-06T04:00:00": 0.980025426476989,
    "2018-06-06T05:00:00": 0.9866993053783044,
    "2018-06-06T06:00:00": 0.9775140770377484,
    "2018-06-06T07:00:00": 0.9878290169108699,
    "2018-06-06T08:00:00": 0.9818574117255554,
    "2018-06-06T09:00:00": 0.9716511505014184,
    "2018-06-06T10:00:00": 0.7687042458576125,
    "2018-06-06T11:00:00": 0.015741393954897515,
    "2018-06-06T12:00:00": 0.011645830720044577,
    "2018-06-06T13:00:00": 0.018373287262748072,
    "2018-06-06T14:00:00": 0.021701683386566223,
    "2018-06-06T15:00:00": 0.029199133313977287,
    "2018-06-06T16:00:00": 0.01234488080267862,
    "2018-06-06T17:00:00": 0.0008787253592278886,
    "2018-06-06T18:00:00": 0.00878420725957025,
    "2018-06-06T19:00:00": 0.0202845031017461,
    "2018-06-06T20:00:00": 0.6884072328312142,
    "2018-06-06T21:00:00": 0.9624014822936942,
    "2018-06-06T22:00:00": 0.9671668634252357,
    "2018-06-06T23:00:00": 0.9673557348388647,
    "2018-06-07T00:00:00": 0.9668982083966817,
    "2018-06-07T01:00:00": 0.8909119643386207,
    "2018-06-07T02:00:00": 0.9245047391367376,
    "2018-06-07T03:00:00": 0.9668382090657244,
    "2018-06-07T04:00:00": 0.9797748956502343,
    "2018-06-07T05:00:00": 0.9761581586309922,
    "2018-06-07T06:00:00": 0.9759232066775949,
    "2018-06-07T07:00:00": 0.9621826980269523,
    "2018-06-07T08:00:00": 0.928037009553844,
    "2018-06-07T09:00:00": 0.9314254262030413,
    "2018-06-07T10:00:00": 0.23905261864490013,
    "2018-06-07T11:00:00": 0.9468385066417289,
    "2018-06-07T12:00:00": 0.9542797253957149,
    "2018-06-07T13:00:00": 0.02841817533897678,
    "2018-06-07T14:00:00": 0.04348303646534155,
    "2018-06-07T15:00:00": 0.0560576282430502,
    "2018-06-07T16:00:00": 0.6179785214073948,
    "2018-06-07T17:00:00": 0.9724152103148573,
    "2018-06-07T18:00:00": 0.9675676270978414,
    "2018-06-07T19:00:00": 0.9558810587676787,
    "2018-06-07T20:00:00": 0.9245727800486359,
    "2018-06-07T21:00:00": 0.8936405632238051,
    "2018-06-07T22:00:00": 0.19211350735703114,
    "2018-06-07T23:00:00": 0.014155529039075663,
    "2018-06-08T00:00:00": 0.2294712888564142,
    "2018-06-08T01:00:00": 0.8590000841689954,
    "2018-06-08T02:00:00": 0.9582689931295936,
    "2018-06-08T03:00:00": 0.837888319484426,
    "2018-06-08T04:00:00": 0.4820860407302209,
    "2018-06-08T05:00:00": 0.045317448929550266,
    "2018-06-08T06:00:00": 0.020799417423259248,
    "2018-06-08T07:00:00": 0.012487776022213643,
    "2018-06-08T08:00:00": 0.09300663677078004,
    "2018-06-08T09:00:00": 0.014412935199674943,
    "2018-06-08T10:00:00": 0.0017491683433495555,
    "2018-06-08T11:00:00": 0.008073242405279955,
    "2018-06-08T12:00:00": 0.003770619315694477,
    "2018-06-08T13:00:00": 0.2921155229654837,
    "2018-06-08T14:00:00": 0.8857465284009075,
    "2018-06-08T15:00:00": 0.9370257656017613,
    "2018-06-08T16:00:00": 0.9388692762063063,
    "2018-06-08T17:00:00": 0.9537959420129107,
    "2018-06-08T18:00:00": 0.9472914220922193,
    "2018-06-08T19:00:00": 0.9636312195903901,
    "2018-06-08T20:00:00": 0.9614275603131868,
    "2018-06-08T21:00:00": 0.9686244839906331,
    "2018-06-08T22:00:00": 0.9741388896834927,
    "2018-06-08T23:00:00": 0.9749224209371525,
    "2018-06-09T00:00:00": 0.01680870855711131,
    "2018-06-09T01:00:00": 0.011369303916234912,
    "2018-06-09T02:00:00": 0.1768623377939377,
    "2018-06-09T03:00:00": 0.0952228044126183,
    "2018-06-09T04:00:00": 0.01490643398831858,
    "2018-06-09T05:00:00": 0.04997081987095185,
    "2018-06-09T06:00:00": 0.034546749888377554,
    "2018-06-09T07:00:00": 0.0283815988239863,
    "2018-06-09T08:00:00": 0.018078685279375353,
    "2018-06-09T09:00:00": 0.01772673008426707,
    "2018-06-09T10:00:00": 0.010052550758760373,
    "2018-06-09T11:00:00": 0.006062254865680809,
    "2018-06-09T12:00:00": 0.03320246807346469,
    "2018-06-09T13:00:00": 0.2483957878560567,
    "2018-06-09T14:00:00": 0.9642891091209871,
    "2018-06-09T15:00:00": 0.5355332546370694,
    "2018-06-09T16:00:00": 0.18409292783767112,
    "2018-06-09T17:00:00": 0.04836476968728387,
    "2018-06-09T18:00:00": 0.034217001243918035,
    "2018-06-09T19:00:00": 0.03802087854494515,
    "2018-06-09T20:00:00": 0.0032185705865951132,
    "2018-06-09T21:00:00": 0.01042245372648957,
    "2018-06-09T22:00:00": 0.41668272016552677,
    "2018-06-09T23:00:00": 0.03575376731798385,
    "2018-06-10T00:00:00": 0.033618556531234696,
    "2018-06-10T01:00:00": 0.042671267025148056,
    "2018-06-10T02:00:00": 0.04934971485828152,
    "2018-06-10T03:00:00": 0.03673143177512851,
    "2018-06-10T04:00:00": 0.3046339835155217,
    "2018-06-10T05:00:00": 0.037321093683182795,
    "2018-06-10T06:00:00": 0.18140013954495993,
    "2018-06-10T07:00:00": 0.042151075548810826,
    "2018-06-10T08:00:00": 0.012123062024371845,
    "2018-06-10T09:00:00": 0.008356383892048812,
    "2018-06-10T10:00:00": 0.12116181319705562,
    "2018-06-10T11:00:00": 0.9333992427963897,
    "2018-06-10T12:00:00": 0.9696239149552963,
    "2018-06-10T13:00:00": 0.9744683528933773,
    "2018-06-10T14:00:00": 0.9715608582993183,
    "2018-06-10T15:00:00": 0.9770509107758855,
    "2018-06-10T16:00:00": 0.9695643332036792,
    "2018-06-10T17:00:00": 0.968221035228549,
    "2018-06-10T18:00:00": 0.9663474728301903,
    "2018-06-10T19:00:00": 0.9688327627618423,
    "2018-06-10T20:00:00": 0.4331059404035382,
    "2018-06-10T21:00:00": 0.04409229501449155,
    "2018-06-10T22:00:00": 0.12982962211198135,
    "2018-06-10T23:00:00": 0.035814771566248925,
    "2018-06-11T00:00:00": 0.9665732733967223,
    "2018-06-11T01:00:00": 0.9660163415396898,
    "2018-06-11T02:00:00": 0.9688962359173359,
    "2018-06-11T03:00:00": 0.7559976310692131,
    "2018-06-11T04:00:00": 0.1442639219502569,
    "2018-06-11T05:00:00": 0.03416988243877737,
    "2018-06-11T06:00:00": 0.7045746334337739,
    "2018-06-11T07:00:00": 0.053295962405268085,
    "2018-06-11T08:00:00": 0.02826652539053811,
    "2018-06-11T09:00:00": 0.04297775837223187,
    "2018-06-11T10:00:00": 0.07294528644447595,
    "2018-06-11T11:00:00": 0.15733340930791467,
    "2018-06-11T12:00:00": 0.03683349449258271,
    "2018-06-11T13:00:00": 0.039626530199303275,
    "2018-06-11T14:00:00": 0.5967188187014988,
    "2018-06-11T15:00:00": 0.961150039850624,
    "2018-06-11T16:00:00": 0.96647671240505,
    "2018-06-11T17:00:00": 0.962138681509124,
    "2018-06-11T18:00:00": 0.9415349798412886,
    "2018-06-11T19:00:00": 0.5240049295777481,
    "2018-06-11T20:00:00": 0.015110122958189694,
    "2018-06-11T21:00:00": 0.04975771106762129,
    "2018-06-11T22:00:00": 0.06437949473623653,
    "2018-06-11T23:00:00": 0.23103956665286532,
    "2018-06-12T00:00:00": 0.040659422318864186,
    "2018-06-12T01:00:00": 0.6213813702998032,
    "2018-06-12T02:00:00": 0.3205566332562954,
    "2018-06-12T03:00:00": 0.6874660412683513,
    "2018-06-12T04:00:00": 0.3244510192213656,
    "2018-06-12T05:00:00": 0.14969439444930646,
    "2018-06-12T06:00:00": 0.837994643170203,
    "2018-06-12T07:00:00": 0.9301405423384641,
    "2018-06-12T08:00:00": 0.9142863348249596,
    "2018-06-12T09:00:00": 0.05922603669008152,
    "2018-06-12T10:00:00": 0.040059802685345425,
    "2018-06-12T11:00:00": 0.006944131080144111,
    "2018-06-12T12:00:00": 0.009623886384323977,
    "2018-06-12T13:00:00": 0.027510270612068562,
    "2018-06-12T14:00:00": 0.022735467613829337,
    "2018-06-12T15:00:00": 0.9399191133245492,
    "2018-06-12T16:00:00": 0.9491075200079688,
    "2018-06-12T17:00:00": 0.9735635726392928,
    "2018-06-12T18:00:00": 0.9410488253539449,
    "2018-06-12T19:00:00": 0.02228274803548657,
    "2018-06-12T20:00:00": 0.027427623744639317,
    "2018-06-12T21:00:00": 0.04099832666050426,
    "2018-06-12T22:00:00": 0.04472128898291215,
    "2018-06-12T23:00:00": 0.8262419212392759,
    "2018-06-13T00:00:00": 0.031120583266937986,
    "2018-06-13T01:00:00": 0.07078312854427536,
    "2018-06-13T02:00:00": 0.8606472852310535,
    "2018-06-13T03:00:00": 0.9613763191751549,
    "2018-06-13T04:00:00": 0.9675485915334305,
    "2018-06-13T05:00:00": 0.3153403022006774,
    "2018-06-13T06:00:00": 0.0989791238276559,
    "2018-06-13T07:00:00": 0.01661457134385575,
    "2018-06-13T08:00:00": 0.011065743617210012,
    "2018-06-13T09:00:00": 0.011862497400438201,
    "2018-06-13T10:00:00": 0.9432867258999211,
    "2018-06-13T11:00:00": 0.9667700930135144,
    "2018-06-13T13:00:00": 0.9876093942646861,
    "2018-06-13T14:00:00": 0.9903027308808594,
    "2018-06-13T15:00:00": 0.9898476672573726,
    "2018-06-13T16:00:00": 0.9867415110630241,
    "2018-06-13T17:00:00": 0.9849658236579909,
    "2018-06-13T18:00:00": 0.9857085344527916,
    "2018-06-13T19:00:00": 0.9855782394360801,
    "2018-06-13T20:00:00": 0.9856255135760228,
    "2018-06-13T21:00:00": 0.9893784283684716,
    "2018-06-13T22:00:00": 0.985030364858706,
    "2018-06-13T23:00:00": 0.9866445000533681,
    "2018-06-14T00:00:00": 0.9351239503815089,
    "2018-06-14T01:00:00": 0.9864222709314655,
    "2018-06-14T02:00:00": 0.9846188965280503,
    "2018-06-14T03:00:00": 0.7702986687713541,
    "2018-06-14T04:00:00": 0.9782915297840561,
    "2018-06-14T05:00:00": 0.9807062380122521,
    "2018-06-14T06:00:00": 0.9790289873511783,
    "2018-06-14T07:00:00": 0.9791327219289376,
    "2018-06-14T08:00:00": 0.982886408133092,
    "2018-06-14T09:00:00": 0.9842849471778464,
    "2018-06-14T10:00:00": 0.9706977263915532,
    "2018-06-14T11:00:00": 0.04486538364712022,
    "2018-06-14T12:00:00": 0.0,
    "2018-06-14T13:00:00": 0.0010912050282727702,
    "2018-06-14T14:00:00": 0.8685367905203587,
    "2018-06-14T15:00:00": 0.9731216787749001,
    "2018-06-14T16:00:00": 0.9814877881077726,
    "2018-06-14T17:00:00": 0.9911424382161773,
    "2018-06-14T18:00:00": 0.9885432194256832,
    "2018-06-14T19:00:00": 0.9815620673641935,
    "2018-06-14T20:00:00": 0.9667303959312671,
    "2018-06-14T21:00:00": 0.927958749245159,
    "2018-06-14T22:00:00": 0.1603576410242866,
    "2018-06-14T23:00:00": 0.9806446668429122,
    "2018-06-15T00:00:00": 0.982462385757819,
    "2018-06-15T01:00:00": 0.9847359271324888,
    "2018-06-15T02:00:00": 0.9848141491769944,
    "2018-06-15T03:00:00": 0.9885432296047556,
    "2018-06-15T04:00:00": 0.9802205972687047,
    "2018-06-15T05:00:00": 0.06319722923670537,
    "2018-06-15T06:00:00": 0.2846274339077191,
    "2018-06-15T07:00:00": 0.5837878039335215,
    "2018-06-15T08:00:00": 0.9828297442293991,
    "2018-06-15T09:00:00": 0.9814138057963545,
    "2018-06-15T10:00:00": 0.9824632465774449,
    "2018-06-15T11:00:00": 0.9890278437897808,
    "2018-06-15T12:00:00": 0.9880258208683227,
    "2018-06-15T13:00:00": 0.9914851019233748,
    "2018-06-15T14:00:00": 0.9884725011159053,
    "2018-06-15T15:00:00": 0.9877413757485045,
    "2018-06-15T16:00:00": 0.9869037809230604,
    "2018-06-15T17:00:00": 0.0432595207976725,
    "2018-06-15T18:00:00": 0.04073943984305436,
    "2018-06-15T19:00:00": 0.038787242508396096,
    "2018-06-15T20:00:00": 0.5074028903815159,
    "2018-06-15T21:00:00": 0.9492609242404121,
    "2018-06-15T22:00:00": 0.969146729794345,
    "2018-06-15T23:00:00": 0.9857045849928617,
    "2018-06-16T00:00:00": 0.9779542389526353,
    "2018-06-16T01:00:00": 0.9778887860595676,
    "2018-06-16T02:00:00": 0.9820974379219275,
    "2018-06-16T03:00:00": 0.9830779051068065,
    "2018-06-16T04:00:00": 0.9838349305553784,
    "2018-06-16T05:00:00": 0.9854403444325094,
    "2018-06-16T06:00:00": 0.9857227064228636,
    "2018-06-16T07:00:00": 0.9887693955371698,
    "2018-06-16T08:00:00": 0.9755091654332821,
    "2018-06-16T09:00:00": 0.9819490887342404,
    "2018-06-16T10:00:00": 0.9842285118878126,
    "2018-06-16T11:00:00": 0.9827036461087958,
    "2018-06-16T12:00:00": 0.9824356478549859,
    "2018-06-16T13:00:00": 0.9652615760730286,
    "2018-06-16T14:00:00": 0.9657247089811589,
    "2018-06-16T15:00:00": 0.6295786835626074,
    "2018-06-16T16:00:00": 0.969584532622099,
    "2018-06-16T17:00:00": 0.9870874741433894,
    "2018-06-16T18:00:00": 0.9877671807331263,
    "2018-06-16T19:00:00": 0.9910991256300465,
    "2018-06-16T20:00:00": 0.9894190413589365,
    "2018-06-16T21:00:00": 0.9853785336860716,
    "2018-06-16T22:00:00": 0.9883690986845161,
    "2018-06-16T23:00:00": 0.9827929412089498,
    "2018-06-17T00:00:00": 0.15903137112766272,
    "2018-06-17T01:00:00": 0.0431702909221342,
    "2018-06-17T02:00:00": 0.08193819065559331,
    "2018-06-17T03:00:00": 0.09247955158656289,
    "2018-06-17T04:00:00": 0.18421133670174042,
    "2018-06-17T05:00:00": 0.27518962070422165,
    "2018-06-17T06:00:00": 0.9838009291709975,
    "2018-06-17T07:00:00": 0.9904923312374699,
    "2018-06-17T08:00:00": 0.9871522913024909,
    "2018-06-17T09:00:00": 0.9852218212612892,
    "2018-06-17T10:00:00": 0.9827437656978076,
    "2018-06-17T11:00:00": 0.9813935450430601,
    "2018-06-17T12:00:00": 0.9723469978491618,
    "2018-06-17T13:00:00": 0.09455758181273168,
    "2018-06-17T14:00:00": 0.9384145394810488,
    "2018-06-17T15:00:00": 0.9485943387148299,
    "2018-06-17T16:00:00": 0.9445974754189664,
    "2018-06-17T17:00:00": 0.962696932498198,
    "2018-06-17T18:00:00": 0.9834411290465779,
    "2018-06-17T19:00:00": 0.9844516743328929,
    "2018-06-17T20:00:00": 0.9873136879660237,
    "2018-06-17T21:00:00": 0.9909096753459661,
    "2018-06-17T22:00:00": 0.985406506762332,
    "2018-06-17T23:00:00": 0.9920264130602895,
    "2018-06-18T00:00:00": 0.9880319211309876,
    "2018-06-18T01:00:00": 0.992575854654977,
    "2018-06-18T02:00:00": 0.9885443738539768,
    "2018-06-18T03:00:00": 0.9861484255562067,
    "2018-06-18T04:00:00": 0.9861661300318185,
    "2018-06-18T05:00:00": 0.9838062281001543,
    "2018-06-18T06:00:00": 0.9727239879081467,
    "2018-06-18T07:00:00": 0.9600760902254049,
    "2018-06-18T08:00:00": 0.16990634673026986,
    "2018-06-18T09:00:00": 0.01617280729321506,
    "2018-06-18T10:00:00": 0.003023366930586878,
    "2018-06-18T11:00:00": 0.006545190193344007,
    "2018-06-18T12:00:00": 0.0010152875322691037,
    "2018-06-18T13:00:00": 0.004719680728765569,
    "2018-06-18T14:00:00": 0.009021028848848835,
    "2018-06-18T15:00:00": 0.005838100765653787,
    "2018-06-18T16:00:00": 0.0012716385491004843,
    "2018-06-18T17:00:00": 0.3427134441834494,
    "2018-06-18T18:00:00": 0.5364294948617995,
    "2018-06-18T19:00:00": 0.7865380305788622,
    "2018-06-18T20:00:00": 0.015123099472780333,
    "2018-06-18T21:00:00": 0.014085898833075873,
    "2018-06-18T22:00:00": 0.009015291058570551,
    "2018-06-18T23:00:00": 0.011168380469120456,
    "2018-06-19T00:00:00": 0.6395947158188258,
    "2018-06-19T01:00:00": 0.024979813787367054,
    "2018-06-19T02:00:00": 0.3470564895103671,
    "2018-06-19T03:00:00": 0.009183904223483369,
    "2018-06-19T04:00:00": 0.0008817320362123245,
    "2018-06-19T05:00:00": 0.0015947781232349887,
    "2018-06-19T06:00:00": 0.004113759823985995,
    "2018-06-19T07:00:00": 0.0010927921660256494,
    "2018-06-19T08:00:00": 0.0023743517407375085,
    "2018-06-19T09:00:00": 0.001592804543429484,
    "2018-06-19T10:00:00": 0.5826548119617637,
    "2018-06-19T11:00:00": 0.9752383037705384,
    "2018-06-19T12:00:00": 0.9814899173317957,
    "2018-06-19T13:00:00": 0.9771734936788766,
    "2018-06-19T14:00:00": 0.9928751022185741,
    "2018-06-19T15:00:00": 0.9808451948002004,
    "2018-06-19T16:00:00": 0.9502008290419623,
    "2018-06-19T17:00:00": 0.9840392409059147,
    "2018-06-19T18:00:00": 0.9770405166843944,
    "2018-06-19T19:00:00": 0.9820659832353092,
    "2018-06-19T20:00:00": 0.9809644363883919,
    "2018-06-19T21:00:00": 0.9841203140067559,
    "2018-06-19T22:00:00": 0.9863804286725077,
    "2018-06-19T23:00:00": 0.08594832750194732,
    "2018-06-20T00:00:00": 0.05566712745877379,
    "2018-06-20T01:00:00": 0.10774929285099204,
    "2018-06-20T02:00:00": 0.9906767676908287,
    "2018-06-20T03:00:00": 0.9864734370417848,
    "2018-06-20T04:00:00": 0.9868422280452434,
    "2018-06-20T05:00:00": 0.9888062698171224,
    "2018-06-20T06:00:00": 0.9877823558839602,
    "2018-06-20T07:00:00": 0.981553683170683,
    "2018-06-20T08:00:00": 0.9784434344416781,
    "2018-06-20T09:00:00": 0.9625508817269367,
    "2018-06-20T10:00:00": 0.9626090248057771,
    "2018-06-20T11:00:00": 0.9636514055509792,
    "2018-06-20T12:00:00": 0.9840208109487093,
    "2018-06-20T13:00:00": 0.987117329886146,
    "2018-06-20T14:00:00": 0.9937793542760368,
    "2018-06-20T15:00:00": 0.9848768563474422,
    "2018-06-20T16:00:00": 0.4473934171344216,
    "2018-06-20T17:00:00": 0.12866925111711933,
    "2018-06-20T18:00:00": 0.013896615246002705,
    "2018-06-20T19:00:00": 0.040543532049119195,
    "2018-06-20T20:00:00": 0.007015512422598899,
    "2018-06-20T21:00:00": 0.06507875899720518,
    "2018-06-20T22:00:00": 0.10772825144284821,
    "2018-06-20T23:00:00": 0.11733004362745131,
    "2018-06-21T00:00:00": 0.9706081887635939,
    "2018-06-21T01:00:00": 0.9830404588387204,
    "2018-06-21T02:00:00": 0.9817580764879849,
    "2018-06-21T03:00:00": 0.9834726020465735,
    "2018-06-21T04:00:00": 0.9834003225708335,
    "2018-06-21T05:00:00": 0.9678048832025454,
    "2018-06-21T06:00:00": 0.38302983472738705,
    "2018-06-21T07:00:00": 0.9815320015045611,
    "2018-06-21T08:00:00": 0.9876111163768032,
    "2018-06-21T09:00:00": 0.9895191078875862,
    "2018-06-21T10:00:00": 0.9848027667327015,
    "2018-06-21T11:00:00": 0.9810712752664305,
    "2018-06-21T12:00:00": 0.9825175941646637,
    "2018-06-21T13:00:00": 0.9852695181502253,
    "2018-06-21T14:00:00": 0.9904011607830925,
    "2018-06-21T15:00:00": 0.9919521000992589,
    "2018-06-21T16:00:00": 0.9874330817458503,
    "2018-06-21T17:00:00": 0.9849289918329385,
    "2018-06-21T18:00:00": 0.9922039159652156,
    "2018-06-21T19:00:00": 0.9891891731622119,
    "2018-06-21T20:00:00": 0.9865424066535148,
    "2018-06-21T21:00:00": 0.9873119612018839,
    "2018-06-21T22:00:00": 0.987878845217924,
    "2018-06-21T23:00:00": 0.9909971860426782,
    "2018-06-22T00:00:00": 0.9907731304389374,
    "2018-06-22T01:00:00": 0.9839934502473643,
    "2018-06-22T02:00:00": 0.06086262043167693,
    "2018-06-22T03:00:00": 0.029164065492269572,
    "2018-06-22T04:00:00": 0.043265330684574055,
    "2018-06-22T05:00:00": 0.020742506639887737,
    "2018-06-22T06:00:00": 0.0891227304282246,
    "2018-06-22T07:00:00": 0.6973231875927267,
    "2018-06-22T08:00:00": 0.9625178637719648,
    "2018-06-22T09:00:00": 0.9840566252010893,
    "2018-06-22T10:00:00": 0.9917044761508436,
    "2018-06-22T11:00:00": 0.9875266085370097,
    "2018-06-22T12:00:00": 0.9572805191036884,
    "2018-06-22T13:00:00": 0.05446584531309871,
    "2018-06-22T14:00:00": 0.0,
    "2018-06-25T16:00:00": 0.9492163965460142,
    "2018-06-25T17:00:00": 0.9559934574714943,
    "2018-06-25T18:00:00": 0.9384004867108443,
    "2018-06-25T19:00:00": 0.21972583333832318,
    "2018-06-25T20:00:00": 0.015976083555717727,
    "2018-06-25T21:00:00": 0.000910459891147502,
    "2018-06-25T22:00:00": 0.0,
    "2018-06-25T23:00:00": 0.9011416970663002,
    "2018-06-26T00:00:00": 0.8383425880526119,
    "2018-06-26T01:00:00": 0.9406829373581957,
    "2018-06-26T02:00:00": 0.9686942803349914,
    "2018-06-26T03:00:00": 0.9632970468126287,
    "2018-06-26T04:00:00": 0.945863243819399,
    "2018-06-26T05:00:00": 0.9655511058152696,
    "2018-06-26T06:00:00": 0.9783500484903594,
    "2018-06-26T07:00:00": 0.07817614909311156,
    "2018-06-26T08:00:00": 0.9880630404653957,
    "2018-06-26T09:00:00": 0.9895243698746633,
    "2018-06-26T10:00:00": 0.9852268514023504,
    "2018-06-26T11:00:00": 0.9753678895746211,
    "2018-06-26T12:00:00": 0.9804651455440304,
    "2018-06-26T13:00:00": 0.9936760054930586,
    "2018-06-26T14:00:00": 0.9930133227460203,
    "2018-06-26T15:00:00": 0.987285244921574,
    "2018-06-26T16:00:00": 0.9841793864543661,
    "2018-06-26T17:00:00": 0.9875704555659269,
    "2018-06-26T18:00:00": 0.9891206385152979,
    "2018-06-26T19:00:00": 0.9865045677873393,
    "2018-06-26T20:00:00": 0.9888784275802661,
    "2018-06-26T21:00:00": 0.8677976031970401,
    "2018-06-26T22:00:00": 0.05891789826055948,
    "2018-06-26T23:00:00": 0.004161853081484127,
    "2018-06-27T00:00:00": 0.011220635490863372,
    "2018-06-27T01:00:00": 0.011475967812216069,
    "2018-06-27T02:00:00": 0.02038950725637156,
    "2018-06-27T03:00:00": 0.018836218503535746,
    "2018-06-27T04:00:00": 0.4418064790259322,
    "2018-06-27T05:00:00": 0.5454320455473114,
    "2018-06-27T06:00:00": 0.16863862019044584,
    "2018-06-27T07:00:00": 0.32850414306285747,
    "2018-06-27T08:00:00": 0.12425274147292205
}
