# Supplementary material for: A data science approach for multi-sensor marine observatory data monitoring cold water corals (Paragorgia arborea) in two campaigns
Source: PLoS One. 2023 Jul 19;18(7):e0282723. doi: 10.1371/journal.pone.0282723 (PMC10355400; doi:10.1371/journal.pone.0282723)
Supplement: S2 Data — Pixel-wise annotations used to generate ground truth segmentation masks for segmentation model training and evaluation. (XZ) [file pone.0282723.s016.xz]

Archive with 2 entries (1 files):
- S2_Data
- S2_Data/data_science_paper_segmentation_annotations.csv
