# Supplementary material for: A data science approach for multi-sensor marine observatory data monitoring cold water corals (Paragorgia arborea) in two campaigns
Source: PLoS One. 2023 Jul 19;18(7):e0282723. doi: 10.1371/journal.pone.0282723 (PMC10355400; doi:10.1371/journal.pone.0282723)
Supplement: S2 Data — Pixel-wise annotations used to generate ground truth segmentation masks for segmentation model training and evaluation. (XZ) [file pone.0282723.s016.xz › S2_Data/data_science_paper_segmentation_annotations.csv]

annotation_label_id	label_id	label_name	image_id	filename	points
8290938	130029	P. arborea	971132	2018-12-13-12-47-56-632_POS0_I1.Png	[-1.34,341.55,1.34,514.56,3.56,526.39,30.23,534.04,33.59,554.2,47.7,575.7,78.61,568.98,88.69,586.45,94.73,613.32,114.89,634.82,122.28,647.59,113.55,661.02,120.27,678.49,135.72,697.31,136.39,711.41,121.61,735.6,109.52,762.48,127.06,776.13,127.32,776.05,128.66,775.91,130.01,776.05,131.3,776.44,132.49,777.08,133.53,777.93,134.39,778.98,135.03,780.17,135.42,781.46,135.55,782.8,135.42,784.14,135.03,78…
8290988	130031	red bar	971132	2018-12-13-12-47-56-632_POS0_I1.Png	[1784.16,724.35,1793.23,757.61,1785.84,765.33,1764.01,774.4,1735.79,783.47,1709.92,789.52,1685.4,794.89,1658.19,798.59,1647.77,760.29,1673.3,755.25,1700.52,750.55,1735.12,742.15,1764.34,733.42,1784.16,724.35]
8291122	130029	P. arborea	971136	2019-04-04-21-46-18-649_POS0_I2.Png	[491.14,1748.12,491.81,1750.13,491.81,1752.82,491.81,1754.84,491.81,1756.85,491.81,1758.87,491.81,1761.55,492.48,1763.57,493.16,1765.59,493.83,1766.93,494.5,1768.27,495.84,1769.62,496.52,1770.29,497.86,1771.63,498.53,1772.3,501.22,1773.65,501.89,1774.99,502.56,1777.01,503.23,1778.35,504.58,1779.7,505.25,1780.37,506.59,1781.71,509.28,1783.73,509.95,1784.4,513.31,1785.74,513.98,1786.41,516.67,1786.…
8291124	130031	red bar	971136	2019-04-04-21-46-18-649_POS0_I2.Png	[2364.66,911.46,2372.73,948.08,2360.3,956.14,2337.12,963.2,2298.82,973.61,2267.24,980.33,2238.69,985.71,2211.48,990.07,2206.77,990.75,2196.7,948.08,2234.99,941.7,2272.62,935.65,2329.05,922.89,2364.66,911.46]
8291127	130031	red bar	971104	2019-04-02-14-12-52-819_POS0_I2.Png	[2363.99,909.11,2373.4,948.75,2349.21,959.17,2304.53,971.6,2270.27,979.32,2237.01,986.04,2216.52,988.39,2209.13,987.72,2198.38,947.75,2239.7,940.69,2301.17,928.6,2332.75,921.54,2363.99,909.11]
8295106	130029	P. arborea	971175	2019-02-11-07-26-20-826_POS0_I1.Png	[107.5,380.18,108.17,381.52,108.17,382.87,108.84,383.54,109.52,385.55,110.19,386.23,111.53,387.57,112.88,389.59,114.89,392.27,116.23,393.62,117.58,396.3,120.27,401.68,134.38,415.79,135.05,415.79,136.39,416.46,137.73,417.13,138.41,417.13,140.42,417.8,141.09,419.15,141.77,419.82,142.44,420.49,143.78,422.51,144.45,423.18,145.13,424.52,145.13,425.87,145.8,427.88,147.14,429.23,147.81,429.9,149.16,431.…
8295107	130031	red bar	971175	2019-02-11-07-26-20-826_POS0_I1.Png	[1851.02,752.9,1861.09,788.51,1849,798.25,1826.83,809.34,1798.27,818.41,1774.09,824.46,1750.91,829.16,1728.4,833.19,1717.65,794.89,1754.27,787.84,1799.62,776.75,1830.19,767.01,1851.02,752.9]
8300799	130029	P. arborea	971154	2019-03-08-10-15-38-668_POS0_I2.Png	[495.84,1749.46,496.52,1750.8,497.86,1752.15,499.2,1754.16,501.89,1756.85,502.56,1757.52,505.25,1759.54,505.92,1760.21,507.27,1760.88,508.61,1761.55,510.63,1762.23,511.97,1762.9,513.98,1764.24,514.66,1765.59,515.33,1766.26,516,1766.93,516.67,1767.6,518.02,1770.29,519.36,1770.96,522.72,1772.98,524.06,1773.65,525.41,1774.99,528.09,1775.66,530.78,1776.34,532.13,1776.34,532.8,1777.01,534.81,1778.35,5…
8300815	130031	red bar	971154	2019-03-08-10-15-38-668_POS0_I2.Png	[2365,906.09,2374.41,944.39,2359.63,951.78,2337.12,959.84,2309.57,967.23,2262.2,977.98,2236.34,982.01,2209.8,984.7,2199.72,942.37,2231.63,939.35,2273.96,930.95,2319.65,920.54,2343.16,914.49,2365,906.09]
8306976	130029	P. arborea	971117	2019-01-16-05-39-18-058_POS0_I2.Png	[378.94,1750.13,379.61,1752.15,379.61,1754.16,379.61,1755.51,380.28,1758.2,380.95,1759.54,381.63,1761.55,381.63,1764.24,382.3,1766.93,382.3,1769.62,382.3,1772.3,382.97,1776.34,383.64,1777.68,383.64,1779.7,384.31,1781.71,384.98,1783.73,385.66,1787.09,387.67,1789.77,388.34,1790.45,390.36,1791.79,395.06,1794.48,395.73,1795.15,397.08,1795.82,399.09,1796.49,401.78,1797.84,405.14,1799.18,406.48,1799.85…
8306982	130031	red bar	971117	2019-01-16-05-39-18-058_POS0_I2.Png	[2264.89,891.48,2274.97,929.77,2229.95,945.9,2193,955.47,2159.07,962.86,2134.55,966.22,2114.05,968.91,2102.97,926.25,2124.47,923.56,2173.52,915.5,2218.87,906.43,2264.89,891.48]
8307159	130029	P. arborea	971185	2019-03-13-01-22-26-780_POS0_I1.Png	[141.09,390.93,141.77,392.27,141.77,394.29,141.77,395.63,142.44,396.98,142.44,398.32,143.11,400.34,143.11,401.68,143.11,403.02,143.78,405.04,144.45,405.71,145.8,409.07,146.47,409.74,147.14,410.41,147.81,411.09,148.48,413.1,149.16,413.77,149.83,415.12,150.5,416.46,151.17,417.8,151.84,419.82,153.19,420.49,153.86,421.16,155.2,422.51,156.55,423.18,157.22,423.85,157.89,424.52,158.56,425.2,159.91,426.5…
8307165	130031	red bar	971185	2019-03-13-01-22-26-780_POS0_I1.Png	[1875.88,761.97,1886.63,798.59,1858.07,814.38,1826.49,825.46,1793.91,834.2,1768.38,838.9,1746.88,843.61,1737.8,803.63,1763.34,799.93,1799.62,791.2,1829.18,783.47,1854.38,776.42,1865.46,769.03,1875.88,761.97]
8308231	130637	Blue bar	971132	2018-12-13-12-47-56-632_POS0_I1.Png	[1744.19,563.43,1755.27,605.76,1732.77,616.18,1706.9,623.57,1660.88,634.99,1627.62,642.38,1617.88,644.06,1613.17,645.07,1601.08,603.41,1615.52,601.06,1648.45,595.68,1665.24,591.32,1691.78,584.6,1713.28,576.54,1729.41,570.49,1744.19,563.43]
8308232	130030	Blue coral	971132	2018-12-13-12-47-56-632_POS0_I1.Png	[530.45,777.76,530.45,777.76,530.11,777.09,529.77,775.75,529.77,775.07,529.77,775.07,529.77,774.4,529.77,774.4,529.77,773.39,529.77,773.39,529.77,772.72,529.77,772.72,529.77,772.05,530.11,771.71,530.11,771.71,530.11,771.04,530.11,771.04,530.11,770.37,530.11,770.37,530.11,769.7,530.11,769.7,530.45,769.03,530.45,769.03,530.45,768.36,530.45,768.36,530.45,767.68,530.45,767.68,530.78,766.68,530.78,766…
8308233	130030	Blue coral	971132	2018-12-13-12-47-56-632_POS0_I1.Png	[459.56,753.91,459.56,753.91,458.89,753.91,457.55,753.24,456.88,752.9,456.2,752.57,455.53,752.23,455.2,751.89,454.86,751.56,454.52,751.22,454.19,750.89,453.52,750.55,453.18,750.55,452.51,750.21,452.17,750.21,451.84,750.21,451.16,750.21,450.83,750.21,449.82,750.21,449.48,750.21,449.15,750.21,448.48,750.21,448.14,750.21,447.47,750.21,446.8,750.21,446.46,750.21,446.13,750.21,445.79,750.21,445.12,750…
8308234	130030	Blue coral	971132	2018-12-13-12-47-56-632_POS0_I1.Png	[468.97,726.7,468.97,726.7,469.3,727.37,469.64,729.05,469.98,729.72,469.98,730.06,470.31,731.07,470.65,731.4,471.32,732.75,471.32,733.08,471.66,733.75,471.66,734.09,471.99,734.76,472.33,735.43,472.66,735.77,473,736.11,473.67,736.44,473.67,736.44,474.68,736.44,474.68,736.44,475.35,736.44,475.35,736.44,476.36,736.44,476.36,736.44,477.37,736.11,477.37,736.11,478.38,736.11,479.05,736.11,479.72,736.11…
8308235	130030	Blue coral	971132	2018-12-13-12-47-56-632_POS0_I1.Png	[484.76,687.39,484.76,687.39,484.76,688.4,484.76,689.75,484.76,690.08,484.76,690.75,484.42,691.43,484.09,692.43,484.09,692.77,483.75,693.44,483.41,694.11,483.08,694.45,482.74,694.79,482.41,694.79,481.73,695.12,481.4,695.12,481.06,695.12,480.73,695.12,480.39,695.12,480.05,695.12,479.72,695.12,479.05,694.79,478.71,694.79,478.04,694.45,477.7,694.45,477.37,694.45,477.03,694.45,476.36,694.11,476.02,69…
8308236	130030	Blue coral	971132	2018-12-13-12-47-56-632_POS0_I1.Png	[473.67,743.5,473.67,743.5,474.34,743.16,475.02,743.16,476.02,742.82,476.7,742.82,476.7,742.82,477.37,742.82,477.37,742.82,478.04,742.82,478.71,743.16,478.71,743.16,479.38,743.5,479.38,743.83,479.05,744.5,479.05,744.84,478.71,745.18,478.71,745.85,478.71,746.18,478.71,746.52,478.38,747.19,478.38,747.53,478.04,747.86,478.04,748.2,477.7,748.54,477.7,748.87,477.7,749.21,477.37,749.54,477.37,749.88,47…
8308237	130030	Blue coral	971132	2018-12-13-12-47-56-632_POS0_I1.Png	[526.41,833.53,526.41,833.53,525.74,833.53,524.06,834.87,523.73,835.21,523.05,835.54,522.72,835.88,522.38,836.21,522.05,836.55,522.05,836.89,521.71,837.22,521.38,837.56,521.04,837.89,520.7,838.23,520.37,838.9,520.03,839.24,519.7,839.91,519.7,840.25,519.36,840.58,519.02,841.25,518.69,841.59,518.35,841.93,518.02,841.93,517.68,841.93,517.34,841.93,516.67,841.59,516.34,841.25,515.66,840.92,515.33,840…
8308238	130030	Blue coral	971132	2018-12-13-12-47-56-632_POS0_I1.Png	[570.09,911.46,570.09,911.46,569.41,911.8,569.08,912.14,568.41,913.48,568.41,913.82,568.07,914.49,567.73,914.82,567.4,915.16,567.06,915.5,566.73,915.83,566.39,916.17,566.05,916.5,565.72,916.84,565.38,917.18,565.05,917.51,564.71,917.85,564.04,918.18,563.7,918.18,563.37,918.52,563.03,918.52,562.7,918.52,562.36,918.86,562.02,918.86,561.69,919.19,561.35,919.53,562.02,919.86,562.36,920.2,562.36,920.54…
8308239	130030	Blue coral	971132	2018-12-13-12-47-56-632_POS0_I1.Png	[609.05,903.74,609.05,903.74,609.73,904.07,610.06,904.07,611.41,904.75,612.08,905.08,612.41,905.42,613.09,905.75,613.09,905.75,614.09,906.09,614.43,906.43,615.1,906.43,615.77,906.09,616.11,905.75,616.78,905.42,617.12,905.08,617.45,904.75,617.79,904.41,618.13,903.74,618.46,903.4,618.46,903.4,619.13,903.07,620.14,902.73,620.14,902.73,620.81,902.73,620.81,902.73,622.16,902.39,622.83,902.39,622.83,90…
8308240	130030	Blue coral	971132	2018-12-13-12-47-56-632_POS0_I1.Png	[681.28,583.93,681.28,583.93,681.95,583.59,683.63,583.25,685.31,582.92,685.98,582.58,685.98,582.58,688,582.25,688,582.25,689.01,582.25,689.68,581.91,690.35,581.57,691.02,581.24,691.02,581.24,692.03,581.24,692.7,580.9,693.04,580.57,693.04,580.57,694.05,580.57,694.38,580.23,694.38,580.23,695.39,580.23,696.06,579.89,696.06,579.89,696.73,579.56,697.41,579.56,698.08,579.22,698.75,579.22,698.75,579.22,…
8308241	130030	Blue coral	971132	2018-12-13-12-47-56-632_POS0_I1.Png	[684.64,533.54,684.64,533.54,685.31,533.87,686.99,534.54,687.66,534.88,688.67,535.55,689.34,536.22,689.34,536.22,690.35,536.56,690.69,536.89,690.69,536.89,691.36,536.89,691.36,536.89,692.03,536.56,692.03,536.56,692.03,535.89,692.37,535.21,692.37,535.21,692.7,534.54,692.7,534.54,692.7,533.87,693.04,533.2,693.04,533.2,693.04,532.53,693.04,532.53,693.04,531.86,693.04,531.86,693.04,531.18,693.04,530.…
8308242	130030	Blue coral	971132	2018-12-13-12-47-56-632_POS0_I1.Png	[601.66,955.47,601.66,955.47,602.34,956.14,603.68,958.16,604.02,958.83,604.35,959.17,604.35,959.84,604.69,960.51,604.69,960.85,605.02,961.18,605.02,961.52,605.36,962.19,605.36,962.53,605.36,962.86,605.7,963.87,605.7,964.21,606.03,964.88,606.37,965.55,606.37,965.89,606.37,966.56,606.7,967.23,606.7,967.57,607.38,968.57,607.71,968.91,608.05,969.25,608.38,969.92,608.72,970.25,609.05,970.59,609.73,970…
8308243	130030	Blue coral	971132	2018-12-13-12-47-56-632_POS0_I1.Png	[540.86,1063.64,540.86,1063.64,541.2,1061.63,541.53,1061.29,541.53,1060.62,541.53,1060.62,541.53,1059.61,541.53,1059.61,541.53,1058.27,541.53,1058.27,541.53,1057.26,541.53,1057.26,541.53,1056.59,541.2,1055.58,541.2,1054.91,540.86,1054.24,540.86,1054.24,540.52,1053.23,540.52,1053.23,540.19,1052.22,540.19,1051.55,539.85,1051.21,539.52,1050.54,539.18,1049.87,538.84,1049.2,538.84,1049.2,538.51,1048.5…
8308244	130030	Blue coral	971132	2018-12-13-12-47-56-632_POS0_I1.Png	[605.36,1033.75,605.36,1033.75,606.03,1033.41,606.03,1033.07,605.7,1031.73,605.7,1031.73,605.36,1030.72,605.36,1030.72,605.02,1029.38,605.02,1029.38,604.69,1028.37,604.35,1027.7,604.02,1027.36,604.02,1027.36,603.68,1026.02,603.34,1025.35,603.01,1024.68,603.01,1024.68,603.01,1023.67,603.01,1022.66,603.01,1022.66,603.34,1021.99,603.68,1021.65,604.02,1021.32,604.35,1020.98,605.02,1020.98,605.7,1020.…
8308245	130030	Blue coral	971132	2018-12-13-12-47-56-632_POS0_I1.Png	[567.73,1101.27,567.73,1101.27,568.07,1101.94,569.41,1102.95,570.09,1103.29,570.76,1103.62,571.77,1104.29,572.44,1104.63,573.45,1105.3,574.12,1105.64,574.45,1105.97,575.13,1106.31,576.13,1106.64,576.13,1106.64,577.14,1106.64,577.14,1106.64,577.81,1106.64,577.81,1106.64,578.48,1106.64,579.16,1106.64,579.16,1106.64,580.16,1106.31,580.5,1105.97,580.5,1105.97,580.5,1105.3,580.84,1104.96,580.84,1104.9…
8308246	130030	Blue coral	971132	2018-12-13-12-47-56-632_POS0_I1.Png	[625.52,1096.57,625.52,1096.57,626.19,1096.57,626.86,1096.9,627.87,1097.24,628.54,1097.57,629.21,1097.91,629.88,1098.25,630.22,1098.58,630.22,1098.58,630.89,1098.58,631.56,1098.25,631.9,1097.91,632.23,1097.57,632.57,1096.57,632.57,1096.57,632.57,1095.89,632.91,1095.56,632.91,1095.56,632.91,1094.89,632.91,1094.89,633.24,1094.21,633.58,1093.88,633.58,1093.88,634.59,1093.54,634.59,1093.54,635.59,109…
8308247	130030	Blue coral	971132	2018-12-13-12-47-56-632_POS0_I1.Png	[617.45,1187.94,617.45,1187.94,618.13,1186.93,619.13,1184.92,619.47,1184.58,620.14,1183.24,620.81,1182.23,620.81,1181.56,621.15,1180.55,621.48,1180.21,621.82,1179.88,622.16,1179.21,622.49,1178.2,622.83,1177.53,623.16,1177.19,623.5,1176.86,624.17,1175.51,624.51,1174.5,624.84,1173.83,625.18,1173.16,625.85,1172.15,626.19,1171.82,626.52,1171.14,626.86,1170.47,627.2,1170.14,627.2,1169.46,627.53,1169.1…
8308248	130030	Blue coral	971132	2018-12-13-12-47-56-632_POS0_I1.Png	[782.4,938.68,782.4,938.68,781.73,938.68,780.72,940.36,780.38,940.69,780.05,941.03,779.71,941.36,779.38,941.7,779.04,942.04,778.37,942.37,778.03,942.71,777.7,943.04,777.36,943.38,776.69,943.71,776.02,944.05,775.68,944.05,775.34,944.39,775.01,944.39,774.34,944.72,774,944.72,773.33,944.72,772.66,944.72,771.65,944.72,770.64,944.72,769.97,944.72,769.63,944.72,769.3,944.72,768.63,944.72,767.62,944.72,…
8308249	130030	Blue coral	971132	2018-12-13-12-47-56-632_POS0_I1.Png	[748.47,981.34,748.47,981.34,749.48,981.34,751.16,980.67,752.5,980,753.51,979.32,753.84,978.99,754.52,978.65,755.19,977.98,755.86,977.64,757.2,976.64,757.54,976.3,758.21,975.96,759.22,975.29,759.55,974.96,759.89,974.62,760.23,974.29,760.9,973.95,761.23,973.61,762.24,973.28,762.91,972.94,763.92,972.61,764.93,972.27,765.6,972.27,766.61,972.61,767.28,972.94,767.95,973.28,768.29,973.95,767.95,974.96,…
8308253	130030	Blue coral	971132	2018-12-13-12-47-56-632_POS0_I1.Png	[772.99,996.79,772.99,996.79,771.98,997.13,770.98,997.8,770.64,998.14,770.3,998.47,769.97,999.14,769.63,999.82,769.63,1000.49,769.63,1000.82,769.63,1001.16,769.63,1002.17,769.97,1003.18,769.97,1003.51,770.3,1004.18,770.64,1005.19,770.98,1005.86,770.98,1006.2,771.31,1006.87,771.31,1007.21,771.31,1007.88,771.31,1008.89,771.31,1009.56,771.31,1010.57,771.31,1010.9,771.31,1011.24,771.31,1011.57,770.98…
8308254	130030	Blue coral	971132	2018-12-13-12-47-56-632_POS0_I1.Png	[777.02,1069.02,777.02,1069.02,778.7,1067.68,779.71,1066.33,780.38,1065.66,781.05,1064.32,781.05,1064.32,781.05,1063.64,781.05,1062.97,781.39,1062.3,781.73,1061.29,782.06,1060.96,782.06,1060.29,782.4,1059.95,782.4,1059.95,782.73,1059.28,782.73,1058.61,782.73,1057.93,782.73,1057.93,783.07,1057.26,783.41,1056.93,783.41,1056.93,783.74,1055.92,784.08,1054.91,785.09,1053.57,785.42,1052.89,785.76,1052.…
8308264	130030	Blue coral	971117	2019-01-16-05-39-18-058_POS0_I2.Png	[1311.16,683.03,1311.16,683.03,1312.17,682.69,1313.52,681.35,1313.85,681.01,1313.85,681.01,1313.85,680.34,1314.52,679,1314.86,678.66,1315.53,677.65,1315.53,677.65,1316.2,676.31,1316.2,676.31,1316.54,674.96,1316.88,674.29,1317.21,673.29,1317.55,672.61,1317.88,671.94,1318.22,671.27,1318.55,670.6,1318.89,670.26,1319.56,669.25,1319.9,668.58,1320.23,668.25,1320.57,667.91,1321.24,666.9,1322.25,666.23,1…
8308274	130637	Blue bar	971117	2019-01-16-05-39-18-058_POS0_I2.Png	[2222.9,722.33,2233.65,765.33,2218.87,771.71,2199.72,777.76,2178.22,782.8,2160.41,787.5,2140.93,791.87,2116.41,797.25,2088.52,802.96,2074.41,805.98,2061.31,762.64,2080.13,761.3,2106.66,757.61,2142.27,748.2,2182.59,735.1,2206.44,728.71,2222.9,722.33]
8317534	130030	Blue coral	971175	2019-02-11-07-26-20-826_POS0_I1.Png	[579.49,756.93,579.49,756.93,578.82,757.94,578.48,759.29,578.15,759.96,577.48,760.63,577.14,761.3,577.14,761.64,576.8,761.97,576.47,762.31,576.47,762.64,576.13,762.98,576.13,763.32,575.8,763.65,575.8,763.99,575.46,764.32,575.13,764.66,574.79,765,574.45,765.33,574.12,765.67,573.45,766,572.77,766.34,572.44,766.68,572.1,767.01,571.77,767.35,571.43,768.02,571.09,768.36,570.76,768.69,570.42,769.03,570…
8317538	130030	Blue coral	971175	2019-02-11-07-26-20-826_POS0_I1.Png	[791.8,593.67,791.8,593.67,793.82,594,794.49,594.34,795.16,594.34,795.5,594.68,795.5,594.68,796.51,595.01,797.18,595.01,797.18,595.01,797.85,595.01,798.86,595.01,798.86,595.01,799.87,595.01,800.88,595.01,800.88,595.01,801.55,595.01,801.55,595.01,802.22,595.01,802.55,594.68,802.55,594.68,803.23,594.68,803.9,594.34,803.9,594.34,804.57,594,805.58,593.67,805.91,593.33,806.25,593,806.59,592.66,806.59,…
8317540	130030	Blue coral	971175	2019-02-11-07-26-20-826_POS0_I1.Png	[856.3,676.98,856.3,676.98,855.63,676.98,854.96,677.65,854.29,677.99,853.95,677.99,853.62,678.32,853.28,678.32,852.61,677.99,852.27,677.99,851.94,677.65,851.6,677.32,850.93,676.98,850.59,676.64,850.26,676.31,849.92,675.97,849.25,675.64,848.91,675.3,848.58,674.63,848.58,674.63,848.24,673.62,848.24,673.62,848.24,672.95,848.24,672.95,848.24,672.28,848.24,671.27,848.24,670.6,848.24,670.6,848.24,669.9…
8317544	130030	Blue coral	971175	2019-02-11-07-26-20-826_POS0_I1.Png	[889.56,797.25,889.56,797.25,889.56,797.92,889.56,798.25,888.89,799.93,888.22,801.61,888.22,801.95,887.88,802.29,887.55,803.29,887.21,803.63,886.88,803.96,886.54,803.96,886.2,804.3,885.87,804.3,885.2,803.96,884.86,803.96,884.52,803.63,883.52,802.96,883.18,802.62,882.84,802.29,882.51,801.61,882.17,801.28,882.17,801.28,881.84,800.27,881.84,800.27,881.84,799.6,881.84,799.6,881.84,798.93,881.84,798.9…
8317546	130030	Blue coral	971175	2019-02-11-07-26-20-826_POS0_I1.Png	[897.29,883.92,897.29,883.92,897.29,884.59,897.29,886.27,897.29,887.28,897.29,887.95,897.29,888.29,897.29,888.96,897.29,889.29,896.95,889.63,896.95,889.96,896.95,890.3,896.95,890.64,896.95,890.97,896.95,891.31,896.95,891.98,896.95,892.32,896.62,892.99,896.62,893.32,896.62,893.66,896.28,894,895.95,894.33,895.61,894.67,895.27,895,894.94,895.68,894.6,896.01,894.27,896.35,893.93,896.68,893.59,897.02,…
8317548	130030	Blue coral	971175	2019-02-11-07-26-20-826_POS0_I1.Png	[875.79,931.29,875.79,931.29,877.47,933.64,877.8,934.64,877.8,934.64,877.8,935.65,877.8,936.32,877.8,936.32,877.8,937.33,877.8,937.33,877.8,938,878.14,938.68,878.14,939.35,878.14,939.35,878.48,941.03,878.48,941.03,878.48,941.7,878.48,942.37,878.48,943.04,878.48,943.04,878.48,943.71,878.48,943.71,878.48,944.39,878.48,944.39,878.48,945.06,878.48,945.06,878.48,946.07,878.48,946.07,878.48,946.74,878.…
8317549	130030	Blue coral	971175	2019-02-11-07-26-20-826_POS0_I1.Png	[863.02,992.43,863.02,992.43,863.02,991.75,862.69,991.08,861.68,990.41,861.01,990.07,860.67,990.07,860.34,990.07,860,990.07,858.99,989.74,858.66,989.74,857.98,989.74,857.31,989.74,856.98,989.74,856.64,989.74,856.3,989.74,855.97,989.74,855.3,989.4,854.29,989.07,853.62,988.73,852.95,988.39,852.61,988.06,851.94,987.39,851.6,987.05,851.27,986.71,850.93,986.04,850.93,986.04,851.27,985.37,851.6,985.04,…
8317552	130030	Blue coral	971175	2019-02-11-07-26-20-826_POS0_I1.Png	[871.42,1001.5,871.42,1001.5,871.76,1002.5,872.09,1004.52,872.09,1004.52,872.09,1005.53,872.09,1005.53,872.09,1006.2,872.09,1006.2,872.09,1007.21,872.09,1007.21,872.09,1007.88,872.09,1007.88,872.09,1008.89,872.09,1008.89,872.09,1009.56,872.09,1010.23,872.09,1010.9,872.09,1010.9,872.09,1011.57,872.09,1012.25,872.09,1012.25,871.76,1013.25,871.42,1013.93,871.09,1014.6,871.09,1014.6,870.75,1015.61,87…
8317553	130030	Blue coral	971175	2019-02-11-07-26-20-826_POS0_I1.Png	[890.23,1051.21,890.23,1051.21,891.24,1053.23,891.91,1053.9,892.25,1055.25,892.59,1055.92,892.92,1056.25,892.92,1056.25,893.26,1057.26,893.59,1057.93,893.59,1057.93,893.93,1058.61,893.93,1058.61,893.93,1059.95,894.27,1060.62,894.27,1061.29,894.27,1061.29,894.27,1062.3,894.27,1062.97,894.27,1063.64,894.27,1063.64,894.27,1064.32,893.93,1064.99,893.59,1065.32,893.59,1065.32,893.59,1066,893.26,1066.3…
8317557	130030	Blue coral	971175	2019-02-11-07-26-20-826_POS0_I1.Png	[726.3,1184.92,726.3,1184.92,727.64,1184.25,728.65,1183.24,728.98,1182.9,729.32,1182.57,729.99,1181.89,730.33,1181.22,730.66,1180.89,731,1180.21,731.34,1179.54,732.01,1178.87,732.34,1178.54,733.35,1177.86,733.69,1177.19,734.36,1176.86,734.7,1176.52,735.03,1176.18,735.37,1175.85,736.04,1175.51,736.38,1175.18,737.38,1174.84,737.72,1174.5,738.73,1174.17,739.4,1173.83,740.07,1173.5,740.07,1173.5,741.…
8317559	130030	Blue coral	971175	2019-02-11-07-26-20-826_POS0_I1.Png	[729.99,1089.51,729.99,1089.51,730.66,1089.85,731,1089.85,732.34,1090.52,732.68,1091.19,733.35,1091.53,734.02,1091.86,734.02,1091.86,735.03,1092.2,735.03,1092.2,735.7,1092.2,735.7,1092.2,736.71,1092.54,736.71,1092.54,737.38,1092.54,738.05,1092.54,738.73,1092.54,739.4,1092.54,739.4,1092.54,740.07,1092.54,740.07,1092.54,740.74,1092.54,740.74,1092.54,741.41,1092.54,741.75,1092.87,741.75,1092.87,742.…
8317560	130030	Blue coral	971175	2019-02-11-07-26-20-826_POS0_I1.Png	[713.2,1022.32,713.2,1022.32,713.87,1022.66,715.55,1022.66,716.22,1022.66,718.23,1022.32,718.57,1021.99,719.24,1021.65,720.25,1021.32,720.25,1021.32,721.59,1021.32,722.27,1020.98,723.27,1020.98,723.95,1020.98,724.62,1020.98,724.62,1020.98,725.29,1020.98,725.63,1021.32,725.63,1021.99,725.29,1023,725.29,1023,725.63,1024.34,725.63,1024.34,725.96,1025.01,726.3,1025.68,726.63,1026.36,726.63,1027.36,72…
8317563	130030	Blue coral	971175	2019-02-11-07-26-20-826_POS0_I1.Png	[665.83,1021.99,665.83,1021.99,665.16,1024.68,664.82,1025.68,664.82,1027.03,664.48,1027.7,664.48,1028.37,664.48,1029.04,664.48,1030.39,664.48,1030.39,664.48,1032.07,664.48,1032.07,664.48,1033.75,664.48,1033.75,664.48,1034.42,664.82,1035.43,665.16,1035.76,665.49,1036.43,665.83,1037.44,666.16,1038.11,666.84,1039.12,667.17,1039.79,667.51,1040.46,668.18,1041.47,668.52,1041.81,668.85,1042.14,669.52,10…
8317564	130030	Blue coral	971175	2019-02-11-07-26-20-826_POS0_I1.Png	[683.3,1106.31,683.3,1106.31,682.96,1105.64,683.63,1103.96,683.63,1103.96,683.97,1102.95,684.3,1102.28,684.3,1101.61,684.3,1101.61,684.3,1100.6,684.3,1100.6,684.3,1099.93,684.3,1099.93,684.3,1098.92,684.3,1098.92,684.3,1097.91,683.97,1097.24,683.63,1096.9,683.3,1096.23,682.63,1095.56,682.29,1095.22,682.29,1095.22,681.62,1095.22,680.95,1095.22,680.95,1095.22,680.27,1095.22,679.6,1095.22,679.27,109…
8317567	130030	Blue coral	971175	2019-02-11-07-26-20-826_POS0_I1.Png	[720.59,957.82,720.59,957.82,720.59,960.18,720.92,961.52,721.59,963.2,721.93,964.54,722.27,965.89,722.27,966.22,722.27,966.56,722.27,966.89,722.27,967.23,722.27,967.57,722.27,968.24,722.27,968.91,722.27,969.25,722.27,969.58,722.27,970.59,721.93,971.26,721.59,971.6,721.26,971.93,721.26,972.27,720.92,972.61,720.92,972.94,720.59,973.28,720.25,973.61,719.58,973.28,719.24,972.94,718.91,972.27,718.23,9…
8317568	130030	Blue coral	971175	2019-02-11-07-26-20-826_POS0_I1.Png	[739.06,910.46,739.06,910.46,738.05,910.79,736.38,910.79,734.7,910.79,733.69,910.79,733.02,910.79,732.01,910.79,731.67,910.79,731.34,910.79,731,910.79,730.66,910.79,729.99,910.79,729.32,910.79,728.65,910.79,728.31,910.79,727.98,910.79,727.64,910.79,726.63,910.46,725.96,910.12,725.29,909.79,724.62,909.45,723.95,908.78,723.95,908.11,723.95,908.11,724.28,906.76,724.28,906.76,724.62,905.42,724.95,905…
8317584	130637	Blue bar	971175	2019-02-11-07-26-20-826_POS0_I1.Png	[1807.34,596.52,1818.77,637.51,1791.22,652.29,1755.61,662.37,1719.33,671.1,1681.7,679.84,1670.95,637.51,1709.25,633.48,1754.94,619.37,1783.16,608.62,1807.34,596.52]
8317596	130637	Blue bar	971154	2019-03-08-10-15-38-668_POS0_I2.Png	[2323.68,736.11,2334.77,779.44,2313.94,788.18,2290.42,794.89,2255.15,803.63,2212.48,813.04,2182.59,818.75,2170.16,821.1,2158.4,778.1,2185.61,774.4,2222.23,767.01,2256.83,757.94,2293.45,746.52,2308.23,742.49,2323.68,736.11]
8317601	130030	Blue coral	971154	2019-03-08-10-15-38-668_POS0_I2.Png	[1437.14,761.97,1437.14,761.97,1437.48,761.3,1437.48,760.63,1437.48,759.96,1437.48,759.96,1437.81,759.29,1437.81,759.29,1437.81,758.61,1437.81,758.61,1437.81,757.94,1437.81,757.94,1437.81,757.27,1437.81,756.6,1437.81,756.6,1438.15,755.93,1438.48,755.25,1438.48,755.25,1438.48,754.58,1438.48,754.58,1438.48,753.91,1438.82,753.57,1439.16,752.9,1439.49,752.57,1439.49,751.89,1439.49,751.89,1439.83,750.…
8317605	130030	Blue coral	971154	2019-03-08-10-15-38-668_POS0_I2.Png	[1467.38,759.96,1467.38,759.96,1468.05,759.29,1468.38,758.61,1468.72,757.61,1469.05,757.27,1469.05,757.27,1469.05,756.26,1469.39,755.59,1469.39,754.92,1469.73,754.25,1470.4,753.57,1470.4,753.57,1470.73,752.9,1471.07,752.23,1471.41,751.89,1471.41,751.89,1471.74,751.22,1471.74,751.22,1471.74,750.55,1472.08,750.21,1472.08,750.21,1472.41,749.54,1472.75,748.87,1473.09,748.54,1473.42,747.86,1473.76,747…
8317608	130030	Blue coral	971154	2019-03-08-10-15-38-668_POS0_I2.Png	[1458.3,852.34,1458.3,852.34,1459.31,851.67,1460.32,851,1460.66,850.66,1460.99,850.32,1460.99,850.32,1460.99,849.65,1460.99,849.65,1461.33,848.64,1461.66,848.31,1461.66,848.31,1462,847.64,1462.34,846.96,1462.34,846.96,1462.34,845.62,1462.34,845.62,1462,844.95,1462,844.28,1461.66,843.61,1461.66,843.61,1461.33,842.6,1461.33,842.6,1460.99,841.93,1460.99,841.93,1460.66,840.92,1460.32,840.25,1459.98,8…
8317611	130030	Blue coral	971154	2019-03-08-10-15-38-668_POS0_I2.Png	[1427.06,800.27,1427.06,800.27,1427.73,799.93,1428.07,799.6,1428.41,799.6,1429.08,799.26,1429.41,798.93,1430.09,798.59,1430.09,798.59,1430.76,798.25,1430.76,798.25,1431.43,798.25,1431.43,798.25,1432.1,798.25,1432.77,798.93,1433.11,799.26,1433.45,799.6,1433.45,799.6,1434.12,799.93,1434.12,799.93,1435.13,800.61,1435.46,800.94,1435.8,801.28,1435.8,801.28,1436.47,801.61,1437.14,801.95,1437.48,802.29,…
8317613	130030	Blue coral	971154	2019-03-08-10-15-38-668_POS0_I2.Png	[1387.76,673.96,1387.76,673.96,1388.43,675.3,1388.77,676.64,1388.77,676.98,1388.43,677.65,1388.09,677.99,1387.76,678.66,1387.42,679,1387.09,679.33,1386.75,679.67,1386.08,680,1385.74,680.34,1385.41,680.68,1384.73,680.68,1384.4,681.01,1383.73,681.35,1383.39,681.68,1383.39,681.68,1382.38,682.36,1382.05,682.69,1382.05,683.03,1381.71,684.04,1381.71,684.37,1381.38,684.71,1381.38,685.04,1381.04,685.71,1…
8317615	130030	Blue coral	971154	2019-03-08-10-15-38-668_POS0_I2.Png	[1375.33,758.28,1375.33,758.28,1376,757.94,1376.34,757.94,1377.34,757.61,1377.34,757.61,1378.02,757.27,1378.02,757.27,1378.69,756.93,1379.36,756.6,1380.03,756.26,1380.37,755.93,1380.37,755.93,1381.38,755.59,1381.38,755.59,1382.05,755.25,1382.72,754.92,1383.05,754.58,1383.39,754.25,1383.39,754.25,1384.06,754.25,1384.73,753.57,1385.07,753.24,1385.41,752.9,1386.08,752.57,1386.41,752.23,1386.75,751.8…
8317624	130030	Blue coral	971154	2019-03-08-10-15-38-668_POS0_I2.Png	[1388.18,818.15,1388.26,818.17,1388.84,818.48,1388.94,818.51,1389.92,819.04,1390.39,819.42,1390.45,819.42,1390.78,819.42,1391.12,819.42,1391.45,819.42,1391.79,819.42,1392.13,819.08,1392.46,819.08,1392.8,819.08,1393.13,819.08,1393.8,818.75,1393.87,818.68,1394.1,818.26,1394.81,817.4,1395.67,816.69,1396.66,816.16,1396.95,816.07,1397.02,816.01,1398,815.49,1399.07,815.16,1400.19,815.05,1400.52,815.08,…
8317649	130030	Blue coral	971154	2019-03-08-10-15-38-668_POS0_I2.Png	[1348.12,775.41,1348.12,775.41,1347.45,775.75,1347.11,776.42,1346.77,777.76,1346.77,777.76,1346.44,778.43,1346.44,778.43,1346.1,779.44,1345.77,779.78,1345.77,779.78,1345.77,780.45,1345.77,780.45,1345.77,781.12,1346.1,781.79,1346.77,782.13,1347.11,782.46,1347.45,782.8,1348.12,783.14,1348.79,783.81,1349.13,784.14,1349.46,784.48,1349.46,785.15,1349.46,785.15,1349.46,786.16,1349.46,786.16,1349.46,786…
8317653	130030	Blue coral	971154	2019-03-08-10-15-38-668_POS0_I2.Png	[1366.26,904.41,1366.26,904.41,1367.6,906.09,1368.27,907.1,1368.27,907.43,1368.27,907.77,1368.61,909.79,1368.95,910.79,1368.95,911.13,1369.28,911.8,1369.28,912.14,1369.62,912.81,1369.62,913.14,1369.95,913.82,1369.95,914.15,1370.29,914.49,1370.29,914.82,1370.63,915.5,1370.63,915.83,1370.96,916.17,1370.96,916.5,1370.96,916.84,1370.96,917.18,1371.3,917.85,1371.3,918.18,1371.3,918.52,1371.3,918.86,13…
8317654	130030	Blue coral	971154	2019-03-08-10-15-38-668_POS0_I2.Png	[1386.75,906.76,1386.75,906.76,1386.75,906.09,1387.42,904.41,1387.42,903.74,1387.42,903.74,1387.76,902.73,1387.76,902.73,1387.76,902.06,1387.76,902.06,1387.76,901.39,1387.76,901.39,1387.76,900.71,1388.09,900.04,1388.43,899.37,1388.77,899.04,1389.1,898.7,1389.44,898.36,1389.44,898.36,1390.11,898.03,1390.78,898.03,1390.78,898.03,1391.79,898.36,1392.13,898.7,1392.46,899.04,1393.13,899.37,1393.8,899.…
8317660	130030	Blue coral	971154	2019-03-08-10-15-38-668_POS0_I2.Png	[1374.66,994.78,1374.66,994.78,1373.98,994.78,1372.64,996.46,1372.3,996.79,1371.97,997.46,1371.63,998.14,1371.3,998.47,1371.3,998.81,1370.96,999.14,1370.96,999.48,1370.63,999.82,1370.29,1000.15,1369.95,1000.82,1369.95,1001.16,1369.62,1001.83,1369.28,1002.17,1368.95,1002.5,1368.95,1002.84,1368.61,1003.18,1368.27,1003.51,1367.94,1004.18,1367.94,1004.52,1367.6,1004.86,1367.27,1005.53,1367.27,1005.86…
8317667	130030	Blue coral	971154	2019-03-08-10-15-38-668_POS0_I2.Png	[1398.51,990.75,1398.51,990.75,1397.84,990.41,1397.5,990.07,1397.5,988.73,1397.5,988.73,1397.5,988.06,1397.84,987.72,1398.17,987.39,1398.51,987.05,1398.84,986.71,1398.84,986.71,1399.52,986.38,1399.52,986.38,1400.19,986.38,1400.86,986.38,1400.86,986.38,1401.53,986.71,1401.53,986.71,1402.2,987.05,1402.2,987.05,1403.21,987.39,1403.88,988.06,1404.55,988.73,1404.89,989.4,1405.23,989.74,1405.56,990.41,…
8317671	130030	Blue coral	971154	2019-03-08-10-15-38-668_POS0_I2.Png	[1432.1,1016.28,1432.1,1016.28,1432.77,1016.28,1434.12,1015.94,1434.79,1015.61,1434.79,1015.61,1435.46,1015.27,1435.8,1014.93,1436.47,1014.6,1436.8,1014.26,1437.14,1013.93,1437.14,1013.25,1437.48,1012.92,1437.81,1012.25,1437.81,1012.25,1437.81,1011.57,1438.15,1011.24,1438.15,1011.24,1438.15,1010.57,1438.15,1009.89,1438.15,1009.89,1438.15,1009.22,1438.15,1008.21,1438.15,1008.21,1438.15,1007.54,143…
8317677	130030	Blue coral	971154	2019-03-08-10-15-38-668_POS0_I2.Png	[1295.04,947.41,1295.04,947.41,1294.37,950.43,1294.37,950.77,1294.7,951.44,1295.04,951.78,1295.04,952.11,1295.04,952.79,1295.04,953.79,1294.7,954.46,1294.7,954.8,1294.7,955.14,1294.7,955.47,1294.37,956.14,1294.03,956.48,1293.7,957.49,1293.36,957.82,1293.02,958.16,1293.02,958.16,1292.02,958.5,1291.34,958.83,1291.34,958.83,1290,959.17,1290,959.17,1288.99,959.5,1288.32,959.5,1286.98,959.17,1286.3,95…
8317682	130030	Blue coral	971154	2019-03-08-10-15-38-668_POS0_I2.Png	[1280.93,1035.43,1280.93,1035.43,1281.6,1035.09,1283.28,1035.76,1283.62,1036.1,1283.95,1036.43,1284.29,1036.77,1284.63,1037.44,1284.96,1037.78,1285.3,1038.11,1285.3,1038.11,1286.3,1038.45,1286.64,1038.79,1286.98,1039.12,1287.31,1039.46,1287.31,1039.46,1287.98,1039.79,1288.66,1040.13,1288.99,1040.46,1288.99,1040.8,1288.99,1041.14,1289.33,1041.81,1289.33,1042.14,1289.33,1042.48,1289.33,1042.82,1289…
8317688	130030	Blue coral	971154	2019-03-08-10-15-38-668_POS0_I2.Png	[1453.6,1128.14,1453.6,1128.14,1453.6,1128.82,1453.6,1130.5,1453.6,1131.17,1453.6,1131.84,1453.6,1132.18,1453.6,1133.18,1453.6,1133.86,1453.6,1134.53,1453.6,1135.2,1453.6,1136.21,1453.6,1136.54,1453.94,1136.88,1454.61,1137.21,1454.61,1137.21,1455.62,1137.55,1455.62,1137.55,1456.63,1137.89,1456.96,1138.22,1456.96,1138.56,1456.96,1138.89,1456.29,1139.57,1455.95,1139.9,1455.95,1140.24,1455.62,1140.5…
8317696	130030	Blue coral	971154	2019-03-08-10-15-38-668_POS0_I2.Png	[1438.15,1069.69,1438.15,1069.69,1437.81,1069.02,1436.47,1068.35,1436.13,1068.01,1435.46,1067.68,1435.13,1067.34,1434.45,1067,1434.12,1066.67,1433.78,1066.67,1433.45,1066.33,1433.11,1066.33,1432.77,1066,1432.44,1066,1432.1,1066,1431.43,1066,1431.09,1066,1430.76,1066,1430.09,1065.66,1429.75,1065.66,1429.41,1065.66,1429.08,1065.66,1428.74,1065.66,1428.41,1065.66,1428.07,1065.66,1427.73,1065.66,1427…
8317709	130030	Blue coral	971154	2019-03-08-10-15-38-668_POS0_I2.Png	[1411.61,1080.44,1411.61,1080.44,1410.94,1082.46,1410.6,1082.79,1409.93,1084.14,1409.93,1084.47,1409.59,1084.81,1408.92,1085.82,1408.25,1086.49,1407.91,1086.49,1407.24,1086.82,1406.91,1086.82,1406.57,1087.16,1405.56,1087.5,1405.23,1087.83,1404.55,1088.17,1403.88,1088.5,1403.55,1088.84,1403.21,1089.18,1402.88,1089.51,1402.88,1089.85,1402.54,1090.52,1402.54,1090.86,1402.54,1091.19,1402.2,1091.86,14…
8317714	130030	Blue coral	971154	2019-03-08-10-15-38-668_POS0_I2.Png	[1206.69,801.28,1206.69,801.28,1207.02,803.96,1207.02,804.64,1207.02,804.64,1207.36,807.32,1207.7,808.33,1207.7,808.33,1207.7,809,1207.7,809.68,1207.7,810.35,1207.7,810.35,1207.7,811.36,1207.7,811.36,1208.03,812.7,1208.03,813.37,1208.03,814.04,1208.37,814.71,1208.7,815.39,1208.7,815.39,1209.04,816.73,1209.04,817.4,1209.38,818.07,1209.71,818.75,1210.05,819.42,1210.72,820.09,1211.39,820.09,1212.06,…
8317716	130030	Blue coral	971154	2019-03-08-10-15-38-668_POS0_I2.Png	[1112.29,764.32,1112.29,764.32,1111.28,763.99,1109.94,763.65,1109.94,763.65,1109.27,763.65,1109.27,763.65,1108.26,763.65,1108.26,763.65,1107.59,763.65,1107.59,763.65,1106.58,763.99,1105.57,764.66,1105.23,765,1104.9,765.33,1104.23,765.67,1103.89,766.34,1103.89,766.34,1104.23,768.02,1104.56,769.03,1105.57,770.71,1105.57,770.71,1106.91,770.71,1106.91,770.71,1107.92,770.71,1108.59,770.71,1109.27,770.…
8317720	130030	Blue coral	971154	2019-03-08-10-15-38-668_POS0_I2.Png	[1120.35,922.21,1120.35,922.21,1121.02,918.86,1121.02,917.85,1121.36,916.84,1121.36,915.16,1121.7,914.49,1122.03,913.14,1122.03,912.14,1122.03,912.14,1122.03,911.13,1122.03,910.46,1122.37,909.45,1122.7,908.78,1123.04,908.11,1123.71,907.43,1124.38,906.76,1124.38,906.09,1124.38,905.42,1124.38,904.75,1125.05,903.74,1125.39,903.4,1125.39,903.4,1125.39,902.06,1125.39,902.06,1125.39,901.05,1125.73,900.…
8317728	130030	Blue coral	971154	2019-03-08-10-15-38-668_POS0_I2.Png	[1148.23,782.46,1148.23,782.46,1150.25,783.47,1150.59,784.14,1150.92,784.48,1151.26,784.82,1151.59,785.15,1151.59,786.16,1151.59,786.83,1152.27,788.51,1152.6,789.18,1152.94,789.52,1153.27,790.19,1153.27,791.2,1153.61,792.21,1153.61,792.21,1153.61,792.88,1153.61,792.88,1153.61,794.22,1153.61,794.22,1153.27,795.57,1153.27,796.91,1152.94,797.25,1152.6,797.58,1152.6,797.58,1152.6,798.25,1152.27,798.5…
8317730	130030	Blue coral	971154	2019-03-08-10-15-38-668_POS0_I2.Png	[1208.7,894.67,1208.7,894.67,1209.71,895,1210.72,895.68,1211.39,896.01,1212.73,897.02,1212.73,897.02,1213.74,897.36,1214.75,898.36,1215.09,898.7,1215.42,899.04,1216.09,899.71,1216.43,900.04,1216.77,900.38,1217.1,900.71,1217.44,901.05,1217.77,901.39,1217.77,901.39,1217.77,902.06,1218.11,902.73,1218.11,902.73,1218.11,903.4,1218.11,903.4,1218.11,904.07,1217.77,904.41,1217.44,904.75,1217.1,905.08,121…
8317762	130030	Blue coral	971185	2019-03-13-01-22-26-780_POS0_I1.Png	[819.02,544.96,819.02,544.96,819.02,544.29,819.35,542.94,819.69,542.27,820.02,541.93,820.36,541.26,820.7,540.93,821.03,540.25,821.37,539.92,821.7,539.58,822.04,539.25,822.38,538.57,823.05,538.24,823.05,538.24,824.05,537.9,824.05,537.9,825.06,537.9,825.06,537.9,825.73,537.9,825.73,537.9,826.41,537.9,827.08,537.9,827.08,537.9,827.75,537.9,827.75,537.9,828.42,537.9,828.42,537.9,829.43,538.24,830.1,5…
8317772	130030	Blue coral	971185	2019-03-13-01-22-26-780_POS0_I1.Png	[855.63,604.42,855.63,604.42,854.63,603.75,853.62,603.41,852.95,603.07,852.27,602.74,852.27,602.74,851.27,602.07,850.93,601.73,850.59,601.39,850.59,601.39,849.59,601.06,849.25,600.39,848.91,599.71,848.58,599.38,848.24,599.04,847.57,598.37,847.57,598.37,847.57,597.7,847.57,597.03,847.57,596.36,847.57,596.36,847.23,595.68,847.23,595.68,846.9,595.01,846.56,594.68,845.89,594.34,845.89,594.34,844.88,5…
8317780	130030	Blue coral	971185	2019-03-13-01-22-26-780_POS0_I1.Png	[878.14,686.72,878.14,686.72,878.81,686.72,880.49,686.72,880.49,686.72,881.16,686.72,881.16,686.72,881.84,686.72,881.84,686.72,882.84,686.39,883.18,686.05,883.18,686.05,884.19,685.71,884.52,685.38,884.86,685.04,885.53,684.71,885.87,684.37,886.2,684.04,886.2,683.36,886.54,683.03,886.54,683.03,886.54,682.02,886.54,681.35,886.54,680.68,886.88,680.34,886.88,680.34,886.88,679.67,886.88,679.67,886.88,6…
8317787	130030	Blue coral	971185	2019-03-13-01-22-26-780_POS0_I1.Png	[914.42,786.16,914.42,786.16,915.09,785.82,916.44,785.49,916.44,785.49,917.11,785.15,917.11,785.15,917.78,785.15,917.78,785.15,918.45,785.15,918.45,785.15,919.13,785.15,919.13,785.15,919.8,785.15,919.8,785.15,920.47,785.15,920.47,785.15,921.14,785.15,921.14,785.15,922.15,785.15,922.15,785.15,923.16,785.49,923.83,785.82,924.16,786.16,924.5,786.5,924.5,786.83,924.5,787.17,924.5,787.84,924.5,788.18,…
8317791	130030	Blue coral	971185	2019-03-13-01-22-26-780_POS0_I1.Png	[909.05,883.58,909.05,883.58,908.71,884.59,909.05,885.93,909.05,886.27,909.05,886.61,909.05,886.94,909.05,887.28,909.05,887.61,909.05,887.95,909.05,888.29,909.05,888.62,909.05,888.96,909.05,889.29,909.38,889.96,909.72,890.64,909.72,890.97,910.05,891.31,910.05,891.64,910.05,891.98,910.05,892.65,910.05,892.99,910.05,893.32,909.72,894,910.39,893.66,911.4,892.65,911.73,891.98,912.07,891.64,912.07,891…
8317795	130030	Blue coral	971185	2019-03-13-01-22-26-780_POS0_I1.Png	[713.2,920.2,713.2,920.2,714.2,921.21,715.21,922.55,715.55,923.22,715.88,923.56,716.55,924.23,716.89,924.57,717.23,924.9,717.9,925.24,717.9,925.24,718.57,925.57,719.24,925.91,719.91,926.25,720.59,926.25,721.26,926.25,721.93,926.25,721.93,926.25,723.27,926.58,723.95,926.92,724.62,927.25,725.29,927.59,725.96,927.93,726.63,928.26,727.3,928.6,727.3,928.6,728.31,928.93,728.98,929.27,729.66,929.61,730.…
8317799	130030	Blue coral	971185	2019-03-13-01-22-26-780_POS0_I1.Png	[768.29,902.39,768.29,902.39,770.3,903.74,770.64,904.07,770.98,905.08,770.98,905.42,770.98,906.43,770.98,906.76,770.98,907.1,770.98,907.43,770.98,907.77,770.98,908.78,770.98,909.11,770.98,909.45,770.98,910.12,770.98,910.46,770.98,910.79,770.98,911.13,770.98,911.46,770.98,912.14,770.64,912.47,770.3,912.81,769.97,913.14,769.63,913.48,769.3,913.48,768.96,913.82,768.63,913.82,768.29,913.82,767.62,913…
8317804	130030	Blue coral	971185	2019-03-13-01-22-26-780_POS0_I1.Png	[747.13,960.85,747.13,960.85,747.46,960.18,747.8,960.18,749.48,959.17,749.48,959.17,750.48,958.83,750.48,958.83,751.16,958.5,751.16,958.5,751.83,958.5,751.83,958.5,752.84,958.16,752.84,958.16,753.51,958.16,753.51,958.16,754.52,958.5,755.19,958.83,755.19,959.5,755.52,960.18,755.52,960.51,755.86,961.52,755.86,961.86,755.86,962.19,755.86,962.53,755.86,962.86,755.86,963.54,755.86,963.87,755.86,964.21…
8317807	130030	Blue coral	971185	2019-03-13-01-22-26-780_POS0_I1.Png	[760.56,1030.05,760.56,1030.05,759.89,1030.39,759.22,1030.72,758.21,1031.39,757.88,1031.73,757.2,1031.73,756.53,1031.73,756.2,1032.07,755.86,1032.07,755.52,1032.07,754.85,1032.07,754.52,1032.4,754.18,1032.4,753.51,1032.4,753.17,1032.4,752.5,1032.74,752.16,1032.74,751.83,1032.74,751.49,1033.07,750.82,1033.07,750.15,1033.07,749.81,1033.41,749.48,1033.41,749.14,1033.41,748.8,1033.75,748.47,1033.75,7…
8317813	130030	Blue coral	971185	2019-03-13-01-22-26-780_POS0_I1.Png	[769.3,1094.89,769.3,1094.89,769.97,1094.89,770.3,1095.22,771.31,1095.56,771.98,1095.89,771.98,1095.89,772.66,1095.89,772.99,1096.23,772.99,1096.23,773.66,1096.57,773.66,1096.57,774.67,1096.57,774.67,1096.57,775.34,1096.57,775.34,1096.57,776.02,1096.57,776.02,1096.57,777.02,1096.57,777.02,1096.57,777.7,1096.57,778.37,1096.57,779.04,1096.9,779.38,1097.57,779.71,1099.25,779.71,1099.59,779.71,1100.6…
8317816	130030	Blue coral	971185	2019-03-13-01-22-26-780_POS0_I1.Png	[885.2,987.39,885.2,987.39,885.87,987.39,886.54,987.39,888.22,987.39,888.89,987.39,888.89,987.39,889.56,987.39,889.56,987.39,890.57,987.39,891.24,987.39,891.24,987.39,891.91,987.39,892.92,987.39,892.92,987.39,893.59,987.39,893.59,987.39,894.6,987.39,894.6,987.39,895.61,987.72,895.61,987.72,896.62,988.06,897.29,988.39,897.96,988.73,898.3,989.07,898.3,989.4,898.3,989.74,898.3,991.42,898.63,992.09,8…
8317817	130030	Blue coral	971185	2019-03-13-01-22-26-780_POS0_I1.Png	[915.77,1089.18,915.77,1089.18,916.77,1088.84,918.12,1088.17,918.12,1088.17,919.13,1087.5,919.8,1087.16,919.8,1087.16,920.47,1087.16,920.47,1087.16,921.48,1087.16,922.15,1087.16,922.15,1087.16,923.16,1087.5,923.49,1088.5,924.16,1089.18,924.84,1090.18,925.17,1090.86,925.17,1091.53,925.51,1092.2,925.84,1093.21,926.18,1093.88,926.52,1094.89,926.52,1095.56,926.52,1095.89,926.52,1096.57,926.18,1097.24…
8317824	130637	Blue bar	971185	2019-03-13-01-22-26-780_POS0_I1.Png	[1831.87,605.09,1844.3,645.74,1823.47,656.82,1792.9,667.57,1761.66,676.64,1727.73,685.38,1705.22,690.42,1693.13,648.43,1717.31,645.4,1766.36,633.31,1781.14,627.6,1803.65,619.87,1817.42,614.16,1831.87,605.09]
8317832	130637	Blue bar	971104	2019-04-02-14-12-52-819_POS0_I2.Png	[2321.66,740.14,2333.09,781.79,2315.28,790.19,2289.08,799.26,2259.85,806.65,2224.58,814.38,2190.65,820.76,2167.8,825.13,2155.71,781.12,2182.92,778.43,2209.8,773.73,2230.96,768.02,2257.84,760.63,2292.1,751.22,2321.66,740.14]
8317843	130030	Blue coral	971104	2019-04-02-14-12-52-819_POS0_I2.Png	[1434.12,760.29,1434.12,760.29,1433.45,759.62,1432.44,758.95,1432.1,758.61,1431.77,758.28,1431.77,757.61,1431.77,757.61,1431.77,756.93,1431.77,756.93,1431.77,756.26,1431.77,755.59,1431.77,755.59,1431.77,754.58,1431.77,754.58,1431.77,753.57,1432.1,752.9,1432.1,752.9,1432.1,752.23,1432.1,752.23,1432.44,751.56,1432.77,750.89,1432.77,750.89,1433.11,750.21,1433.11,749.54,1433.45,748.87,1433.78,748.2,1…
8317846	130030	Blue coral	971104	2019-04-02-14-12-52-819_POS0_I2.Png	[1434.45,843.94,1434.45,843.94,1435.13,844.28,1435.46,844.28,1436.47,844.61,1436.47,844.61,1437.14,844.61,1437.81,844.95,1438.82,844.95,1438.82,844.95,1439.83,844.95,1439.83,844.95,1440.5,844.61,1440.84,844.28,1441.51,843.61,1441.84,843.27,1442.18,842.6,1442.18,842.6,1442.52,841.93,1442.85,841.59,1443.19,841.25,1443.52,840.92,1443.86,840.58,1444.2,840.25,1444.53,839.91,1444.53,839.91,1445.2,839.5…
8317848	130030	Blue coral	971104	2019-04-02-14-12-52-819_POS0_I2.Png	[1439.49,814.38,1439.49,814.38,1440.16,814.38,1441.51,814.04,1442.18,814.04,1442.85,814.04,1442.85,814.04,1443.52,814.04,1444.2,813.71,1444.87,813.37,1445.54,813.37,1445.54,813.37,1446.21,813.04,1446.21,813.04,1446.88,813.04,1447.22,813.37,1447.22,814.38,1447.22,815.39,1447.22,815.39,1447.22,816.06,1447.22,816.06,1447.22,816.73,1447.22,816.73,1447.22,817.74,1447.22,817.74,1446.88,818.75,1446.88,8…
8317849	130030	Blue coral	971104	2019-04-02-14-12-52-819_POS0_I2.Png	[1385.41,763.32,1385.41,763.32,1385.74,764.32,1386.08,765.67,1386.41,766.68,1386.41,767.68,1386.41,767.68,1386.41,768.36,1386.75,769.03,1386.75,769.03,1386.75,770.04,1386.75,770.04,1386.75,770.71,1386.75,771.38,1387.09,771.71,1387.09,771.71,1387.09,772.39,1387.09,772.39,1387.09,773.06,1386.75,773.73,1386.75,773.73,1386.41,774.74,1386.08,775.07,1385.07,775.41,1384.73,775.41,1384.06,775.41,1383.73,…
8317852	130030	Blue coral	971104	2019-04-02-14-12-52-819_POS0_I2.Png	[1419,725.36,1419,725.36,1419.67,725.36,1421.35,725.36,1422.7,725.02,1423.03,724.68,1423.7,724.35,1425.05,724.01,1425.05,724.01,1426.05,723.68,1426.73,723.34,1427.4,723.34,1427.4,723.34,1428.07,723.34,1428.07,723.34,1429.41,723.34,1430.09,723.34,1430.09,723.34,1431.43,723.34,1431.43,723.34,1432.1,723.34,1432.77,723.34,1432.77,723.34,1434.12,724.01,1434.79,724.68,1435.13,725.02,1435.46,725.36,1435…
8317854	130030	Blue coral	971104	2019-04-02-14-12-52-819_POS0_I2.Png	[1376,703.18,1376,703.18,1375.33,703.18,1373.98,704.19,1373.98,704.53,1373.98,705.2,1373.65,705.54,1373.31,706.21,1373.31,706.88,1373.31,707.21,1372.98,707.89,1372.98,708.22,1372.98,708.56,1372.98,708.89,1372.64,709.23,1372.3,709.9,1371.97,710.57,1371.97,710.91,1371.63,711.25,1371.3,711.58,1370.96,712.25,1370.63,712.59,1370.63,712.93,1370.63,713.26,1370.63,713.6,1370.29,714.27,1370.29,714.61,1370…
8317857	130030	Blue coral	971104	2019-04-02-14-12-52-819_POS0_I2.Png	[1397.16,703.52,1397.16,703.52,1398.17,702.85,1398.17,701.17,1397.84,700.16,1397.84,698.82,1397.84,697.47,1397.84,696.46,1397.84,695.12,1397.84,695.12,1397.84,694.11,1397.84,693.44,1397.84,693.44,1397.84,692.43,1397.84,691.76,1397.84,691.76,1397.84,690.75,1397.84,690.75,1397.84,690.08,1397.84,690.08,1397.84,689.07,1398.17,688.74,1398.17,688.07,1398.17,688.07,1398.17,687.06,1398.17,686.39,1398.51,…
8317873	130030	Blue coral	971104	2019-04-02-14-12-52-819_POS0_I2.Png	[1136.14,816.06,1136.14,816.06,1135.8,816.73,1135.8,817.07,1135.8,817.4,1135.8,818.41,1135.8,819.42,1136.14,820.76,1136.48,821.43,1136.81,822.11,1136.81,822.11,1136.81,822.78,1136.81,823.45,1137.15,824.12,1137.15,824.12,1137.15,824.79,1137.15,824.79,1137.15,825.46,1137.15,826.14,1136.81,826.47,1136.81,826.47,1136.48,827.14,1136.14,827.48,1135.8,827.82,1135.8,827.82,1135.13,828.82,1134.8,829.16,11…
8317876	130030	Blue coral	971104	2019-04-02-14-12-52-819_POS0_I2.Png	[1323.26,820.76,1323.26,820.76,1323.59,821.43,1323.59,822.78,1323.59,823.45,1323.59,823.79,1323.93,824.79,1324.27,825.46,1324.6,825.8,1324.6,825.8,1325.61,825.8,1325.61,825.8,1326.28,825.8,1326.28,825.8,1326.95,825.46,1326.95,825.46,1327.63,825.13,1328.3,824.79,1328.3,824.79,1328.97,824.79,1329.3,824.46,1329.64,824.12,1329.98,823.79,1330.31,823.45,1330.65,823.11,1330.98,822.78,1331.32,822.44,1331…
8317877	130030	Blue coral	971104	2019-04-02-14-12-52-819_POS0_I2.Png	[1362.56,913.48,1362.56,913.48,1361.89,913.82,1360.21,914.82,1359.54,915.16,1359.2,915.5,1358.87,915.83,1358.53,916.17,1358.2,916.5,1357.86,917.18,1357.52,917.51,1357.19,917.85,1357.19,917.85,1356.85,918.86,1356.85,918.86,1356.85,919.86,1356.85,919.86,1356.85,921.21,1356.85,921.21,1356.85,921.88,1356.85,922.55,1356.85,923.56,1357.19,924.23,1357.19,924.23,1357.19,924.9,1357.19,924.9,1357.19,925.57…
8317878	130030	Blue coral	971104	2019-04-02-14-12-52-819_POS0_I2.Png	[1398.84,907.77,1398.84,907.77,1398.17,907.77,1397.5,908.44,1396.49,909.11,1395.82,909.79,1395.48,909.79,1395.15,910.12,1394.81,910.46,1394.48,910.79,1394.14,911.13,1393.8,911.46,1393.47,911.8,1393.47,911.8,1393.13,912.47,1392.8,912.81,1392.8,912.81,1392.8,913.82,1393.13,914.82,1393.47,915.5,1394.14,916.17,1394.81,916.17,1394.81,916.17,1395.48,916.17,1395.48,916.17,1396.16,916.17,1396.16,916.17,1…
8317881	130030	Blue coral	971104	2019-04-02-14-12-52-819_POS0_I2.Png	[1450.24,1151.66,1450.24,1151.66,1449.57,1151.32,1447.89,1149.98,1447.55,1149.64,1447.55,1149.64,1447.22,1148.97,1446.88,1148.64,1446.55,1148.3,1446.55,1148.3,1446.21,1147.63,1446.21,1147.63,1445.88,1146.96,1445.88,1146.29,1446.21,1145.28,1446.88,1144.27,1447.22,1143.93,1447.55,1143.26,1448.23,1142.93,1449.23,1142.59,1449.23,1142.59,1451.25,1141.92,1451.92,1141.58,1451.92,1141.58,1452.59,1141.25,…
8317882	130030	Blue coral	971104	2019-04-02-14-12-52-819_POS0_I2.Png	[1429.08,1069.36,1429.08,1069.36,1427.4,1070.7,1426.39,1071.71,1425.72,1072.71,1425.38,1073.39,1425.38,1073.39,1425.05,1074.06,1424.71,1074.39,1424.04,1075.74,1423.37,1076.41,1423.03,1076.75,1422.36,1077.75,1421.69,1079.1,1421.35,1079.43,1420.68,1080.11,1420.34,1080.78,1420.01,1081.11,1419.67,1081.45,1419.34,1081.79,1418.66,1082.46,1418.33,1082.79,1417.99,1083.13,1417.99,1083.13,1417.66,1084.14,1…
8317885	130030	Blue coral	971104	2019-04-02-14-12-52-819_POS0_I2.Png	[1393.8,1085.82,1393.8,1085.82,1394.48,1086.15,1395.82,1086.49,1396.83,1086.49,1396.83,1086.49,1397.5,1086.49,1397.5,1086.49,1398.51,1086.82,1398.51,1086.82,1399.52,1087.16,1399.52,1087.16,1400.19,1087.5,1400.19,1087.5,1401.2,1087.83,1401.2,1087.83,1401.87,1088.17,1402.2,1088.5,1402.54,1089.18,1402.54,1089.18,1402.88,1090.18,1402.88,1090.86,1402.88,1090.86,1402.88,1091.86,1402.88,1092.54,1402.54,…
8317890	130030	Blue coral	971136	2019-04-04-21-46-18-649_POS0_I2.Png	[1413.96,640.03,1413.96,640.03,1414.63,639.69,1416.31,639.02,1416.31,639.02,1417.66,638.35,1417.99,638.01,1418.66,637.34,1418.66,637.34,1419,636.67,1419.34,635.66,1419.67,635.32,1420.01,634.99,1420.34,634.65,1421.02,634.32,1421.35,633.98,1421.69,633.64,1422.02,633.31,1422.02,633.31,1422.36,632.64,1422.7,632.3,1423.03,631.96,1423.37,631.63,1423.7,631.29,1424.04,630.96,1424.38,630.62,1424.38,630.62…
8317894	130030	Blue coral	971136	2019-04-04-21-46-18-649_POS0_I2.Png	[1401.87,1094.55,1401.87,1094.55,1401.87,1095.22,1401.87,1095.89,1401.87,1097.24,1401.87,1097.24,1401.87,1097.91,1401.53,1098.25,1401.2,1098.92,1400.86,1099.25,1400.52,1099.93,1400.19,1100.26,1399.85,1100.93,1399.52,1101.61,1399.18,1101.94,1398.84,1102.61,1398.51,1102.95,1398.17,1103.29,1398.17,1103.96,1397.84,1104.29,1397.5,1104.96,1397.16,1105.3,1396.49,1106.31,1396.16,1106.98,1395.82,1107.65,1…
8317900	130637	Blue bar	971136	2019-04-04-21-46-18-649_POS0_I2.Png	[2322.34,740.14,2332.08,784.14,2315.62,790.86,2292.44,798.25,2269.93,803.96,2244.06,810.68,2216.52,815.39,2191.32,820.76,2168.48,825.46,2156.72,782.46,2186.95,778.77,2217.19,771.71,2254.81,760.96,2288.74,751.89,2307.89,746.18,2322.34,740.14]
8317949	130029	P. arborea	971110	2019-02-13-14-59-45-111_POS0_I1.Png	[59.8,613.99,59.8,613.99,58.45,612.65,56.44,610.63,55.77,609.29,55.09,608.62,54.42,607.95,53.75,607.27,52.41,606.6,51.73,606.6,51.06,605.93,49.72,605.26,48.38,605.26,47.7,605.26,45.69,604.59,44.34,604.59,43.67,604.59,42.33,603.91,41.66,603.91,40.31,603.24,39.64,603.24,38.97,603.24,38.3,603.24,37.63,603.24,36.28,602.57,34.94,602.57,32.92,601.9,32.25,601.9,31.58,601.9,30.23,601.23,29.56,601.23,28.8…
8317950	130031	red bar	971110	2019-02-13-14-59-45-111_POS0_I1.Png	[1849.67,756.93,1859.75,791.87,1834.22,806.99,1789.2,822.44,1757.96,830.17,1724.03,836.89,1711.6,797.92,1741.16,792.21,1776.44,784.82,1802.64,778.1,1826.49,768.69,1849.67,756.93]
8317951	130637	Blue bar	971110	2019-02-13-14-59-45-111_POS0_I1.Png	[1806,599.38,1817.09,639.69,1801.3,649.1,1779.8,657.5,1751.24,665.89,1720.34,673.96,1694.8,680,1678.68,683.36,1665.91,641.71,1685.06,640.03,1714.29,633.98,1738.14,627.26,1764.01,617.86,1781.48,610.8,1806,599.38]
8322406	130712	Crustacean	971175	2019-02-11-07-26-20-826_POS0_I1.Png	[958.09,328.95,958.09,328.95,957.42,329.62,955.74,330.29,954.73,330.29,953.05,330.29,952.38,329.96,952.05,329.96,951.71,329.96,950.7,329.96,949.7,329.62,949.36,329.29,948.69,329.29,948.35,328.95,947.68,328.95,947.01,328.95,946,328.61,945.66,328.61,945.33,328.61,944.99,328.61,944.32,328.95,943.98,328.95,943.31,329.29,941.3,329.62,940.29,329.96,939.95,329.96,939.62,329.96,938.95,330.29,938.61,330.6…
8322414	130030	Blue coral	971287	2017-12-25-04-49-07-142I2.Png	[1177.46,826.81,1177.46,826.81,1174.77,828.82,1174.1,829.5,1173.43,830.17,1173.09,830.5,1172.42,830.84,1171.75,831.51,1171.41,831.85,1171.08,832.18,1170.41,832.52,1169.73,833.19,1169.4,833.53,1168.73,834.2,1168.39,834.54,1168.05,835.21,1167.72,835.88,1167.72,836.55,1167.38,836.89,1167.38,837.22,1167.05,837.56,1167.05,837.89,1166.71,838.57,1166.38,839.24,1166.38,839.57,1166.04,840.25,1165.7,840.92…
8322415	130030	Blue coral	971287	2017-12-25-04-49-07-142I2.Png	[1167.72,895.34,1167.72,895.34,1169.73,898.03,1170.07,898.7,1170.07,899.37,1170.41,900.04,1170.74,901.05,1171.08,901.39,1171.08,901.72,1171.41,902.73,1171.75,903.74,1172.09,904.41,1172.42,905.08,1172.42,905.42,1172.76,906.09,1172.76,906.43,1172.76,907.43,1172.76,907.77,1172.76,908.11,1172.76,908.78,1172.76,909.11,1173.09,909.45,1173.09,909.45,1173.77,909.45,1174.1,909.11,1175.11,908.44,1175.11,90…
8322416	130030	Blue coral	971287	2017-12-25-04-49-07-142I2.Png	[1333.67,959.5,1333.67,959.5,1333.67,961.86,1333.67,962.53,1333.67,962.53,1333.67,963.54,1333,964.88,1333,964.88,1332.66,966.22,1332.33,966.56,1331.99,966.89,1331.66,967.23,1330.98,967.57,1330.65,967.9,1330.65,967.9,1330.65,968.57,1330.65,968.57,1330.65,969.25,1330.98,969.58,1331.32,969.92,1332.33,970.25,1332.66,970.59,1333,971.26,1333.34,972.27,1333.67,972.94,1334.01,973.61,1334.01,973.61,1334.3…
8322417	130030	Blue coral	971287	2017-12-25-04-49-07-142I2.Png	[1364.58,1004.52,1364.58,1004.52,1364.24,1005.19,1363.91,1006.54,1363.57,1007.21,1363.23,1008.21,1362.9,1008.55,1362.56,1009.56,1362.56,1009.56,1362.56,1011.24,1362.56,1011.24,1362.56,1012.92,1362.23,1013.25,1362.23,1013.25,1362.23,1013.93,1361.89,1014.6,1361.55,1014.93,1361.22,1015.27,1360.88,1015.27,1359.88,1015.27,1358.87,1015.27,1358.53,1015.61,1358.2,1015.61,1356.52,1016.28,1356.18,1016.61,1…
8322418	130030	Blue coral	971287	2017-12-25-04-49-07-142I2.Png	[1371.3,1301.49,1371.3,1301.49,1370.63,1301.49,1370.29,1301.49,1368.95,1302.5,1368.61,1302.83,1368.27,1303.17,1367.6,1303.5,1367.27,1303.84,1366.93,1304.18,1366.59,1304.51,1366.59,1304.51,1365.92,1304.85,1365.25,1305.52,1364.91,1305.86,1364.91,1306.19,1364.91,1306.53,1364.58,1307.2,1364.24,1308.21,1363.91,1308.54,1363.91,1308.88,1363.91,1309.21,1363.91,1309.89,1363.91,1310.56,1363.91,1311.23,1363…
8322419	130030	Blue coral	971287	2017-12-25-04-49-07-142I2.Png	[1400.52,921.21,1400.52,921.21,1399.52,921.54,1396.49,921.54,1396.16,921.54,1395.15,921.54,1394.81,921.54,1394.14,921.54,1393.47,921.54,1392.8,921.54,1391.79,921.54,1391.45,921.54,1390.11,921.54,1389.77,921.54,1388.77,921.88,1388.09,921.88,1387.76,921.88,1387.09,921.88,1386.41,921.88,1385.41,922.21,1384.73,922.21,1383.73,922.55,1383.39,922.55,1382.72,922.55,1381.71,922.55,1380.7,922.55,1380.03,92…
8322420	130030	Blue coral	971287	2017-12-25-04-49-07-142I2.Png	[1413.29,904.07,1413.29,904.07,1415.3,905.42,1415.64,905.75,1415.98,906.43,1416.31,906.76,1417.32,906.09,1418.66,905.08,1419.34,904.07,1419.67,903.74,1420.01,903.4,1420.68,902.39,1421.02,902.06,1421.35,901.72,1421.69,901.05,1422.02,900.71,1422.36,900.38,1422.7,900.04,1423.03,899.71,1423.37,899.04,1423.7,898.7,1424.38,898.03,1425.05,897.69,1425.38,897.36,1425.72,896.68,1425.72,896.68,1426.39,895.6…
8322421	130030	Blue coral	971287	2017-12-25-04-49-07-142I2.Png	[1594.7,828.15,1594.7,828.15,1595.37,827.82,1597.05,826.81,1597.38,826.47,1597.72,826.14,1597.72,826.14,1597.72,825.46,1597.72,825.46,1597.72,824.79,1596.71,824.12,1596.04,823.79,1595.7,823.45,1595.37,822.78,1594.7,822.11,1594.36,821.77,1594.02,821.77,1593.02,821.1,1592.68,820.76,1592.34,820.43,1592.01,820.09,1591.34,819.42,1591,819.08,1590.66,818.41,1590.66,818.41,1590.66,817.74,1590.66,817.74,1…
8322422	130030	Blue coral	971287	2017-12-25-04-49-07-142I2.Png	[1608.13,860.74,1610.48,862.42,1611.83,863.09,1612.5,863.76,1613.51,865.11,1613.84,865.44,1613.84,865.78,1613.84,866.45,1613.84,867.46,1613.84,867.79,1613.84,868.46,1613.84,868.8,1613.84,869.14,1613.84,869.81,1613.84,870.48,1613.84,870.82,1613.84,871.49,1613.84,872.5,1613.84,873.17,1613.51,873.84,1613.51,874.18,1613.17,875.52,1613.17,875.86,1612.84,876.86,1612.5,877.87,1612.16,878.88,1611.83,879.…
8322423	130030	Blue coral	971287	2017-12-25-04-49-07-142I2.Png	[1611.83,892.32,1611.83,892.32,1612.5,892.32,1612.84,892.32,1613.84,891.98,1613.84,891.98,1614.52,891.64,1614.85,891.31,1615.19,890.97,1615.52,890.64,1615.86,890.3,1615.86,889.63,1615.52,888.62,1615.52,887.95,1615.86,886.61,1615.86,886.61,1616.2,885.93,1616.53,885.6,1617.2,884.93,1617.54,884.59,1617.88,884.25,1618.21,883.92,1618.88,883.25,1619.22,882.57,1619.22,881.9,1619.22,881.23,1619.22,881.23…
8322425	130030	Blue coral	971287	2017-12-25-04-49-07-142I2.Png	[1573.53,929.94,1573.53,932.96,1573.53,934.31,1573.53,935.99,1573.2,936.66,1572.86,938,1572.52,938.34,1571.85,938.68,1571.52,939.01,1570.84,940.36,1570.84,940.69,1570.51,941.36,1570.51,941.7,1570.51,942.04,1570.51,942.37,1570.84,943.04,1571.52,943.71,1572.19,944.39,1571.85,944.72,1571.85,945.73,1571.85,946.4,1571.85,946.74,1572.19,947.75,1572.86,949.43,1572.86,950.1,1572.86,951.11,1572.52,951.44,…
8322426	130030	Blue coral	971287	2017-12-25-04-49-07-142I2.Png	[1588.98,1066.67,1588.98,1066.67,1589.66,1067.34,1589.66,1067.68,1589.99,1068.68,1589.99,1069.69,1589.66,1071.04,1589.32,1072.38,1588.65,1073.39,1588.31,1074.06,1587.98,1074.39,1587.3,1075.74,1587.3,1075.74,1586.97,1076.75,1586.97,1076.75,1587.3,1077.75,1587.98,1078.43,1588.65,1079.77,1588.98,1080.44,1589.32,1081.11,1589.32,1081.79,1589.66,1082.79,1589.66,1084.14,1589.32,1084.47,1589.32,1085.48,1…
8322427	130030	Blue coral	971287	2017-12-25-04-49-07-142I2.Png	[1623.92,1063.31,1623.92,1063.31,1621.91,1064.99,1621.23,1066,1620.9,1066.33,1620.56,1066.67,1619.89,1067.34,1619.55,1067.68,1619.22,1068.35,1619.22,1068.35,1619.22,1069.02,1619.22,1070.03,1619.22,1070.7,1619.55,1071.37,1619.89,1072.04,1620.23,1073.05,1620.56,1073.39,1621.23,1074.39,1621.57,1074.73,1621.91,1075.07,1622.24,1075.4,1622.58,1076.07,1622.91,1076.41,1623.92,1077.75,1624.26,1078.09,1624…
8322428	130030	Blue coral	971287	2017-12-25-04-49-07-142I2.Png	[1654.49,1311.9,1654.83,1313.92,1654.83,1314.93,1654.83,1315.6,1654.83,1316.61,1654.83,1316.61,1654.49,1317.61,1654.16,1318.62,1653.82,1319.29,1653.15,1319.96,1652.48,1320.97,1652.14,1321.98,1651.8,1322.32,1651.47,1322.99,1651.13,1323.66,1650.8,1324.33,1650.46,1324.67,1650.13,1325.34,1650.13,1325.34,1650.13,1326.01,1650.46,1327.02,1650.8,1327.36,1651.13,1327.69,1651.47,1328.03,1651.47,1328.03,165…
8322429	130030	Blue coral	971287	2017-12-25-04-49-07-142I2.Png	[1610.48,1208.6,1610.48,1208.6,1608.47,1207.93,1608.47,1203.23,1609.14,1201.88,1609.14,1201.88,1611.16,1200.54,1611.83,1199.87,1611.83,1199.87,1613.17,1199.87,1613.17,1199.87,1615.19,1199.87,1616.53,1199.87,1617.2,1200.54,1617.88,1201.21,1618.55,1201.88,1619.89,1204.57,1621.23,1207.26,1621.91,1208.6,1623.92,1211.29,1625.94,1212.63,1627.28,1213.3,1628.63,1213.98,1629.97,1214.65,1631.98,1215.32,163…
8322430	130637	Blue bar	971287	2017-12-25-04-49-07-142I2.Png	[2746.29,879.69,2741.59,829.29,2678.77,841.25,2612.59,851.67,2568.91,855.7,2541.37,858.39,2535.66,859.39,2540.36,905.42,2578.99,902.39,2632.41,895.68,2697.91,888.29,2723.11,883.58,2746.29,879.69]
8322431	130031	red bar	971287	2017-12-25-04-49-07-142I2.Png	[2750.32,1025.01,2749.98,1071.71,2702.28,1078.09,2648.2,1083.46,2598.81,1086.15,2564.55,1087.5,2559.17,1041.81,2596.8,1039.12,2691.53,1031.39,2719.08,1028.71,2750.32,1025.01]
8322432	130029	P. arborea	971293	2018-01-09-06-24-46-280I2.Png	[1034.02,2022.24,1034.02,2022.24,1033.34,2023.59,1032.67,2028.29,1032,2029.63,1031.33,2031.65,1030.66,2032.99,1029.31,2035.68,1029.31,2035.68,1029.31,2037.7,1028.64,2039.71,1027.97,2041.05,1026.63,2042.4,1025.95,2043.74,1024.61,2045.76,1023.94,2047.1,1023.27,2047.77,1022.59,2049.12,1022.59,2049.12,1022.59,2051.13,1022.59,2051.13,1022.59,2052.48,1021.92,2053.82,1021.92,2055.16,1021.92,2056.51,1021…
8322433	130030	Blue coral	971293	2018-01-09-06-24-46-280I2.Png	[1451.92,827.14,1451.92,827.14,1452.93,825.13,1452.93,823.79,1452.93,823.79,1452.93,822.44,1453.27,821.43,1453.6,820.76,1453.6,820.76,1453.6,820.09,1453.6,820.09,1453.6,819.08,1453.6,819.08,1453.6,818.41,1453.94,817.74,1454.27,817.07,1454.61,816.39,1454.61,815.72,1454.61,815.05,1454.61,814.38,1454.27,813.37,1453.94,813.04,1453.94,812.36,1453.94,811.36,1454.27,811.02,1454.27,810.35,1454.61,810.01,…
8322434	130030	Blue coral	971293	2018-01-09-06-24-46-280I2.Png	[1483.84,825.13,1483.84,825.13,1481.15,822.11,1480.81,820.43,1480.14,819.42,1480.14,818.07,1480.14,817.4,1479.8,815.72,1479.8,815.05,1479.8,814.38,1479.8,813.37,1480.14,812.36,1480.14,811.36,1480.14,811.36,1480.14,810.35,1480.14,809.34,1480.14,809.34,1480.48,808,1480.81,807.66,1481.15,807.32,1481.15,807.32,1481.82,807.32,1482.49,806.65,1484.17,805.31,1484.84,804.97,1485.52,804.64,1485.52,804.64,1…
8322435	130637	Blue bar	971293	2018-01-09-06-24-46-280I2.Png	[2734.93,840.01,2743.67,885.7,2719.41,892.65,2675.74,899.37,2608.55,906.76,2557.16,912.14,2534.65,914.15,2527.59,867.79,2561.19,864.1,2598.48,861.07,2645.17,855.36,2705.98,843.61,2734.93,840.01]
8322436	130031	red bar	971293	2018-01-09-06-24-46-280I2.Png	[2751.33,1076.41,2749.65,1029.38,2729.16,1034.08,2698.59,1038.45,2663.98,1041.14,2629.05,1043.82,2586.05,1047.52,2554.8,1049.2,2561.19,1095.22,2591.09,1093.88,2624.68,1092.54,2669.36,1088.5,2713.37,1084.47,2751.33,1076.41]
8322843	130029	P. arborea	971306	2018-03-11-08-53-17-034I2.Png	[266.73,972.1,267.41,974.12,267.41,975.46,268.08,977.48,268.75,979.49,268.75,981.51,269.42,983.52,269.42,985.54,270.09,986.21,270.77,986.88,272.11,988.9,272.78,989.57,273.45,990.24,274.8,990.91,275.47,991.59,276.14,992.26,277.48,993.6,280.17,995.62,281.52,996.29,282.19,996.29,284.2,996.96,286.89,997.63,287.56,997.63,292.94,998.14,292.94,998.81,292.94,999.48,292.94,1000.15,292.94,1000.82,292.94,10…
8322844	130030	Blue coral	971306	2018-03-11-08-53-17-034I2.Png	[1261.78,582.58,1264.13,585.27,1264.47,585.27,1265.14,585.61,1265.48,586.61,1265.48,587.29,1265.48,587.96,1265.48,588.63,1265.48,589.3,1265.81,589.97,1266.15,590.98,1265.81,591.65,1265.81,592.32,1265.48,592.66,1265.14,593,1264.8,593.33,1264.47,594.34,1264.13,595.35,1264.47,596.02,1264.8,596.69,1264.8,597.7,1265.14,598.04,1265.81,598.04,1266.48,598.04,1266.82,598.04,1267.49,597.7,1268.16,597.36,12…
8322845	130030	Blue coral	971306	2018-03-11-08-53-17-034I2.Png	[1346.1,774.74,1346.1,774.74,1348.79,776.42,1350.13,777.09,1350.8,777.43,1351.48,777.76,1352.82,778.77,1353.49,778.77,1353.49,778.77,1354.16,778.77,1354.16,778.77,1354.84,778.77,1355.51,778.77,1357.19,778.77,1357.86,778.77,1357.86,778.77,1359.2,778.1,1359.54,777.76,1359.88,777.43,1360.21,776.42,1360.21,776.42,1360.21,775.41,1360.21,775.41,1360.21,774.4,1360.21,773.39,1360.21,773.39,1360.21,772.72…
8322846	130030	Blue coral	971306	2018-03-11-08-53-17-034I2.Png	[1279.92,1057.93,1279.92,1057.93,1279.25,1057.93,1278.91,1058.27,1278.58,1058.27,1277.91,1058.61,1277.23,1058.94,1276.56,1059.61,1275.89,1059.95,1275.55,1060.29,1274.88,1060.62,1274.21,1061.63,1273.88,1061.96,1273.54,1062.3,1273.54,1062.64,1273.2,1063.31,1272.87,1063.64,1272.53,1064.32,1272.2,1065.32,1271.86,1066,1271.86,1066.67,1271.52,1067.68,1271.19,1068.35,1271.19,1069.02,1270.85,1069.36,1270…
8322847	130637	Blue bar	971306	2018-03-11-08-53-17-034I2.Png	[2312.26,604.75,2317.97,649.77,2279,660.52,2244.4,665.89,2208.12,672.28,2177.21,678.32,2147.31,684.04,2139.92,639.02,2174.52,633.64,2220.21,625.92,2264.55,615.84,2291.09,609.46,2312.26,604.75]
8322848	130031	red bar	971306	2018-03-11-08-53-17-034I2.Png	[2338.46,781.46,2343.5,821.1,2306.88,832.52,2252.8,842.6,2214.16,847.97,2173.18,852,2166.8,810.01,2211.14,803.29,2268.25,795.9,2307.22,789.18,2338.46,781.46]
8322854	130029	P. arborea	971325	2018-05-23-00-43-52-907I2.Png	[107.84,995.79,108.16,999.06,109.12,1002.21,110.67,1005.12,112.76,1007.66,115.3,1009.75,118.21,1011.3,121.36,1012.26,124.63,1012.58,125.69,1012.48,126.98,1014.43,127.66,1015.1,128.33,1017.12,128.33,1019.13,129,1019.8,129.28,1020.09,128.99,1021.06,128.66,1024.34,128.99,1027.62,129.94,1030.77,131.5,1033.67,133.58,1036.22,136.13,1038.31,139.03,1039.86,140.07,1040.17,141.77,1041.3,143.78,1041.98,147.…
8322858	130030	Blue coral	971325	2018-05-23-00-43-52-907I2.Png	[1110.61,613.49,1110.61,613.49,1111.28,613.15,1111.62,613.15,1111.95,612.82,1112.63,612.14,1112.63,612.14,1112.96,611.47,1113.3,610.46,1113.3,610.46,1113.3,609.46,1113.63,608.79,1113.63,608.79,1113.63,608.11,1113.63,608.11,1113.63,607.44,1113.63,606.77,1113.63,606.1,1113.63,606.1,1113.63,605.09,1113.63,605.09,1113.63,604.42,1113.97,603.75,1113.97,603.75,1114.3,602.4,1114.64,601.73,1114.98,601.06,…
8322861	130030	Blue coral	971325	2018-05-23-00-43-52-907I2.Png	[1095.16,722.33,1095.16,722.33,1095.16,723,1094.82,724.68,1094.82,725.36,1094.48,726.03,1094.48,726.36,1094.48,727.04,1094.48,727.37,1094.48,728.04,1094.48,728.71,1094.48,729.05,1094.15,729.39,1093.81,729.72,1093.48,730.06,1093.14,730.73,1092.47,731.07,1091.13,731.07,1090.12,731.07,1089.45,731.07,1088.44,731.07,1087.43,731.07,1085.75,731.4,1084.74,731.74,1084.07,732.07,1083.73,732.41,1083.4,732.7…
8322862	130030	Blue coral	971325	2018-05-23-00-43-52-907I2.Png	[939.28,747.19,939.28,747.19,940.29,747.86,941.3,750.21,941.63,751.56,941.97,752.9,942.3,753.24,942.64,753.91,942.98,754.58,942.98,755.59,943.31,756.26,943.31,756.26,943.65,757.27,943.98,757.94,944.32,758.61,944.32,758.61,944.32,759.62,944.32,759.62,944.32,760.63,944.32,760.63,944.32,761.64,944.66,762.31,944.66,762.31,944.66,762.98,944.66,762.98,944.66,763.99,944.66,763.99,944.66,764.66,944.99,76…
8322863	130030	Blue coral	971325	2018-05-23-00-43-52-907I2.Png	[875.45,732.41,875.45,732.41,876.13,732.41,876.46,732.07,876.8,732.07,878.81,732.75,879.48,733.08,880.16,733.42,880.83,733.75,881.5,734.43,882.17,735.1,882.51,735.43,882.84,735.77,883.18,736.11,883.18,736.11,883.52,737.11,883.85,737.79,883.85,737.79,883.85,738.46,883.85,739.13,883.52,740.14,883.18,740.47,882.51,741.82,882.17,742.15,881.84,742.49,881.5,742.82,881.16,743.5,880.83,743.83,880.49,744.…
8322864	130030	Blue coral	971325	2018-05-23-00-43-52-907I2.Png	[857.65,786.5,857.65,786.5,856.98,786.16,857.31,785.82,857.98,785.49,859.33,784.48,860.34,783.81,861.01,783.47,861.34,783.14,861.34,783.14,862.35,782.8,862.69,782.46,863.36,782.13,863.36,782.13,864.37,782.13,864.37,782.13,865.38,782.46,866.38,783.47,867.05,783.81,867.05,783.81,868.4,784.14,868.73,784.48,869.74,785.15,870.41,785.82,870.75,786.16,871.42,786.5,872.09,786.83,872.43,787.17,872.77,787.…
8322865	130030	Blue coral	971325	2018-05-23-00-43-52-907I2.Png	[852.27,851,852.27,851,851.6,851,850.93,851.33,850.26,851.67,849.59,852,848.58,852.34,848.24,852.34,846.9,852.68,846.56,852.68,846.23,853.01,845.55,853.35,844.88,853.68,844.21,854.36,843.88,854.69,843.54,855.03,843.54,855.03,843.2,855.7,843.2,855.7,843.2,856.37,843.2,856.37,843.2,857.04,843.2,857.71,843.2,858.39,843.2,858.39,843.2,859.06,843.2,859.06,843.2,860.4,843.2,860.4,843.54,861.41,844.21,8…
8322866	130030	Blue coral	971325	2018-05-23-00-43-52-907I2.Png	[847.57,833.19,847.57,833.19,848.24,833.19,849.59,833.86,849.92,834.2,850.59,834.87,850.59,834.87,850.93,835.88,851.6,836.89,852.27,837.89,852.61,838.23,853.28,838.9,853.62,839.24,853.62,839.24,854.29,839.24,854.29,839.24,854.96,839.24,855.63,839.24,856.3,839.24,856.3,839.24,857.31,838.9,857.31,838.9,858.32,838.57,859.33,838.23,860,837.89,860.67,837.56,860.67,837.56,861.68,837.22,862.35,836.89,86…
8322867	130030	Blue coral	971325	2018-05-23-00-43-52-907I2.Png	[1109.27,811.02,1109.27,811.02,1109.6,812.03,1109.6,814.04,1109.6,814.71,1109.6,815.05,1109.6,815.72,1109.6,816.06,1109.27,816.39,1108.93,817.4,1108.93,817.74,1108.93,818.07,1108.93,818.41,1108.93,819.08,1108.93,819.42,1108.59,819.75,1108.59,820.43,1108.59,820.76,1108.59,821.1,1108.59,821.43,1108.59,821.77,1108.59,822.44,1108.93,823.11,1109.27,823.45,1109.94,824.12,1110.27,824.46,1110.61,824.79,1…
8322868	130030	Blue coral	971325	2018-05-23-00-43-52-907I2.Png	[1108.59,854.36,1108.59,854.36,1106.91,856.71,1106.58,857.38,1106.24,857.71,1105.57,858.39,1104.9,858.72,1104.56,859.06,1103.55,859.39,1103.22,859.73,1102.55,860.07,1101.88,860.4,1101.54,860.74,1101.2,861.07,1100.87,861.75,1100.87,862.42,1100.87,862.75,1100.87,863.09,1100.87,863.76,1100.87,864.1,1101.54,865.11,1101.88,865.78,1101.88,866.11,1101.88,866.45,1101.88,866.79,1101.88,867.12,1102.21,867.…
8322869	130030	Blue coral	971325	2018-05-23-00-43-52-907I2.Png	[1137.82,851,1137.82,851,1140.51,851.33,1141.18,851.33,1142.86,851.33,1143.53,851,1144.88,850.32,1146.22,849.99,1146.55,849.65,1147.23,849.32,1147.9,848.98,1147.9,848.98,1148.91,848.64,1149.91,848.31,1149.91,848.31,1150.92,847.97,1151.59,847.97,1151.59,847.97,1152.6,847.97,1153.27,848.31,1154.62,848.98,1155.29,849.32,1155.63,849.65,1155.63,849.99,1155.96,850.66,1156.3,851,1156.3,851.67,1156.63,85…
8322870	130030	Blue coral	971325	2018-05-23-00-43-52-907I2.Png	[1178.8,948.75,1178.8,948.75,1177.8,949.09,1176.79,949.43,1176.12,949.76,1175.78,949.76,1175.45,950.1,1175.11,950.1,1174.44,950.43,1174.1,950.43,1173.77,950.77,1173.09,951.11,1172.09,951.78,1171.41,952.11,1171.08,952.45,1170.41,952.79,1170.07,953.12,1169.73,953.79,1169.73,954.13,1169.4,954.8,1169.4,955.81,1169.4,956.48,1169.4,956.82,1169.4,957.49,1169.73,958.5,1170.07,958.83,1170.41,959.5,1170.74…
8322871	130030	Blue coral	971325	2018-05-23-00-43-52-907I2.Png	[1136.81,933.64,1136.81,933.64,1138.83,934.31,1139.84,934.31,1140.51,934.31,1141.85,934.31,1143.2,934.64,1143.87,934.64,1145.21,934.64,1145.21,934.64,1146.55,934.64,1146.55,934.64,1147.23,934.64,1147.9,934.98,1147.9,934.98,1148.91,935.32,1149.58,935.32,1150.25,935.65,1151.59,936.32,1151.93,936.66,1152.6,937,1152.6,937.67,1152.27,938.34,1151.93,939.01,1151.93,939.68,1151.59,940.69,1151.26,941.7,11…
8322872	130030	Blue coral	971325	2018-05-23-00-43-52-907I2.Png	[1149.24,1029.04,1149.24,1029.04,1148.57,1029.38,1147.23,1031.39,1146.89,1031.73,1146.22,1032.07,1145.88,1032.4,1144.88,1033.07,1144.2,1033.41,1143.87,1033.75,1143.2,1034.08,1141.85,1034.75,1141.85,1034.75,1140.84,1035.09,1140.84,1035.09,1140.17,1035.43,1140.17,1035.76,1140.17,1036.1,1140.17,1036.77,1140.17,1037.44,1140.17,1037.78,1140.51,1038.45,1140.84,1038.79,1141.52,1039.46,1142.19,1039.79,11…
8322873	130030	Blue coral	971325	2018-05-23-00-43-52-907I2.Png	[1181.83,1005.53,1181.83,1005.53,1181.16,1004.86,1180.82,1004.86,1179.48,1004.52,1178.13,1004.52,1178.13,1004.52,1177.13,1004.52,1177.13,1004.52,1176.12,1004.52,1175.45,1004.52,1175.11,1004.86,1174.44,1004.86,1173.43,1005.53,1172.76,1005.86,1171.75,1006.54,1171.08,1007.21,1170.74,1007.54,1170.41,1008.55,1170.07,1008.89,1169.4,1009.89,1169.06,1010.23,1169.06,1010.57,1168.73,1010.9,1168.39,1011.57,…
8322874	130030	Blue coral	971325	2018-05-23-00-43-52-907I2.Png	[1152.6,1008.89,1152.6,1008.89,1153.27,1008.55,1154.62,1008.21,1155.96,1008.21,1157.98,1008.21,1157.98,1008.21,1159.32,1008.21,1159.99,1008.89,1160.33,1009.22,1160.66,1009.56,1160.66,1009.89,1160.66,1010.23,1160.66,1010.57,1161,1011.91,1161,1012.25,1161,1012.92,1161,1013.93,1161,1014.6,1161,1014.93,1161,1015.94,1160.66,1016.61,1160.66,1016.95,1159.99,1017.96,1159.66,1018.29,1159.32,1018.96,1158.9…
8322875	130030	Blue coral	971325	2018-05-23-00-43-52-907I2.Png	[1179.81,1109,1179.81,1109,1180.48,1106.31,1180.82,1105.64,1180.82,1104.96,1181.16,1103.96,1181.16,1103.96,1181.49,1103.29,1181.83,1102.61,1181.83,1102.61,1182.16,1101.61,1182.16,1100.6,1182.5,1099.93,1182.84,1099.25,1183.17,1098.25,1183.51,1097.24,1183.84,1096.57,1184.18,1095.56,1184.18,1094.89,1184.85,1093.88,1185.19,1093.54,1185.52,1093.21,1185.52,1093.21,1185.86,1092.2,1186.2,1091.86,1186.2,1…
8322876	130030	Blue coral	971325	2018-05-23-00-43-52-907I2.Png	[1023.6,982.68,1023.6,982.68,1021.59,983.36,1020.91,983.36,1019.57,984.03,1018.56,984.7,1017.89,985.04,1017.55,985.37,1017.55,985.71,1017.55,986.38,1017.55,986.71,1017.22,988.39,1016.88,988.73,1016.88,989.07,1016.88,989.4,1016.88,989.74,1016.88,990.07,1016.55,990.41,1016.55,991.08,1016.21,991.75,1015.54,992.43,1015.2,992.76,1014.87,993.1,1014.53,993.43,1013.86,994.11,1013.19,994.78,1012.85,995.11…
8322877	130030	Blue coral	971325	2018-05-23-00-43-52-907I2.Png	[1175.45,854.02,1175.45,854.02,1174.77,854.02,1173.77,856.04,1173.43,856.37,1173.09,857.04,1173.09,857.38,1173.09,857.71,1173.09,858.05,1173.77,859.39,1174.77,860.4,1175.11,860.74,1175.45,861.07,1176.12,862.08,1176.79,862.75,1177.13,863.09,1178.13,863.09,1179.48,862.42,1179.48,861.75,1179.48,861.75,1179.81,860.74,1180.15,860.4,1180.82,859.06,1181.16,858.72,1181.16,858.72,1181.49,858.05,1181.49,85…
8322878	130030	Blue coral	971325	2018-05-23-00-43-52-907I2.Png	[1096.5,950.77,1096.5,950.77,1097.51,950.43,1098.85,950.1,1098.85,950.1,1100.2,950.1,1101.54,949.76,1101.54,949.76,1103.89,949.76,1104.56,949.76,1105.23,949.43,1106.58,949.09,1107.25,948.75,1107.92,948.75,1107.92,948.75,1108.93,948.75,1109.6,948.42,1109.6,948.42,1110.27,948.42,1110.27,948.42,1110.95,948.75,1110.95,949.09,1110.95,949.76,1110.61,950.1,1110.61,950.43,1110.27,951.11,1110.27,951.44,11…
8322879	130030	Blue coral	971325	2018-05-23-00-43-52-907I2.Png	[1082.05,1011.91,1082.05,1011.91,1082.73,1012.92,1083.4,1013.93,1083.73,1014.93,1084.07,1015.27,1084.41,1015.94,1084.74,1016.61,1084.74,1017.29,1084.74,1018.29,1084.74,1018.63,1084.74,1019.3,1084.74,1019.97,1084.74,1020.31,1084.74,1020.98,1084.41,1021.65,1084.07,1022.32,1083.73,1023,1083.4,1023.67,1082.73,1024.68,1082.39,1025.01,1081.72,1025.68,1081.38,1026.36,1081.05,1026.69,1080.71,1027.03,1080…
8322881	130031	red bar	971325	2018-05-23-00-43-52-907I2.Png	[2147.98,793.89,2154.37,832.52,2121.78,842.26,2094.57,849.32,2070.05,853.35,2035.11,858.72,2012.94,862.08,1995.13,863.76,1988.41,823.45,2016.63,818.07,2058.63,811.02,2088.86,805.98,2119.77,800.27,2147.98,793.89]
8322882	130637	Blue bar	971325	2018-05-23-00-43-52-907I2.Png	[2119.43,622.89,2126.82,666.9,2103.98,673.29,2074.75,678.66,2051.23,683.03,2021.67,688.74,2003.2,692.77,1973.97,698.14,1966.24,699.82,1958.52,657.5,1985.05,651.79,2012.6,647.08,2043.84,641.37,2071.05,634.99,2092.22,628.94,2119.43,622.89]
8323742	130029	P. arborea	971329	2018-06-11-12-05-54-280I2.Png	[272.45,998.14,272.78,999.14,273.12,999.82,273.45,1000.82,273.79,1001.16,274.13,1001.83,274.46,1002.84,274.8,1003.51,275.13,1004.18,275.47,1004.86,275.8,1006.54,276.14,1006.87,276.81,1008.21,277.15,1009.22,277.48,1009.89,278.16,1011.24,278.49,1011.57,278.83,1011.91,279.16,1012.25,279.5,1012.58,280.17,1012.92,281.18,1013.59,281.52,1013.93,281.85,1014.26,282.19,1014.6,283.2,1015.27,284.2,1015.94,28…
8323744	130030	Blue coral	971329	2018-06-11-12-05-54-280I2.Png	[1254.05,612.48,1254.05,612.48,1255.06,610.46,1255.4,609.46,1255.4,609.46,1256.07,608.11,1256.41,607.78,1257.08,606.77,1257.41,606.43,1257.75,606.1,1258.09,605.76,1258.42,605.09,1258.76,604.75,1259.09,604.42,1259.77,604.08,1260.1,603.75,1260.77,603.41,1260.77,603.41,1261.45,603.07,1261.45,603.07,1262.45,602.74,1263.13,602.4,1263.13,602.4,1264.13,602.4,1264.8,602.07,1265.81,601.73,1266.48,601.39,1…
8323745	130030	Blue coral	971329	2018-06-11-12-05-54-280I2.Png	[1271.86,649.43,1271.86,649.43,1272.53,649.43,1274.21,648.76,1274.88,648.43,1275.55,648.09,1275.55,648.09,1276.23,648.09,1276.56,647.75,1277.57,647.42,1277.57,647.42,1278.58,647.08,1279.25,646.75,1279.25,646.75,1280.59,646.75,1281.27,646.75,1281.94,646.75,1282.61,646.75,1283.62,646.75,1283.62,646.75,1284.63,647.08,1285.3,647.08,1286.3,647.42,1287.31,647.75,1288.66,648.76,1289.33,649.43,1289.33,64…
8323746	130030	Blue coral	971329	2018-06-11-12-05-54-280I2.Png	[1209.04,767.01,1209.04,767.01,1209.71,767.01,1210.38,767.01,1210.72,767.01,1211.39,767.01,1212.4,767.35,1212.73,767.68,1212.73,767.68,1213.41,767.68,1213.74,768.02,1214.08,768.36,1214.08,768.69,1214.08,769.03,1214.08,769.36,1214.08,769.7,1214.08,770.04,1214.08,770.37,1214.08,770.71,1214.08,771.04,1214.08,771.38,1213.74,772.05,1213.74,772.39,1213.74,772.72,1213.41,773.06,1213.07,773.73,1212.73,77…
8323747	130030	Blue coral	971329	2018-06-11-12-05-54-280I2.Png	[1221.8,753.24,1221.8,753.24,1221.13,753.57,1220.8,753.57,1219.79,753.57,1219.45,753.57,1219.12,753.57,1218.78,753.57,1218.45,753.57,1217.77,753.24,1216.43,752.57,1215.76,752.23,1215.42,751.89,1215.09,751.56,1215.09,751.56,1214.75,750.89,1214.75,750.89,1214.75,750.21,1214.75,750.21,1215.09,749.54,1215.42,749.21,1215.76,748.87,1216.09,748.54,1216.43,748.2,1216.77,747.86,1217.1,747.53,1217.44,747.1…
8323750	130030	Blue coral	971329	2018-06-11-12-05-54-280I2.Png	[1323.59,788.18,1323.59,788.18,1324.27,788.51,1325.95,788.51,1326.62,788.51,1326.62,788.51,1327.29,788.51,1327.29,788.51,1328.3,788.51,1328.3,788.51,1329.3,788.51,1329.3,788.51,1330.31,788.51,1331.32,788.51,1331.32,788.51,1331.99,788.51,1333,788.51,1333.67,788.85,1335.02,788.85,1335.69,788.85,1335.69,788.85,1337.03,789.18,1337.37,789.86,1337.37,790.53,1337.03,790.86,1337.37,791.87,1337.7,792.54,1…
8323807	130030	Blue coral	971329	2018-06-11-12-05-54-280I2.Png	[1275.55,712.25,1275.55,712.25,1274.88,712.59,1274.88,713.26,1274.21,714.27,1274.21,714.94,1274.21,715.61,1273.88,715.95,1273.88,716.29,1273.54,716.62,1272.87,717.29,1272.53,717.63,1272.2,717.96,1271.86,718.3,1271.52,718.3,1271.19,718.64,1270.85,718.64,1270.52,718.64,1270.18,718.97,1269.84,718.97,1269.51,719.31,1268.84,719.31,1268.16,719.64,1266.82,719.98,1266.48,719.98,1265.81,720.32,1265.48,720…
8323817	130030	Blue coral	971329	2018-06-11-12-05-54-280I2.Png	[1022.93,740.47,1022.93,740.47,1022.26,740.81,1021.92,741.14,1021.25,741.82,1021.25,742.49,1021.25,742.82,1021.25,743.5,1021.25,744.17,1021.25,744.5,1021.25,744.84,1021.25,745.18,1021.25,746.18,1021.25,746.52,1020.91,746.86,1020.91,747.53,1020.91,747.86,1020.58,748.54,1020.58,748.87,1020.24,749.54,1019.57,750.21,1019.23,750.55,1018.56,750.89,1018.23,751.22,1017.89,751.56,1017.22,752.57,1016.88,75…
8323822	130030	Blue coral	971329	2018-06-11-12-05-54-280I2.Png	[991.02,769.7,991.02,769.7,990.34,770.04,990.01,770.37,988.66,771.04,987.99,771.04,987.66,771.38,987.32,771.71,986.98,772.05,986.65,772.05,985.98,772.39,985.64,772.72,985.3,773.06,984.97,773.39,984.3,773.73,984.3,774.07,984.3,774.4,984.3,774.74,984.3,775.07,984.3,775.41,984.3,775.75,984.3,776.08,984.3,776.42,984.63,777.09,984.97,777.76,985.3,778.1,985.98,778.77,986.31,779.11,986.65,779.44,987.32,…
8323835	130030	Blue coral	971329	2018-06-11-12-05-54-280I2.Png	[1352.82,1079.43,1352.82,1079.43,1356.18,1080.44,1357.19,1080.78,1358.2,1081.45,1359.2,1081.79,1360.88,1082.79,1361.55,1083.13,1361.89,1083.46,1362.56,1084.47,1362.9,1084.81,1362.9,1084.81,1363.23,1085.82,1363.57,1086.49,1363.57,1086.49,1363.57,1087.5,1363.57,1087.5,1363.57,1088.17,1363.57,1088.17,1363.23,1089.51,1362.9,1089.85,1361.89,1090.52,1361.22,1091.19,1360.55,1091.53,1359.88,1092.2,1359.5…
8323847	130030	Blue coral	971329	2018-06-11-12-05-54-280I2.Png	[1317.55,1013.93,1317.55,1013.93,1316.54,1013.59,1314.86,1012.58,1313.85,1012.25,1312.84,1012.25,1312.17,1012.25,1311.84,1012.25,1311.5,1011.91,1310.83,1011.91,1310.16,1011.57,1309.82,1011.57,1309.48,1011.57,1309.15,1011.57,1308.48,1011.57,1308.14,1011.57,1307.8,1011.57,1307.47,1011.57,1307.13,1011.57,1306.8,1011.57,1305.79,1011.91,1305.45,1011.91,1305.12,1012.25,1304.78,1012.58,1304.11,1012.92,1…
8323848	130030	Blue coral	971329	2018-06-11-12-05-54-280I2.Png	[1278.24,943.71,1278.24,943.71,1277.91,944.39,1276.56,946.07,1276.23,946.4,1275.89,947.07,1275.55,947.41,1275.22,947.75,1274.88,948.08,1274.55,948.42,1274.21,948.75,1273.88,949.43,1273.54,949.76,1273.2,950.43,1272.87,950.77,1272.53,951.11,1272.2,951.44,1271.86,952.11,1271.86,952.45,1271.52,953.12,1271.52,953.46,1270.85,954.13,1270.52,954.46,1270.18,955.14,1270.18,955.47,1270.52,956.14,1270.85,956…
8323849	130030	Blue coral	971329	2018-06-11-12-05-54-280I2.Png	[1314.19,959.5,1314.19,959.5,1312.84,960.18,1311.84,960.85,1310.83,961.86,1310.49,962.19,1310.16,962.53,1309.82,963.2,1309.48,963.87,1309.15,964.21,1308.48,965.21,1308.48,965.55,1308.48,966.22,1308.48,966.56,1308.48,967.23,1309.15,968.24,1309.48,968.57,1310.16,968.91,1310.16,968.91,1310.83,968.91,1310.83,968.91,1311.5,968.91,1311.5,968.91,1312.17,968.91,1312.17,968.91,1313.18,968.57,1313.85,968.2…
8323850	130030	Blue coral	971329	2018-06-11-12-05-54-280I2.Png	[1272.87,977.31,1272.87,977.31,1272.2,977.98,1271.52,979.32,1271.19,980,1270.85,980.67,1270.85,981,1270.85,981.68,1270.85,982.35,1270.85,982.68,1270.85,983.02,1270.85,983.69,1270.85,985.04,1270.85,985.37,1270.85,985.71,1270.85,986.71,1271.19,987.72,1271.19,988.39,1271.52,989.07,1271.52,989.4,1272.2,990.41,1272.87,991.08,1272.2,991.08,1272.2,991.42,1272.87,992.43,1272.87,992.43,1273.54,992.76,1273…
8323851	130030	Blue coral	971329	2018-06-11-12-05-54-280I2.Png	[1246.33,876.19,1246.33,876.19,1243.98,877.2,1243.64,877.2,1242.97,877.54,1242.3,877.87,1241.63,878.21,1241.29,878.54,1240.95,878.54,1239.95,879.21,1238.94,879.89,1238.27,880.22,1237.26,880.89,1236.92,881.23,1236.59,881.9,1236.25,882.57,1235.91,883.58,1235.91,884.59,1235.91,885.26,1235.91,886.27,1235.91,887.28,1235.91,888.96,1235.91,889.29,1236.25,889.96,1237.26,891.31,1237.59,891.64,1237.93,892.…
8323852	130030	Blue coral	971329	2018-06-11-12-05-54-280I2.Png	[1290,863.09,1290,863.09,1287.65,863.43,1286.98,863.43,1286.64,863.43,1285.97,863.76,1283.95,863.76,1282.61,863.76,1281.94,863.76,1281.27,863.76,1280.93,863.76,1279.25,864.1,1277.91,864.43,1276.9,864.77,1275.89,865.11,1275.55,865.44,1275.22,865.78,1274.88,866.11,1274.88,867.12,1274.88,867.79,1275.55,869.14,1276.23,869.81,1276.9,870.14,1277.91,870.48,1278.91,870.82,1280.59,870.82,1280.59,870.82,12…
8323853	130031	red bar	971329	2018-06-11-12-05-54-280I2.Png	[2305.2,806.99,2313.27,847.3,2290.76,854.02,2263.55,860.74,2205.09,871.15,2183.93,873.5,2165.12,876.19,2145.63,878.21,2137.91,836.21,2157.05,833.86,2189.3,828.82,2220.55,823.79,2252.13,819.42,2280.34,814.38,2305.2,806.99]
8323854	130637	Blue bar	971329	2018-06-11-12-05-54-280I2.Png	[2278.33,632.3,2286.73,677.65,2265.23,683.7,2233.31,690.75,2199.05,696.46,2169.82,701.17,2141.6,706.21,2116.74,710.91,2108.68,666.57,2125.14,663.88,2152.02,659.51,2187.63,653.8,2216.85,648.43,2247.42,640.36,2260.86,638.01,2278.33,632.3]
8326873	130029	P. arborea	971291	2018-01-04-05-12-41-092I2.Png	[968.17,2206.34,670.53,2206.34,666.16,2196.43,665.49,2195.42,664.82,2194.41,664.48,2194.07,663.81,2193.4,663.48,2193.07,663.14,2192.73,662.13,2192.06,661.8,2191.72,661.13,2191.39,660.79,2191.05,659.78,2190.38,658.77,2190.04,658.1,2189.71,656.76,2189.04,656.09,2188.7,655.41,2188.36,654.74,2188.03,653.4,2187.36,652.39,2186.68,651.72,2186.35,651.05,2186.01,650.71,2185.68,650.38,2185.34,649.7,2184.67…
8326874	130030	Blue coral	971291	2018-01-04-05-12-41-092I2.Png	[1576.89,810.01,1576.89,810.01,1576.89,809.34,1576.89,807.32,1576.89,807.32,1576.55,805.98,1576.22,805.64,1576.22,805.64,1576.22,804.64,1576.22,803.63,1576.22,802.29,1576.22,802.29,1576.22,801.61,1576.22,800.94,1576.22,800.27,1576.22,800.27,1576.22,799.26,1576.22,799.26,1576.22,798.59,1576.22,798.59,1576.22,797.92,1576.22,797.92,1576.22,797.25,1576.22,796.57,1576.22,796.57,1576.22,795.23,1576.22,…
8326875	130030	Blue coral	971291	2018-01-04-05-12-41-092I2.Png	[1591,1292.75,1591,1292.75,1590.33,1292.75,1589.66,1293.09,1588.98,1294.77,1588.65,1295.44,1588.65,1295.78,1588.31,1296.45,1588.31,1296.79,1587.98,1297.12,1587.64,1297.79,1587.3,1298.13,1587.3,1298.13,1585.96,1298.8,1585.29,1299.14,1584.95,1299.47,1584.95,1299.47,1584.28,1299.81,1583.61,1300.14,1582.94,1300.48,1582.6,1300.82,1581.93,1301.15,1581.59,1301.49,1580.92,1301.82,1580.59,1302.16,1579.91,…
8326876	130637	Blue bar	971291	2018-01-04-05-12-41-092I2.Png	[2739.87,833.11,2748.27,881.82,2725.8,886.94,2702.62,890.97,2680.78,893.66,2653.23,896.68,2620.31,900.04,2585.04,904.75,2558.5,907.43,2539.02,909.79,2532.3,863.43,2549.09,860.4,2573.28,858.39,2604.52,855.7,2639.8,851.67,2676.08,844.28,2716.05,838.23,2739.87,833.11]
8326877	130031	red bar	971291	2018-01-04-05-12-41-092I2.Png	[2750.32,1027.36,2750.32,1072.38,2724.79,1078.43,2692.88,1082.46,2653.91,1085.48,2622.66,1088.17,2581.68,1091.19,2564.21,1091.19,2556.82,1044.16,2578.66,1043.15,2612.92,1040.8,2664.32,1037.11,2687.5,1035.09,2721.43,1031.73,2750.32,1027.36]
8326879	130029	P. arborea	971285	2017-12-20-04-37-12-104I2.Png	[618.8,1240.85,619.47,1242.2,620.14,1243.54,620.14,1244.88,620.14,1246.23,620.14,1247.57,620.14,1249.59,620.14,1250.93,620.14,1252.95,620.14,1254.29,620.14,1255.63,620.14,1256.98,620.81,1257.65,620.81,1258.99,620.81,1260.34,623.5,1261.01,624.84,1261.01,626.19,1261.68,627.53,1262.35,628.2,1263.02,628.88,1263.7,630.89,1264.37,631.56,1265.04,632.91,1265.71,634.25,1267.05,634.92,1267.73,636.27,1268.4…
8326883	130030	Blue coral	971285	2017-12-20-04-37-12-104I2.Png	[1608.13,816.73,1608.13,816.73,1608.8,816.39,1608.47,815.39,1608.47,814.71,1608.13,814.04,1607.46,813.04,1607.13,812.36,1606.79,812.03,1606.45,811.36,1606.12,811.02,1605.78,810.68,1605.45,810.01,1605.11,809.68,1604.77,809,1604.77,809,1604.77,808.33,1604.77,807.66,1604.77,807.66,1604.77,806.65,1605.11,805.98,1605.45,805.31,1605.78,804.97,1605.78,804.3,1606.12,803.63,1606.12,803.63,1606.45,802.29,1…
8326884	130030	Blue coral	971285	2017-12-20-04-37-12-104I2.Png	[1627.28,1230.94,1627.28,1230.94,1626.61,1230.94,1625.94,1231.28,1625.27,1231.61,1624.93,1231.61,1624.59,1231.61,1624.26,1231.95,1623.92,1231.95,1623.59,1232.29,1623.25,1232.29,1622.91,1232.62,1621.91,1232.96,1621.57,1233.29,1620.9,1233.63,1620.56,1233.63,1619.89,1233.96,1619.55,1234.3,1619.22,1234.64,1619.22,1235.31,1618.88,1235.98,1618.88,1236.32,1618.88,1236.99,1618.88,1237.66,1618.88,1238,161…
8326885	130030	Blue coral	971285	2017-12-20-04-37-12-104I2.Png	[1623.25,1256.47,1623.25,1256.47,1622.58,1255.8,1621.57,1254.79,1621.23,1254.46,1619.89,1254.12,1619.55,1253.79,1619.22,1253.79,1618.55,1253.79,1618.21,1253.79,1617.54,1253.79,1617.2,1253.79,1616.87,1253.79,1616.53,1253.79,1615.86,1253.79,1614.85,1253.79,1614.52,1254.12,1613.84,1254.12,1613.51,1254.46,1612.84,1254.79,1612.5,1255.13,1612.16,1255.13,1611.83,1255.46,1611.49,1255.46,1610.82,1255.8,16…
8326886	130030	Blue coral	971285	2017-12-20-04-37-12-104I2.Png	[1680.36,1305.18,1680.36,1305.18,1681.03,1304.85,1683.72,1303.84,1684.73,1303.5,1684.73,1303.5,1686.07,1303.5,1687.08,1303.5,1687.75,1303.5,1687.75,1303.5,1688.76,1303.5,1688.76,1303.5,1689.43,1303.5,1689.43,1303.5,1690.77,1304.18,1690.77,1304.51,1691.11,1305.52,1691.45,1306.19,1691.45,1306.53,1691.45,1307.2,1691.45,1307.87,1691.45,1308.21,1691.45,1308.88,1691.45,1309.21,1691.45,1309.89,1691.11,1…
8326887	130031	red bar	971285	2017-12-20-04-37-12-104I2.Png	[2750.99,1021.65,2749.98,1068.68,2723.45,1074.06,2684.48,1078.43,2651.89,1081.79,2610.57,1084.47,2566.23,1086.49,2558.84,1038.11,2581.01,1038.45,2614.94,1034.75,2635.09,1034.08,2665.33,1032.07,2698.59,1029.04,2721.77,1026.69,2750.99,1021.65]
8326888	130637	Blue bar	971285	2017-12-20-04-37-12-104I2.Png	[2743,828.49,2751.33,876.19,2726.8,881.9,2694.89,886.94,2662.3,889.96,2639.8,893.32,2602.84,897.36,2564.55,902.06,2540.7,904.75,2532.97,856.04,2564.55,853.35,2597.8,849.99,2631.4,846.63,2689.85,837.89,2715.38,833.86,2743,828.49]
8326889	130029	P. arborea	971301	2018-02-26-20-19-43-329I2.Png	[818.34,1861.66,818.34,1861.66,816.33,1861.66,813.64,1861.66,812.3,1861.66,811.63,1860.99,810.95,1860.99,810.28,1860.32,809.61,1860.32,808.27,1859.65,807.59,1859.65,806.25,1858.3,805.58,1857.63,804.91,1856.96,804.23,1856.29,803.56,1854.95,802.89,1853.6,802.22,1852.26,801.55,1850.91,800.88,1849.57,800.2,1848.9,798.86,1846.88,798.19,1846.21,797.52,1845.54,796.84,1844.87,796.17,1844.2,794.83,1842.85…
8326890	130030	Blue coral	971301	2018-02-26-20-19-43-329I2.Png	[1022.59,706.54,1022.59,706.54,1023.94,706.21,1025.28,705.54,1026.29,704.86,1026.29,704.86,1027.97,704.53,1027.97,704.53,1028.64,704.53,1028.64,704.53,1029.98,704.53,1030.66,704.53,1030.66,704.53,1031.66,704.86,1032,705.54,1032.34,706.88,1032.34,707.89,1032.34,709.23,1032.34,709.57,1033.34,710.57,1034.02,711.25,1034.35,711.58,1034.35,712.59,1034.35,712.93,1034.35,713.6,1034.35,714.27,1034.02,714.…
8326891	130030	Blue coral	971301	2018-02-26-20-19-43-329I2.Png	[1090.79,726.36,1090.79,726.36,1090.45,728.38,1089.78,730.06,1089.45,731.4,1089.11,732.75,1088.44,733.75,1088.44,734.09,1088.1,734.76,1087.77,735.1,1087.43,735.77,1087.09,736.44,1086.42,737.11,1086.09,737.45,1085.75,738.12,1085.41,738.46,1084.41,739.46,1083.73,739.8,1083.4,740.14,1083.06,740.47,1082.73,740.47,1082.05,741.14,1081.05,741.82,1080.38,742.49,1080.04,742.82,1080.38,743.83,1081.05,744.8…
8326892	130030	Blue coral	971301	2018-02-26-20-19-43-329I2.Png	[1025.28,792.88,1025.28,792.88,1027.3,793.55,1028.64,794.22,1028.98,794.56,1029.98,795.23,1030.32,795.9,1030.32,796.57,1030.66,797.25,1030.66,797.92,1030.66,798.59,1030.99,799.26,1030.99,799.6,1030.99,800.27,1031.33,801.61,1031.66,802.62,1031.66,803.63,1031.66,803.96,1031.66,804.3,1032,805.64,1032.34,806.32,1032.67,806.99,1033.01,807.32,1033.68,808,1033.68,808.67,1033.68,809.34,1033.68,810.01,103…
8326893	130030	Blue coral	971301	2018-02-26-20-19-43-329I2.Png	[1040.4,865.78,1042.08,867.12,1043.42,868.46,1043.76,869.14,1044.43,870.14,1045.1,871.15,1045.77,871.82,1046.11,872.16,1046.78,872.83,1047.12,873.17,1047.79,873.5,1047.79,873.84,1048.13,874.85,1048.13,875.18,1048.46,875.86,1048.46,876.53,1048.46,876.86,1048.46,877.2,1048.46,877.87,1048.46,878.21,1048.46,878.54,1048.46,879.21,1048.46,879.55,1048.13,879.89,1047.79,880.22,1047.45,880.22,1047.12,880.…
8326894	130030	Blue coral	971301	2018-02-26-20-19-43-329I2.Png	[1176.45,878.88,1176.45,878.88,1177.46,879.21,1178.47,879.55,1178.8,879.89,1179.81,880.89,1180.15,881.57,1180.15,881.9,1180.48,882.24,1180.82,882.91,1181.16,883.25,1181.16,883.58,1181.16,883.92,1181.16,884.25,1181.16,884.93,1181.16,885.6,1181.16,886.27,1180.82,886.61,1180.15,887.61,1179.14,888.62,1178.8,888.96,1178.13,888.96,1177.46,889.63,1176.45,890.97,1176.12,891.31,1175.78,891.64,1175.11,892.…
8326895	130030	Blue coral	971301	2018-02-26-20-19-43-329I2.Png	[1245.99,843.94,1245.99,843.94,1247,843.61,1248.01,843.27,1249.35,842.26,1248.34,841.59,1248.68,841.25,1249.02,840.92,1249.69,840.92,1249.69,840.92,1250.36,840.58,1250.36,840.58,1251.03,840.58,1251.7,840.25,1253.05,840.25,1253.05,840.25,1253.72,840.25,1254.39,840.25,1254.39,840.25,1255.06,840.25,1256.41,840.25,1257.08,840.58,1257.08,840.58,1258.42,840.92,1259.43,841.59,1260.1,842.26,1260.44,842.9…
8326896	130030	Blue coral	971301	2018-02-26-20-19-43-329I2.Png	[1283.62,828.49,1283.62,828.49,1285.63,829.83,1285.97,830.5,1286.64,831.18,1286.98,831.51,1286.98,831.51,1287.65,831.85,1288.32,832.18,1288.66,832.52,1288.99,832.86,1289.33,833.19,1290,833.86,1290,833.86,1291.01,833.86,1291.01,833.86,1291.68,833.86,1292.35,833.86,1293.36,834.2,1294.03,834.2,1294.7,834.54,1295.38,834.54,1296.72,834.87,1298.06,835.21,1298.06,835.21,1298.73,835.21,1298.73,835.21,129…
8326897	130030	Blue coral	971301	2018-02-26-20-19-43-329I2.Png	[1303.77,847.64,1303.77,847.64,1303.1,847.97,1301.42,848.64,1300.75,848.98,1299.74,848.98,1297.73,849.65,1297.39,849.65,1296.72,849.99,1296.38,849.99,1295.71,850.32,1294.37,851.33,1294.03,851.33,1293.7,851.33,1293.36,851.67,1293.02,852,1293.02,852.68,1293.02,853.01,1293.02,853.68,1293.02,854.02,1293.02,854.36,1293.36,855.03,1293.7,855.36,1294.03,855.7,1294.37,856.37,1294.7,856.71,1295.04,857.04,1…
8326898	130030	Blue coral	971301	2018-02-26-20-19-43-329I2.Png	[1253.38,799.26,1253.38,799.26,1253.72,799.93,1254.05,799.93,1254.39,799.93,1255.4,799.6,1256.07,799.26,1256.74,798.93,1257.41,798.59,1258.09,797.58,1258.76,797.25,1259.09,796.91,1259.43,796.57,1260.44,795.9,1261.11,795.57,1261.45,795.9,1261.45,798.93,1261.45,800.61,1261.45,800.94,1261.11,802.62,1261.11,803.29,1260.44,804.3,1260.1,804.64,1259.77,805.31,1259.43,805.64,1259.09,806.32,1258.76,807.32…
8326899	130030	Blue coral	971301	2018-02-26-20-19-43-329I2.Png	[1173.77,965.21,1173.77,965.21,1173.09,965.21,1171.75,964.54,1171.41,964.54,1170.74,964.21,1170.41,964.21,1169.73,964.21,1169.4,964.54,1169.06,964.54,1168.39,964.88,1167.72,965.21,1167.38,965.55,1167.05,965.89,1166.71,966.56,1166.38,966.89,1166.38,967.23,1166.38,967.9,1166.38,968.57,1166.38,968.91,1166.38,969.58,1166.38,969.92,1166.04,970.59,1165.7,970.93,1165.37,971.26,1165.03,971.26,1164.36,971…
8326900	130030	Blue coral	971301	2018-02-26-20-19-43-329I2.Png	[1259.43,934.64,1259.43,934.64,1259.77,933.97,1259.43,931.96,1259.43,931.96,1259.43,931.29,1259.77,930.61,1259.77,930.61,1260.1,929.61,1260.1,928.93,1260.44,928.6,1260.77,927.93,1261.11,927.59,1261.78,927.25,1261.78,927.25,1262.45,926.92,1262.45,926.92,1263.13,926.92,1263.46,926.58,1264.13,926.58,1265.48,926.92,1265.48,926.92,1266.82,926.92,1267.49,926.92,1267.49,926.92,1268.5,926.92,1269.51,926.…
8326901	130030	Blue coral	971301	2018-02-26-20-19-43-329I2.Png	[1378.02,1061.29,1378.02,1061.29,1377.34,1061.29,1375.33,1061.96,1374.66,1061.96,1373.98,1062.3,1373.65,1062.3,1373.31,1062.3,1372.3,1062.3,1371.63,1061.96,1370.29,1061.29,1369.95,1060.96,1369.28,1060.62,1368.95,1060.29,1368.27,1059.95,1367.94,1059.95,1367.27,1059.61,1366.26,1059.28,1365.92,1059.28,1365.25,1058.94,1363.91,1058.61,1363.23,1058.61,1362.56,1058.61,1361.22,1058.27,1360.21,1057.93,135…
8326902	130030	Blue coral	971301	2018-02-26-20-19-43-329I2.Png	[1311.16,981.34,1311.16,981.34,1310.83,984.03,1310.49,984.36,1310.83,985.04,1310.83,985.37,1310.83,986.04,1311.16,987.05,1311.16,987.39,1311.16,987.72,1311.5,988.39,1311.5,988.73,1311.5,989.74,1311.5,990.41,1311.5,990.75,1311.5,991.08,1311.5,991.42,1311.5,991.75,1310.83,993.1,1310.49,993.43,1310.16,993.77,1309.82,994.11,1309.48,994.44,1309.15,994.78,1308.81,995.11,1308.14,995.79,1307.8,996.12,130…
8326903	130030	Blue coral	971301	2018-02-26-20-19-43-329I2.Png	[1217.44,736.44,1217.44,736.44,1219.79,739.46,1220.13,740.14,1220.13,740.14,1220.13,742.15,1220.13,743.16,1219.79,743.83,1219.79,743.83,1219.79,744.84,1219.45,745.51,1219.45,745.51,1219.45,746.18,1219.45,746.18,1219.45,747.19,1219.45,747.19,1219.45,748.2,1219.45,748.2,1219.45,748.87,1219.45,749.54,1219.45,750.21,1219.45,750.21,1219.45,750.89,1219.45,750.89,1219.45,751.89,1219.45,751.89,1219.45,75…
8326904	130030	Blue coral	971301	2018-02-26-20-19-43-329I2.Png	[1242.63,704.19,1242.63,704.19,1242.63,705.2,1241.96,707.21,1241.29,708.22,1240.95,708.89,1240.62,709.23,1240.28,709.57,1239.95,709.9,1239.27,710.24,1238.94,710.57,1238.6,710.91,1238.6,710.91,1238.6,711.58,1238.27,711.92,1238.27,711.92,1237.93,712.59,1237.93,712.59,1237.59,713.6,1237.26,713.93,1237.26,713.93,1237.26,714.61,1237.26,714.61,1237.26,715.28,1236.92,715.95,1236.92,715.95,1236.92,716.62…
8326906	130030	Blue coral	971301	2018-02-26-20-19-43-329I2.Png	[1247,700.5,1247,700.5,1248.68,702.18,1249.02,702.85,1249.69,703.86,1250.02,704.53,1249.69,705.54,1249.35,706.21,1249.02,706.54,1248.68,706.88,1248.34,707.21,1248.01,707.55,1247.67,707.89,1247.34,708.22,1247,708.56,1246.66,709.23,1246.66,709.57,1246.66,709.9,1246.33,710.57,1246.33,710.91,1245.99,711.58,1245.66,711.92,1245.32,712.25,1244.98,712.59,1244.65,712.93,1244.31,713.6,1243.98,713.93,1243.3…
8326907	130031	red bar	971301	2018-02-26-20-19-43-329I2.Png	[2330.4,777.43,2335.44,816.39,2302.85,827.48,2250.45,837.89,2209.8,842.93,2165.12,848.31,2158.06,805.64,2192.33,800.94,2244.06,792.88,2269.59,790.19,2303.19,784.14,2320.66,778.1,2330.4,777.43]
8326908	130637	Blue bar	971301	2018-02-26-20-19-43-329I2.Png	[2305.2,599.04,2311.25,645.4,2269.26,656.15,2225.92,662.54,2190.65,668.92,2161.09,674.63,2138.91,677.99,2132.2,632.97,2160.75,628.61,2191.99,624.24,2224.91,618.53,2263.21,609.79,2286.05,604.75,2305.2,599.04]
8326996	130029	P. arborea	971281	2017-11-27-22-33-36-743I2.Png	[0,1574.1,2.02,1693.02,2.69,1692.35,3.36,1691.68,4.03,1690.34,4.7,1688.32,5.38,1685.63,6.05,1684.96,6.05,1683.62,6.05,1682.27,6.72,1680.93,7.39,1679.59,8.06,1678.24,8.06,1676.9,8.73,1676.23,9.41,1674.88,10.08,1672.2,10.75,1669.51,10.75,1668.16,11.42,1666.15,12.09,1665.48,12.77,1662.79,13.44,1660.77,13.44,1659.43,14.11,1658.76,14.78,1657.41,15.45,1656.07,16.13,1654.05,16.13,1652.71,16.8,1650.7,17.…
8327003	130030	Blue coral	971281	2017-11-27-22-33-36-743I2.Png	[1572.52,940.02,1574.88,940.69,1575.55,941.03,1575.88,941.36,1576.22,942.04,1576.55,942.71,1576.55,942.71,1576.55,943.38,1576.55,943.38,1576.55,944.05,1576.55,944.05,1576.55,944.72,1576.55,944.72,1576.55,945.39,1576.55,945.39,1576.22,946.07,1576.22,946.07,1576.22,946.74,1576.22,946.74,1576.22,947.41,1575.88,948.08,1575.88,948.75,1575.55,949.09,1575.55,949.09,1575.21,949.76,1575.21,949.76,1575.21,…
8327008	130030	Blue coral	971281	2017-11-27-22-33-36-743I2.Png	[1618.21,835.88,1618.21,835.88,1618.88,835.54,1620.23,833.53,1620.23,833.53,1620.56,832.52,1620.9,831.85,1620.9,831.85,1620.9,831.18,1620.56,830.17,1620.56,828.82,1620.9,827.82,1621.23,827.48,1621.57,826.81,1621.91,826.47,1622.24,826.14,1622.58,825.8,1623.25,825.46,1623.92,825.13,1624.59,824.79,1624.93,824.46,1625.27,824.12,1625.94,823.79,1626.61,823.45,1626.95,823.11,1627.28,822.78,1627.62,822.4…
8327011	130030	Blue coral	971281	2017-11-27-22-33-36-743I2.Png	[1615.86,859.73,1615.86,859.73,1616.53,860.4,1616.87,861.75,1616.87,861.75,1616.87,862.75,1616.87,862.75,1616.87,863.43,1616.87,864.1,1616.87,864.1,1616.87,865.11,1616.87,865.78,1616.87,865.78,1616.87,867.12,1616.87,867.12,1616.87,867.79,1616.87,868.46,1616.87,869.14,1616.53,869.81,1616.53,869.81,1616.53,870.82,1616.53,871.49,1616.53,872.16,1616.2,872.83,1616.2,872.83,1616.2,873.84,1616.2,873.84,…
8327018	130030	Blue coral	971281	2017-11-27-22-33-36-743I2.Png	[1590.66,934.98,1591,935.99,1591.34,936.32,1591.67,937,1592.01,937.33,1592.34,938,1593.02,938.68,1593.35,939.01,1594.36,939.35,1594.7,939.35,1595.03,939.35,1595.37,939.35,1595.7,939.35,1596.38,939.01,1597.05,939.01,1597.38,939.01,1597.72,938.68,1598.39,938.68,1599.06,938.34,1599.4,938.34,1599.73,938.34,1600.07,938.34,1600.74,938.34,1601.41,938.34,1601.75,938.34,1602.76,938.34,1603.77,938.34,1604.…
8327025	130030	Blue coral	971281	2017-11-27-22-33-36-743I2.Png	[1621.57,940.02,1621.57,940.02,1622.24,940.02,1623.59,939.35,1624.26,939.01,1624.93,938.68,1625.27,938.34,1625.6,938,1625.6,937.33,1625.94,937,1625.94,937,1626.27,935.99,1626.27,935.99,1626.61,935.32,1626.95,934.98,1627.28,934.64,1627.62,933.97,1627.95,933.64,1628.29,933.3,1628.63,932.96,1628.96,932.63,1629.3,932.29,1629.63,931.96,1629.97,931.62,1629.97,931.62,1630.64,931.62,1630.98,931.29,1630.9…
8327031	130030	Blue coral	971281	2017-11-27-22-33-36-743I2.Png	[1632.32,1219.52,1632.32,1219.52,1632.99,1219.86,1633.33,1220.19,1634.67,1220.86,1635.01,1221.2,1635.34,1221.54,1635.34,1221.54,1636.69,1221.87,1636.69,1221.87,1638.03,1221.87,1638.03,1221.87,1638.7,1221.87,1639.71,1222.21,1640.38,1222.54,1640.38,1222.54,1641.39,1222.54,1641.39,1222.54,1642.06,1222.54,1642.06,1222.54,1643.41,1222.54,1643.41,1222.54,1644.41,1222.54,1644.41,1222.54,1645.42,1222.21,…
8327032	130030	Blue coral	971281	2017-11-27-22-33-36-743I2.Png	[1683.38,1298.46,1683.38,1298.46,1685.73,1299.14,1685.73,1299.14,1686.74,1299.47,1686.74,1299.47,1687.75,1299.81,1688.76,1300.14,1689.77,1300.48,1689.77,1300.48,1690.44,1300.48,1691.45,1300.82,1691.45,1300.82,1692.45,1301.15,1693.13,1301.49,1693.46,1301.82,1694.13,1302.5,1695.14,1303.5,1695.81,1303.84,1696.48,1304.18,1697.16,1304.51,1697.49,1304.85,1697.83,1305.18,1698.16,1305.86,1698.5,1306.19,1…
8327038	130031	red bar	971281	2017-11-27-22-33-36-743I2.Png	[2750.66,1010.57,2750.99,1058.61,2682.13,1064.32,2647.86,1065.66,2595.79,1067.34,2590.75,1019.64,2621.66,1019.3,2682.13,1015.27,2708.33,1014.26,2750.66,1010.57]
8327043	130637	Blue bar	971281	2017-11-27-22-33-36-743I2.Png	[2750.32,816.06,2750.66,866.45,2707.32,871.15,2662.64,874.85,2613.26,880.56,2575.97,883.25,2571.6,835.88,2606.88,832.52,2654.58,829.5,2698.25,824.12,2717.73,821.1,2750.32,816.06]
8327134	130029	P. arborea	971314	2018-04-04-18-10-26-701I2.Png	[199.55,978.15,200.22,980.16,201.56,982.85,201.56,984.87,200.89,986.21,200.89,988.9,200.89,990.91,200.89,992.26,200.89,994.27,200.89,995.62,202.23,996.29,203.58,996.96,204.25,997.63,204.92,998.3,206.94,999.65,207.61,1000.32,208.28,1001.66,208.95,1002.34,209.63,1003.01,210.3,1003.68,211.64,1004.35,212.31,1005.02,212.98,1005.7,213.66,1006.37,214.33,1007.04,215.67,1008.38,216.34,1009.05,217.02,1009.…
8327141	130030	Blue coral	971314	2018-04-04-18-10-26-701I2.Png	[1212.4,588.29,1212.4,588.29,1214.41,586.28,1215.09,585.61,1216.43,584.26,1216.77,583.93,1217.44,583.59,1217.44,583.59,1218.45,583.25,1219.45,582.92,1221.13,582.25,1222.48,581.57,1223.15,581.24,1223.82,580.9,1225.16,580.57,1225.16,580.57,1226.84,580.23,1227.85,579.89,1228.52,579.89,1230.2,579.56,1232.22,579.56,1233.56,579.56,1235.24,579.56,1235.91,579.56,1236.59,579.56,1237.26,579.56,1237.93,579.…
8327151	130030	Blue coral	971314	2018-04-04-18-10-26-701I2.Png	[1260.1,591.32,1260.1,591.32,1260.77,589.3,1261.11,588.96,1261.78,588.29,1262.12,587.96,1262.45,587.62,1262.79,587.29,1263.13,586.61,1263.46,586.28,1263.8,585.94,1264.13,585.61,1264.47,584.93,1264.8,584.6,1265.14,583.93,1265.48,583.59,1265.81,583.25,1266.15,582.92,1266.15,582.25,1266.48,581.24,1266.82,580.9,1267.16,580.57,1267.49,579.89,1267.83,579.56,1268.16,579.22,1268.5,578.89,1268.84,578.55,1…
8327210	130031	red bar	971314	2018-04-04-18-10-26-701I2.Png	[2269.59,786.83,2277.66,826.14,2253.13,834.54,2227.27,841.25,2199.72,845.29,2169.82,850.32,2147.98,854.02,2110.36,858.39,2102.63,815.72,2125.14,812.7,2162.77,807.32,2193.67,802.96,2231.63,796.24,2252.46,791.87,2269.59,786.83]
8327216	130637	Blue bar	971314	2018-04-04-18-10-26-701I2.Png	[2244.4,613.15,2251.45,657.16,2229.95,664.55,2189.98,670.93,2155.71,676.64,2107.34,686.05,2082.48,691.43,2075.76,645.4,2113.05,639.36,2145.3,634.99,2186.28,626.25,2213.49,619.54,2244.4,613.15]
8327606	130029	P. arborea	971134	2019-03-19-23-45-45-071_POS0_I2.Png	[493.83,1751.48,494.5,1752.15,496.52,1755.51,497.19,1756.18,497.86,1756.85,499.2,1758.2,499.88,1758.87,500.55,1760.21,501.89,1762.23,502.56,1764.24,503.91,1764.91,505.25,1765.59,506.59,1766.93,508.61,1768.95,511.3,1770.29,513.98,1770.96,516,1771.63,518.02,1773.65,520.7,1774.99,523.39,1775.66,524.06,1776.34,525.41,1777.68,528.09,1779.7,529.44,1781.04,530.78,1781.71,532.8,1782.38,534.81,1784.4,536.…
8327627	130030	Blue coral	971134	2019-03-19-23-45-45-071_POS0_I2.Png	[1335.69,651.79,1335.69,651.79,1336.36,649.1,1336.7,648.43,1336.7,648.43,1336.7,647.42,1336.7,647.42,1336.7,646.75,1337.03,646.07,1337.37,645.4,1337.7,645.07,1338.04,644.39,1338.04,644.39,1338.38,643.72,1338.38,643.05,1339.05,642.38,1339.38,642.04,1339.72,641.71,1340.39,640.7,1340.73,640.36,1340.73,640.36,1341.73,640.03,1342.41,639.36,1343.08,638.68,1343.41,638.35,1344.09,637.68,1344.76,637,1345.…
8327653	130030	Blue coral	971134	2019-03-19-23-45-45-071_POS0_I2.Png	[1386.08,629.95,1386.08,629.95,1386.75,629.61,1388.43,628.27,1390.11,626.93,1390.78,626.25,1391.12,625.92,1391.45,625.58,1392.46,624.91,1392.8,624.57,1394.48,623.57,1395.15,623.23,1395.82,622.89,1397.16,622.22,1398.17,621.55,1399.18,620.88,1399.85,620.21,1400.86,619.54,1401.2,619.2,1401.87,618.86,1402.54,618.53,1403.21,618.19,1403.88,618.19,1403.88,618.19,1404.55,617.86,1405.56,617.86,1406.23,617…
8327672	130030	Blue coral	971134	2019-03-19-23-45-45-071_POS0_I2.Png	[1143.87,802.62,1143.87,802.62,1141.52,805.31,1140.51,806.32,1140.17,806.65,1139.5,807.66,1139.16,808,1138.83,808.33,1137.48,810.01,1137.15,810.35,1136.14,811.36,1135.47,812.03,1134.8,812.7,1133.79,813.37,1133.12,814.04,1132.11,814.38,1131.44,814.71,1130.77,815.39,1130.09,816.06,1129.42,816.39,1129.09,816.73,1128.08,817.4,1127.41,818.07,1126.4,818.75,1125.73,819.42,1125.39,819.75,1124.72,820.09,1…
8327675	130030	Blue coral	971134	2019-03-19-23-45-45-071_POS0_I2.Png	[1337.03,782.13,1340.05,782.8,1341.4,782.8,1342.41,782.8,1344.09,782.8,1344.76,782.8,1345.43,782.8,1346.1,782.8,1346.77,782.8,1347.78,782.8,1348.45,782.8,1349.46,782.8,1349.46,782.8,1350.13,782.8,1350.47,783.14,1349.46,784.14,1349.13,784.82,1348.79,785.49,1348.79,786.16,1348.79,786.16,1348.79,787.17,1348.45,788.51,1347.45,789.52,1346.77,790.53,1346.44,790.86,1345.77,791.2,1345.09,791.87,1344.76,7…
8327683	130030	Blue coral	971134	2019-03-19-23-45-45-071_POS0_I2.Png	[1389.1,904.41,1389.1,904.41,1388.77,906.43,1388.77,907.1,1388.77,908.11,1388.77,908.78,1388.77,909.45,1388.77,909.79,1388.77,910.46,1388.77,911.13,1388.77,911.46,1389.1,912.47,1389.1,912.81,1389.1,913.14,1389.1,913.82,1389.1,914.82,1389.1,915.5,1389.44,916.17,1389.77,917.18,1389.77,917.51,1390.45,918.52,1390.45,918.86,1390.45,919.53,1390.78,920.54,1391.12,920.87,1391.45,921.54,1391.79,922.21,139…
8327686	130030	Blue coral	971134	2019-03-19-23-45-45-071_POS0_I2.Png	[1364.58,910.46,1364.58,910.46,1361.89,913.82,1360.55,915.16,1359.54,915.83,1358.87,916.17,1357.86,916.5,1357.52,916.5,1357.19,916.84,1356.18,917.18,1355.84,917.18,1355.51,917.51,1354.84,917.85,1354.5,918.18,1354.16,918.52,1354.16,918.86,1353.83,919.19,1353.83,919.53,1353.49,920.54,1353.49,920.87,1353.49,921.54,1353.83,922.21,1354.16,923.22,1354.16,924.23,1354.5,924.9,1354.84,925.91,1355.17,926.5…
8327690	130030	Blue coral	971134	2019-03-19-23-45-45-071_POS0_I2.Png	[1149.91,856.37,1149.58,859.06,1148.91,861.75,1148.57,863.09,1148.57,863.43,1148.57,864.1,1148.57,864.77,1148.57,865.78,1148.57,866.45,1148.57,866.79,1148.91,867.46,1149.58,867.46,1150.92,867.79,1151.93,868.13,1152.6,868.46,1153.27,868.8,1153.95,869.14,1154.62,869.47,1155.29,869.81,1156.3,870.14,1157.3,871.15,1157.64,871.49,1157.98,871.82,1157.98,872.16,1158.31,873.17,1158.31,873.84,1158.31,874.5…
8327694	130030	Blue coral	971134	2019-03-19-23-45-45-071_POS0_I2.Png	[1137.15,879.55,1137.15,879.55,1137.48,881.9,1137.48,882.57,1137.82,883.25,1137.82,883.58,1137.82,884.25,1138.16,885.26,1138.16,885.93,1138.49,886.94,1138.49,887.28,1138.49,887.61,1137.82,888.29,1137.15,888.29,1136.81,888.62,1136.14,888.96,1135.8,889.29,1135.13,889.63,1134.8,889.96,1134.13,890.3,1133.45,890.97,1133.12,891.31,1132.78,891.64,1132.45,891.98,1132.11,892.65,1131.77,892.99,1131.44,893.…
8327700	130030	Blue coral	971134	2019-03-19-23-45-45-071_POS0_I2.Png	[1426.39,1061.96,1426.39,1061.96,1425.72,1062.3,1424.38,1063.98,1424.04,1064.65,1424.04,1065.66,1423.7,1066.33,1423.37,1067,1423.03,1067.34,1422.7,1068.01,1422.36,1068.68,1422.02,1069.69,1421.69,1070.36,1421.35,1070.7,1421.02,1071.37,1420.68,1072.04,1420.68,1072.71,1420.68,1073.05,1420.68,1074.39,1420.34,1075.07,1420.01,1075.74,1419.67,1076.41,1419.34,1076.75,1418.66,1077.08,1417.32,1077.75,1417.…
8327707	130030	Blue coral	971134	2019-03-19-23-45-45-071_POS0_I2.Png	[1399.85,1011.24,1399.85,1011.24,1395.48,1013.25,1392.8,1014.26,1392.13,1014.6,1391.79,1014.93,1391.12,1015.27,1390.78,1015.61,1390.11,1015.94,1389.1,1016.61,1388.77,1016.95,1388.43,1017.29,1387.09,1018.29,1386.75,1018.63,1386.41,1019.3,1385.74,1021.32,1385.74,1021.99,1385.74,1024,1386.08,1024.68,1386.08,1025.35,1386.75,1027.03,1387.09,1027.7,1387.76,1029.38,1387.76,1029.71,1388.77,1031.73,1388.7…
8327714	130030	Blue coral	971134	2019-03-19-23-45-45-071_POS0_I2.Png	[1434.12,840.92,1434.12,840.92,1435.46,840.58,1436.13,839.91,1437.14,839.24,1437.81,838.57,1438.15,837.56,1438.48,836.89,1438.48,836.89,1438.82,835.54,1438.82,835.54,1439.16,834.54,1439.83,833.53,1439.83,833.53,1440.16,832.18,1440.5,831.85,1440.84,831.51,1441.17,830.84,1442.18,829.83,1442.85,829.5,1443.86,829.16,1443.86,829.16,1445.54,828.82,1446.21,828.82,1447.22,828.82,1447.22,828.82,1448.23,82…
8327720	130031	red bar	971134	2019-03-19-23-45-45-071_POS0_I2.Png	[2363.66,909.11,2374.74,947.41,2347.2,958.83,2307.55,970.25,2261.2,980.67,2221.22,986.04,2206.77,987.72,2198.38,945.06,2225.92,941.36,2284.04,931.62,2334.77,918.86,2363.66,909.11]
8327742	130637	Blue bar	971134	2019-03-19-23-45-45-071_POS0_I2.Png	[2322,737.79,2333.42,782.46,2306.55,792.21,2265.9,804.3,2225.25,811.69,2170.49,824.12,2166.46,823.11,2156.38,780.11,2180.91,777.09,2221.55,769.03,2257.16,758.95,2291.09,748.87,2322,737.79]
8332808	130029	P. arborea	971129	2018-12-21-08-49-35-893_POS0_I1.Png	[-0.34,346.75,0.34,407.89,20.16,423.85,19.48,424.52,18.81,426.54,17.47,427.88,16.8,429.9,16.13,431.24,15.45,433.26,14.78,434.6,14.11,436.62,13.44,437.96,12.77,439.98,12.09,442.66,11.42,444.68,10.75,447.37,10.08,448.71,10.08,450.05,9.41,451.4,9.41,453.41,8.73,454.76,8.73,456.77,8.73,458.12,8.73,460.13,8.73,461.48,8.73,463.49,8.73,464.84,8.73,467.52,8.73,470.21,9.41,472.9,10.08,474.24,10.75,474.91,…
8332809	130030	Blue coral	971129	2018-12-21-08-49-35-893_POS0_I1.Png	[648.7,1103.29,645.67,1113.7,659.45,1109.67,659.45,1099.93,648.7,1103.29]
8332810	130030	Blue coral	971129	2018-12-21-08-49-35-893_POS0_I1.Png	[794.83,1016.28,784.08,1026.02,794.16,1029.38,794.83,1016.28]
8332815	130030	Blue coral	971129	2018-12-21-08-49-35-893_POS0_I1.Png	[802.22,884.93,802.22,884.93,800.2,885.26,799.53,885.26,798.52,885.6,797.85,885.93,797.85,885.93,796.51,886.27,796.17,886.61,795.84,886.94,795.5,887.28,795.16,887.95,794.83,888.62,794.49,889.29,794.49,889.63,794.49,889.96,794.49,890.97,794.49,891.31,794.49,891.98,794.49,892.32,794.83,893.32,795.16,894,795.5,894.33,795.84,894.67,796.17,895,796.17,895,797.52,894.67,798.86,893.66,799.53,892.99,800.2…
8332829	130031	red bar	971129	2018-12-21-08-49-35-893_POS0_I1.Png	[1799.62,724.68,1811.04,760.29,1790.55,772.72,1761.99,782.13,1728.06,790.53,1702.2,795.57,1668.94,799.93,1658.52,759.62,1698.16,755.25,1739.48,745.51,1766.36,739.13,1783.16,732.41,1799.62,724.68]
8332841	130637	Blue bar	971129	2018-12-21-08-49-35-893_POS0_I1.Png	[1761.32,563.1,1771.73,604.08,1758.3,612.82,1740.16,619.54,1720,624.91,1693.46,631.29,1674.98,636,1659.2,639.69,1646.77,641.71,1633.33,645.07,1626.27,646.07,1614.52,604.42,1630.3,602.74,1650.46,598.71,1680.02,592.66,1704.55,586.61,1731.09,576.54,1746.54,570.49,1761.32,563.1]
8332858	130712	Crustacean	971129	2018-12-21-08-49-35-893_POS0_I1.Png	[790.8,323.24,790.8,323.24,788.78,322.57,787.44,321.22,786.77,320.55,786.43,320.21,785.76,319.21,785.09,318.54,784.08,316.86,784.08,316.86,783.74,315.51,783.07,313.83,782.73,313.16,782.4,312.49,782.06,311.82,781.39,310.14,781.05,309.46,780.72,308.79,779.71,307.11,779.04,305.77,778.7,305.43,778.03,304.09,777.7,303.75,777.36,303.08,776.69,302.41,775.68,301.4,775.01,301.07,774.34,300.39,774,300.06,7…
8333009	130029	P. arborea	971143	2019-01-20-21-52-40-108_POS0_I2.Png	[443.1,586.95,443.1,586.95,442.43,586.61,441.09,586.28,440.08,585.61,439.41,584.93,439.07,584.6,438.4,583.93,438.06,583.59,437.73,582.92,437.39,582.25,437.05,581.91,436.72,581.57,436.38,581.24,436.05,580.9,436.05,580.9,435.71,579.89,435.38,579.22,435.04,578.55,435.04,578.55,434.7,577.54,434.7,577.54,434.37,576.54,434.37,575.86,434.37,575.86,434.37,575.19,434.37,575.19,434.37,574.52,434.37,574.52,…
8333014	130030	Blue coral	971143	2019-01-20-21-52-40-108_POS0_I2.Png	[1319.56,645.74,1319.56,645.74,1319.9,643.39,1319.9,642.04,1320.23,640.7,1320.23,640.7,1320.23,639.69,1320.23,639.02,1320.23,638.35,1320.23,638.35,1320.23,637.68,1320.23,637,1320.57,636.33,1320.57,635.66,1320.91,634.65,1321.24,634.32,1321.24,633.64,1321.58,633.31,1321.91,632.97,1322.25,632.64,1322.25,632.64,1322.59,631.63,1323.26,631.29,1323.93,631.29,1324.27,630.96,1324.94,630.62,1325.95,630.29,…
8333015	130030	Blue coral	971143	2019-01-20-21-52-40-108_POS0_I2.Png	[1335.69,717.29,1335.69,717.29,1336.36,716.96,1338.38,716.96,1338.38,716.96,1339.38,716.96,1339.38,716.96,1340.05,716.96,1340.73,717.29,1341.4,717.63,1342.07,717.96,1342.74,718.3,1343.41,718.64,1343.75,718.97,1344.09,719.31,1344.09,719.64,1344.42,720.32,1344.76,720.99,1344.76,721.32,1344.76,722,1344.76,722.67,1344.76,723.68,1344.76,724.35,1344.76,724.68,1344.42,725.69,1344.09,726.36,1343.75,726.7…
8333016	130030	Blue coral	971143	2019-01-20-21-52-40-108_POS0_I2.Png	[1322.92,740.47,1322.92,740.47,1324.94,741.48,1325.27,741.82,1325.61,742.49,1325.95,743.16,1326.28,744.5,1326.28,744.84,1326.28,745.51,1326.28,746.18,1326.28,746.52,1326.95,747.86,1326.95,748.2,1326.95,748.87,1326.95,749.54,1327.29,750.89,1327.29,751.22,1327.29,751.56,1327.29,751.89,1327.29,752.57,1327.29,752.9,1327.29,753.24,1327.29,753.57,1327.29,753.91,1327.29,754.25,1327.29,754.58,1327.63,755…
8333018	130030	Blue coral	971143	2019-01-20-21-52-40-108_POS0_I2.Png	[1342.41,748.87,1342.41,748.87,1343.08,745.18,1343.08,744.5,1343.75,742.82,1344.09,742.15,1344.76,741.14,1345.09,740.47,1345.43,739.8,1345.77,739.46,1346.1,738.46,1346.44,738.12,1346.77,737.79,1347.11,737.45,1347.45,737.11,1348.45,736.44,1348.79,736.11,1349.46,735.77,1349.8,735.43,1350.13,735.1,1350.13,735.1,1351.14,734.76,1351.48,734.43,1351.81,734.09,1352.15,733.75,1353.16,733.08,1353.49,732.75…
8333020	130030	Blue coral	971143	2019-01-20-21-52-40-108_POS0_I2.Png	[1352.48,835.54,1352.48,835.54,1354.5,835.21,1356.18,835.21,1357.86,835.21,1359.88,834.87,1361.22,834.54,1363.23,834.54,1364.24,834.2,1365.25,833.86,1366.26,833.53,1366.26,833.53,1367.27,833.53,1367.94,833.19,1369.28,833.19,1370.63,832.86,1370.63,832.86,1371.63,832.86,1372.3,833.19,1372.3,833.53,1372.64,834.54,1372.3,835.88,1371.97,836.55,1371.63,836.89,1370.96,837.56,1370.96,837.56,1369.95,837.8…
8333024	130030	Blue coral	971143	2019-01-20-21-52-40-108_POS0_I2.Png	[1305.12,1102.61,1305.12,1102.61,1305.79,1102.95,1307.13,1103.62,1307.13,1103.96,1307.13,1105.3,1307.13,1105.97,1307.13,1106.64,1307.13,1106.98,1307.13,1107.32,1307.13,1107.99,1306.46,1108.66,1306.13,1109,1305.45,1110,1305.12,1110.68,1304.78,1111.01,1304.11,1111.68,1303.77,1112.02,1303.44,1112.36,1303.1,1113.36,1302.77,1114.04,1302.43,1114.37,1302.09,1115.04,1301.42,1116.05,1301.42,1116.39,1301.0…
8333032	130031	red bar	971143	2019-01-20-21-52-40-108_POS0_I2.Png	[2263.21,892.99,2273.63,930.95,2258.17,941.03,2237.34,946.74,2206.1,955.81,2182.25,960.85,2152.35,966.22,2127.16,970.59,2108.68,971.93,2097.59,929.61,2113.72,928.26,2148.66,922.89,2175.87,918.52,2213.49,910.12,2236.67,903.4,2263.21,892.99]
8333034	130637	Blue bar	971143	2019-01-20-21-52-40-108_POS0_I2.Png	[2222.9,724.68,2233.98,767.68,2216.18,775.75,2194.01,783.14,2167.47,789.86,2137.91,796.24,2108.68,802.96,2086.51,807.32,2070.05,809.34,2059.3,766,2077.77,764.66,2103.98,761.3,2134.55,752.9,2160.75,745.85,2183.59,738.46,2205.77,732.07,2222.9,724.68]
8339574	130029	P. arborea	971118	2019-01-23-06-44-38-666_POS0_I1.Png	[40.98,555.54,40.98,555.54,39.64,554.2,37.63,552.18,36.28,550.16,35.61,548.82,34.94,548.15,33.59,546.8,32.92,546.13,32.25,545.46,31.58,544.79,30.91,543.45,30.23,542.1,28.22,540.09,27.55,539.41,26.88,539.41,24.86,538.07,23.52,537.4,22.84,536.73,20.83,535.38,20.16,534.71,18.81,534.04,18.14,533.37,17.47,532.7,15.45,531.35,14.11,530.01,13.44,529.34,12.77,528.66,12.09,527.32,11.42,525.98,11.42,524.63,…
8339575	130031	red bar	971118	2019-01-23-06-44-38-666_POS0_I1.Png	[1805.66,755.25,1816.41,789.52,1804.32,798.59,1784.84,808,1761.32,816.73,1739.82,822.44,1714.63,829.16,1690.44,834.2,1680.02,834.87,1669.27,795.57,1682.71,793.21,1707.91,788.51,1731.42,782.46,1748.55,779.11,1767.37,773.06,1781.81,767.68,1805.66,755.25]
8339576	130637	Blue bar	971118	2019-01-23-06-44-38-666_POS0_I1.Png	[1761.66,595.68,1773.41,637.68,1760.65,646.07,1744.19,652.79,1728.06,657.83,1698.5,666.9,1679.02,671.61,1654.49,677.99,1634.67,681.35,1622.91,640.36,1642.4,637.34,1661.88,633.64,1684.05,627.93,1703.88,621.89,1725.38,614.16,1745.87,604.75,1761.66,595.68]
8339578	130029	P. arborea	971315	2018-04-07-06-10-29-657I2.Png	[190.14,979.32,190.48,980.33,190.81,982.01,190.81,982.68,190.81,983.36,190.81,984.7,190.81,985.71,191.15,986.71,191.15,988.06,191.48,989.74,191.82,990.41,192.16,990.75,192.49,991.42,192.83,992.43,193.16,993.1,193.5,993.77,193.84,994.44,193.84,995.11,193.84,995.79,194.17,996.46,194.17,997.46,194.17,998.14,194.17,998.81,194.51,999.48,194.84,1000.15,194.84,1000.82,195.18,1001.5,195.52,1001.83,196.19…
8339579	130030	Blue coral	971315	2018-04-07-06-10-29-657I2.Png	[1189.55,588.63,1189.55,588.63,1190.56,588.63,1191.91,586.95,1192.24,586.61,1192.91,585.94,1193.59,585.27,1194.26,583.93,1194.59,583.59,1194.93,582.92,1195.27,582.25,1195.6,581.91,1196.27,580.9,1196.95,580.23,1198.29,579.56,1198.63,579.22,1199.63,578.55,1200.3,578.21,1200.98,577.88,1201.65,577.54,1202.32,577.54,1202.99,577.21,1202.99,577.21,1204,577.21,1205.68,577.21,1205.68,577.21,1207.02,577.21…
8339580	130030	Blue coral	971315	2018-04-07-06-10-29-657I2.Png	[1221.47,617.52,1221.47,617.52,1223.15,616.18,1223.82,615.17,1224.83,613.49,1225.5,612.14,1225.84,611.47,1226.17,610.46,1225.84,609.79,1225.84,609.12,1226.17,608.45,1226.51,607.44,1226.51,606.77,1226.51,605.76,1226.51,605.76,1226.51,604.42,1226.51,603.41,1226.51,602.74,1226.51,602.07,1226.51,602.07,1226.84,600.72,1227.18,600.05,1227.52,599.04,1227.85,598.71,1227.85,598.04,1228.52,597.03,1228.86,5…
8339581	130031	red bar	971315	2018-04-07-06-10-29-657I2.Png	[2270.27,788.18,2276.98,828.15,2255.15,834.87,2199.72,847.3,2158.73,854.02,2137.91,857.38,2110.36,860.4,2102.3,816.06,2121.11,815.05,2147.65,810.68,2179.23,805.98,2208.12,800.94,2238.02,796.57,2270.27,788.18]
8339582	130637	Blue bar	971315	2018-04-07-06-10-29-657I2.Png	[2243.73,613.49,2249.77,659.51,2233.65,663.88,2211.81,668.58,2192.66,671.94,2166.46,675.97,2133.54,682.36,2113.05,686.05,2091.55,689.75,2081.47,691.76,2074.75,648.09,2104.98,642.71,2129.51,639.02,2156.05,633.98,2181.58,628.61,2203.41,623.57,2222.56,619.2,2243.73,613.49]
8350602	130029	P. arborea	971161	2019-01-04-06-10-10-017_POS0_I1.Png	[1.34,487.68,3.36,488.35,4.03,489.02,4.7,489.7,5.38,490.37,6.05,491.04,6.05,492.38,5.38,494.4,5.38,495.74,4.03,499.1,4.03,500.45,4.03,502.46,4.03,503.8,4.03,506.49,4.7,507.84,5.38,509.18,5.38,510.52,5.38,512.54,5.38,514.55,6.05,517.24,6.72,517.91,7.39,518.59,8.73,519.26,10.08,519.93,10.75,519.93,12.77,520.6,23.52,530.68,24.19,532.02,24.19,534.71,24.86,535.38,25.53,536.05,27.55,538.07,28.89,538.74…
8350754	130637	Blue bar	971161	2019-01-04-06-10-10-017_POS0_I1.Png	[1733.44,579.89,1745.87,621.89,1720.67,635.32,1694.47,644.06,1661.88,652.46,1635.01,658.84,1608.13,664.21,1596.04,623.57,1619.89,619.54,1645.09,614.16,1666.59,608.79,1686.07,602.4,1703.2,595.01,1715.63,589.64,1733.44,579.89]
8350773	130031	red bar	971161	2019-01-04-06-10-10-017_POS0_I1.Png	[1777.45,737.79,1789.54,774.4,1765.35,789.52,1739.82,797.92,1708.24,807.66,1679.02,814.38,1651.47,820.36,1638.7,780.72,1657.52,777.09,1692.45,768.69,1717.98,763.65,1742.17,756.6,1759.3,749.21,1777.45,737.79]
8350791	130030	Blue coral	971161	2019-01-04-06-10-10-017_POS0_I1.Png	[791.47,1002.17,791.47,1002.17,791.47,1002.84,791.47,1003.18,791.47,1004.52,791.47,1004.52,791.47,1005.53,791.13,1006.87,791.13,1006.87,791.13,1007.88,790.8,1008.21,790.8,1008.21,790.8,1008.89,790.46,1009.56,790.13,1010.57,789.79,1011.24,789.79,1011.24,789.45,1011.91,789.45,1012.58,789.12,1013.25,788.78,1013.93,788.45,1014.6,788.11,1014.93,788.11,1014.93,787.77,1015.61,787.44,1016.28,787.1,1016.6…
8350803	130030	Blue coral	971161	2019-01-04-06-10-10-017_POS0_I1.Png	[650.04,1099.25,650.04,1099.25,649.7,1099.93,649.37,1101.94,649.37,1102.61,649.37,1102.95,649.37,1103.62,649.37,1103.96,649.37,1104.63,649.03,1104.96,649.03,1105.64,649.03,1105.97,649.03,1106.31,649.03,1106.98,649.03,1107.32,648.7,1107.99,648.7,1108.32,648.7,1108.66,648.7,1109,648.7,1109.67,648.7,1110.34,648.7,1110.68,648.7,1111.35,648.7,1111.68,648.7,1112.02,648.02,1112.02,647.35,1111.35,646.68,…
8350807	130030	Blue coral	971161	2019-01-04-06-10-10-017_POS0_I1.Png	[653.73,1164.76,653.73,1164.76,653.06,1165.1,652.39,1166.44,652.05,1167.11,651.72,1167.79,651.38,1168.46,651.38,1169.13,651.05,1169.8,651.05,1170.47,650.71,1171.48,650.38,1171.82,650.04,1172.15,649.7,1172.82,649.7,1173.16,649.37,1173.5,649.37,1173.83,649.37,1174.17,649.7,1174.5,651.05,1174.17,653.06,1173.5,655.75,1173.16,657.43,1172.49,658.1,1172.15,658.1,1172.15,659.11,1172.15,659.11,1172.15,660…
8350822	130030	Blue coral	971161	2019-01-04-06-10-10-017_POS0_I1.Png	[803.23,885.26,803.23,885.26,802.55,887.28,802.55,888.29,802.55,888.96,802.55,889.29,802.55,889.63,802.55,889.96,802.22,890.64,802.22,890.97,801.88,891.98,801.55,892.99,800.88,894,800.54,894.67,800.2,895.34,799.87,895.68,799.87,896.01,799.53,896.35,799.2,896.68,798.86,897.02,798.19,897.36,797.18,897.69,796.51,898.03,796.17,898.03,794.83,898.7,794.49,898.7,793.82,899.04,793.48,899.04,793.15,899.37…
8350828	130030	Blue coral	971161	2019-01-04-06-10-10-017_POS0_I1.Png	[790.8,926.25,790.8,926.25,790.13,926.25,788.78,927.59,788.45,927.93,788.11,928.6,787.44,929.27,787.1,929.61,786.77,929.94,786.43,930.61,786.09,931.29,785.76,931.62,785.42,932.29,785.42,932.63,785.09,933.3,785.09,933.64,785.09,934.31,785.09,934.64,785.09,935.65,785.09,936.32,785.42,937.33,785.42,937.67,785.76,938,785.76,938.34,785.76,938.68,786.09,939.35,786.43,939.68,786.77,940.02,787.44,940.36,…
8350832	130030	Blue coral	971161	2019-01-04-06-10-10-017_POS0_I1.Png	[634.92,906.43,634.92,906.43,635.93,906.76,638.28,907.77,639.29,908.11,639.96,908.11,640.97,908.44,641.98,908.44,641.98,908.44,643.66,908.44,644.66,908.78,644.66,908.78,645.67,909.11,646.68,909.11,646.68,909.11,648.02,908.78,648.36,908.44,648.36,907.43,648.7,906.76,648.7,906.76,648.7,905.75,648.7,905.75,648.7,904.75,648.7,904.07,648.7,904.07,648.7,902.73,648.36,902.06,647.69,901.72,646.68,901.39,…
8350836	130030	Blue coral	971161	2019-01-04-06-10-10-017_POS0_I1.Png	[584.53,920.87,584.53,920.87,585.54,921.54,586.21,923.22,586.21,923.56,586.21,923.89,586.21,924.23,586.21,925.91,585.88,926.92,585.88,927.59,585.54,928.26,585.54,928.93,585.54,929.61,585.54,929.94,585.54,930.95,585.54,931.29,585.54,931.62,585.54,931.96,585.54,932.29,585.88,932.96,586.21,933.3,587.22,933.97,587.89,934.31,588.56,934.64,589.23,934.98,589.23,934.98,590.24,935.32,590.91,935.65,591.59,…
8350850	130030	Blue coral	971161	2019-01-04-06-10-10-017_POS0_I1.Png	[690.35,522.79,690.35,522.79,691.7,525.14,692.03,526.48,692.03,527.15,692.37,527.82,693.71,528.16,695.73,528.83,696.4,529.17,696.4,529.17,697.07,529.17,698.08,529.5,698.08,529.5,698.75,529.5,699.42,529.84,699.42,529.84,701.44,530.18,702.78,530.51,703.45,530.51,704.13,530.51,704.13,530.51,705.13,530.51,705.13,530.51,705.8,530.51,706.48,530.51,707.15,530.51,707.82,530.51,708.49,530.18,708.49,530.18…
8350852	130030	Blue coral	971161	2019-01-04-06-10-10-017_POS0_I1.Png	[687.66,588.96,687.66,588.96,688.34,591.32,688.34,591.99,688.34,593,688.67,594.34,688.67,595.01,689.01,596.02,689.01,596.36,689.01,597.03,689.01,597.36,689.01,598.04,689.01,598.71,689.01,599.71,689.01,600.39,689.01,600.72,689.01,601.06,689.34,601.39,690.69,600.72,691.7,600.05,692.7,599.71,692.7,599.71,693.38,599.38,694.38,598.71,694.72,598.37,695.05,598.04,695.39,597.7,696.06,597.36,697.41,596.69…
8350860	130030	Blue coral	971161	2019-01-04-06-10-10-017_POS0_I1.Png	[554.63,755.59,554.63,755.59,554.63,757.94,554.63,759.29,554.3,760.29,553.96,760.96,553.63,762.31,553.29,762.98,552.95,763.32,552.62,763.99,552.28,764.32,551.95,764.66,551.61,765,551.27,765.67,550.94,766,550.6,766.34,550.27,766.68,549.93,767.35,549.93,767.68,549.93,768.02,549.59,768.69,549.59,769.03,549.59,769.36,549.59,769.7,549.93,770.37,550.27,771.04,550.27,771.38,550.27,772.05,550.6,772.72,55…
8351239	130029	P. arborea	971289	2017-12-30-05-00-56-084I2.Png	[593.94,1259.66,594.61,1261.68,595.28,1262.35,595.95,1263.02,596.63,1263.7,597.3,1265.71,599.31,1267.73,599.98,1268.4,599.31,1270.41,599.31,1272.43,599.31,1274.45,598.64,1277.13,599.31,1278.48,599.98,1279.15,601.33,1280.49,602,1281.16,603.34,1281.16,605.36,1281.16,606.7,1281.16,609.39,1281.16,610.06,1281.84,612.08,1282.51,612.75,1283.18,613.42,1284.52,614.77,1286.54,615.44,1287.21,616.11,1288.55,…
8351246	130030	Blue coral	971289	2017-12-30-05-00-56-084I2.Png	[1490.22,819.75,1490.22,819.75,1490.22,819.08,1490.22,817.07,1490.22,816.39,1490.22,815.72,1490.22,815.72,1490.22,814.71,1490.22,813.71,1490.22,813.04,1490.22,812.36,1490.22,811.02,1490.22,811.02,1490.22,810.01,1490.22,809.34,1490.22,809.34,1490.22,808.67,1490.55,808.33,1490.55,808.33,1490.89,807.32,1490.89,807.32,1490.89,806.65,1491.23,805.64,1491.23,805.64,1491.56,804.97,1491.56,804.3,1491.56,8…
8351247	130030	Blue coral	971289	2017-12-30-05-00-56-084I2.Png	[1600.07,824.79,1600.07,824.79,1602.42,823.79,1603.77,823.45,1604.44,823.11,1605.11,822.78,1605.78,822.44,1606.45,822.11,1607.13,822.11,1607.46,821.77,1608.13,821.43,1608.13,821.43,1608.8,821.43,1608.8,821.43,1609.48,821.43,1610.48,821.1,1611.16,821.1,1611.16,821.1,1611.83,821.1,1613.17,821.1,1613.84,821.1,1614.85,821.1,1615.52,821.43,1616.2,821.43,1616.87,821.77,1616.87,821.77,1617.88,822.11,161…
8351252	130030	Blue coral	971289	2017-12-30-05-00-56-084I2.Png	[1617.88,905.42,1617.88,905.42,1619.89,906.09,1621.57,906.43,1622.24,906.76,1622.91,906.76,1623.25,907.1,1623.92,907.43,1624.26,907.77,1624.93,908.44,1625.6,908.78,1625.6,908.78,1626.61,909.11,1626.61,909.11,1627.62,909.45,1627.95,909.79,1628.29,910.12,1628.29,910.12,1628.29,911.13,1628.29,911.8,1628.29,911.8,1628.29,912.81,1628.29,912.81,1628.63,914.49,1628.63,914.49,1628.63,915.16,1628.63,915.1…
8351255	130030	Blue coral	971289	2017-12-30-05-00-56-084I2.Png	[1615.52,933.97,1615.52,933.97,1618.21,933.97,1619.22,934.31,1619.22,934.31,1620.23,934.31,1620.23,934.31,1620.9,934.31,1620.9,934.31,1621.57,934.31,1622.91,933.97,1623.59,933.64,1624.26,933.3,1624.59,932.96,1625.27,932.63,1625.94,932.29,1625.94,932.29,1627.28,931.96,1628.29,931.96,1629.63,931.96,1630.3,931.96,1630.3,931.96,1630.98,931.96,1631.98,931.96,1632.66,932.29,1633.33,932.29,1633.33,932.2…
8351269	130637	Blue bar	971289	2017-12-30-05-00-56-084I2.Png	[2751.66,829.83,2751.33,880.22,2724.45,885.93,2686.49,891.31,2659.28,894.33,2618.63,899.04,2574.29,904.75,2550.1,907.43,2538.01,907.43,2532.3,861.07,2557.49,857.38,2583.7,855.36,2609.56,853.35,2645.84,848.31,2680.45,843.27,2751.66,829.83]
8351279	130031	red bar	971289	2017-12-30-05-00-56-084I2.Png	[2749.98,1025.35,2750.32,1072.38,2705.3,1080.44,2656.93,1084.47,2606.2,1088.17,2580,1089.51,2563.2,1090.52,2556.82,1042.48,2574.29,1042.14,2598.48,1040.46,2625.69,1037.11,2645.17,1036.77,2673.05,1035.09,2694.89,1033.75,2722.44,1029.71,2749.98,1025.35]
8352486	130029	P. arborea	971170	2019-01-30-17-16-05-989_POS0_I1.Png	[54.42,375.64,54.76,375.98,55.09,376.32,55.43,376.65,56.1,377.32,56.44,378.33,56.77,379.34,57.45,380.35,57.78,380.68,58.12,381.02,59.46,382.03,60.47,383.04,60.8,383.37,61.48,385.05,61.81,386.73,61.81,387.4,61.48,387.74,60.47,388.07,59.46,388.41,58.79,388.75,58.12,389.42,57.45,390.43,56.77,391.77,56.77,392.44,57.45,393.79,57.78,394.12,58.45,394.79,59.13,395.8,59.8,396.47,60.13,397.48,60.8,398.15,6…
8352498	130030	Blue coral	971170	2019-01-30-17-16-05-989_POS0_I1.Png	[860.67,897.52,860.67,897.52,860.67,891.48,861.34,889.46,862.02,888.79,862.02,888.79,862.69,886.77,863.36,883.41,864.03,882.74,864.7,882.07,866.05,882.07,867.39,881.4,867.39,881.4,870.08,881.4,870.08,881.4,872.09,881.4,874.11,882.74,875.45,884.76,875.45,885.43,876.13,886.77,876.8,887.45,876.8,887.45,878.14,887.45,878.81,888.12,879.48,888.79,879.48,889.46,880.16,890.8,880.16,891.48,878.81,892.82,8…
8352499	130030	Blue coral	971170	2019-01-30-17-16-05-989_POS0_I1.Png	[764.59,599.38,764.59,599.38,763.59,600.05,762.58,601.39,762.24,602.4,761.91,603.07,761.57,603.75,761.23,604.42,760.9,604.75,760.56,605.09,760.56,605.76,760.23,606.1,760.23,606.1,759.89,606.77,759.89,606.77,759.89,607.78,759.55,608.11,759.55,608.11,759.89,609.46,760.23,609.79,760.23,609.79,761.91,610.13,762.58,610.13,763.92,610.13,764.26,609.79,764.93,609.46,765.6,609.12,765.94,608.79,765.94,608.…
8352502	130637	Blue bar	971170	2019-01-30-17-16-05-989_POS0_I1.Png	[1792.56,591.32,1803.98,631.63,1784.5,644.06,1761.99,652.12,1726.38,662.87,1700.18,669.59,1666.92,676.31,1652.81,633.98,1672.97,632.97,1699.84,626.93,1724.7,619.2,1750.23,610.8,1770.39,602.07,1792.56,591.32]
8352503	130031	red bar	971170	2019-01-30-17-16-05-989_POS0_I1.Png	[1836.57,749.21,1846.65,783.14,1835.56,793.55,1817.76,802.62,1792.23,810.68,1768.04,818.07,1746.88,823.79,1725.04,828.15,1709.25,829.5,1698.16,789.86,1715.97,787.5,1744.19,782.13,1771.06,774.74,1796.93,768.69,1816.41,759.96,1836.57,749.21]
8390812	130029	P. arborea	971299	2018-01-24-07-28-04-772I2.Png	[591.25,908.11,591.59,908.78,591.59,909.45,591.92,910.12,591.92,911.13,591.92,912.14,591.92,913.14,591.92,914.15,591.92,915.16,591.92,916.84,592.26,917.85,592.59,918.52,592.93,919.19,592.93,919.86,593.27,920.54,593.6,920.87,593.94,921.54,594.27,922.21,594.61,923.22,594.95,923.56,595.28,923.89,595.62,924.23,595.95,924.57,596.29,924.9,596.63,925.24,596.96,925.57,597.63,925.91,598.64,926.58,599.31,9…
8390846	130030	Blue coral	971299	2018-01-24-07-28-04-772I2.Png	[1568.83,602.07,1568.83,602.07,1570.84,602.74,1571.85,603.07,1572.86,604.08,1573.87,604.75,1574.54,605.43,1574.88,606.1,1575.21,606.77,1575.21,607.11,1575.21,607.78,1575.21,608.11,1575.21,608.45,1575.21,608.79,1575.21,609.12,1575.21,609.46,1575.21,609.79,1575.21,610.13,1574.88,610.46,1574.54,610.8,1574.54,611.14,1574.54,611.47,1574.54,611.81,1574.2,612.14,1574.2,612.48,1573.87,613.15,1573.53,613.…
8390850	130030	Blue coral	971299	2018-01-24-07-28-04-772I2.Png	[1546.66,557.05,1546.66,557.05,1546.99,555.04,1546.99,554.03,1546.99,553.36,1546.99,552.68,1546.99,552.68,1546.99,552.01,1546.99,552.01,1546.66,551.34,1546.66,551.34,1546.66,550.67,1546.66,550.67,1546.32,549.66,1546.32,549.66,1546.32,548.99,1545.98,548.32,1545.98,547.64,1545.98,546.97,1545.98,546.97,1545.98,546.3,1545.98,546.3,1545.98,545.63,1545.98,545.63,1545.98,544.96,1545.98,544.96,1545.98,54…
8390852	130030	Blue coral	971299	2018-01-24-07-28-04-772I2.Png	[1574.54,560.75,1574.54,560.75,1575.55,560.07,1576.55,559.74,1577.23,559.07,1577.9,558.73,1578.57,558.39,1578.91,558.06,1578.91,558.06,1579.58,557.72,1579.58,557.72,1580.25,557.72,1581.26,557.72,1581.26,557.72,1581.93,557.72,1582.94,558.39,1583.61,558.73,1583.95,559.07,1584.62,559.4,1585.29,560.07,1585.63,560.41,1585.96,560.75,1586.3,561.42,1586.63,561.75,1586.97,562.09,1587.3,562.43,1587.64,562.…
8390855	130030	Blue coral	971299	2018-01-24-07-28-04-772I2.Png	[1267.49,646.41,1267.49,646.41,1268.5,646.41,1270.85,647.42,1270.85,647.42,1272.2,647.75,1273.2,648.09,1274.21,648.09,1274.88,648.09,1275.55,648.09,1275.55,648.09,1276.56,648.09,1276.56,648.09,1277.57,648.09,1278.91,648.09,1278.91,648.09,1279.92,648.09,1280.93,648.76,1282.27,649.43,1282.95,649.77,1282.95,649.77,1283.62,649.77,1284.63,650.11,1284.63,650.11,1285.97,650.44,1286.64,650.78,1287.31,651…
8390856	130030	Blue coral	971299	2018-01-24-07-28-04-772I2.Png	[1337.37,694.45,1337.37,694.45,1337.37,693.78,1337.37,692.1,1337.37,691.43,1337.37,690.75,1337.37,690.08,1337.37,689.07,1337.37,688.4,1337.37,688.4,1337.37,687.39,1337.37,686.39,1337.37,685.71,1337.7,684.37,1337.7,684.37,1338.04,683.36,1338.38,682.69,1339.05,681.68,1339.38,681.01,1339.72,680.68,1339.72,680.68,1340.39,680.68,1341.06,680.68,1341.73,680.34,1341.73,680.34,1342.41,680.34,1343.08,680.3…
8390858	130030	Blue coral	971299	2018-01-24-07-28-04-772I2.Png	[1281.6,697.47,1281.6,697.47,1280.93,698.14,1280.26,699.15,1279.92,699.82,1279.92,700.16,1279.59,701.17,1279.25,701.84,1278.91,702.51,1278.91,702.85,1278.91,703.52,1279.25,703.86,1279.59,704.19,1280.26,704.19,1281.27,704.19,1281.94,704.19,1282.61,704.19,1282.61,704.19,1283.28,704.19,1283.28,704.19,1284.29,703.52,1284.63,703.18,1284.96,702.85,1284.96,702.85,1285.3,702.18,1285.97,701.17,1286.64,700…
8390859	130030	Blue coral	971299	2018-01-24-07-28-04-772I2.Png	[1385.41,656.49,1385.41,656.49,1386.08,656.49,1387.09,655.14,1387.42,654.81,1387.76,654.47,1388.09,654.14,1388.43,653.8,1389.1,653.46,1389.1,653.46,1389.77,653.46,1390.45,653.46,1391.12,653.8,1391.12,653.8,1391.79,653.8,1391.79,653.8,1392.8,654.14,1393.47,654.81,1393.47,655.82,1393.47,656.15,1393.47,657.83,1393.47,658.17,1393.47,658.84,1393.13,659.51,1393.13,659.85,1392.8,660.18,1392.46,660.86,13…
8390864	130030	Blue coral	971299	2018-01-24-07-28-04-772I2.Png	[1499.96,710.57,1499.96,710.57,1500.97,710.91,1500.97,712.93,1501.3,713.6,1501.64,714.61,1501.64,715.28,1501.64,715.95,1501.64,716.29,1501.64,716.62,1501.3,717.63,1501.3,717.96,1501.3,718.3,1501.3,718.64,1501.3,718.97,1501.3,719.64,1501.3,719.98,1501.3,720.65,1501.3,721.32,1501.3,722.33,1501.3,722.67,1501.64,723.34,1501.64,723.68,1501.64,724.01,1501.98,724.35,1502.65,724.35,1503.66,724.01,1505,72…
8390868	130030	Blue coral	971299	2018-01-24-07-28-04-772I2.Png	[1286.64,775.07,1286.64,775.07,1288.99,775.41,1290,775.75,1291.68,776.08,1292.35,776.08,1292.35,776.08,1293.7,776.08,1294.37,776.08,1294.37,776.08,1294.03,776.42,1293.36,777.76,1293.02,778.43,1292.69,779.44,1292.69,779.78,1292.35,780.45,1292.02,780.79,1291.68,781.46,1291.34,782.13,1291.34,782.8,1291.34,783.14,1291.01,783.47,1291.01,784.48,1291.01,784.82,1291.34,785.82,1291.34,786.16,1291.34,786.5…
8390873	130030	Blue coral	971299	2018-01-24-07-28-04-772I2.Png	[1331.66,746.52,1332.66,754.25,1333.34,753.91,1333.67,753.91,1334.68,755.25,1334.68,755.25,1335.02,756.6,1335.02,756.6,1335.02,757.27,1335.02,757.27,1335.02,758.28,1335.02,758.28,1335.02,759.62,1335.02,760.29,1335.02,760.96,1335.02,761.64,1335.02,761.64,1335.02,762.31,1335.02,762.98,1335.02,762.98,1334.68,763.99,1334.68,763.99,1334.68,764.66,1334.68,764.66,1334.68,766.34,1334.68,766.34,1334.68,76…
8390893	130030	Blue coral	971299	2018-01-24-07-28-04-772I2.Png	[1535.23,665.56,1535.57,666.57,1535.91,667.57,1536.24,667.91,1536.58,668.58,1536.58,669.25,1536.91,669.59,1536.91,670.93,1537.25,671.61,1537.25,672.61,1537.59,672.95,1537.92,673.29,1538.26,673.62,1538.59,674.29,1538.93,674.63,1539.94,675.3,1540.27,675.64,1540.95,676.31,1541.28,676.64,1541.62,676.98,1542.29,677.32,1542.63,677.65,1542.96,677.99,1543.3,678.32,1543.63,678.66,1543.97,679.33,1544.3,680…
8390907	130030	Blue coral	971299	2018-01-24-07-28-04-772I2.Png	[1622.91,1041.81,1622.91,1041.81,1623.25,1044.83,1623.92,1045.5,1624.26,1045.84,1624.59,1046.85,1624.93,1047.52,1624.93,1048.19,1624.93,1048.19,1625.27,1049.2,1625.27,1049.87,1625.27,1049.87,1625.6,1050.88,1625.6,1051.55,1625.94,1052.22,1625.94,1052.22,1625.94,1052.89,1625.94,1053.9,1625.94,1054.57,1625.94,1054.57,1625.94,1055.58,1625.94,1055.58,1625.94,1056.59,1625.6,1057.26,1625.6,1057.26,1625.…
8390908	130030	Blue coral	971299	2018-01-24-07-28-04-772I2.Png	[1332.66,827.82,1332.66,827.82,1333.34,828.49,1333.34,828.82,1333.34,829.83,1333.34,830.5,1333.34,830.84,1333.67,831.51,1334.01,832.18,1334.34,832.86,1334.68,833.86,1335.02,834.2,1335.02,834.54,1335.35,834.87,1335.35,835.54,1335.35,835.88,1335.69,836.55,1335.69,836.89,1335.69,837.22,1335.69,837.56,1335.69,837.89,1335.69,838.23,1335.69,838.57,1335.69,838.9,1335.69,839.24,1336.02,839.91,1336.7,840.…
8390910	130030	Blue coral	971299	2018-01-24-07-28-04-772I2.Png	[1473.42,844.95,1473.42,844.95,1472.75,845.62,1471.41,846.29,1470.4,846.96,1469.73,847.3,1469.39,847.64,1468.72,847.97,1468.05,848.31,1467.71,848.64,1466.7,849.32,1466.03,849.65,1465.36,849.99,1465.02,850.32,1464.35,851,1463.68,851.33,1463.34,851.67,1463.01,852,1462.67,852.34,1462.34,852.68,1461.66,853.01,1461.33,853.35,1460.99,853.68,1460.32,854.02,1459.98,854.36,1459.31,854.69,1458.64,855.03,14…
8390912	130030	Blue coral	971299	2018-01-24-07-28-04-772I2.Png	[1458.98,933.97,1458.98,933.97,1459.65,933.97,1461.33,935.32,1461.66,935.65,1461.66,935.99,1461.66,936.66,1462,937.67,1462,938,1462,938.34,1461.66,938.68,1461.66,939.01,1461.66,939.35,1461.66,940.02,1461.66,940.36,1461.33,940.69,1461.33,941.03,1460.99,941.36,1460.99,941.7,1460.66,942.04,1460.32,942.37,1459.98,942.71,1459.65,943.04,1459.31,943.38,1458.98,944.05,1458.64,944.39,1458.3,944.39,1457.63…
8390913	130030	Blue coral	971299	2018-01-24-07-28-04-772I2.Png	[1551.7,760.63,1551.7,760.63,1551.7,761.64,1552.03,762.64,1552.7,763.32,1553.04,763.65,1553.38,763.99,1553.71,764.66,1554.05,765,1555.05,765,1555.73,764.66,1556.73,763.99,1556.73,763.99,1557.74,763.99,1558.75,764.32,1559.42,764.66,1559.42,764.66,1560.09,764.66,1561.1,765,1561.1,765,1562.45,764.66,1563.12,764.32,1563.12,763.65,1563.12,762.98,1563.12,762.31,1563.45,761.3,1563.45,760.63,1563.45,760.…
8390914	130030	Blue coral	971299	2018-01-24-07-28-04-772I2.Png	[1542.96,806.32,1542.96,806.32,1543.3,808.33,1543.63,809.34,1543.97,810.01,1543.97,810.68,1544.64,812.03,1544.64,812.36,1544.64,813.04,1544.64,813.71,1544.64,814.71,1544.64,815.72,1544.64,816.73,1544.64,817.07,1544.64,817.4,1544.64,818.07,1544.64,818.75,1544.98,819.42,1544.98,819.75,1544.98,820.43,1544.98,820.76,1544.98,821.1,1544.98,821.43,1544.64,822.44,1544.64,823.11,1544.64,823.45,1544.64,823…
8390915	130030	Blue coral	971299	2018-01-24-07-28-04-772I2.Png	[1581.59,802.62,1581.59,802.62,1583.61,801.95,1584.28,801.95,1584.28,801.95,1584.95,801.61,1584.95,801.61,1585.96,801.61,1585.96,801.61,1587.3,801.28,1587.98,801.28,1588.98,801.61,1589.99,801.95,1589.99,801.95,1590.66,802.29,1592.01,803.29,1592.34,803.63,1592.68,804.3,1593.02,805.31,1593.35,805.98,1593.35,806.65,1593.35,806.99,1593.35,808,1593.35,809,1593.35,809.68,1593.35,810.35,1593.35,810.68,1…
8390916	130030	Blue coral	971299	2018-01-24-07-28-04-772I2.Png	[1594.36,842.6,1594.36,842.6,1595.03,842.93,1596.38,843.61,1596.38,843.61,1597.05,843.61,1597.05,843.61,1597.72,843.27,1598.39,842.6,1598.39,841.59,1598.39,840.58,1598.39,839.91,1598.39,838.57,1599.06,837.56,1599.73,836.89,1599.73,836.89,1600.07,835.88,1600.41,835.54,1600.41,835.54,1600.74,834.54,1600.74,834.54,1600.74,833.53,1601.08,833.19,1601.08,832.18,1601.08,832.18,1601.08,831.51,1601.08,831…
8390919	130030	Blue coral	971299	2018-01-24-07-28-04-772I2.Png	[1545.31,896.68,1545.31,896.68,1545.98,896.68,1546.32,897.02,1547.66,897.69,1548,898.7,1548.67,899.71,1549.01,900.04,1549.34,900.71,1549.68,901.05,1550.35,901.39,1551.02,901.72,1551.7,902.39,1551.7,902.39,1553.04,902.73,1553.04,902.73,1554.05,902.73,1554.72,902.73,1555.39,902.73,1556.06,902.73,1556.73,902.73,1557.41,902.73,1557.41,902.73,1558.08,902.73,1558.75,902.73,1559.42,902.73,1560.77,902.73…
8390921	130030	Blue coral	971299	2018-01-24-07-28-04-772I2.Png	[1575.21,937.33,1575.21,937.33,1577.9,937.33,1579.24,937,1580.59,937,1580.59,937,1581.26,937,1581.93,937.33,1582.6,937.67,1583.27,938.34,1583.61,939.01,1583.61,939.68,1583.61,940.02,1583.61,940.36,1583.61,940.69,1583.61,941.36,1583.61,941.7,1583.61,942.37,1583.61,942.71,1583.61,943.04,1583.27,943.38,1583.27,944.05,1582.94,944.39,1582.6,944.72,1582.27,945.06,1581.93,945.39,1581.93,945.73,1581.59,9…
8390931	130030	Blue coral	971299	2018-01-24-07-28-04-772I2.Png	[1494.25,1082.79,1494.25,1082.79,1493.91,1083.8,1493.91,1085.14,1493.91,1085.14,1493.91,1086.15,1493.91,1086.15,1493.91,1087.16,1493.91,1088.17,1493.58,1089.18,1493.24,1090.18,1493.24,1090.18,1493.24,1091.19,1493.24,1091.19,1493.24,1091.86,1493.24,1092.54,1493.58,1093.54,1493.91,1094.21,1494.59,1094.55,1495.93,1094.55,1495.93,1094.55,1497.27,1094.89,1497.27,1094.89,1498.28,1095.22,1498.62,1095.56…
8390933	130030	Blue coral	971299	2018-01-24-07-28-04-772I2.Png	[1641.05,944.72,1641.05,944.72,1640.38,944.72,1640.05,945.06,1639.04,945.39,1638.7,945.39,1638.37,945.73,1638.03,945.73,1637.36,946.4,1636.69,946.74,1636.35,947.07,1636.02,947.41,1635.68,947.75,1635.68,947.75,1635.68,948.42,1635.68,949.09,1635.68,949.09,1635.34,950.43,1635.34,950.43,1635.34,951.11,1635.34,951.78,1635.68,952.45,1635.68,953.12,1635.34,953.46,1635.34,954.13,1635.01,954.8,1635.01,954…
8390938	130031	red bar	971299	2018-01-24-07-28-04-772I2.Png	[2727.81,739.63,2734.53,784.65,2688.17,796.07,2647.86,804.13,2604.19,809.51,2557.16,814.88,2529.61,816.23,2522.22,768.52,2549.77,765.84,2592.77,761.8,2642.48,754.41,2672.72,750.38,2727.81,739.63]
8390944	130637	Blue bar	971299	2018-01-24-07-28-04-772I2.Png	[2715.72,543.61,2718.07,595.41,2702.28,601.06,2677.42,605.43,2647.52,610.8,2608.55,617.18,2563.54,624.91,2529.27,629.61,2508.11,632.64,2502.73,583.25,2532.97,579.89,2565.55,575.86,2598.14,570.82,2628.04,565.45,2663.31,557.72,2680.78,553.02,2715.72,543.61]
8390984	130029	P. arborea	971310	2018-03-25-05-50-04-895I2.Png	[748.47,1797.16,748.47,1797.16,747.13,1797.84,745.78,1798.51,742.42,1799.85,741.75,1800.52,740.41,1801.2,738.39,1801.87,737.05,1802.54,735.03,1803.21,733.69,1803.88,732.34,1804.55,731.67,1804.55,729.66,1805.23,727.64,1805.9,726.3,1806.57,725.63,1806.57,724.28,1806.57,723.61,1806.57,722.94,1807.24,722.27,1807.24,721.59,1807.24,720.92,1807.24,719.58,1807.91,718.91,1807.91,717.56,1807.91,716.89,1808…
8390986	130030	Blue coral	971310	2018-03-25-05-50-04-895I2.Png	[1208.37,580.9,1208.37,580.9,1210.38,579.22,1211.39,578.55,1212.06,577.88,1212.4,577.54,1212.4,577.54,1213.07,577.21,1213.74,576.87,1214.08,576.54,1214.75,576.54,1215.42,576.54,1216.77,576.54,1217.44,576.54,1217.44,576.54,1218.45,576.87,1218.78,577.21,1220.46,578.21,1221.47,578.55,1222.81,579.22,1223.48,579.56,1223.82,579.89,1224.83,580.23,1225.16,580.57,1225.84,580.9,1226.51,581.24,1226.84,581.5…
8390989	130030	Blue coral	971310	2018-03-25-05-50-04-895I2.Png	[1233.56,602.74,1233.56,602.74,1234.23,602.4,1234.57,602.07,1235.58,601.73,1236.25,601.39,1236.25,601.39,1237.26,600.72,1237.93,600.39,1238.27,600.05,1238.6,599.71,1238.94,599.38,1239.61,598.71,1239.61,598.71,1240.28,598.37,1240.62,598.04,1241.29,597.7,1241.63,597.36,1242.3,597.03,1242.97,596.69,1243.3,596.36,1243.3,596.36,1243.98,596.02,1244.31,595.68,1244.65,595.35,1245.32,594.68,1245.66,594,12…
8391003	130031	red bar	971310	2018-03-25-05-50-04-895I2.Png	[2271.27,784.48,2277.32,823.11,2254.14,831.85,2224.24,838.23,2191.66,843.27,2160.41,848.31,2130.85,853.35,2110.7,856.04,2102.97,813.04,2128.16,808.33,2155.38,803.63,2186.28,799.93,2215.51,796.24,2240.37,791.54,2271.27,784.48]
8391004	130637	Blue bar	971310	2018-03-25-05-50-04-895I2.Png	[2245.07,608.45,2252.13,654.81,2227.27,661.19,2197.03,666.9,2156.72,673.29,2123.8,680.34,2082.48,687.39,2075.42,642.71,2119.43,635.32,2167.13,627.26,2204.76,619.2,2245.07,608.45]
8391084	130029	P. arborea	971124	2019-03-22-07-19-12-180_POS0_I2.Png	[494.84,1748.96,495.17,1749.63,495.51,1750.64,495.84,1752.32,496.18,1753.32,496.52,1754.33,496.85,1755,497.19,1755.68,497.52,1756.35,497.52,1757.02,497.86,1757.69,498.53,1758.7,498.87,1759.04,499.2,1759.37,499.88,1760.04,500.21,1760.38,500.55,1760.71,500.88,1761.39,501.55,1762.39,501.89,1762.73,502.23,1763.74,502.9,1764.41,503.23,1764.75,503.57,1765.08,503.91,1765.42,504.24,1765.75,504.91,1766.43…
8391090	130030	Blue coral	971124	2019-03-22-07-19-12-180_POS0_I2.Png	[1372.64,699.49,1372.64,699.49,1374.66,699.82,1376,699.82,1376,699.82,1377.01,700.16,1377.01,700.16,1378.02,700.5,1378.02,700.5,1379.02,700.83,1379.7,701.17,1379.7,701.17,1380.7,701.17,1381.38,701.5,1382.05,702.18,1382.05,702.18,1382.05,702.85,1382.38,703.86,1382.38,703.86,1382.72,704.86,1382.72,704.86,1382.72,705.54,1382.72,706.21,1382.72,706.88,1382.72,707.55,1382.72,707.55,1382.72,708.22,1383.…
8391098	130030	Blue coral	971124	2019-03-22-07-19-12-180_POS0_I2.Png	[1432.77,768.02,1432.77,768.02,1431.77,767.35,1431.43,765.67,1431.43,764.66,1431.43,764.66,1431.43,763.65,1431.43,762.98,1431.43,762.98,1431.77,761.64,1431.77,761.64,1431.77,760.96,1431.77,760.96,1432.1,760.29,1432.44,759.96,1433.11,758.95,1433.11,758.95,1433.45,758.28,1433.45,758.28,1433.78,757.61,1433.78,756.93,1433.78,756.26,1434.12,755.59,1434.12,755.59,1434.12,754.25,1434.12,754.25,1434.45,7…
8391123	130030	Blue coral	971124	2019-03-22-07-19-12-180_POS0_I2.Png	[1430.09,859.73,1430.09,859.73,1430.76,859.73,1432.44,859.73,1432.44,859.73,1433.11,859.73,1433.11,859.73,1433.78,859.73,1433.78,859.73,1434.45,859.73,1434.45,859.73,1435.46,859.73,1436.13,859.73,1437.14,860.07,1437.14,860.07,1437.81,860.07,1438.48,860.07,1438.48,860.07,1439.49,860.4,1440.16,860.4,1441.17,860.74,1441.17,860.74,1441.84,860.74,1442.52,861.07,1442.52,861.07,1443.19,861.07,1443.19,86…
8391124	130030	Blue coral	971124	2019-03-22-07-19-12-180_POS0_I2.Png	[1425.05,799.93,1425.05,799.93,1425.72,799.26,1427.06,798.25,1427.4,797.92,1427.4,797.92,1428.41,797.58,1428.41,797.58,1429.41,797.58,1430.42,798.25,1431.43,798.59,1432.44,799.26,1432.77,799.6,1433.45,799.93,1434.12,800.27,1435.13,800.94,1435.46,801.28,1435.8,801.61,1436.47,802.29,1437.14,802.62,1437.81,802.96,1438.15,803.29,1438.82,803.96,1439.16,804.3,1439.49,804.64,1439.83,804.97,1440.84,805.6…
8391125	130030	Blue coral	971124	2019-03-22-07-19-12-180_POS0_I2.Png	[1335.02,778.77,1335.02,778.77,1335.69,778.77,1338.04,778.77,1338.71,778.77,1340.05,778.77,1340.73,778.77,1341.4,778.77,1342.41,778.77,1342.41,778.77,1343.41,778.43,1343.41,778.43,1344.09,778.43,1344.09,778.43,1345.09,778.43,1345.77,778.77,1346.1,779.11,1346.77,779.44,1347.11,779.78,1347.11,780.45,1347.11,780.79,1347.11,781.12,1346.77,782.13,1346.77,782.46,1346.44,782.8,1346.44,783.14,1346.1,783.…
8391129	130030	Blue coral	971124	2019-03-22-07-19-12-180_POS0_I2.Png	[1389.1,755.93,1389.1,755.93,1390.11,756.26,1390.45,756.6,1390.78,757.94,1390.78,758.28,1390.78,758.95,1390.78,759.62,1390.78,759.96,1390.78,760.29,1390.78,760.63,1390.78,761.3,1390.78,761.64,1390.45,761.97,1390.45,762.31,1390.11,762.64,1390.11,762.98,1389.77,763.32,1389.77,763.65,1389.44,763.99,1389.44,764.32,1389.1,765,1389.1,765.33,1388.77,765.67,1388.77,766,1388.77,766.68,1388.77,767.01,1388.…
8391136	130030	Blue coral	971124	2019-03-22-07-19-12-180_POS0_I2.Png	[1388.09,706.54,1388.09,706.54,1387.76,705.87,1387.76,704.19,1387.76,703.52,1387.76,703.52,1387.76,702.85,1388.09,702.51,1388.09,702.51,1388.77,701.17,1389.1,700.83,1389.1,700.83,1391.12,700.16,1391.79,699.82,1392.13,699.49,1392.13,699.49,1393.13,699.15,1393.8,698.82,1394.48,698.48,1395.15,698.14,1395.48,697.81,1395.48,697.81,1395.82,697.14,1396.16,696.46,1396.49,696.13,1396.83,695.79,1396.83,695…
8391137	130030	Blue coral	971124	2019-03-22-07-19-12-180_POS0_I2.Png	[1118,829.5,1118,829.5,1120.02,826.81,1120.69,825.8,1121.02,825.13,1121.7,824.12,1122.37,823.11,1123.04,822.44,1123.38,822.11,1123.71,821.43,1123.71,821.43,1124.05,820.43,1124.72,819.75,1125.05,819.08,1125.39,818.75,1126.06,818.41,1126.06,818.41,1126.73,818.07,1127.41,817.74,1128.08,817.74,1128.75,817.4,1128.75,817.4,1129.76,817.07,1130.43,816.73,1131.1,816.39,1131.77,816.06,1132.11,815.72,1132.7…
8391138	130030	Blue coral	971124	2019-03-22-07-19-12-180_POS0_I2.Png	[1124.72,885.26,1124.72,885.26,1122.7,887.95,1121.36,890.64,1120.69,891.64,1119.34,893.66,1119.01,894,1118.34,895.68,1118.34,896.01,1118,897.36,1117.66,898.36,1117.66,898.7,1117.33,899.37,1116.99,900.04,1116.66,900.71,1116.66,901.05,1116.66,901.39,1116.66,902.06,1116.66,902.73,1116.66,904.07,1116.66,904.41,1116.66,904.75,1116.66,905.75,1116.66,906.09,1116.66,907.1,1116.66,907.43,1116.99,908.44,11…
8391139	130030	Blue coral	971124	2019-03-22-07-19-12-180_POS0_I2.Png	[1365.92,908.11,1365.92,908.11,1367.6,911.13,1367.94,912.14,1367.94,912.47,1367.94,913.48,1367.94,913.82,1367.94,914.49,1367.94,915.16,1367.94,915.5,1367.94,915.83,1367.94,916.17,1367.94,916.5,1367.94,916.84,1367.94,917.51,1367.94,917.85,1368.27,918.52,1368.27,919.19,1368.27,919.53,1368.61,920.2,1368.61,920.87,1368.61,921.21,1368.61,922.21,1368.61,922.89,1368.95,924.23,1368.95,924.57,1368.95,924.…
8391143	130030	Blue coral	971124	2019-03-22-07-19-12-180_POS0_I2.Png	[1390.11,901.05,1387.42,904.41,1388.09,904.75,1388.77,907.43,1389.1,907.77,1389.44,908.44,1389.77,908.78,1390.11,909.11,1390.11,910.12,1390.11,910.12,1390.11,910.79,1390.11,911.46,1390.11,911.46,1390.11,912.14,1390.45,913.14,1390.78,913.82,1391.12,914.49,1391.45,915.5,1391.79,916.17,1392.13,916.84,1392.46,917.51,1392.8,917.85,1393.13,918.52,1393.47,919.19,1394.14,920.2,1394.48,920.54,1395.15,920.…
8391147	130030	Blue coral	971124	2019-03-22-07-19-12-180_POS0_I2.Png	[1453.94,1134.86,1453.94,1134.86,1454.95,1135.2,1456.29,1135.87,1457.3,1136.54,1457.63,1136.88,1457.97,1137.21,1457.97,1137.21,1457.97,1138.22,1457.97,1138.22,1457.97,1139.23,1457.97,1139.9,1457.97,1139.9,1457.97,1140.57,1457.97,1141.25,1457.97,1141.25,1457.97,1141.92,1457.97,1141.92,1457.97,1142.59,1457.97,1142.59,1458.3,1143.6,1459.31,1144.94,1459.98,1144.94,1459.98,1144.94,1460.66,1144.94,1460…
8391149	130030	Blue coral	971124	2019-03-22-07-19-12-180_POS0_I2.Png	[1397.84,991.42,1397.84,991.42,1398.51,992.09,1399.52,993.43,1399.85,994.11,1400.19,994.78,1400.19,994.78,1400.52,996.12,1400.52,996.12,1400.52,997.13,1400.52,997.13,1400.86,998.14,1400.86,998.81,1400.86,998.81,1400.86,999.82,1400.86,1000.49,1400.86,1000.49,1400.86,1001.16,1400.52,1002.17,1400.52,1002.17,1400.52,1002.84,1400.52,1003.51,1400.19,1004.18,1399.85,1004.52,1399.52,1005.19,1399.18,1005.…
8391152	130030	Blue coral	971124	2019-03-22-07-19-12-180_POS0_I2.Png	[1434.12,1066,1434.12,1066,1433.11,1066,1431.43,1066,1431.09,1066,1430.76,1066,1430.42,1066,1429.75,1066,1429.08,1066,1428.74,1066,1428.07,1066,1426.73,1066,1426.05,1066.33,1425.38,1066.67,1424.38,1067.34,1423.7,1067.68,1423.37,1068.01,1423.03,1068.35,1422.36,1069.02,1422.02,1069.69,1421.69,1070.36,1421.35,1070.7,1421.02,1071.37,1420.68,1072.38,1420.34,1073.05,1420.34,1073.72,1420.34,1074.39,1420…
8391155	130030	Blue coral	971124	2019-03-22-07-19-12-180_POS0_I2.Png	[1395.48,1080.11,1395.48,1080.11,1398.17,1080.44,1400.19,1080.78,1401.87,1081.11,1402.54,1081.45,1403.88,1082.12,1404.89,1082.12,1406.57,1082.12,1407.24,1082.12,1408.25,1082.12,1409.26,1081.79,1409.26,1081.79,1409.93,1081.79,1409.59,1082.12,1408.25,1083.13,1406.91,1083.8,1406.23,1084.47,1405.9,1084.81,1405.23,1085.48,1404.89,1085.82,1404.55,1086.15,1403.55,1086.49,1402.88,1087.16,1402.54,1087.5,1…
8391156	130030	Blue coral	971124	2019-03-22-07-19-12-180_POS0_I2.Png	[1434.79,1006.54,1434.79,1006.54,1433.78,1005.53,1433.11,1004.86,1432.77,1004.86,1431.77,1004.86,1430.76,1004.86,1430.09,1005.19,1429.41,1005.53,1429.08,1005.86,1428.74,1006.2,1428.07,1006.87,1427.73,1007.21,1427.73,1007.88,1427.73,1008.55,1427.4,1009.56,1427.4,1009.89,1427.73,1010.9,1428.07,1011.57,1428.74,1012.58,1430.09,1013.59,1431.43,1013.93,1433.11,1014.26,1433.11,1014.26,1433.78,1014.26,14…
8391160	130031	red bar	971124	2019-03-22-07-19-12-180_POS0_I2.Png	[2364.33,910.46,2374.41,948.75,2346.19,959.17,2296.13,973.28,2246.41,982.68,2202.74,987.39,2192.66,944.39,2232.98,940.69,2277.99,931.62,2316.96,924.57,2364.33,910.46]
8391164	130637	Blue bar	971124	2019-03-22-07-19-12-180_POS0_I2.Png	[2323.01,738.12,2333.76,781.79,2312.93,791.2,2267.58,802.96,2236,809.68,2209.46,816.06,2181.91,821.77,2166.13,824.12,2154.03,779.44,2182.92,776.42,2222.9,768.36,2257.5,758.28,2281.35,751.22,2323.01,738.12]
8391209	130029	P. arborea	971184	2019-03-24-14-52-32-961_POS0_I1.Png	[122.95,375.48,122.95,375.48,124.3,374.13,124.97,373.46,126.31,370.77,126.98,369.43,127.66,368.09,128.33,367.41,128.33,367.41,129,366.07,129.67,365.4,130.34,364.05,131.02,363.38,131.69,362.71,133.7,362.04,135.05,361.37,136.39,361.37,138.41,360.7,139.75,360.7,141.77,360.02,141.77,360.02,143.11,360.02,143.11,360.02,145.13,360.02,146.47,360.02,147.81,360.02,149.16,360.02,151.17,360.02,151.17,360.02,…
8391211	130712	Crustacean	971184	2019-03-24-14-52-32-961_POS0_I1.Png	[260.02,445.86,260.02,445.86,262.37,448.54,262.7,448.88,263.38,449.55,264.05,450.22,264.38,450.56,265.05,451.23,265.39,451.57,266.4,452.24,267.07,452.57,267.74,452.91,268.41,453.25,268.41,453.25,269.42,453.58,269.42,453.58,270.09,453.92,270.77,453.92,271.44,454.25,271.44,454.25,272.45,454.59,273.45,455.26,274.13,455.93,276.48,456.94,277.15,457.28,278.16,457.95,278.49,458.29,279.16,458.62,279.84,4…
8391212	130031	red bar	971184	2019-03-24-14-52-32-961_POS0_I1.Png	[1875.2,764.32,1884.95,797.25,1874.87,808.67,1854.04,817.4,1819.44,829.83,1784.84,837.89,1747.21,843.94,1735.12,802.96,1763.67,799.93,1793.91,794.56,1820.45,786.16,1844.97,779.44,1875.2,764.32]
8391213	130637	Blue bar	971184	2019-03-24-14-52-32-961_POS0_I1.Png	[1831.53,605.43,1842.95,647.08,1828.51,657.16,1807.34,664.55,1783.83,670.93,1753.59,679,1719.66,688.4,1702.87,692.1,1692.45,649.77,1717.31,646.41,1746.88,640.03,1774.42,629.61,1799.28,621.21,1817.76,614.16,1831.53,605.43]
8391249	130029	P. arborea	971305	2018-03-08-20-53-18-851I2.Png	[266.91,968.35,267.66,975.98,271.12,987.39,271.76,987.45,272.39,987.64,272.97,987.95,273.48,988.37,273.9,988.88,274.21,989.46,274.4,990.09,274.42,990.33,275.06,990.52,279.13,992.69,282.69,995.62,285.62,999.18,287.79,1003.25,289.13,1007.66,289.58,1012.25,289.53,1012.76,295.51,1017.67,302.73,1021.52,302.68,1021.99,302.74,1022.64,302.94,1023.27,303.25,1023.86,303.66,1024.36,303.83,1024.5,303.1,1024.…
8391266	130030	Blue coral	971305	2018-03-08-20-53-18-851I2.Png	[1263.8,584.6,1263.8,584.6,1264.8,582.58,1265.14,582.25,1265.48,581.57,1265.81,581.24,1266.15,580.57,1266.15,580.57,1266.48,579.22,1266.48,579.22,1266.48,578.55,1266.82,578.21,1267.16,577.88,1267.49,577.54,1267.83,577.21,1268.5,576.87,1268.84,576.54,1269.51,576.2,1270.18,575.86,1270.18,575.86,1271.19,575.53,1271.86,575.19,1271.86,575.19,1272.53,575.19,1272.87,574.86,1272.87,574.86,1273.54,574.86,…
8391269	130030	Blue coral	971305	2018-03-08-20-53-18-851I2.Png	[1296.38,617.18,1296.38,617.18,1297.39,619.54,1298.06,620.54,1298.06,621.21,1298.06,621.89,1298.4,622.56,1298.73,622.89,1299.41,623.23,1300.41,623.57,1300.75,623.9,1301.09,624.57,1301.09,624.91,1301.09,625.58,1301.09,625.92,1301.09,626.25,1301.09,626.59,1301.09,627.26,1301.09,627.6,1300.75,628.27,1300.75,628.61,1300.41,629.28,1300.08,629.61,1299.74,630.29,1299.74,630.62,1299.41,631.29,1299.41,631…
8391271	130030	Blue coral	971305	2018-03-08-20-53-18-851I2.Png	[1295.71,706.54,1296.05,707.89,1296.38,708.22,1296.72,708.56,1297.39,709.23,1297.73,709.9,1298.06,710.57,1298.73,711.92,1298.73,712.59,1298.73,713.93,1298.73,714.61,1298.4,715.61,1298.73,715.95,1298.73,716.62,1298.73,717.63,1299.41,719.31,1299.74,719.64,1300.08,719.98,1300.75,720.65,1301.09,721.32,1301.76,722.67,1302.09,723.34,1302.09,724.01,1302.43,724.68,1302.43,725.69,1302.77,726.36,1302.77,72…
8391273	130030	Blue coral	971305	2018-03-08-20-53-18-851I2.Png	[1358.53,682.36,1358.53,682.36,1358.87,681.68,1358.87,680.34,1358.53,679,1358.53,679,1358.2,677.99,1358.2,677.99,1358.53,677.32,1358.87,676.98,1359.2,676.64,1359.2,676.64,1359.88,676.31,1360.21,675.97,1360.55,675.64,1360.88,675.3,1360.88,675.3,1361.55,674.96,1361.89,674.63,1362.23,674.29,1362.9,673.96,1362.9,673.96,1363.57,673.96,1363.91,673.62,1363.91,673.62,1364.58,673.62,1364.58,673.62,1365.25…
8391274	130031	red bar	971305	2018-03-08-20-53-18-851I2.Png	[2338.13,780.45,2344.17,821.43,2321.33,829.16,2282.7,837.22,2232.98,845.62,2195.02,851,2171.16,853.01,2163.77,808.33,2194.34,805.98,2241.04,798.93,2270.27,794.22,2300.5,790.86,2319.65,785.82,2338.13,780.45]
8391275	130637	Blue bar	971305	2018-03-08-20-53-18-851I2.Png	[2140.59,638.68,2203.75,628.27,2259.52,616.51,2312.26,603.41,2319.31,649.43,2295.46,656.82,2257.16,663.88,2226.26,668.92,2184.94,675.97,2146.98,683.03,2140.59,638.68]
8400924	130029	P. arborea	971326	2018-05-28-00-05-54-342I2.Png	[100.11,1006.54,100.78,1007.54,101.12,1007.88,101.45,1008.21,102.13,1008.55,102.46,1008.89,102.8,1009.22,103.13,1009.56,103.8,1009.89,104.14,1010.23,104.81,1010.9,105.48,1011.24,105.82,1011.57,106.16,1011.91,106.49,1012.25,106.83,1012.58,107.5,1013.59,107.84,1013.93,108.17,1014.26,108.51,1014.93,108.84,1015.27,109.52,1016.28,109.85,1016.61,110.19,1016.95,110.52,1017.29,111.2,1017.62,111.53,1017.9…
8400925	130031	red bar	971326	2018-05-28-00-05-54-342I2.Png	[2147.98,795.57,2155.04,833.19,2135.22,841.59,2111.7,846.96,2077.77,854.02,2052.91,858.39,2023.02,862.75,1994.8,866.79,1986.73,823.45,2025.37,818.75,2057.62,812.36,2087.85,808,2118.42,802.62,2137.57,796.24,2147.98,795.57]
8400926	130637	Blue bar	971326	2018-05-28-00-05-54-342I2.Png	[2118.76,623.57,2126.48,669.25,2105.66,675.3,2079.79,680.34,2035.11,688.07,1985.05,698.14,1965.23,701.5,1956.84,656.82,1997.48,651.45,2034.77,645.07,2075.76,635.66,2095.91,630.62,2118.76,623.57]
8400927	130030	Blue coral	971326	2018-05-28-00-05-54-342I2.Png	[1181.49,782.46,1181.49,782.46,1182.16,782.46,1182.5,782.46,1182.84,782.13,1184.18,781.79,1184.52,781.46,1185.19,781.46,1185.86,781.12,1186.53,780.79,1187.2,780.45,1187.2,780.45,1187.88,780.45,1188.55,780.11,1189.22,779.78,1189.22,779.78,1190.23,779.78,1190.23,779.78,1191.23,779.78,1191.23,779.78,1191.91,779.78,1192.24,780.11,1192.58,780.45,1192.58,781.12,1192.91,781.79,1193.25,782.13,1193.59,782…
8400929	130030	Blue coral	971326	2018-05-28-00-05-54-342I2.Png	[870.75,755.59,870.75,755.59,870.41,754.92,871.42,753.57,871.76,752.9,872.09,752.23,872.43,751.89,872.77,751.22,873.1,750.89,873.44,750.55,873.77,750.21,874.11,749.54,874.45,749.21,874.45,749.21,874.78,748.54,875.12,747.86,875.45,747.19,875.45,747.19,875.79,746.18,875.79,746.18,876.13,745.51,876.13,744.84,876.46,744.17,876.46,744.17,876.46,743.16,876.46,743.16,876.46,742.49,876.46,742.49,876.46,7…
8400930	130030	Blue coral	971326	2018-05-28-00-05-54-342I2.Png	[836.82,772.72,836.82,772.72,837.49,772.05,837.83,771.71,838.5,771.04,838.84,770.37,839.17,770.04,839.51,769.7,839.84,769.36,839.84,769.36,840.52,769.03,840.52,769.03,841.19,768.69,842.2,768.36,842.2,768.36,842.87,768.36,843.54,768.36,843.54,768.36,844.55,768.02,845.22,768.02,845.89,768.02,846.56,768.02,847.23,768.02,847.91,767.68,847.91,767.68,848.58,767.68,849.25,767.68,850.26,767.68,850.26,767…
8400931	130030	Blue coral	971326	2018-05-28-00-05-54-342I2.Png	[870.75,828.49,870.75,828.49,871.09,827.82,872.77,825.8,873.1,825.46,873.77,824.79,874.11,824.46,875.12,824.12,875.79,823.79,876.46,823.79,877.13,823.79,878.14,823.79,878.81,823.79,878.81,823.79,879.48,823.79,879.48,823.79,880.16,823.79,880.16,823.79,880.83,823.79,880.83,823.79,881.84,823.79,882.51,824.12,882.51,824.12,883.52,824.46,884.19,825.13,884.19,825.8,884.19,826.14,884.19,826.47,884.19,82…
8400932	130030	Blue coral	971326	2018-05-28-00-05-54-342I2.Png	[1109.94,608.45,1109.94,608.45,1110.61,607.78,1111.28,606.1,1111.28,605.43,1111.28,605.43,1111.62,604.75,1111.62,604.75,1111.62,604.08,1111.62,604.08,1111.95,603.41,1112.29,602.74,1112.63,602.4,1112.96,601.73,1113.3,601.06,1113.97,600.05,1114.3,599.71,1114.64,599.38,1114.98,599.04,1115.31,598.71,1115.65,598.37,1115.98,598.04,1116.32,597.7,1116.32,597.7,1116.99,597.36,1117.66,597.03,1117.66,597.03…
8400935	130030	Blue coral	971326	2018-05-28-00-05-54-342I2.Png	[1129.42,635.66,1129.42,635.66,1130.09,635.66,1130.43,635.66,1131.77,636.33,1132.78,637.34,1133.12,637.68,1133.45,638.01,1133.79,638.35,1133.79,638.68,1134.13,639.36,1134.46,639.69,1134.8,640.03,1134.8,640.03,1136.14,640.36,1136.81,640.7,1136.81,640.7,1137.82,640.7,1137.82,640.7,1138.49,640.7,1139.16,640.7,1139.16,640.7,1139.84,640.7,1139.84,640.7,1140.51,640.7,1141.18,640.7,1141.85,640.7,1141.85…
8400936	130030	Blue coral	971326	2018-05-28-00-05-54-342I2.Png	[1136.14,705.54,1136.14,705.54,1134.13,707.21,1133.45,707.55,1133.12,707.55,1132.78,707.89,1132.45,707.89,1131.77,708.56,1131.44,708.89,1130.77,709.23,1130.43,709.57,1130.09,709.57,1129.76,709.9,1129.09,710.24,1128.75,710.57,1128.41,710.91,1128.08,710.91,1127.41,711.25,1126.73,711.58,1126.4,711.92,1125.73,712.25,1125.05,712.59,1124.72,712.93,1124.38,713.26,1124.05,713.6,1123.71,713.93,1123.38,714…
8400937	130030	Blue coral	971326	2018-05-28-00-05-54-342I2.Png	[1179.81,1007.21,1179.81,1007.21,1179.48,1006.54,1177.8,1005.86,1177.46,1005.86,1176.79,1005.86,1176.45,1005.86,1175.78,1005.86,1175.45,1005.86,1175.11,1005.86,1174.77,1005.86,1174.1,1006.2,1173.43,1006.54,1173.09,1006.54,1172.76,1006.87,1172.42,1007.21,1172.09,1007.54,1171.08,1007.88,1170.74,1008.21,1170.41,1008.55,1170.07,1008.89,1170.07,1008.89,1169.73,1009.56,1169.73,1010.23,1169.73,1010.23,1…
8400938	130030	Blue coral	971326	2018-05-28-00-05-54-342I2.Png	[1140.51,1038.45,1140.51,1038.45,1141.18,1038.45,1142.86,1039.46,1143.2,1039.79,1143.53,1040.13,1144.2,1040.8,1144.88,1041.47,1145.21,1041.81,1145.55,1042.14,1145.88,1042.82,1145.88,1042.82,1146.22,1043.82,1146.55,1044.83,1146.89,1045.5,1147.23,1046.51,1147.56,1046.85,1147.56,1047.86,1147.56,1047.86,1147.56,1048.53,1147.56,1048.53,1147.56,1049.2,1147.56,1049.87,1147.56,1050.54,1147.23,1051.21,114…
8400939	130030	Blue coral	971326	2018-05-28-00-05-54-342I2.Png	[1136.81,858.39,1136.81,858.39,1136.81,859.39,1136.81,859.73,1136.81,861.07,1136.81,861.75,1136.81,862.42,1136.81,863.09,1136.81,863.43,1136.81,863.76,1136.81,864.1,1136.81,864.43,1137.15,865.11,1137.48,865.78,1137.82,866.11,1138.16,866.45,1138.83,866.79,1138.83,866.79,1140.17,867.12,1140.17,867.12,1141.18,867.12,1142.19,867.12,1142.19,867.12,1142.86,867.12,1142.86,867.12,1143.87,867.46,1144.2,86…
8400958	130030	Blue coral	971326	2018-05-28-00-05-54-342I2.Png	[1134.8,951.11,1134.8,951.11,1135.8,951.44,1137.15,952.79,1137.48,953.12,1137.82,953.79,1138.16,954.13,1138.49,954.46,1138.83,954.8,1139.16,955.47,1139.5,955.81,1139.84,956.14,1140.51,955.81,1141.18,955.14,1141.52,954.46,1141.85,954.13,1142.19,953.46,1142.19,953.46,1142.52,952.79,1142.52,952.79,1142.52,952.11,1142.52,951.44,1142.86,951.11,1142.86,951.11,1143.2,950.43,1143.53,950.1,1143.87,949.43,…
8400959	130030	Blue coral	971326	2018-05-28-00-05-54-342I2.Png	[1202.32,1081.79,1202.32,1081.79,1202.32,1082.79,1202.99,1084.14,1203.33,1084.81,1203.66,1085.14,1203.66,1085.14,1204.67,1085.48,1204.67,1085.48,1205.34,1085.48,1206.02,1085.48,1206.69,1085.14,1206.69,1085.14,1207.36,1084.81,1208.03,1084.81,1208.7,1084.47,1209.04,1084.14,1209.04,1084.14,1210.05,1083.8,1210.72,1083.13,1211.05,1082.79,1211.73,1082.46,1211.73,1082.46,1212.73,1082.12,1213.74,1081.79,…
8400960	130712	Crustacean	971326	2018-05-28-00-05-54-342I2.Png	[139.75,782.8,139.75,782.8,139.08,782.46,138.74,782.13,138.07,781.12,137.73,780.45,137.4,780.11,137.06,779.78,136.73,779.44,136.39,779.11,136.05,779.11,135.38,778.77,135.05,778.43,134.71,778.1,134.38,777.76,134.38,777.76,134.04,777.09,133.7,776.75,133.37,776.42,133.03,776.08,132.7,775.41,132.7,775.41,132.7,774.4,132.7,774.4,132.7,773.73,132.7,773.06,132.7,772.39,132.7,771.71,132.7,771.71,132.7,77…
8400961	130712	Crustacean	971326	2018-05-28-00-05-54-342I2.Png	[106.83,977.98,106.83,977.98,105.48,976.3,104.81,975.29,104.48,974.62,104.14,974.29,103.47,973.61,103.13,973.28,102.8,972.61,102.46,971.93,102.13,971.26,101.79,970.59,101.45,970.25,101.12,969.92,100.45,969.25,100.11,968.91,99.77,968.57,99.44,968.57,98.77,968.24,98.09,967.57,97.09,966.89,96.75,966.56,96.41,966.22,96.08,965.89,95.74,965.55,95.41,965.21,94.73,964.21,94.4,963.54,94.06,963.2,93.73,962…
8400962	130712	Crustacean	971326	2018-05-28-00-05-54-342I2.Png	[284.2,1390.85,284.2,1390.85,283.2,1392.86,282.52,1393.87,282.19,1394.54,281.85,1394.88,281.18,1396.22,281.18,1396.56,281.18,1396.89,280.84,1397.9,280.84,1398.24,280.84,1398.57,280.51,1399.25,280.51,1399.58,280.51,1399.92,280.51,1400.59,280.51,1401.26,280.51,1401.6,280.17,1401.93,280.17,1402.27,280.17,1402.61,279.84,1402.94,279.5,1403.28,279.16,1403.61,278.83,1403.61,278.49,1403.95,278.16,1404.29…
8403677	130029	P. arborea	971114	2019-02-24-20-28-32-792_POS0_I2.Png	[1333.67,1675.72,1333.67,1675.72,1333.67,1676.39,1333.67,1677.07,1333.67,1678.07,1333.67,1678.41,1333.67,1679.08,1333.67,1679.42,1333.67,1680.09,1333.67,1680.43,1333.67,1680.76,1334.01,1681.77,1334.01,1682.11,1334.01,1682.44,1334.01,1682.78,1334.01,1683.11,1334.01,1683.45,1334.01,1683.79,1334.01,1684.12,1334.01,1684.46,1334.01,1684.79,1334.01,1685.13,1334.01,1685.46,1334.01,1685.8,1333.67,1686.47…
8403686	130030	Blue coral	971114	2019-02-24-20-28-32-792_POS0_I2.Png	[1408.59,750.21,1408.59,750.21,1406.57,751.89,1405.9,752.57,1405.23,752.9,1404.89,753.24,1404.55,753.57,1404.22,753.91,1403.55,754.25,1402.88,754.25,1402.54,754.58,1401.53,754.58,1401.2,754.92,1400.52,754.92,1399.85,755.25,1399.52,755.25,1398.84,755.25,1398.17,755.59,1397.84,755.59,1396.83,755.93,1396.49,755.93,1395.82,755.93,1395.15,756.26,1394.48,756.6,1393.8,756.93,1393.47,757.27,1393.13,757.6…
8403693	130030	Blue coral	971114	2019-02-24-20-28-32-792_POS0_I2.Png	[1432.77,724.01,1432.77,724.01,1432.44,723.34,1431.77,722,1431.43,721.66,1431.09,720.99,1431.09,720.99,1430.76,719.64,1430.42,718.97,1430.42,718.97,1430.42,717.96,1430.42,717.96,1430.42,717.29,1430.42,717.29,1430.42,716.62,1430.76,715.95,1430.76,715.95,1430.76,715.28,1430.76,715.28,1430.76,714.61,1431.09,713.93,1431.09,713.93,1431.43,712.93,1431.77,712.59,1431.77,712.59,1432.1,711.92,1432.1,711.2…
8403695	130030	Blue coral	971114	2019-02-24-20-28-32-792_POS0_I2.Png	[1413.63,715.61,1413.63,715.61,1415.64,714.27,1415.98,713.93,1416.65,713.6,1416.65,713.6,1417.32,713.6,1417.99,713.6,1418.66,713.6,1418.66,713.6,1419.34,713.6,1419.34,713.6,1420.34,713.6,1420.34,713.6,1421.69,713.93,1421.69,713.93,1422.7,714.27,1422.7,714.27,1423.7,714.61,1424.04,714.94,1424.71,715.28,1425.05,715.61,1425.72,716.29,1426.05,716.96,1426.39,717.63,1426.39,717.96,1426.39,718.3,1426.39…
8403696	130030	Blue coral	971114	2019-02-24-20-28-32-792_POS0_I2.Png	[1407.91,715.95,1407.91,715.95,1408.59,715.61,1408.92,715.28,1409.59,713.93,1409.93,713.6,1410.27,713.26,1410.6,712.93,1410.94,712.59,1411.27,712.25,1411.61,711.92,1411.95,711.58,1412.28,711.25,1412.62,710.91,1412.95,710.57,1413.29,710.24,1413.29,710.24,1413.96,709.9,1414.63,709.23,1415.3,708.89,1415.64,708.56,1416.31,708.22,1416.98,707.89,1416.98,707.89,1417.66,707.89,1417.99,707.55,1419,707.21,…
8403699	130030	Blue coral	971114	2019-02-24-20-28-32-792_POS0_I2.Png	[1389.44,1102.61,1389.44,1102.61,1390.45,1103.29,1391.79,1103.96,1392.13,1104.29,1392.46,1104.63,1392.8,1105.3,1393.13,1105.97,1393.47,1106.31,1394.14,1106.64,1394.81,1106.98,1395.15,1107.32,1395.48,1107.99,1395.48,1108.32,1395.82,1109,1396.16,1109.67,1396.16,1110,1396.16,1110.34,1396.16,1110.68,1396.16,1111.01,1396.16,1111.68,1396.16,1112.02,1395.82,1113.03,1395.82,1113.36,1395.48,1114.04,1395.1…
8403700	130031	red bar	971114	2019-02-24-20-28-32-792_POS0_I2.Png	[2365.34,904.75,2375.41,944.05,2356.94,952.45,2336.45,959.5,2310.91,966.89,2286.39,971.26,2261.87,976.64,2240.37,980.33,2210.13,984.03,2198.71,942.04,2222.23,938.34,2256.49,933.3,2293.11,926.25,2322,919.53,2340.48,914.15,2365.34,904.75]
8403701	130637	Blue bar	971114	2019-02-24-20-28-32-792_POS0_I2.Png	[2323.01,734.76,2333.09,778.1,2313.94,786.16,2294.12,792.21,2256.83,801.61,2233.65,806.65,2204.76,812.03,2175.53,818.75,2167.13,820.43,2156.38,776.42,2180.91,773.73,2233.31,761.97,2260.52,753.91,2294.45,744.17,2323.01,734.76]
8422393	130029	P. arborea	971321	2018-05-03-16-09-06-716I2.Png	[231.46,986.71,231.8,987.39,231.8,988.73,231.8,989.74,231.8,990.41,231.8,991.08,232.13,992.09,232.13,992.76,232.47,993.1,232.8,993.43,233.14,994.11,233.48,994.44,233.81,995.11,234.15,995.79,234.48,996.12,234.82,996.46,235.16,996.79,235.83,997.8,236.16,998.14,237.51,998.81,237.84,999.14,238.18,999.48,238.52,1000.15,239.19,1000.82,239.52,1001.16,240.2,1001.83,241.2,1002.5,241.88,1002.84,242.88,1003…
8422394	130030	Blue coral	971321	2018-05-03-16-09-06-716I2.Png	[944.32,708.22,944.32,708.22,943.98,708.89,942.64,710.91,942.3,711.58,941.97,711.92,941.63,712.25,941.63,712.93,941.3,713.26,940.96,713.6,940.63,714.27,940.96,714.61,941.63,714.94,942.64,715.28,942.64,715.28,943.31,715.61,944.32,715.95,944.99,716.29,945.66,716.62,946.34,716.96,946.67,717.29,947.68,717.96,948.02,718.3,948.35,718.64,948.35,718.64,949.02,717.96,949.02,716.96,949.02,716.96,948.35,715…
8422395	130030	Blue coral	971321	2018-05-03-16-09-06-716I2.Png	[968.51,789.18,968.51,789.18,969.18,788.85,970.52,787.5,970.86,787.17,971.53,786.83,972.2,786.16,972.54,785.82,972.88,785.49,972.88,785.49,972.88,784.82,972.88,784.82,972.54,783.81,972.54,783.81,972.54,783.14,972.2,782.46,971.87,782.13,971.87,782.13,971.53,781.46,971.2,780.79,970.86,780.11,970.52,779.78,970.52,779.78,970.19,779.11,970.19,779.11,969.85,778.1,969.52,777.76,969.18,777.43,968.84,777.…
8422396	130030	Blue coral	971321	2018-05-03-16-09-06-716I2.Png	[975.23,729.39,975.23,729.39,975.9,729.39,977.58,729.39,977.58,729.39,978.25,729.39,978.92,729.39,978.92,729.39,979.93,729.72,979.93,729.72,980.6,729.72,981.27,730.06,981.95,730.39,982.62,730.73,982.95,731.07,983.29,731.4,983.63,732.07,983.96,732.41,983.96,733.08,983.96,733.75,983.63,734.43,983.29,734.76,983.29,735.1,982.95,735.77,982.62,736.11,982.28,736.44,981.95,736.78,981.27,737.11,980.94,737…
8422397	130030	Blue coral	971321	2018-05-03-16-09-06-716I2.Png	[1030.66,755.93,1030.75,756.84,1031.01,757.73,1031.45,758.54,1032.03,759.25,1032.67,759.77,1032.67,759.96,1033.01,760.29,1033.34,760.96,1033.68,761.3,1034.02,761.64,1034.35,761.97,1034.69,762.31,1035.02,762.64,1035.36,763.32,1035.7,763.99,1036.03,764.66,1036.37,765.33,1036.7,766.34,1037.04,766.68,1037.38,767.01,1038.05,767.35,1038.38,767.68,1038.72,768.02,1039.39,768.36,1040.06,768.69,1040.73,769…
8422398	130030	Blue coral	971321	2018-05-03-16-09-06-716I2.Png	[950.03,830.84,950.03,830.84,950.7,830.84,951.38,831.18,952.72,832.18,953.39,832.86,953.39,832.86,954.06,832.86,954.73,832.86,954.73,832.86,955.41,832.86,956.08,832.52,956.08,832.52,956.75,832.52,956.75,832.52,957.42,832.52,957.76,832.86,957.42,833.53,957.09,834.54,957.09,834.54,957.09,835.21,957.09,835.21,957.09,835.88,957.09,835.88,957.09,836.55,957.09,836.55,957.42,837.56,957.76,838.23,958.09,…
8422399	130030	Blue coral	971321	2018-05-03-16-09-06-716I2.Png	[947.34,844.61,947.34,844.61,948.02,844.28,950.7,844.28,950.7,844.28,951.38,844.28,952.05,844.28,953.05,844.28,954.06,844.28,954.06,844.28,954.73,844.28,954.73,844.28,955.74,844.28,956.41,844.28,956.41,844.28,957.76,844.95,958.09,845.29,958.09,845.29,958.09,846.29,958.09,846.29,957.76,846.96,957.76,846.96,957.42,847.64,957.09,848.31,956.75,848.64,956.41,849.32,956.41,849.32,956.08,849.99,956.08,8…
8422400	130030	Blue coral	971321	2018-05-03-16-09-06-716I2.Png	[1043.76,840.92,1043.76,840.92,1042.75,843.61,1042.41,844.28,1042.08,845.29,1042.08,845.29,1042.08,845.96,1042.08,845.96,1041.74,846.63,1041.74,847.3,1041.74,847.3,1041.41,847.97,1041.41,847.97,1041.41,848.64,1041.74,849.32,1042.41,849.65,1043.09,849.65,1043.09,849.65,1044.77,849.65,1045.44,849.65,1045.77,849.32,1045.77,849.32,1046.45,849.32,1047.12,848.98,1047.12,848.98,1047.79,848.98,1048.8,848…
8422401	130030	Blue coral	971321	2018-05-03-16-09-06-716I2.Png	[990.34,879.89,990.34,879.89,992.36,881.57,992.7,881.9,992.7,881.9,993.37,883.25,993.7,883.58,993.7,883.58,993.7,884.59,994.04,885.26,994.04,885.93,994.38,886.27,994.71,886.94,994.71,887.61,995.05,888.29,995.05,888.29,995.38,888.96,995.38,888.96,995.72,890.3,996.05,890.97,996.39,891.64,996.73,891.98,996.73,891.98,996.73,892.65,997.06,893.66,997.06,893.66,997.06,894.67,997.4,895,997.4,895,997.4,89…
8422402	130030	Blue coral	971321	2018-05-03-16-09-06-716I2.Png	[1277.57,1109.33,1277.57,1109.33,1278.24,1109,1278.58,1108.66,1279.25,1106.64,1279.25,1105.97,1279.59,1105.3,1279.59,1105.3,1280.26,1103.29,1280.59,1102.95,1280.59,1102.28,1280.93,1101.61,1281.27,1101.27,1281.6,1100.26,1281.6,1100.26,1281.94,1099.25,1282.27,1098.25,1282.61,1097.57,1282.61,1097.57,1282.95,1096.9,1283.28,1096.23,1283.28,1096.23,1283.95,1094.55,1284.63,1093.54,1284.96,1093.21,1284.9…
8422405	130030	Blue coral	971321	2018-05-03-16-09-06-716I2.Png	[1283.62,1007.54,1283.62,1007.54,1282.95,1007.54,1281.6,1006.87,1280.93,1006.54,1280.93,1006.54,1280.59,1005.86,1280.26,1005.19,1279.92,1004.86,1279.59,1004.18,1279.25,1003.85,1278.91,1003.51,1278.58,1003.18,1277.91,1003.18,1277.23,1002.84,1277.23,1002.84,1276.56,1002.84,1276.56,1002.84,1275.89,1002.84,1275.22,1002.5,1275.22,1002.5,1274.55,1002.5,1274.55,1002.5,1273.54,1002.5,1272.87,1002.5,1272.…
8422406	130030	Blue coral	971321	2018-05-03-16-09-06-716I2.Png	[1251.37,1006.87,1251.37,1006.87,1252.04,1006.54,1253.38,1006.2,1253.38,1006.2,1254.39,1006.2,1254.39,1006.2,1255.4,1006.2,1255.4,1006.2,1256.07,1006.2,1256.74,1006.2,1257.41,1006.54,1258.09,1007.21,1258.42,1008.21,1258.76,1008.89,1258.76,1008.89,1258.76,1009.56,1258.76,1009.56,1258.42,1010.57,1258.42,1010.57,1258.09,1011.24,1257.75,1011.91,1257.41,1012.25,1257.08,1012.92,1256.74,1013.25,1256.41,…
8422407	130030	Blue coral	971321	2018-05-03-16-09-06-716I2.Png	[1280.93,949.09,1280.93,949.09,1281.27,949.76,1281.6,951.44,1281.6,951.44,1281.6,952.45,1281.6,952.45,1281.6,953.12,1281.6,953.79,1281.6,954.46,1281.6,954.46,1281.6,955.14,1281.6,955.81,1281.6,955.81,1281.6,956.48,1281.6,957.15,1281.6,957.15,1281.6,957.82,1281.27,958.16,1280.59,959.17,1280.26,959.5,1279.92,959.5,1279.59,959.84,1279.25,959.84,1278.91,959.84,1278.58,959.84,1278.24,959.84,1277.57,95…
8422408	130030	Blue coral	971321	2018-05-03-16-09-06-716I2.Png	[1104.56,1006.2,1104.56,1006.2,1105.91,1008.21,1106.24,1008.89,1106.58,1009.56,1106.91,1009.89,1107.59,1010.57,1108.26,1011.57,1108.93,1011.91,1108.93,1011.91,1109.6,1011.91,1110.27,1011.91,1110.27,1011.91,1111.28,1011.91,1111.62,1011.57,1111.95,1010.9,1111.95,1010.9,1112.29,1008.89,1112.29,1008.89,1112.63,1007.88,1112.96,1006.87,1113.3,1005.86,1113.63,1005.19,1113.63,1005.19,1113.97,1004.18,1113…
8422409	130030	Blue coral	971321	2018-05-03-16-09-06-716I2.Png	[1195.6,944.72,1195.6,944.72,1197.95,945.06,1199.63,945.06,1200.64,945.06,1200.64,945.06,1201.65,945.06,1202.32,945.06,1202.32,945.06,1202.99,945.06,1203.66,944.72,1203.66,944.72,1204.34,944.72,1204.34,944.72,1205.01,944.72,1205.68,944.72,1205.68,944.72,1207.02,945.06,1207.36,945.39,1207.7,946.4,1207.7,946.4,1207.7,947.07,1207.7,947.75,1207.7,948.42,1207.7,948.42,1207.7,949.09,1208.03,949.76,1208…
8422410	130030	Blue coral	971321	2018-05-03-16-09-06-716I2.Png	[1218.11,943.38,1218.11,943.38,1217.77,945.39,1217.77,946.4,1217.77,946.4,1218.11,947.07,1218.45,947.41,1218.78,947.75,1219.45,948.42,1220.13,948.42,1221.13,948.42,1221.8,948.42,1222.48,948.75,1223.15,948.75,1223.82,948.75,1225.16,949.09,1225.16,949.09,1226.51,949.43,1226.51,949.43,1227.85,949.76,1227.85,949.76,1229.2,949.76,1229.87,950.1,1230.54,950.1,1231.88,950.77,1232.22,951.11,1232.89,951.78…
8422411	130030	Blue coral	971321	2018-05-03-16-09-06-716I2.Png	[1124.05,913.82,1124.05,913.82,1123.04,913.14,1121.02,913.14,1120.69,913.14,1119.68,913.14,1118.34,913.82,1117.33,914.15,1116.66,914.49,1116.32,914.82,1115.65,915.16,1115.31,915.5,1114.98,916.17,1114.98,916.5,1114.98,917.18,1114.98,917.51,1114.98,918.18,1114.98,918.86,1114.98,919.53,1115.31,920.2,1115.65,920.54,1115.98,920.87,1116.99,920.87,1117.66,921.21,1118.34,921.21,1118.34,921.21,1119.01,921…
8422412	130030	Blue coral	971321	2018-05-03-16-09-06-716I2.Png	[1210.05,852,1210.05,852,1208.03,853.68,1206.35,854.69,1205.68,855.36,1205.01,856.04,1204.34,856.37,1204,856.71,1203.33,857.04,1202.66,857.38,1202.32,857.71,1201.98,857.71,1201.65,858.05,1201.31,858.05,1200.98,858.39,1200.64,858.39,1200.3,858.72,1199.63,858.72,1198.63,859.06,1198.29,859.06,1197.95,859.06,1197.62,859.06,1197.28,859.39,1197.28,861.75,1197.62,863.09,1197.95,863.76,1198.63,865.78,119…
8422413	130030	Blue coral	971321	2018-05-03-16-09-06-716I2.Png	[1219.12,803.63,1219.12,803.63,1218.45,803.63,1217.1,804.3,1216.77,804.64,1216.09,805.31,1215.42,805.64,1215.09,805.98,1214.75,806.65,1214.08,808,1213.41,809,1213.41,809.34,1213.41,810.35,1213.41,810.68,1213.41,811.02,1213.74,811.36,1214.08,811.69,1214.08,811.69,1215.09,812.03,1215.42,812.36,1215.76,812.7,1215.76,812.7,1216.77,812.36,1217.44,812.36,1217.77,812.03,1218.11,811.69,1218.11,811.69,121…
8422414	130030	Blue coral	971321	2018-05-03-16-09-06-716I2.Png	[1206.35,821.43,1206.35,821.43,1207.36,822.11,1208.37,822.44,1209.38,822.44,1210.05,822.78,1210.05,822.78,1210.72,822.78,1211.39,822.78,1212.4,823.11,1213.74,823.45,1213.74,823.45,1214.41,823.79,1214.08,824.12,1213.74,825.13,1213.74,825.46,1213.41,825.8,1213.41,826.14,1213.41,826.47,1213.41,826.81,1213.41,827.14,1213.41,827.48,1213.41,827.82,1213.41,828.15,1213.41,828.82,1213.41,829.5,1213.41,830…
8422415	130030	Blue coral	971321	2018-05-03-16-09-06-716I2.Png	[1237.26,846.63,1237.26,846.63,1236.92,847.3,1236.59,848.98,1236.59,849.32,1236.25,850.66,1235.91,851.67,1235.91,852.68,1235.58,853.68,1234.91,855.03,1234.57,855.36,1234.23,856.04,1234.23,856.37,1234.23,856.71,1234.23,857.04,1234.23,857.38,1234.23,857.71,1233.9,858.72,1233.9,859.06,1233.56,859.73,1233.56,860.07,1233.56,860.4,1233.56,860.74,1233.56,861.75,1233.56,862.08,1233.56,862.42,1233.9,863.0…
8422416	130030	Blue coral	971321	2018-05-03-16-09-06-716I2.Png	[1279.92,854.36,1279.92,854.36,1278.91,854.02,1277.57,854.02,1277.23,854.02,1276.9,854.02,1276.23,854.02,1275.89,854.02,1275.55,854.36,1275.22,854.36,1274.88,854.36,1274.55,854.36,1274.21,854.69,1273.88,855.03,1273.54,855.36,1273.2,855.7,1273.2,856.04,1273.2,856.37,1273.2,856.71,1273.2,857.04,1273.2,857.38,1273.54,858.05,1273.88,858.39,1274.21,858.72,1274.88,858.72,1274.88,858.72,1276.23,859.06,1…
8422417	130030	Blue coral	971321	2018-05-03-16-09-06-716I2.Png	[1276.56,907.1,1276.56,907.1,1276.9,908.11,1276.9,909.45,1276.9,910.12,1276.9,910.79,1276.9,911.13,1276.9,911.46,1276.9,912.14,1276.9,912.47,1276.9,912.81,1276.9,913.14,1277.23,913.48,1277.23,913.48,1278.91,913.14,1279.59,912.81,1279.59,912.81,1280.26,912.81,1280.93,912.47,1281.6,912.14,1282.27,911.8,1282.27,911.8,1283.62,911.46,1284.29,911.13,1284.63,910.79,1284.96,910.46,1285.3,910.12,1285.63,9…
8422418	130030	Blue coral	971321	2018-05-03-16-09-06-716I2.Png	[1276.9,773.06,1276.9,773.06,1277.91,775.07,1278.24,775.41,1278.58,776.08,1279.25,776.42,1279.59,776.75,1279.92,777.09,1280.93,777.09,1281.6,777.09,1282.95,776.75,1283.95,776.75,1284.96,776.42,1285.63,776.42,1286.64,776.08,1286.64,776.08,1287.98,775.75,1287.98,775.75,1288.66,775.75,1289.33,775.75,1289.33,775.75,1290,775.41,1290,775.41,1290.67,775.41,1291.34,775.41,1292.02,775.41,1292.02,775.41,12…
8422419	130030	Blue coral	971321	2018-05-03-16-09-06-716I2.Png	[1267.49,759.29,1267.49,759.29,1269.17,757.94,1269.51,757.27,1269.51,756.6,1269.51,756.6,1269.51,755.59,1269.51,755.59,1269.84,754.58,1269.84,753.57,1269.84,753.57,1270.18,752.57,1270.52,751.56,1270.85,750.89,1270.85,750.89,1271.19,749.88,1271.52,749.21,1272.2,748.2,1272.53,747.86,1272.87,747.53,1273.2,747.19,1273.54,746.86,1274.55,746.52,1275.89,745.85,1275.89,745.85,1276.56,745.85,1277.23,745.8…
8422420	130030	Blue coral	971321	2018-05-03-16-09-06-716I2.Png	[1164.7,775.41,1164.7,775.41,1166.04,773.39,1166.04,773.39,1166.38,772.72,1166.38,771.71,1166.71,771.04,1166.71,771.04,1167.05,769.7,1167.38,769.03,1167.38,768.36,1167.38,768.36,1167.72,767.01,1168.05,766.34,1168.05,765.67,1168.05,765.67,1168.05,765,1168.05,765,1168.05,763.65,1168.05,763.65,1168.39,762.31,1168.39,762.31,1168.73,761.3,1168.73,760.29,1168.73,760.29,1168.73,759.62,1168.73,759.62,116…
8422421	130030	Blue coral	971321	2018-05-03-16-09-06-716I2.Png	[1204.67,612.82,1204.67,612.82,1205.34,612.48,1205.01,610.46,1205.01,609.46,1205.01,608.79,1205.01,608.11,1205.01,608.11,1205.01,607.11,1205.01,606.43,1205.01,606.43,1205.01,605.76,1205.34,605.09,1205.34,605.09,1205.68,604.08,1206.02,603.75,1206.35,603.07,1206.35,603.07,1206.69,602.07,1207.02,601.73,1207.36,601.39,1207.7,600.72,1208.03,600.05,1208.37,599.71,1208.7,599.04,1209.38,598.04,1209.71,59…
8422422	130030	Blue coral	971321	2018-05-03-16-09-06-716I2.Png	[1218.78,637,1218.78,637,1220.46,638.35,1220.8,638.68,1221.13,639.69,1221.47,640.03,1221.8,640.36,1222.14,641.04,1222.81,641.04,1224.16,640.03,1224.49,639.69,1224.83,639.02,1225.16,638.35,1225.5,638.01,1225.84,637.68,1225.84,637.68,1226.84,637.34,1227.18,637,1227.18,637,1228.52,637,1229.2,636.67,1229.87,636.67,1229.87,636.67,1230.54,636.67,1230.54,636.67,1231.21,636.67,1231.21,636.67,1231.88,636.…
8422423	130030	Blue coral	971321	2018-05-03-16-09-06-716I2.Png	[1229.53,698.14,1229.53,698.14,1230.2,698.14,1230.54,698.82,1231.21,699.49,1231.55,700.16,1231.88,700.83,1232.55,701.17,1232.89,701.5,1233.23,701.84,1233.56,702.85,1233.56,703.52,1233.56,703.86,1233.56,704.19,1233.56,704.53,1233.56,704.86,1233.23,705.87,1233.23,706.21,1233.23,706.54,1233.23,706.88,1233.23,707.55,1233.23,707.89,1233.23,708.22,1233.23,708.56,1233.23,708.89,1233.23,709.9,1233.23,710…
8422425	130712	Crustacean	971321	2018-05-03-16-09-06-716I2.Png	[424.29,497.59,424.29,497.59,424.29,496.92,423.95,494.9,423.62,493.89,423.62,493.89,423.62,493.22,423.28,492.21,423.28,492.21,423.28,491.54,423.28,490.87,422.95,490.2,422.95,490.2,422.61,488.86,422.27,488.18,421.94,487.85,421.27,486.84,420.59,486.17,419.92,485.83,418.91,485.5,417.91,485.16,417.57,485.16,416.9,485.16,415.89,484.82,415.55,484.82,414.55,484.49,413.88,484.49,413.2,484.15,412.2,484.15…
8422426	130031	red bar	971321	2018-05-03-16-09-06-716I2.Png	[2267.58,795.57,2273.63,835.21,2239.02,845.62,2208.45,851.67,2166.13,859.06,2125.81,864.77,2107.67,867.46,2099.27,823.11,2144.96,817.4,2191.99,810.01,2226.93,804.64,2267.58,795.57]
8422427	130637	Blue bar	971321	2018-05-03-16-09-06-716I2.Png	[2240.7,620.54,2247.76,666.23,2223.23,672.28,2195.35,677.99,2164.11,682.69,2136.9,687.73,2107.67,693.44,2078.78,699.15,2071.39,654.81,2102.97,649.43,2127.83,645.74,2161.76,639.69,2189.64,633.64,2210.47,628.94,2240.7,620.54]
8422428	130030	Blue coral	971321	2018-05-03-16-09-06-716I2.Png	[1176.79,1032.4,1176.79,1032.4,1176.79,1031.39,1176.79,1030.05,1177.13,1029.04,1177.13,1028.37,1177.13,1027.7,1177.13,1027.03,1177.13,1027.03,1177.46,1026.02,1177.8,1025.68,1177.8,1025.68,1177.8,1025.01,1178.13,1024.34,1178.47,1024,1178.8,1023.67,1179.14,1023.33,1179.81,1022.66,1180.15,1022.32,1180.48,1021.99,1181.16,1021.65,1181.49,1021.32,1181.83,1020.98,1182.16,1020.64,1182.5,1020.31,1182.84,1…
8442945	130029	P. arborea	971162	2018-12-30-15-03-16-028_POS0_I1.Png	[0.67,472.39,1.01,472.73,1.34,473.4,1.68,474.07,2.02,474.75,2.35,475.08,2.69,476.09,3.02,477.1,3.36,477.43,4.03,478.11,4.03,478.78,4.37,479.79,4.7,480.46,4.7,481.13,4.7,481.8,4.7,482.81,5.04,483.48,5.38,484.15,5.71,484.49,6.05,484.82,6.38,485.5,6.72,486.17,7.05,486.84,7.05,487.51,7.73,488.18,8.4,488.52,8.73,488.86,9.07,489.19,9.41,489.53,9.74,489.86,10.41,490.2,10.75,490.54,11.09,490.87,11.76,491…
8442947	130029	P. arborea	971162	2018-12-30-15-03-16-028_POS0_I1.Png	[896.95,258.07,896.95,258.07,897.63,258.07,898.3,258.07,899.3,258.07,899.98,258.07,899.98,258.07,900.98,258.07,901.66,258.07,901.66,258.07,902.33,258.07,903,258.07,903,258.07,904.01,258.07,904.01,258.07,905.02,258.07,905.69,258.4,905.69,258.4,906.7,258.4,907.7,258.74,908.71,259.07,909.72,259.41,910.39,259.75,910.39,259.75,911.06,259.75,911.06,259.75,912.07,260.08,912.41,260.42,913.41,261.09,914.4…
8442948	130029	P. arborea	971162	2018-12-30-15-03-16-028_POS0_I1.Png	[1010.5,586.95,1056.19,659.01,1056.86,659.68,1056.86,661.02,1057.53,661.7,1058.2,663.04,1058.88,664.38,1059.55,665.05,1060.22,667.07,1060.22,668.41,1059.55,669.76,1059.55,671.77,1059.55,673.12,1059.55,674.46,1059.55,676.48,1058.88,679.16,1058.88,680.51,1058.88,681.85,1058.2,683.2,1058.2,684.54,1057.53,687.23,1057.53,689.24,1056.86,690.59,1056.19,692.6,1056.19,694.62,1055.52,695.96,1054.17,698.65,…
8442949	130029	P. arborea	971162	2018-12-30-15-03-16-028_POS0_I1.Png	[1279.59,1099.25,1279.59,1099.25,1280.26,1099.25,1280.59,1098.92,1281.94,1098.92,1282.95,1098.92,1284.63,1098.92,1286.3,1098.92,1287.65,1098.92,1288.99,1098.58,1290.34,1098.25,1291.01,1098.25,1291.01,1098.25,1291.68,1098.25,1292.35,1098.25,1293.02,1098.25,1293.7,1098.25,1295.04,1098.25,1296.72,1098.25,1297.73,1098.58,1297.73,1098.58,1299.07,1098.92,1300.08,1099.59,1300.08,1099.59,1300.75,1099.93,…
8442951	130030	Blue coral	971162	2018-12-30-15-03-16-028_POS0_I1.Png	[554.63,757.27,554.63,757.27,555.3,757.94,556.31,758.95,556.98,759.62,557.32,760.29,557.66,760.96,557.99,761.3,558.33,761.97,558.66,762.31,559,762.64,559.34,762.98,559.67,763.65,560.01,763.99,560.34,764.66,560.68,765.33,560.68,765.67,560.68,766,561.02,766.68,561.02,767.35,561.02,767.68,561.02,768.02,561.02,768.36,561.02,769.03,561.02,769.36,561.02,770.04,560.68,770.37,560.68,770.71,560.68,771.04,…
8442952	130030	Blue coral	971162	2018-12-30-15-03-16-028_POS0_I1.Png	[810.62,884.25,810.62,884.25,809.95,884.59,809.61,884.93,808.6,885.26,808.27,885.6,807.59,885.6,806.92,885.93,806.25,885.93,805.24,886.27,804.57,886.61,803.9,886.94,803.56,887.28,803.23,887.28,802.89,887.61,802.22,887.95,801.55,888.29,801.21,888.62,800.54,888.96,799.87,889.63,799.53,889.96,799.2,890.3,798.86,890.64,798.52,890.97,798.19,891.31,798.19,891.64,797.85,891.98,797.85,892.32,797.85,892.6…
8442953	130030	Blue coral	971162	2018-12-30-15-03-16-028_POS0_I1.Png	[790.46,919.19,790.46,919.19,789.79,919.86,789.12,921.54,789.12,921.88,788.78,922.55,788.45,923.22,788.45,923.56,788.11,924.23,787.77,924.9,787.44,925.57,787.44,926.25,787.44,926.58,787.44,926.92,787.44,927.25,787.44,927.59,787.44,927.93,787.44,928.26,787.44,928.6,787.44,928.93,787.44,929.61,787.77,930.28,788.11,931.29,788.45,931.96,788.45,932.29,788.45,932.63,787.77,933.64,787.44,933.97,786.77,9…
8442954	130030	Blue coral	971162	2018-12-30-15-03-16-028_POS0_I1.Png	[791.8,1005.53,791.8,1005.53,792.48,1005.86,792.81,1006.2,794.49,1007.88,794.83,1008.55,795.16,1009.89,795.16,1009.89,795.5,1010.57,796.17,1011.91,796.17,1011.91,796.84,1013.59,797.18,1013.93,797.52,1014.26,797.85,1014.93,798.19,1015.61,798.52,1016.28,798.52,1016.95,798.52,1016.95,798.52,1017.96,798.52,1017.96,798.52,1018.63,798.52,1018.63,798.52,1019.3,798.86,1019.97,798.86,1020.64,798.86,1020.6…
8442955	130030	Blue coral	971162	2018-12-30-15-03-16-028_POS0_I1.Png	[635.93,904.07,635.93,904.07,638.28,905.08,639.63,906.09,640.63,906.76,641.3,907.1,641.98,907.43,642.65,907.77,643.32,908.11,643.66,908.44,644.33,908.78,645,909.11,645,909.11,646.34,909.45,647.02,909.45,647.69,909.45,648.36,909.11,648.7,908.44,648.7,907.77,648.7,907.77,648.7,907.1,648.7,907.1,648.7,906.09,648.7,905.42,648.36,904.07,648.02,903.4,647.69,902.73,647.35,902.39,646.68,902.06,646.34,902…
8442956	130030	Blue coral	971162	2018-12-30-15-03-16-028_POS0_I1.Png	[587.55,922.55,587.55,922.55,586.21,925.57,585.88,926.25,585.88,926.92,585.88,927.59,585.88,927.93,585.88,928.93,585.88,930.28,585.88,930.95,585.88,931.29,585.88,932.29,585.88,932.96,585.88,933.64,585.88,933.97,585.88,934.31,586.21,935.32,586.55,935.65,586.88,936.32,587.22,936.66,587.55,937,587.89,937.33,588.23,937.67,588.23,937.67,588.9,937.67,589.57,937.67,590.24,937.67,591.25,937.67,591.92,937…
8442957	130030	Blue coral	971162	2018-12-30-15-03-16-028_POS0_I1.Png	[641.98,1103.62,641.98,1103.62,642.31,1104.29,642.98,1105.64,643.32,1106.31,643.66,1106.64,643.99,1106.98,644.33,1107.65,644.66,1108.32,645,1109,645.67,1109.67,646.34,1110.34,646.68,1111.01,646.68,1111.01,647.02,1112.02,647.35,1112.36,647.69,1112.69,647.69,1112.69,648.7,1112.36,648.7,1111.35,648.7,1111.35,648.7,1109.67,648.7,1109.67,648.7,1108.66,648.36,1107.65,648.02,1106.98,648.02,1106.98,647.6…
8442958	130030	Blue coral	971162	2018-12-30-15-03-16-028_POS0_I1.Png	[694.72,531.86,694.72,531.86,693.38,530.18,692.7,529.17,692.7,529.17,692.7,528.5,692.7,528.5,692.7,527.82,692.7,527.82,692.7,526.82,692.7,526.82,692.7,526.14,693.04,525.81,693.38,525.47,693.71,525.14,694.38,524.8,694.38,524.8,696.06,524.46,696.73,524.46,696.73,524.46,697.74,524.46,698.41,524.46,699.09,524.46,699.09,524.46,700.43,524.46,701.1,524.46,702.78,524.46,703.79,524.46,703.79,524.46,704.46…
8442959	130030	Blue coral	971162	2018-12-30-15-03-16-028_POS0_I1.Png	[694.05,584.26,694.05,584.26,692.37,585.94,692.03,586.28,692.03,586.95,692.03,587.29,692.03,587.62,692.03,588.29,692.03,589.3,692.03,589.64,692.03,590.31,692.03,590.64,692.03,590.98,692.03,591.65,692.03,592.66,692.03,593,692.03,593.67,692.03,594,691.7,594.68,691.7,595.35,691.7,596.36,691.7,596.69,691.7,597.36,691.7,597.7,692.03,598.04,692.37,599.04,692.7,599.71,693.04,600.05,693.04,600.05,695.05,…
8442960	130031	red bar	971162	2018-12-30-15-03-16-028_POS0_I1.Png	[1783.16,735.77,1793.91,771.38,1780.13,780.45,1756.95,791.2,1712.61,805.31,1680.02,811.69,1652.14,817.07,1639.38,777.09,1675.99,771.71,1726.72,758.61,1756.62,749.21,1783.16,735.77]
8442961	130637	Blue bar	971162	2018-12-30-15-03-16-028_POS0_I1.Png	[1739.82,575.53,1752.25,618.86,1728.4,630.29,1702.53,639.36,1679.02,645.74,1643.74,655.14,1608.47,663.54,1597.38,620.54,1622.58,616.51,1649.79,610.8,1676.66,603.07,1705.22,593.33,1725.04,584.93,1739.82,575.53]
8442971	130029	P. arborea	971147	2019-03-28-21-06-04-159_POS0_I2.Png	[1341.4,1696.21,1341.4,1696.21,1339.38,1697.89,1337.7,1699.24,1337.03,1699.57,1336.36,1699.91,1336.02,1700.25,1335.69,1700.58,1335.35,1700.92,1335.02,1701.25,1334.34,1701.59,1334.01,1701.93,1333.67,1702.26,1333.67,1702.26,1333,1703.27,1333,1703.27,1332.66,1703.94,1332.33,1704.61,1331.66,1705.29,1331.32,1705.62,1330.98,1706.29,1330.65,1706.63,1330.31,1706.96,1329.64,1707.64,1329.3,1707.97,1328.97,…
8442974	130030	Blue coral	971147	2019-03-28-21-06-04-159_POS0_I2.Png	[1379.33,692.1,1379.36,692.43,1379.35,692.49,1379.49,692.75,1379.64,693.25,1379.7,693.78,1379.66,694.11,1379.7,694.45,1379.66,694.79,1379.7,695.12,1379.66,695.46,1379.7,695.79,1379.66,696.13,1379.68,696.29,1380.03,696.46,1380.74,696.46,1380.82,696.61,1381.15,697.02,1381.56,697.36,1382.03,697.6,1382.53,697.76,1383.06,697.81,1383.58,697.76,1384.08,697.6,1384.55,697.36,1384.96,697.02,1385.1,696.84,1…
8442975	130031	red bar	971147	2019-03-28-21-06-04-159_POS0_I2.Png	[2363.32,909.11,2374.41,945.73,2359.96,956.82,2325.7,966.56,2287.4,975.96,2251.45,982.68,2222.23,987.39,2202.07,988.39,2192.66,946.74,2227.27,941.03,2284.38,931.96,2316.29,924.9,2337.12,918.52,2363.32,909.11]
8442976	130637	Blue bar	971147	2019-03-28-21-06-04-159_POS0_I2.Png	[2322,738.46,2333.42,782.46,2312.93,791.2,2290.09,798.93,2263.88,804.97,2225.92,813.04,2192.66,820.09,2160.41,825.8,2149.66,780.79,2168.81,779.78,2211.81,772.72,2247.09,762.31,2277.66,753.91,2309.23,744.84,2322,738.46]
8454319	130029	P. arborea	971178	2019-03-31-05-39-25-974_POS0_I2.Png	[1359.54,1656.24,1359.54,1656.24,1359.2,1656.91,1358.2,1658.25,1357.19,1658.93,1356.52,1659.26,1356.18,1659.6,1355.17,1659.93,1354.5,1660.27,1353.49,1660.61,1353.49,1660.61,1352.82,1660.94,1352.15,1660.94,1351.81,1661.28,1351.14,1661.61,1351.14,1661.61,1350.13,1661.95,1350.13,1661.95,1349.46,1661.95,1349.13,1662.29,1349.13,1662.29,1348.45,1662.29,1347.78,1662.62,1347.78,1662.62,1346.77,1662.96,13…
8454323	130030	Blue coral	971178	2019-03-31-05-39-25-974_POS0_I2.Png	[1394.14,1113.36,1394.14,1113.36,1394.14,1114.37,1394.14,1115.71,1394.14,1116.39,1393.8,1117.06,1393.47,1117.73,1393.13,1118.07,1392.8,1118.74,1392.46,1119.07,1392.13,1119.41,1392.13,1119.75,1391.79,1120.42,1391.45,1121.09,1391.12,1122.1,1391.12,1122.43,1391.12,1122.77,1391.12,1123.44,1391.12,1123.78,1390.78,1124.11,1390.78,1124.79,1390.45,1125.46,1390.45,1125.79,1390.11,1126.46,1389.77,1127.14,1…
8454324	130030	Blue coral	971178	2019-03-31-05-39-25-974_POS0_I2.Png	[1399.52,1085.48,1399.52,1085.48,1400.19,1086.15,1400.52,1087.83,1400.52,1088.5,1400.52,1088.84,1400.52,1089.18,1400.52,1089.51,1400.52,1090.18,1400.52,1090.86,1400.52,1091.19,1400.52,1091.86,1400.52,1092.2,1400.52,1092.54,1400.52,1093.88,1399.85,1095.56,1399.52,1096.57,1399.18,1096.9,1398.17,1097.57,1397.5,1097.91,1397.16,1098.25,1396.83,1098.25,1396.49,1098.25,1395.48,1097.91,1395.15,1096.9,139…
8454328	130030	Blue coral	971178	2019-03-31-05-39-25-974_POS0_I2.Png	[1430.42,723,1430.42,723,1431.09,723,1431.77,723,1432.1,723,1433.11,723.34,1433.11,723.34,1433.78,723.68,1434.45,724.01,1434.79,724.35,1435.13,724.68,1435.46,725.02,1435.8,725.36,1436.47,726.03,1436.47,726.7,1436.8,727.04,1436.8,727.37,1437.14,728.04,1437.14,728.38,1437.14,728.71,1437.14,729.05,1437.14,729.72,1437.14,730.39,1437.14,730.73,1437.14,731.07,1437.14,731.74,1437.14,732.07,1437.14,732.4…
8454330	130030	Blue coral	971178	2019-03-31-05-39-25-974_POS0_I2.Png	[1436.13,747.86,1436.13,747.86,1436.8,747.19,1437.81,746.18,1438.15,745.18,1438.15,745.18,1438.15,744.5,1438.48,744.17,1438.82,743.5,1439.16,743.16,1439.49,742.82,1439.83,742.49,1440.16,741.82,1440.5,741.48,1440.84,741.14,1441.17,740.81,1441.84,740.47,1442.18,740.14,1442.52,739.8,1442.52,739.8,1442.85,738.79,1442.85,738.79,1442.85,738.12,1442.85,737.11,1442.85,737.11,1442.85,736.11,1442.85,736.11…
8454333	130030	Blue coral	971178	2019-03-31-05-39-25-974_POS0_I2.Png	[1411.95,643.05,1411.95,643.05,1412.28,642.38,1412.28,641.04,1412.62,640.7,1412.95,640.36,1413.29,640.03,1413.63,639.69,1413.96,639.36,1414.3,639.02,1414.63,638.68,1414.97,638.35,1415.64,638.01,1415.64,638.01,1416.98,638.01,1416.98,638.01,1417.66,637.68,1418.33,637.68,1419,637.68,1419.67,637.34,1419.67,637.34,1420.68,637.34,1421.35,637.34,1422.02,637,1422.7,637,1422.7,637,1423.37,637,1424.04,637,…
8454336	130637	Blue bar	971178	2019-03-31-05-39-25-974_POS0_I2.Png	[2320.99,738.79,2333.76,783.81,2315.95,790.53,2287.4,799.26,2259.52,806.32,2218.2,815.05,2190.65,820.76,2164.45,826.47,2153.36,782.46,2184.6,778.1,2235.33,767.35,2270.27,756.6,2320.99,738.79]
8454339	130031	red bar	971178	2019-03-31-05-39-25-974_POS0_I2.Png	[2363.66,909.45,2373.4,948.42,2344.51,961.18,2299.83,973.61,2237.34,985.37,2202.07,990.07,2192.66,948.08,2213.83,944.39,2255.15,937.67,2285.72,932.29,2317.3,926.25,2341.48,919.19,2363.66,909.45]
8454409	130029	P. arborea	971316	2018-04-09-16-10-24-082I2.Png	[194.51,979.66,194.84,980,195.18,981.34,195.18,982.01,195.52,982.68,195.85,983.69,196.86,984.7,197.2,985.04,197.87,986.04,198.2,986.38,198.54,987.05,198.54,987.72,198.54,988.39,198.88,989.07,198.88,989.74,199.21,990.41,199.21,991.42,199.21,992.43,199.21,993.43,199.55,994.78,199.55,995.45,199.88,995.79,199.88,996.46,200.22,997.13,200.89,998.14,201.23,998.47,201.56,998.81,201.9,999.48,202.23,1000.1…
8454410	130030	Blue coral	971316	2018-04-09-16-10-24-082I2.Png	[1198.29,586.95,1198.29,586.95,1198.96,586.95,1200.3,585.94,1200.98,585.61,1202.32,584.93,1203.33,584.26,1204,583.59,1204.67,582.92,1205.34,582.58,1206.69,581.91,1207.36,581.57,1208.03,581.57,1208.7,581.24,1210.05,580.9,1210.05,580.9,1211.73,580.9,1213.07,580.57,1213.74,580.57,1214.75,580.57,1214.75,580.57,1215.42,580.57,1216.77,580.9,1217.1,581.24,1217.44,581.57,1219.12,582.25,1219.79,582.25,122…
8454411	130030	Blue coral	971316	2018-04-09-16-10-24-082I2.Png	[1221.8,655.48,1222.14,655.82,1222.48,656.15,1222.81,656.49,1223.15,657.16,1223.48,657.5,1224.16,658.17,1224.49,659.18,1224.49,659.85,1224.49,660.52,1224.49,661.53,1224.49,662.54,1224.83,662.87,1225.16,663.54,1225.16,664.21,1225.5,664.55,1225.84,665.22,1226.17,665.89,1226.84,666.57,1227.52,666.9,1228.19,667.24,1228.52,667.91,1228.86,668.25,1229.2,668.92,1229.87,669.93,1230.2,670.26,1230.54,670.93…
8454412	130031	red bar	971316	2018-04-09-16-10-24-082I2.Png	[2270.27,789.52,2276.65,828.82,2263.88,834.54,2242.38,840.25,2218.2,844.95,2191.66,849.32,2164.11,853.01,2143.28,857.38,2118.76,860.07,2109.35,860.74,2102.3,818.75,2148.99,810.35,2175.87,806.99,2211.81,801.28,2243.05,795.9,2270.27,789.52]
8454413	130637	Blue bar	971316	2018-04-09-16-10-24-082I2.Png	[2242.72,614.5,2250.11,660.18,2228.61,665.22,2203.41,670.93,2179.9,673.96,2158.4,677.99,2132.2,683.36,2112.71,687.06,2082.14,692.77,2074.75,649.1,2099.95,643.72,2122.12,640.36,2164.11,633.31,2192.33,626.59,2208.45,623.23,2242.72,614.5]
8454415	133786	Starfish	971316	2018-04-09-16-10-24-082I2.Png	[1969.94,1389.84,1969.94,1389.84,1969.94,1389.17,1969.94,1388.5,1969.94,1387.15,1969.94,1387.15,1969.94,1386.48,1969.94,1386.48,1969.94,1385.47,1969.94,1384.8,1969.94,1384.8,1969.94,1384.13,1969.94,1383.12,1969.94,1383.12,1969.94,1382.45,1969.94,1381.78,1969.94,1381.78,1969.94,1381.11,1969.6,1380.77,1969.27,1380.43,1968.93,1379.76,1968.59,1379.43,1968.26,1378.75,1967.92,1378.08,1967.59,1377.75,19…
8454416	133785	Unknown	971316	2018-04-09-16-10-24-082I2.Png	[1179.14,1075.4,1179.14,1075.4,1180.15,1075.4,1180.48,1075.4,1181.49,1075.4,1182.16,1075.74,1182.16,1075.74,1182.84,1075.74,1182.84,1075.74,1183.84,1076.07,1183.84,1076.07,1184.85,1076.41,1184.85,1076.41,1186.2,1076.75,1186.53,1077.08,1187.2,1077.08,1187.2,1077.08,1188.55,1077.42,1188.55,1077.42,1189.89,1078.09,1189.89,1078.09,1191.23,1078.43,1191.23,1078.43,1191.91,1078.76,1191.91,1078.76,1192.9…
8466028	133786	Starfish	971162	2018-12-30-15-03-16-028_POS0_I1.Png	[2180.91,2023.25,2180.91,2023.25,2182.25,2024.59,2183.59,2026.61,2184.27,2027.95,2184.94,2029.3,2185.61,2029.97,2186.28,2030.64,2186.95,2031.31,2187.63,2031.98,2188.3,2032.66,2188.97,2033.33,2190.31,2034,2190.98,2034.67,2192.33,2035.34,2192.33,2035.34,2194.34,2036.02,2195.69,2036.69,2196.36,2037.36,2197.03,2038.03,2198.38,2038.7,2199.05,2039.38,2199.72,2040.05,2200.39,2040.72,2201.06,2041.39,2202…
8517361	130029	P. arborea	971283	2017-12-11-09-06-30-016I2.Png	[0.67,1661.95,1.01,1661.61,1.34,1661.28,1.68,1660.94,2.02,1660.61,2.35,1660.27,2.69,1659.93,3.36,1659.6,4.37,1659.26,4.7,1658.93,5.38,1658.59,6.05,1658.59,6.38,1658.25,7.39,1658.25,8.06,1657.92,8.73,1657.92,9.74,1657.58,10.41,1657.25,11.09,1657.25,11.76,1656.91,12.43,1656.91,13.1,1656.57,14.45,1656.57,15.12,1656.24,15.79,1655.9,16.46,1655.57,17.13,1655.23,17.8,1655.23,18.14,1654.89,18.81,1654.89,…
8517376	130030	Blue coral	971283	2017-12-11-09-06-30-016I2.Png	[1.34,1468.79,6.38,1458.37,7.05,1458.37,8.4,1457.7,9.07,1457.36,9.74,1457.03,9.74,1457.03,10.75,1456.69,11.09,1456.36,11.76,1456.02,11.76,1456.02,12.43,1455.68,13.1,1455.35,13.77,1455.01,14.11,1454.68,14.78,1454.34,15.45,1454,16.13,1453.67,16.8,1453,17.13,1452.66,17.47,1452.32,18.14,1451.65,18.48,1451.32,18.81,1450.98,19.48,1450.98,19.82,1450.64,20.16,1450.31,20.49,1449.97,20.83,1449.64,21.5,1449…
8517382	130030	Blue coral	971283	2017-12-11-09-06-30-016I2.Png	[1543.63,836.89,1543.63,836.89,1544.64,834.87,1544.98,833.86,1545.31,833.53,1545.31,833.53,1545.65,832.52,1545.65,832.52,1545.65,831.51,1545.31,830.5,1545.31,829.83,1545.31,829.83,1544.98,828.82,1544.64,828.49,1544.3,828.15,1543.97,827.48,1543.3,826.47,1542.96,826.14,1542.29,825.46,1541.95,824.79,1541.62,824.46,1541.28,824.12,1540.95,823.79,1540.61,823.11,1540.27,822.78,1539.6,822.44,1539.27,822.…
8517388	130030	Blue coral	971283	2017-12-11-09-06-30-016I2.Png	[1577.56,814.04,1577.56,814.04,1577.56,813.37,1577.23,812.03,1577.23,812.03,1577.23,811.02,1577.23,811.02,1577.23,810.35,1576.89,809.68,1576.89,808.67,1576.89,808.67,1576.89,807.66,1576.89,806.99,1576.89,806.99,1576.89,806.32,1576.89,806.32,1576.89,805.64,1576.89,805.64,1576.89,804.97,1576.55,803.63,1576.55,803.63,1576.55,802.96,1576.22,802.29,1576.22,802.29,1576.22,801.28,1576.22,800.61,1576.55,…
8517389	130030	Blue coral	971283	2017-12-11-09-06-30-016I2.Png	[1634,817.4,1634,817.4,1636.35,818.07,1636.35,818.07,1637.02,818.07,1638.7,819.42,1639.04,820.09,1639.38,820.76,1639.38,821.1,1639.71,821.77,1640.05,822.44,1640.38,822.78,1640.72,823.45,1641.05,823.79,1641.39,824.46,1641.39,824.79,1642.06,825.46,1642.06,825.8,1642.06,826.47,1642.06,826.81,1642.06,827.48,1642.06,828.15,1642.06,828.49,1642.06,828.82,1642.06,829.16,1642.06,829.83,1642.06,830.17,1642…
8517390	130030	Blue coral	971283	2017-12-11-09-06-30-016I2.Png	[1630.64,866.11,1630.64,866.11,1631.31,865.78,1631.65,865.78,1633.33,865.11,1633.33,865.11,1634.34,865.11,1634.67,864.77,1634.67,864.77,1635.68,864.77,1635.68,864.77,1636.69,864.77,1637.02,864.43,1637.02,864.43,1638.03,864.43,1638.03,864.43,1638.7,864.43,1639.04,864.1,1639.04,864.1,1640.05,863.43,1640.38,863.09,1640.72,862.75,1641.05,861.75,1641.39,861.41,1642.06,860.74,1642.4,860.07,1642.73,859.…
8517393	133785	Unknown	971283	2017-12-11-09-06-30-016I2.Png	[724.95,652.79,724.95,652.79,721.93,652.46,720.92,652.12,720.25,652.12,719.58,652.12,718.91,652.12,718.23,651.79,717.56,651.79,717.56,651.79,716.22,652.12,715.88,652.46,715.88,652.79,715.55,653.46,715.21,654.14,714.88,654.81,714.54,655.48,714.54,655.82,714.54,656.49,714.54,657.16,714.54,657.5,714.2,658.17,714.2,658.5,713.87,658.84,713.87,659.18,713.53,659.51,713.53,660.18,713.53,660.52,713.53,660…
8517396	130031	red bar	971283	2017-12-11-09-06-30-016I2.Png	[2750.32,1015.94,2750.66,1062.3,2734.87,1064.65,2715.38,1067,2694.55,1068.35,2661.63,1070.03,2634.42,1071.37,2592.77,1071.37,2587.05,1025.01,2657.27,1020.64,2750.32,1015.94]
8517398	130637	Blue bar	971283	2017-12-11-09-06-30-016I2.Png	[2749.98,820.43,2750.66,871.15,2724.45,874.51,2682.46,878.88,2627.03,884.25,2591.09,886.94,2572.61,888.62,2567.57,841.25,2596.13,838.9,2624.34,836.55,2648.2,834.87,2679.77,831.18,2713.03,826.47,2749.98,820.43]
8554696	130031	red bar	980253	2017-12-31-20-04-43-339I1.Png	[2208.12,843.1,2214.84,884.09,2198.71,890.47,2170.83,897.19,2140.59,903.91,2101.96,910.63,2066.35,914.99,2059.97,913.65,2052.24,873.34,2070.05,871.32,2090.54,867.96,2111.7,864.6,2131.19,861.24,2149.33,858.55,2166.13,856.2,2180.23,852.84,2189.3,850.49,2199.38,847.13,2208.12,843.1]
8554699	130637	Blue bar	980253	2017-12-31-20-04-43-339I1.Png	[2182.59,676.14,2188.97,720.48,2162.09,728.55,2134.55,734.59,2104.31,739.63,2080.13,744.67,2059.63,748.7,2041.16,751.39,2031.75,752.73,2024.36,709.73,2041.49,706.04,2061.65,703.35,2084.49,700.66,2099.27,698.31,2117.41,694.28,2134.55,690.59,2152.69,685.88,2182.59,676.14]
8554706	130712	Crustacean	980253	2017-12-31-20-04-43-339I1.Png	[1426.05,759.45,1426.05,759.45,1425.72,758.78,1424.04,758.45,1423.37,758.45,1422.7,758.11,1422.36,758.11,1421.35,758.11,1421.02,757.77,1420.01,757.44,1419.34,757.1,1418.33,756.77,1417.66,756.43,1416.65,756.43,1415.64,756.09,1415.3,756.09,1414.3,755.42,1413.63,755.09,1413.29,754.75,1412.62,754.41,1412.28,754.41,1411.61,754.08,1410.94,753.74,1410.27,753.41,1409.59,753.07,1409.26,752.73,1408.92,752.…
8554708	130030	Blue coral	980253	2017-12-31-20-04-43-339I1.Png	[600.99,846.13,600.99,846.13,602,846.8,603.01,847.8,603.34,848.48,604.02,848.81,604.35,849.15,604.69,849.82,605.02,850.16,605.02,850.83,605.02,850.83,605.36,851.84,605.36,851.84,605.36,852.51,605.36,852.51,605.36,853.18,605.7,853.85,606.03,854.52,606.03,854.52,606.03,855.2,605.7,855.87,605.36,856.2,605.02,856.54,604.69,856.88,604.02,856.88,604.02,856.88,603.34,856.88,603.01,857.21,603.01,857.21,6…
8554709	130030	Blue coral	980253	2017-12-31-20-04-43-339I1.Png	[585.2,868.3,585.2,868.3,585.54,867.29,585.88,866.95,586.55,866.28,586.88,865.95,587.22,865.61,587.55,865.27,587.89,864.94,587.55,864.6,587.22,864.27,586.88,863.93,586.88,863.93,586.55,862.92,586.55,862.92,586.21,861.58,585.88,861.24,585.54,860.91,585.2,860.57,584.87,859.9,584.53,859.56,584.53,859.56,584.2,858.55,583.86,858.22,583.86,858.22,583.52,856.88,583.52,856.88,583.52,855.87,583.52,855.87,…
8554710	130030	Blue coral	980253	2017-12-31-20-04-43-339I1.Png	[1062.57,686.55,1062.91,687.23,1062.91,687.56,1062.91,687.9,1063.24,688.57,1063.24,688.91,1063.24,689.24,1063.58,689.91,1063.58,690.25,1063.58,690.59,1063.58,691.26,1063.58,691.59,1063.58,691.93,1063.58,692.27,1063.58,692.6,1063.58,692.94,1063.58,693.27,1063.58,693.61,1063.58,693.95,1063.58,694.28,1063.58,694.62,1063.91,694.95,1063.91,695.29,1063.91,695.63,1063.91,695.96,1063.91,696.3,1064.25,696…
8554711	130030	Blue coral	980253	2017-12-31-20-04-43-339I1.Png	[863.36,823.62,863.36,823.62,866.05,824.63,866.72,824.96,868.06,825.63,868.73,825.63,869.41,825.97,871.09,826.64,871.76,826.98,872.77,827.31,873.44,827.65,874.11,827.98,874.11,827.98,875.12,828.32,875.12,828.32,876.13,828.32,876.13,828.32,876.8,828.32,877.47,828.32,877.47,828.32,878.48,828.32,878.48,828.32,879.82,828.32,880.49,828.32,881.16,828.32,881.16,828.32,881.84,827.98,881.84,827.31,881.84,…
8554715	130030	Blue coral	980253	2017-12-31-20-04-43-339I1.Png	[1087.77,799.43,1087.77,799.43,1086.76,800.1,1086.09,801.45,1085.75,801.78,1085.41,802.12,1085.08,802.45,1084.74,802.79,1084.07,803.13,1083.73,803.13,1083.4,803.13,1083.06,803.46,1082.73,803.46,1082.05,803.8,1081.38,804.13,1081.05,804.13,1080.71,804.47,1080.04,804.8,1079.7,804.8,1079.03,805.14,1078.7,805.48,1078.02,805.81,1077.69,806.15,1077.35,806.82,1077.02,807.49,1076.68,808.16,1076.34,808.5,1…
8554717	130030	Blue coral	980253	2017-12-31-20-04-43-339I1.Png	[1025.95,805.48,1025.95,805.48,1025.28,805.81,1024.27,806.82,1023.94,807.49,1023.6,807.83,1023.27,808.16,1022.59,809.17,1022.26,809.51,1021.92,809.84,1021.25,810.85,1020.91,811.86,1020.91,812.2,1020.58,812.53,1020.24,812.87,1019.91,813.2,1019.91,813.88,1019.91,814.21,1019.91,814.55,1019.91,815.55,1019.91,815.89,1019.91,816.23,1019.91,816.56,1019.91,816.9,1019.91,817.23,1019.91,817.57,1019.91,817.…
8554719	130030	Blue coral	980253	2017-12-31-20-04-43-339I1.Png	[1151.26,1219.02,1151.26,1219.02,1151.93,1218.68,1152.27,1218.34,1152.6,1218.34,1153.27,1218.01,1153.95,1217.67,1153.95,1217.67,1154.62,1217.34,1154.62,1217.34,1155.29,1217,1155.63,1216.66,1155.96,1216.33,1156.3,1215.99,1156.3,1215.99,1156.3,1215.32,1156.63,1214.98,1156.63,1214.98,1156.63,1214.31,1156.63,1213.64,1156.97,1213.3,1155.63,1212.63,1155.29,1212.3,1155.63,1211.96,1155.96,1211.63,1155.96…
8554724	130030	Blue coral	980253	2017-12-31-20-04-43-339I1.Png	[839.51,889.46,839.51,889.46,840.18,889.8,840.52,889.8,842.2,890.47,842.87,890.47,842.87,890.47,843.88,890.47,843.88,890.47,844.55,890.47,844.55,890.47,845.55,890.47,845.55,890.47,846.56,890.47,846.56,890.47,847.23,890.47,847.57,890.13,848.24,889.8,849.25,889.13,849.92,888.45,850.93,888.12,851.27,887.78,851.94,887.45,852.27,887.11,852.95,886.77,853.62,886.44,853.62,886.44,854.29,886.44,854.96,886…
8554726	130030	Blue coral	980253	2017-12-31-20-04-43-339I1.Png	[894.6,958.33,894.6,958.33,895.27,958.33,896.62,958.66,897.29,959.34,897.63,959.67,898.63,960.34,899.3,961.02,899.98,961.35,900.31,962.02,900.65,962.7,900.65,962.7,900.98,963.7,901.32,964.71,901.32,965.72,901.32,965.72,901.32,966.39,901.32,966.39,901.32,967.4,901.32,967.4,901.32,968.41,901.32,969.41,901.32,969.41,901.32,970.09,901.32,970.76,901.32,971.43,901.32,971.43,901.32,972.1,901.32,972.1,90…
8554727	130030	Blue coral	980253	2017-12-31-20-04-43-339I1.Png	[759.55,1001.33,768.63,991.92,778.03,992.26,777.02,1003.01,762.91,1004.02,759.55,1001.33]
8554728	130030	Blue coral	980253	2017-12-31-20-04-43-339I1.Png	[975.9,993.6,975.9,993.6,976.57,994.27,976.57,995.62,976.57,996.29,976.57,996.96,976.57,997.63,976.23,998.98,975.9,999.65,975.9,1000.32,975.9,1000.66,975.9,1001.33,975.9,1002,975.9,1002.34,975.9,1003.01,975.9,1003.34,975.56,1004.35,975.56,1005.02,975.56,1005.7,975.23,1006.03,975.23,1006.7,975.23,1007.04,974.89,1007.71,974.55,1008.38,974.55,1008.72,974.22,1009.39,973.88,1010.4,973.55,1010.73,973.5…
8554729	130030	Blue coral	980253	2017-12-31-20-04-43-339I1.Png	[1014.53,1223.05,1014.53,1223.05,1013.86,1223.38,1013.52,1223.72,1012.85,1225.06,1012.85,1225.73,1012.52,1226.41,1012.85,1227.08,1013.52,1227.41,1014.2,1228.09,1014.53,1228.76,1015.2,1229.09,1015.54,1229.77,1015.88,1230.1,1016.21,1230.44,1016.88,1231.45,1017.22,1232.12,1017.55,1232.79,1017.89,1233.13,1018.23,1233.46,1018.56,1233.8,1018.9,1234.13,1019.57,1234.8,1019.57,1234.8,1020.24,1234.8,1020.2…
8554730	130030	Blue coral	980253	2017-12-31-20-04-43-339I1.Png	[930.88,1143.77,930.88,1143.77,930.88,1145.11,930.88,1145.45,930.88,1146.12,930.88,1146.12,931.22,1147.46,931.22,1147.46,931.55,1148.47,931.89,1149.14,932.23,1149.48,932.23,1149.48,932.9,1149.81,933.23,1150.15,933.57,1150.48,933.91,1150.82,933.91,1150.82,934.24,1151.83,934.91,1152.5,934.91,1152.5,935.25,1153.84,935.59,1154.85,935.92,1155.52,935.92,1155.52,935.92,1156.2,935.92,1156.2,936.26,1157.5…
8554731	130030	Blue coral	980253	2017-12-31-20-04-43-339I1.Png	[990.01,1155.52,991.35,1163.25,992.02,1162.91,992.36,1162.58,992.7,1162.58,993.37,1162.58,993.37,1162.58,994.04,1162.58,994.04,1162.58,994.71,1162.58,994.71,1162.58,995.72,1162.58,996.39,1162.58,997.06,1162.58,998.07,1162.58,998.07,1162.58,998.74,1162.58,998.74,1162.58,999.41,1162.58,999.41,1162.58,1000.09,1162.58,1000.09,1162.58,1000.76,1162.58,1001.43,1162.58,1001.43,1162.58,1002.77,1162.58,100…
8554732	130030	Blue coral	980253	2017-12-31-20-04-43-339I1.Png	[954.06,1051.05,954.06,1051.05,954.73,1051.72,955.07,1052.05,955.41,1052.73,955.41,1053.73,955.41,1054.07,955.74,1054.74,955.74,1055.08,955.74,1055.41,955.74,1056.09,955.74,1056.76,955.74,1057.43,955.74,1058.1,955.74,1058.44,955.74,1059.11,955.41,1059.78,955.07,1060.45,955.07,1060.79,954.73,1061.13,954.4,1061.46,954.06,1062.13,953.73,1062.8,953.39,1063.48,953.05,1063.81,953.05,1064.15,952.72,1064…
8554741	130030	Blue coral	980240	2017-12-09-22-03-01-677I1.Png	[567.06,735.27,567.06,735.27,567.4,735.94,567.73,736.27,568.41,737.62,569.08,738.29,569.75,738.96,570.09,739.3,570.76,739.97,571.43,740.64,571.77,740.98,572.44,741.31,573.11,741.65,573.11,741.65,574.12,741.98,575.13,742.32,576.13,742.99,576.8,743.33,576.8,744,576.8,744.67,576.8,745.01,576.47,745.34,576.13,746.02,575.8,746.35,575.46,746.69,575.13,747.02,574.79,747.36,574.45,747.7,574.12,748.03,573…
8554742	130030	Blue coral	980240	2017-12-09-22-03-01-677I1.Png	[1086.42,798.76,1086.42,798.76,1087.09,798.76,1087.43,798.76,1089.11,799.43,1089.78,799.77,1090.79,800.1,1091.8,800.44,1092.8,801.11,1093.14,801.45,1092.8,801.78,1092.13,802.12,1090.79,803.13,1090.45,803.46,1090.12,803.8,1089.78,804.13,1089.11,805.14,1089.11,805.81,1089.11,806.48,1089.45,807.49,1089.45,808.16,1089.45,808.84,1089.78,809.17,1090.12,810.18,1090.45,810.85,1090.45,811.19,1090.45,811.5…
8554743	130031	red bar	980240	2017-12-09-22-03-01-677I1.Png	[2234.99,826.98,2236.67,842.77,2239.36,866.95,2228.27,873,2211.48,878.71,2191.99,882.07,2165.12,886.44,2122.79,892.82,2098.6,895.51,2084.16,895.84,2076.77,853.52,2095.91,853.18,2141.27,846.46,2166.46,843.1,2188.63,839.74,2206.44,836.38,2220.55,833.36,2227.6,831.01,2234.99,826.98]
8554745	130637	Blue bar	980240	2017-12-09-22-03-01-677I1.Png	[2212.48,657.33,2215.51,676.48,2217.86,702.68,2199.38,709.73,2176.88,713.43,2150.34,717.8,2131.86,721.83,2105.66,726.53,2083.48,729.22,2057.95,732.91,2051.91,689.24,2067.7,687.23,2104.98,682.86,2124.8,679.84,2157.39,674.46,2178.89,668.75,2198.71,664.05,2212.48,657.33]
8554782	130029	P. arborea	980321	2018-05-21-08-45-50-984I1.Png	[1455.28,1591.07,1455.62,1592.07,1455.62,1593.08,1455.62,1594.09,1455.62,1595.43,1455.62,1596.44,1455.95,1597.11,1456.29,1597.79,1456.29,1598.46,1456.63,1599.8,1456.96,1600.14,1457.63,1601.48,1457.63,1602.15,1458.3,1603.5,1458.98,1604.84,1459.31,1605.51,1459.98,1606.52,1460.32,1607.19,1460.66,1608.2,1461.66,1609.21,1462.34,1609.88,1463.34,1611.56,1464.02,1612.57,1465.02,1613.57,1467.38,1615.93,14…
8555371	130030	Blue coral	980321	2018-05-21-08-45-50-984I1.Png	[135.38,1365.65,135.38,1365.65,134.04,1367.67,133.7,1368.34,133.7,1368.68,133.03,1369.68,132.7,1370.36,132.02,1371.03,131.69,1371.36,131.02,1372.37,130.68,1372.71,130.34,1373.38,130.34,1373.71,130.01,1374.39,130.01,1374.72,129.67,1375.06,129.34,1375.73,129,1376.07,128.66,1376.4,128.33,1377.41,127.99,1378.08,127.66,1378.42,126.98,1378.75,126.65,1379.43,125.98,1380.1,125.3,1381.11,124.97,1381.44,12…
8555487	130029	P. arborea	980240	2017-12-09-22-03-01-677I1.Png	[1158.31,1943.63,1158.31,1943.63,1158.31,1948.34,1158.98,1951.02,1158.98,1951.7,1158.98,1952.37,1158.98,1953.04,1158.98,1954.38,1158.98,1955.73,1158.98,1956.4,1158.98,1957.07,1158.98,1958.41,1158.98,1959.76,1160.33,1963.12,1160.33,1963.79,1161,1965.13,1161,1965.8,1161.67,1967.15,1161.67,1967.82,1161.67,1969.16,1161.67,1971.85,1161.67,1973.2,1161.67,1973.87,1161.67,1974.54,1161.67,1975.21,1161.67,…
8555542	130029	P. arborea	980240	2017-12-09-22-03-01-677I1.Png	[0,1533.29,0.67,1747.61,18.48,1746.27,18.81,1745.93,19.48,1745.6,20.49,1745.6,21.5,1745.6,22.84,1745.6,23.52,1745.6,24.86,1745.6,25.87,1745.6,27.21,1745.6,28.22,1745.6,29.56,1745.93,30.57,1746.27,31.24,1746.27,31.91,1746.27,32.25,1746.61,33.59,1747.61,34.27,1747.95,35.61,1748.29,36.62,1748.29,37.29,1748.29,37.96,1748.29,39.64,1748.29,40.65,1748.29,41.99,1748.29,42.66,1748.29,43.67,1748.29,44.34,1…
8555547	130029	P. arborea	980240	2017-12-09-22-03-01-677I1.Png	[1.34,1933.39,1.34,1933.39,2.02,1933.39,4.37,1933.05,5.71,1932.38,6.38,1932.04,6.72,1931.71,7.73,1931.04,8.06,1930.7,8.06,1930.03,8.4,1929.69,8.73,1929.02,9.07,1928.68,9.41,1928.01,9.74,1927.34,10.08,1927,10.41,1926.33,10.75,1925.66,11.09,1925.32,11.42,1924.32,12.09,1923.98,12.77,1922.97,13.44,1922.3,13.77,1921.29,14.45,1920.62,14.78,1920.29,15.45,1919.61,16.13,1918.94,16.8,1918.27,17.47,1917.6,1…
8555576	130029	P. arborea	980253	2017-12-31-20-04-43-339I1.Png	[416.56,983.69,416.9,984.7,417.23,985.37,417.57,986.38,417.91,987.05,418.24,988.06,418.58,988.73,418.91,989.4,419.25,990.07,419.59,990.75,419.92,991.42,420.26,992.09,420.59,992.43,420.93,992.76,421.27,993.1,422.27,993.43,423.62,994.11,424.96,994.44,425.63,994.78,426.3,995.11,427.65,995.11,428.99,995.11,429.66,995.11,431.01,995.11,433.02,995.11,432.69,995.45,432.02,995.79,431.68,996.12,431.01,996.…
8556748	130031	red bar	980275	2018-03-10-15-53-20-628I1.Png	[1847.32,643.55,1855.05,681.85,1830.52,693.61,1797.94,701.67,1727.05,715.45,1710.59,717.8,1701.19,676.48,1729.74,672.11,1767.03,664.72,1799.95,658.67,1824.81,653.3,1847.32,643.55]
8556751	130637	Blue bar	980275	2018-03-10-15-53-20-628I1.Png	[1815.07,478.61,1824.48,520.6,1812.38,526.98,1792.23,532.7,1769.72,536.73,1750.57,541.43,1722.02,547.48,1694.13,552.85,1676.33,556.88,1667.93,512.88,1688.09,510.52,1712.95,505.48,1734.11,502.13,1751.58,497.76,1769.38,494.06,1790.88,487.01,1815.07,478.61]
8556752	130030	Blue coral	980275	2018-03-10-15-53-20-628I1.Png	[487.11,629.11,487.11,629.11,487.78,628.77,488.12,628.44,488.45,627.09,488.45,626.42,488.45,625.75,488.45,625.75,488.79,624.74,488.79,624.74,488.79,624.07,488.79,623.4,489.13,622.73,489.46,622.39,489.8,621.72,490.13,621.38,490.47,620.71,490.8,620.04,491.14,619.7,491.48,619.03,491.81,618.7,492.15,618.02,492.48,617.69,492.82,617.35,493.16,617.02,493.49,616.68,493.83,616.34,493.83,616.34,494.5,616.0…
8556753	130030	Blue coral	980275	2018-03-10-15-53-20-628I1.Png	[457.55,688.23,457.55,688.23,457.21,688.91,456.88,689.24,456.54,690.59,456.54,691.26,456.2,691.93,456.2,692.27,456.2,692.94,456.2,693.27,456.2,693.61,456.2,693.95,456.2,694.62,456.54,695.29,456.54,695.63,456.54,695.96,456.88,696.97,457.21,697.64,457.21,697.98,457.21,698.31,457.55,698.98,457.55,699.32,457.88,700.33,457.88,700.66,457.88,701,457.88,701.34,457.55,701.67,457.21,701.67,456.88,702.01,45…
8556754	130030	Blue coral	980275	2018-03-10-15-53-20-628I1.Png	[540.52,702.68,540.52,702.68,541.2,703.02,541.87,703.02,543.55,703.02,544.22,703.02,544.22,703.02,545.23,703.02,546.23,703.35,546.23,703.35,547.24,703.69,547.24,703.69,548.25,704.02,548.92,704.36,549.59,704.7,549.59,704.7,550.6,705.03,551.27,705.37,551.95,705.7,552.62,706.04,552.95,706.38,553.63,706.71,553.96,707.05,554.3,707.38,554.63,707.72,554.63,708.05,554.97,708.73,555.3,709.4,555.3,709.73,5…
8556760	130030	Blue coral	980275	2018-03-10-15-53-20-628I1.Png	[507.94,764.16,507.94,764.16,508.61,763.48,508.95,763.48,509.62,762.81,509.95,762.48,510.63,761.8,510.96,761.47,511.3,761.13,511.63,760.8,512.3,760.46,512.98,760.46,513.65,760.13,513.65,760.13,514.66,760.13,514.66,760.13,515.33,760.13,515.33,760.13,516,760.13,516,760.13,516.67,760.13,516.67,760.13,517.34,760.13,517.34,760.13,518.02,760.13,518.69,760.13,518.69,760.13,519.7,759.79,520.37,759.45,520…
8556769	130030	Blue coral	980275	2018-03-10-15-53-20-628I1.Png	[736.71,517.91,736.71,517.91,736.71,518.59,736.71,519.26,736.71,519.59,736.71,520.27,736.71,520.6,736.71,520.94,736.71,521.61,736.71,521.95,736.71,522.28,736.71,522.62,736.71,522.95,736.71,523.29,736.38,523.63,736.38,523.96,736.04,524.3,735.7,524.63,735.37,524.97,735.03,525.3,734.7,525.3,734.36,525.3,734.02,525.64,733.69,525.64,733.35,525.98,732.68,525.98,732.01,525.98,731.34,525.98,731,526.31,73…
8556788	130030	Blue coral	980275	2018-03-10-15-53-20-628I1.Png	[761.57,595.52,761.57,595.52,762.24,595.52,762.58,595.18,764.59,594.17,764.93,593.84,765.6,593.5,765.94,593.16,766.27,592.83,766.95,591.82,767.28,591.48,767.62,591.15,767.95,590.81,768.29,590.48,768.63,589.8,768.96,589.47,769.3,589.13,769.63,588.8,770.3,588.46,770.64,588.13,770.98,587.79,771.31,587.45,771.65,587.12,771.98,586.78,772.66,587.12,772.66,587.79,772.99,588.8,772.99,589.13,772.99,589.47…
8556799	130030	Blue coral	980275	2018-03-10-15-53-20-628I1.Png	[701.77,577.04,701.77,577.04,701.1,577.38,700.77,577.71,700.09,578.72,700.09,579.73,700.09,580.4,699.76,581.41,699.76,581.41,699.76,582.08,699.76,582.75,699.76,583.42,699.76,583.42,699.76,584.09,699.76,584.09,699.76,585.1,699.76,585.1,699.76,585.77,699.76,585.77,699.76,586.45,700.09,587.79,700.43,588.8,700.77,589.47,701.1,590.14,701.44,590.48,701.77,591.15,701.77,591.15,701.77,591.82,702.11,592.8…
8556802	130030	Blue coral	980275	2018-03-10-15-53-20-628I1.Png	[799.2,825.63,799.2,825.63,799.87,825.63,800.2,825.63,800.54,825.63,801.55,825.97,801.55,825.97,802.55,826.3,803.23,826.64,803.23,826.64,803.9,826.64,803.9,826.64,804.57,826.64,804.57,826.64,805.24,826.64,805.58,826.3,805.58,826.3,806.59,825.97,806.59,825.97,807.59,825.63,808.27,825.63,808.94,825.63,809.61,825.63,810.28,825.63,810.28,825.63,810.95,825.63,810.95,825.63,811.63,825.63,812.63,825.97,…
8556803	130030	Blue coral	980275	2018-03-10-15-53-20-628I1.Png	[804.57,903.57,804.57,903.57,803.9,903.23,803.56,902.9,802.89,902.23,802.55,901.22,802.22,900.88,801.55,900.55,800.88,899.88,800.2,899.2,799.87,898.87,799.2,898.53,798.19,898.2,797.18,897.86,796.51,897.52,796.17,897.52,795.84,897.52,795.5,897.52,795.16,897.52,794.16,897.86,793.82,898.2,793.48,898.53,793.15,898.87,793.15,898.87,792.81,899.88,792.48,900.55,792.14,901.55,791.8,901.89,791.8,902.56,79…
8556804	130030	Blue coral	980275	2018-03-10-15-53-20-628I1.Png	[581.51,858.89,581.51,858.89,582.18,859.56,583.19,860.57,583.86,861.91,584.2,862.92,584.53,863.59,584.53,863.93,584.53,864.6,584.53,864.94,584.53,865.61,584.53,866.28,584.53,866.62,584.53,866.95,584.53,867.29,584.53,867.63,584.53,867.96,584.53,868.63,584.53,868.97,584.53,869.98,584.2,870.65,584.2,870.98,584.87,871.66,585.88,871.99,586.55,872.33,586.55,872.33,587.55,872.66,588.23,873,588.23,873,58…
8556806	130030	Blue coral	980275	2018-03-10-15-53-20-628I1.Png	[563.03,961.69,563.03,961.69,562.7,962.36,562.7,963.03,562.36,963.7,562.36,964.04,562.36,964.38,562.36,964.71,562.36,965.38,562.36,965.72,562.36,966.05,562.36,966.39,562.7,967.06,562.7,967.73,562.7,968.07,563.03,968.74,563.03,969.08,563.37,969.75,563.7,970.42,564.04,971.09,564.04,971.43,564.38,972.1,564.38,972.77,564.71,973.11,564.71,973.45,565.05,974.12,565.38,974.79,565.38,975.13,565.38,976.13,…
8556809	130030	Blue coral	980275	2018-03-10-15-53-20-628I1.Png	[801.21,983.86,801.21,983.86,802.22,983.19,802.89,982.18,802.89,982.18,803.23,981.51,803.56,981.17,803.56,981.17,804.23,980.84,804.23,980.84,804.91,980.5,804.91,980.5,805.58,980.5,805.58,980.5,806.25,980.5,806.92,980.5,807.59,980.84,808.6,981.51,809.61,982.18,810.28,982.52,810.62,982.85,810.95,983.52,811.29,984.2,811.63,984.87,811.63,984.87,811.96,985.88,811.96,985.88,811.96,986.55,811.96,987.22,…
8556810	130030	Blue coral	980275	2018-03-10-15-53-20-628I1.Png	[644.33,1029.55,644.33,1029.55,645.67,1029.88,646.68,1030.89,647.02,1031.23,647.69,1031.9,647.69,1031.9,648.7,1032.23,649.37,1032.57,650.04,1032.91,650.38,1033.24,650.71,1033.58,651.05,1033.91,651.72,1034.25,652.73,1034.92,653.4,1035.59,654.07,1035.93,654.41,1036.27,654.41,1036.27,655.41,1036.6,655.75,1036.94,656.09,1037.27,656.76,1037.61,657.43,1037.95,658.44,1038.62,659.11,1038.95,659.78,1039.2…
8556812	130030	Blue coral	980275	2018-03-10-15-53-20-628I1.Png	[624.84,900.55,624.84,900.55,625.52,901.22,626.52,902.9,626.86,903.57,626.86,903.91,627.2,904.58,627.53,905.25,627.87,906.26,628.2,906.59,628.88,907.6,629.21,908.27,629.55,908.95,629.88,909.62,629.88,909.95,630.22,910.63,630.22,910.96,630.22,911.3,630.55,911.97,630.55,912.3,630.89,912.98,630.89,913.31,630.89,913.65,630.89,913.98,631.23,914.66,631.23,914.99,631.56,915.66,631.56,916,631.56,916.34,6…
8556945	130029	P. arborea	980275	2018-03-10-15-53-20-628I1.Png	[-0.34,283.6,0.34,303.08,1.34,303.42,2.02,303.75,2.35,304.09,2.69,304.43,3.02,304.76,3.36,305.1,3.7,305.43,4.03,305.77,4.37,306.11,4.7,306.44,5.38,306.78,5.71,307.11,6.05,307.45,6.38,307.79,6.72,308.12,7.05,308.79,7.39,309.13,7.73,309.8,8.06,310.14,8.4,310.81,9.07,311.82,9.41,312.15,9.74,312.49,10.08,313.16,10.41,313.5,10.75,313.83,11.09,314.17,12.09,314.84,12.43,315.18,12.77,315.51,13.1,315.85,1…
8556947	130030	Blue coral	980270	2018-03-02-21-19-48-209I1.Png	[2259.18,591.65,2259.18,591.65,2257.16,591.32,2256.49,590.98,2255.48,590.64,2255.15,590.31,2254.48,589.97,2253.8,589.64,2253.47,589.3,2253.13,588.63,2252.8,587.96,2252.46,587.62,2252.13,587.29,2251.45,586.95,2250.78,586.61,2249.44,586.61,2249.1,586.61,2248.77,586.28,2248.77,586.28,2248.43,584.93,2248.43,584.93,2248.09,583.93,2247.76,583.25,2247.42,582.92,2247.09,582.25,2246.75,582.25,2246.08,581.…
8556948	130030	Blue coral	980270	2018-03-02-21-19-48-209I1.Png	[718.91,1199.36,718.91,1199.36,716.89,1200.04,715.88,1200.71,715.21,1201.04,714.88,1201.38,714.2,1201.71,713.53,1202.05,712.86,1202.39,711.85,1203.06,711.18,1203.39,710.17,1203.73,709.16,1204.07,708.16,1204.4,707.82,1204.4,707.15,1204.4,706.48,1204.74,705.8,1204.74,704.46,1205.07,703.79,1205.07,703.12,1205.07,701.77,1205.07,701.1,1205.07,700.43,1205.07,700.09,1205.07,699.42,1205.07,698.41,1204.74…
8571756	130029	P. arborea	980270	2018-03-02-21-19-48-209I1.Png	[2691.53,368.59,2691.53,368.59,2691.53,370.94,2691.53,371.61,2691.53,371.61,2691.53,372.29,2691.53,372.96,2691.87,373.63,2691.87,373.63,2692.54,375.31,2692.54,375.31,2692.88,375.98,2692.88,376.65,2693.21,376.99,2693.55,377.32,2693.88,377.66,2693.88,377.66,2694.55,377.66,2695.23,377.66,2696.23,377.66,2696.91,377.32,2697.58,376.99,2698.25,376.65,2698.25,376.65,2698.92,376.65,2699.26,376.32,2699.26,…
8571797	130030	Blue coral	980317	2018-05-12-05-43-53-428I1.Png	[520.7,536.89,520.7,536.89,520.37,539.58,520.03,540.93,520.03,541.26,520.03,541.6,520.37,542.61,521.04,543.95,522.05,545.63,522.38,545.96,522.72,546.64,523.05,546.97,523.39,547.31,523.39,547.31,524.73,547.64,526.08,547.98,526.75,548.32,527.42,548.32,527.42,548.32,528.43,548.65,529.1,548.65,529.77,548.99,530.45,549.32,531.45,549.66,531.79,550,533.13,551,533.47,551.34,534.48,552.01,534.81,552.35,53…
8571798	130030	Blue coral	980317	2018-05-12-05-43-53-428I1.Png	[493.16,618.86,493.16,618.86,494.16,618.86,496.85,617.86,497.52,617.86,497.52,617.86,498.53,617.52,498.53,617.52,500.21,617.52,500.88,617.52,501.55,617.52,502.56,617.52,502.56,617.52,503.23,617.52,503.91,617.52,503.91,617.52,504.91,617.86,505.92,618.19,506.59,618.53,507.27,618.86,507.94,619.2,508.61,619.54,509.62,620.21,510.29,620.54,510.63,620.88,511.3,621.55,511.63,622.22,511.97,622.56,512.3,62…
8571799	130030	Blue coral	980317	2018-05-12-05-43-53-428I1.Png	[591.92,603.07,591.92,603.07,591.25,604.42,589.91,606.77,589.91,607.11,589.57,607.78,589.23,608.11,589.23,608.79,589.23,609.79,589.23,610.46,589.23,610.8,589.23,611.81,589.23,612.14,589.23,612.82,589.23,613.49,589.23,613.82,589.23,614.16,589.23,614.5,589.57,615.17,589.91,615.5,589.91,615.84,590.24,616.51,590.58,616.85,590.91,617.18,591.25,617.86,591.59,618.19,591.92,618.86,592.26,619.54,592.26,61…
8571801	130030	Blue coral	980317	2018-05-12-05-43-53-428I1.Png	[223.73,758.61,223.73,758.61,224.41,758.61,225.08,758.28,225.75,757.94,226.42,757.61,227.09,757.61,227.77,757.61,228.44,757.61,228.44,757.61,229.11,757.61,229.11,757.61,229.78,757.61,230.45,757.61,230.45,757.61,231.13,757.61,231.8,757.94,232.47,758.28,233.14,758.61,233.81,758.95,234.48,759.29,234.82,759.62,235.49,759.96,235.83,760.29,236.5,760.63,237.51,761.64,237.84,761.97,238.18,762.31,238.18,7…
8571803	130030	Blue coral	980317	2018-05-12-05-43-53-428I1.Png	[350.05,742.82,350.05,742.82,351.05,742.49,352.06,742.15,352.73,741.14,353.07,740.47,353.41,739.46,353.74,738.79,354.08,738.12,354.41,737.11,354.41,737.11,354.75,736.44,355.09,735.43,355.42,735.1,355.76,734.76,355.76,734.76,357.77,733.75,358.45,733.42,359.12,733.08,359.12,733.08,360.46,732.75,360.8,732.41,361.47,732.41,362.48,732.07,363.15,732.07,363.82,732.07,364.49,732.07,365.16,732.07,366.51,7…
8571805	130030	Blue coral	980317	2018-05-12-05-43-53-428I1.Png	[330.23,681.35,330.23,681.35,329.22,683.7,328.88,684.04,328.55,684.71,328.21,685.04,327.54,685.04,326.53,685.38,326.2,685.38,325.52,685.38,324.52,685.38,323.84,685.38,323.17,685.38,322.5,685.38,321.83,685.38,321.16,685.04,320.48,685.04,320.15,685.04,319.48,685.04,319.14,685.04,318.47,685.04,318.13,685.04,317.46,685.04,316.79,685.04,316.12,685.38,315.78,685.38,315.45,685.38,314.77,685.71,314.44,68…
8571809	130030	Blue coral	980317	2018-05-12-05-43-53-428I1.Png	[290.25,713.93,290.25,713.93,290.92,713.93,292.27,714.61,292.27,714.61,293.27,715.28,293.61,715.61,293.61,715.61,293.61,716.62,293.95,717.29,293.95,717.29,293.95,717.96,293.95,717.96,293.95,718.64,293.95,719.31,293.95,719.31,293.95,720.32,293.95,720.32,293.61,721.32,293.27,721.66,292.94,722.33,292.6,723,291.93,724.01,291.93,724.01,291.93,724.68,291.59,725.02,291.59,725.02,291.26,725.69,291.26,725…
8571812	130030	Blue coral	980317	2018-05-12-05-43-53-428I1.Png	[321.49,786.16,321.49,786.16,322.16,786.5,322.5,786.5,323.51,786.83,324.85,787.5,325.52,787.84,326.2,788.18,326.2,788.18,326.87,788.51,327.54,788.51,328.21,788.85,328.55,789.18,329.55,789.86,330.23,790.19,330.9,790.19,331.57,790.53,332.24,790.53,332.91,790.53,332.91,790.53,334.26,790.53,334.26,790.53,334.93,790.53,335.94,790.53,336.61,790.53,337.62,790.53,337.62,790.53,339.3,790.53,339.97,790.53,…
8571814	130030	Blue coral	980317	2018-05-12-05-43-53-428I1.Png	[446.8,874.51,446.8,874.51,448.81,873.5,449.48,873.17,450.16,872.5,450.83,872.16,451.5,871.82,452.17,871.82,452.84,871.49,452.84,871.49,453.85,870.82,454.52,870.48,455.2,870.14,455.2,870.14,456.54,869.47,457.21,869.14,457.88,868.8,458.22,868.46,458.22,868.46,458.89,868.46,459.56,868.46,459.56,868.46,460.57,868.13,460.57,868.13,461.58,868.13,461.58,868.13,462.25,868.13,462.92,868.13,462.92,868.13,…
8571816	130030	Blue coral	980317	2018-05-12-05-43-53-428I1.Png	[402.79,880.89,402.79,880.89,402.12,881.23,401.78,881.23,400.1,882.24,399.43,882.57,398.42,882.91,397.75,883.25,397.41,883.25,396.74,883.58,396.07,883.92,395.73,884.25,395.06,884.59,394.73,884.93,394.05,885.26,393.72,885.6,393.38,885.93,393.05,886.27,393.05,886.61,393.05,886.94,392.71,887.28,392.71,887.95,392.71,888.29,392.71,888.62,392.71,888.96,392.71,889.29,392.71,889.63,393.05,890.3,393.38,89…
8571817	130030	Blue coral	980317	2018-05-12-05-43-53-428I1.Png	[453.52,928.6,453.52,928.6,453.18,931.62,453.18,932.29,453.18,933.3,453.18,933.97,453.18,934.98,453.18,935.65,453.52,936.66,453.52,937,453.52,937.33,453.52,938,453.85,938.68,454.19,939.35,454.19,939.68,454.19,940.02,454.19,940.36,454.19,940.69,454.19,941.03,454.19,941.7,454.19,942.04,454.19,942.37,454.19,942.71,454.19,943.38,454.19,943.71,454.19,944.05,454.19,944.39,454.19,945.06,454.19,945.39,45…
8571820	130030	Blue coral	980317	2018-05-12-05-43-53-428I1.Png	[377.93,992.09,377.93,992.09,378.6,992.43,380.28,993.43,380.95,993.77,380.95,993.77,381.63,994.11,382.63,994.44,383.3,994.78,383.98,995.11,384.31,995.45,384.65,995.79,384.98,996.46,385.32,997.13,385.66,997.8,385.99,998.47,386.33,998.81,386.66,999.48,387,999.82,387.34,1000.49,387.67,1001.16,387.67,1001.5,388.01,1002.17,388.34,1002.84,388.68,1003.18,388.68,1003.51,388.68,1004.52,389.02,1005.19,389.…
8571822	130030	Blue coral	980317	2018-05-12-05-43-53-428I1.Png	[618.13,747.19,618.13,747.19,618.13,748.2,618.13,748.54,618.13,749.54,618.13,749.88,618.46,750.55,618.8,751.22,619.13,751.56,619.47,751.89,619.8,752.23,620.48,752.57,621.15,752.9,621.48,753.24,622.16,753.57,622.16,753.57,622.83,753.57,622.83,753.57,623.84,753.57,623.84,753.57,624.84,753.57,624.84,753.57,625.85,753.57,625.85,753.57,626.52,753.57,626.52,753.57,627.2,753.57,627.2,753.57,627.87,753.5…
8571823	130030	Blue coral	980317	2018-05-12-05-43-53-428I1.Png	[624.84,771.71,620.48,776.42,620.14,777.43,619.8,778.43,619.8,778.77,619.8,779.11,619.8,779.44,619.8,779.78,619.8,780.11,619.8,780.45,619.8,780.79,619.8,781.12,620.14,781.79,620.14,782.46,620.14,782.8,620.14,783.14,620.48,783.81,620.48,784.14,620.48,784.48,620.81,785.15,620.81,785.49,620.81,785.82,621.15,786.5,621.15,786.83,621.48,787.5,621.82,787.84,622.16,788.18,622.49,788.51,622.49,788.51,623.…
8571827	130030	Blue coral	980317	2018-05-12-05-43-53-428I1.Png	[627.87,847.97,627.87,847.97,628.54,851,628.88,851.67,628.88,852.68,629.21,853.01,629.55,853.35,629.55,853.35,630.55,853.68,631.56,854.02,632.23,854.02,632.91,854.02,633.58,854.02,633.58,854.02,634.59,854.02,634.59,854.02,635.26,854.02,635.26,854.02,635.93,854.02,635.93,854.02,636.6,854.02,637.61,854.02,637.95,854.36,638.95,854.36,639.96,854.69,640.97,854.69,641.64,855.03,642.31,855.03,642.31,855…
8571834	130030	Blue coral	980317	2018-05-12-05-43-53-428I1.Png	[611.41,937.67,611.41,937.67,612.08,938,612.75,938,613.42,938,614.09,938,614.43,938.34,614.43,938.34,615.44,938.68,616.11,939.01,616.45,939.35,616.78,939.68,616.78,940.36,616.78,940.69,617.12,941.36,617.12,942.04,617.12,942.37,617.12,942.71,617.12,943.04,617.12,943.71,617.12,944.05,616.45,944.72,616.11,945.06,615.77,945.73,615.44,946.07,614.77,946.4,614.09,947.07,613.76,947.41,613.09,947.75,612.4…
8571839	130030	Blue coral	980317	2018-05-12-05-43-53-428I1.Png	[616.11,977.31,620.48,974.62,621.15,974.96,622.49,975.29,623.16,975.29,623.84,975.29,624.51,975.29,624.51,975.29,625.52,975.29,625.52,975.29,626.52,975.29,627.2,975.63,627.87,975.96,628.2,976.3,628.54,976.64,628.88,976.97,629.55,977.64,629.88,978.32,630.22,978.99,630.22,979.66,630.22,979.66,630.55,980.67,630.55,981.34,630.89,982.01,630.89,982.01,630.89,982.68,630.89,983.36,630.89,983.36,630.89,98…
8571842	130030	Blue coral	980317	2018-05-12-05-43-53-428I1.Png	[448.14,1013.93,448.14,1013.93,448.81,1013.59,450.49,1012.92,451.16,1012.58,451.16,1012.58,452.17,1012.25,453.18,1011.91,453.18,1011.91,454.19,1011.91,455.2,1011.91,455.53,1011.57,455.53,1011.57,456.54,1011.57,457.21,1011.57,457.21,1011.57,457.88,1011.57,458.55,1011.57,459.23,1011.57,460.23,1011.91,460.91,1011.91,461.58,1012.25,462.25,1012.25,462.25,1012.25,463.26,1012.25,464.27,1012.25,464.27,10…
8571849	130030	Blue coral	980317	2018-05-12-05-43-53-428I1.Png	[485.09,1070.7,485.09,1070.7,484.42,1070.36,483.08,1070.36,481.73,1070.36,481.4,1070.36,481.06,1070.36,480.73,1070.36,480.39,1070.36,480.05,1070.36,479.72,1070.36,479.05,1070.36,478.38,1070.36,477.7,1070.36,477.03,1070.36,476.7,1070.36,476.36,1070.36,476.02,1070.36,475.69,1070.36,475.35,1070.36,474.68,1070.36,473.67,1070.36,472.66,1070.7,472.33,1070.7,471.66,1070.7,471.32,1070.7,470.98,1070.7,470…
8571857	130031	red bar	980317	2018-05-12-05-43-53-428I1.Png	[1679.35,659.51,1688.09,698.82,1674.98,705.2,1653.48,713.6,1628.63,719.31,1602.09,725.36,1576.55,731.4,1553.04,735.43,1548.34,735.1,1538.26,694.79,1554.05,692.43,1576.22,688.4,1600.07,682.69,1621.57,678.32,1641.73,674.29,1656.51,669.93,1668.94,666.57,1673.98,664.21,1679.35,659.51]
8571859	130637	Blue bar	980317	2018-05-12-05-43-53-428I1.Png	[1645.09,497.93,1655.5,539.58,1646.09,545.29,1630.98,550.33,1613.84,553.69,1594.7,558.39,1576.55,562.09,1553.71,567.8,1535.23,571.5,1516.76,575.19,1510.71,576.87,1500.97,533.54,1523.14,529.5,1543.97,525.14,1561.77,523.12,1575.21,519.76,1603.09,512.37,1619.22,507,1645.09,497.93]
8571984	130029	P. arborea	980317	2018-05-12-05-43-53-428I1.Png	[829.77,1835.46,829.77,1835.46,826.41,1840.16,824.39,1843.52,823.72,1845.54,823.72,1846.88,823.05,1848.9,823.05,1849.57,822.38,1850.91,821.7,1852.93,821.03,1854.27,820.36,1856.29,819.69,1857.63,819.69,1858.3,819.02,1859.65,819.02,1860.99,819.02,1862.34,819.02,1863.01,819.02,1863.68,819.02,1864.35,818.34,1866.37,818.34,1868.38,818.34,1869.05,818.34,1869.73,817.67,1871.07,817.67,1872.41,817.67,1873…
8574412	130031	red bar	980276	2018-03-11-22-53-17-585I1.Png	[1847.32,645.07,1854.38,682.69,1837.24,690.75,1819.44,696.8,1774.76,707.21,1738.14,714.27,1708.91,718.97,1700.85,676.98,1724.37,673.96,1755.27,667.57,1786.18,661.86,1809.02,657.5,1826.16,653.13,1847.32,645.07]
8574413	130637	Blue bar	980276	2018-03-11-22-53-17-585I1.Png	[1816.08,478.44,1824.48,522.79,1811.04,527.49,1793.23,533.2,1767.7,538.57,1737.8,544.62,1704.55,552.01,1677.34,557.05,1668.94,514.72,1696.15,508.34,1719.33,504.64,1743.52,500.61,1769.38,494.57,1791.55,487.85,1816.08,478.44]
8574414	130030	Blue coral	980276	2018-03-11-22-53-17-585I1.Png	[703.79,509.68,703.79,509.68,703.79,510.36,703.79,510.69,703.79,511.03,703.79,512.37,703.79,512.71,703.79,513.38,703.79,514.05,703.79,514.39,703.79,515.06,703.79,515.39,703.79,516.4,703.79,516.74,703.79,517.41,703.79,517.75,703.79,518.08,703.79,518.75,703.79,519.09,703.79,519.43,704.13,520.1,704.46,520.43,704.8,521.11,705.47,522.11,705.8,522.79,706.14,523.12,707.15,523.46,707.82,523.79,708.49,524…
8574415	130030	Blue coral	980276	2018-03-11-22-53-17-585I1.Png	[683.63,594.68,683.63,594.68,684.3,594.34,684.98,594,686.32,594.34,686.99,594.68,687.33,595.01,687.66,595.35,687.66,595.35,689.01,595.68,689.01,595.68,689.68,595.68,689.68,595.68,690.35,595.68,690.35,595.68,691.02,595.68,691.7,596.02,692.37,596.36,692.7,596.69,693.38,597.03,693.71,597.36,694.05,597.7,694.38,598.04,694.72,598.37,695.05,599.04,695.05,599.38,695.05,600.05,695.39,600.72,695.39,601.39…
8574416	130030	Blue coral	980276	2018-03-11-22-53-17-585I1.Png	[776.35,571.83,776.35,571.83,776.69,572.5,777.7,574.18,777.7,574.52,778.03,575.19,778.37,576.2,778.7,576.87,778.7,577.21,779.04,577.88,779.04,578.21,779.04,578.55,779.04,578.89,779.04,579.56,779.04,579.89,779.04,580.23,779.04,580.57,779.04,580.9,779.04,581.24,779.04,581.57,779.04,581.91,779.04,582.25,779.04,582.92,778.7,583.59,778.37,584.26,778.37,584.93,778.03,585.27,778.03,585.61,777.7,585.94,7…
8574417	130030	Blue coral	980276	2018-03-11-22-53-17-585I1.Png	[804.91,908.11,804.91,908.11,804.57,906.09,804.23,904.75,804.23,904.75,803.9,903.74,803.56,903.4,803.56,903.4,803.56,902.73,803.23,902.06,802.89,901.72,802.55,901.39,802.22,901.39,801.88,901.39,801.21,901.05,800.88,901.05,800.54,901.05,800.2,901.05,799.87,901.05,799.2,901.05,798.86,901.05,798.19,901.05,797.18,901.39,796.51,901.72,796.17,901.72,795.84,902.06,795.5,902.39,795.16,902.73,794.49,903.0…
8574418	130030	Blue coral	980276	2018-03-11-22-53-17-585I1.Png	[804.91,1037.44,815.99,1031.06,814.98,1029.04,814.31,1027.36,814.31,1027.36,814.31,1026.36,813.98,1025.35,813.98,1025.35,813.98,1024.68,813.64,1023.67,813.64,1023,813.64,1023,813.64,1022.32,813.64,1021.65,813.64,1021.65,813.64,1020.98,813.64,1019.64,813.64,1019.64,813.98,1018.29,813.98,1017.62,814.31,1016.95,814.31,1016.28,814.65,1015.27,814.98,1014.93,814.98,1014.93,815.32,1013.93,815.66,1013.25…
8574419	130030	Blue coral	980276	2018-03-11-22-53-17-585I1.Png	[806.92,812.36,806.92,812.36,807.59,812.7,807.26,812.7,806.59,812.7,804.91,812.7,804.23,813.04,803.9,813.04,803.23,813.04,802.55,813.04,801.55,813.37,801.21,813.37,800.88,813.71,800.54,814.04,799.53,814.71,799.2,815.39,798.86,816.06,798.52,817.07,798.19,817.74,797.85,818.07,797.52,818.41,797.18,819.42,796.84,819.75,796.51,820.09,796.17,820.43,795.5,820.76,795.16,821.1,794.83,821.77,794.83,822.11,…
8574420	130030	Blue coral	980276	2018-03-11-22-53-17-585I1.Png	[802.55,743.83,802.55,743.83,803.23,744.17,803.56,744.5,803.9,745.85,803.9,746.52,803.9,747.19,803.9,747.86,803.9,748.54,803.9,748.87,803.9,749.88,803.9,750.89,804.23,751.56,804.57,751.89,804.91,752.23,805.24,752.57,805.58,752.9,805.91,753.57,806.59,753.91,806.92,754.25,807.26,754.58,807.59,754.92,807.59,754.92,808.27,754.92,808.27,754.92,808.94,754.92,809.27,755.25,809.61,755.59,810.28,755.93,81…
8574421	130030	Blue coral	980276	2018-03-11-22-53-17-585I1.Png	[654.41,1102.61,661.8,1105.64,662.8,1105.3,664.15,1105.3,664.15,1105.3,664.82,1105.3,664.82,1105.3,665.49,1105.3,665.49,1105.3,666.16,1105.3,666.16,1105.3,666.84,1105.3,668.18,1105.3,669.19,1105.3,669.19,1105.3,670.2,1105.3,670.87,1105.3,671.88,1105.3,672.55,1105.3,673.22,1105.3,673.22,1105.3,674.9,1105.64,674.9,1105.64,675.91,1105.97,676.58,1106.31,677.25,1106.98,677.59,1107.32,677.92,1107.99,67…
8574422	130030	Blue coral	980276	2018-03-11-22-53-17-585I1.Png	[647.69,1031.39,650.38,1033.07,651.38,1033.41,651.72,1033.75,652.73,1034.42,653.06,1034.75,653.73,1035.09,654.41,1035.43,655.08,1035.76,655.75,1036.1,655.75,1036.1,656.42,1036.1,657.09,1036.1,657.09,1036.1,657.77,1036.43,657.77,1036.43,658.77,1036.43,658.77,1036.43,659.78,1036.77,659.78,1036.77,660.79,1037.11,660.79,1037.11,662.13,1037.44,662.13,1037.44,663.14,1037.44,663.81,1037.78,663.81,1037.7…
8574423	130030	Blue coral	980276	2018-03-11-22-53-17-585I1.Png	[564.38,969.92,564.38,969.92,564.38,970.93,564.38,971.6,564.38,972.61,564.38,972.94,564.71,973.95,564.71,974.62,564.71,974.96,564.71,975.29,564.71,975.63,564.71,975.96,564.71,976.3,564.71,976.64,564.71,977.64,564.71,978.32,564.71,978.65,565.05,979.32,565.05,979.66,565.38,980.33,565.38,981,565.72,981.68,565.72,982.01,566.05,982.68,566.05,983.02,566.05,983.36,566.39,984.03,566.39,984.36,566.39,984.…
8574424	130030	Blue coral	980276	2018-03-11-22-53-17-585I1.Png	[626.19,963.54,626.19,963.54,626.86,963.87,628.2,963.87,628.2,963.87,629.21,963.87,629.21,963.87,630.22,963.87,630.22,963.87,631.56,963.87,631.56,963.87,632.91,964.21,632.91,964.21,633.91,964.21,634.59,964.21,634.59,964.21,635.59,964.54,635.59,964.54,636.94,964.54,637.61,964.54,638.28,964.54,638.28,964.54,639.29,964.54,639.29,964.54,639.96,964.54,639.96,964.54,641.3,964.54,643.32,964.88,643.32,96…
8574425	130030	Blue coral	980276	2018-03-11-22-53-17-585I1.Png	[585.54,1045.84,585.54,1045.84,587.89,1046.85,588.56,1047.18,589.23,1047.52,589.57,1047.86,590.24,1048.53,590.58,1048.86,591.25,1049.2,591.92,1049.54,592.93,1049.87,593.27,1050.21,593.6,1050.88,593.94,1051.55,594.27,1051.89,594.61,1052.22,594.95,1052.89,595.28,1053.23,595.62,1053.57,595.95,1053.9,595.95,1053.9,595.95,1054.57,596.29,1055.25,596.63,1055.58,596.63,1055.58,596.63,1056.25,596.96,1056.…
8574426	130030	Blue coral	980276	2018-03-11-22-53-17-585I1.Png	[577.14,964.88,577.14,964.88,574.45,964.88,574.12,964.88,573.78,964.88,573.45,964.88,573.11,964.88,572.1,965.21,571.43,965.55,571.43,965.55,571.43,966.22,571.43,966.22,571.43,967.23,571.43,967.9,571.43,968.91,571.43,968.91,571.43,969.92,571.77,970.93,572.1,971.26,572.1,971.26,572.1,971.93,572.1,972.61,572.44,973.61,573.11,974.62,573.45,975.29,573.45,975.29,573.78,976.3,574.45,977.31,574.45,977.98…
8574427	130030	Blue coral	980276	2018-03-11-22-53-17-585I1.Png	[639.96,892.99,639.96,892.99,640.3,896.35,640.3,897.36,640.3,897.69,639.96,898.36,639.96,899.04,639.63,900.04,639.63,900.38,639.63,901.05,639.63,901.72,639.63,902.73,639.63,903.07,639.63,903.4,639.63,903.74,639.63,904.41,639.63,904.75,639.63,905.08,639.63,905.42,639.63,906.09,639.63,906.43,639.29,907.1,639.29,907.43,639.29,907.77,639.29,908.44,639.29,908.78,639.29,909.45,639.29,910.12,639.29,910.…
8574428	130030	Blue coral	980276	2018-03-11-22-53-17-585I1.Png	[643.32,836.21,643.32,836.21,645.34,836.55,646.01,836.89,646.01,836.89,647.02,837.22,648.02,837.56,648.36,837.89,649.03,838.23,649.7,838.57,650.38,838.9,651.05,839.24,652.05,839.57,652.73,839.91,653.06,840.25,653.73,840.92,654.07,841.25,654.41,841.59,654.74,841.93,654.74,842.26,654.74,842.6,654.74,842.93,654.74,843.27,654.74,843.94,654.74,844.28,654.74,844.95,654.74,845.29,654.74,845.62,654.74,84…
8574429	130030	Blue coral	980276	2018-03-11-22-53-17-585I1.Png	[582.18,857.71,582.18,857.71,582.85,858.39,583.52,859.73,584.2,860.4,584.53,860.74,584.87,861.41,585.2,861.75,585.54,862.08,585.54,862.75,585.88,863.43,585.88,863.76,585.54,864.43,585.2,864.77,584.87,865.11,584.53,865.44,584.2,866.11,583.86,866.79,583.52,867.46,583.19,867.79,583.19,868.13,583.19,868.8,583.19,869.14,583.19,869.47,583.19,869.81,583.19,870.14,583.19,870.48,583.19,870.82,583.19,871.4…
8574430	130030	Blue coral	980276	2018-03-11-22-53-17-585I1.Png	[516.67,818.75,516.67,818.75,517.34,819.08,519.02,820.09,519.36,820.43,520.03,820.76,520.7,821.1,521.04,821.43,521.38,822.11,521.71,822.44,521.71,822.78,522.05,823.45,522.05,823.79,522.05,824.12,522.05,824.46,521.71,825.46,521.71,825.8,521.38,826.14,521.38,826.47,521.38,826.81,521.04,827.14,520.7,827.82,520.37,828.15,520.03,828.49,519.7,828.82,519.36,829.16,519.02,829.16,518.35,829.5,518.02,829.5…
8574431	130030	Blue coral	980276	2018-03-11-22-53-17-585I1.Png	[505.25,762.31,505.25,762.31,505.92,762.64,506.26,762.98,506.26,763.32,506.93,764.32,507.27,765,507.6,765.67,508.27,766.34,508.61,767.01,508.61,767.01,509.95,767.35,510.29,767.68,510.63,768.02,511.3,768.69,511.63,769.03,512.3,769.36,512.98,770.04,513.31,770.37,513.65,770.71,513.98,771.38,514.32,771.71,514.66,772.05,514.99,772.72,515.33,773.39,515.33,773.73,515.33,774.07,515.33,774.4,515.66,775.07…
8574432	130030	Blue coral	980276	2018-03-11-22-53-17-585I1.Png	[535.48,708.56,535.48,708.56,536.49,708.56,537.5,708.22,538.17,707.89,538.84,707.55,538.84,707.55,539.52,707.55,540.52,707.21,541.2,707.21,541.2,707.21,542.88,707.21,543.55,707.21,544.89,707.21,545.9,707.21,546.91,707.21,546.91,707.21,548.25,707.21,548.25,707.21,549.26,707.21,550.27,707.55,550.27,707.55,551.27,707.55,552.28,707.89,552.95,708.22,553.29,708.56,553.63,709.23,553.96,710.24,553.96,710…
8574433	130030	Blue coral	980276	2018-03-11-22-53-17-585I1.Png	[493.16,631.29,493.16,631.29,493.83,630.62,494.16,629.28,494.16,628.61,494.16,628.61,494.5,627.93,494.5,627.93,494.5,626.93,494.5,626.93,494.84,626.25,494.84,626.25,495.17,625.25,495.17,625.25,495.51,624.57,495.84,623.9,496.18,623.57,496.52,623.23,496.85,622.89,496.85,622.89,497.19,622.22,497.19,622.22,497.19,621.55,497.52,620.88,497.86,620.54,498.2,620.21,498.53,619.87,499.2,619.54,499.2,619.54,…
8574434	130030	Blue coral	980276	2018-03-11-22-53-17-585I1.Png	[461.91,686.72,461.91,686.72,462.25,687.39,462.59,690.08,462.92,690.42,463.26,691.09,463.26,691.43,463.59,692.1,463.59,692.43,463.59,692.77,463.59,693.11,463.93,693.78,464.27,694.45,464.6,694.79,464.6,695.12,464.6,695.46,464.94,696.13,465.27,696.8,465.61,697.47,465.61,697.81,465.61,698.14,465.61,698.48,465.61,698.82,465.27,699.15,464.94,699.82,464.6,700.16,464.27,700.5,463.93,700.83,463.59,701.17…
8574436	130029	P. arborea	980276	2018-03-11-22-53-17-585I1.Png	[0,876.53,0.34,876.86,0.67,876.86,1.01,876.86,1.34,877.2,1.68,877.54,2.35,877.87,2.69,877.87,3.36,878.21,4.03,878.54,4.37,878.88,5.04,879.21,6.05,879.89,6.38,880.22,7.39,880.56,8.06,880.89,8.73,881.23,9.41,881.23,10.41,881.23,11.42,881.23,12.43,881.23,13.1,881.23,13.44,881.23,14.78,881.23,15.45,880.89,15.79,880.89,16.46,880.89,17.13,880.56,17.47,880.56,18.14,880.56,19.15,880.22,19.82,880.22,21.16…
8574443	134661	Sebastes	971132	2018-12-13-12-47-56-632_POS0_I1.Png	[518.69,1502.55,520.03,1506.58,520.03,1509.27,520.03,1511.95,520.03,1514.64,520.03,1517.33,521.38,1521.36,522.72,1524.05,522.72,1526.73,522.72,1529.42,522.72,1532.11,522.72,1534.8,524.06,1538.83,524.06,1541.52,525.41,1544.2,525.41,1548.23,526.75,1550.92,528.09,1554.95,528.09,1557.64,529.44,1560.33,529.44,1563.02,529.44,1567.05,530.78,1571.08,530.78,1573.77,530.78,1576.45,532.13,1580.48,532.13,158…
8574445	134661	Sebastes	971289	2017-12-30-05-00-56-084I2.Png	[1130.77,1354.23,1130.77,1354.23,1131.44,1354.23,1131.77,1354.23,1132.78,1353.56,1133.12,1353.22,1133.79,1352.89,1134.13,1352.55,1134.46,1352.21,1134.8,1351.88,1135.47,1351.54,1135.8,1351.21,1136.14,1350.87,1136.48,1350.54,1137.15,1350.2,1137.48,1349.86,1137.82,1349.53,1137.82,1349.53,1138.49,1349.19,1139.16,1348.86,1139.84,1348.86,1140.17,1348.52,1140.17,1348.52,1140.84,1348.18,1141.18,1347.85,1…
8574446	134661	Sebastes	971170	2019-01-30-17-16-05-989_POS0_I1.Png	[941.63,1002.5,941.63,1002.5,942.3,1002.84,943.65,1003.18,943.98,1003.51,945.33,1004.18,946.34,1004.52,947.01,1004.86,947.68,1005.19,948.69,1005.53,950.03,1005.86,951.04,1006.54,951.71,1006.87,952.72,1007.88,953.73,1008.89,954.73,1009.89,956.08,1011.24,957.09,1012.25,958.43,1013.25,959.44,1014.26,960.11,1014.93,960.78,1015.61,961.12,1015.94,961.79,1016.95,962.46,1018.63,962.8,1018.96,963.13,1019.…
8574447	134661	Sebastes	971310	2018-03-25-05-50-04-895I2.Png	[760.23,1131.84,760.23,1131.84,760.9,1131.17,762.24,1130.16,762.58,1129.82,762.91,1129.49,763.25,1129.15,763.59,1128.48,763.92,1128.14,764.26,1127.81,764.93,1127.47,765.27,1127.14,765.94,1126.8,766.61,1126.46,766.95,1126.13,767.28,1125.79,767.95,1125.46,768.29,1125.12,768.63,1124.79,768.96,1124.45,769.3,1124.11,769.97,1123.78,770.3,1123.44,770.98,1123.11,771.65,1122.77,772.32,1122.1,773.33,1121.7…
8574448	134661	Sebastes	980253	2017-12-31-20-04-43-339I1.Png	[1269.17,1185.42,1269.17,1185.42,1269.84,1185.42,1271.19,1186.09,1272.2,1186.09,1272.87,1186.09,1273.54,1186.09,1273.54,1186.09,1275.89,1186.43,1276.23,1186.77,1277.23,1186.77,1277.23,1186.77,1278.91,1187.1,1278.91,1187.1,1279.92,1187.44,1280.59,1187.44,1281.6,1187.77,1282.27,1188.11,1283.62,1188.45,1284.29,1188.78,1285.3,1188.78,1285.3,1188.78,1286.3,1189.12,1286.98,1189.12,1287.65,1189.45,1288.…
8574449	134661	Sebastes	980321	2018-05-21-08-45-50-984I1.Png	[1623.59,790.86,1623.74,792.44,1623.94,793.08,1623.92,793.22,1624.08,794.79,1624.54,796.3,1624.64,796.49,1624.59,796.91,1624.75,798.48,1625.05,799.48,1625.09,799.83,1625.54,801.34,1626.15,802.48,1626.22,802.68,1626.52,803.26,1626.55,803.36,1626.62,803.49,1626.89,804.36,1627.5,805.51,1627.56,805.71,1628.24,806.98,1628.57,808.06,1628.87,808.63,1628.9,808.73,1629.21,809.3,1629.24,809.4,1629.31,809.5…
8574450	134661	Sebastes	980276	2018-03-11-22-53-17-585I1.Png	[694.38,1119.41,715.88,1100.26,683.97,1105.3,682.63,1100.6,702.78,1096.23,672.55,1093.88,685.98,1088.84,671.54,1088.84,683.3,1082.12,735.03,1081.79,759.22,1063.64,759.89,1063.64,760.23,1063.64,761.23,1062.97,761.91,1062.64,762.24,1062.3,762.91,1061.96,763.25,1061.63,763.59,1061.29,763.92,1060.96,764.59,1060.62,764.93,1060.29,765.6,1059.95,765.6,1059.95,766.27,1059.61,766.61,1059.28,766.61,1059.28…
8574453	130031	red bar	980245	2017-12-23-23-46-15-614I1.Png	[2210.13,840.58,2215.84,881.23,2202.74,886.94,2187.29,892.32,2164.11,897.02,2143.95,901.05,2115.06,906.43,2089.87,909.79,2069.38,911.46,2060.98,911.8,2053.25,870.48,2068.7,870.48,2086.17,867.46,2107.67,863.43,2124.13,861.41,2151.68,856.37,2172.51,853.01,2189.3,849.65,2202.07,845.29,2210.13,840.58]
8574454	130637	Blue bar	980245	2017-12-23-23-46-15-614I1.Png	[2182.25,673.96,2190.31,716.96,2177.55,722,2162.09,725.36,2141.94,730.73,2122.79,734.76,2098.94,739.13,2076.77,742.82,2054.93,746.52,2032.42,750.21,2025.03,706.54,2044.52,703.86,2068.03,701.17,2092.22,698.14,2126.15,691.43,2150.67,685.71,2165.79,680.34,2182.25,673.96]
8574455	134661	Sebastes	980302	2018-04-27-23-09-03-358I1.Png	[435.71,1427.46,436.72,1427.46,437.73,1427.13,438.4,1427.13,439.41,1426.79,439.74,1426.46,440.41,1426.46,441.42,1426.12,441.76,1425.79,442.09,1425.79,442.77,1425.45,443.44,1425.11,444.11,1424.78,444.45,1424.78,445.45,1424.44,445.79,1424.11,446.46,1424.11,447.13,1423.77,447.47,1423.43,448.14,1423.43,448.81,1423.1,449.15,1422.76,450.83,1422.43,451.5,1422.09,452.17,1421.75,453.18,1421.42,454.52,1420…
8574459	134661	Sebastes	980245	2017-12-23-23-46-15-614I1.Png	[811.63,1567.21,812.3,1567.55,812.63,1567.55,813.3,1567.55,813.64,1567.55,814.31,1567.55,814.65,1567.55,814.98,1567.55,815.66,1567.55,815.99,1567.55,816.66,1567.55,817.34,1567.55,818.01,1567.55,818.34,1567.55,818.68,1567.55,819.02,1567.55,819.35,1567.55,819.69,1567.21,820.36,1567.21,821.03,1566.88,821.7,1566.88,822.38,1566.88,823.05,1566.54,823.38,1566.54,824.05,1566.54,825.06,1566.21,826.07,1566…
8574475	130029	P. arborea	980302	2018-04-27-23-09-03-358I1.Png	[0,532.19,1.01,532.86,1.34,533.2,2.02,533.87,2.35,534.21,3.02,534.54,4.03,535.21,4.7,535.55,5.04,536.22,5.38,536.89,5.71,537.57,6.05,538.24,6.05,538.91,6.38,539.92,6.72,540.59,6.72,541.26,6.72,541.93,6.38,543.28,6.05,543.95,6.05,544.96,6.05,545.63,6.05,546.3,6.05,546.97,6.38,547.31,6.72,547.64,7.05,547.98,7.39,548.65,7.73,548.99,8.06,549.66,8.73,550,9.07,550.33,9.41,550.67,9.74,551,10.08,552.01,1…
8574476	130031	red bar	980302	2018-04-27-23-09-03-358I1.Png	[1786.18,659.18,1793.91,698.14,1779.46,704.19,1765.02,709.23,1744.52,714.94,1717.98,719.98,1693.8,725.36,1669.95,730.06,1651.13,733.42,1642.4,691.76,1664.57,688.74,1684.73,684.37,1704.21,680.34,1725.04,676.31,1744.86,671.94,1761.32,667.91,1786.18,659.18]
8574477	130637	Blue bar	980302	2018-04-27-23-09-03-358I1.Png	[1753.59,494.23,1761.66,537.23,1745.2,544.96,1732.77,547.64,1710.93,552.35,1692.45,556.71,1670.95,561.75,1647.1,566.46,1629.63,570.15,1617.2,572.84,1607.46,529.84,1620.56,527.15,1644.75,522.45,1665.24,519.76,1683.38,516.07,1700.85,511.7,1720.67,505.65,1753.59,494.23]
8574478	130030	Blue coral	980245	2017-12-23-23-46-15-614I1.Png	[567.06,739.8,567.06,739.8,567.73,739.46,568.41,739.46,570.42,740.14,571.09,740.47,572.1,740.47,572.77,740.81,572.77,740.81,573.78,740.81,574.45,741.14,575.46,741.48,576.13,741.82,576.47,742.49,577.81,744.17,578.15,744.5,578.48,745.18,578.82,745.85,578.82,746.18,579.16,746.86,579.16,747.19,579.16,747.53,579.16,747.86,579.16,748.2,579.16,748.54,579.49,749.54,579.49,749.88,579.49,750.21,579.49,750.…
8574479	130030	Blue coral	980245	2017-12-23-23-46-15-614I1.Png	[1089.11,793.21,1089.11,793.21,1088.44,793.55,1087.77,793.55,1086.42,792.88,1086.09,792.54,1085.75,792.21,1085.41,791.87,1085.08,791.54,1084.74,791.2,1084.74,790.53,1084.74,790.53,1084.74,789.86,1084.74,789.86,1084.74,788.85,1084.41,788.18,1084.41,788.18,1084.41,787.17,1084.41,786.5,1084.41,786.5,1084.41,785.49,1084.41,785.49,1084.07,784.48,1084.07,782.8,1083.73,782.46,1083.4,781.46,1083.06,781.1…
8574480	130030	Blue coral	980245	2017-12-23-23-46-15-614I1.Png	[883.18,811.02,883.18,811.02,882.84,811.69,883.52,813.37,883.52,813.71,883.85,814.38,884.19,815.05,884.19,815.39,884.19,816.06,884.52,816.73,884.86,817.4,884.86,817.74,884.86,818.07,884.86,818.41,884.86,818.75,884.86,819.42,884.86,819.75,884.86,820.09,885.2,821.1,885.2,821.43,885.2,821.77,885.2,822.78,885.2,823.45,884.86,824.12,884.86,824.46,884.52,824.79,884.19,825.13,883.85,825.8,883.52,826.47,…
8574481	130030	Blue coral	980245	2017-12-23-23-46-15-614I1.Png	[842.53,887.61,847.91,886.61,848.58,886.27,849.92,885.93,850.59,885.6,850.59,885.6,851.6,885.26,851.6,885.26,852.27,885.26,852.95,884.93,852.95,884.93,854.29,884.59,854.96,884.25,855.97,883.92,856.64,883.92,856.64,883.92,857.31,883.58,857.31,883.58,857.98,883.92,857.98,883.92,857.98,884.59,857.98,885.26,857.98,885.93,858.32,886.61,858.32,887.28,858.32,887.28,858.32,887.95,857.98,888.29,857.98,888…
8574482	130030	Blue coral	980245	2017-12-23-23-46-15-614I1.Png	[896.28,957.49,896.28,957.49,896.95,957.82,898.3,958.5,898.63,958.83,899.3,959.17,899.98,959.84,900.98,960.85,901.32,961.18,901.66,961.52,901.99,961.86,902.33,962.19,903,962.86,903.34,963.2,903.67,963.87,903.67,963.87,904.01,964.54,904.34,965.21,904.34,965.89,904.68,966.56,904.68,966.56,904.68,967.23,904.68,967.23,904.68,967.9,905.02,968.57,905.02,968.57,905.02,969.25,905.02,969.25,905.02,969.92,…
8574483	130030	Blue coral	980245	2017-12-23-23-46-15-614I1.Png	[1070.97,788.18,1070.97,788.18,1072.98,788.51,1074.33,788.51,1075,788.51,1076.01,788.51,1076.01,788.51,1076.68,788.51,1077.69,788.85,1078.36,789.52,1078.7,789.86,1079.03,790.19,1079.37,790.86,1079.7,791.2,1079.7,791.87,1079.7,792.54,1079.7,792.88,1079.7,793.21,1079.37,793.89,1079.37,794.22,1079.03,794.56,1079.03,794.89,1079.03,795.57,1078.7,796.24,1078.36,796.57,1078.36,796.91,1078.36,797.25,1078…
8574484	130030	Blue coral	980245	2017-12-23-23-46-15-614I1.Png	[1090.79,804.97,1090.79,804.97,1088.77,803.96,1088.1,803.63,1087.77,803.63,1087.09,803.29,1086.42,802.96,1086.09,802.96,1085.75,802.96,1085.08,802.96,1084.74,802.96,1084.41,802.96,1083.73,802.96,1083.4,802.96,1082.73,802.96,1082.05,803.29,1081.72,803.29,1081.38,803.29,1081.05,803.29,1080.71,803.63,1080.38,803.63,1079.7,803.96,1079.03,804.3,1078.7,804.64,1078.7,804.97,1078.7,805.31,1078.7,805.98,1…
8574485	130030	Blue coral	980245	2017-12-23-23-46-15-614I1.Png	[1023.6,805.98,1023.6,805.98,1022.93,806.65,1021.92,808,1021.59,808.67,1021.59,809.34,1021.59,809.68,1021.25,810.35,1021.25,810.68,1021.25,811.02,1021.25,811.36,1021.59,812.03,1021.92,813.04,1021.92,813.37,1021.92,813.71,1022.26,814.38,1022.59,814.71,1022.59,815.39,1022.59,815.72,1022.93,816.39,1023.27,816.73,1023.27,817.07,1023.6,817.74,1023.94,818.07,1023.94,818.07,1024.61,817.74,1024.95,817.4,…
8574486	130030	Blue coral	980245	2017-12-23-23-46-15-614I1.Png	[976.23,993.77,976.23,993.77,976.23,994.44,975.9,996.12,975.9,996.12,975.9,997.13,975.9,997.8,975.9,998.47,975.9,998.47,975.9,999.82,975.9,999.82,975.9,1000.49,975.9,1000.49,975.9,1001.16,975.9,1001.83,975.9,1002.5,975.9,1002.5,975.56,1003.85,975.56,1003.85,975.56,1004.52,975.56,1004.52,975.56,1005.19,975.56,1005.19,975.56,1005.86,975.9,1006.54,976.23,1007.21,976.57,1007.54,976.57,1007.54,977.24,…
8574487	130030	Blue coral	980245	2017-12-23-23-46-15-614I1.Png	[964.14,1053.23,964.14,1053.23,963.47,1053.57,961.79,1054.57,961.45,1054.91,961.12,1055.25,961.12,1055.25,960.11,1055.58,959.77,1055.92,959.44,1056.25,959.1,1056.59,958.43,1056.93,958.09,1057.26,957.76,1057.6,957.42,1057.93,956.75,1058.27,956.41,1058.61,956.08,1058.94,955.07,1061.63,955.07,1061.63,954.73,1062.64,954.73,1063.31,954.73,1063.31,954.73,1063.98,954.73,1063.98,955.07,1065.32,955.07,106…
8574488	130030	Blue coral	980245	2017-12-23-23-46-15-614I1.Png	[1147.56,797.25,1147.56,797.25,1147.9,799.26,1148.23,799.93,1148.23,800.94,1148.23,801.61,1148.23,801.95,1148.23,802.29,1148.23,802.62,1147.9,803.29,1147.56,803.63,1147.23,803.96,1146.89,804.64,1146.55,804.97,1146.22,805.31,1145.21,808,1145.21,808.33,1145.21,808.67,1145.21,809,1145.21,809.34,1144.88,809.68,1144.54,809.68,1144.2,809.68,1143.53,809.34,1142.86,809,1142.52,808.67,1142.19,808.33,1141.…
8574489	130030	Blue coral	980245	2017-12-23-23-46-15-614I1.Png	[1136.81,835.54,1135.13,839.57,1135.47,840.25,1135.8,840.58,1136.81,840.92,1137.15,841.25,1137.48,841.59,1137.82,841.93,1138.83,842.26,1138.83,842.26,1139.5,842.26,1139.5,842.26,1140.17,842.26,1140.84,842.6,1141.18,842.93,1141.52,843.27,1142.19,843.61,1142.86,843.94,1142.86,843.94,1143.87,844.28,1143.87,844.28,1144.54,844.28,1144.54,844.28,1145.55,844.61,1145.55,844.61,1146.22,844.28,1146.55,843.…
8574490	130030	Blue coral	980245	2017-12-23-23-46-15-614I1.Png	[1172.09,1079.43,1172.09,1079.43,1171.41,1079.43,1170.74,1079.43,1169.73,1079.43,1169.4,1079.43,1169.06,1079.43,1168.05,1079.43,1167.72,1079.43,1167.38,1079.43,1166.71,1079.43,1166.04,1079.43,1165.7,1079.77,1165.37,1080.11,1165.03,1080.44,1164.7,1080.78,1164.36,1081.11,1164.02,1081.79,1164.02,1081.79,1163.69,1082.46,1163.69,1082.46,1163.69,1083.46,1163.69,1083.46,1163.69,1084.47,1163.69,1084.47,1…
8574491	130030	Blue coral	980245	2017-12-23-23-46-15-614I1.Png	[1149.91,1130.5,1149.91,1130.5,1150.92,1132.51,1151.93,1133.86,1152.27,1134.19,1152.94,1134.86,1153.27,1135.2,1153.61,1135.87,1153.95,1136.54,1154.28,1137.21,1154.62,1137.55,1154.95,1138.22,1155.29,1138.89,1155.29,1139.23,1155.63,1139.9,1155.96,1140.57,1156.3,1141.25,1156.3,1141.92,1156.63,1142.59,1157.3,1143.6,1157.64,1143.93,1157.64,1144.27,1157.98,1145.28,1158.31,1146.29,1158.65,1146.96,1158.9…
8574492	130030	Blue coral	980245	2017-12-23-23-46-15-614I1.Png	[991.35,1154.68,994.04,1165.1,995.05,1164.76,996.73,1163.42,997.4,1163.08,997.4,1163.08,998.07,1162.75,998.07,1162.75,999.08,1162.75,999.08,1162.75,1000.09,1162.75,1000.76,1162.41,1001.77,1162.07,1002.44,1162.07,1002.44,1162.07,1003.11,1162.07,1003.78,1162.07,1003.78,1162.07,1004.45,1162.07,1004.45,1162.07,1005.13,1162.07,1005.8,1162.07,1005.8,1162.07,1006.8,1161.74,1006.8,1161.74,1007.48,1161.74…
8574493	130030	Blue coral	980245	2017-12-23-23-46-15-614I1.Png	[1004.12,1214.48,1004.12,1214.48,1004.12,1215.15,1004.12,1215.49,1004.12,1216.83,1004.12,1216.83,1004.12,1217.5,1004.12,1217.5,1004.45,1218.51,1004.79,1218.85,1004.79,1218.85,1004.79,1219.52,1004.79,1219.52,1005.13,1220.19,1005.13,1220.19,1005.13,1221.2,1005.13,1221.2,1005.13,1221.87,1005.13,1221.87,1005.13,1222.88,1005.13,1222.88,1005.13,1223.55,1005.13,1223.55,1005.13,1224.56,1005.13,1224.56,10…
8574494	130030	Blue coral	980245	2017-12-23-23-46-15-614I1.Png	[931.22,1144.61,934.24,1150.65,934.91,1150.99,934.91,1151.66,934.91,1153,934.91,1153.34,934.91,1153.68,934.91,1154.35,934.91,1155.02,934.91,1155.36,934.91,1155.69,934.91,1156.36,934.91,1156.7,935.25,1157.04,935.25,1157.37,935.25,1157.71,935.25,1158.04,935.25,1158.38,934.58,1159.05,934.24,1159.05,933.57,1159.39,933.23,1159.72,932.9,1160.06,932.9,1160.39,932.56,1161.07,932.56,1161.4,932.23,1161.74,…
8574495	130030	Blue coral	980245	2017-12-23-23-46-15-614I1.Png	[686.66,980,686.66,980,687.33,978.99,688,978.32,688.34,977.98,688.67,977.64,689.01,977.31,689.68,976.97,689.68,976.97,691.02,976.64,691.02,976.64,691.7,976.3,691.7,976.3,692.37,976.3,692.37,976.3,693.38,976.3,693.71,975.96,693.71,975.96,694.72,975.96,694.72,975.96,695.39,975.96,696.06,975.96,696.06,975.96,697.07,975.96,697.07,975.96,697.74,975.96,698.41,975.63,698.41,975.63,699.09,975.63,699.09,9…
8574525	130029	P. arborea	980245	2017-12-23-23-46-15-614I1.Png	[1018.56,2025.43,1018.56,2025.43,1017.89,2025.43,1017.22,2025.43,1015.88,2025.1,1015.2,2025.1,1014.53,2024.76,1013.86,2024.43,1013.52,2024.09,1013.19,2023.42,1013.19,2023.42,1013.19,2022.75,1013.19,2022.75,1012.85,2021.74,1012.52,2021.4,1012.52,2020.73,1012.52,2020.73,1012.18,2019.39,1012.18,2019.39,1012.18,2018.38,1012.52,2018.04,1012.52,2018.04,1012.52,2017.37,1012.52,2017.37,1012.85,2016.03,10…
8574908	130029	P. arborea	980265	2018-02-22-10-22-10-053I1.Png	[1313.52,1550.42,1313.85,1551.43,1314.19,1552.77,1314.52,1553.78,1314.86,1554.79,1315.2,1555.79,1315.53,1556.46,1316.2,1558.14,1316.54,1558.82,1317.21,1560.16,1317.88,1561.5,1318.22,1562.18,1318.22,1562.85,1318.22,1563.86,1317.88,1565.54,1317.88,1566.54,1317.55,1567.55,1317.55,1568.22,1317.55,1569.57,1317.55,1570.57,1317.55,1571.58,1317.55,1572.93,1317.88,1574.27,1317.88,1575.61,1317.88,1576.29,1…
8574909	130030	Blue coral	980265	2018-02-22-10-22-10-053I1.Png	[1883.27,614.83,1883.27,614.83,1883.94,612.48,1883.94,611.81,1883.94,611.81,1883.94,610.8,1883.94,610.8,1883.94,609.79,1883.94,608.45,1883.6,607.78,1883.6,607.78,1883.6,606.77,1883.6,606.77,1883.6,605.76,1883.6,605.76,1883.6,605.09,1883.6,605.09,1883.6,604.42,1883.27,603.75,1883.27,603.75,1883.27,603.07,1883.27,602.4,1883.27,601.73,1883.27,601.73,1883.27,601.06,1883.27,601.06,1883.27,600.39,1883.…
8574911	130030	Blue coral	980265	2018-02-22-10-22-10-053I1.Png	[2036.45,592.66,2036.45,592.66,2037.13,592.66,2039.48,592.66,2039.81,592.32,2039.81,592.32,2040.82,592.32,2040.82,592.32,2041.49,592.32,2042.16,592.32,2042.16,592.32,2042.84,591.99,2042.84,591.99,2042.84,591.32,2042.84,590.31,2043.17,589.97,2043.51,589.64,2043.51,589.64,2043.51,587.96,2043.51,587.96,2043.51,586.95,2043.51,586.95,2043.84,585.94,2043.84,585.94,2043.84,585.27,2044.18,584.6,2044.18,5…
8574912	130030	Blue coral	980265	2018-02-22-10-22-10-053I1.Png	[1976.66,500.95,1976.66,500.95,1977.33,500.95,1978,500.95,1979.34,500.95,1980.35,501.29,1980.35,501.29,1981.02,501.62,1981.36,501.96,1981.7,502.63,1981.7,502.96,1981.7,503.3,1981.7,503.64,1981.7,503.97,1981.7,504.31,1981.7,504.64,1981.7,504.98,1981.7,505.65,1981.36,505.99,1981.36,506.32,1981.36,507,1981.36,508,1981.36,508.68,1981.36,509.01,1981.36,509.68,1981.36,510.36,1981.7,511.03,1981.7,511.36…
8574913	130030	Blue coral	980265	2018-02-22-10-22-10-053I1.Png	[1998.16,481.13,1998.16,481.13,2000.84,482.14,2001.52,482.47,2002.19,482.81,2002.52,483.14,2003.2,483.48,2003.53,483.82,2004.2,484.15,2005.21,484.49,2005.88,484.49,2006.89,484.82,2007.9,484.82,2008.57,485.16,2009.24,485.5,2009.24,485.5,2009.91,485.5,2009.91,485.5,2012.27,485.83,2014.28,486.17,2014.28,486.17,2014.95,486.17,2016.63,486.17,2017.3,486.17,2018.65,486.5,2018.65,486.5,2019.99,486.5,2020…
8574914	130030	Blue coral	980265	2018-02-22-10-22-10-053I1.Png	[1622.24,606.77,1622.24,606.77,1619.89,606.77,1619.22,606.77,1618.88,606.77,1618.55,606.77,1618.21,606.77,1617.2,607.11,1616.87,607.44,1616.2,607.78,1615.86,608.11,1615.19,608.45,1614.85,608.79,1614.18,609.46,1613.84,609.79,1613.51,610.13,1613.17,610.46,1612.84,610.8,1612.84,610.8,1612.5,611.47,1612.16,611.81,1611.83,612.14,1610.48,612.82,1609.48,612.82,1608.8,613.15,1608.47,613.15,1608.13,613.49…
8574915	130030	Blue coral	980265	2018-02-22-10-22-10-053I1.Png	[1651.8,741.14,1651.8,741.14,1652.48,742.15,1654.49,742.82,1655.16,743.16,1655.84,743.5,1656.17,743.83,1656.84,744.17,1656.84,744.17,1657.52,744.17,1657.52,744.17,1658.19,744.17,1658.86,744.5,1659.53,744.5,1659.53,744.5,1660.2,744.5,1660.88,744.5,1660.88,744.5,1661.55,744.5,1661.55,744.5,1662.22,744.5,1662.89,744.5,1662.89,744.5,1663.56,744.5,1663.9,744.84,1663.23,745.51,1662.55,746.52,1662.22,74…
8574916	130030	Blue coral	980265	2018-02-22-10-22-10-053I1.Png	[1779.13,770.37,1779.13,770.37,1777.11,770.04,1776.1,769.7,1775.77,769.7,1774.76,769.7,1773.75,770.04,1773.41,770.37,1773.41,770.71,1773.08,771.04,1773.08,771.71,1773.08,772.39,1773.08,773.06,1773.08,773.73,1773.08,774.07,1773.08,774.74,1773.08,775.07,1773.08,775.41,1773.08,775.75,1773.08,776.08,1773.08,776.42,1773.08,777.09,1773.08,777.43,1773.08,778.1,1773.08,778.43,1773.41,779.11,1773.75,779.4…
8574917	130030	Blue coral	980265	2018-02-22-10-22-10-053I1.Png	[1826.16,804.97,1826.16,804.97,1826.83,804.64,1828.17,804.64,1828.84,804.64,1829.52,804.64,1829.52,804.64,1830.19,804.64,1830.86,804.64,1830.86,804.64,1831.53,804.64,1832.2,804.64,1833.55,804.64,1833.55,804.64,1834.89,804.64,1834.89,804.64,1836.23,804.64,1837.58,804.3,1838.59,804.97,1839.26,805.64,1839.59,805.98,1840.27,807.32,1840.6,807.66,1840.94,808,1841.27,808.33,1841.27,808.67,1841.61,809.34…
8574918	130030	Blue coral	980265	2018-02-22-10-22-10-053I1.Png	[1855.05,1035.43,1855.05,1035.43,1855.72,1036.1,1856.39,1037.78,1857.06,1038.79,1857.4,1039.46,1857.73,1039.79,1858.07,1040.13,1858.41,1040.46,1859.08,1041.14,1859.41,1041.47,1859.75,1041.81,1860.09,1042.14,1860.76,1042.82,1861.09,1043.15,1862.77,1043.82,1863.45,1044.16,1864.12,1044.5,1864.79,1044.83,1864.79,1044.83,1865.8,1044.83,1866.47,1045.17,1866.47,1045.17,1867.14,1045.17,1867.14,1045.17,18…
8574919	130030	Blue coral	980265	2018-02-22-10-22-10-053I1.Png	[1859.41,973.28,1864.45,976.3,1865.13,976.97,1866.13,977.98,1866.47,978.65,1866.47,978.65,1867.48,978.99,1867.48,978.99,1868.15,978.99,1869.16,978.99,1869.16,978.99,1869.83,978.99,1870.5,979.32,1871.84,980,1872.18,980.33,1872.18,981,1872.52,982.01,1872.52,982.01,1872.52,982.68,1872.85,983.36,1872.85,983.36,1872.85,984.03,1873.19,985.04,1873.19,985.71,1873.19,986.38,1873.19,986.38,1873.19,987.39,1…
8574920	130030	Blue coral	980265	2018-02-22-10-22-10-053I1.Png	[1701.52,1014.6,1701.52,1014.6,1703.54,1015.27,1704.55,1015.94,1705.55,1016.61,1706.23,1016.95,1707.23,1017.96,1707.57,1018.29,1708.24,1018.63,1708.24,1018.63,1708.24,1019.97,1708.24,1019.97,1708.58,1020.98,1708.58,1021.65,1708.58,1022.32,1708.58,1022.32,1708.58,1023.33,1708.58,1023.33,1708.58,1024,1708.58,1024,1708.58,1024.68,1708.58,1025.35,1708.91,1026.02,1708.91,1026.02,1708.91,1026.69,1708.9…
8574921	130030	Blue coral	980265	2018-02-22-10-22-10-053I1.Png	[1790.88,896.68,1790.88,896.68,1791.55,897.02,1791.89,897.02,1792.9,897.36,1793.91,898.03,1794.24,898.36,1794.24,898.36,1795.25,898.7,1795.92,898.7,1796.59,898.7,1796.59,898.7,1797.27,898.7,1797.94,898.7,1799.28,898.7,1799.28,898.7,1800.96,898.36,1801.63,898.03,1801.63,898.03,1802.3,897.69,1803.31,897.36,1803.31,897.36,1804.32,897.69,1804.66,898.7,1804.99,900.04,1805.33,900.71,1805.66,901.39,1805…
8574922	130030	Blue coral	980265	2018-02-22-10-22-10-053I1.Png	[1855.38,906.09,1855.38,906.09,1858.41,908.11,1859.75,908.44,1859.75,908.44,1860.42,908.44,1861.09,908.44,1861.09,908.44,1861.77,908.44,1861.77,908.44,1862.77,908.44,1863.78,908.78,1863.78,908.78,1864.45,908.78,1864.45,908.78,1865.46,908.78,1866.8,908.78,1866.8,908.78,1867.48,909.11,1867.81,910.12,1867.81,911.46,1867.81,911.46,1868.15,912.81,1868.15,913.48,1868.15,914.49,1868.15,915.16,1868.15,91…
8574923	130030	Blue coral	980265	2018-02-22-10-22-10-053I1.Png	[1859.75,849.99,1859.75,849.99,1860.42,849.65,1861.77,848.98,1861.77,848.98,1862.77,848.64,1864.12,848.31,1864.12,848.31,1865.13,847.97,1865.13,847.97,1866.13,847.64,1866.13,847.64,1867.48,847.3,1867.48,847.3,1868.48,846.96,1869.16,846.96,1869.16,846.96,1869.83,846.96,1870.16,847.3,1870.16,847.97,1869.83,849.99,1869.49,850.32,1869.49,851,1869.49,851.33,1869.16,852,1869.16,853.35,1868.82,854.02,18…
8574924	130030	Blue coral	980265	2018-02-22-10-22-10-053I1.Png	[1.68,1164.43,1.68,1164.43,2.35,1165.1,3.36,1166.44,4.03,1167.45,4.37,1167.79,4.7,1168.12,5.04,1168.79,5.38,1169.46,5.38,1169.8,5.38,1170.47,5.71,1171.14,6.05,1171.82,6.38,1172.15,6.72,1172.49,6.72,1173.16,6.72,1173.5,6.72,1174.5,6.72,1175.18,6.72,1175.85,7.05,1176.52,7.05,1176.86,7.05,1177.53,7.05,1178.2,7.05,1178.87,7.05,1180.55,7.05,1181.22,6.72,1181.89,6.72,1182.23,6.38,1182.9,6.38,1183.24,6.…
8574925	130030	Blue coral	980265	2018-02-22-10-22-10-053I1.Png	[3.36,1122.43,3.36,1122.43,4.03,1124.45,4.37,1124.79,5.04,1124.79,5.71,1125.12,5.71,1125.12,6.38,1125.12,7.05,1125.12,7.73,1125.12,8.73,1125.12,9.41,1124.79,10.41,1124.79,11.76,1124.79,12.77,1124.79,12.77,1124.79,14.11,1125.12,14.45,1125.46,14.78,1125.79,14.78,1126.13,15.12,1126.8,15.12,1127.81,15.12,1128.48,15.12,1129.15,15.12,1129.82,15.12,1130.5,14.78,1131.17,14.45,1131.84,13.77,1132.51,13.1,1…
8574926	130030	Blue coral	980265	2018-02-22-10-22-10-053I1.Png	[-0.34,836.55,0,836.89,1.01,837.22,2.69,837.89,3.36,838.23,5.04,838.57,7.73,839.24,8.4,839.24,10.08,839.24,10.75,839.24,12.09,839.24,12.77,839.24,13.77,839.24,14.45,839.24,15.45,839.24,16.13,839.24,17.13,839.57,18.48,839.57,19.48,839.57,20.16,839.57,21.5,840.25,21.84,840.58,22.51,840.92,23.52,841.59,23.85,841.93,24.19,842.26,24.52,842.6,25.2,842.93,25.87,843.27,26.54,843.61,26.88,843.94,27.21,844…
8574927	130030	Blue coral	980265	2018-02-22-10-22-10-053I1.Png	[316.12,1216.83,316.12,1216.83,315.78,1216.16,315.45,1214.48,315.11,1213.47,314.77,1213.14,314.44,1212.46,314.44,1212.46,314.44,1211.46,314.1,1211.12,313.77,1210.45,313.77,1210.45,313.43,1209.44,313.09,1209.11,312.76,1208.77,312.76,1208.77,312.76,1208.1,312.42,1207.43,311.75,1206.42,311.75,1206.42,311.41,1205.07,311.41,1205.07,311.41,1204.4,311.41,1204.4,311.41,1203.73,311.41,1203.73,311.41,1202.…
8574929	130030	Blue coral	980265	2018-02-22-10-22-10-053I1.Png	[367.85,1213.81,367.85,1213.81,368.52,1213.47,369.87,1211.79,370.2,1210.79,370.54,1210.11,370.88,1209.78,371.21,1209.11,371.55,1208.77,371.88,1208.43,372.22,1207.76,372.55,1207.43,372.55,1207.43,372.55,1206.42,372.89,1205.75,373.23,1205.41,373.56,1204.4,373.9,1204.07,374.23,1203.73,374.57,1203.39,374.91,1203.06,375.24,1202.72,375.58,1202.39,376.59,1202.05,377.26,1201.71,377.26,1201.71,378.27,1201…
8580836	134661	Sebastes	971146	2019-03-17-16-29-14-518_POS0_I2.Png	[1041.91,1914.32,1042.14,1916.62,1042.81,1918.82,1043.45,1920.03,1043.65,1920.67,1044.73,1922.7,1046.19,1924.48,1047.98,1925.95,1050.01,1927.03,1052.21,1927.7,1054.51,1927.93,1055.01,1927.88,1055.52,1927.93,1057.81,1927.7,1060.02,1927.03,1062.05,1925.95,1063.17,1925.03,1064.39,1924.37,1064.7,1924.34,1066.9,1923.67,1067.42,1923.4,1068.06,1923.34,1070.26,1922.67,1071.09,1922.22,1072.95,1921.66,1074…
8580837	130029	P. arborea	971103	2019-03-15-08-55-52-485_POS0_I2.Png	[493.16,1743.58,493.49,1744.59,493.49,1745.26,493.49,1746.27,493.83,1746.94,493.83,1747.95,494.16,1748.96,494.16,1749.96,494.16,1750.64,494.5,1751.98,494.5,1752.65,494.84,1753.32,495.17,1753.66,495.51,1755,495.84,1756.01,496.18,1757.02,503.57,1764.41,503.91,1765.42,503.91,1766.09,504.24,1766.43,504.24,1767.43,504.58,1768.78,504.91,1769.11,505.25,1769.45,505.59,1769.79,506.26,1770.46,506.59,1770.7…
8580839	130030	Blue coral	971103	2019-03-15-08-55-52-485_POS0_I2.Png	[1365.59,719.64,1365.92,720.32,1365.92,720.65,1366.26,721.32,1366.26,721.66,1366.59,722,1366.93,722.67,1367.27,723,1367.6,723.34,1367.94,723.68,1368.27,724.35,1368.61,724.68,1369.28,725.36,1369.95,725.69,1370.29,726.03,1370.63,726.36,1370.96,726.7,1371.3,727.37,1371.63,727.71,1371.97,728.04,1372.64,728.38,1373.31,728.71,1373.65,729.05,1374.66,729.39,1375.33,729.72,1376,729.72,1377.01,730.06,1378.…
8580840	130030	Blue coral	971103	2019-03-15-08-55-52-485_POS0_I2.Png	[1385.74,753.91,1385.74,753.91,1386.41,754.58,1387.42,755.59,1387.42,756.26,1387.42,756.93,1387.42,757.27,1387.09,758.28,1386.75,759.29,1386.75,759.62,1386.41,759.96,1386.41,760.63,1386.08,761.3,1386.08,761.64,1386.08,762.31,1386.08,762.64,1386.08,762.98,1386.08,763.99,1386.08,764.32,1386.08,765,1386.08,765.33,1386.08,766,1386.08,766.34,1386.08,767.01,1386.08,767.35,1386.41,768.36,1387.09,769.03,…
8580841	130030	Blue coral	971103	2019-03-15-08-55-52-485_POS0_I2.Png	[1319.23,824.12,1319.56,825.13,1319.9,825.8,1320.23,826.81,1320.57,827.14,1320.91,827.48,1321.24,827.82,1321.91,828.15,1322.59,828.82,1322.92,829.16,1323.59,829.83,1323.93,830.17,1324.27,830.5,1324.6,830.84,1324.94,831.18,1325.27,831.85,1325.61,832.86,1326.28,833.19,1326.95,833.19,1327.63,833.19,1328.63,832.86,1329.3,832.86,1329.98,832.86,1330.65,832.52,1330.98,832.18,1331.32,831.85,1331.66,831.5…
8580842	130030	Blue coral	971103	2019-03-15-08-55-52-485_POS0_I2.Png	[1425.38,800.27,1427.73,798.93,1428.41,798.59,1428.74,798.59,1429.75,798.25,1430.76,798.25,1432.1,798.59,1432.1,798.59,1433.45,798.93,1434.12,799.26,1435.13,799.93,1436.13,800.94,1436.47,801.28,1437.81,802.29,1438.15,802.62,1438.48,802.96,1438.48,803.29,1438.82,803.63,1439.16,804.3,1439.49,804.64,1439.49,804.97,1439.49,805.31,1439.49,805.64,1439.49,805.98,1439.49,806.32,1439.49,806.65,1439.49,806…
8580843	130030	Blue coral	971103	2019-03-15-08-55-52-485_POS0_I2.Png	[1433.11,839.91,1433.11,839.91,1433.78,840.25,1434.45,841.93,1434.79,842.26,1434.79,842.26,1436.47,842.6,1436.8,842.93,1437.48,843.94,1437.81,844.28,1437.81,844.28,1438.82,844.61,1440.16,844.61,1440.84,844.28,1441.17,843.94,1441.84,843.27,1442.52,842.93,1442.85,842.6,1443.52,842.26,1443.52,842.26,1444.53,841.93,1444.87,841.59,1445.54,841.25,1446.21,840.92,1446.55,840.58,1446.88,840.25,1447.55,839…
8580844	130030	Blue coral	971103	2019-03-15-08-55-52-485_POS0_I2.Png	[1102.55,818.75,1102.55,818.75,1102.55,819.75,1103.22,820.76,1103.22,821.1,1103.55,821.77,1103.55,822.11,1103.89,822.44,1104.23,823.11,1104.56,823.45,1104.9,823.79,1105.23,824.46,1105.91,824.79,1106.58,825.13,1107.25,825.46,1107.92,826.14,1108.26,826.47,1109.6,827.48,1109.94,827.82,1110.27,828.15,1110.61,828.82,1110.95,829.16,1110.95,829.5,1111.28,829.83,1111.62,830.5,1111.95,830.84,1112.29,831.1…
8580845	130030	Blue coral	971103	2019-03-15-08-55-52-485_POS0_I2.Png	[1365.25,903.74,1365.25,903.74,1365.59,904.75,1365.92,906.09,1365.92,906.09,1366.26,907.1,1366.59,908.78,1366.59,909.79,1366.59,909.79,1366.93,910.79,1366.93,911.46,1366.93,911.46,1367.27,912.47,1367.27,913.14,1367.6,913.48,1367.94,914.15,1368.27,914.82,1368.61,915.5,1368.61,915.5,1368.61,916.17,1368.61,916.84,1368.61,916.84,1368.61,917.85,1368.61,917.85,1368.61,918.86,1368.95,919.53,1368.95,919.…
8580846	130030	Blue coral	971103	2019-03-15-08-55-52-485_POS0_I2.Png	[1400.86,902.06,1400.86,902.06,1397.84,904.75,1396.83,905.42,1396.49,905.75,1395.82,906.76,1395.48,907.43,1395.15,907.77,1395.15,907.77,1394.48,908.78,1394.14,909.45,1393.8,910.12,1393.47,911.13,1393.47,911.13,1393.13,911.8,1392.8,912.47,1392.46,913.14,1392.13,913.48,1391.79,914.15,1391.45,914.82,1391.12,915.16,1391.12,915.16,1390.78,916.17,1390.45,917.18,1390.45,917.18,1390.78,918.18,1391.12,918…
8580847	130030	Blue coral	971103	2019-03-15-08-55-52-485_POS0_I2.Png	[1372.64,996.12,1372.64,996.12,1370.96,998.47,1370.29,999.48,1369.95,1000.15,1369.62,1000.49,1368.61,1001.83,1368.27,1002.17,1368.27,1002.84,1367.94,1003.85,1367.27,1005.19,1366.93,1005.53,1366.59,1005.86,1366.26,1006.87,1365.92,1007.21,1365.92,1007.88,1365.92,1008.55,1365.92,1008.89,1365.92,1009.22,1365.59,1009.89,1365.25,1010.23,1364.91,1010.57,1364.91,1010.57,1364.24,1010.57,1363.57,1010.9,136…
8580848	130030	Blue coral	971103	2019-03-15-08-55-52-485_POS0_I2.Png	[1390.45,989.74,1390.45,989.74,1390.78,990.41,1391.12,990.41,1391.45,990.41,1392.46,990.75,1393.47,991.08,1393.8,991.42,1394.48,991.42,1395.48,991.75,1396.16,992.09,1396.83,992.76,1397.16,993.1,1397.16,993.43,1397.5,994.11,1397.84,994.44,1398.51,995.45,1399.18,996.46,1399.18,996.79,1399.18,997.13,1399.18,997.46,1399.18,998.14,1399.18,998.81,1399.18,999.14,1399.18,999.48,1399.18,1000.15,1399.18,10…
8580849	130030	Blue coral	971103	2019-03-15-08-55-52-485_POS0_I2.Png	[1458.64,1128.14,1458.64,1128.14,1456.96,1129.82,1456.63,1130.5,1456.29,1131.17,1455.95,1131.5,1455.28,1132.18,1454.95,1132.85,1454.61,1133.18,1454.27,1133.86,1453.94,1134.19,1453.6,1134.86,1453.6,1134.86,1453.6,1135.54,1453.6,1135.54,1453.6,1136.21,1453.6,1136.21,1453.94,1137.21,1453.94,1137.21,1454.95,1137.21,1454.95,1137.21,1455.95,1137.21,1456.63,1137.89,1456.63,1138.56,1456.29,1138.89,1456.2…
8580850	130030	Blue coral	971103	2019-03-15-08-55-52-485_POS0_I2.Png	[1433.45,1068.68,1433.45,1068.68,1432.77,1068.68,1431.09,1068.35,1430.42,1068.35,1429.75,1068.35,1429.41,1068.35,1429.08,1068.35,1428.07,1068.35,1427.4,1068.35,1426.73,1068.35,1426.39,1068.35,1425.38,1068.35,1424.71,1068.68,1423.7,1069.02,1422.7,1069.36,1422.36,1069.69,1422.02,1070.03,1421.69,1070.36,1421.35,1070.36,1420.34,1071.37,1419.34,1072.04,1419,1072.71,1418.33,1074.06,1417.32,1075.4,1416.…
8580851	130030	Blue coral	971103	2019-03-15-08-55-52-485_POS0_I2.Png	[1410.94,1082.12,1410.94,1082.12,1408.92,1083.13,1408.59,1083.46,1407.91,1084.14,1406.91,1084.81,1405.9,1085.48,1405.56,1085.82,1404.89,1086.15,1404.55,1086.49,1403.88,1086.82,1403.55,1087.16,1403.55,1087.16,1403.55,1088.5,1403.21,1088.84,1402.88,1089.85,1402.2,1091.19,1401.87,1092.2,1401.87,1093.21,1401.53,1094.21,1401.2,1094.55,1401.2,1095.22,1400.86,1095.89,1400.52,1096.23,1400.52,1096.23,1400…
8580852	130030	Blue coral	971103	2019-03-15-08-55-52-485_POS0_I2.Png	[1435.13,1003.51,1435.13,1003.51,1433.11,1002.84,1432.44,1002.84,1431.43,1002.84,1430.42,1002.84,1430.42,1002.84,1429.75,1002.84,1429.41,1003.18,1428.74,1003.51,1428.07,1003.85,1427.73,1004.18,1427.06,1004.52,1426.73,1005.19,1426.73,1005.19,1426.73,1006.2,1426.73,1007.54,1426.73,1007.54,1426.73,1009.22,1426.73,1009.22,1426.73,1010.57,1426.73,1010.57,1427.06,1011.57,1427.06,1011.57,1427.4,1012.58,…
8580853	130030	Blue coral	971103	2019-03-15-08-55-52-485_POS0_I2.Png	[1280.93,1035.43,1280.93,1035.43,1282.27,1037.11,1283.28,1037.78,1284.29,1038.79,1285.3,1039.79,1285.97,1040.46,1286.3,1041.14,1286.64,1041.81,1286.98,1042.14,1287.65,1043.15,1287.65,1043.15,1287.65,1043.82,1287.65,1044.83,1286.98,1045.84,1286.64,1046.51,1285.97,1047.18,1285.3,1047.52,1284.29,1048.19,1283.95,1048.53,1283.62,1048.86,1282.95,1049.54,1282.61,1049.87,1282.27,1050.21,1281.94,1050.54,1…
8580854	130030	Blue coral	971103	2019-03-15-08-55-52-485_POS0_I2.Png	[1124.05,878.21,1124.05,878.21,1125.05,880.22,1125.05,880.89,1125.39,881.57,1125.73,882.24,1126.06,883.25,1126.06,883.25,1126.4,884.25,1126.73,884.93,1127.07,885.26,1127.41,885.6,1127.74,885.93,1128.41,886.27,1128.75,886.61,1129.09,886.94,1129.42,887.28,1130.09,887.61,1130.09,887.61,1130.09,888.96,1129.76,890.64,1129.42,890.97,1129.09,891.64,1129.09,891.64,1128.75,892.99,1128.41,894,1128.08,894.6…
8580855	130030	Blue coral	971103	2019-03-15-08-55-52-485_POS0_I2.Png	[1205.68,803.96,1205.68,803.96,1205.68,804.64,1205.68,806.99,1205.68,807.66,1206.02,809,1206.35,810.01,1206.35,811.02,1207.02,812.36,1207.36,813.04,1207.7,814.04,1207.7,814.71,1208.03,815.39,1208.03,816.06,1208.37,817.07,1208.37,817.07,1208.7,818.07,1209.04,818.75,1209.38,819.42,1209.71,820.09,1210.72,821.1,1211.05,821.43,1211.39,821.77,1211.73,822.44,1212.06,823.11,1212.06,823.11,1212.06,824.12,…
8580856	130030	Blue coral	971103	2019-03-15-08-55-52-485_POS0_I2.Png	[620.48,1390.18,620.48,1390.18,619.8,1390.85,618.46,1391.52,618.13,1391.86,617.79,1392.19,617.79,1392.19,617.12,1392.19,616.78,1392.53,616.45,1392.86,616.11,1393.2,616.11,1393.54,615.77,1394.21,615.77,1394.54,615.44,1395.21,615.44,1395.55,615.44,1395.89,615.44,1396.56,615.1,1396.89,615.1,1397.57,615.1,1397.9,614.77,1398.91,614.77,1399.25,614.77,1399.92,614.77,1400.59,614.77,1401.26,615.1,1401.93,…
8580857	130031	red bar	971103	2019-03-15-08-55-52-485_POS0_I2.Png	[2365,906.76,2375.08,947.75,2352.23,957.49,2327.38,965.21,2301.51,970.93,2274.63,976.97,2246.08,983.36,2220.21,985.71,2206.1,986.38,2195.35,944.39,2217.19,942.71,2262.2,935.32,2291.43,929.94,2320.99,922.55,2345.85,914.15,2365,906.76]
8580858	130637	Blue bar	971103	2019-03-15-08-55-52-485_POS0_I2.Png	[2323.34,736.11,2335.1,780.79,2310.91,791.2,2274.97,801.61,2238.02,808.67,2205.09,815.05,2177.88,821.1,2167.8,823.11,2157.39,779.11,2176.2,777.09,2208.45,771.71,2238.69,763.99,2266.91,755.25,2295.46,747.53,2323.34,736.11]
8580860	130029	P. arborea	971101	2019-01-13-22-05-54-444_POS0_I2.Png	[393.38,1754.67,393.72,1755.34,394.05,1756.35,394.05,1757.02,394.39,1757.36,394.73,1758.03,395.06,1758.7,395.73,1759.71,396.07,1760.04,396.74,1761.39,397.08,1761.72,397.41,1762.39,398.42,1763.07,399.09,1763.74,399.43,1764.41,400.1,1765.42,400.44,1766.09,400.77,1766.76,401.11,1767.1,401.45,1767.43,401.78,1767.77,402.45,1768.78,402.79,1769.45,403.13,1770.46,403.8,1771.8,404.13,1772.47,404.47,1773.1…
8580866	130030	Blue coral	971101	2019-01-13-22-05-54-444_POS0_I2.Png	[1304.78,664.55,1304.78,664.55,1302.43,668.25,1302.09,668.58,1302.09,668.58,1300.75,668.58,1300.08,668.58,1299.41,668.58,1298.73,668.58,1297.73,668.58,1296.72,668.92,1296.05,668.92,1295.38,669.25,1294.7,669.25,1294.03,669.59,1294.03,669.59,1292.35,669.93,1291.01,670.6,1290.34,670.93,1289.33,671.27,1288.66,671.61,1287.65,672.28,1286.98,672.95,1286.64,673.96,1286.3,674.29,1285.97,674.96,1285.97,674…
8580867	130030	Blue coral	971101	2019-01-13-22-05-54-444_POS0_I2.Png	[1307.13,743.83,1307.13,743.83,1306.8,744.5,1306.8,746.18,1306.8,746.52,1306.46,747.86,1306.46,748.2,1306.13,748.54,1305.45,749.88,1305.12,750.21,1305.12,750.55,1304.78,751.22,1304.11,752.23,1303.77,752.9,1303.77,753.24,1304.11,753.91,1304.45,754.58,1305.12,755.59,1305.45,755.93,1306.13,756.93,1306.13,757.27,1306.13,757.61,1306.46,758.95,1306.46,759.29,1306.46,760.29,1306.46,760.96,1306.46,761.64…
8580868	130030	Blue coral	971101	2019-01-13-22-05-54-444_POS0_I2.Png	[1351.81,753.24,1351.81,753.24,1351.48,751.22,1351.48,750.21,1351.48,750.21,1351.81,749.21,1351.81,748.54,1352.15,747.19,1352.15,747.19,1352.15,746.18,1352.15,745.51,1352.48,744.5,1352.48,744.5,1352.82,743.5,1353.16,742.49,1353.49,742.15,1353.49,742.15,1353.83,740.81,1354.5,740.14,1354.84,739.46,1355.84,738.46,1356.18,737.79,1356.85,737.45,1357.19,737.11,1357.86,736.78,1358.53,736.11,1358.87,735.…
8580869	130030	Blue coral	971101	2019-01-13-22-05-54-444_POS0_I2.Png	[1345.43,789.18,1345.43,789.18,1343.41,788.51,1342.74,788.51,1342.07,788.51,1341.06,788.51,1340.39,788.51,1338.71,789.18,1338.38,789.52,1338.04,789.86,1337.7,790.19,1337.7,790.19,1336.7,790.53,1336.7,790.86,1336.7,791.2,1336.36,792.54,1336.7,793.21,1337.03,793.55,1337.37,794.22,1337.37,794.56,1337.7,794.89,1338.38,795.23,1339.72,796.24,1340.39,796.57,1341.4,797.25,1341.73,797.58,1342.41,798.25,13…
8580870	130030	Blue coral	971101	2019-01-13-22-05-54-444_POS0_I2.Png	[1347.11,831.51,1355.17,835.54,1357.86,834.87,1359.2,834.54,1359.2,834.54,1359.88,834.2,1360.55,833.86,1361.22,833.19,1361.55,832.86,1362.23,832.52,1362.56,832.18,1363.23,831.51,1363.57,831.18,1363.91,830.84,1363.91,830.84,1364.24,829.83,1364.24,829.83,1364.58,829.16,1364.91,828.82,1365.25,828.49,1365.59,828.15,1365.92,827.82,1365.92,827.82,1366.93,827.82,1367.6,827.82,1368.95,828.49,1369.62,828.…
8580872	130030	Blue coral	971101	2019-01-13-22-05-54-444_POS0_I2.Png	[1260.77,773.73,1261.78,780.45,1261.45,781.12,1261.11,781.79,1260.44,782.13,1260.1,782.46,1259.43,782.46,1258.09,782.8,1257.75,782.8,1257.08,783.14,1256.41,783.47,1256.07,783.81,1255.73,784.14,1255.06,784.48,1254.73,784.82,1254.39,785.15,1254.39,785.15,1254.05,786.16,1253.72,786.83,1253.72,787.5,1253.38,787.84,1253.05,788.51,1252.71,789.52,1252.71,789.52,1252.71,790.86,1252.71,791.54,1252.71,791.…
8580873	130030	Blue coral	971101	2019-01-13-22-05-54-444_POS0_I2.Png	[1053.5,776.42,1053.5,776.42,1055.52,776.75,1055.52,776.75,1056.52,777.09,1057.2,777.76,1057.53,778.1,1057.87,778.43,1058.54,778.77,1058.88,779.11,1059.21,779.78,1059.21,780.45,1059.21,780.79,1059.21,781.46,1059.21,781.79,1058.54,782.8,1058.2,783.14,1058.2,783.47,1057.87,783.81,1057.87,784.14,1057.53,784.48,1057.53,784.82,1057.2,785.15,1056.86,785.49,1056.52,785.82,1056.19,786.16,1055.85,786.5,10…
8580874	130030	Blue coral	971101	2019-01-13-22-05-54-444_POS0_I2.Png	[1047.45,796.91,1047.45,796.91,1047.12,798.93,1046.78,799.6,1046.45,799.93,1046.45,800.61,1046.45,800.94,1046.45,801.28,1046.11,801.61,1046.11,802.29,1046.11,802.62,1046.45,803.63,1046.45,803.96,1046.45,804.3,1046.45,804.64,1046.45,804.97,1046.78,805.98,1047.45,806.32,1047.45,806.32,1048.8,806.32,1049.47,806.32,1049.47,806.32,1050.14,806.32,1050.14,806.32,1050.81,805.98,1051.82,805.31,1052.49,804…
8580876	130030	Blue coral	971101	2019-01-13-22-05-54-444_POS0_I2.Png	[1114.3,805.31,1114.3,805.31,1116.32,805.98,1117.33,806.99,1118,808,1118.67,808.67,1119.01,809,1119.01,809.34,1119.68,810.68,1120.35,811.69,1120.69,812.03,1120.69,812.03,1121.7,812.36,1122.37,813.71,1122.37,815.39,1122.03,816.39,1121.7,817.4,1121.36,818.07,1121.02,818.41,1120.69,818.75,1120.35,819.08,1120.02,819.75,1119.34,820.43,1119.01,820.76,1118.67,821.43,1118,822.11,1117.33,822.44,1116.99,82…
8580877	130030	Blue coral	971101	2019-01-13-22-05-54-444_POS0_I2.Png	[1036.7,871.82,1036.7,871.82,1037.38,873.17,1038.05,874.18,1038.38,874.85,1038.72,875.52,1039.05,875.86,1039.73,876.53,1040.06,876.86,1040.4,877.2,1041.07,877.54,1041.41,877.87,1042.08,878.21,1042.08,878.21,1042.75,878.54,1042.75,879.21,1042.75,879.89,1042.75,880.22,1042.41,880.89,1042.08,881.57,1041.74,881.9,1041.41,882.57,1041.07,883.58,1040.73,884.25,1040.73,884.59,1040.06,885.26,1039.73,885.6…
8580878	130030	Blue coral	971101	2019-01-13-22-05-54-444_POS0_I2.Png	[1307.47,896.01,1307.47,896.01,1305.45,899.04,1305.12,900.38,1304.78,901.05,1304.45,902.06,1304.45,902.39,1304.11,903.07,1303.77,903.4,1303.77,904.07,1303.44,904.75,1303.1,905.08,1302.77,905.75,1302.77,906.43,1302.43,906.76,1302.43,907.1,1302.43,908.44,1302.43,909.11,1302.43,909.45,1302.43,909.79,1302.43,910.12,1302.77,911.13,1303.44,912.47,1303.77,912.81,1304.45,913.48,1305.12,913.82,1305.45,914…
8580879	130030	Blue coral	971101	2019-01-13-22-05-54-444_POS0_I2.Png	[1277.57,901.72,1277.57,901.72,1278.58,903.74,1278.58,904.41,1278.58,904.75,1278.91,905.75,1278.91,906.09,1278.91,906.76,1278.91,907.1,1278.91,907.43,1278.91,907.77,1278.91,908.44,1278.91,908.78,1278.58,909.11,1278.58,909.45,1278.58,910.46,1278.58,911.13,1278.58,911.46,1278.58,912.14,1278.58,912.47,1278.58,912.81,1278.24,913.82,1278.24,914.15,1277.91,914.49,1277.91,915.16,1277.91,915.5,1277.57,91…
8580880	130030	Blue coral	971101	2019-01-13-22-05-54-444_POS0_I2.Png	[1305.45,984.36,1310.16,988.73,1310.49,989.4,1310.49,990.07,1310.49,990.07,1310.83,991.42,1310.83,991.42,1310.83,992.09,1310.83,992.09,1310.49,992.76,1310.49,992.76,1310.49,993.43,1310.49,993.43,1310.16,994.11,1310.16,994.11,1310.16,994.78,1309.82,995.11,1309.82,995.11,1309.82,995.79,1309.48,996.79,1309.48,996.79,1309.15,997.8,1309.15,997.8,1308.81,998.47,1308.48,999.14,1308.14,999.82,1308.14,999…
8580881	130030	Blue coral	971101	2019-01-13-22-05-54-444_POS0_I2.Png	[1372.3,1125.12,1372.3,1125.12,1371.63,1126.13,1370.96,1126.8,1370.29,1127.47,1369.95,1128.14,1369.62,1128.48,1369.28,1128.82,1368.95,1129.15,1368.27,1130.16,1368.27,1130.16,1367.94,1130.83,1367.6,1131.5,1367.27,1132.18,1367.27,1132.85,1367.27,1132.85,1367.6,1133.86,1367.6,1133.86,1368.95,1133.86,1369.62,1133.86,1370.29,1133.52,1370.63,1133.18,1370.63,1133.18,1371.97,1132.85,1372.98,1132.18,1373.…
8580886	130030	Blue coral	971101	2019-01-13-22-05-54-444_POS0_I2.Png	[1344.09,1058.61,1340.05,1063.64,1339.38,1063.64,1337.7,1063.64,1337.37,1063.64,1337.03,1063.64,1336.02,1063.98,1335.35,1064.32,1334.68,1064.32,1333.67,1064.99,1333.34,1065.32,1332.66,1065.66,1332.33,1066,1331.99,1066.33,1331.66,1066.67,1331.32,1067.34,1330.98,1068.01,1330.65,1068.35,1330.31,1069.02,1329.98,1069.36,1329.64,1070.03,1329.3,1070.7,1328.97,1071.04,1328.97,1071.04,1328.97,1072.04,1328…
8580887	130030	Blue coral	971101	2019-01-13-22-05-54-444_POS0_I2.Png	[1301.76,1071.37,1301.76,1071.37,1303.77,1072.38,1304.45,1072.71,1305.45,1073.05,1306.13,1073.39,1306.8,1074.06,1307.47,1074.39,1307.47,1074.39,1308.81,1075.07,1309.48,1075.4,1310.83,1076.07,1311.5,1076.41,1312.17,1076.75,1312.84,1077.08,1312.84,1077.08,1313.85,1077.42,1314.52,1077.75,1315.53,1078.76,1315.87,1079.43,1315.53,1080.44,1315.2,1081.11,1314.86,1081.79,1314.52,1082.12,1314.19,1082.46,13…
8580888	130030	Blue coral	971101	2019-01-13-22-05-54-444_POS0_I2.Png	[1254.73,1132.18,1254.73,1132.18,1255.06,1134.86,1255.06,1135.54,1255.06,1136.88,1255.06,1137.89,1255.06,1138.56,1255.06,1139.9,1255.06,1140.91,1255.06,1141.58,1255.06,1141.58,1255.06,1142.93,1255.06,1143.6,1255.06,1143.6,1255.06,1144.94,1255.06,1145.61,1255.4,1146.62,1255.4,1147.29,1255.4,1147.29,1255.4,1148.3,1255.4,1148.3,1255.4,1148.97,1255.4,1149.64,1255.4,1150.32,1255.4,1150.99,1255.06,1152…
8580890	130637	Blue bar	971101	2019-01-13-22-05-54-444_POS0_I2.Png	[2224.58,719.48,2234.66,763.15,2208.45,773.23,2181.58,781.96,2153.36,787.34,2120.44,795.4,2092.89,801.45,2076.09,804.13,2064,760.46,2084.16,757.77,2111.7,752.4,2152.02,742.32,2182.92,734.26,2224.58,719.48]
8580891	130031	red bar	971101	2019-01-13-22-05-54-444_POS0_I2.Png	[2264.89,888.96,2274.63,926.58,2256.49,935.65,2237.01,942.37,2211.14,948.75,2190.98,953.46,2163.77,960.18,2139.92,964.21,2113.72,966.56,2103.98,923.89,2127.49,921.54,2157.39,917.18,2183.93,911.8,2210.47,906.76,2232.3,901.05,2264.89,888.96]
8580915	130029	P. arborea	971165	2019-02-06-16-19-38-072_POS0_I1.Png	[108.17,384.38,108.51,385.05,109.18,386.39,109.52,387.07,109.85,387.4,110.19,388.07,110.86,389.08,111.2,389.75,111.53,390.09,111.87,390.43,112.2,391.1,112.54,391.77,112.88,393.11,113.55,394.46,113.88,395.46,114.22,396.14,114.55,396.47,115.23,397.48,115.56,397.82,115.9,398.49,116.57,399.5,116.91,399.83,117.24,400.5,117.58,400.84,117.91,401.51,118.59,402.18,119.26,402.86,119.93,403.53,120.27,404.2,…
8580916	130030	Blue coral	971165	2019-02-06-16-19-38-072_POS0_I1.Png	[551.61,763.99,555.98,770.04,555.98,771.04,555.98,771.38,556.31,772.39,556.31,772.72,556.65,773.39,556.65,773.73,556.98,774.4,557.32,775.07,557.32,775.41,557.66,776.08,557.99,776.42,558.33,777.09,558.66,777.43,559,777.76,559,777.76,559.67,777.76,560.68,777.09,561.02,776.75,561.35,776.08,561.69,775.41,562.02,775.07,562.36,774.74,562.7,774.4,563.03,773.73,563.37,773.39,563.37,773.39,563.7,772.72,56…
8580917	130030	Blue coral	971165	2019-02-06-16-19-38-072_POS0_I1.Png	[794.49,591.99,794.49,591.99,793.48,594,793.48,595.01,793.15,595.68,793.15,596.02,792.81,597.03,792.81,597.7,792.48,598.04,792.14,598.71,792.14,599.04,791.8,599.71,791.8,600.05,791.47,600.72,791.13,601.06,791.13,601.39,790.8,602.07,790.8,602.4,790.46,602.74,790.8,603.07,791.13,602.74,791.8,602.4,792.48,602.4,792.81,602.07,792.81,602.07,793.48,602.07,794.16,602.07,794.83,602.07,795.5,601.73,795.5,…
8580918	130030	Blue coral	971165	2019-02-06-16-19-38-072_POS0_I1.Png	[878.14,887.28,878.14,887.28,879.15,886.94,880.16,886.61,880.83,886.27,881.5,885.93,882.17,885.6,882.84,885.26,883.18,884.93,883.85,884.25,884.19,883.92,884.52,883.58,884.86,883.25,885.53,882.91,885.87,882.57,886.2,882.24,886.54,881.9,887.21,881.57,887.21,881.57,887.88,881.23,887.88,881.23,888.55,881.23,888.55,881.23,889.9,881.57,890.57,882.24,890.91,882.57,891.24,883.25,891.58,883.58,892.25,883.…
8580919	130030	Blue coral	971165	2019-02-06-16-19-38-072_POS0_I1.Png	[877.8,927.93,877.8,927.93,877.13,928.6,876.8,928.93,876.13,929.94,876.13,930.28,876.13,930.61,876.13,931.29,876.13,931.62,875.79,931.96,875.79,932.29,875.79,932.63,875.79,932.96,875.79,933.3,875.79,933.97,875.79,934.31,875.79,934.64,876.13,935.32,876.13,935.65,876.13,935.99,876.13,936.66,876.46,937.33,876.46,937.67,876.8,938.34,876.8,938.68,876.8,939.01,876.8,939.35,876.8,939.68,877.13,940.36,87…
8580920	130030	Blue coral	971165	2019-02-06-16-19-38-072_POS0_I1.Png	[873.77,1004.52,873.77,1004.52,875.45,1006.54,875.79,1006.87,876.13,1007.88,876.46,1008.21,876.8,1008.89,877.13,1009.56,877.47,1010.23,878.14,1011.24,878.48,1011.91,878.48,1012.58,878.81,1013.25,879.15,1013.93,879.15,1014.26,879.48,1014.93,879.82,1015.27,880.16,1015.61,880.49,1016.28,880.83,1016.61,880.83,1016.95,881.16,1017.62,881.5,1018.29,881.84,1018.96,881.84,1019.3,881.84,1019.64,881.84,1019…
8580921	130030	Blue coral	971165	2019-02-06-16-19-38-072_POS0_I1.Png	[736.04,1093.88,733.35,1102.61,733.02,1103.62,733.02,1103.96,732.68,1104.63,732.68,1105.3,732.68,1105.64,732.34,1105.97,732.34,1106.64,732.34,1107.32,732.01,1107.99,732.01,1108.32,732.01,1109,731.67,1109.33,731.67,1109.67,731.67,1110,731.67,1110.68,731.34,1111.35,731.34,1111.68,731,1112.69,731,1113.03,731,1113.36,731,1114.04,731,1115.04,731,1115.38,731,1116.05,731,1116.39,731,1116.72,731,1117.39,…
8580922	130030	Blue coral	971165	2019-02-06-16-19-38-072_POS0_I1.Png	[681.28,919.86,681.28,919.86,681.95,920.2,684.3,921.88,685.65,922.89,685.98,923.22,685.98,923.22,686.66,923.56,686.99,923.89,687.66,924.23,688.34,924.57,689.34,924.9,690.02,925.24,690.02,925.24,691.02,925.24,691.7,925.57,692.7,926.25,692.7,926.92,692.7,927.59,692.7,927.93,692.7,928.26,692.37,928.93,691.7,928.93,691.36,928.93,690.69,929.27,690.35,929.27,689.34,929.61,689.01,929.94,688.67,930.28,68…
8580923	130030	Blue coral	971165	2019-02-06-16-19-38-072_POS0_I1.Png	[881.84,787.5,881.84,787.5,882.84,789.86,882.84,790.19,882.84,790.86,882.84,791.54,882.84,792.21,882.84,792.54,882.84,793.21,882.84,793.89,882.84,794.56,882.84,795.23,882.84,795.9,882.84,796.24,882.84,796.91,882.84,797.58,882.84,797.92,882.51,798.59,882.51,798.93,882.51,799.26,882.51,799.93,882.51,800.27,882.51,800.61,882.51,800.94,882.51,801.28,882.84,801.95,882.84,802.29,883.18,802.96,883.85,80…
8580924	130030	Blue coral	971165	2019-02-06-16-19-38-072_POS0_I1.Png	[720.25,1020.31,720.25,1020.31,720.25,1020.98,719.91,1021.32,719.24,1022.32,718.91,1022.66,718.91,1023.33,718.57,1023.67,718.57,1023.67,718.23,1024.34,717.9,1024.68,717.9,1024.68,717.9,1025.35,717.56,1026.02,717.56,1026.02,717.56,1026.69,717.23,1027.03,716.89,1028.04,716.89,1028.04,716.55,1028.71,716.55,1028.71,716.55,1029.38,716.89,1029.71,716.89,1029.71,717.56,1029.71,718.23,1029.71,718.23,1029…
8580925	130031	red bar	971165	2019-02-06-16-19-38-072_POS0_I1.Png	[1851.35,751.56,1863.11,787.84,1847.66,798.59,1825.48,806.99,1802.64,815.72,1776.77,821.77,1750.57,828.82,1722.35,833.53,1712.27,793.89,1734.78,789.18,1762.66,783.47,1788.2,776.42,1811.04,770.37,1827.16,765.33,1836.57,761.3,1851.35,751.56]
8580926	130637	Blue bar	971165	2019-02-06-16-19-38-072_POS0_I1.Png	[1807.34,593.67,1819.44,635.32,1804.66,643.05,1775.09,655.14,1748.55,662.54,1720.34,669.93,1698.84,676.31,1679.35,679.67,1668.94,638.01,1684.39,635.66,1708.24,631.29,1732.43,625.58,1756.28,617.18,1777.45,608.45,1793.23,601.73,1807.34,593.67]
8590007	134661	Sebastes	980287	2018-03-28-12-52-07-940I1.Png	[61.81,721.32,85.69,769.07,87.13,770.25,89.22,772.8,90.77,775.7,91.1,776.78,91.78,778.05,92.73,781.2,92.84,782.27,93.46,783.43,94.41,786.58,94.73,789.86,94.71,790.11,95.81,792.16,96.76,795.31,97.08,798.5,97.44,799.68,97.63,801.62,98.5,803.25,99.45,806.4,99.72,809.17,100.51,810.64,100.58,810.88,101.31,811.77,102.86,814.67,103.82,817.82,104.14,821.1,103.92,823.3,110.52,843.94,110.52,844.61,110.52,8…
8590026	134661	Sebastes	971313	2018-04-01-16-52-12-255I2.Png	[369.87,761.3,369.87,761.3,370.54,761.3,371.88,760.96,371.88,760.96,372.55,760.96,372.55,760.96,373.23,760.96,373.9,760.96,374.23,761.3,374.23,761.3,375.24,761.64,375.58,761.97,375.91,762.31,375.91,762.31,376.59,762.64,376.92,762.98,377.26,763.65,377.59,764.32,377.93,764.66,378.27,765,378.6,765.33,378.94,766,379.27,766.34,379.27,766.34,379.27,767.01,379.61,767.35,379.95,767.68,380.28,768.02,380.6…
8590047	134661	Sebastes	980340	2018-06-19-17-31-48-704_POS0_I1.Png	[55.09,691.93,55.09,691.93,56.44,690.59,57.78,688.57,58.45,687.9,58.45,687.9,59.13,685.88,59.8,685.21,60.47,683.87,61.14,681.85,61.14,680.51,61.81,679.16,61.81,679.16,62.48,676.48,62.48,675.13,62.48,675.13,63.16,673.12,63.83,671.77,63.83,671.77,64.5,670.43,64.5,670.43,65.17,669.09,65.84,667.07,65.84,667.07,66.52,665.73,66.52,665.73,67.19,663.71,67.86,663.04,68.53,662.37,68.53,661.02,69.2,660.35,6…
8590067	130029	P. arborea	971313	2018-04-01-16-52-12-255I2.Png	[202.57,988.39,202.91,989.4,203.24,990.41,203.58,991.08,204.25,992.09,204.59,992.76,204.92,993.1,205.26,993.43,205.93,994.44,206.27,994.78,206.94,996.46,207.27,996.79,207.27,997.46,207.61,998.14,207.61,998.81,207.95,999.48,208.28,1000.49,208.95,1001.16,209.29,1001.5,209.96,1001.83,210.63,1002.17,211.64,1002.84,212.31,1003.18,213.32,1003.85,213.99,1004.18,215,1004.52,216.34,1004.86,216.68,1004.86,…
8590068	130030	Blue coral	971313	2018-04-01-16-52-12-255I2.Png	[1211.05,584.26,1211.05,584.26,1211.73,584.26,1213.07,583.59,1214.08,582.92,1214.41,582.58,1214.75,582.25,1215.42,581.91,1215.76,581.57,1216.43,581.24,1217.1,580.9,1217.44,580.57,1218.11,580.23,1218.78,579.89,1218.78,579.89,1219.45,579.89,1219.79,579.56,1220.46,579.56,1220.46,579.56,1221.13,579.56,1221.8,579.56,1221.8,579.56,1222.48,579.56,1222.48,579.56,1223.15,579.56,1223.15,579.56,1224.16,579.…
8590069	130030	Blue coral	971313	2018-04-01-16-52-12-255I2.Png	[1236.92,620.21,1236.92,620.21,1236.92,621.21,1236.92,621.55,1236.92,622.56,1236.92,623.23,1236.59,623.57,1236.59,624.24,1236.59,624.57,1236.59,624.91,1236.59,625.25,1236.59,625.58,1236.59,625.92,1236.25,626.59,1236.25,627.26,1236.25,627.6,1235.91,628.27,1235.91,628.94,1235.58,629.28,1235.58,629.61,1235.58,629.95,1235.24,630.29,1235.24,630.62,1235.24,630.96,1234.91,631.29,1234.57,631.63,1234.23,6…
8590070	130029	P. arborea	971313	2018-04-01-16-52-12-255I2.Png	[442.43,1791.62,442.43,1791.62,441.76,1791.96,441.09,1793.64,440.75,1794.64,440.75,1795.32,440.75,1795.32,440.75,1796.32,440.75,1797,440.75,1797,441.09,1798,441.76,1798.68,442.09,1799.35,442.43,1800.02,442.77,1800.69,442.77,1800.69,442.77,1801.36,442.77,1802.04,442.77,1802.04,443.1,1803.38,443.1,1803.38,443.44,1804.72,443.44,1804.72,443.44,1805.73,443.77,1806.4,443.77,1806.4,444.11,1807.75,444.11…
8590071	130031	red bar	971313	2018-04-01-16-52-12-255I2.Png	[2270.94,786.16,2276.31,825.8,2253.13,834.54,2221.89,841.93,2184.27,847.3,2156.72,852.34,2123.13,856.37,2109.69,858.39,2101.96,814.71,2129.51,810.35,2166.13,804.3,2195.02,801.28,2222.9,796.91,2240.37,793.89,2270.94,786.16]
8590072	130637	Blue bar	971313	2018-04-01-16-52-12-255I2.Png	[2244.4,610.13,2251.79,655.82,2226.93,663.54,2204.76,667.91,2182.59,671.94,2156.38,675.97,2130.85,681.01,2108.01,685.38,2083.15,689.41,2075.09,645.74,2113.72,638.35,2140.93,634.99,2166.8,629.61,2193.34,623.57,2217.19,617.86,2244.4,610.13]
8594163	130029	P. arborea	980340	2018-06-19-17-31-48-704_POS0_I1.Png	[1076.34,1565.2,1076.34,1565.2,1075.67,1565.54,1074.66,1566.54,1073.99,1567.21,1073.32,1567.89,1073.32,1568.22,1073.32,1568.89,1072.98,1569.9,1072.98,1570.24,1072.98,1571.92,1073.32,1572.25,1073.32,1572.93,1073.32,1573.26,1073.32,1573.93,1073.32,1574.27,1073.32,1574.61,1073.32,1575.28,1073.32,1575.95,1073.32,1576.96,1073.32,1577.29,1073.32,1577.63,1072.98,1578.3,1072.65,1579.31,1072.31,1579.98,10…
8594172	130031	red bar	980340	2018-06-19-17-31-48-704_POS0_I1.Png	[1768.04,674.96,1776.77,712.59,1757.63,723,1738.48,729.05,1716.3,734.76,1688.09,741.14,1657.52,747.19,1636.02,749.88,1625.94,710.24,1656.17,704.19,1684.39,698.82,1713.28,692.77,1740.16,687.39,1754.6,683.03,1768.04,674.96]
8594175	130637	Blue bar	980340	2018-06-19-17-31-48-704_POS0_I1.Png	[1734.78,512.71,1744.52,554.7,1733.1,561.42,1707.23,568.14,1681.7,574.52,1650.13,580.9,1617.88,588.29,1601.41,591.65,1591.34,548.99,1625.27,542.27,1663.9,535.55,1691.78,527.15,1711.94,521.11,1734.78,512.71]
8594391	130029	P. arborea	980287	2018-03-28-12-52-07-940I1.Png	[0.34,1154.01,1.01,1154.35,1.34,1154.35,1.68,1154.35,2.35,1154.68,3.02,1155.02,3.36,1155.02,3.7,1155.02,4.03,1155.02,4.7,1155.36,5.04,1155.36,5.71,1155.69,6.05,1155.69,7.05,1156.36,7.73,1157.04,8.06,1158.04,8.06,1158.71,8.06,1159.39,7.73,1160.39,7.73,1161.74,7.73,1163.08,7.73,1164.09,8.06,1165.1,8.73,1165.43,9.41,1166.11,9.74,1166.44,11.09,1167.11,11.42,1167.45,11.76,1167.79,12.77,1168.46,13.44,1…
8594402	130031	red bar	980287	2018-03-28-12-52-07-940I1.Png	[1788.87,650.78,1796.26,688.07,1781.14,696.13,1755.61,704.53,1732.77,709.57,1707.57,714.61,1683.72,719.31,1662.55,723.34,1654.16,723.34,1645.42,683.03,1662.55,680.68,1694.47,674.29,1723.36,668.92,1747.88,664.21,1765.02,660.52,1788.87,650.78]
8594407	130637	Blue bar	980287	2018-03-28-12-52-07-940I1.Png	[1755.95,486.17,1764.68,528.16,1752.59,534.21,1732.77,539.58,1715.63,543.28,1693.13,548.32,1671.29,552.68,1652.14,557.05,1632.66,560.75,1619.89,563.43,1610.82,520.77,1631.65,516.4,1659.2,511.7,1682.38,508.34,1704.55,502.63,1726.05,496.25,1755.95,486.17]
8700739	130711	Fish	1008388	2018-02-06-02-44-38-423I1.Png	[343.66,1258.15,344,1259.16,344,1260.17,344.67,1262.86,345.01,1264.2,345.34,1267.22,345.68,1268.57,346.35,1270.58,347.36,1272.93,348.03,1274.28,348.37,1274.95,348.7,1276.63,349.04,1277.64,349.04,1278.31,349.04,1279.32,349.38,1280.66,349.71,1281.67,350.05,1282.68,350.38,1283.35,350.72,1284.02,351.05,1284.69,351.39,1285.03,351.73,1285.36,352.06,1286.04,352.4,1286.71,352.4,1287.71,352.73,1288.39,353…
8700780	134661	Sebastes	1008395	2018-04-08-16-10-22-894I1.Png	[1727.73,644.73,1731.09,619.2,1731.42,618.53,1732.09,616.51,1732.43,615.84,1732.77,615.17,1733.1,614.83,1733.44,614.5,1733.77,614.16,1734.45,613.82,1734.45,613.82,1735.12,613.49,1735.12,613.49,1735.79,613.49,1736.46,613.49,1736.46,613.49,1737.13,613.49,1738.14,613.82,1738.81,614.16,1739.82,614.5,1740.16,614.83,1740.49,615.17,1740.83,615.5,1741.16,615.84,1741.5,616.18,1741.84,616.85,1741.84,617.18…
8700794	134661	Sebastes	1008393	2018-03-24-07-52-07-794I1.Png	[707.48,1040.46,707.48,1040.46,709.16,1039.12,710.17,1038.79,710.51,1038.45,710.84,1038.11,711.52,1037.78,711.52,1037.78,712.19,1037.44,712.19,1037.44,713.2,1037.11,713.53,1036.77,713.87,1036.43,714.2,1036.1,714.54,1035.76,714.88,1035.43,715.88,1034.08,716.22,1033.75,716.89,1033.41,717.23,1033.07,717.56,1032.74,717.9,1032.4,718.23,1032.07,718.57,1031.73,719.24,1030.72,719.91,1029.71,720.25,1029.3…
8700831	134661	Sebastes	1008396	2018-04-20-08-43-27-231I2.Png	[352.06,1086.15,352.73,1086.49,353.07,1086.15,353.74,1086.15,354.08,1085.82,354.75,1085.82,355.42,1085.48,356.09,1085.14,356.77,1084.81,357.44,1084.47,358.11,1084.47,358.78,1084.14,359.12,1083.8,359.79,1083.8,360.46,1083.46,361.47,1083.13,362.14,1082.79,362.48,1082.46,363.15,1082.46,363.82,1082.12,364.49,1081.79,364.83,1081.45,365.5,1081.11,366.51,1080.78,367.18,1080.44,367.85,1080.11,368.19,1079…
8700870	134661	Sebastes	1008399	2018-05-26-02-05-55-191I2.Png	[1708.58,823.11,1708.91,824.12,1708.91,824.79,1709.25,825.8,1709.59,826.47,1709.92,826.81,1710.26,827.14,1710.59,827.48,1710.93,828.15,1711.27,828.49,1711.6,828.82,1711.94,829.16,1712.61,829.83,1713.28,830.17,1713.62,830.17,1713.95,830.17,1714.29,830.17,1714.63,829.83,1714.96,829.83,1715.3,829.83,1715.63,829.83,1715.97,829.83,1716.3,829.83,1716.64,829.83,1717.31,829.5,1717.98,829.5,1718.32,829.5,…
8700886	134661	Sebastes	1008402	2018-06-22-02-18-09-475_POS0_I1.Png	[1085.75,1027.36,1085.75,1027.36,1085.75,1026.69,1085.75,1026.02,1085.75,1025.01,1085.75,1024.34,1085.75,1024.34,1086.09,1023.67,1086.09,1023.67,1086.09,1022.66,1086.42,1022.32,1086.42,1022.32,1086.42,1021.65,1086.42,1021.65,1086.76,1020.64,1087.09,1019.97,1087.43,1019.3,1087.77,1018.96,1088.1,1018.29,1088.77,1017.62,1089.11,1017.29,1089.78,1016.28,1090.12,1015.94,1090.45,1015.61,1091.13,1015.27,…
8700912	134661	Sebastes	1008398	2018-05-07-06-43-47-612I1.Png	[2157.39,1180.38,2129.17,1207.26,2127.83,1208.6,2126.48,1210.62,2125.81,1211.29,2125.81,1211.29,2125.14,1213.3,2124.47,1213.98,2124.47,1213.98,2123.8,1215.32,2123.13,1215.99,2122.45,1217.34,2121.78,1218.01,2121.78,1218.01,2121.11,1219.35,2120.44,1220.7,2119.77,1222.71,2119.09,1224.05,2118.42,1225.4,2117.75,1226.07,2117.08,1227.41,2116.41,1228.09,2115.73,1228.76,2115.06,1230.77,2114.39,1231.45,211…
8700926	133786	Starfish	980313	2018-05-09-16-45-50-464I1.Png	[1620.23,1373.71,1620.23,1373.71,1619.89,1374.39,1618.88,1376.07,1618.88,1376.74,1618.88,1377.07,1618.88,1377.41,1618.55,1378.08,1618.21,1379.09,1618.21,1379.43,1618.21,1379.76,1617.88,1380.77,1617.54,1381.44,1617.2,1382.11,1617.2,1382.45,1616.87,1383.46,1616.53,1384.13,1616.2,1384.8,1615.86,1385.47,1615.52,1386.14,1615.52,1386.82,1615.19,1387.15,1615.19,1387.49,1614.85,1388.16,1614.85,1388.5,161…
8701013	134661	Sebastes	1008394	2018-03-24-10-50-07-885I1.Png	[1771.4,731.4,1771.4,731.4,1772.07,730.39,1772.74,728.71,1773.08,728.04,1773.08,728.04,1773.08,727.37,1773.41,727.04,1773.41,727.04,1773.75,726.03,1774.09,725.02,1774.42,724.35,1774.42,724.35,1774.76,723.68,1775.09,723.34,1775.43,722.67,1775.77,722,1776.1,721.66,1776.44,721.32,1776.77,720.99,1777.45,720.65,1777.78,720.32,1778.12,719.98,1779.13,719.64,1779.46,719.31,1780.13,718.97,1780.13,718.97,1…
8701248	134661	Sebastes	1008392	2018-03-09-19-53-19-816I2.Png	[352.4,1045.17,352.73,1045.5,353.74,1045.5,354.08,1045.17,354.75,1044.83,355.42,1044.83,355.76,1044.5,356.77,1044.16,357.77,1043.82,358.45,1043.49,359.12,1043.15,359.79,1042.82,360.46,1042.82,360.8,1042.48,361.47,1042.14,361.8,1041.81,362.48,1041.47,363.15,1041.14,363.48,1040.8,364.49,1040.46,365.16,1040.13,365.84,1039.79,365.84,1040.13,364.83,1040.8,363.82,1041.47,363.48,1041.81,362.81,1042.14,3…
8701275	134661	Sebastes	1008390	2018-02-17-16-10-01-831I1.Png	[1085.75,794.73,1085.75,794.73,1087.09,794.05,1089.78,793.38,1091.13,792.71,1092.47,792.04,1093.14,791.37,1093.81,790.7,1094.48,790.02,1095.16,788.68,1095.83,788.01,1096.5,786.66,1097.17,785.32,1097.84,783.98,1098.52,783.3,1098.52,783.3,1098.52,781.96,1098.52,781.96,1099.19,779.95,1099.19,779.95,1099.19,777.93,1099.86,777.26,1099.86,777.26,1099.86,775.91,1100.53,774.57,1101.2,773.9,1101.88,772.55…
8701286	134661	Sebastes	1008386	2018-01-22-15-08-23-973I1.Png	[910.73,1534.29,910.73,1534.29,908.71,1534.63,908.04,1534.96,907.7,1535.3,907.03,1535.97,906.7,1536.31,906.36,1536.64,905.69,1537.32,905.35,1537.65,905.02,1538.32,904.68,1539,904.34,1539.67,904.01,1540,903.67,1540.68,903.34,1541.01,903,1541.68,902.66,1542.36,902.33,1543.03,901.32,1544.37,900.98,1545.04,900.65,1545.71,899.98,1546.72,899.64,1547.39,899.3,1547.73,898.97,1548.4,898.63,1549.07,898.3,1…
8701299	134661	Sebastes	971284	2017-12-17-13-30-48-702I2.Png	[391.7,2032.32,393.05,2032.32,393.72,2032.32,395.73,2032.99,397.08,2032.99,398.42,2032.99,399.77,2032.99,401.11,2032.99,401.78,2033.66,403.13,2034.34,403.8,2035.01,403.8,2036.35,404.47,2038.37,404.47,2040.38,403.8,2041.05,403.13,2042.4,402.45,2043.07,401.78,2044.41,401.11,2045.76,401.11,2047.1,400.44,2047.77,399.77,2049.12,399.09,2049.79,398.42,2051.13,397.75,2052.48,397.08,2054.49,396.41,2055.16…
8701376	134661	Sebastes	1008384	2017-12-08-11-59-38-035I2.Png	[716.89,1066.16,716.89,1066.16,718.23,1066.84,718.91,1066.84,721.59,1067.51,721.59,1067.51,723.61,1067.51,724.95,1067.51,724.95,1067.51,726.3,1067.51,726.3,1067.51,728.31,1067.51,730.33,1067.51,730.33,1067.51,732.34,1067.51,732.34,1067.51,734.36,1067.51,734.36,1067.51,736.38,1067.51,737.72,1067.51,739.06,1068.18,740.41,1069.52,741.75,1070.87,742.42,1071.54,743.77,1072.88,744.44,1073.55,745.78,107…
8704250	130029	P. arborea	1008384	2017-12-08-11-59-38-035I2.Png	[0.34,1644.82,1.01,1645.15,1.68,1645.15,2.35,1645.15,4.03,1645.49,4.7,1645.49,6.05,1645.82,7.05,1646.16,8.4,1646.16,9.41,1646.16,11.42,1646.16,12.09,1646.16,12.77,1646.16,14.11,1646.16,14.45,1645.82,15.12,1645.82,16.46,1645.49,17.13,1645.49,17.8,1645.49,18.81,1645.15,19.82,1644.82,20.49,1644.48,21.16,1644.14,21.84,1643.81,22.51,1643.47,23.18,1643.14,23.52,1642.8,24.19,1642.13,24.52,1641.46,24.86,…
8704251	130029	P. arborea	1008384	2017-12-08-11-59-38-035I2.Png	[577.48,1803.04,577.48,1803.04,576.8,1805.06,576.47,1806.4,576.47,1806.74,576.47,1807.41,576.13,1808.08,576.13,1808.42,575.8,1808.75,575.8,1809.09,575.46,1809.43,575.13,1810.1,575.13,1810.43,574.79,1811.44,574.45,1811.78,574.12,1812.45,573.78,1812.79,573.11,1813.46,573.11,1813.79,572.77,1814.46,572.44,1815.14,572.1,1815.47,571.77,1816.14,571.43,1816.48,571.09,1816.82,571.09,1817.15,570.76,1817.82…
8704254	130030	Blue coral	1008384	2017-12-08-11-59-38-035I2.Png	[0,1098.25,0,1098.25,0,1097.57,0.67,1096.23,0.67,1096.23,0.67,1095.56,0.67,1095.56,0.67,1094.55,1.01,1093.88,1.01,1093.88,1.34,1092.87,1.34,1092.87,1.68,1092.2,1.68,1091.53,2.02,1091.19,2.35,1090.52,3.02,1089.51,3.02,1089.51,3.36,1088.84,3.7,1088.5,4.03,1087.83,4.37,1087.16,4.37,1086.49,4.7,1086.15,5.04,1085.14,5.71,1084.47,6.05,1084.14,6.38,1083.8,6.72,1083.46,7.05,1082.79,7.73,1082.12,8.06,1081…
8704255	130031	red bar	1008384	2017-12-08-11-59-38-035I2.Png	[2750.99,1014.6,2750.66,1061.96,2725.46,1064.99,2672.38,1068.68,2632.41,1070.36,2605.87,1071.71,2592.77,1071.04,2586.38,1024.34,2641.14,1021.65,2750.99,1014.6]
8704256	130637	Blue bar	1008384	2017-12-08-11-59-38-035I2.Png	[2749.98,819.42,2749.31,869.14,2685.82,876.53,2651.55,880.89,2609.23,885.26,2572.61,888.29,2567.57,841.25,2601.84,837.56,2637.78,835.54,2673.39,831.18,2715.38,824.79,2749.98,819.42]
8704257	130030	Blue coral	1008384	2017-12-08-11-59-38-035I2.Png	[1630.3,894.33,1630.3,894.33,1630.3,895,1630.64,896.68,1631.31,897.69,1631.65,898.03,1632.32,898.36,1632.32,898.36,1633.33,898.7,1634,898.7,1634.67,898.7,1634.67,898.7,1635.68,898.7,1636.69,899.04,1636.69,899.04,1637.36,899.04,1638.03,899.37,1638.37,900.04,1638.37,900.71,1638.37,900.71,1638.7,902.06,1638.7,902.06,1638.7,902.73,1638.7,902.73,1638.7,903.4,1639.04,904.07,1639.38,904.41,1639.71,904.7…
8704258	130030	Blue coral	1008384	2017-12-08-11-59-38-035I2.Png	[1654.83,972.61,1659.87,974.62,1660.2,976.97,1660.2,977.98,1660.2,977.98,1660.2,979.32,1660.2,980,1660.2,980,1660.2,981,1660.2,981,1660.2,981.68,1660.2,981.68,1660.2,982.35,1660.2,982.35,1660.2,983.02,1659.87,983.69,1659.87,983.69,1659.87,984.7,1659.53,985.04,1659.53,985.04,1659.53,985.71,1659.53,986.38,1659.2,986.71,1659.2,987.39,1659.2,987.39,1659.2,988.06,1659.2,988.06,1658.86,988.73,1658.86,9…
8704259	130030	Blue coral	1008384	2017-12-08-11-59-38-035I2.Png	[1616.2,840.92,1616.2,840.92,1615.86,838.9,1615.86,838.9,1615.86,838.23,1615.86,836.89,1615.86,835.88,1615.86,835.88,1615.86,835.21,1615.86,835.21,1615.86,834.2,1615.86,834.2,1616.2,833.53,1616.2,833.53,1616.2,832.86,1616.53,832.18,1616.87,831.85,1617.2,831.18,1617.54,830.84,1617.54,830.84,1617.88,830.17,1618.21,829.5,1618.55,828.82,1618.88,828.15,1618.88,828.15,1618.88,827.14,1619.22,826.81,1619…
8704260	130030	Blue coral	1008384	2017-12-08-11-59-38-035I2.Png	[1609.81,834.2,1613.84,828.82,1613.84,828.15,1614.52,826.81,1614.85,826.14,1615.19,825.8,1615.52,825.46,1615.86,825.13,1616.2,824.79,1616.53,824.46,1616.87,824.12,1617.2,823.79,1617.54,823.45,1617.88,823.11,1618.21,822.78,1618.55,822.44,1618.88,822.11,1619.22,821.77,1619.55,821.43,1619.89,820.76,1619.89,820.76,1620.23,820.09,1620.23,820.09,1620.23,819.08,1620.56,818.75,1620.56,818.75,1620.56,817.…
8704262	130029	P. arborea	1008396	2018-04-20-08-43-27-231I2.Png	[197.2,975.96,197.53,976.64,197.53,977.31,197.53,978.32,197.53,978.99,197.53,979.66,197.53,980.33,197.87,981.34,197.87,982.68,197.87,983.36,197.87,984.03,197.87,985.04,198.2,986.38,198.54,987.39,198.54,988.39,198.88,989.07,199.21,989.74,199.55,990.07,199.88,990.41,200.22,990.75,200.89,991.42,201.23,991.75,201.56,992.43,201.9,993.1,202.23,994.11,202.91,995.11,203.24,996.12,203.91,997.46,203.91,998…
8704263	130031	red bar	1008396	2018-04-20-08-43-27-231I2.Png	[2267.91,791.54,2274.97,832.52,2245.07,841.25,2206.77,849.32,2169.48,855.03,2134.21,860.74,2108.01,865.44,2100.62,821.43,2137.57,815.39,2187.29,808.67,2233.65,800.94,2267.91,791.54]
8704264	130637	Blue bar	1008396	2018-04-20-08-43-27-231I2.Png	[2240.37,617.52,2248.43,662.87,2217.19,671.61,2189.64,676.31,2151.34,683.03,2115.06,689.75,2089.2,695.46,2080.8,696.8,2071.05,651.45,2087.85,648.09,2118.42,643.39,2150.34,637.68,2185.27,631.96,2209.13,626.93,2240.37,617.52]
8704265	130030	Blue coral	1008396	2018-04-20-08-43-27-231I2.Png	[1195.27,585.61,1203.33,579.89,1204,579.89,1205.68,578.89,1206.35,578.55,1206.69,578.21,1207.36,577.88,1207.36,577.88,1208.03,577.88,1208.37,577.54,1209.04,577.54,1209.38,577.21,1209.38,577.21,1210.05,577.21,1211.05,577.21,1211.05,577.21,1212.06,577.21,1212.73,577.54,1214.08,578.55,1214.41,578.89,1214.75,579.22,1215.42,579.56,1215.76,579.89,1216.43,580.23,1217.44,581.24,1217.77,581.57,1218.11,581…
8704266	130030	Blue coral	1008396	2018-04-20-08-43-27-231I2.Png	[1233.56,606.43,1233.56,606.43,1234.23,605.76,1235.24,604.75,1235.24,604.75,1235.58,603.75,1235.91,603.41,1236.25,603.07,1236.25,602.07,1236.59,601.73,1236.59,601.73,1236.59,600.72,1236.59,600.72,1236.92,599.38,1236.92,599.38,1236.92,598.37,1236.92,597.7,1236.92,597.03,1236.92,597.03,1236.92,596.02,1236.92,596.02,1236.92,595.01,1236.92,595.01,1236.59,594,1236.59,594,1236.59,593.33,1236.59,592.32,…
8704269	130029	P. arborea	1008399	2018-05-26-02-05-55-191I2.Png	[2495.68,379.34,2495.68,379.34,2496.35,379.68,2498.03,379.68,2498.7,379.68,2498.7,379.68,2500.05,380.01,2500.05,380.01,2501.05,380.35,2501.05,380.35,2502.06,380.68,2502.4,381.02,2503.07,381.69,2503.74,382.7,2504.08,383.04,2504.75,383.37,2504.75,383.37,2505.76,383.71,2506.43,384.04,2506.43,384.04,2507.1,384.04,2507.1,384.04,2508.11,384.04,2508.78,384.04,2508.78,384.04,2509.45,384.04,2510.13,384.04…
8704270	130029	P. arborea	1008399	2018-05-26-02-05-55-191I2.Png	[1753.26,896.35,1753.26,896.35,1753.59,895.68,1753.59,895,1753.93,894.33,1753.93,894.33,1753.93,893.32,1753.93,893.32,1753.93,892.65,1753.93,892.65,1753.93,891.64,1753.93,891.64,1753.93,890.97,1753.59,890.3,1753.59,890.3,1753.26,889.29,1752.92,889.29,1752.25,889.29,1751.58,888.96,1750.23,888.62,1749.56,888.62,1748.89,888.62,1748.22,888.29,1747.88,887.95,1747.21,887.61,1746.54,887.28,1745.87,886.9…
8704271	130029	P. arborea	1008399	2018-05-26-02-05-55-191I2.Png	[1743.85,833.53,1750.23,844.61,1750.57,843.94,1750.91,843.27,1751.24,842.6,1751.58,841.93,1751.58,841.93,1751.91,841.25,1752.25,840.58,1752.59,840.25,1752.92,839.91,1753.93,839.24,1754.27,838.9,1755.61,838.23,1755.95,837.89,1756.62,837.56,1757.29,837.22,1757.63,836.89,1757.96,836.55,1757.96,836.55,1758.97,836.21,1759.64,835.88,1759.98,835.54,1760.65,835.21,1760.98,834.87,1761.32,834.54,1762.33,83…
8704272	130030	Blue coral	1008399	2018-05-26-02-05-55-191I2.Png	[934.24,1263.53,934.24,1263.53,933.23,1263.53,931.89,1264.54,931.22,1264.87,930.55,1265.21,930.21,1265.54,929.54,1266.21,928.87,1266.55,928.53,1266.89,927.86,1267.22,927.52,1267.56,926.85,1267.89,926.52,1268.23,926.18,1268.57,925.84,1269.24,925.51,1269.57,925.17,1269.91,924.84,1270.25,923.83,1270.92,923.49,1271.25,923.16,1271.59,922.48,1271.93,921.81,1272.26,921.48,1272.93,920.47,1273.61,919.8,12…
8704273	130029	P. arborea	1008395	2018-04-08-16-10-22-894I1.Png	[2295.13,219.6,2295.13,219.6,2296.47,220.27,2298.48,222.29,2299.16,223.63,2299.16,224.3,2299.83,226.32,2299.83,226.99,2299.83,227.66,2299.83,228.34,2299.16,229.68,2299.16,230.35,2299.16,231.02,2298.48,232.37,2298.48,233.04,2298.48,233.71,2298.48,234.38,2298.48,235.05,2298.48,235.73,2298.48,236.4,2298.48,237.07,2298.48,237.74,2298.48,238.41,2298.48,239.09,2299.16,239.76,2299.16,239.76,2300.5,239.7…
8704274	130030	Blue coral	1008395	2018-04-08-16-10-22-894I1.Png	[2160.08,604.42,2160.08,604.42,2159.07,604.42,2157.73,603.07,2157.73,603.07,2157.73,602.4,2157.73,601.73,2157.73,601.73,2157.73,600.72,2157.73,599.71,2158.06,599.38,2158.06,599.38,2158.06,598.71,2158.73,597.03,2159.07,596.36,2159.41,596.02,2160.08,595.01,2160.41,594.68,2161.42,594,2161.76,593.67,2162.09,593.33,2162.43,593,2162.77,592.66,2162.77,592.66,2162.77,591.99,2162.77,591.32,2162.77,591.32,…
8704276	130030	Blue coral	1008395	2018-04-08-16-10-22-894I1.Png	[383.64,1233.46,383.64,1233.46,382.3,1232.79,381.63,1232.79,378.94,1232.12,378.27,1231.45,377.59,1231.45,376.92,1230.77,376.25,1230.77,374.91,1230.1,374.23,1229.43,373.56,1228.76,372.89,1227.41,372.22,1226.74,371.55,1226.07,370.88,1225.4,370.88,1225.4,370.2,1223.38,370.2,1223.38,370.2,1222.04,368.86,1220.02,368.19,1218.68,367.52,1218.01,366.84,1216.66,366.17,1215.32,365.5,1213.98,365.5,1213.98,36…
8704277	130030	Blue coral	1008395	2018-04-08-16-10-22-894I1.Png	[606.37,1218.85,606.37,1218.85,606.37,1217.84,606.37,1216.5,606.37,1215.82,606.7,1214.82,607.04,1213.81,607.04,1213.81,607.04,1212.46,607.04,1212.46,607.38,1210.11,607.71,1208.43,608.05,1207.76,608.05,1207.09,608.05,1207.09,608.05,1206.42,608.05,1205.75,608.05,1205.07,608.38,1204.07,608.38,1203.39,608.38,1202.39,608.38,1201.71,608.05,1201.04,608.05,1201.04,607.71,1199.7,607.71,1199.7,607.71,1198.…
8704279	130030	Blue coral	1008395	2018-04-08-16-10-22-894I1.Png	[656.09,1201.04,656.09,1201.04,658.44,1199.36,659.45,1198.36,660.12,1197.68,660.79,1196.68,661.13,1196,662.47,1194.32,662.8,1193.99,663.14,1192.98,663.48,1191.64,663.81,1191.3,664.15,1190.63,664.82,1189.96,665.16,1189.62,665.49,1189.29,665.83,1188.61,666.16,1187.94,666.5,1187.61,666.84,1186.93,666.84,1186.93,666.84,1185.93,667.17,1184.92,667.17,1184.92,667.17,1183.91,667.17,1183.24,667.51,1182.57…
8704282	130029	P. arborea	1008393	2018-03-24-07-52-07-794I1.Png	[0,227.16,0.34,538.57,0.67,538.91,1.01,539.25,1.68,539.58,2.02,539.92,2.35,540.25,2.69,540.59,3.36,540.93,4.03,541.26,4.7,541.6,5.38,541.93,5.71,542.61,6.05,542.94,6.38,543.28,6.72,544.29,7.05,544.96,7.39,545.63,7.73,546.64,7.73,547.31,7.73,547.98,7.73,548.99,7.73,549.66,7.73,551,7.73,551.68,7.73,552.35,7.73,553.02,8.06,553.69,8.06,554.36,8.4,555.37,8.73,556.04,9.07,556.38,9.41,556.71,9.74,557.05…
8704283	130031	red bar	1008393	2018-03-24-07-52-07-794I1.Png	[1789.2,647.75,1796.93,686.39,1779.8,695.46,1755.27,702.85,1726.72,708.89,1699.51,714.27,1673.64,718.97,1654.49,723.34,1646.09,683.36,1686.07,673.96,1717.65,668.25,1750.23,661.86,1770.39,656.49,1789.2,647.75]
8704284	130637	Blue bar	1008393	2018-03-24-07-52-07-794I1.Png	[1756.95,483.14,1765.02,526.14,1749.9,533.87,1727.73,538.57,1699.51,545.29,1672.97,551,1650.13,556.71,1630.3,559.4,1620.56,562.09,1612.16,520.1,1639.04,513.38,1662.22,509.68,1689.43,504.31,1722.69,496.25,1738.81,490.54,1756.95,483.14]
8704438	130029	P. arborea	1008402	2018-06-22-02-18-09-475_POS0_I1.Png	[-2.46,1958.19,-1.82,1964.74,0.09,1971.05,2.73,1975.98,2.38,1976.41,0.83,1979.31,-0.13,1982.46,-0.45,1985.74,-0.13,1989.01,0.83,1992.17,2.1,1994.54,1.89,1995.23,1.57,1998.5,1.89,2001.78,2.76,2004.65,2.56,2005.3,2.24,2008.58,2.56,2011.86,3.49,2014.9,1.93,2017.82,0.57,2022.29,0.11,2026.95,0.57,2031.6,1.93,2036.07,3.05,2038.17,2.8,2040.72,3.13,2044.03,2.59,2045.81,2.13,2050.46,2.59,2055.11,2.77,2055…
8704450	130029	P. arborea	1008402	2018-06-22-02-18-09-475_POS0_I1.Png	[1207.7,1082.12,1221.47,1079.1,1222.14,1079.1,1222.48,1079.1,1224.16,1079.1,1225.16,1079.1,1225.16,1079.1,1225.84,1079.1,1225.84,1079.1,1226.84,1079.1,1226.84,1079.1,1228.19,1079.1,1228.86,1079.1,1229.87,1079.1,1230.54,1078.76,1230.54,1078.76,1231.88,1078.76,1232.22,1078.43,1232.89,1078.09,1233.56,1077.75,1234.23,1077.42,1234.23,1077.42,1235.24,1077.42,1235.58,1077.08,1235.58,1077.08,1237.26,1076…
8704453	130029	P. arborea	1008402	2018-06-22-02-18-09-475_POS0_I1.Png	[1152.94,1036.43,1152.94,1036.43,1152.94,1037.11,1153.61,1037.78,1154.28,1038.45,1154.95,1038.79,1155.63,1038.79,1155.63,1038.79,1156.63,1039.12,1156.97,1039.46,1157.98,1039.79,1158.98,1040.13,1158.98,1040.13,1160.33,1040.46,1161,1040.46,1161,1040.46,1161.67,1040.46,1162.34,1040.8,1163.35,1041.14,1164.36,1041.47,1165.03,1041.81,1165.03,1041.81,1165.7,1041.81,1165.7,1041.81,1166.71,1042.14,1166.71…
8704455	134661	Sebastes	1008402	2018-06-22-02-18-09-475_POS0_I1.Png	[914.76,1863.18,914.76,1863.18,915.43,1863.18,918.12,1863.18,918.79,1863.18,919.8,1863.18,920.13,1862.84,920.8,1862.84,920.8,1862.84,921.48,1862.84,921.48,1862.84,922.48,1862.84,923.16,1862.5,923.16,1862.5,924.16,1862.5,925.17,1862.17,926.52,1862.17,927.19,1861.83,927.86,1861.83,927.86,1861.83,928.87,1861.83,929.54,1861.83,930.21,1861.5,931.22,1861.16,931.22,1861.16,931.89,1861.16,932.56,1861.16,…
8704456	130030	Blue coral	1008402	2018-06-22-02-18-09-475_POS0_I1.Png	[509.28,739.46,509.28,739.46,509.95,739.46,511.63,739.8,512.3,740.14,512.98,740.47,513.65,740.81,514.32,741.14,514.99,741.48,516,741.82,516,741.82,517.01,742.15,518.02,742.49,518.69,743.16,518.69,743.5,518.69,744.5,518.69,746.52,518.69,747.19,518.69,747.53,518.69,747.86,518.69,748.2,518.69,748.54,518.69,748.87,518.69,749.54,518.69,749.88,518.69,750.21,518.69,750.55,518.69,751.22,518.69,751.56,518…
8704457	130030	Blue coral	1008402	2018-06-22-02-18-09-475_POS0_I1.Png	[429.66,726.03,429.66,726.03,426.64,726.03,425.63,726.03,423.62,726.03,422.95,726.03,422.27,726.03,421.27,726.03,419.59,726.03,418.91,726.36,418.24,726.36,417.57,726.7,416.9,727.04,416.56,727.37,415.89,727.71,415.55,728.04,414.55,729.05,413.54,729.72,412.53,731.07,411.86,731.74,410.85,732.41,410.52,732.75,410.18,733.08,409.17,733.75,408.84,734.09,408.5,734.43,407.83,734.76,407.49,735.1,407.16,735…
8704459	130637	Blue bar	1008402	2018-06-22-02-18-09-475_POS0_I1.Png	[1608.13,552.01,1616.87,591.99,1662.55,583.59,1689.43,576.2,1728.06,567.13,1746.54,563.77,1761.32,556.71,1752.59,515.06,1731.09,522.11,1707.91,529.5,1685.06,535.21,1658.52,540.25,1630.64,545.96,1612.16,549.32,1608.13,552.01]
8704460	130031	red bar	1008402	2018-06-22-02-18-09-475_POS0_I1.Png	[1785.51,676.64,1794.58,712.59,1781.81,720.32,1762.66,727.71,1739.48,733.08,1713.62,739.13,1668.6,749.21,1652.81,751.56,1643.74,711.25,1667.59,706.88,1699.17,699.49,1721.01,695.12,1748.22,689.75,1770.73,683.7,1785.51,676.64]
8709245	130029	P. arborea	1008398	2018-05-07-06-43-47-612I1.Png	[2446.97,191.38,2446.97,191.38,2448.98,192.05,2449.66,192.05,2451,192.73,2452.34,193.4,2453.69,194.07,2455.03,194.74,2455.03,194.74,2457.72,194.74,2459.06,194.74,2459.06,194.74,2461.08,193.4,2461.75,192.73,2462.42,192.05,2463.09,191.38,2463.77,190.71,2464.44,190.04,2464.44,190.04,2465.78,190.04,2465.78,190.04,2467.13,190.04,2467.13,190.04,2468.47,190.71,2469.14,191.38,2469.81,192.05,2470.48,192.7…
8709310	130030	Blue coral	1008398	2018-05-07-06-43-47-612I1.Png	[0,885.6,2.02,1423.6,2.69,1423.6,4.7,1424.27,5.38,1424.27,6.05,1424.27,8.06,1424.95,8.73,1424.95,10.08,1425.62,10.75,1425.62,12.77,1426.96,13.44,1426.96,14.78,1427.63,16.13,1428.3,16.8,1428.3,17.47,1428.3,18.14,1428.3,19.48,1428.3,20.16,1428.3,20.83,1428.3,21.5,1428.3,22.17,1428.3,22.84,1428.3,23.52,1428.3,24.19,1428.3,24.86,1428.3,26.2,1428.3,26.88,1428.3,27.55,1428.3,28.89,1428.3,30.23,1428.3,3…
8709316	130029	P. arborea	1008394	2018-03-24-10-50-07-885I1.Png	[1542.63,1572.25,1545.65,1584.35,1545.65,1585.02,1545.65,1586.36,1545.98,1587.37,1546.32,1588.38,1546.32,1589.05,1546.32,1589.72,1546.66,1590.06,1547.33,1590.73,1547.33,1592.07,1547.66,1592.75,1548,1593.42,1548.34,1594.43,1548.67,1594.76,1549.01,1596.44,1549.01,1597.11,1549.34,1597.79,1549.68,1598.46,1550.02,1599.46,1550.69,1600.14,1551.02,1600.47,1551.36,1600.81,1551.7,1601.14,1552.03,1601.48,15…
8709317	130030	Blue coral	1008394	2018-03-24-10-50-07-885I1.Png	[2162.77,604.42,2162.77,604.42,2162.09,603.75,2161.09,602.74,2160.75,602.07,2160.75,602.07,2160.41,601.06,2160.08,600.05,2160.08,600.05,2159.74,599.04,2159.74,599.04,2160.08,597.7,2160.08,596.69,2160.08,596.02,2160.41,595.35,2160.41,594.68,2160.75,594.34,2161.09,594,2161.42,593.67,2161.76,593.33,2162.09,592.66,2162.43,592.32,2163.1,591.32,2163.44,590.64,2163.44,590.64,2164.11,589.3,2164.45,588.63…
8709318	130030	Blue coral	1008394	2018-03-24-10-50-07-885I1.Png	[648.7,1225.23,648.7,1225.23,648.02,1224.89,647.02,1223.89,646.01,1222.54,645,1221.54,644.33,1220.86,643.99,1220.53,643.32,1219.52,642.98,1218.85,642.31,1218.18,641.98,1217.84,640.97,1216.5,640.63,1216.16,639.96,1215.15,639.29,1214.48,638.62,1213.81,637.61,1213.14,637.27,1212.8,636.6,1212.46,635.93,1212.13,635.26,1211.46,634.59,1211.12,633.58,1210.45,633.24,1210.11,632.57,1209.78,632.23,1209.44,6…
8709319	130030	Blue coral	1008392	2018-03-09-19-53-19-816I2.Png	[1264.47,591.32,1264.47,591.32,1264.47,590.31,1264.47,589.97,1264.47,589.64,1264.47,588.63,1264.47,588.63,1264.47,587.96,1264.47,587.96,1264.47,587.29,1264.47,587.29,1264.47,586.61,1264.47,585.94,1264.8,585.27,1264.8,585.27,1264.8,584.6,1264.8,584.6,1264.8,583.93,1264.8,583.93,1265.14,583.25,1265.14,583.25,1265.14,582.58,1265.48,582.25,1265.81,581.57,1265.81,581.57,1266.48,580.57,1266.82,580.23,1…
8709322	130030	Blue coral	1008392	2018-03-09-19-53-19-816I2.Png	[1287.65,656.15,1287.65,656.15,1288.32,655.14,1288.99,654.14,1288.99,654.14,1288.99,653.13,1289.33,652.12,1289.33,652.12,1290,650.78,1290.34,650.44,1290.67,649.77,1291.01,649.1,1291.34,648.76,1291.68,648.43,1291.68,647.75,1292.02,647.42,1292.35,647.08,1292.35,647.08,1292.35,646.41,1292.35,646.41,1292.69,645.74,1292.69,645.74,1292.69,645.07,1293.02,644.73,1293.02,644.73,1293.36,644.06,1293.7,643.7…
8709323	130030	Blue coral	1008392	2018-03-09-19-53-19-816I2.Png	[1295.71,676.31,1295.71,676.31,1296.38,676.31,1296.72,676.31,1298.06,676.31,1298.06,676.31,1299.07,676.31,1299.07,676.31,1299.74,676.31,1299.74,676.31,1300.41,676.31,1300.41,676.31,1301.42,676.64,1301.42,676.64,1302.43,676.98,1302.77,677.32,1303.1,677.65,1303.44,677.99,1303.77,678.66,1304.11,679,1304.45,679.33,1304.45,679.67,1304.78,680,1304.78,680.34,1304.78,680.68,1304.78,681.01,1304.78,681.35,…
8709326	130712	Crustacean	1008396	2018-04-20-08-43-27-231I2.Png	[694.38,346.75,694.38,346.75,695.39,347.09,696.73,347.43,697.41,347.43,698.41,347.43,699.09,347.43,700.09,347.43,701.1,347.43,701.1,347.43,702.11,347.43,702.78,347.43,703.79,347.43,704.46,347.43,705.13,347.76,706.14,347.76,706.81,348.1,706.81,348.1,708.16,348.1,708.83,348.1,709.5,348.43,709.5,348.43,710.17,348.43,711.18,348.77,711.18,348.77,712.19,349.11,712.19,349.11,713.2,349.11,713.2,349.11,71…
8709327	130712	Crustacean	1008402	2018-06-22-02-18-09-475_POS0_I1.Png	[764.59,270.5,764.59,270.5,765.27,268.14,765.6,267.47,764.93,266.46,764.59,265.46,764.59,265.46,764.26,264.45,763.59,263.78,762.91,263.11,762.58,262.77,762.24,262.43,761.91,261.76,761.57,261.43,761.23,261.09,760.9,260.75,760.56,260.75,760.23,260.42,759.89,260.08,759.55,259.75,759.22,259.41,758.55,259.07,758.21,258.4,757.88,257.73,757.88,257.73,757.88,256.39,758.21,255.38,758.55,255.04,758.88,254.…
8709328	130030	Blue coral	971284	2017-12-17-13-30-48-702I2.Png	[1330.31,958.83,1330.31,958.83,1330.31,959.84,1329.98,960.85,1329.64,961.52,1329.64,961.52,1329.64,962.19,1329.3,962.53,1329.3,962.53,1329.3,963.2,1329.3,963.2,1328.97,963.87,1328.97,963.87,1329.3,964.88,1329.64,965.21,1329.98,965.55,1329.98,965.55,1330.65,965.89,1331.32,965.89,1332.33,966.22,1332.33,966.22,1333.34,966.56,1333.34,966.56,1334.01,966.89,1335.02,967.57,1335.02,967.57,1336.02,967.9,1…
8709329	130030	Blue coral	971284	2017-12-17-13-30-48-702I2.Png	[1515.75,1334.07,1516.09,1335.08,1516.42,1335.75,1516.76,1336.43,1517.09,1337.1,1517.77,1338.11,1518.1,1338.78,1518.44,1339.11,1518.77,1340.12,1519.11,1341.13,1519.45,1341.8,1519.78,1342.47,1519.78,1343.14,1519.78,1343.82,1520.12,1344.49,1520.12,1345.16,1520.45,1345.83,1520.45,1346.5,1520.45,1347.18,1520.45,1347.85,1520.45,1348.52,1520.45,1349.19,1520.45,1349.86,1520.45,1350.54,1520.45,1351.21,15…
8709331	130030	Blue coral	971284	2017-12-17-13-30-48-702I2.Png	[1376.34,1299.14,1376.34,1299.14,1375.66,1298.46,1373.98,1298.46,1372.98,1298.13,1372.3,1297.79,1371.97,1297.79,1371.3,1297.79,1370.96,1297.79,1370.63,1297.79,1369.95,1298.13,1369.62,1298.46,1368.61,1299.47,1368.27,1300.14,1368.27,1300.48,1367.94,1300.82,1367.94,1301.49,1367.94,1301.82,1367.94,1302.5,1367.94,1303.17,1367.6,1303.5,1367.6,1303.84,1367.27,1304.18,1366.93,1304.51,1366.93,1304.85,1366…
8709332	130030	Blue coral	971284	2017-12-17-13-30-48-702I2.Png	[1451.25,1234.64,1451.25,1234.64,1451.92,1234.97,1453.27,1235.31,1453.94,1235.64,1454.27,1235.98,1454.95,1236.32,1454.95,1236.32,1455.62,1236.65,1455.95,1236.99,1456.63,1237.32,1456.96,1237.66,1457.3,1238,1457.63,1238.33,1457.97,1239,1458.3,1239.34,1458.3,1239.34,1459.65,1240.01,1460.32,1240.68,1460.99,1241.02,1461.33,1241.36,1462,1241.69,1462.34,1242.03,1463.01,1242.36,1463.34,1242.7,1463.68,124…
8709333	130030	Blue coral	971284	2017-12-17-13-30-48-702I2.Png	[1579.91,1069.69,1587.98,1068.35,1588.65,1068.01,1588.98,1067.68,1590.33,1067,1590.66,1066.67,1590.66,1066.67,1591.34,1066.33,1592.01,1066,1592.34,1065.66,1592.34,1065.66,1593.02,1065.32,1593.35,1065.66,1593.69,1066,1594.02,1066.67,1594.02,1068.01,1594.36,1068.68,1594.7,1069.36,1594.7,1070.03,1595.03,1071.71,1595.37,1072.38,1595.37,1072.71,1595.37,1073.05,1595.37,1073.39,1595.37,1073.72,1595.03,1…
8709334	130030	Blue coral	971284	2017-12-17-13-30-48-702I2.Png	[1622.24,1061.96,1622.24,1061.96,1620.23,1062.64,1619.55,1062.97,1619.22,1063.31,1618.88,1063.64,1618.55,1063.98,1618.21,1064.32,1617.88,1064.99,1617.54,1065.32,1617.2,1065.66,1616.53,1066.67,1616.2,1067,1615.86,1067.68,1615.86,1068.01,1615.52,1068.35,1615.52,1068.68,1615.19,1069.36,1615.19,1069.69,1615.19,1070.03,1615.19,1070.36,1615.19,1070.7,1615.19,1071.04,1615.52,1071.71,1615.86,1072.04,1616…
8709335	130030	Blue coral	971284	2017-12-17-13-30-48-702I2.Png	[1575.88,1159.39,1575.88,1159.39,1576.55,1159.39,1576.89,1160.06,1577.56,1161.07,1577.9,1161.74,1578.23,1162.41,1578.23,1162.75,1578.57,1163.42,1578.91,1164.09,1578.91,1164.43,1578.91,1165.1,1579.24,1165.77,1579.91,1165.77,1580.25,1165.43,1580.92,1165.1,1581.26,1164.76,1581.26,1164.76,1581.93,1164.76,1582.6,1164.43,1582.6,1164.43,1583.27,1164.09,1583.27,1164.09,1583.95,1164.09,1583.95,1164.09,158…
8709336	130030	Blue coral	971284	2017-12-17-13-30-48-702I2.Png	[1648.11,1312.24,1648.11,1312.24,1648.78,1311.9,1649.12,1311.9,1650.13,1313.25,1650.46,1313.92,1650.46,1314.25,1650.46,1314.59,1650.8,1314.93,1650.8,1315.26,1651.13,1315.93,1651.13,1316.27,1651.13,1316.61,1651.13,1316.94,1650.8,1317.61,1650.8,1317.95,1650.13,1318.96,1650.13,1319.29,1649.79,1319.63,1649.79,1319.96,1649.79,1320.3,1649.79,1320.64,1649.45,1320.97,1649.45,1321.64,1649.45,1321.98,1649.…
8709337	130030	Blue coral	971284	2017-12-17-13-30-48-702I2.Png	[1408.25,899.37,1408.25,899.37,1408.92,899.37,1409.26,899.37,1410.27,899.71,1410.27,899.71,1411.61,900.38,1412.28,901.05,1412.62,901.39,1413.29,901.72,1413.63,902.39,1413.63,903.07,1413.96,903.74,1414.3,904.41,1414.63,904.75,1414.97,905.08,1414.97,905.08,1415.98,904.75,1416.65,904.41,1416.98,904.07,1417.32,903.74,1417.99,903.4,1418.33,903.07,1418.66,902.73,1418.66,902.06,1419,901.39,1419,900.71,1…
8709338	130030	Blue coral	971284	2017-12-17-13-30-48-702I2.Png	[1363.23,1003.85,1363.23,1003.85,1363.91,1003.85,1364.58,1004.18,1365.25,1004.52,1365.59,1004.86,1365.92,1005.19,1366.26,1005.53,1367.27,1005.86,1367.6,1006.2,1367.94,1006.54,1368.61,1006.87,1368.61,1006.87,1369.28,1007.21,1370.29,1007.54,1370.96,1007.88,1371.63,1008.21,1371.97,1008.55,1371.97,1008.55,1372.98,1008.89,1372.98,1008.89,1373.98,1009.22,1374.32,1009.56,1374.32,1009.56,1374.99,1009.56,…
8709339	130030	Blue coral	971284	2017-12-17-13-30-48-702I2.Png	[1127.74,890.3,1127.74,890.3,1127.07,890.64,1125.39,890.3,1125.39,890.3,1124.38,890.3,1124.38,890.3,1123.71,890.3,1123.04,890.3,1123.04,890.3,1122.37,889.96,1122.03,889.63,1122.03,889.63,1121.36,889.63,1121.36,889.63,1120.35,889.63,1120.02,889.96,1120.02,889.96,1119.34,890.3,1119.01,890.64,1118.67,890.97,1117.66,891.64,1117.33,891.98,1117.33,892.32,1117.33,892.99,1117.33,893.32,1117.33,893.66,111…
8709340	130030	Blue coral	971284	2017-12-17-13-30-48-702I2.Png	[1166.38,829.5,1166.38,829.5,1166.38,830.5,1166.04,832.18,1166.04,832.52,1165.7,833.19,1165.7,833.53,1165.7,834.2,1165.7,834.54,1165.7,834.87,1165.7,835.21,1165.7,835.88,1165.7,836.21,1165.7,836.55,1165.7,836.89,1165.7,837.22,1165.7,837.56,1165.7,837.89,1165.7,838.23,1165.7,838.57,1165.7,838.9,1165.7,839.24,1165.7,839.57,1165.7,840.25,1165.7,840.58,1165.7,840.92,1166.04,841.25,1166.38,841.93,1166…
8709341	130030	Blue coral	971284	2017-12-17-13-30-48-702I2.Png	[1162.34,859.39,1165.37,856.04,1166.04,856.04,1166.71,855.7,1167.72,855.7,1167.72,855.7,1168.39,855.36,1168.39,855.36,1169.4,855.36,1169.4,855.36,1170.07,855.36,1170.41,855.7,1170.41,855.7,1171.08,855.7,1171.41,856.04,1171.75,856.37,1172.09,857.04,1172.76,857.71,1172.76,857.71,1172.76,858.39,1172.76,858.39,1172.42,859.39,1172.09,859.73,1171.75,860.07,1171.75,860.07,1171.41,860.74,1171.08,861.07,1…
8709342	130030	Blue coral	971284	2017-12-17-13-30-48-702I2.Png	[1171.08,883.58,1171.08,883.58,1170.41,883.92,1170.07,884.25,1169.4,884.93,1169.4,884.93,1169.06,885.6,1168.73,885.93,1168.73,885.93,1168.73,886.94,1168.39,887.61,1168.39,887.61,1168.39,888.62,1168.39,888.62,1168.39,889.29,1168.39,890.3,1168.39,890.97,1168.39,890.97,1168.39,891.98,1168.73,892.32,1169.06,892.99,1169.4,893.66,1169.73,894.33,1169.73,894.33,1169.73,895,1169.73,895,1169.73,895.68,1170…
8709343	130030	Blue coral	971284	2017-12-17-13-30-48-702I2.Png	[1225.16,908.78,1225.16,908.78,1223.15,909.11,1221.47,909.45,1220.46,909.79,1220.13,909.79,1219.45,910.12,1218.78,910.46,1218.45,910.79,1218.45,910.79,1218.11,911.46,1218.11,912.47,1218.11,912.47,1218.11,913.48,1218.11,913.48,1218.11,914.15,1218.11,914.15,1218.11,915.16,1218.45,915.83,1218.45,915.83,1218.78,916.84,1218.78,916.84,1218.78,917.51,1218.78,917.51,1219.12,918.18,1219.12,918.18,1219.12,…
8709344	130030	Blue coral	971284	2017-12-17-13-30-48-702I2.Png	[1526.84,1016.95,1526.84,1016.95,1527.51,1017.62,1527.51,1017.96,1527.51,1018.96,1527.51,1019.3,1527.51,1020.31,1527.51,1020.64,1527.51,1021.32,1527.51,1021.65,1527.51,1021.99,1527.51,1022.66,1527.51,1023.33,1527.51,1024,1527.51,1024.34,1527.51,1025.01,1527.51,1025.68,1527.51,1026.02,1527.51,1026.36,1527.51,1027.03,1527.51,1027.36,1527.51,1028.04,1527.51,1028.37,1527.51,1028.71,1527.51,1029.04,15…
8709345	130030	Blue coral	971284	2017-12-17-13-30-48-702I2.Png	[1597.72,1020.98,1597.72,1020.98,1597.72,1021.65,1597.72,1021.99,1597.72,1023.67,1597.72,1025.01,1597.72,1025.35,1597.72,1025.68,1597.38,1026.36,1597.38,1026.69,1597.38,1027.03,1597.38,1027.36,1597.38,1027.7,1597.38,1028.04,1597.05,1028.37,1597.05,1028.71,1597.05,1029.04,1596.71,1029.38,1596.71,1029.71,1596.38,1030.39,1596.04,1031.39,1596.04,1031.73,1596.04,1032.07,1596.04,1032.74,1595.7,1033.41,…
8709346	130030	Blue coral	971284	2017-12-17-13-30-48-702I2.Png	[1631.31,980,1635.01,988.73,1635.68,988.73,1636.69,987.05,1637.02,986.38,1637.36,985.71,1637.7,985.37,1638.37,984.36,1638.7,984.03,1639.04,983.69,1639.38,983.36,1639.71,983.02,1640.38,982.68,1640.72,982.35,1641.39,981.68,1642.06,981.34,1642.4,981,1642.73,980.67,1643.07,980.33,1643.74,980,1644.41,979.66,1643.74,979.32,1642.73,979.32,1642.06,979.32,1641.73,979.32,1641.05,979.32,1640.72,979.32,1640.…
8709347	130030	Blue coral	971284	2017-12-17-13-30-48-702I2.Png	[1571.52,925.91,1571.52,925.91,1571.85,926.58,1572.19,927.93,1572.19,928.93,1572.19,929.61,1572.19,929.94,1572.19,930.28,1572.19,930.61,1572.19,930.95,1572.19,931.29,1572.19,931.62,1572.19,931.96,1571.85,932.63,1571.52,933.3,1571.18,933.64,1571.18,933.97,1570.84,934.31,1570.84,934.64,1570.51,934.98,1570.51,935.65,1570.17,935.99,1569.84,936.66,1569.5,937,1569.16,937.67,1568.83,938,1568.49,938.34,1…
8709348	130030	Blue coral	971284	2017-12-17-13-30-48-702I2.Png	[1612.16,841.59,1612.16,841.59,1612.5,840.92,1612.5,840.25,1612.84,839.24,1612.84,839.24,1612.84,838.57,1613.17,838.23,1613.17,838.23,1613.51,837.22,1613.51,837.22,1613.51,836.55,1613.84,836.21,1613.84,836.21,1613.84,835.21,1613.84,835.21,1613.84,834.54,1613.84,834.54,1613.84,833.53,1613.84,833.53,1613.84,832.86,1613.84,832.86,1614.18,832.18,1614.52,831.85,1615.19,831.51,1615.52,831.18,1615.86,83…
8709349	130030	Blue coral	971284	2017-12-17-13-30-48-702I2.Png	[1609.48,859.73,1609.48,859.73,1610.15,860.4,1611.16,861.41,1611.49,861.75,1611.83,862.08,1612.16,862.42,1612.84,863.09,1613.17,863.43,1613.17,863.76,1613.51,864.43,1613.51,864.77,1613.51,865.11,1613.51,865.44,1613.51,865.78,1613.51,866.11,1613.51,866.45,1613.51,866.79,1613.51,867.12,1613.51,867.46,1613.51,867.79,1613.17,868.46,1612.84,869.14,1612.84,869.47,1612.5,870.14,1612.5,870.48,1612.16,871…
8709350	130030	Blue coral	971284	2017-12-17-13-30-48-702I2.Png	[1587.3,925.24,1587.3,925.24,1587.98,925.57,1588.31,926.25,1588.98,926.92,1589.32,927.25,1589.32,927.93,1589.32,928.6,1589.32,928.93,1588.98,929.27,1588.65,929.61,1588.65,929.61,1587.98,929.94,1587.64,930.28,1587.3,930.61,1586.63,931.29,1586.3,931.62,1585.96,931.96,1585.29,932.29,1584.95,932.63,1584.62,932.96,1584.28,933.3,1584.28,933.64,1583.95,933.97,1583.95,934.31,1583.95,934.64,1583.95,935.32…
8709351	130030	Blue coral	971284	2017-12-17-13-30-48-702I2.Png	[0.67,1379.76,0.67,1379.76,1.34,1379.76,2.02,1379.76,2.35,1379.76,3.02,1379.76,3.02,1379.76,3.7,1379.76,4.37,1379.76,5.04,1379.43,6.05,1379.09,6.72,1379.09,7.39,1378.75,7.39,1378.75,8.06,1378.75,8.73,1378.75,9.74,1378.42,9.74,1378.42,11.09,1378.08,11.76,1378.08,12.43,1378.08,12.77,1377.75,13.44,1377.75,14.11,1377.75,14.11,1377.75,14.78,1377.75,14.78,1377.75,15.45,1377.75,15.45,1377.75,16.13,1377.…
8709352	130030	Blue coral	971284	2017-12-17-13-30-48-702I2.Png	[28.22,1244.38,28.22,1244.38,29.56,1246.06,30.57,1246.73,31.58,1247.4,32.25,1247.74,32.59,1248.41,32.92,1248.75,33.59,1249.08,34.6,1249.42,35.95,1250.09,38.3,1250.76,38.97,1250.76,38.97,1250.76,39.64,1250.76,40.65,1251.1,41.32,1251.1,41.99,1251.1,41.99,1251.1,42.66,1251.1,43.67,1250.76,44.01,1250.43,44.68,1250.09,45.02,1249.75,45.69,1249.42,47.03,1248.41,48.04,1248.07,48.71,1247.74,49.72,1247.07,…
8709353	130030	Blue coral	971284	2017-12-17-13-30-48-702I2.Png	[41.66,1279.99,50.05,1276.96,50.05,1274.61,50.05,1273.27,49.72,1271.93,49.72,1271.93,49.38,1270.92,49.05,1269.91,48.71,1269.24,48.71,1269.24,48.71,1268.23,49.05,1267.22,49.38,1266.21,49.72,1265.88,49.72,1265.88,51.4,1265.54,52.07,1265.54,53.41,1265.54,54.09,1265.54,54.42,1265.88,54.76,1266.21,55.43,1266.55,55.77,1266.89,56.44,1267.22,57.11,1267.56,57.78,1267.56,58.45,1267.89,58.45,1267.89,59.46,1…
8709355	130030	Blue coral	971284	2017-12-17-13-30-48-702I2.Png	[77.6,1088.5,77.6,1088.5,76.59,1088.84,76.26,1089.18,75.59,1089.51,75.25,1089.85,74.24,1090.86,73.91,1091.19,73.23,1091.53,72.9,1091.86,72.9,1092.2,72.9,1092.87,72.9,1093.21,72.9,1093.88,72.9,1094.55,72.9,1095.22,72.9,1095.56,72.9,1096.23,72.56,1096.9,72.56,1097.24,72.56,1097.91,72.56,1098.58,72.56,1099.25,72.56,1099.59,72.23,1100.26,71.89,1100.93,71.55,1101.61,71.22,1101.94,71.22,1102.28,70.88,1…
8709356	130030	Blue coral	971284	2017-12-17-13-30-48-702I2.Png	[1.34,1013.59,1.34,1013.59,2.35,1013.25,3.7,1012.58,4.03,1012.25,4.7,1011.91,5.71,1011.57,6.72,1011.24,6.72,1011.24,7.39,1011.24,8.73,1011.24,9.41,1011.24,9.41,1011.24,10.08,1011.24,10.75,1011.24,11.42,1011.57,12.43,1012.58,12.43,1012.92,12.43,1013.59,12.09,1014.93,12.09,1015.27,12.43,1016.28,12.77,1016.61,13.44,1017.29,13.77,1017.96,14.11,1018.63,14.78,1019.3,15.12,1019.64,15.79,1020.31,16.46,10…
8709357	130030	Blue coral	971284	2017-12-17-13-30-48-702I2.Png	[38.97,1076.75,38.97,1076.75,39.64,1076.75,41.99,1076.75,43.67,1076.75,44.34,1076.75,45.02,1076.41,45.69,1076.41,47.03,1076.41,47.03,1076.41,48.71,1076.41,49.38,1076.75,50.05,1076.75,51.06,1077.08,52.07,1077.08,53.08,1077.42,53.75,1077.75,54.42,1078.09,55.09,1078.43,55.43,1078.76,56.1,1079.1,56.77,1079.43,57.78,1079.77,58.79,1079.77,58.79,1079.77,60.13,1080.11,60.13,1080.11,61.14,1080.44,61.14,10…
8711591	130029	P. arborea	1008392	2018-03-09-19-53-19-816I2.Png	[1281.94,1490.62,1281.94,1490.62,1280.93,1490.29,1280.59,1490.29,1279.92,1490.29,1279.59,1490.29,1279.25,1490.29,1278.91,1490.29,1278.58,1490.29,1278.24,1490.62,1277.91,1490.62,1277.23,1490.96,1276.9,1490.96,1276.56,1491.29,1276.23,1491.29,1275.55,1491.63,1274.88,1491.96,1274.88,1492.3,1274.55,1492.97,1274.55,1493.31,1274.21,1493.64,1273.88,1493.98,1273.54,1494.32,1273.2,1494.65,1274.21,1494.65,1…
8711592	130030	Blue coral	1008392	2018-03-09-19-53-19-816I2.Png	[1263.8,1072.71,1263.8,1072.71,1261.78,1074.06,1261.45,1074.39,1260.44,1075.07,1260.1,1075.74,1259.77,1076.41,1259.43,1077.08,1259.43,1077.75,1259.09,1078.09,1258.76,1078.76,1258.42,1079.1,1258.09,1079.43,1257.75,1079.77,1257.41,1080.11,1257.41,1080.44,1256.74,1081.11,1256.41,1081.45,1256.07,1081.79,1255.73,1082.12,1255.06,1082.46,1255.06,1082.46,1254.39,1082.79,1254.39,1082.79,1253.38,1083.13,12…
8711594	130712	Crustacean	1008392	2018-03-09-19-53-19-816I2.Png	[754.18,392.78,754.18,392.78,752.5,390.76,751.83,389.42,751.16,388.07,751.16,387.4,751.16,386.73,750.82,386.06,750.82,386.06,750.82,384.71,750.82,384.71,750.48,384.04,750.48,383.37,750.15,383.04,750.15,382.36,750.15,382.36,750.15,381.69,750.15,381.02,750.48,380.35,752.16,379.68,752.16,379.68,753.51,379.34,753.51,379.34,754.18,379.34,754.18,379.34,754.85,379.34,754.85,379.34,755.52,379.34,755.52,3…
8711595	130029	P. arborea	1008392	2018-03-09-19-53-19-816I2.Png	[360.8,931.62,360.8,931.62,360.13,932.29,359.12,933.3,359.12,933.3,358.78,933.97,358.45,934.31,358.45,934.31,358.11,934.98,357.77,935.32,357.77,935.32,357.44,935.99,357.1,936.32,356.77,936.66,356.43,937,356.09,937.33,355.76,937.67,355.42,938,355.09,938.34,354.75,938.68,354.75,938.68,353.74,939.01,353.74,939.01,353.07,939.01,352.4,939.01,351.73,939.01,351.73,939.01,350.38,938.68,350.38,938.68,349.…
8711596	130637	Blue bar	1008392	2018-03-09-19-53-19-816I2.Png	[2312.59,603.41,2319.31,650.11,2289.41,658.5,2237.01,666.9,2204.09,673.29,2169.48,679,2145.63,683.7,2138.91,639.02,2170.83,632.97,2220.21,625.92,2270.27,615.17,2312.59,603.41]
8711597	130031	red bar	1008392	2018-03-09-19-53-19-816I2.Png	[2338.13,782.13,2343.5,822.44,2311.92,830.84,2250.45,843.27,2172.51,853.35,2165.79,810.01,2204.09,803.96,2245.74,798.59,2301.17,790.53,2334.77,781.79,2338.13,782.13]
8711598	130030	Blue coral	1008392	2018-03-09-19-53-19-816I2.Png	[1261.11,708.56,1261.11,708.56,1264.13,709.23,1264.13,709.23,1265.14,709.57,1265.81,710.24,1266.15,710.57,1266.48,710.91,1267.16,711.25,1267.49,711.58,1267.83,711.92,1268.5,712.25,1269.17,712.93,1269.17,713.26,1269.17,713.93,1269.17,714.61,1269.17,714.94,1269.17,715.28,1269.17,715.61,1269.17,715.95,1269.17,716.29,1269.17,716.62,1269.17,716.96,1268.84,717.63,1268.84,717.96,1268.84,718.3,1268.84,71…
8711599	130030	Blue coral	1008390	2018-02-17-16-10-01-831I1.Png	[4.03,1271.09,4.03,1271.09,5.38,1270.41,6.05,1270.41,6.72,1269.74,8.73,1267.73,10.08,1267.05,10.75,1266.38,12.09,1265.71,13.44,1265.04,14.11,1264.37,15.45,1263.7,16.8,1263.02,16.8,1263.02,18.14,1262.35,18.14,1262.35,20.16,1261.68,21.5,1261.01,22.17,1260.34,23.52,1259.66,24.19,1258.99,25.53,1257.65,25.53,1257.65,26.2,1256.3,26.2,1256.3,26.88,1254.29,27.55,1252.95,28.22,1252.27,28.89,1250.93,28.89,…
8711600	130030	Blue coral	1008390	2018-02-17-16-10-01-831I1.Png	[7.39,1189.12,14.78,1174.34,14.11,1172.99,13.44,1172.32,11.42,1171.65,10.08,1170.98,8.73,1170.3,6.72,1169.63,6.72,1169.63,5.38,1169.63,4.7,1168.96,4.7,1167.62,4.7,1166.27,4.7,1164.93,4.7,1163.59,5.38,1162.24,5.38,1162.24,5.38,1160.9,6.05,1159.55,6.72,1158.88,7.39,1158.21,7.39,1158.21,9.41,1157.54,9.41,1157.54,10.75,1157.54,12.77,1157.54,14.11,1157.54,14.11,1157.54,15.45,1157.54,16.8,1157.54,16.8,…
8711601	130030	Blue coral	1008390	2018-02-17-16-10-01-831I1.Png	[1.34,1111.35,1.34,1111.35,2.02,1111.01,2.69,1110.68,3.36,1110.68,4.03,1110.34,4.03,1110.34,4.7,1110.34,5.38,1110,5.38,1110,6.72,1109.67,6.72,1109.67,7.39,1109.67,8.06,1109.33,8.73,1109,8.73,1109,9.74,1108.66,10.41,1108.32,11.09,1107.99,11.42,1107.65,12.09,1106.98,12.77,1106.64,13.1,1106.31,13.77,1105.64,14.11,1104.96,14.45,1104.63,14.78,1104.29,14.78,1104.29,15.12,1103.29,15.45,1102.61,15.79,110…
8711602	130030	Blue coral	1008390	2018-02-17-16-10-01-831I1.Png	[1.01,1066.67,1.01,1066.67,2.02,1066.67,3.36,1066.33,4.03,1066.33,4.7,1066,6.05,1065.66,7.05,1065.32,7.39,1064.99,8.06,1064.65,8.4,1064.32,8.73,1063.98,9.07,1063.64,9.41,1063.31,9.74,1062.97,10.08,1062.64,10.75,1062.64,12.43,1062.64,14.11,1062.64,14.78,1062.64,14.78,1062.64,15.45,1062.64,16.13,1062.3,16.13,1062.3,17.13,1061.96,17.8,1061.63,18.81,1061.29,19.15,1060.96,19.48,1060.62,19.82,1060.29,2…
8711603	130030	Blue coral	1008390	2018-02-17-16-10-01-831I1.Png	[1.68,978.32,1.68,978.32,2.35,977.64,3.7,977.64,4.7,977.31,4.7,977.31,5.71,977.31,6.05,976.97,6.72,976.97,7.73,976.3,7.73,976.3,8.4,976.3,9.41,975.63,9.74,975.29,10.41,974.96,10.75,974.62,11.42,974.29,11.42,974.29,12.09,973.95,12.77,973.61,13.77,972.94,14.11,972.61,14.45,972.27,14.78,971.93,14.78,971.26,14.78,971.26,14.45,969.92,14.45,969.92,14.45,968.24,14.45,968.24,14.45,967.23,14.11,965.89,14.…
8711604	130030	Blue coral	1008390	2018-02-17-16-10-01-831I1.Png	[1592.01,568.14,1592.01,568.14,1591,568.47,1589.99,568.47,1589.32,568.47,1588.65,568.47,1587.98,568.47,1587.3,568.14,1587.3,568.14,1586.63,568.14,1585.96,567.8,1585.96,567.8,1584.95,567.46,1584.28,567.46,1584.28,567.46,1583.61,567.46,1583.61,567.46,1582.94,567.46,1581.93,567.8,1581.59,568.14,1581.26,568.47,1580.92,568.81,1580.92,569.14,1580.59,569.48,1580.59,569.82,1580.25,570.15,1580.25,570.49,1…
8711605	130030	Blue coral	1008386	2018-01-22-15-08-23-973I1.Png	[1137.82,826.81,1137.82,826.81,1138.49,826.81,1139.5,828.15,1139.84,828.49,1140.17,828.82,1140.17,828.82,1140.51,830.17,1140.84,830.5,1141.18,830.84,1141.52,831.18,1141.85,831.51,1142.52,831.85,1143.53,832.52,1143.87,832.86,1144.2,833.19,1144.54,833.53,1144.54,833.53,1144.88,834.54,1144.88,834.54,1144.88,835.54,1144.88,835.54,1144.88,836.21,1144.54,836.55,1144.2,837.56,1143.87,837.89,1143.87,837.…
8711606	130030	Blue coral	1008386	2018-01-22-15-08-23-973I1.Png	[1086.42,847.3,1086.42,847.3,1085.75,847.97,1085.41,847.97,1084.41,848.31,1083.73,848.31,1083.06,848.31,1082.73,848.31,1082.05,848.31,1081.72,848.31,1080.38,847.97,1080.04,847.97,1079.37,847.97,1079.03,847.97,1078.7,847.97,1078.36,848.31,1078.02,848.64,1077.69,848.98,1077.35,849.32,1077.02,849.65,1077.02,849.99,1077.02,850.32,1076.68,850.66,1076.68,851,1076.34,851.33,1076.34,852,1076.34,852.34,10…
8711608	130030	Blue coral	1008386	2018-01-22-15-08-23-973I1.Png	[880.83,833.86,880.83,833.86,881.5,833.86,882.84,835.21,883.52,835.88,884.19,836.55,884.52,837.22,884.52,837.56,884.52,837.89,884.86,838.23,885.2,838.9,885.53,839.24,885.53,839.57,885.87,840.58,885.87,841.25,885.53,841.93,884.86,843.27,884.52,843.94,884.52,844.28,884.52,844.61,884.52,844.95,884.19,845.29,883.85,845.96,883.85,846.29,883.52,846.96,883.18,847.3,882.84,847.64,882.84,847.97,882.51,848…
8711609	130030	Blue coral	1008386	2018-01-22-15-08-23-973I1.Png	[848.58,914.82,848.58,914.82,848.24,915.5,848.24,916.17,847.91,916.84,847.57,917.85,847.23,918.52,847.23,918.86,847.23,919.53,847.57,919.86,847.91,919.53,848.24,919.19,848.91,918.86,848.91,918.86,849.92,918.52,849.92,918.52,850.93,918.18,850.93,918.18,851.6,918.18,852.27,918.18,852.95,918.18,852.95,918.18,853.95,918.52,854.29,918.86,854.96,919.19,855.63,919.53,855.97,919.86,856.3,920.2,856.64,920…
8711610	130030	Blue coral	1008386	2018-01-22-15-08-23-973I1.Png	[829.09,933.3,835.48,952.45,835.48,953.12,835.48,953.46,835.48,953.79,835.48,954.13,835.48,954.8,835.48,955.14,835.48,955.47,835.48,955.81,835.48,956.14,835.48,956.48,835.14,956.82,835.14,957.15,835.14,957.49,834.8,957.82,834.8,958.16,834.47,958.5,834.13,958.83,833.8,959.17,833.46,959.5,833.46,959.84,833.13,960.18,832.79,960.51,832.45,960.85,832.12,961.18,831.78,961.18,831.45,961.52,831.11,961.86…
8711611	130030	Blue coral	1008386	2018-01-22-15-08-23-973I1.Png	[884.52,985.71,884.52,985.71,885.2,986.04,885.53,986.04,886.54,986.04,887.21,986.04,887.88,986.38,887.88,986.38,888.55,986.38,889.56,986.71,890.23,987.05,890.91,987.39,891.58,987.72,891.91,988.06,892.25,988.39,892.92,988.39,893.59,988.73,894.27,989.07,894.6,990.07,894.94,990.75,894.94,991.08,895.27,991.75,895.61,992.09,895.95,992.76,895.95,993.1,896.28,993.77,896.62,994.44,896.95,995.11,896.95,99…
8711612	130030	Blue coral	1008386	2018-01-22-15-08-23-973I1.Png	[970.19,1020.31,970.19,1020.31,970.86,1020.31,971.53,1020.98,971.53,1022.32,971.87,1023,971.87,1024,972.2,1024.68,972.54,1026.02,972.54,1026.36,972.54,1027.03,972.54,1027.7,972.88,1028.04,972.88,1028.37,972.88,1029.04,972.88,1029.38,972.88,1029.71,972.88,1030.05,972.88,1030.72,972.88,1031.06,972.88,1031.39,972.54,1032.07,972.54,1032.4,972.54,1032.74,972.2,1033.41,972.2,1033.75,972.2,1034.08,972.2…
8711613	130030	Blue coral	1008386	2018-01-22-15-08-23-973I1.Png	[951.04,1077.08,951.04,1077.08,952.05,1077.42,952.38,1077.75,952.38,1079.1,952.38,1079.1,952.38,1080.11,952.38,1080.78,952.38,1081.45,952.38,1081.45,952.38,1082.12,952.38,1082.79,952.38,1083.46,952.38,1083.46,952.38,1084.81,952.38,1084.81,952.38,1085.48,952.38,1086.15,952.38,1086.15,952.38,1086.82,952.05,1087.83,952.05,1088.5,952.05,1088.5,952.05,1089.18,952.05,1089.18,952.05,1089.85,952.05,1089.…
8711614	130030	Blue coral	1008386	2018-01-22-15-08-23-973I1.Png	[986.31,1117.06,986.31,1117.06,986.98,1117.39,987.66,1119.41,987.99,1120.42,987.99,1120.42,988.33,1121.43,988.66,1122.1,989.34,1123.11,990.01,1124.11,990.34,1124.79,990.34,1124.79,990.68,1125.79,991.02,1126.13,991.35,1126.8,991.35,1126.8,991.35,1127.47,991.69,1128.14,992.02,1128.82,992.36,1129.49,992.7,1130.16,993.03,1130.5,993.7,1131.17,993.7,1131.17,994.04,1132.18,994.38,1132.85,994.71,1133.52,…
8711615	130030	Blue coral	1008386	2018-01-22-15-08-23-973I1.Png	[1002.1,1240.68,1002.1,1240.68,1002.1,1241.36,1003.45,1242.36,1003.78,1242.7,1004.12,1243.37,1004.45,1244.04,1005.8,1245.05,1006.13,1245.39,1007.81,1246.06,1008.48,1246.39,1009.16,1246.73,1009.83,1247.07,1009.83,1247.07,1010.84,1247.07,1011.51,1247.4,1011.84,1247.74,1011.84,1247.74,1012.85,1248.07,1012.85,1248.07,1014.2,1248.07,1014.87,1248.41,1014.87,1248.41,1015.88,1248.41,1015.88,1248.41,1016.…
8711616	130030	Blue coral	1008386	2018-01-22-15-08-23-973I1.Png	[927.86,1168.46,927.86,1168.46,926.85,1170.47,926.85,1171.14,926.85,1171.82,926.85,1172.49,926.85,1172.49,926.85,1173.5,926.85,1174.17,926.85,1174.17,926.85,1175.18,926.85,1175.18,927.19,1175.85,927.52,1176.52,927.52,1176.52,927.52,1177.19,928.2,1178.54,928.53,1178.87,929.2,1179.54,929.88,1179.88,930.55,1180.21,931.22,1180.89,931.55,1181.22,932.56,1181.89,932.9,1182.23,933.23,1183.24,933.57,1184.…
8711617	130030	Blue coral	1008386	2018-01-22-15-08-23-973I1.Png	[930.55,1188.61,930.55,1188.61,931.55,1190.63,931.89,1190.96,932.23,1191.64,932.56,1192.31,932.9,1192.98,933.23,1193.65,933.57,1194.32,933.91,1195,934.24,1195.67,934.58,1196.34,934.91,1197.01,934.91,1197.01,935.25,1198.02,935.25,1198.02,935.25,1198.69,935.25,1199.36,935.25,1199.36,935.25,1200.71,934.91,1201.04,934.91,1201.04,934.58,1201.71,934.58,1201.71,934.24,1203.06,934.24,1203.06,933.91,1204.…
8711618	130030	Blue coral	1008386	2018-01-22-15-08-23-973I1.Png	[986.65,1178.87,987.32,1189.96,987.32,1190.63,987.66,1190.96,990.34,1191.64,991.02,1191.64,992.36,1191.3,993.7,1190.96,993.7,1190.96,994.38,1190.96,995.38,1190.96,996.05,1190.96,996.73,1190.96,996.73,1190.96,998.07,1190.63,998.07,1190.63,999.08,1190.63,999.75,1190.63,999.75,1190.63,1000.76,1190.63,1000.76,1190.63,1001.77,1190.63,1002.44,1190.63,1002.44,1190.63,1003.45,1190.63,1003.45,1190.63,1004…
8711621	130030	Blue coral	1008386	2018-01-22-15-08-23-973I1.Png	[1158.65,1259.5,1158.65,1259.5,1158.65,1258.82,1158.98,1256.81,1159.32,1256.47,1159.66,1256.14,1159.99,1255.46,1160.33,1255.13,1160.66,1254.79,1160.66,1254.79,1161.67,1254.46,1161.67,1254.46,1162.68,1254.12,1163.35,1253.79,1163.69,1253.45,1164.36,1253.11,1164.7,1252.78,1165.37,1252.44,1165.7,1252.11,1166.04,1251.77,1166.38,1251.1,1166.71,1250.76,1167.05,1250.43,1168.39,1249.75,1169.06,1249.42,117…
8711622	130030	Blue coral	1008386	2018-01-22-15-08-23-973I1.Png	[1137.48,1182.23,1137.48,1182.23,1138.16,1182.57,1139.84,1183.24,1140.84,1183.24,1142.19,1183.24,1142.19,1183.24,1143.53,1183.57,1143.53,1183.57,1144.54,1183.91,1145.55,1184.58,1146.22,1185.25,1146.55,1185.59,1146.89,1185.93,1146.89,1185.93,1147.23,1186.93,1147.23,1186.93,1147.56,1187.94,1147.9,1188.28,1147.9,1188.28,1147.9,1188.95,1147.9,1188.95,1147.9,1189.96,1147.9,1189.96,1147.9,1191.3,1147.9…
8711623	130029	P. arborea	1008390	2018-02-17-16-10-01-831I1.Png	[1018.56,714.61,1021.92,717.96,1022.26,717.96,1022.59,717.96,1022.93,717.96,1023.6,718.3,1023.94,718.97,1024.27,719.64,1024.27,720.32,1024.27,721.32,1023.94,721.66,1023.6,722,1023.27,722.33,1022.59,722.67,1022.26,723,1021.92,723.34,1021.59,723.68,1021.25,724.68,1021.25,725.36,1021.59,726.7,1022.26,728.71,1022.59,729.39,1022.93,730.06,1022.93,730.73,1023.27,731.74,1023.6,732.07,1024.61,733.08,1024…
8711624	130637	Blue bar	1008390	2018-02-17-16-10-01-831I1.Png	[2750.32,489.19,2750.66,536.22,2686.16,548.32,2680.45,498.93,2750.32,489.19]
8711625	130031	red bar	1008390	2018-02-17-16-10-01-831I1.Png	[2750.32,674.63,2750.32,722,2701.27,727.37,2697.24,680.34,2750.32,674.63]
8711634	130029	P. arborea	1008386	2018-01-22-15-08-23-973I1.Png	[418.58,1011.91,418.91,1012.25,419.25,1012.58,419.59,1013.25,419.92,1013.93,420.59,1015.27,420.93,1015.61,421.27,1016.28,421.6,1016.61,421.94,1017.29,422.27,1017.96,422.61,1018.96,422.95,1019.64,423.62,1020.64,423.95,1020.98,424.29,1020.98,424.63,1021.32,425.3,1021.32,425.63,1021.32,425.97,1021.65,426.64,1021.65,427.31,1021.65,427.65,1021.65,428.66,1021.99,429.66,1021.99,430,1021.99,430.34,1021.9…
8711635	130031	red bar	1008386	2018-01-22-15-08-23-973I1.Png	[2196.02,872.16,2204.09,909.79,2190.65,918.18,2168.81,924.57,2136.56,931.29,2099.95,938,2073.07,941.7,2051.23,943.04,2043.17,902.73,2074.75,899.04,2125.81,890.3,2166.8,883.58,2182.25,878.88,2196.02,872.16]
8711636	130637	Blue bar	1008386	2018-01-22-15-08-23-973I1.Png	[2166.46,706.88,2173.85,750.55,2153.7,758.28,2133.88,761.64,2109.35,767.01,2079.79,772.72,2056.27,777.76,2037.8,781.12,2019.66,783.81,2011.93,741.82,2030.74,737.45,2062.66,733.08,2090.88,728.38,2124.13,720.99,2146.3,714.94,2166.46,706.88]
8712131	130029	P. arborea	971284	2017-12-17-13-30-48-702I2.Png	[1543.63,1664.3,1543.63,1664.3,1542.29,1664.3,1540.27,1664.64,1539.94,1664.64,1539.6,1664.64,1539.27,1664.64,1538.59,1664.64,1537.92,1664.64,1537.25,1664.64,1536.58,1664.64,1535.91,1664.64,1535.57,1664.64,1535.23,1664.64,1534.56,1664.64,1534.23,1664.64,1533.55,1664.64,1533.22,1664.64,1532.55,1664.3,1531.54,1663.96,1531.2,1663.63,1530.87,1663.29,1530.53,1662.96,1530.2,1662.62,1529.19,1661.95,1528.…
8712132	130029	P. arborea	971284	2017-12-17-13-30-48-702I2.Png	[0.67,1903.15,1.01,2077.17,1.68,2077.17,2.69,2077.17,4.03,2076.5,4.7,2076.16,5.71,2075.82,6.72,2075.49,7.73,2075.49,8.73,2075.15,10.08,2074.82,11.76,2074.48,13.1,2074.48,14.78,2074.48,15.45,2074.48,15.8,2074.48,16.17,2074.03,18.72,2071.94,21.62,2070.38,23.73,2069.74,24.91,2068.31,25.36,2067.95,27.26,2065.63,29.81,2063.54,30.98,2062.91,31.22,2062.46,33.31,2059.92,35.85,2057.83,36.53,2057.46,37,205…
8712133	130031	red bar	971284	2017-12-17-13-30-48-702I2.Png	[2748.64,1018.46,2747.97,1062.8,2690.19,1069.52,2639.13,1072.21,2593.44,1073.55,2587.39,1025.18,2651.22,1022.49,2713.7,1018.46,2748.64,1018.46]
8712134	130637	Blue bar	971284	2017-12-17-13-30-48-702I2.Png	[2750.66,820.93,2749.31,870.65,2692.88,878.04,2633.75,884.09,2589.41,888.12,2572.61,890.13,2567.23,843.1,2614.94,837.05,2663.98,833.02,2691.53,829.66,2750.66,820.93]
8712141	130030	Blue coral	971289	2017-12-30-05-00-56-084I2.Png	[0.67,1503.39,0.67,1503.39,1.34,1503.72,1.68,1504.06,4.7,1505.07,6.05,1505.4,7.73,1505.74,8.4,1506.07,9.74,1506.41,10.41,1507.08,11.09,1507.42,11.42,1507.75,12.09,1508.09,12.09,1508.09,13.77,1508.76,15.45,1509.43,15.79,1509.77,16.8,1510.11,17.47,1510.11,18.48,1510.44,18.48,1510.44,19.48,1510.44,20.49,1510.78,21.5,1510.78,22.17,1511.11,22.84,1511.45,23.52,1511.79,24.52,1512.12,25.53,1512.46,26.54,…
8712142	130030	Blue coral	971146	2019-03-17-16-29-14-518_POS0_I2.Png	[1149.24,782.46,1149.24,782.46,1151.26,782.8,1152.94,783.47,1153.61,783.81,1155.29,784.48,1155.96,784.82,1156.63,785.15,1157.64,785.82,1158.31,786.5,1158.65,786.83,1159.32,787.17,1159.99,787.5,1160.66,787.84,1161,788.18,1161.67,788.85,1162.01,789.52,1162.34,789.86,1162.34,789.86,1162.68,790.86,1163.02,791.54,1163.02,791.54,1163.02,792.21,1163.02,793.21,1163.02,793.21,1163.02,793.89,1163.02,793.89…
8712143	130030	Blue coral	971146	2019-03-17-16-29-14-518_POS0_I2.Png	[1338.71,775.75,1338.71,775.75,1339.38,775.75,1341.06,775.41,1341.73,775.41,1341.73,775.41,1342.74,775.07,1342.74,775.07,1343.75,775.07,1345.09,775.07,1345.09,775.07,1346.1,775.07,1346.77,775.07,1347.45,775.41,1348.12,775.41,1348.79,775.41,1349.46,775.41,1349.46,775.41,1350.47,775.75,1351.14,776.08,1351.14,776.08,1352.15,776.42,1352.48,776.75,1352.82,777.09,1353.83,778.43,1354.16,778.77,1354.84,7…
8712144	130030	Blue coral	971146	2019-03-17-16-29-14-518_POS0_I2.Png	[1367.6,907.43,1367.6,907.43,1367.94,908.44,1367.94,908.78,1367.94,909.79,1367.94,910.46,1367.94,911.13,1368.27,911.8,1368.61,912.81,1368.95,913.48,1368.95,913.48,1368.95,914.15,1368.95,914.15,1369.28,915.5,1369.62,915.83,1369.95,916.17,1370.29,916.5,1370.63,917.18,1370.63,917.18,1370.63,917.85,1370.96,919.19,1371.3,919.53,1371.3,919.53,1371.3,920.2,1371.3,920.2,1371.3,920.87,1371.3,920.87,1371.3…
8712145	130030	Blue coral	971146	2019-03-17-16-29-14-518_POS0_I2.Png	[1390.78,899.37,1390.78,899.37,1390.11,899.71,1390.11,900.04,1389.77,900.71,1389.44,901.39,1389.44,901.39,1389.1,902.39,1388.77,903.07,1388.43,903.4,1388.43,903.4,1388.43,904.07,1388.43,904.07,1388.43,904.75,1388.43,904.75,1388.09,905.42,1388.09,906.09,1388.43,906.76,1388.77,907.1,1389.1,907.43,1389.1,907.43,1389.44,908.44,1389.44,908.44,1389.44,909.11,1389.44,909.79,1389.44,909.79,1389.44,910.79…
8712146	130030	Blue coral	971146	2019-03-17-16-29-14-518_POS0_I2.Png	[1358.53,1003.18,1358.53,1003.18,1358.53,1003.85,1358.87,1006.54,1359.2,1007.21,1359.2,1007.54,1359.54,1008.55,1359.54,1009.22,1359.54,1009.89,1359.54,1010.9,1359.88,1011.91,1359.88,1012.58,1359.88,1012.92,1359.88,1013.59,1359.88,1013.93,1359.88,1014.26,1359.88,1014.6,1359.88,1014.93,1359.88,1015.27,1359.88,1015.61,1359.54,1016.61,1359.54,1016.95,1359.54,1017.62,1359.54,1017.96,1359.2,1018.63,135…
8712147	130030	Blue coral	971146	2019-03-17-16-29-14-518_POS0_I2.Png	[1394.48,991.08,1394.48,991.08,1395.15,991.08,1395.48,990.75,1395.82,990.75,1396.49,990.41,1396.49,990.41,1397.16,990.07,1397.16,990.07,1397.84,989.74,1397.84,989.74,1398.51,989.74,1399.18,989.74,1399.18,989.74,1399.85,989.74,1399.85,989.74,1400.52,989.74,1400.52,989.74,1401.2,989.74,1401.2,989.74,1402.2,989.74,1402.2,989.74,1403.55,990.07,1403.55,990.07,1404.55,990.41,1404.55,990.41,1405.23,990.…
8712148	130030	Blue coral	971146	2019-03-17-16-29-14-518_POS0_I2.Png	[1429.75,1004.52,1429.75,1004.52,1430.09,1005.19,1429.75,1007.21,1429.41,1008.55,1429.41,1009.22,1429.08,1010.23,1428.74,1011.24,1428.74,1011.57,1428.41,1011.91,1428.41,1012.25,1428.07,1012.58,1428.07,1012.92,1427.73,1013.59,1427.73,1013.93,1427.73,1014.26,1427.73,1014.6,1427.73,1014.93,1428.07,1015.27,1428.41,1015.61,1429.41,1015.61,1430.09,1015.94,1430.09,1015.94,1430.76,1015.94,1431.43,1015.94…
8712149	130030	Blue coral	971146	2019-03-17-16-29-14-518_POS0_I2.Png	[1329.64,1178.54,1329.64,1178.54,1328.97,1178.54,1328.3,1178.54,1326.62,1178.54,1326.28,1178.54,1325.61,1178.54,1325.27,1178.54,1324.6,1178.54,1323.93,1178.87,1323.59,1179.21,1323.26,1179.21,1322.59,1179.54,1322.25,1179.88,1321.91,1180.21,1321.58,1180.55,1320.91,1180.89,1320.57,1181.22,1320.23,1181.89,1319.56,1182.57,1319.23,1183.57,1319.23,1183.91,1318.89,1184.58,1318.89,1184.92,1318.89,1185.25,…
8712150	130030	Blue coral	971146	2019-03-17-16-29-14-518_POS0_I2.Png	[1457.3,1127.14,1457.3,1127.14,1456.29,1127.47,1454.95,1128.14,1454.61,1128.48,1453.94,1128.82,1453.6,1129.15,1452.93,1129.49,1452.26,1130.5,1451.92,1130.83,1451.59,1131.17,1451.25,1131.5,1449.91,1132.51,1448.9,1132.85,1448.23,1133.52,1447.55,1134.19,1447.22,1134.53,1446.88,1135.2,1446.55,1135.54,1445.88,1136.54,1445.54,1136.88,1444.87,1137.55,1444.53,1138.22,1443.86,1138.89,1443.19,1139.23,1442.…
8712151	130030	Blue coral	971146	2019-03-17-16-29-14-518_POS0_I2.Png	[1379.02,781.79,1379.02,781.79,1379.7,781.79,1380.03,781.79,1381.71,781.12,1382.38,780.79,1382.38,780.79,1383.73,780.45,1383.73,780.45,1384.73,780.11,1385.41,780.11,1385.41,780.11,1386.41,780.11,1387.42,780.11,1388.09,780.11,1388.09,780.11,1389.1,780.45,1389.77,780.79,1390.11,781.12,1390.11,781.12,1391.12,781.12,1392.13,781.12,1392.8,781.12,1393.47,781.12,1393.47,781.12,1394.48,780.79,1395.48,780…
8712152	130030	Blue coral	971146	2019-03-17-16-29-14-518_POS0_I2.Png	[1427.73,801.95,1427.73,801.95,1428.41,801.61,1429.41,800.61,1429.75,799.93,1430.09,799.6,1430.42,799.26,1430.76,798.93,1431.09,798.25,1431.77,797.92,1431.77,797.92,1432.44,797.92,1432.44,797.92,1433.11,797.92,1433.78,797.92,1434.45,798.25,1435.13,798.59,1435.46,798.93,1436.13,799.26,1436.47,799.6,1437.14,799.93,1437.48,800.27,1437.81,800.61,1438.48,800.94,1439.16,801.28,1439.83,801.61,1440.16,80…
8712153	130030	Blue coral	971146	2019-03-17-16-29-14-518_POS0_I2.Png	[1438.15,763.65,1438.15,763.65,1438.48,762.98,1438.48,759.96,1438.48,759.29,1438.48,758.61,1439.16,757.61,1439.16,756.93,1439.49,755.93,1439.83,755.25,1439.83,755.25,1439.83,754.58,1439.83,754.58,1439.83,753.57,1439.83,753.57,1439.83,752.57,1439.83,752.57,1439.83,751.56,1440.16,751.22,1440.5,750.89,1440.84,750.21,1440.84,750.21,1441.17,749.54,1441.51,749.21,1441.84,748.87,1442.18,748.54,1442.85,7…
8712154	130030	Blue coral	971146	2019-03-17-16-29-14-518_POS0_I2.Png	[1388.09,819.42,1388.09,819.42,1389.1,819.75,1390.11,820.43,1390.78,820.76,1391.79,821.1,1392.13,821.43,1392.8,822.11,1393.47,822.44,1394.14,822.78,1395.15,822.78,1395.82,823.11,1395.82,823.11,1396.49,823.11,1397.16,823.11,1397.84,823.45,1398.51,823.79,1399.18,824.12,1399.85,824.46,1400.19,824.79,1400.19,824.79,1400.86,824.79,1401.2,825.13,1402.2,825.8,1402.54,826.14,1402.54,826.14,1415.98,800.27…
8712155	130029	P. arborea	971146	2019-03-17-16-29-14-518_POS0_I2.Png	[493.83,1748.96,494.16,1749.63,494.16,1750.3,494.5,1750.64,494.5,1751.31,494.84,1752.32,495.17,1753.32,495.51,1754,495.84,1754.33,496.18,1754.67,496.85,1755,497.19,1755.34,497.52,1755.68,497.86,1756.01,498.2,1756.68,498.53,1757.02,498.87,1757.36,499.2,1757.69,499.88,1758.36,500.55,1758.7,500.88,1759.04,501.22,1759.71,501.55,1760.04,502.23,1760.71,502.9,1761.05,503.23,1761.39,503.57,1761.72,503.91…
8712156	130637	Blue bar	971146	2019-03-17-16-29-14-518_POS0_I2.Png	[2322.67,737.45,2334.43,781.46,2310.91,790.86,2283.37,798.59,2246.41,807.32,2218.87,813.37,2177.88,822.11,2166.8,824.46,2156.72,779.44,2182.92,776.42,2213.49,769.7,2255.48,759.29,2299.83,745.85,2322.67,737.45]
8712157	130031	red bar	971146	2019-03-17-16-29-14-518_POS0_I2.Png	[2366.01,907.1,2375.41,945.73,2357.95,955.81,2316.63,967.23,2257.16,980.67,2214.16,987.39,2210.27,987.72,2201.53,946.4,2236.34,938.34,2283.37,930.28,2317.3,923.56,2338.8,917.85,2366.01,907.1]
8727968	134661	Sebastes	1008553	2019-02-01-09-16-08-797_POS0_I2.Png	[1315.53,1592.24,1315.53,1592.24,1315.53,1590.23,1314.19,1587.54,1314.19,1587.54,1313.52,1585.52,1313.52,1585.52,1312.84,1584.18,1312.84,1584.18,1312.17,1582.16,1312.17,1580.82,1312.17,1578.8,1312.84,1578.13,1312.84,1578.13,1312.84,1576.12,1312.84,1576.12,1313.52,1574.1,1314.19,1573.43,1314.19,1573.43,1314.19,1572.09,1314.86,1570.74,1314.86,1570.74,1314.86,1569.4,1315.53,1568.73,1315.53,1568.73,1…
8727981	134661	Sebastes	1008553	2019-02-01-09-16-08-797_POS0_I2.Png	[339.63,1308.54,339.97,1309.21,339.97,1309.89,340.3,1310.56,340.64,1310.89,340.98,1311.57,341.31,1312.24,341.65,1312.57,342.32,1313.25,342.99,1313.92,343.33,1314.25,344,1314.59,344.67,1314.93,345.34,1315.26,346.02,1315.6,346.35,1315.6,347.02,1315.93,347.36,1316.27,347.7,1316.27,348.7,1316.61,349.71,1316.94,350.72,1317.28,351.39,1317.61,352.06,1317.95,352.73,1318.29,353.41,1318.62,354.08,1318.96,3…
8727991	134661	Sebastes	1008555	2019-02-22-09-35-09-343_POS0_I2.Png	[865.38,1162.91,865.38,1162.91,863.36,1162.91,860.67,1161.57,860,1161.57,857.98,1160.9,857.31,1160.23,855.97,1160.23,854.63,1160.23,852.61,1159.55,851.27,1159.55,850.59,1159.55,847.91,1158.88,846.56,1158.88,845.89,1158.88,845.22,1158.88,844.55,1158.88,843.88,1158.88,841.86,1158.88,839.84,1158.88,838.5,1158.88,837.16,1158.88,835.81,1159.55,834.47,1159.55,833.8,1159.55,833.13,1160.23,831.78,1160.23…
8727999	134661	Sebastes	1008554	2019-02-03-00-32-55-473_POS0_I2.Png	[734.02,1323.66,734.02,1323.66,735.03,1323.32,736.04,1322.32,736.04,1322.32,736.04,1321.64,736.04,1321.64,736.04,1320.64,736.38,1319.63,736.38,1318.96,736.38,1318.96,736.38,1318.29,736.38,1318.29,736.38,1317.61,736.38,1316.94,736.71,1316.27,736.71,1315.6,736.71,1315.6,736.71,1314.59,736.71,1314.59,736.71,1313.58,737.05,1312.91,737.05,1312.91,737.38,1311.9,737.72,1311.23,737.72,1311.23,738.39,1309…
8728004	130030	Blue coral	1008554	2019-02-03-00-32-55-473_POS0_I2.Png	[1374.32,627.93,1374.32,627.93,1375.33,627.6,1375.66,627.6,1376.34,626.93,1377.01,626.59,1377.01,626.59,1378.02,626.25,1378.02,626.25,1379.02,626.25,1379.02,626.25,1379.7,626.25,1379.7,626.25,1381.04,626.25,1381.71,626.25,1382.72,626.59,1383.39,626.93,1383.73,627.6,1384.06,627.93,1384.4,628.27,1384.73,628.61,1385.07,628.94,1385.41,629.28,1386.08,629.61,1386.41,630.29,1386.41,630.29,1386.41,630.96…
8728008	130030	Blue coral	1008554	2019-02-03-00-32-55-473_POS0_I2.Png	[1386.41,690.75,1386.41,690.75,1386.75,690.08,1387.42,688.07,1387.42,687.39,1387.76,686.72,1387.76,686.05,1387.76,686.05,1387.76,685.04,1387.76,684.04,1388.09,683.03,1388.43,682.02,1388.77,681.68,1388.77,681.68,1389.1,681.01,1389.1,681.01,1389.44,680.34,1389.77,680,1389.77,680,1389.77,679.33,1389.77,679.33,1390.11,678.32,1390.45,677.65,1390.78,676.98,1391.12,676.64,1391.79,675.97,1392.46,674.96,1…
8728009	130030	Blue coral	1008554	2019-02-03-00-32-55-473_POS0_I2.Png	[1404.89,729.39,1404.89,729.39,1404.55,727.37,1404.55,726.7,1404.55,725.69,1404.22,724.68,1403.88,723.68,1403.88,723,1403.88,723,1403.55,720.99,1403.21,720.32,1402.88,719.31,1402.88,719.31,1402.54,718.3,1402.2,717.29,1401.87,716.62,1401.53,715.61,1401.53,715.61,1401.53,714.94,1401.53,714.94,1401.53,713.6,1401.53,712.93,1401.53,712.93,1401.87,711.92,1401.87,711.25,1401.87,711.25,1402.2,710.57,1402…
8728010	130030	Blue coral	1008554	2019-02-03-00-32-55-473_POS0_I2.Png	[1369.95,739.46,1369.95,739.46,1369.62,740.14,1369.62,741.82,1370.29,742.49,1370.96,743.16,1371.3,743.5,1371.97,744.17,1372.3,744.5,1372.98,744.84,1373.31,745.18,1373.31,745.18,1373.98,745.18,1374.66,745.18,1374.66,745.18,1375.66,744.84,1376,744.5,1376,744.5,1376,743.16,1376,742.49,1376.34,742.15,1376.67,741.82,1377.01,741.14,1377.01,741.14,1377.34,740.14,1377.34,740.14,1377.34,739.46,1377.34,739…
8728012	130030	Blue coral	1008554	2019-02-03-00-32-55-473_POS0_I2.Png	[1372.98,753.57,1372.98,753.57,1373.31,752.57,1373.31,752.23,1373.65,751.22,1373.98,750.89,1374.32,750.55,1374.66,750.21,1374.66,749.54,1374.99,749.21,1375.33,748.87,1375.66,748.54,1376.34,748.2,1376.67,747.86,1376.67,747.86,1377.34,747.53,1377.34,747.53,1378.35,747.53,1378.35,747.53,1379.02,747.53,1379.36,747.86,1379.7,748.2,1380.03,748.54,1380.03,749.21,1379.7,750.21,1379.7,750.21,1379.7,751.22…
8728013	130030	Blue coral	1008554	2019-02-03-00-32-55-473_POS0_I2.Png	[1375.66,765.67,1375.66,765.67,1374.99,766,1373.65,766.68,1373.31,767.01,1372.64,767.35,1372.3,767.68,1371.97,768.02,1371.63,768.36,1371.3,768.69,1371.3,768.69,1370.96,769.36,1370.63,769.7,1370.63,769.7,1370.63,770.71,1370.96,771.04,1370.96,771.04,1371.3,772.05,1371.63,772.72,1372.3,773.06,1372.64,773.73,1372.98,774.07,1373.31,774.4,1373.31,774.4,1373.98,774.4,1374.99,774.07,1375.66,773.73,1376,7…
8728043	134661	Sebastes	1008556	2019-03-30-01-59-27-342_POS0_I2.Png	[986.31,1136.04,986.31,1136.04,986.98,1132.01,986.98,1129.99,986.98,1128.65,986.98,1128.65,986.98,1125.29,986.98,1122.6,987.66,1121.26,988.33,1119.91,988.33,1119.91,989.67,1117.9,990.34,1116.55,991.02,1115.21,991.69,1114.54,992.36,1113.87,993.7,1113.2,995.05,1111.85,996.39,1111.18,997.73,1110.51,999.08,1109.84,999.75,1109.16,999.75,1109.16,1001.77,1109.16,1003.11,1108.49,1003.11,1108.49,1005.13,1…
8728044	134661	Sebastes	1008556	2019-03-30-01-59-27-342_POS0_I2.Png	[809.61,1433.68,809.61,1433.68,811.63,1433.01,813.64,1433.01,815.66,1432.34,819.02,1432.34,819.02,1432.34,821.7,1431.66,823.05,1431.66,824.39,1430.99,827.75,1430.32,827.75,1430.32,829.77,1430.32,831.78,1429.65,831.78,1429.65,834.47,1428.98,834.47,1428.98,836.48,1428.98,837.83,1428.3,839.17,1428.3,839.17,1428.3,841.19,1427.63,842.53,1426.96,843.88,1426.29,844.55,1425.62,845.22,1424.95,845.89,1424.…
8728046	130030	Blue coral	1008556	2019-03-30-01-59-27-342_POS0_I2.Png	[1412.28,794.22,1412.28,794.22,1411.95,793.55,1410.94,792.54,1410.6,792.21,1410.27,791.87,1409.93,791.54,1409.26,791.2,1408.59,790.86,1408.25,790.86,1407.91,790.86,1407.58,790.86,1407.24,790.86,1406.23,790.86,1405.9,790.86,1405.23,790.86,1404.55,790.86,1404.22,791.2,1402.88,790.86,1402.2,790.53,1401.53,790.19,1401.2,789.86,1400.52,789.52,1400.19,789.18,1399.85,788.85,1399.85,788.85,1399.52,787.5,…
8728048	130030	Blue coral	1008556	2019-03-30-01-59-27-342_POS0_I2.Png	[1416.65,762.98,1416.65,762.98,1415.98,762.98,1414.63,763.32,1414.3,763.32,1413.63,763.65,1411.95,764.66,1410.94,764.66,1410.6,765,1409.93,765.33,1409.59,765.67,1409.26,765.67,1408.59,766.34,1407.91,766.68,1407.24,767.35,1406.91,767.68,1406.57,768.02,1406.23,768.02,1405.56,768.36,1405.23,768.36,1404.55,768.69,1404.22,768.69,1403.88,769.03,1403.55,769.03,1403.21,769.03,1402.2,769.03,1401.87,769.03…
8728049	130030	Blue coral	1008556	2019-03-30-01-59-27-342_POS0_I2.Png	[1405.56,637.68,1405.56,637.68,1405.9,637,1406.23,635.32,1406.23,634.65,1406.23,633.98,1406.23,632.97,1406.57,632.64,1406.57,632.64,1406.91,631.96,1407.24,630.96,1407.58,630.62,1408.25,630.29,1409.26,629.61,1410.27,629.61,1410.6,629.28,1411.27,629.28,1411.27,629.28,1412.28,629.28,1412.95,628.94,1412.95,628.94,1413.96,628.94,1414.63,628.94,1415.64,628.94,1415.64,628.94,1417.32,628.94,1417.99,628.9…
8728052	130030	Blue coral	1008556	2019-03-30-01-59-27-342_POS0_I2.Png	[1379.7,1124.79,1379.7,1124.79,1378.69,1125.12,1377.34,1126.46,1376.34,1127.81,1376,1128.14,1375.33,1129.15,1374.99,1129.49,1374.99,1129.82,1374.66,1130.5,1374.32,1130.83,1373.98,1131.5,1373.65,1132.18,1372.64,1133.18,1372.3,1133.52,1371.97,1133.86,1371.63,1134.19,1371.3,1134.53,1370.96,1134.86,1370.63,1135.2,1370.29,1135.54,1369.95,1135.87,1369.62,1136.21,1369.28,1136.88,1368.95,1137.21,1368.61,…
8728113	130029	P. arborea	1008556	2019-03-30-01-59-27-342_POS0_I2.Png	[486.44,1732.83,486.77,1734.18,486.77,1735.18,487.11,1736.19,487.11,1736.86,487.45,1737.87,487.78,1738.88,488.12,1739.55,488.45,1740.22,488.79,1740.89,489.13,1741.9,489.46,1742.91,489.46,1743.58,489.46,1744.25,489.46,1745.26,489.46,1745.93,489.46,1746.61,489.46,1747.61,489.46,1748.62,489.46,1749.29,489.46,1749.96,489.46,1751.64,489.46,1752.32,489.46,1752.99,489.46,1753.66,489.8,1754.33,489.8,1755…
8728124	130031	red bar	1008556	2019-03-30-01-59-27-342_POS0_I2.Png	[2364.66,908.78,2374.74,949.76,2346.19,960.85,2322,967.23,2292.1,974.96,2265.23,980.67,2237.34,985.71,2220.21,988.39,2207.45,989.07,2195.69,946.4,2234.66,940.02,2263.55,935.65,2297.81,929.27,2324.35,922.55,2364.66,908.78]
8728127	130637	Blue bar	1008556	2019-03-30-01-59-27-342_POS0_I2.Png	[2321.66,738.79,2332.75,782.8,2318.98,789.18,2294.45,797.25,2269.59,803.63,2237.01,810.68,2210.8,816.73,2186.62,821.77,2163.77,825.8,2153.36,782.13,2180.23,778.43,2230.63,767.01,2273.96,755.25,2297.81,747.86,2321.66,738.79]
8728136	130030	Blue coral	1008555	2019-02-22-09-35-09-343_POS0_I2.Png	[1153.95,803.96,1153.95,803.96,1152.94,803.63,1151.59,803.29,1151.26,803.29,1150.92,803.29,1150.59,803.29,1150.25,803.29,1149.58,802.96,1149.24,802.96,1148.57,803.29,1148.23,803.29,1147.9,803.29,1147.23,803.63,1146.55,803.96,1146.22,803.96,1145.88,804.3,1145.55,804.3,1145.21,804.64,1144.88,804.64,1144.54,804.97,1144.2,805.31,1143.87,805.31,1143.53,805.64,1143.2,805.98,1142.52,806.32,1141.85,806.6…
8728140	130030	Blue coral	1008555	2019-02-22-09-35-09-343_POS0_I2.Png	[1456.29,1133.86,1456.29,1133.86,1455.62,1134.86,1455.28,1135.87,1455.28,1136.21,1455.28,1136.88,1455.28,1137.21,1455.28,1137.89,1454.95,1138.22,1454.95,1138.56,1454.95,1138.89,1454.95,1139.57,1454.95,1139.9,1455.28,1140.91,1455.95,1140.91,1456.96,1141.25,1458.3,1140.91,1458.3,1140.91,1459.31,1140.57,1459.98,1140.24,1460.32,1139.9,1460.66,1139.57,1461.33,1138.56,1461.66,1138.22,1462,1137.89,1462.…
8728142	130030	Blue coral	1008555	2019-02-22-09-35-09-343_POS0_I2.Png	[1434.12,1063.64,1434.12,1063.64,1433.45,1063.64,1432.1,1062.97,1430.76,1062.64,1430.76,1062.64,1429.75,1062.64,1429.08,1062.3,1429.08,1062.3,1428.07,1062.3,1427.4,1062.3,1426.73,1062.3,1426.05,1062.3,1425.38,1062.3,1424.71,1062.64,1424.04,1062.97,1423.37,1063.31,1423.03,1063.64,1422.36,1064.32,1422.02,1064.99,1421.69,1065.66,1421.35,1066,1421.35,1066.33,1421.02,1066.67,1420.68,1067.34,1420.34,10…
8728143	130030	Blue coral	1008555	2019-02-22-09-35-09-343_POS0_I2.Png	[1314.52,1192.98,1314.86,1193.32,1315.53,1193.65,1316.88,1193.99,1317.88,1193.99,1318.55,1193.99,1319.23,1193.99,1319.9,1193.99,1320.57,1193.99,1321.58,1193.99,1322.25,1193.99,1322.92,1193.99,1323.59,1193.99,1324.6,1193.99,1325.27,1193.99,1326.28,1193.99,1326.95,1193.99,1327.63,1193.99,1327.96,1193.65,1328.97,1193.65,1329.3,1193.32,1329.64,1192.98,1329.64,1192.64,1330.31,1191.97,1330.65,1191.3,13…
8728144	130030	Blue coral	1008555	2019-02-22-09-35-09-343_POS0_I2.Png	[1412.62,1045.84,1412.62,1045.84,1411.61,1045.84,1410.6,1046.85,1410.27,1047.18,1409.93,1047.52,1409.93,1047.52,1409.26,1047.86,1408.59,1048.19,1408.25,1048.53,1407.91,1048.86,1407.58,1049.2,1407.58,1049.2,1406.91,1049.54,1406.91,1049.54,1405.9,1049.54,1404.22,1048.53,1404.22,1048.53,1403.55,1048.19,1403.55,1048.19,1402.54,1047.86,1401.87,1047.52,1401.2,1047.18,1400.86,1046.85,1400.86,1046.85,140…
8728145	130030	Blue coral	1008555	2019-02-22-09-35-09-343_POS0_I2.Png	[1429.08,999.82,1429.08,999.82,1429.75,1001.83,1429.75,1003.18,1429.41,1003.85,1429.41,1004.52,1429.41,1005.19,1429.41,1005.86,1429.41,1005.86,1429.41,1006.54,1429.08,1007.21,1429.08,1007.21,1429.08,1007.88,1429.08,1007.88,1429.08,1008.55,1429.08,1008.55,1429.08,1009.22,1429.41,1009.56,1429.75,1009.89,1430.42,1010.23,1430.42,1010.23,1431.09,1010.23,1431.77,1009.89,1431.77,1009.89,1432.44,1009.89,…
8728147	130030	Blue coral	1008555	2019-02-22-09-35-09-343_POS0_I2.Png	[1389.77,910.46,1389.77,910.46,1390.45,910.12,1390.78,909.45,1391.45,908.78,1391.79,908.44,1392.13,908.11,1392.46,907.1,1392.46,907.1,1392.46,906.09,1392.8,905.42,1393.13,905.08,1393.47,904.41,1393.8,904.07,1394.14,903.74,1394.48,903.4,1394.81,903.07,1394.81,903.07,1395.15,902.39,1395.48,902.06,1395.48,902.06,1395.48,901.39,1395.82,900.71,1396.16,900.38,1396.83,900.04,1397.16,899.71,1398.17,899.0…
8728148	130030	Blue coral	1008555	2019-02-22-09-35-09-343_POS0_I2.Png	[1354.16,913.48,1354.16,913.48,1354.84,913.14,1355.17,912.81,1355.51,912.47,1356.52,911.8,1356.85,911.46,1356.85,911.46,1357.52,911.13,1358.53,910.79,1358.87,910.46,1359.2,910.12,1359.88,909.79,1360.55,909.45,1360.88,909.11,1361.55,908.78,1361.55,908.78,1362.23,908.78,1363.23,908.11,1363.57,907.77,1363.57,907.77,1364.24,907.43,1364.91,907.1,1364.91,907.1,1365.59,907.1,1365.59,907.1,1366.93,908.11…
8728150	130030	Blue coral	1008555	2019-02-22-09-35-09-343_POS0_I2.Png	[1346.1,773.39,1346.1,773.39,1345.77,774.07,1345.43,774.74,1344.76,775.75,1344.76,776.08,1344.76,776.42,1344.76,777.09,1344.76,777.76,1344.76,778.1,1344.76,778.77,1345.09,779.11,1345.43,779.78,1346.1,780.79,1346.44,781.46,1346.44,781.79,1346.44,782.8,1346.44,783.47,1346.1,783.81,1346.1,784.14,1345.77,784.82,1345.43,785.15,1345.43,785.49,1345.09,785.82,1345.09,786.16,1344.76,786.5,1344.76,786.83,1…
8728156	130030	Blue coral	1008555	2019-02-22-09-35-09-343_POS0_I2.Png	[1388.09,749.21,1388.09,755.25,1388.09,755.93,1388.09,756.26,1387.42,757.61,1387.09,757.94,1387.09,757.94,1386.75,758.61,1386.41,758.95,1386.08,759.62,1386.08,759.62,1385.74,760.63,1385.74,760.63,1385.74,761.64,1386.08,762.31,1386.41,762.64,1386.75,762.98,1386.75,762.98,1386.75,763.65,1387.09,764.32,1387.42,764.66,1387.76,765.33,1387.76,765.33,1387.76,766,1387.76,766,1387.76,766.68,1387.76,766.68…
8728179	130030	Blue coral	1008555	2019-02-22-09-35-09-343_POS0_I2.Png	[1380.7,695.12,1380.7,695.12,1380.7,694.45,1380.37,694.11,1380.03,693.78,1379.36,693.11,1379.02,692.77,1378.02,692.1,1377.68,691.76,1377.01,691.43,1377.01,691.43,1377.01,690.75,1377.01,689.75,1377.01,689.75,1377.01,689.07,1377.01,689.07,1377.01,688.4,1377.01,688.4,1377.01,687.73,1377.01,687.73,1377.01,687.06,1377.01,687.06,1377.01,686.39,1377.01,686.39,1377.01,685.71,1377.01,685.04,1377.01,685.04…
8728181	130030	Blue coral	1008555	2019-02-22-09-35-09-343_POS0_I2.Png	[1432.44,833.53,1432.44,833.53,1433.11,835.54,1433.11,835.88,1433.78,836.89,1434.45,837.22,1434.79,837.56,1435.46,837.89,1435.46,837.89,1436.13,837.89,1436.8,837.89,1437.48,837.89,1437.48,837.89,1438.15,837.89,1439.16,837.89,1439.16,837.89,1439.83,837.56,1439.83,837.56,1440.84,837.22,1441.17,836.89,1441.51,836.55,1441.84,836.21,1442.18,835.54,1442.52,835.21,1442.85,834.87,1443.19,834.54,1443.52,8…
8728203	130029	P. arborea	1008555	2019-02-22-09-35-09-343_POS0_I2.Png	[1385.41,1538.66,1371.63,1542.02,1370.96,1542.69,1370.63,1543.03,1369.95,1543.7,1369.62,1544.04,1369.28,1544.37,1368.95,1544.71,1368.27,1544.71,1367.27,1545.38,1367.27,1545.38,1366.26,1545.71,1365.59,1546.05,1364.91,1546.39,1364.58,1546.72,1363.91,1547.06,1363.23,1547.39,1362.9,1547.73,1361.89,1548.07,1360.88,1548.4,1360.88,1548.4,1360.21,1548.4,1359.2,1548.74,1359.2,1548.74,1358.53,1548.74,1357.…
8728204	130031	red bar	1008555	2019-02-22-09-35-09-343_POS0_I2.Png	[2366.01,902.39,2376.42,942.71,2357.27,952.79,2334.77,958.5,2312.93,965.21,2278.66,972.94,2251.79,978.32,2227.94,981.34,2206.77,986.04,2195.35,941.03,2229.28,936.32,2260.19,931.29,2294.12,925.24,2327.71,917.18,2345.85,911.8,2366.01,902.39]
8728205	130637	Blue bar	1008555	2019-02-22-09-35-09-343_POS0_I2.Png	[2324.69,732.41,2334.09,777.76,2307.55,788.51,2273.63,798.25,2236,805.98,2200.05,813.04,2166.8,819.75,2157.39,775.75,2185.95,772.05,2219.2,764.66,2264.55,752.57,2299.49,742.82,2324.69,732.41]
8728206	130029	P. arborea	1008554	2019-02-03-00-32-55-473_POS0_I2.Png	[455.2,1740.22,455.53,1741.57,455.53,1742.57,455.53,1743.25,455.53,1744.25,455.53,1744.93,455.53,1745.93,455.87,1746.94,456.2,1747.95,456.2,1748.96,456.2,1749.63,456.54,1750.64,456.54,1751.64,456.54,1752.32,456.54,1752.99,456.54,1753.66,456.88,1754.33,457.21,1756.01,457.55,1757.02,457.88,1757.69,458.22,1758.36,458.22,1759.04,458.55,1760.38,458.89,1761.39,459.23,1762.39,459.56,1763.07,460.23,1764.…
8728207	130031	red bar	1008554	2019-02-03-00-32-55-473_POS0_I2.Png	[2334.77,892.82,2346.19,934.48,2308.56,947.91,2261.53,958.66,2216.52,967.4,2181.58,973.45,2170.83,929.1,2213.83,922.38,2262.88,912.3,2295.13,906.26,2334.77,892.82]
8728208	130637	Blue bar	1008554	2019-02-03-00-32-55-473_POS0_I2.Png	[2294.79,722.33,2305.54,766.68,2283.03,775.75,2256.49,784.14,2222.9,791.2,2189.3,798.59,2162.77,804.3,2138.24,809.34,2128.5,765,2155.38,760.96,2195.35,752.23,2226.26,744.17,2258.84,734.43,2294.79,722.33]
8774825	130029	P. arborea	1008553	2019-02-01-09-16-08-797_POS0_I2.Png	[1292.69,1474.16,1292.69,1474.16,1292.02,1473.49,1290.34,1472.82,1289.66,1472.48,1288.66,1472.14,1287.98,1471.81,1287.98,1471.81,1286.98,1471.47,1286.3,1471.14,1285.63,1470.46,1285.63,1470.46,1284.96,1470.46,1284.96,1470.46,1284.29,1470.46,1283.62,1470.46,1282.95,1470.8,1282.95,1470.8,1282.27,1471.14,1282.27,1471.14,1281.6,1471.47,1280.59,1471.81,1280.26,1472.14,1279.59,1472.48,1279.25,1472.82,12…
8774826	130030	Blue coral	1008553	2019-02-01-09-16-08-797_POS0_I2.Png	[1334.01,689.41,1334.01,689.41,1334.68,689.41,1335.02,689.41,1335.35,689.41,1335.69,689.41,1336.7,689.41,1336.7,689.41,1337.7,689.75,1337.7,689.75,1338.38,689.75,1339.38,690.08,1339.72,690.42,1340.05,691.43,1340.05,692.43,1340.05,692.77,1340.39,693.44,1340.39,693.78,1340.05,695.46,1340.05,695.79,1339.72,696.13,1339.72,696.8,1339.38,697.14,1339.05,697.81,1338.71,698.48,1338.38,698.82,1338.38,699.1…
8774827	130030	Blue coral	1008553	2019-02-01-09-16-08-797_POS0_I2.Png	[1343.75,702.85,1343.75,702.85,1343.75,701.84,1343.75,701.17,1343.75,700.5,1343.75,700.5,1343.41,699.82,1343.41,699.82,1343.41,699.15,1343.41,699.15,1343.41,698.48,1343.41,698.48,1343.41,697.81,1343.41,697.81,1343.41,696.8,1343.41,696.13,1343.75,695.79,1344.09,695.46,1344.76,694.79,1345.09,694.11,1345.43,693.78,1345.77,693.44,1346.1,692.77,1346.44,692.43,1346.77,692.1,1347.11,691.76,1347.45,691.4…
8774828	130030	Blue coral	1008553	2019-02-01-09-16-08-797_POS0_I2.Png	[1346.44,744.84,1346.44,744.84,1346.44,745.51,1346.44,747.19,1346.1,747.86,1345.77,748.54,1345.43,748.87,1345.43,749.54,1345.09,749.88,1344.76,750.55,1344.76,751.22,1344.76,751.56,1344.42,751.89,1344.42,752.23,1344.42,752.57,1344.42,752.9,1344.42,753.57,1344.42,754.25,1344.42,754.92,1344.42,755.25,1344.42,755.93,1344.42,756.6,1344.76,757.27,1345.09,757.94,1345.43,758.28,1345.43,758.61,1345.77,759…
8774829	130030	Blue coral	1008553	2019-02-01-09-16-08-797_POS0_I2.Png	[1301.42,771.71,1301.42,771.71,1302.43,772.05,1303.44,772.39,1303.77,772.72,1304.45,773.39,1304.78,774.07,1305.12,774.74,1305.12,775.07,1305.12,775.75,1305.45,776.08,1305.45,776.42,1305.79,777.09,1305.79,777.43,1305.79,778.1,1305.45,778.77,1305.45,779.11,1305.12,779.78,1304.78,780.11,1304.78,780.45,1304.45,781.12,1304.45,781.46,1304.45,782.13,1304.11,782.46,1303.77,782.8,1303.77,783.14,1303.44,78…
8774830	130030	Blue coral	1008553	2019-02-01-09-16-08-797_POS0_I2.Png	[1393.13,756.6,1393.13,756.6,1392.46,756.26,1391.79,754.25,1391.45,753.57,1391.45,753.57,1391.45,752.9,1391.79,752.23,1392.13,751.22,1392.46,750.55,1392.8,749.88,1393.13,749.54,1393.13,749.54,1393.47,748.54,1393.8,747.86,1394.14,747.19,1394.14,747.19,1394.14,746.18,1394.14,745.18,1394.14,745.18,1394.14,744.5,1394.14,744.5,1394.14,743.5,1394.48,742.82,1394.48,742.82,1394.48,741.82,1394.81,741.14,1…
8774831	130030	Blue coral	1008553	2019-02-01-09-16-08-797_POS0_I2.Png	[1423.03,753.57,1425.38,750.55,1425.72,749.88,1425.72,749.54,1425.72,749.21,1425.72,748.54,1425.72,748.54,1425.72,747.86,1426.05,746.86,1426.05,746.86,1426.05,746.18,1426.05,746.18,1426.39,745.51,1426.39,745.51,1426.73,744.84,1427.06,744.5,1427.06,744.5,1427.73,742.82,1428.07,742.49,1428.41,741.82,1428.74,741.48,1429.08,741.14,1429.41,740.81,1429.75,740.14,1430.09,739.8,1430.42,739.46,1430.76,739…
8774832	130030	Blue coral	1008553	2019-02-01-09-16-08-797_POS0_I2.Png	[1382.05,792.21,1382.05,792.21,1382.38,791.54,1383.73,790.53,1384.4,789.86,1384.73,789.52,1384.73,789.52,1385.07,788.85,1385.41,788.51,1385.74,788.18,1385.74,788.18,1386.41,787.84,1386.41,787.84,1387.09,787.84,1387.09,787.84,1388.77,788.18,1389.44,788.18,1389.77,788.51,1390.11,788.85,1390.45,789.18,1390.78,789.52,1391.45,789.86,1391.45,789.86,1392.13,789.86,1392.46,790.19,1393.13,790.53,1393.47,7…
8774833	130030	Blue coral	1008553	2019-02-01-09-16-08-797_POS0_I2.Png	[1394.14,833.86,1399.18,836.55,1399.85,836.21,1401.53,835.21,1401.87,834.87,1402.54,834.54,1402.88,834.2,1403.21,833.86,1404.22,833.19,1404.89,832.52,1405.9,832.18,1406.23,831.85,1406.57,831.51,1407.24,831.18,1407.58,830.84,1407.91,830.5,1408.25,830.17,1408.25,830.17,1408.92,829.83,1408.92,829.83,1409.93,829.5,1410.94,829.16,1410.94,829.16,1412.28,829.16,1413.29,829.16,1413.29,829.16,1413.96,829.…
8774834	130030	Blue coral	1008553	2019-02-01-09-16-08-797_POS0_I2.Png	[1090.12,798.25,1090.12,798.25,1089.45,800.61,1089.11,801.61,1089.11,801.95,1088.77,802.96,1088.77,803.29,1089.45,804.3,1090.79,805.64,1090.79,805.64,1091.8,805.98,1092.47,806.32,1092.47,806.32,1093.14,806.32,1093.14,806.32,1094.15,805.64,1094.82,805.31,1095.49,804.64,1096.16,802.96,1096.84,802.29,1097.51,801.28,1098.52,800.61,1098.85,800.27,1099.19,799.93,1099.86,799.6,1100.53,798.93,1100.87,798…
8774835	130030	Blue coral	1008553	2019-02-01-09-16-08-797_POS0_I2.Png	[1081.05,868.13,1081.05,868.13,1080.38,868.46,1080.71,870.14,1081.05,870.82,1081.05,871.49,1081.05,871.82,1081.72,872.83,1082.05,873.17,1083.06,874.51,1083.73,875.18,1084.07,875.52,1084.41,875.86,1084.74,876.19,1085.41,876.19,1085.41,876.19,1086.42,876.19,1087.43,876.19,1088.1,875.86,1088.77,875.86,1088.77,875.86,1089.78,875.86,1089.78,875.86,1090.79,875.86,1091.46,875.86,1091.46,875.86,1092.47,8…
8774836	130030	Blue coral	1008553	2019-02-01-09-16-08-797_POS0_I2.Png	[1322.92,902.06,1322.92,902.06,1323.59,902.73,1324.27,903.74,1324.6,905.42,1324.94,906.43,1324.94,906.76,1324.94,907.77,1324.94,908.44,1324.94,908.78,1324.6,909.11,1324.27,910.12,1323.93,910.46,1323.93,910.79,1323.59,911.46,1323.59,911.8,1323.59,912.14,1323.59,912.47,1323.26,913.14,1322.92,914.15,1322.92,914.49,1322.59,915.16,1322.59,915.5,1322.59,915.83,1322.59,916.5,1322.59,916.84,1322.59,917.1…
8774837	130030	Blue coral	1008553	2019-02-01-09-16-08-797_POS0_I2.Png	[1354.16,898.36,1354.16,898.36,1353.49,898.36,1353.16,898.7,1352.15,899.71,1351.81,900.38,1351.48,900.71,1351.14,901.39,1350.8,902.39,1350.47,902.73,1350.47,903.4,1350.13,903.74,1349.8,904.07,1349.8,904.75,1349.8,905.08,1349.8,905.75,1349.8,906.09,1349.8,906.76,1350.13,907.43,1350.47,908.11,1350.8,908.78,1351.14,909.11,1351.81,909.79,1352.48,910.12,1353.49,910.46,1353.49,910.46,1354.84,911.13,135…
8774838	130030	Blue coral	1008553	2019-02-01-09-16-08-797_POS0_I2.Png	[1356.18,1001.5,1356.18,1001.5,1355.51,1002.17,1354.5,1003.85,1354.16,1004.18,1353.83,1004.52,1353.16,1005.53,1352.82,1005.86,1352.48,1006.2,1352.48,1006.54,1352.15,1006.87,1351.81,1007.21,1351.48,1007.88,1351.14,1008.55,1350.8,1008.89,1350.47,1009.22,1350.13,1010.23,1349.8,1010.57,1349.46,1010.9,1349.13,1011.24,1348.79,1011.91,1348.45,1012.25,1348.12,1012.58,1347.78,1012.92,1347.45,1013.59,1347.…
8774839	130030	Blue coral	1008553	2019-02-01-09-16-08-797_POS0_I2.Png	[1416.98,1127.81,1416.98,1127.81,1416.31,1129.82,1415.64,1130.5,1415.3,1131.5,1414.97,1131.84,1414.3,1132.85,1413.96,1133.18,1413.63,1133.52,1413.63,1133.86,1413.29,1134.53,1412.95,1134.86,1412.62,1135.2,1412.62,1135.87,1412.28,1136.21,1412.28,1136.54,1412.62,1137.21,1414.3,1136.88,1414.97,1136.54,1415.64,1136.21,1415.98,1135.87,1416.31,1135.54,1417.32,1135.2,1417.99,1134.86,1418.66,1134.53,1418.…
8774840	130030	Blue coral	1008553	2019-02-01-09-16-08-797_POS0_I2.Png	[1384.73,1058.27,1384.73,1058.27,1383.05,1060.29,1382.38,1061.63,1381.71,1062.97,1381.04,1063.64,1380.37,1064.99,1380.03,1066,1379.36,1067.34,1379.02,1068.01,1378.35,1069.02,1378.02,1069.69,1377.68,1070.36,1377.34,1070.7,1376.67,1071.71,1376.34,1072.38,1376,1072.71,1375.66,1073.05,1374.99,1073.72,1374.99,1074.06,1374.66,1075.07,1374.32,1075.4,1374.32,1076.07,1373.98,1076.75,1373.65,1077.42,1373.6…
8774841	130030	Blue coral	1008553	2019-02-01-09-16-08-797_POS0_I2.Png	[1358.53,1076.41,1358.53,1076.41,1358.53,1079.1,1358.2,1080.44,1357.86,1081.45,1357.19,1082.12,1356.85,1082.46,1356.52,1083.13,1355.84,1083.8,1355.51,1084.14,1355.51,1084.14,1354.5,1084.47,1353.83,1084.81,1353.49,1085.14,1352.82,1085.48,1352.48,1085.82,1352.15,1086.15,1352.15,1086.15,1351.48,1086.15,1350.13,1086.82,1349.46,1087.5,1349.13,1087.83,1348.45,1089.18,1348.12,1090.18,1348.12,1091.19,134…
8774843	130637	Blue bar	1008553	2019-02-01-09-16-08-797_POS0_I2.Png	[2275.64,718.8,2286.39,766.51,2254.81,777.26,2218.53,786.66,2180.23,796.07,2142.61,803.46,2124.47,806.82,2113.05,763.82,2144.63,758.45,2201.73,745.68,2243.39,732.24,2275.64,718.8]
8774844	130031	red bar	1008553	2019-02-01-09-16-08-797_POS0_I2.Png	[2317.3,889.96,2327.38,930.28,2303.52,941.03,2268.59,951.44,2221.22,961.86,2191.32,967.23,2162.43,970.93,2153.02,927.59,2202.41,920.87,2244.73,913.14,2282.02,904.41,2317.3,889.96]
9355062	155197	white bar	980240	2017-12-09-22-03-01-677I1.Png	[2041.69,607.31,2089.06,596.89,2133.4,585.47,2175.06,576.74,2193.54,572.03,2201.26,572.71,2206.3,615.37,2157.59,628.47,2099.14,639.89,2056.14,647.28,2047.07,650.64,2041.69,607.31]
9355064	155197	white bar	980240	2017-12-09-22-03-01-677I1.Png	[2270.87,1072.18,2278.26,1111.48,2263.48,1120.22,2242.65,1126.6,2215.1,1132.98,2184.53,1137.35,2156.99,1139.36,2133.14,1139.7,2123.06,1138.36,2116.34,1098.38,2144.89,1097.37,2167.4,1094.69,2199.65,1090.99,2232.91,1084.61,2253.74,1078.56,2270.87,1072.18]
9355085	155200	grey bar	980240	2017-12-09-22-03-01-677I1.Png	[2103.24,1017.62,2121.04,1015.94,2143.21,1014.6,2168.75,1012.58,2188.23,1010.23,2210.74,1006.54,2229.21,1002.17,2243.66,996.79,2256.12,992.17,2258.14,990.83,2264.52,1030.64,2246.88,1037.19,2207.78,1047.76,2164.51,1054.52,2143.52,1056.88,2126.38,1057.72,2109.08,1056.04,2103.24,1017.62]
9355101	155199	black bar	980240	2017-12-09-22-03-01-677I1.Png	[2246.18,908,2252.81,950.24,2239.98,956.32,2221.92,961.53,2207.56,965.22,2182.25,970.88,2152.52,974.23,2123.63,976.08,2109.35,977.09,2095.91,978.43,2089.7,935.1,2104.98,934.59,2129,934.43,2153.7,932.75,2178.05,928.72,2211.75,921.55,2232.36,914.61,2246.18,908]
9355119	155198	green bar	980240	2017-12-09-22-03-01-677I1.Png	[2222.71,743.47,2228.34,786.47,2213.98,791.76,2191.56,796.38,2178.54,798.65,2125.88,808.21,2093.63,812.75,2070.95,813.76,2065.14,772.77,2096.55,769.08,2143.42,761.35,2195.81,752.69,2211.47,748.57,2222.71,743.47]
9355142	155201	reference rod	980240	2017-12-09-22-03-01-677I1.Png	[2186.75,469.84,2179.7,469.84,2146.78,476.9,2113.85,484.29,2066.82,494.36,2037.6,501.08,2026.85,505.45,2140.66,1257.28,2165.18,1277.77,2165.86,1266.01,2166.53,1265.68,2167.87,1265.68,2168.54,1266.01,2169.55,1266.01,2170.56,1266.69,2171.23,1267.02,2171.9,1267.36,2172.24,1267.69,2172.91,1268.36,2173.25,1268.7,2173.92,1269.04,2174.59,1269.71,2175.26,1270.04,2175.93,1270.04,2177.28,1270.38,2178.29,12…
9355176	155197	white bar	971283	2017-12-11-09-06-30-016I2.Png	[2750.12,1353.88,2749.95,1303.15,2718.2,1303.99,2685.45,1305.17,2646.28,1305.97,2623.6,1300.26,2630.29,1347.84,2656.74,1351.37,2689.92,1353.97,2730.9,1354.58,2750.12,1353.88]
9355184	155197	white bar	971283	2017-12-11-09-06-30-016I2.Png	[2749.72,717.23,2749.38,770.64,2705.37,776.69,2660.36,783.07,2615,788.78,2589.14,792.81,2578.39,793.82,2564.61,798.86,2559.91,751.49,2595.86,744.44,2660.69,733.35,2749.72,717.23]
9355196	155198	green bar	971283	2017-12-11-09-06-30-016I2.Png	[2749.92,919.61,2749.92,966.98,2722.2,969.67,2685.08,973.36,2646.62,976.38,2620.82,977.92,2596.8,979.43,2583.53,981.45,2578.99,933.72,2616.84,930.21,2623.81,929.66,2627.64,929.41,2696.62,924.42,2700.48,924.09,2749.92,919.61]
9355200	155200	grey bar	971283	2017-12-11-09-06-30-016I2.Png	[2749.68,1208.48,2750.02,1253.5,2713.23,1256.02,2650.58,1258.2,2634.94,1256.83,2617.14,1254.82,2611.51,1207.4,2636.37,1209.5,2699.09,1211.2,2749.68,1208.48]
9355201	155199	black bar	971283	2017-12-11-09-06-30-016I2.Png	[2750.05,1112.04,2750.05,1161.42,2718.81,1163.6,2676.99,1165.95,2633.82,1164.78,2604.93,1162.43,2596.86,1113.88,2614.5,1117.08,2639.36,1118.76,2671.78,1118.25,2706.72,1116.74,2750.05,1112.04]
9355203	155201	reference rod	971283	2017-12-11-09-06-30-016I2.Png	[2751.13,1524.35,2751.13,1524.35,2750.45,1523.68,2749.78,1522.67,2749.78,1522.67,2749.45,1522.33,2749.11,1522,2749.11,1522,2748.44,1521.66,2747.77,1521.66,2746.76,1521.33,2746.76,1521.33,2746.09,1520.99,2746.09,1520.99,2745.08,1520.99,2744.41,1521.33,2743.74,1521.66,2743.74,1521.66,2743.06,1522,2742.73,1522.67,2742.73,1522.67,2742.06,1523.34,2741.72,1524.01,2741.72,1524.01,2740.71,1524.69,2740.04…
9355204	155199	black bar	971284	2017-12-17-13-30-48-702I2.Png	[2749.9,1161.14,2750.17,1112.72,2732.7,1114.56,2710.61,1116.83,2688.02,1118.34,2651.97,1119.5,2630.72,1119.62,2612.85,1117.88,2597.36,1117.5,2603.2,1164.01,2624.36,1165.19,2655.94,1166.45,2697.88,1166.03,2725.95,1163.7,2749.9,1161.14]
9355205	155198	green bar	971284	2017-12-17-13-30-48-702I2.Png	[2749.72,919.17,2749.8,969.14,2734.51,969.98,2711.25,971.57,2701.51,973.17,2689.75,973.59,2681.02,975.1,2646.06,977.03,2626.66,979.55,2613.48,980.98,2596.96,981.12,2581.22,981.62,2576.36,934.56,2596.81,933.39,2638.52,929.18,2657,927.77,2686.73,926.67,2714.36,924.91,2730.32,922.64,2732.58,920.96,2741.57,920.91,2749.72,919.17]
9355206	155200	grey bar	971284	2017-12-17-13-30-48-702I2.Png	[2749.88,1209.18,2750.32,1255.25,2716.89,1257.93,2671.04,1259.11,2645.17,1258.94,2615.61,1256.59,2610.07,1209.06,2637.95,1210.73,2667.51,1211.57,2710.51,1210.9,2728.48,1210.9,2749.88,1209.18]
9355207	155197	white bar	971284	2017-12-17-13-30-48-702I2.Png	[2750.25,1303.69,2749.75,1355.59,2703.56,1356.6,2657.2,1353.58,2639.36,1349.72,2628.19,1347.54,2623.69,1303.24,2640.74,1305.68,2670.38,1305.76,2718.22,1305.93,2750.25,1303.69]
9355208	155197	white bar	971284	2017-12-17-13-30-48-702I2.Png	[2750.42,769.55,2750.09,717.81,2724.55,722.85,2697.68,727.72,2675.34,729.74,2650.14,735.11,2606.47,744.02,2581.28,747.94,2575.4,749.79,2557.68,752.47,2561.91,799.62,2572.66,796.68,2581.48,794.58,2589.29,792.9,2598.53,792.23,2603.65,790.55,2615.07,790.22,2619.19,788.45,2633.32,788.15,2639.03,786.3,2646.34,786.09,2646.93,784.54,2750.42,769.55]
9355212	155201	reference rod	971284	2017-12-17-13-30-48-702I2.Png	[2750.93,1526.7,2750.93,1526.7,2750.59,1526.03,2748.91,1525.69,2747.9,1525.02,2746.56,1524.69,2746.56,1524.69,2745.89,1524.69,2744.88,1524.69,2743.87,1524.35,2743.87,1524.35,2743.53,1524.35,2742.86,1524.01,2742.53,1524.01,2741.52,1524.01,2740.85,1524.01,2740.18,1524.35,2739.5,1524.69,2738.5,1525.02,2737.82,1525.02,2736.82,1525.69,2735.47,1526.03,2734.46,1526.7,2732.78,1527.04,2730.77,1527.71,2728…
9355226	155198	green bar	971285	2017-12-20-04-37-12-104I2.Png	[2749.51,924.28,2750.19,973.5,2738.09,975.68,2715.58,980.38,2691.23,982.57,2662.17,985.42,2632.44,988.61,2612.79,990.96,2590.78,993.15,2572.48,993.65,2554,995.84,2547.28,949.81,2565.76,946.45,2591.46,944.61,2611.61,942.42,2648.83,938.32,2683.77,934.46,2713.72,930.91,2749.51,924.28]
9355240	155200	grey bar	971285	2017-12-20-04-37-12-104I2.Png	[2750.45,1261.06,2750.62,1214.7,2723.75,1218.73,2683.1,1222.09,2641.11,1223.1,2587.36,1221.42,2594.24,1269.29,2618.43,1269.62,2632.12,1269.68,2666.22,1269.52,2698.47,1266.83,2750.45,1261.06]
9355255	155199	black bar	971285	2017-12-20-04-37-12-104I2.Png	[2750.15,1117.51,2750.32,1167.06,2725.13,1171.26,2687.5,1175.97,2655.25,1177.48,2612.74,1177.47,2585.78,1176.8,2578.64,1175.79,2570.49,1127.81,2580.19,1128.99,2592.29,1131,2629.75,1131.45,2665.46,1129.63,2701.36,1125.1,2729.96,1120.75,2749.03,1117.13,2750.15,1117.51]
9355267	155197	white bar	971285	2017-12-20-04-37-12-104I2.Png	[2736.61,780.11,2729.9,729.72,2691.93,735.77,2632.81,746.86,2566.29,759.96,2541.43,765,2522.96,768.36,2529.68,815.72,2543.79,809.68,2586.11,802.62,2637.51,794.89,2697.65,783.47,2736.61,780.11]
9355290	155197	white bar	971285	2017-12-20-04-37-12-104I2.Png	[2749.92,1311.11,2750.09,1362.85,2711.45,1364.36,2661.57,1364.86,2627.6,1363.15,2610.13,1359.45,2602.58,1312.76,2615.68,1316.45,2638.18,1316.79,2698.79,1315.68,2729.02,1313.63,2749.92,1311.11]
9355317	155201	reference rod	971285	2017-12-20-04-37-12-104I2.Png	[2749.51,1526.3,2749.51,1526.3,2746.83,1526.63,2745.15,1526.97,2742.8,1527.31,2741.45,1527.64,2740.11,1527.64,2738.43,1527.64,2736.41,1528.31,2734.06,1528.31,2732.05,1528.31,2729.69,1527.98,2728.35,1527.98,2727.34,1528.31,2726.33,1528.31,2724.99,1527.98,2723.98,1527.64,2722.98,1527.64,2721.3,1527.31,2719.95,1526.63,2718.61,1526.3,2716.26,1525.63,2714.91,1525.29,2712.9,1524.28,2711.89,1523.95,2711…
9355367	155198	green bar	980276	2018-03-11-22-53-17-585I1.Png	[1832.34,563.03,1840.74,605.36,1808.82,614.09,1774.22,621.48,1738.28,629.88,1712.41,635.26,1694.94,639.29,1685.53,595.62,1718.12,590.58,1760.45,581.51,1789.34,575.46,1832.34,563.03]
9355381	155199	black bar	980276	2018-03-11-22-53-17-585I1.Png	[1862.07,721.24,1870.47,761.05,1859.21,769.78,1832.51,779.19,1799.08,787.76,1767.33,792.79,1751.71,794.81,1726.21,795.58,1714.12,754.09,1739.15,754.6,1768.38,751.24,1798.95,745.53,1815.24,741.33,1840.69,732.25,1852.78,727.38,1862.07,721.24]
9355397	155200	grey bar	980276	2018-03-11-22-53-17-585I1.Png	[1876.65,800.39,1884.88,840.2,1859.35,850.95,1822.56,861.86,1785.71,870.35,1757.83,874.22,1742.68,875.73,1732.43,833.59,1757.88,832.66,1780.13,829.97,1820.13,823.36,1851.62,814.2,1865.63,807.79,1876.65,800.39]
9355410	155197	white bar	980276	2018-03-11-22-53-17-585I1.Png	[1892.5,879.3,1900.73,917.43,1882.59,928.85,1841.95,941.56,1804.66,948.96,1770.73,950.97,1755.95,949.96,1749.56,912.67,1782.48,911.33,1824.81,902.26,1852.7,895.21,1868.48,890.84,1892.5,879.3]
9355416	155197	white bar	980276	2018-03-11-22-53-17-585I1.Png	[1799.68,391.82,1809.09,435.32,1788.6,441.71,1751.81,451.45,1720.57,459.51,1686.12,467.3,1672.18,470.82,1661.38,475.26,1652.48,432.93,1675.49,427.64,1688.51,423.78,1727.59,412.14,1768.21,400.19,1799.68,391.82]
9355448	155201	reference rod	980276	2018-03-11-22-53-17-585I1.Png	[1926.33,1041.54,1928.01,1067.41,1927.34,1067.74,1925.33,1068.75,1924.99,1068.75,1924.32,1069.09,1923.65,1069.09,1922.97,1069.42,1922.3,1069.76,1921.29,1070.09,1919.95,1070.43,1919.61,1070.77,1918.94,1070.77,1917.6,1070.77,1915.92,1070.77,1913.9,1070.77,1912.22,1070.77,1909.54,1070.77,1908.86,1070.43,1906.85,1070.09,1905.84,1069.09,1904.16,1068.08,1902.82,1067.74,1900.8,1066.74,1899.46,1065.39,18…
9355470	134661	Sebastes	980316	2018-05-10-04-45-51-043I1.Png	[168.64,1547.9,168.64,1547.9,173.34,1548.57,174.69,1549.24,174.69,1549.24,176.03,1549.24,176.03,1549.24,178.72,1549.91,181.41,1550.59,181.41,1550.59,183.42,1550.59,184.77,1550.59,186.11,1550.59,187.45,1550.59,188.8,1550.59,188.8,1550.59,190.14,1550.59,191.48,1550.59,192.83,1550.59,192.83,1550.59,194.17,1550.59,194.17,1550.59,196.19,1550.59,196.19,1550.59,198.2,1550.59,199.55,1550.59,199.55,1550.5…
9355625	155203	Contamination	971136	2019-04-04-21-46-18-649_POS0_I2.Png	[987.93,1124.95,987.93,1124.95,997.33,1130.33,1004.05,1133.02,1013.46,1138.39,1024.21,1143.77,1030.93,1147.8,1036.3,1151.83,1043.02,1155.86,1048.39,1159.89,1056.46,1165.27,1060.49,1167.95,1065.86,1173.33,1071.24,1177.36,1073.93,1180.05,1080.64,1186.77,1086.02,1190.8,1090.05,1197.52,1095.43,1204.23,1099.46,1212.3,1103.49,1220.36,1106.18,1231.11,1108.86,1243.2,1108.86,1255.3,1108.86,1267.39,1110.21…
9355631	155203	Contamination	971136	2019-04-04-21-46-18-649_POS0_I2.Png	[2006.22,1012.62,2006.22,1012.62,1995.47,1011.27,1987.41,1009.93,1971.28,1008.58,1957.84,1005.9,1944.41,1004.55,1924.25,1004.55,1912.16,1004.55,1905.44,1004.55,1898.72,1005.9,1889.31,1008.58,1877.22,1011.27,1867.81,1012.62,1858.41,1013.96,1846.31,1019.33,1839.59,1023.37,1834.22,1027.4,1827.5,1031.43,1816.75,1040.83,1810.03,1048.9,1803.31,1058.3,1797.94,1065.02,1793.91,1073.08,1789.88,1082.49,1785…
9355633	155203	Contamination	971136	2019-04-04-21-46-18-649_POS0_I2.Png	[2130.11,669.96,2130.11,669.96,2130.11,672.65,2132.8,682.05,2135.49,687.43,2138.18,694.15,2142.21,702.21,2143.55,707.58,2146.24,716.99,2146.24,722.37,2148.93,730.43,2150.27,738.49,2151.61,746.55,2154.3,757.3,2155.64,766.71,2155.64,772.08,2155.64,777.46,2155.64,785.52,2154.3,790.9,2152.96,797.62,2150.27,805.68,2148.93,811.05,2146.24,815.08,2142.21,821.8,2140.86,827.18,2138.18,829.87,2132.8,833.9,2…
9355647	155197	white bar	971136	2019-04-04-21-46-18-649_POS0_I2.Png	[2428.09,1159.25,2440.52,1200.57,2413.98,1213.34,2373.67,1224.09,2332.01,1232.15,2298.42,1235.17,2272.21,1234.17,2262.81,1191.84,2296.4,1191.84,2337.05,1184.45,2367.96,1179.07,2392.14,1171.35,2428.09,1159.25]
9355657	155200	grey bar	971136	2019-04-04-21-46-18-649_POS0_I2.Png	[2406.52,1075.13,2417.94,1116.12,2388.72,1126.53,2347.4,1138.29,2300.7,1148.03,2273.15,1151.39,2251.32,1150.38,2241.58,1109.06,2278.87,1107.72,2302.72,1104.36,2334.63,1098.31,2360.5,1090.92,2406.52,1075.13]
9355667	155199	black bar	971136	2019-04-04-21-46-18-649_POS0_I2.Png	[2384.62,989.54,2397.72,1032.87,2374.88,1041.94,2335.91,1055.38,2299.63,1063.78,2259.31,1069.49,2229.42,1070.5,2217.99,1026.83,2242.85,1028.17,2273.76,1023.8,2300.97,1017.76,2330.53,1009.69,2347.67,1004.32,2384.62,989.54]
9355674	155198	green bar	971136	2019-04-04-21-46-18-649_POS0_I2.Png	[2342.02,824.05,2354.45,867.39,2313.47,881.16,2269.8,891.58,2230.49,900.65,2185.14,907.03,2174.73,860,2207.65,859.33,2253.67,852.27,2297.34,839.51,2342.02,824.05]
9355680	155197	white bar	971136	2019-04-04-21-46-18-649_POS0_I2.Png	[2300.7,655.08,2313.13,697.07,2276.85,707.15,2219.74,723.61,2177.08,733.69,2147.51,740.74,2139.12,701.77,2200.93,683.97,2258.71,666.84,2300.7,655.08]
9355707	155201	reference rod	971136	2019-04-04-21-46-18-649_POS0_I2.Png	[2111.37,601.06,2127.83,666.9,2142.27,700.83,2151.68,741.82,2156.52,766.34,2157.86,783.47,2178.69,859.06,2216.18,1020.17,2240.97,1109.26,2263.48,1192.58,2305.4,1361.02,2327.24,1355.31,2327.91,1355.64,2331.94,1354.97,2333.96,1354.3,2335.64,1353.96,2336.31,1353.29,2337.99,1352.28,2340.34,1351.27,2341.35,1350.94,2341.35,1350.94,2343.03,1350.94,2344.71,1350.94,2347.06,1350.6,2349.75,1349.93,2351.43,1…
9355746	134661	Sebastes	980317	2018-05-12-05-43-53-428I1.Png	[2749.98,871.99,2750.66,992.26,2736.55,996.96,2735.2,997.63,2729.83,997.63,2729.16,997.63,2728.48,997.63,2727.14,997.63,2725.8,997.63,2725.13,997.63,2723.78,997.63,2722.44,997.63,2721.77,997.63,2720.42,997.63,2719.08,997.63,2718.41,997.63,2715.72,996.96,2714.38,996.96,2713.03,996.29,2711.69,996.29,2710.34,995.62,2709.67,995.62,2709,995.62,2708.33,995.62,2706.98,995.62,2706.31,995.62,2705.64,995.6…
9355758	155197	white bar	980317	2018-05-12-05-43-53-428I1.Png	[1626.41,411.99,1636.49,456,1600.88,465.74,1553.17,479.18,1517.9,487.58,1504.13,490.94,1493.38,495.31,1483.3,452.98,1511.85,446.59,1565.6,430.13,1592.81,421.4,1626.41,411.99]
9355765	155198	green bar	980317	2018-05-12-05-43-53-428I1.Png	[1663.16,580.3,1672.57,621.62,1637.29,631.7,1599,641.44,1560.36,650.17,1529.79,657.56,1519.38,614.23,1550.62,608.18,1583.88,601.46,1615.12,596.09,1635.28,589.7,1663.16,580.3]
9355768	155199	black bar	980317	2018-05-12-05-43-53-428I1.Png	[1696.75,738.52,1705.82,777.49,1682.64,790.59,1639.31,802.69,1599,810.08,1564.06,812.09,1555.32,772.12,1584.89,770.44,1618.82,765.06,1651.4,756.33,1664.5,751.96,1696.75,738.52]
9355772	155200	grey bar	980317	2018-05-12-05-43-53-428I1.Png	[1711.67,815.59,1723.43,854.56,1697.56,865.98,1662.29,876.06,1624.66,886.14,1584.35,893.19,1574.27,850.86,1611.56,846.16,1643.14,841.12,1672.03,834.06,1688.49,829.03,1711.67,815.59]
9355777	155197	white bar	980317	2018-05-12-05-43-53-428I1.Png	[1731.15,892.85,1740.22,931.82,1716.71,943.92,1675.72,956.68,1641.79,964.41,1619.96,966.76,1597.45,965.75,1592.75,930.48,1620.97,927.46,1659.26,918.72,1686.47,910.32,1708.31,903.6,1731.15,892.85]
9355780	155201	reference rod	980317	2018-05-12-05-43-53-428I1.Png	[1768.85,1063.04,1768.85,1063.04,1768.85,1063.71,1768.85,1064.05,1769.18,1066.06,1769.18,1067.41,1769.52,1068.41,1769.85,1069.42,1770.19,1070.43,1770.19,1071.1,1769.85,1071.77,1769.52,1072.11,1769.18,1073.12,1768.51,1074.13,1768.51,1074.8,1767.84,1075.81,1767.17,1076.48,1766.49,1076.81,1766.16,1077.49,1765.15,1078.16,1764.81,1078.83,1764.14,1079.5,1762.8,1080.51,1762.13,1081.18,1761.12,1081.52,17…
9355781	134661	Sebastes	971321	2018-05-03-16-09-06-716I2.Png	[-1.34,1583.51,0,1731.32,2.02,1730.65,3.36,1729.98,6.72,1727.96,8.06,1727.29,10.08,1725.95,10.75,1725.27,12.09,1724.6,13.44,1723.26,14.78,1722.59,16.13,1722.59,17.47,1721.91,17.47,1721.91,19.48,1721.24,19.48,1721.24,22.17,1719.9,23.52,1719.23,23.52,1719.23,25.53,1718.55,26.88,1717.88,26.88,1717.88,28.22,1717.21,30.91,1716.54,30.91,1716.54,33.59,1715.87,33.59,1715.87,34.94,1715.87,36.28,1715.87,37…
9355782	155199	black bar	971321	2018-05-03-16-09-06-716I2.Png	[2281.08,877.27,2287.8,920.6,2263.95,928.66,2197.77,943.78,2161.15,946.13,2120.5,947.14,2113.79,904.81,2143.68,905.82,2195.42,899.77,2238.42,889.7,2281.08,877.27]
9355783	155200	grey bar	971321	2018-05-03-16-09-06-716I2.Png	[2295.06,961.92,2302.45,1003.91,2271.54,1012.31,2209.73,1024.41,2168.07,1030.45,2135.15,1030.12,2127.76,988.13,2162.36,988.13,2205.36,984.09,2242.65,975.7,2295.06,961.92]
9355785	155198	green bar	971321	2018-05-03-16-09-06-716I2.Png	[2252.39,708.96,2260.12,752.3,2205.36,763.72,2128.1,776.49,2092.15,783.88,2085.43,739.53,2142.21,730.13,2210.74,719.04,2252.39,708.96]
9355786	155197	white bar	971321	2018-05-03-16-09-06-716I2.Png	[2227.13,532.83,2232.51,577.17,2153.23,592.63,2084.69,608.08,2065.21,614.8,2059.16,572.47,2123.66,552.99,2189.51,536.86,2227.13,532.83]
9355788	155197	white bar	971321	2018-05-03-16-09-06-716I2.Png	[2308.76,1046.18,2318.17,1087.16,2263.75,1104.29,2203.28,1113.7,2150.87,1114.04,2143.82,1072.71,2195.89,1069.69,2242.58,1062.97,2271.14,1056.93,2308.76,1046.18]
[truncated: 8,178 more rows]
