# Supplementary material for: A data science approach for multi-sensor marine observatory data monitoring cold water corals (Paragorgia arborea) in two campaigns
Source: PLoS One. 2023 Jul 19;18(7):e0282723. doi: 10.1371/journal.pone.0282723 (PMC10355400; doi:10.1371/journal.pone.0282723)
Supplement: S3 Data — Class labels for patches, weights for patches computed from ground truth masks, imagewise ground truth polyp states, patch extraction regions, and region sizes. (XZ) [file pone.0282723.s017.xz]

Archive with 68 entries (60 files):
- S3_Data
- S3_Data/Gamma_1-2_red
- S3_Data/Gamma_1-2_red/test-ratios.json
- S3_Data/Gamma_1-2_red/test-labels.json
- S3_Data/Gamma_1-2_red/test-grids.json
- S3_Data/Gamma_1-2_red/test-patchwise-activity.json
- S3_Data/Gamma_1-2_red/test-imagewise-activity.json
- S3_Data/train_test_val_fns.json
- S3_Data/README.md
- S3_Data/Gamma_1_red
- S3_Data/Gamma_1_red/test-ratios.json
- S3_Data/Gamma_1_red/test-labels.json
- S3_Data/Gamma_1_red/test-grids.json
- S3_Data/Gamma_1_red/test-patchwise-activity.json
- S3_Data/Gamma_1_red/training-grids.json
- S3_Data/Gamma_1_red/validation-labels.json
- S3_Data/Gamma_1_red/training-labels.json
- S3_Data/Gamma_1_red/test-imagewise-activity.json
- S3_Data/Gamma_1_red/validation-grids.json
- S3_Data/Gamma_1_red/validation-ratios.json
- S3_Data/Gamma_1_red/training-ratios.json
- S3_Data/Gamma_1-2_blue
- S3_Data/Gamma_1-2_blue/test-ratios.json
- S3_Data/Gamma_1-2_blue/test-labels.json
- S3_Data/Gamma_1-2_blue/test-grids.json
- S3_Data/Gamma_1-2_blue/test-patchwise-activity.json
- S3_Data/Gamma_1-2_blue/test_mask_sizes.json
- S3_Data/Gamma_1-2_blue/test-imagewise-activity.json
- S3_Data/Gamma_1_blue
- S3_Data/Gamma_1_blue/test-ratios.json
- S3_Data/Gamma_1_blue/test-labels.json
- S3_Data/Gamma_1_blue/test-grids.json
- S3_Data/Gamma_1_blue/test-patchwise-activity.json
- S3_Data/Gamma_1_blue/test_mask_sizes.json
- S3_Data/Gamma_1_blue/training-grids.json
- S3_Data/Gamma_1_blue/validation-labels.json
- S3_Data/Gamma_1_blue/training-labels.json
- S3_Data/Gamma_1_blue/test-imagewise-activity.json
- S3_Data/Gamma_1_blue/validation-grids.json
- S3_Data/Gamma_1_blue/validation-ratios.json
- S3_Data/Gamma_1_blue/training-ratios.json
- S3_Data/Gamma_2_blue
- S3_Data/Gamma_2_blue/test-ratios.json
- S3_Data/Gamma_2_blue/test-labels.json
- S3_Data/Gamma_2_blue/test-grids.json
- S3_Data/Gamma_2_blue/test-patchwise-activity.json
- S3_Data/Gamma_2_blue/test_mask_sizes.json
- S3_Data/Gamma_2_blue/training-grids.json
- S3_Data/Gamma_2_blue/validation-labels.json
- S3_Data/Gamma_2_blue/training-labels.json
- S3_Data/Gamma_2_blue/test-imagewise-activity.json
- S3_Data/Gamma_2_blue/validation-grids.json
- S3_Data/Gamma_2_blue/validation-ratios.json
- S3_Data/Gamma_2_blue/training-ratios.json
- S3_Data/Gamma_2_red
- S3_Data/Gamma_2_red/test-ratios.json
- S3_Data/Gamma_2_red/test-labels.json
- S3_Data/Gamma_2_red/test-grids.json
- S3_Data/Gamma_2_red/test-patchwise-activity.json
- S3_Data/Gamma_2_red/training-grids.json
- S3_Data/Gamma_2_red/validation-labels.json
- S3_Data/Gamma_2_red/training-labels.json
- S3_Data/Gamma_2_red/test-imagewise-activity.json
- S3_Data/Gamma_2_red/validation-grids.json
- S3_Data/Gamma_2_red/validation-ratios.json
- S3_Data/Gamma_2_red/.ipynb_checkpoints
- S3_Data/Gamma_2_red/.ipynb_checkpoints/Untitled-checkpoint.ipynb
- S3_Data/Gamma_2_red/training-ratios.json
