# Supplementary material for: A data science approach for multi-sensor marine observatory data monitoring cold water corals (Paragorgia arborea) in two campaigns
Source: PLoS One. 2023 Jul 19;18(7):e0282723. doi: 10.1371/journal.pone.0282723 (PMC10355400; doi:10.1371/journal.pone.0282723)
Supplement: S3 Data — Class labels for patches, weights for patches computed from ground truth masks, imagewise ground truth polyp states, patch extraction regions, and region sizes. (XZ) [file pone.0282723.s017.xz › S3_Data/Gamma_1-2_red/test-ratios.json]

{
    "2018-06-17-15-38-03-183_POS2_I1_1067_1600.Png": 0.27294921875,
    "2018-06-17-15-38-03-183_POS2_I1_1067_1728.Png": 0.990966796875,
    "2018-06-17-15-38-03-183_POS2_I1_1067_1856.Png": 1.0,
    "2018-06-17-15-38-03-183_POS2_I1_1067_1984.Png": 1.0,
    "2018-06-17-15-38-03-183_POS2_I1_1067_2112.Png": 0.402587890625,
    "2018-06-17-15-38-03-183_POS2_I1_1067_2368.Png": 0.963134765625,
    "2018-06-17-15-38-03-183_POS2_I1_1067_2496.Png": 1.0,
    "2018-06-17-15-38-03-183_POS2_I1_1067_2624.Png": 0.9833984375,
    "2018-06-17-15-38-03-183_POS2_I1_1195_1600.Png": 0.332275390625,
    "2018-06-17-15-38-03-183_POS2_I1_1195_1728.Png": 0.994384765625,
    "2018-06-17-15-38-03-183_POS2_I1_1195_1856.Png": 1.0,
    "2018-06-17-15-38-03-183_POS2_I1_1195_1984.Png": 0.819091796875,
    "2018-06-17-15-38-03-183_POS2_I1_1195_2112.Png": 0.243408203125,
    "2018-06-17-15-38-03-183_POS2_I1_1195_2240.Png": 0.718994140625,
    "2018-06-17-15-38-03-183_POS2_I1_1195_2368.Png": 0.956298828125,
    "2018-06-17-15-38-03-183_POS2_I1_1195_2496.Png": 0.99853515625,
    "2018-06-17-15-38-03-183_POS2_I1_1195_2624.Png": 0.80224609375,
    "2018-06-17-15-38-03-183_POS2_I1_1323_1600.Png": 0.202392578125,
    "2018-06-17-15-38-03-183_POS2_I1_1323_1728.Png": 0.9736328125,
    "2018-06-17-15-38-03-183_POS2_I1_1323_1856.Png": 0.935302734375,
    "2018-06-17-15-38-03-183_POS2_I1_1323_1984.Png": 0.642822265625,
    "2018-06-17-15-38-03-183_POS2_I1_1323_2112.Png": 0.99853515625,
    "2018-06-17-15-38-03-183_POS2_I1_1323_2240.Png": 1.0,
    "2018-06-17-15-38-03-183_POS2_I1_1323_2368.Png": 0.999755859375,
    "2018-06-17-15-38-03-183_POS2_I1_1323_2496.Png": 0.91650390625,
    "2018-06-17-15-38-03-183_POS2_I1_1323_2624.Png": 0.416748046875,
    "2018-06-17-15-38-03-183_POS2_I1_1451_1344.Png": 0.120361328125,
    "2018-06-17-15-38-03-183_POS2_I1_1451_1472.Png": 0.3876953125,
    "2018-06-17-15-38-03-183_POS2_I1_1451_1600.Png": 0.89306640625,
    "2018-06-17-15-38-03-183_POS2_I1_1451_1728.Png": 0.908935546875,
    "2018-06-17-15-38-03-183_POS2_I1_1451_1856.Png": 0.994384765625,
    "2018-06-17-15-38-03-183_POS2_I1_1451_1984.Png": 1.0,
    "2018-06-17-15-38-03-183_POS2_I1_1451_2112.Png": 1.0,
    "2018-06-17-15-38-03-183_POS2_I1_1451_2240.Png": 0.919921875,
    "2018-06-17-15-38-03-183_POS2_I1_1451_2368.Png": 0.9599609375,
    "2018-06-17-15-38-03-183_POS2_I1_1451_2496.Png": 0.7236328125,
    "2018-06-17-15-38-03-183_POS2_I1_1451_2624.Png": 0.140380859375,
    "2018-06-17-15-38-03-183_POS2_I1_1579_1344.Png": 0.777099609375,
    "2018-06-17-15-38-03-183_POS2_I1_1579_1472.Png": 0.95703125,
    "2018-06-17-15-38-03-183_POS2_I1_1579_1600.Png": 0.458251953125,
    "2018-06-17-15-38-03-183_POS2_I1_1579_1728.Png": 0.34521484375,
    "2018-06-17-15-38-03-183_POS2_I1_1579_1856.Png": 0.91943359375,
    "2018-06-17-15-38-03-183_POS2_I1_1579_1984.Png": 1.0,
    "2018-06-17-15-38-03-183_POS2_I1_1579_2112.Png": 0.99853515625,
    "2018-06-17-15-38-03-183_POS2_I1_1579_2240.Png": 0.9765625,
    "2018-06-17-15-38-03-183_POS2_I1_1579_2368.Png": 0.966796875,
    "2018-06-17-15-38-03-183_POS2_I1_1579_2496.Png": 0.635009765625,
    "2018-06-17-15-38-03-183_POS2_I1_1707_1344.Png": 0.1533203125,
    "2018-06-17-15-38-03-183_POS2_I1_1707_1472.Png": 0.5341796875,
    "2018-06-17-15-38-03-183_POS2_I1_1707_1600.Png": 0.240478515625,
    "2018-06-17-15-38-03-183_POS2_I1_1707_1728.Png": 0.316650390625,
    "2018-06-17-15-38-03-183_POS2_I1_1707_1856.Png": 0.89306640625,
    "2018-06-17-15-38-03-183_POS2_I1_1707_1984.Png": 0.453125,
    "2018-06-17-15-38-03-183_POS2_I1_1707_2112.Png": 0.39697265625,
    "2018-06-17-15-38-03-183_POS2_I1_1707_2240.Png": 0.705322265625,
    "2018-06-17-15-38-03-183_POS2_I1_1707_2368.Png": 0.3046875,
    "2018-06-17-15-38-03-183_POS2_I1_1707_2496.Png": 0.162841796875,
    "2018-06-17-15-38-03-183_POS2_I1_171_2240.Png": 0.357177734375,
    "2018-06-17-15-38-03-183_POS2_I1_171_2368.Png": 0.5078125,
    "2018-06-17-15-38-03-183_POS2_I1_171_2496.Png": 0.607177734375,
    "2018-06-17-15-38-03-183_POS2_I1_1835_1728.Png": 0.23095703125,
    "2018-06-17-15-38-03-183_POS2_I1_1835_1856.Png": 0.6240234375,
    "2018-06-17-15-38-03-183_POS2_I1_1835_1984.Png": 0.1591796875,
    "2018-06-17-15-38-03-183_POS2_I1_1835_2240.Png": 0.126708984375,
    "2018-06-17-15-38-03-183_POS2_I1_299_1728.Png": 0.852783203125,
    "2018-06-17-15-38-03-183_POS2_I1_299_1856.Png": 0.8623046875,
    "2018-06-17-15-38-03-183_POS2_I1_299_2240.Png": 0.944091796875,
    "2018-06-17-15-38-03-183_POS2_I1_299_2368.Png": 1.0,
    "2018-06-17-15-38-03-183_POS2_I1_299_2496.Png": 0.840087890625,
    "2018-06-17-15-38-03-183_POS2_I1_427_1728.Png": 0.945068359375,
    "2018-06-17-15-38-03-183_POS2_I1_427_1856.Png": 1.0,
    "2018-06-17-15-38-03-183_POS2_I1_427_1984.Png": 0.6103515625,
    "2018-06-17-15-38-03-183_POS2_I1_427_2112.Png": 0.36962890625,
    "2018-06-17-15-38-03-183_POS2_I1_427_2240.Png": 0.93408203125,
    "2018-06-17-15-38-03-183_POS2_I1_427_2368.Png": 1.0,
    "2018-06-17-15-38-03-183_POS2_I1_427_2496.Png": 1.0,
    "2018-06-17-15-38-03-183_POS2_I1_427_2624.Png": 0.45458984375,
    "2018-06-17-15-38-03-183_POS2_I1_555_1728.Png": 0.76513671875,
    "2018-06-17-15-38-03-183_POS2_I1_555_1856.Png": 1.0,
    "2018-06-17-15-38-03-183_POS2_I1_555_1984.Png": 0.7265625,
    "2018-06-17-15-38-03-183_POS2_I1_555_2112.Png": 0.68505859375,
    "2018-06-17-15-38-03-183_POS2_I1_555_2240.Png": 1.0,
    "2018-06-17-15-38-03-183_POS2_I1_555_2368.Png": 1.0,
    "2018-06-17-15-38-03-183_POS2_I1_555_2496.Png": 1.0,
    "2018-06-17-15-38-03-183_POS2_I1_555_2624.Png": 1.0,
    "2018-06-17-15-38-03-183_POS2_I1_683_1600.Png": 0.12353515625,
    "2018-06-17-15-38-03-183_POS2_I1_683_1728.Png": 0.998779296875,
    "2018-06-17-15-38-03-183_POS2_I1_683_1856.Png": 0.979248046875,
    "2018-06-17-15-38-03-183_POS2_I1_683_1984.Png": 1.0,
    "2018-06-17-15-38-03-183_POS2_I1_683_2112.Png": 1.0,
    "2018-06-17-15-38-03-183_POS2_I1_683_2240.Png": 1.0,
    "2018-06-17-15-38-03-183_POS2_I1_683_2368.Png": 1.0,
    "2018-06-17-15-38-03-183_POS2_I1_683_2496.Png": 1.0,
    "2018-06-17-15-38-03-183_POS2_I1_683_2624.Png": 1.0,
    "2018-06-17-15-38-03-183_POS2_I1_811_1600.Png": 0.13818359375,
    "2018-06-17-15-38-03-183_POS2_I1_811_1728.Png": 0.88037109375,
    "2018-06-17-15-38-03-183_POS2_I1_811_1856.Png": 0.998291015625,
    "2018-06-17-15-38-03-183_POS2_I1_811_1984.Png": 1.0,
    "2018-06-17-15-38-03-183_POS2_I1_811_2112.Png": 0.9638671875,
    "2018-06-17-15-38-03-183_POS2_I1_811_2240.Png": 1.0,
    "2018-06-17-15-38-03-183_POS2_I1_811_2368.Png": 1.0,
    "2018-06-17-15-38-03-183_POS2_I1_811_2496.Png": 1.0,
    "2018-06-17-15-38-03-183_POS2_I1_811_2624.Png": 1.0,
    "2018-06-17-15-38-03-183_POS2_I1_939_1728.Png": 0.80322265625,
    "2018-06-17-15-38-03-183_POS2_I1_939_1856.Png": 1.0,
    "2018-06-17-15-38-03-183_POS2_I1_939_1984.Png": 1.0,
    "2018-06-17-15-38-03-183_POS2_I1_939_2112.Png": 0.966796875,
    "2018-06-17-15-38-03-183_POS2_I1_939_2240.Png": 0.3291015625,
    "2018-06-17-15-38-03-183_POS2_I1_939_2368.Png": 0.704833984375,
    "2018-06-17-15-38-03-183_POS2_I1_939_2496.Png": 1.0,
    "2018-06-17-15-38-03-183_POS2_I1_939_2624.Png": 1.0,
    "2018-06-18-10-31-22-786_POS2_I1_1085_1600.Png": 0.125244140625,
    "2018-06-18-10-31-22-786_POS2_I1_1085_1728.Png": 0.75244140625,
    "2018-06-18-10-31-22-786_POS2_I1_1085_1856.Png": 0.829833984375,
    "2018-06-18-10-31-22-786_POS2_I1_1085_1984.Png": 0.958251953125,
    "2018-06-18-10-31-22-786_POS2_I1_1085_2112.Png": 0.802001953125,
    "2018-06-18-10-31-22-786_POS2_I1_1085_2240.Png": 0.99755859375,
    "2018-06-18-10-31-22-786_POS2_I1_1085_2368.Png": 0.81787109375,
    "2018-06-18-10-31-22-786_POS2_I1_1085_2496.Png": 0.966796875,
    "2018-06-18-10-31-22-786_POS2_I1_1085_2624.Png": 0.556396484375,
    "2018-06-18-10-31-22-786_POS2_I1_1213_1600.Png": 0.156494140625,
    "2018-06-18-10-31-22-786_POS2_I1_1213_1728.Png": 0.8115234375,
    "2018-06-18-10-31-22-786_POS2_I1_1213_1856.Png": 0.94287109375,
    "2018-06-18-10-31-22-786_POS2_I1_1213_1984.Png": 0.94384765625,
    "2018-06-18-10-31-22-786_POS2_I1_1213_2112.Png": 0.91162109375,
    "2018-06-18-10-31-22-786_POS2_I1_1213_2240.Png": 0.96826171875,
    "2018-06-18-10-31-22-786_POS2_I1_1213_2368.Png": 0.78662109375,
    "2018-06-18-10-31-22-786_POS2_I1_1213_2496.Png": 0.668701171875,
    "2018-06-18-10-31-22-786_POS2_I1_1213_2624.Png": 0.32470703125,
    "2018-06-18-10-31-22-786_POS2_I1_1341_1600.Png": 0.126953125,
    "2018-06-18-10-31-22-786_POS2_I1_1341_1728.Png": 0.88916015625,
    "2018-06-18-10-31-22-786_POS2_I1_1341_1856.Png": 0.794677734375,
    "2018-06-18-10-31-22-786_POS2_I1_1341_1984.Png": 0.880859375,
    "2018-06-18-10-31-22-786_POS2_I1_1341_2112.Png": 1.0,
    "2018-06-18-10-31-22-786_POS2_I1_1341_2240.Png": 0.880859375,
    "2018-06-18-10-31-22-786_POS2_I1_1341_2368.Png": 0.779296875,
    "2018-06-18-10-31-22-786_POS2_I1_1341_2496.Png": 0.6533203125,
    "2018-06-18-10-31-22-786_POS2_I1_1341_2624.Png": 0.19189453125,
    "2018-06-18-10-31-22-786_POS2_I1_1469_1344.Png": 0.148193359375,
    "2018-06-18-10-31-22-786_POS2_I1_1469_1472.Png": 0.3994140625,
    "2018-06-18-10-31-22-786_POS2_I1_1469_1600.Png": 0.738525390625,
    "2018-06-18-10-31-22-786_POS2_I1_1469_1728.Png": 0.683837890625,
    "2018-06-18-10-31-22-786_POS2_I1_1469_1856.Png": 0.93505859375,
    "2018-06-18-10-31-22-786_POS2_I1_1469_1984.Png": 0.892822265625,
    "2018-06-18-10-31-22-786_POS2_I1_1469_2112.Png": 0.899169921875,
    "2018-06-18-10-31-22-786_POS2_I1_1469_2240.Png": 0.857421875,
    "2018-06-18-10-31-22-786_POS2_I1_1469_2368.Png": 0.9150390625,
    "2018-06-18-10-31-22-786_POS2_I1_1469_2496.Png": 0.345458984375,
    "2018-06-18-10-31-22-786_POS2_I1_1597_1344.Png": 0.687744140625,
    "2018-06-18-10-31-22-786_POS2_I1_1597_1472.Png": 0.74267578125,
    "2018-06-18-10-31-22-786_POS2_I1_1597_1600.Png": 0.372802734375,
    "2018-06-18-10-31-22-786_POS2_I1_1597_1728.Png": 0.10205078125,
    "2018-06-18-10-31-22-786_POS2_I1_1597_1856.Png": 0.8125,
    "2018-06-18-10-31-22-786_POS2_I1_1597_1984.Png": 0.934814453125,
    "2018-06-18-10-31-22-786_POS2_I1_1597_2112.Png": 0.958984375,
    "2018-06-18-10-31-22-786_POS2_I1_1597_2240.Png": 0.99560546875,
    "2018-06-18-10-31-22-786_POS2_I1_1597_2368.Png": 0.675537109375,
    "2018-06-18-10-31-22-786_POS2_I1_1597_2496.Png": 0.33056640625,
    "2018-06-18-10-31-22-786_POS2_I1_1725_1472.Png": 0.32763671875,
    "2018-06-18-10-31-22-786_POS2_I1_1725_1600.Png": 0.1943359375,
    "2018-06-18-10-31-22-786_POS2_I1_1725_1728.Png": 0.300048828125,
    "2018-06-18-10-31-22-786_POS2_I1_1725_1856.Png": 0.83203125,
    "2018-06-18-10-31-22-786_POS2_I1_1725_1984.Png": 0.34375,
    "2018-06-18-10-31-22-786_POS2_I1_1725_2112.Png": 0.262939453125,
    "2018-06-18-10-31-22-786_POS2_I1_1725_2240.Png": 0.520263671875,
    "2018-06-18-10-31-22-786_POS2_I1_1853_1728.Png": 0.1162109375,
    "2018-06-18-10-31-22-786_POS2_I1_1853_1856.Png": 0.50390625,
    "2018-06-18-10-31-22-786_POS2_I1_1853_1984.Png": 0.165771484375,
    "2018-06-18-10-31-22-786_POS2_I1_189_2240.Png": 0.17333984375,
    "2018-06-18-10-31-22-786_POS2_I1_189_2368.Png": 0.416015625,
    "2018-06-18-10-31-22-786_POS2_I1_189_2496.Png": 0.374267578125,
    "2018-06-18-10-31-22-786_POS2_I1_317_1728.Png": 0.6865234375,
    "2018-06-18-10-31-22-786_POS2_I1_317_1856.Png": 0.615478515625,
    "2018-06-18-10-31-22-786_POS2_I1_317_2240.Png": 0.674072265625,
    "2018-06-18-10-31-22-786_POS2_I1_317_2368.Png": 0.8857421875,
    "2018-06-18-10-31-22-786_POS2_I1_317_2496.Png": 0.5751953125,
    "2018-06-18-10-31-22-786_POS2_I1_445_1728.Png": 0.62353515625,
    "2018-06-18-10-31-22-786_POS2_I1_445_1856.Png": 0.820068359375,
    "2018-06-18-10-31-22-786_POS2_I1_445_1984.Png": 0.39404296875,
    "2018-06-18-10-31-22-786_POS2_I1_445_2112.Png": 0.21435546875,
    "2018-06-18-10-31-22-786_POS2_I1_445_2240.Png": 0.669921875,
    "2018-06-18-10-31-22-786_POS2_I1_445_2368.Png": 0.9521484375,
    "2018-06-18-10-31-22-786_POS2_I1_445_2496.Png": 0.714111328125,
    "2018-06-18-10-31-22-786_POS2_I1_445_2624.Png": 0.30322265625,
    "2018-06-18-10-31-22-786_POS2_I1_573_1728.Png": 0.576171875,
    "2018-06-18-10-31-22-786_POS2_I1_573_1856.Png": 0.924072265625,
    "2018-06-18-10-31-22-786_POS2_I1_573_1984.Png": 0.64990234375,
    "2018-06-18-10-31-22-786_POS2_I1_573_2112.Png": 0.45458984375,
    "2018-06-18-10-31-22-786_POS2_I1_573_2240.Png": 0.885009765625,
    "2018-06-18-10-31-22-786_POS2_I1_573_2368.Png": 1.0,
    "2018-06-18-10-31-22-786_POS2_I1_573_2496.Png": 0.971923828125,
    "2018-06-18-10-31-22-786_POS2_I1_573_2624.Png": 0.92919921875,
    "2018-06-18-10-31-22-786_POS2_I1_701_1728.Png": 0.84326171875,
    "2018-06-18-10-31-22-786_POS2_I1_701_1856.Png": 0.854736328125,
    "2018-06-18-10-31-22-786_POS2_I1_701_1984.Png": 0.85400390625,
    "2018-06-18-10-31-22-786_POS2_I1_701_2112.Png": 0.87646484375,
    "2018-06-18-10-31-22-786_POS2_I1_701_2240.Png": 0.815673828125,
    "2018-06-18-10-31-22-786_POS2_I1_701_2368.Png": 0.8876953125,
    "2018-06-18-10-31-22-786_POS2_I1_701_2496.Png": 0.967041015625,
    "2018-06-18-10-31-22-786_POS2_I1_701_2624.Png": 0.9482421875,
    "2018-06-18-10-31-22-786_POS2_I1_829_1728.Png": 0.63134765625,
    "2018-06-18-10-31-22-786_POS2_I1_829_1856.Png": 0.77783203125,
    "2018-06-18-10-31-22-786_POS2_I1_829_1984.Png": 0.95556640625,
    "2018-06-18-10-31-22-786_POS2_I1_829_2112.Png": 0.9111328125,
    "2018-06-18-10-31-22-786_POS2_I1_829_2240.Png": 0.78564453125,
    "2018-06-18-10-31-22-786_POS2_I1_829_2368.Png": 0.9384765625,
    "2018-06-18-10-31-22-786_POS2_I1_829_2496.Png": 0.94970703125,
    "2018-06-18-10-31-22-786_POS2_I1_829_2624.Png": 0.67626953125,
    "2018-06-18-10-31-22-786_POS2_I1_957_1728.Png": 0.56787109375,
    "2018-06-18-10-31-22-786_POS2_I1_957_1856.Png": 0.902099609375,
    "2018-06-18-10-31-22-786_POS2_I1_957_1984.Png": 0.95654296875,
    "2018-06-18-10-31-22-786_POS2_I1_957_2112.Png": 0.878662109375,
    "2018-06-18-10-31-22-786_POS2_I1_957_2240.Png": 0.856689453125,
    "2018-06-18-10-31-22-786_POS2_I1_957_2368.Png": 0.8154296875,
    "2018-06-18-10-31-22-786_POS2_I1_957_2496.Png": 0.97802734375,
    "2018-06-18-10-31-22-786_POS2_I1_957_2624.Png": 0.693115234375,
    "2018-06-20-12-31-27-856_POS2_I1_1071_1600.Png": 0.3203125,
    "2018-06-20-12-31-27-856_POS2_I1_1071_1728.Png": 1.0,
    "2018-06-20-12-31-27-856_POS2_I1_1071_1856.Png": 1.0,
    "2018-06-20-12-31-27-856_POS2_I1_1071_1984.Png": 1.0,
    "2018-06-20-12-31-27-856_POS2_I1_1071_2112.Png": 1.0,
    "2018-06-20-12-31-27-856_POS2_I1_1071_2240.Png": 1.0,
    "2018-06-20-12-31-27-856_POS2_I1_1071_2368.Png": 1.0,
    "2018-06-20-12-31-27-856_POS2_I1_1071_2496.Png": 1.0,
    "2018-06-20-12-31-27-856_POS2_I1_1071_2624.Png": 1.0,
    "2018-06-20-12-31-27-856_POS2_I1_1199_1600.Png": 0.424560546875,
    "2018-06-20-12-31-27-856_POS2_I1_1199_1728.Png": 1.0,
    "2018-06-20-12-31-27-856_POS2_I1_1199_1856.Png": 1.0,
    "2018-06-20-12-31-27-856_POS2_I1_1199_1984.Png": 1.0,
    "2018-06-20-12-31-27-856_POS2_I1_1199_2112.Png": 1.0,
    "2018-06-20-12-31-27-856_POS2_I1_1199_2240.Png": 1.0,
    "2018-06-20-12-31-27-856_POS2_I1_1199_2368.Png": 1.0,
    "2018-06-20-12-31-27-856_POS2_I1_1199_2496.Png": 1.0,
    "2018-06-20-12-31-27-856_POS2_I1_1199_2624.Png": 0.902587890625,
    "2018-06-20-12-31-27-856_POS2_I1_1327_1600.Png": 0.304443359375,
    "2018-06-20-12-31-27-856_POS2_I1_1327_1728.Png": 1.0,
    "2018-06-20-12-31-27-856_POS2_I1_1327_1856.Png": 1.0,
    "2018-06-20-12-31-27-856_POS2_I1_1327_1984.Png": 1.0,
    "2018-06-20-12-31-27-856_POS2_I1_1327_2112.Png": 1.0,
    "2018-06-20-12-31-27-856_POS2_I1_1327_2240.Png": 1.0,
    "2018-06-20-12-31-27-856_POS2_I1_1327_2368.Png": 1.0,
    "2018-06-20-12-31-27-856_POS2_I1_1327_2496.Png": 1.0,
    "2018-06-20-12-31-27-856_POS2_I1_1327_2624.Png": 0.490478515625,
    "2018-06-20-12-31-27-856_POS2_I1_1455_1344.Png": 0.13330078125,
    "2018-06-20-12-31-27-856_POS2_I1_1455_1472.Png": 0.2890625,
    "2018-06-20-12-31-27-856_POS2_I1_1455_1600.Png": 0.984619140625,
    "2018-06-20-12-31-27-856_POS2_I1_1455_1728.Png": 0.9619140625,
    "2018-06-20-12-31-27-856_POS2_I1_1455_1856.Png": 1.0,
    "2018-06-20-12-31-27-856_POS2_I1_1455_1984.Png": 1.0,
    "2018-06-20-12-31-27-856_POS2_I1_1455_2112.Png": 1.0,
    "2018-06-20-12-31-27-856_POS2_I1_1455_2240.Png": 0.79736328125,
    "2018-06-20-12-31-27-856_POS2_I1_1455_2368.Png": 0.884765625,
    "2018-06-20-12-31-27-856_POS2_I1_1455_2496.Png": 0.76220703125,
    "2018-06-20-12-31-27-856_POS2_I1_1455_2624.Png": 0.14404296875,
    "2018-06-20-12-31-27-856_POS2_I1_1583_1216.Png": 0.156494140625,
    "2018-06-20-12-31-27-856_POS2_I1_1583_1344.Png": 0.9970703125,
    "2018-06-20-12-31-27-856_POS2_I1_1583_1472.Png": 0.9951171875,
    "2018-06-20-12-31-27-856_POS2_I1_1583_1600.Png": 0.396728515625,
    "2018-06-20-12-31-27-856_POS2_I1_1583_1728.Png": 0.318359375,
    "2018-06-20-12-31-27-856_POS2_I1_1583_1856.Png": 0.8955078125,
    "2018-06-20-12-31-27-856_POS2_I1_1583_1984.Png": 0.989501953125,
    "2018-06-20-12-31-27-856_POS2_I1_1583_2112.Png": 0.995849609375,
    "2018-06-20-12-31-27-856_POS2_I1_1583_2240.Png": 0.97314453125,
    "2018-06-20-12-31-27-856_POS2_I1_1583_2368.Png": 0.97314453125,
    "2018-06-20-12-31-27-856_POS2_I1_1583_2496.Png": 0.695068359375,
    "2018-06-20-12-31-27-856_POS2_I1_1711_1344.Png": 0.28759765625,
    "2018-06-20-12-31-27-856_POS2_I1_1711_1472.Png": 0.576171875,
    "2018-06-20-12-31-27-856_POS2_I1_1711_1728.Png": 0.385986328125,
    "2018-06-20-12-31-27-856_POS2_I1_1711_1856.Png": 0.888671875,
    "2018-06-20-12-31-27-856_POS2_I1_1711_1984.Png": 0.4287109375,
    "2018-06-20-12-31-27-856_POS2_I1_1711_2112.Png": 0.339111328125,
    "2018-06-20-12-31-27-856_POS2_I1_1711_2240.Png": 0.722412109375,
    "2018-06-20-12-31-27-856_POS2_I1_1711_2368.Png": 0.31884765625,
    "2018-06-20-12-31-27-856_POS2_I1_1711_2496.Png": 0.228271484375,
    "2018-06-20-12-31-27-856_POS2_I1_175_2240.Png": 0.453125,
    "2018-06-20-12-31-27-856_POS2_I1_175_2368.Png": 0.5849609375,
    "2018-06-20-12-31-27-856_POS2_I1_175_2496.Png": 0.671142578125,
    "2018-06-20-12-31-27-856_POS2_I1_1839_1728.Png": 0.157958984375,
    "2018-06-20-12-31-27-856_POS2_I1_1839_1856.Png": 0.712890625,
    "2018-06-20-12-31-27-856_POS2_I1_1839_1984.Png": 0.176513671875,
    "2018-06-20-12-31-27-856_POS2_I1_1839_2240.Png": 0.143798828125,
    "2018-06-20-12-31-27-856_POS2_I1_303_1600.Png": 0.377685546875,
    "2018-06-20-12-31-27-856_POS2_I1_303_1728.Png": 0.983154296875,
    "2018-06-20-12-31-27-856_POS2_I1_303_1856.Png": 0.801513671875,
    "2018-06-20-12-31-27-856_POS2_I1_303_2112.Png": 0.171875,
    "2018-06-20-12-31-27-856_POS2_I1_303_2240.Png": 0.9990234375,
    "2018-06-20-12-31-27-856_POS2_I1_303_2368.Png": 1.0,
    "2018-06-20-12-31-27-856_POS2_I1_303_2496.Png": 0.787353515625,
    "2018-06-20-12-31-27-856_POS2_I1_431_1600.Png": 0.278564453125,
    "2018-06-20-12-31-27-856_POS2_I1_431_1728.Png": 1.0,
    "2018-06-20-12-31-27-856_POS2_I1_431_1856.Png": 0.9951171875,
    "2018-06-20-12-31-27-856_POS2_I1_431_1984.Png": 0.5966796875,
    "2018-06-20-12-31-27-856_POS2_I1_431_2112.Png": 0.50146484375,
    "2018-06-20-12-31-27-856_POS2_I1_431_2240.Png": 1.0,
    "2018-06-20-12-31-27-856_POS2_I1_431_2368.Png": 1.0,
    "2018-06-20-12-31-27-856_POS2_I1_431_2496.Png": 0.98974609375,
    "2018-06-20-12-31-27-856_POS2_I1_431_2624.Png": 0.658203125,
    "2018-06-20-12-31-27-856_POS2_I1_559_1728.Png": 0.916015625,
    "2018-06-20-12-31-27-856_POS2_I1_559_1856.Png": 1.0,
    "2018-06-20-12-31-27-856_POS2_I1_559_1984.Png": 0.860107421875,
    "2018-06-20-12-31-27-856_POS2_I1_559_2112.Png": 0.78173828125,
    "2018-06-20-12-31-27-856_POS2_I1_559_2240.Png": 1.0,
    "2018-06-20-12-31-27-856_POS2_I1_559_2368.Png": 1.0,
    "2018-06-20-12-31-27-856_POS2_I1_559_2496.Png": 1.0,
    "2018-06-20-12-31-27-856_POS2_I1_559_2624.Png": 1.0,
    "2018-06-20-12-31-27-856_POS2_I1_687_1600.Png": 0.203857421875,
    "2018-06-20-12-31-27-856_POS2_I1_687_1728.Png": 1.0,
    "2018-06-20-12-31-27-856_POS2_I1_687_1856.Png": 1.0,
    "2018-06-20-12-31-27-856_POS2_I1_687_1984.Png": 1.0,
    "2018-06-20-12-31-27-856_POS2_I1_687_2112.Png": 1.0,
    "2018-06-20-12-31-27-856_POS2_I1_687_2240.Png": 1.0,
    "2018-06-20-12-31-27-856_POS2_I1_687_2368.Png": 1.0,
    "2018-06-20-12-31-27-856_POS2_I1_687_2496.Png": 1.0,
    "2018-06-20-12-31-27-856_POS2_I1_687_2624.Png": 1.0,
    "2018-06-20-12-31-27-856_POS2_I1_815_1600.Png": 0.201416015625,
    "2018-06-20-12-31-27-856_POS2_I1_815_1728.Png": 0.912109375,
    "2018-06-20-12-31-27-856_POS2_I1_815_1856.Png": 1.0,
    "2018-06-20-12-31-27-856_POS2_I1_815_1984.Png": 1.0,
    "2018-06-20-12-31-27-856_POS2_I1_815_2112.Png": 1.0,
    "2018-06-20-12-31-27-856_POS2_I1_815_2240.Png": 1.0,
    "2018-06-20-12-31-27-856_POS2_I1_815_2368.Png": 1.0,
    "2018-06-20-12-31-27-856_POS2_I1_815_2496.Png": 1.0,
    "2018-06-20-12-31-27-856_POS2_I1_815_2624.Png": 1.0,
    "2018-06-20-12-31-27-856_POS2_I1_943_1728.Png": 0.8564453125,
    "2018-06-20-12-31-27-856_POS2_I1_943_1856.Png": 1.0,
    "2018-06-20-12-31-27-856_POS2_I1_943_1984.Png": 1.0,
    "2018-06-20-12-31-27-856_POS2_I1_943_2112.Png": 1.0,
    "2018-06-20-12-31-27-856_POS2_I1_943_2240.Png": 1.0,
    "2018-06-20-12-31-27-856_POS2_I1_943_2368.Png": 1.0,
    "2018-06-20-12-31-27-856_POS2_I1_943_2496.Png": 1.0,
    "2018-06-20-12-31-27-856_POS2_I1_943_2624.Png": 1.0,
    "2018-06-26-06-55-59-403_POS3_I1_1077_1600.Png": 0.1103515625,
    "2018-06-26-06-55-59-403_POS3_I1_1077_1728.Png": 0.869140625,
    "2018-06-26-06-55-59-403_POS3_I1_1077_1856.Png": 0.963623046875,
    "2018-06-26-06-55-59-403_POS3_I1_1077_1984.Png": 1.0,
    "2018-06-26-06-55-59-403_POS3_I1_1077_2112.Png": 0.99560546875,
    "2018-06-26-06-55-59-403_POS3_I1_1077_2240.Png": 1.0,
    "2018-06-26-06-55-59-403_POS3_I1_1077_2368.Png": 0.8828125,
    "2018-06-26-06-55-59-403_POS3_I1_1077_2496.Png": 1.0,
    "2018-06-26-06-55-59-403_POS3_I1_1077_2624.Png": 0.8154296875,
    "2018-06-26-06-55-59-403_POS3_I1_1205_1600.Png": 0.15576171875,
    "2018-06-26-06-55-59-403_POS3_I1_1205_1728.Png": 0.84423828125,
    "2018-06-26-06-55-59-403_POS3_I1_1205_1856.Png": 0.944580078125,
    "2018-06-26-06-55-59-403_POS3_I1_1205_1984.Png": 0.96826171875,
    "2018-06-26-06-55-59-403_POS3_I1_1205_2112.Png": 0.94384765625,
    "2018-06-26-06-55-59-403_POS3_I1_1205_2240.Png": 0.972412109375,
    "2018-06-26-06-55-59-403_POS3_I1_1205_2368.Png": 0.804443359375,
    "2018-06-26-06-55-59-403_POS3_I1_1205_2496.Png": 0.961669921875,
    "2018-06-26-06-55-59-403_POS3_I1_1205_2624.Png": 0.693359375,
    "2018-06-26-06-55-59-403_POS3_I1_1333_1600.Png": 0.1328125,
    "2018-06-26-06-55-59-403_POS3_I1_1333_1728.Png": 0.834716796875,
    "2018-06-26-06-55-59-403_POS3_I1_1333_1856.Png": 0.863037109375,
    "2018-06-26-06-55-59-403_POS3_I1_1333_1984.Png": 0.81103515625,
    "2018-06-26-06-55-59-403_POS3_I1_1333_2112.Png": 1.0,
    "2018-06-26-06-55-59-403_POS3_I1_1333_2240.Png": 0.893798828125,
    "2018-06-26-06-55-59-403_POS3_I1_1333_2368.Png": 0.904052734375,
    "2018-06-26-06-55-59-403_POS3_I1_1333_2496.Png": 0.886962890625,
    "2018-06-26-06-55-59-403_POS3_I1_1333_2624.Png": 0.428955078125,
    "2018-06-26-06-55-59-403_POS3_I1_1461_1472.Png": 0.108154296875,
    "2018-06-26-06-55-59-403_POS3_I1_1461_1600.Png": 0.860595703125,
    "2018-06-26-06-55-59-403_POS3_I1_1461_1728.Png": 0.912353515625,
    "2018-06-26-06-55-59-403_POS3_I1_1461_1856.Png": 0.94384765625,
    "2018-06-26-06-55-59-403_POS3_I1_1461_1984.Png": 0.9326171875,
    "2018-06-26-06-55-59-403_POS3_I1_1461_2112.Png": 0.953125,
    "2018-06-26-06-55-59-403_POS3_I1_1461_2240.Png": 0.8662109375,
    "2018-06-26-06-55-59-403_POS3_I1_1461_2368.Png": 0.770263671875,
    "2018-06-26-06-55-59-403_POS3_I1_1461_2496.Png": 0.6630859375,
    "2018-06-26-06-55-59-403_POS3_I1_1589_1216.Png": 0.6259765625,
    "2018-06-26-06-55-59-403_POS3_I1_1589_1344.Png": 0.876708984375,
    "2018-06-26-06-55-59-403_POS3_I1_1589_1472.Png": 0.288330078125,
    "2018-06-26-06-55-59-403_POS3_I1_1589_1600.Png": 0.439453125,
    "2018-06-26-06-55-59-403_POS3_I1_1589_1728.Png": 0.263671875,
    "2018-06-26-06-55-59-403_POS3_I1_1589_1856.Png": 0.89453125,
    "2018-06-26-06-55-59-403_POS3_I1_1589_1984.Png": 0.95458984375,
    "2018-06-26-06-55-59-403_POS3_I1_1589_2112.Png": 0.989013671875,
    "2018-06-26-06-55-59-403_POS3_I1_1589_2240.Png": 0.860107421875,
    "2018-06-26-06-55-59-403_POS3_I1_1589_2368.Png": 0.8662109375,
    "2018-06-26-06-55-59-403_POS3_I1_1589_2496.Png": 0.634521484375,
    "2018-06-26-06-55-59-403_POS3_I1_1717_1216.Png": 0.4296875,
    "2018-06-26-06-55-59-403_POS3_I1_1717_1344.Png": 0.896240234375,
    "2018-06-26-06-55-59-403_POS3_I1_1717_1472.Png": 0.55859375,
    "2018-06-26-06-55-59-403_POS3_I1_1717_1600.Png": 0.505859375,
    "2018-06-26-06-55-59-403_POS3_I1_1717_1728.Png": 0.527587890625,
    "2018-06-26-06-55-59-403_POS3_I1_1717_1856.Png": 0.9248046875,
    "2018-06-26-06-55-59-403_POS3_I1_1717_1984.Png": 0.48779296875,
    "2018-06-26-06-55-59-403_POS3_I1_1717_2112.Png": 0.377197265625,
    "2018-06-26-06-55-59-403_POS3_I1_1717_2240.Png": 0.579345703125,
    "2018-06-26-06-55-59-403_POS3_I1_1717_2368.Png": 0.2666015625,
    "2018-06-26-06-55-59-403_POS3_I1_181_2240.Png": 0.177978515625,
    "2018-06-26-06-55-59-403_POS3_I1_181_2368.Png": 0.4365234375,
    "2018-06-26-06-55-59-403_POS3_I1_181_2496.Png": 0.498779296875,
    "2018-06-26-06-55-59-403_POS3_I1_1845_1344.Png": 0.115478515625,
    "2018-06-26-06-55-59-403_POS3_I1_1845_1856.Png": 0.552734375,
    "2018-06-26-06-55-59-403_POS3_I1_1845_1984.Png": 0.2197265625,
    "2018-06-26-06-55-59-403_POS3_I1_1845_2240.Png": 0.13671875,
    "2018-06-26-06-55-59-403_POS3_I1_309_1728.Png": 0.85595703125,
    "2018-06-26-06-55-59-403_POS3_I1_309_1856.Png": 0.776611328125,
    "2018-06-26-06-55-59-403_POS3_I1_309_2240.Png": 0.75244140625,
    "2018-06-26-06-55-59-403_POS3_I1_309_2368.Png": 0.71875,
    "2018-06-26-06-55-59-403_POS3_I1_309_2496.Png": 0.7802734375,
    "2018-06-26-06-55-59-403_POS3_I1_437_1728.Png": 0.876953125,
    "2018-06-26-06-55-59-403_POS3_I1_437_1856.Png": 0.950439453125,
    "2018-06-26-06-55-59-403_POS3_I1_437_1984.Png": 0.548095703125,
    "2018-06-26-06-55-59-403_POS3_I1_437_2112.Png": 0.21875,
    "2018-06-26-06-55-59-403_POS3_I1_437_2240.Png": 0.8134765625,
    "2018-06-26-06-55-59-403_POS3_I1_437_2368.Png": 1.0,
    "2018-06-26-06-55-59-403_POS3_I1_437_2496.Png": 0.955322265625,
    "2018-06-26-06-55-59-403_POS3_I1_437_2624.Png": 0.4228515625,
    "2018-06-26-06-55-59-403_POS3_I1_565_1728.Png": 0.629150390625,
    "2018-06-26-06-55-59-403_POS3_I1_565_1856.Png": 1.0,
    "2018-06-26-06-55-59-403_POS3_I1_565_1984.Png": 0.734619140625,
    "2018-06-26-06-55-59-403_POS3_I1_565_2112.Png": 0.5595703125,
    "2018-06-26-06-55-59-403_POS3_I1_565_2240.Png": 0.96728515625,
    "2018-06-26-06-55-59-403_POS3_I1_565_2368.Png": 1.0,
    "2018-06-26-06-55-59-403_POS3_I1_565_2496.Png": 0.9736328125,
    "2018-06-26-06-55-59-403_POS3_I1_565_2624.Png": 1.0,
    "2018-06-26-06-55-59-403_POS3_I1_693_1728.Png": 0.950927734375,
    "2018-06-26-06-55-59-403_POS3_I1_693_1856.Png": 0.960205078125,
    "2018-06-26-06-55-59-403_POS3_I1_693_1984.Png": 1.0,
    "2018-06-26-06-55-59-403_POS3_I1_693_2112.Png": 1.0,
    "2018-06-26-06-55-59-403_POS3_I1_693_2240.Png": 0.950927734375,
    "2018-06-26-06-55-59-403_POS3_I1_693_2368.Png": 0.984375,
    "2018-06-26-06-55-59-403_POS3_I1_693_2496.Png": 0.9287109375,
    "2018-06-26-06-55-59-403_POS3_I1_693_2624.Png": 1.0,
    "2018-06-26-06-55-59-403_POS3_I1_821_1728.Png": 0.72900390625,
    "2018-06-26-06-55-59-403_POS3_I1_821_1856.Png": 0.983154296875,
    "2018-06-26-06-55-59-403_POS3_I1_821_1984.Png": 1.0,
    "2018-06-26-06-55-59-403_POS3_I1_821_2112.Png": 0.9375,
    "2018-06-26-06-55-59-403_POS3_I1_821_2240.Png": 0.9892578125,
    "2018-06-26-06-55-59-403_POS3_I1_821_2368.Png": 1.0,
    "2018-06-26-06-55-59-403_POS3_I1_821_2496.Png": 1.0,
    "2018-06-26-06-55-59-403_POS3_I1_821_2624.Png": 0.8642578125,
    "2018-06-26-06-55-59-403_POS3_I1_949_1728.Png": 0.597900390625,
    "2018-06-26-06-55-59-403_POS3_I1_949_1856.Png": 0.997802734375,
    "2018-06-26-06-55-59-403_POS3_I1_949_1984.Png": 1.0,
    "2018-06-26-06-55-59-403_POS3_I1_949_2112.Png": 0.9765625,
    "2018-06-26-06-55-59-403_POS3_I1_949_2240.Png": 0.9482421875,
    "2018-06-26-06-55-59-403_POS3_I1_949_2368.Png": 0.862060546875,
    "2018-06-26-06-55-59-403_POS3_I1_949_2496.Png": 1.0,
    "2018-06-26-06-55-59-403_POS3_I1_949_2624.Png": 0.861328125,
    "2018-06-26-18-02-40-962_POS3_I1_1071_1600.Png": 0.230224609375,
    "2018-06-26-18-02-40-962_POS3_I1_1071_1728.Png": 1.0,
    "2018-06-26-18-02-40-962_POS3_I1_1071_1856.Png": 1.0,
    "2018-06-26-18-02-40-962_POS3_I1_1071_1984.Png": 1.0,
    "2018-06-26-18-02-40-962_POS3_I1_1071_2112.Png": 1.0,
    "2018-06-26-18-02-40-962_POS3_I1_1071_2240.Png": 1.0,
    "2018-06-26-18-02-40-962_POS3_I1_1071_2368.Png": 1.0,
    "2018-06-26-18-02-40-962_POS3_I1_1071_2496.Png": 1.0,
    "2018-06-26-18-02-40-962_POS3_I1_1071_2624.Png": 1.0,
    "2018-06-26-18-02-40-962_POS3_I1_1199_1600.Png": 0.3134765625,
    "2018-06-26-18-02-40-962_POS3_I1_1199_1728.Png": 0.969970703125,
    "2018-06-26-18-02-40-962_POS3_I1_1199_1856.Png": 1.0,
    "2018-06-26-18-02-40-962_POS3_I1_1199_1984.Png": 1.0,
    "2018-06-26-18-02-40-962_POS3_I1_1199_2112.Png": 1.0,
    "2018-06-26-18-02-40-962_POS3_I1_1199_2240.Png": 1.0,
    "2018-06-26-18-02-40-962_POS3_I1_1199_2368.Png": 1.0,
    "2018-06-26-18-02-40-962_POS3_I1_1199_2496.Png": 1.0,
    "2018-06-26-18-02-40-962_POS3_I1_1199_2624.Png": 0.943115234375,
    "2018-06-26-18-02-40-962_POS3_I1_1327_1600.Png": 0.17626953125,
    "2018-06-26-18-02-40-962_POS3_I1_1327_1728.Png": 0.976318359375,
    "2018-06-26-18-02-40-962_POS3_I1_1327_1856.Png": 1.0,
    "2018-06-26-18-02-40-962_POS3_I1_1327_1984.Png": 0.9638671875,
    "2018-06-26-18-02-40-962_POS3_I1_1327_2112.Png": 1.0,
    "2018-06-26-18-02-40-962_POS3_I1_1327_2240.Png": 1.0,
    "2018-06-26-18-02-40-962_POS3_I1_1327_2368.Png": 1.0,
    "2018-06-26-18-02-40-962_POS3_I1_1327_2496.Png": 1.0,
    "2018-06-26-18-02-40-962_POS3_I1_1327_2624.Png": 0.605712890625,
    "2018-06-26-18-02-40-962_POS3_I1_1455_1472.Png": 0.135498046875,
    "2018-06-26-18-02-40-962_POS3_I1_1455_1600.Png": 0.96923828125,
    "2018-06-26-18-02-40-962_POS3_I1_1455_1728.Png": 1.0,
    "2018-06-26-18-02-40-962_POS3_I1_1455_1856.Png": 1.0,
    "2018-06-26-18-02-40-962_POS3_I1_1455_1984.Png": 1.0,
    "2018-06-26-18-02-40-962_POS3_I1_1455_2112.Png": 1.0,
    "2018-06-26-18-02-40-962_POS3_I1_1455_2240.Png": 0.8955078125,
    "2018-06-26-18-02-40-962_POS3_I1_1455_2368.Png": 0.8388671875,
    "2018-06-26-18-02-40-962_POS3_I1_1455_2496.Png": 0.8525390625,
    "2018-06-26-18-02-40-962_POS3_I1_1455_2624.Png": 0.1904296875,
    "2018-06-26-18-02-40-962_POS3_I1_1583_1216.Png": 0.6572265625,
    "2018-06-26-18-02-40-962_POS3_I1_1583_1344.Png": 0.76953125,
    "2018-06-26-18-02-40-962_POS3_I1_1583_1472.Png": 0.367431640625,
    "2018-06-26-18-02-40-962_POS3_I1_1583_1600.Png": 0.583984375,
    "2018-06-26-18-02-40-962_POS3_I1_1583_1728.Png": 0.498046875,
    "2018-06-26-18-02-40-962_POS3_I1_1583_1856.Png": 0.90283203125,
    "2018-06-26-18-02-40-962_POS3_I1_1583_1984.Png": 0.976806640625,
    "2018-06-26-18-02-40-962_POS3_I1_1583_2112.Png": 0.99755859375,
    "2018-06-26-18-02-40-962_POS3_I1_1583_2240.Png": 1.0,
    "2018-06-26-18-02-40-962_POS3_I1_1583_2368.Png": 0.996826171875,
    "2018-06-26-18-02-40-962_POS3_I1_1583_2496.Png": 0.8154296875,
    "2018-06-26-18-02-40-962_POS3_I1_1711_1216.Png": 0.505126953125,
    "2018-06-26-18-02-40-962_POS3_I1_1711_1344.Png": 0.923583984375,
    "2018-06-26-18-02-40-962_POS3_I1_1711_1472.Png": 0.669921875,
    "2018-06-26-18-02-40-962_POS3_I1_1711_1600.Png": 0.603515625,
    "2018-06-26-18-02-40-962_POS3_I1_1711_1728.Png": 0.554931640625,
    "2018-06-26-18-02-40-962_POS3_I1_1711_1856.Png": 0.9296875,
    "2018-06-26-18-02-40-962_POS3_I1_1711_1984.Png": 0.53466796875,
    "2018-06-26-18-02-40-962_POS3_I1_1711_2112.Png": 0.37158203125,
    "2018-06-26-18-02-40-962_POS3_I1_1711_2240.Png": 0.665283203125,
    "2018-06-26-18-02-40-962_POS3_I1_1711_2368.Png": 0.439697265625,
    "2018-06-26-18-02-40-962_POS3_I1_1711_2496.Png": 0.2255859375,
    "2018-06-26-18-02-40-962_POS3_I1_175_1728.Png": 0.181640625,
    "2018-06-26-18-02-40-962_POS3_I1_175_2240.Png": 0.308349609375,
    "2018-06-26-18-02-40-962_POS3_I1_175_2368.Png": 0.6123046875,
    "2018-06-26-18-02-40-962_POS3_I1_175_2496.Png": 0.673828125,
    "2018-06-26-18-02-40-962_POS3_I1_175_2624.Png": 0.1025390625,
    "2018-06-26-18-02-40-962_POS3_I1_1839_1344.Png": 0.183837890625,
    "2018-06-26-18-02-40-962_POS3_I1_1839_1856.Png": 0.72021484375,
    "2018-06-26-18-02-40-962_POS3_I1_1839_1984.Png": 0.316650390625,
    "2018-06-26-18-02-40-962_POS3_I1_1839_2240.Png": 0.144287109375,
    "2018-06-26-18-02-40-962_POS3_I1_303_1600.Png": 0.424072265625,
    "2018-06-26-18-02-40-962_POS3_I1_303_1728.Png": 0.990234375,
    "2018-06-26-18-02-40-962_POS3_I1_303_1856.Png": 0.861083984375,
    "2018-06-26-18-02-40-962_POS3_I1_303_2240.Png": 0.283935546875,
    "2018-06-26-18-02-40-962_POS3_I1_303_2368.Png": 0.862548828125,
    "2018-06-26-18-02-40-962_POS3_I1_303_2496.Png": 0.95703125,
    "2018-06-26-18-02-40-962_POS3_I1_431_1600.Png": 0.274658203125,
    "2018-06-26-18-02-40-962_POS3_I1_431_1728.Png": 1.0,
    "2018-06-26-18-02-40-962_POS3_I1_431_1856.Png": 1.0,
    "2018-06-26-18-02-40-962_POS3_I1_431_1984.Png": 0.66796875,
    "2018-06-26-18-02-40-962_POS3_I1_431_2112.Png": 0.383544921875,
    "2018-06-26-18-02-40-962_POS3_I1_431_2240.Png": 0.95556640625,
    "2018-06-26-18-02-40-962_POS3_I1_431_2368.Png": 0.992919921875,
    "2018-06-26-18-02-40-962_POS3_I1_431_2496.Png": 1.0,
    "2018-06-26-18-02-40-962_POS3_I1_431_2624.Png": 0.671630859375,
    "2018-06-26-18-02-40-962_POS3_I1_559_1728.Png": 0.8779296875,
    "2018-06-26-18-02-40-962_POS3_I1_559_1856.Png": 1.0,
    "2018-06-26-18-02-40-962_POS3_I1_559_1984.Png": 0.820556640625,
    "2018-06-26-18-02-40-962_POS3_I1_559_2112.Png": 0.7333984375,
    "2018-06-26-18-02-40-962_POS3_I1_559_2240.Png": 1.0,
    "2018-06-26-18-02-40-962_POS3_I1_559_2368.Png": 1.0,
    "2018-06-26-18-02-40-962_POS3_I1_559_2496.Png": 1.0,
    "2018-06-26-18-02-40-962_POS3_I1_559_2624.Png": 1.0,
    "2018-06-26-18-02-40-962_POS3_I1_687_1600.Png": 0.16455078125,
    "2018-06-26-18-02-40-962_POS3_I1_687_1728.Png": 0.9990234375,
    "2018-06-26-18-02-40-962_POS3_I1_687_1856.Png": 1.0,
    "2018-06-26-18-02-40-962_POS3_I1_687_1984.Png": 1.0,
    "2018-06-26-18-02-40-962_POS3_I1_687_2112.Png": 1.0,
    "2018-06-26-18-02-40-962_POS3_I1_687_2240.Png": 1.0,
    "2018-06-26-18-02-40-962_POS3_I1_687_2368.Png": 1.0,
    "2018-06-26-18-02-40-962_POS3_I1_687_2496.Png": 1.0,
    "2018-06-26-18-02-40-962_POS3_I1_687_2624.Png": 0.999267578125,
    "2018-06-26-18-02-40-962_POS3_I1_815_1600.Png": 0.17529296875,
    "2018-06-26-18-02-40-962_POS3_I1_815_1728.Png": 0.88916015625,
    "2018-06-26-18-02-40-962_POS3_I1_815_1856.Png": 1.0,
    "2018-06-26-18-02-40-962_POS3_I1_815_1984.Png": 1.0,
    "2018-06-26-18-02-40-962_POS3_I1_815_2112.Png": 1.0,
    "2018-06-26-18-02-40-962_POS3_I1_815_2240.Png": 1.0,
    "2018-06-26-18-02-40-962_POS3_I1_815_2368.Png": 1.0,
    "2018-06-26-18-02-40-962_POS3_I1_815_2496.Png": 1.0,
    "2018-06-26-18-02-40-962_POS3_I1_815_2624.Png": 0.96875,
    "2018-06-26-18-02-40-962_POS3_I1_943_1728.Png": 0.77197265625,
    "2018-06-26-18-02-40-962_POS3_I1_943_1856.Png": 1.0,
    "2018-06-26-18-02-40-962_POS3_I1_943_1984.Png": 1.0,
    "2018-06-26-18-02-40-962_POS3_I1_943_2112.Png": 1.0,
    "2018-06-26-18-02-40-962_POS3_I1_943_2240.Png": 1.0,
    "2018-06-26-18-02-40-962_POS3_I1_943_2368.Png": 1.0,
    "2018-06-26-18-02-40-962_POS3_I1_943_2496.Png": 1.0,
    "2018-06-26-18-02-40-962_POS3_I1_943_2624.Png": 0.972412109375
}
