# Supplementary material for: A data science approach for multi-sensor marine observatory data monitoring cold water corals (Paragorgia arborea) in two campaigns
Source: PLoS One. 2023 Jul 19;18(7):e0282723. doi: 10.1371/journal.pone.0282723 (PMC10355400; doi:10.1371/journal.pone.0282723)
Supplement: S3 Data — Class labels for patches, weights for patches computed from ground truth masks, imagewise ground truth polyp states, patch extraction regions, and region sizes. (XZ) [file pone.0282723.s017.xz › S3_Data/Gamma_1-2_red/test-labels.json]

{
    "2018-06-18-10-31-22-786_POS2_I1_189_2240.Png": 0,
    "2018-06-20-12-31-27-856_POS2_I1_431_1856.Png": 1,
    "2018-06-18-10-31-22-786_POS2_I1_1853_1728.Png": 0,
    "2018-06-26-18-02-40-962_POS3_I1_303_1856.Png": 1,
    "2018-06-20-12-31-27-856_POS2_I1_1071_2240.Png": 1,
    "2018-06-18-10-31-22-786_POS2_I1_1853_1984.Png": 0,
    "2018-06-18-10-31-22-786_POS2_I1_957_2240.Png": 0,
    "2018-06-26-06-55-59-403_POS3_I1_821_2496.Png": 0,
    "2018-06-18-10-31-22-786_POS2_I1_1725_1856.Png": 0,
    "2018-06-20-12-31-27-856_POS2_I1_687_2624.Png": 1,
    "2018-06-26-06-55-59-403_POS3_I1_1717_1216.Png": 1,
    "2018-06-17-15-38-03-183_POS2_I1_1835_1728.Png": 0,
    "2018-06-17-15-38-03-183_POS2_I1_1579_1472.Png": 1,
    "2018-06-20-12-31-27-856_POS2_I1_1711_2240.Png": 1,
    "2018-06-17-15-38-03-183_POS2_I1_939_2624.Png": 1,
    "2018-06-17-15-38-03-183_POS2_I1_1323_1600.Png": 1,
    "2018-06-26-18-02-40-962_POS3_I1_943_2240.Png": 1,
    "2018-06-20-12-31-27-856_POS2_I1_1583_1600.Png": 1,
    "2018-06-20-12-31-27-856_POS2_I1_943_2368.Png": 1,
    "2018-06-20-12-31-27-856_POS2_I1_1583_1344.Png": 1,
    "2018-06-26-06-55-59-403_POS3_I1_1205_2368.Png": 0,
    "2018-06-26-18-02-40-962_POS3_I1_815_2112.Png": 1,
    "2018-06-17-15-38-03-183_POS2_I1_811_2240.Png": 1,
    "2018-06-26-18-02-40-962_POS3_I1_1583_2112.Png": 1,
    "2018-06-18-10-31-22-786_POS2_I1_1597_2368.Png": 0,
    "2018-06-17-15-38-03-183_POS2_I1_811_1856.Png": 1,
    "2018-06-26-18-02-40-962_POS3_I1_1199_2368.Png": 1,
    "2018-06-18-10-31-22-786_POS2_I1_445_2112.Png": 0,
    "2018-06-26-18-02-40-962_POS3_I1_1327_2368.Png": 1,
    "2018-06-20-12-31-27-856_POS2_I1_1327_2240.Png": 1,
    "2018-06-26-18-02-40-962_POS3_I1_1327_1728.Png": 1,
    "2018-06-26-06-55-59-403_POS3_I1_1205_1728.Png": 0,
    "2018-06-26-18-02-40-962_POS3_I1_1199_2496.Png": 1,
    "2018-06-20-12-31-27-856_POS2_I1_1711_2368.Png": 1,
    "2018-06-26-18-02-40-962_POS3_I1_815_1728.Png": 1,
    "2018-06-18-10-31-22-786_POS2_I1_1213_2624.Png": 0,
    "2018-06-20-12-31-27-856_POS2_I1_1199_1600.Png": 1,
    "2018-06-26-18-02-40-962_POS3_I1_175_2240.Png": 1,
    "2018-06-20-12-31-27-856_POS2_I1_1327_1856.Png": 1,
    "2018-06-26-18-02-40-962_POS3_I1_559_2112.Png": 1,
    "2018-06-26-18-02-40-962_POS3_I1_1199_1600.Png": 1,
    "2018-06-26-18-02-40-962_POS3_I1_1071_2112.Png": 1,
    "2018-06-26-18-02-40-962_POS3_I1_815_1600.Png": 1,
    "2018-06-17-15-38-03-183_POS2_I1_1451_1472.Png": 1,
    "2018-06-18-10-31-22-786_POS2_I1_1213_2112.Png": 0,
    "2018-06-17-15-38-03-183_POS2_I1_1707_1344.Png": 1,
    "2018-06-18-10-31-22-786_POS2_I1_1085_2240.Png": 0,
    "2018-06-18-10-31-22-786_POS2_I1_1085_1856.Png": 0,
    "2018-06-17-15-38-03-183_POS2_I1_1579_2496.Png": 1,
    "2018-06-17-15-38-03-183_POS2_I1_1835_1984.Png": 0,
    "2018-06-20-12-31-27-856_POS2_I1_1583_1728.Png": 1,
    "2018-06-26-18-02-40-962_POS3_I1_559_2496.Png": 1,
    "2018-06-26-18-02-40-962_POS3_I1_559_1984.Png": 1,
    "2018-06-18-10-31-22-786_POS2_I1_1085_1984.Png": 0,
    "2018-06-18-10-31-22-786_POS2_I1_957_1728.Png": 0,
    "2018-06-26-18-02-40-962_POS3_I1_1455_1600.Png": 1,
    "2018-06-18-10-31-22-786_POS2_I1_829_1856.Png": 0,
    "2018-06-17-15-38-03-183_POS2_I1_939_2112.Png": 1,
    "2018-06-20-12-31-27-856_POS2_I1_431_2240.Png": 1,
    "2018-06-26-06-55-59-403_POS3_I1_1077_2368.Png": 0,
    "2018-06-18-10-31-22-786_POS2_I1_701_1728.Png": 0,
    "2018-06-18-10-31-22-786_POS2_I1_829_2368.Png": 0,
    "2018-06-17-15-38-03-183_POS2_I1_811_2496.Png": 1,
    "2018-06-17-15-38-03-183_POS2_I1_939_1728.Png": 1,
    "2018-06-17-15-38-03-183_POS2_I1_427_1728.Png": 1,
    "2018-06-18-10-31-22-786_POS2_I1_317_1728.Png": 0,
    "2018-06-26-18-02-40-962_POS3_I1_175_2368.Png": 1,
    "2018-06-26-06-55-59-403_POS3_I1_181_2368.Png": 0,
    "2018-06-26-18-02-40-962_POS3_I1_1199_2624.Png": 1,
    "2018-06-26-18-02-40-962_POS3_I1_687_1728.Png": 1,
    "2018-06-17-15-38-03-183_POS2_I1_1323_2240.Png": 1,
    "2018-06-17-15-38-03-183_POS2_I1_1579_1728.Png": 1,
    "2018-06-17-15-38-03-183_POS2_I1_1451_1984.Png": 1,
    "2018-06-26-18-02-40-962_POS3_I1_687_2240.Png": 1,
    "2018-06-17-15-38-03-183_POS2_I1_683_1856.Png": 1,
    "2018-06-26-06-55-59-403_POS3_I1_1077_1856.Png": 0,
    "2018-06-18-10-31-22-786_POS2_I1_1341_2240.Png": 0,
    "2018-06-20-12-31-27-856_POS2_I1_815_2368.Png": 1,
    "2018-06-26-06-55-59-403_POS3_I1_565_2112.Png": 0,
    "2018-06-26-18-02-40-962_POS3_I1_1711_1344.Png": 1,
    "2018-06-17-15-38-03-183_POS2_I1_555_2240.Png": 1,
    "2018-06-26-06-55-59-403_POS3_I1_821_1856.Png": 0,
    "2018-06-17-15-38-03-183_POS2_I1_1707_2496.Png": 1,
    "2018-06-26-18-02-40-962_POS3_I1_1199_1728.Png": 1,
    "2018-06-26-18-02-40-962_POS3_I1_559_1856.Png": 1,
    "2018-06-17-15-38-03-183_POS2_I1_811_2112.Png": 1,
    "2018-06-26-18-02-40-962_POS3_I1_687_1856.Png": 1,
    "2018-06-26-18-02-40-962_POS3_I1_1071_1856.Png": 1,
    "2018-06-20-12-31-27-856_POS2_I1_559_1728.Png": 1,
    "2018-06-26-18-02-40-962_POS3_I1_1839_1984.Png": 1,
    "2018-06-20-12-31-27-856_POS2_I1_1711_2112.Png": 0,
    "2018-06-20-12-31-27-856_POS2_I1_943_1728.Png": 1,
    "2018-06-26-06-55-59-403_POS3_I1_821_1984.Png": 0,
    "2018-06-20-12-31-27-856_POS2_I1_175_2496.Png": 1,
    "2018-06-17-15-38-03-183_POS2_I1_1067_2112.Png": 1,
    "2018-06-26-18-02-40-962_POS3_I1_1071_2624.Png": 1,
    "2018-06-17-15-38-03-183_POS2_I1_683_1600.Png": 1,
    "2018-06-26-18-02-40-962_POS3_I1_1583_1856.Png": 1,
    "2018-06-20-12-31-27-856_POS2_I1_943_2112.Png": 1,
    "2018-06-26-06-55-59-403_POS3_I1_1333_2496.Png": 0,
    "2018-06-26-06-55-59-403_POS3_I1_1717_2368.Png": 0,
    "2018-06-17-15-38-03-183_POS2_I1_683_1984.Png": 1,
    "2018-06-20-12-31-27-856_POS2_I1_1455_2624.Png": 1,
    "2018-06-20-12-31-27-856_POS2_I1_1711_1472.Png": 1,
    "2018-06-17-15-38-03-183_POS2_I1_1195_2368.Png": 1,
    "2018-06-18-10-31-22-786_POS2_I1_1469_2368.Png": 0,
    "2018-06-18-10-31-22-786_POS2_I1_1597_1472.Png": 0,
    "2018-06-18-10-31-22-786_POS2_I1_1213_2496.Png": 0,
    "2018-06-26-06-55-59-403_POS3_I1_1717_1600.Png": 1,
    "2018-06-17-15-38-03-183_POS2_I1_555_2624.Png": 1,
    "2018-06-18-10-31-22-786_POS2_I1_317_1856.Png": 0,
    "2018-06-20-12-31-27-856_POS2_I1_431_2624.Png": 1,
    "2018-06-17-15-38-03-183_POS2_I1_1707_1600.Png": 1,
    "2018-06-18-10-31-22-786_POS2_I1_1213_1856.Png": 0,
    "2018-06-26-06-55-59-403_POS3_I1_693_2624.Png": 0,
    "2018-06-17-15-38-03-183_POS2_I1_1451_1344.Png": 1,
    "2018-06-26-18-02-40-962_POS3_I1_943_1984.Png": 1,
    "2018-06-26-18-02-40-962_POS3_I1_303_2368.Png": 1,
    "2018-06-18-10-31-22-786_POS2_I1_445_2240.Png": 0,
    "2018-06-18-10-31-22-786_POS2_I1_573_1728.Png": 0,
    "2018-06-26-18-02-40-962_POS3_I1_303_1728.Png": 1,
    "2018-06-20-12-31-27-856_POS2_I1_1199_2496.Png": 1,
    "2018-06-26-06-55-59-403_POS3_I1_949_2624.Png": 0,
    "2018-06-18-10-31-22-786_POS2_I1_573_2368.Png": 0,
    "2018-06-20-12-31-27-856_POS2_I1_1199_2368.Png": 1,
    "2018-06-26-18-02-40-962_POS3_I1_1199_2240.Png": 1,
    "2018-06-26-18-02-40-962_POS3_I1_559_2240.Png": 1,
    "2018-06-20-12-31-27-856_POS2_I1_559_2368.Png": 1,
    "2018-06-17-15-38-03-183_POS2_I1_555_1984.Png": 1,
    "2018-06-18-10-31-22-786_POS2_I1_1597_1344.Png": 0,
    "2018-06-26-18-02-40-962_POS3_I1_1455_2624.Png": 1,
    "2018-06-18-10-31-22-786_POS2_I1_573_1856.Png": 0,
    "2018-06-18-10-31-22-786_POS2_I1_445_2496.Png": 0,
    "2018-06-17-15-38-03-183_POS2_I1_1067_1856.Png": 1,
    "2018-06-26-18-02-40-962_POS3_I1_1327_2112.Png": 1,
    "2018-06-20-12-31-27-856_POS2_I1_1455_2368.Png": 1,
    "2018-06-17-15-38-03-183_POS2_I1_1835_1856.Png": 0,
    "2018-06-20-12-31-27-856_POS2_I1_815_1856.Png": 1,
    "2018-06-26-06-55-59-403_POS3_I1_821_2240.Png": 0,
    "2018-06-17-15-38-03-183_POS2_I1_427_2496.Png": 1,
    "2018-06-18-10-31-22-786_POS2_I1_829_2240.Png": 0,
    "2018-06-18-10-31-22-786_POS2_I1_701_2624.Png": 0,
    "2018-06-18-10-31-22-786_POS2_I1_1213_2240.Png": 0,
    "2018-06-20-12-31-27-856_POS2_I1_1327_2368.Png": 1,
    "2018-06-26-06-55-59-403_POS3_I1_437_1984.Png": 0,
    "2018-06-18-10-31-22-786_POS2_I1_1597_2496.Png": 0,
    "2018-06-17-15-38-03-183_POS2_I1_1323_2496.Png": 1,
    "2018-06-26-18-02-40-962_POS3_I1_1455_1984.Png": 1,
    "2018-06-18-10-31-22-786_POS2_I1_1597_1600.Png": 0,
    "2018-06-18-10-31-22-786_POS2_I1_957_2368.Png": 0,
    "2018-06-26-18-02-40-962_POS3_I1_431_2496.Png": 1,
    "2018-06-26-06-55-59-403_POS3_I1_1333_1600.Png": 0,
    "2018-06-20-12-31-27-856_POS2_I1_303_2112.Png": 1,
    "2018-06-18-10-31-22-786_POS2_I1_189_2368.Png": 0,
    "2018-06-20-12-31-27-856_POS2_I1_175_2368.Png": 1,
    "2018-06-26-18-02-40-962_POS3_I1_943_2624.Png": 1,
    "2018-06-20-12-31-27-856_POS2_I1_431_2112.Png": 1,
    "2018-06-20-12-31-27-856_POS2_I1_1455_2496.Png": 1,
    "2018-06-17-15-38-03-183_POS2_I1_1451_1728.Png": 1,
    "2018-06-26-06-55-59-403_POS3_I1_693_1728.Png": 0,
    "2018-06-26-18-02-40-962_POS3_I1_431_1728.Png": 1,
    "2018-06-26-06-55-59-403_POS3_I1_1717_2240.Png": 0,
    "2018-06-20-12-31-27-856_POS2_I1_1327_2112.Png": 1,
    "2018-06-20-12-31-27-856_POS2_I1_1583_2496.Png": 1,
    "2018-06-26-06-55-59-403_POS3_I1_821_2368.Png": 0,
    "2018-06-26-18-02-40-962_POS3_I1_815_1984.Png": 1,
    "2018-06-18-10-31-22-786_POS2_I1_1085_2496.Png": 0,
    "2018-06-26-06-55-59-403_POS3_I1_1589_1216.Png": 1,
    "2018-06-26-06-55-59-403_POS3_I1_1589_2240.Png": 0,
    "2018-06-17-15-38-03-183_POS2_I1_1579_1600.Png": 1,
    "2018-06-20-12-31-27-856_POS2_I1_303_2496.Png": 1,
    "2018-06-26-06-55-59-403_POS3_I1_1461_2240.Png": 0,
    "2018-06-18-10-31-22-786_POS2_I1_1597_2240.Png": 0,
    "2018-06-26-06-55-59-403_POS3_I1_1717_1856.Png": 1,
    "2018-06-26-06-55-59-403_POS3_I1_1461_1472.Png": 0,
    "2018-06-18-10-31-22-786_POS2_I1_573_2112.Png": 0,
    "2018-06-18-10-31-22-786_POS2_I1_1725_1728.Png": 0,
    "2018-06-26-18-02-40-962_POS3_I1_1327_1984.Png": 1,
    "2018-06-26-18-02-40-962_POS3_I1_815_2496.Png": 1,
    "2018-06-26-18-02-40-962_POS3_I1_1071_1984.Png": 1,
    "2018-06-17-15-38-03-183_POS2_I1_939_2496.Png": 1,
    "2018-06-26-18-02-40-962_POS3_I1_943_1856.Png": 1,
    "2018-06-18-10-31-22-786_POS2_I1_701_2112.Png": 0,
    "2018-06-17-15-38-03-183_POS2_I1_299_2496.Png": 1,
    "2018-06-26-06-55-59-403_POS3_I1_1589_1856.Png": 0,
    "2018-06-17-15-38-03-183_POS2_I1_1451_2496.Png": 1,
    "2018-06-20-12-31-27-856_POS2_I1_1199_2240.Png": 1,
    "2018-06-20-12-31-27-856_POS2_I1_303_2368.Png": 1,
    "2018-06-26-06-55-59-403_POS3_I1_565_2496.Png": 0,
    "2018-06-18-10-31-22-786_POS2_I1_957_2624.Png": 0,
    "2018-06-26-18-02-40-962_POS3_I1_1711_1856.Png": 1,
    "2018-06-26-18-02-40-962_POS3_I1_1455_1856.Png": 1,
    "2018-06-17-15-38-03-183_POS2_I1_939_1856.Png": 1,
    "2018-06-17-15-38-03-183_POS2_I1_299_1856.Png": 1,
    "2018-06-18-10-31-22-786_POS2_I1_1725_2240.Png": 0,
    "2018-06-20-12-31-27-856_POS2_I1_1583_2240.Png": 1,
    "2018-06-18-10-31-22-786_POS2_I1_1469_1472.Png": 0,
    "2018-06-26-18-02-40-962_POS3_I1_687_2624.Png": 1,
    "2018-06-17-15-38-03-183_POS2_I1_1707_2240.Png": 1,
    "2018-06-26-06-55-59-403_POS3_I1_949_1984.Png": 0,
    "2018-06-26-06-55-59-403_POS3_I1_1589_2368.Png": 0,
    "2018-06-20-12-31-27-856_POS2_I1_687_1600.Png": 1,
    "2018-06-17-15-38-03-183_POS2_I1_1579_1344.Png": 1,
    "2018-06-26-06-55-59-403_POS3_I1_1077_2112.Png": 0,
    "2018-06-20-12-31-27-856_POS2_I1_175_2240.Png": 1,
    "2018-06-20-12-31-27-856_POS2_I1_1455_1600.Png": 1,
    "2018-06-26-06-55-59-403_POS3_I1_1205_2240.Png": 0,
    "2018-06-20-12-31-27-856_POS2_I1_1583_1984.Png": 1,
    "2018-06-26-18-02-40-962_POS3_I1_1583_1216.Png": 1,
    "2018-06-17-15-38-03-183_POS2_I1_1195_1984.Png": 1,
    "2018-06-18-10-31-22-786_POS2_I1_1213_1728.Png": 0,
    "2018-06-17-15-38-03-183_POS2_I1_171_2240.Png": 1,
    "2018-06-18-10-31-22-786_POS2_I1_1085_1728.Png": 0,
    "2018-06-26-06-55-59-403_POS3_I1_1717_1984.Png": 1,
    "2018-06-20-12-31-27-856_POS2_I1_1199_1728.Png": 1,
    "2018-06-18-10-31-22-786_POS2_I1_701_1984.Png": 0,
    "2018-06-26-06-55-59-403_POS3_I1_1077_1984.Png": 0,
    "2018-06-26-06-55-59-403_POS3_I1_1589_1344.Png": 1,
    "2018-06-17-15-38-03-183_POS2_I1_1067_1728.Png": 1,
    "2018-06-20-12-31-27-856_POS2_I1_943_2240.Png": 1,
    "2018-06-26-18-02-40-962_POS3_I1_559_2624.Png": 1,
    "2018-06-18-10-31-22-786_POS2_I1_1597_1728.Png": 0,
    "2018-06-26-06-55-59-403_POS3_I1_1333_1728.Png": 0,
    "2018-06-17-15-38-03-183_POS2_I1_1451_2240.Png": 1,
    "2018-06-17-15-38-03-183_POS2_I1_299_1728.Png": 1,
    "2018-06-20-12-31-27-856_POS2_I1_1327_2496.Png": 1,
    "2018-06-20-12-31-27-856_POS2_I1_1199_1984.Png": 1,
    "2018-06-18-10-31-22-786_POS2_I1_1341_1728.Png": 0,
    "2018-06-17-15-38-03-183_POS2_I1_683_2112.Png": 1,
    "2018-06-26-18-02-40-962_POS3_I1_1071_1728.Png": 1,
    "2018-06-17-15-38-03-183_POS2_I1_1579_1984.Png": 1,
    "2018-06-20-12-31-27-856_POS2_I1_687_1984.Png": 1,
    "2018-06-26-18-02-40-962_POS3_I1_1455_2368.Png": 1,
    "2018-06-18-10-31-22-786_POS2_I1_701_2240.Png": 0,
    "2018-06-26-06-55-59-403_POS3_I1_309_2240.Png": 0,
    "2018-06-26-18-02-40-962_POS3_I1_1327_2240.Png": 1,
    "2018-06-26-06-55-59-403_POS3_I1_1717_2112.Png": 0,
    "2018-06-26-06-55-59-403_POS3_I1_181_2496.Png": 0,
    "2018-06-17-15-38-03-183_POS2_I1_683_2368.Png": 1,
    "2018-06-26-18-02-40-962_POS3_I1_1455_1472.Png": 1,
    "2018-06-26-18-02-40-962_POS3_I1_1583_2496.Png": 1,
    "2018-06-18-10-31-22-786_POS2_I1_573_2624.Png": 0,
    "2018-06-20-12-31-27-856_POS2_I1_559_2112.Png": 1,
    "2018-06-26-06-55-59-403_POS3_I1_1077_1728.Png": 0,
    "2018-06-26-18-02-40-962_POS3_I1_1455_2112.Png": 1,
    "2018-06-18-10-31-22-786_POS2_I1_573_2240.Png": 0,
    "2018-06-20-12-31-27-856_POS2_I1_687_2112.Png": 1,
    "2018-06-20-12-31-27-856_POS2_I1_687_1728.Png": 1,
    "2018-06-20-12-31-27-856_POS2_I1_1071_2368.Png": 1,
    "2018-06-17-15-38-03-183_POS2_I1_427_2368.Png": 1,
    "2018-06-26-18-02-40-962_POS3_I1_1839_1856.Png": 1,
    "2018-06-20-12-31-27-856_POS2_I1_1583_1472.Png": 1,
    "2018-06-26-06-55-59-403_POS3_I1_1589_1600.Png": 1,
    "2018-06-18-10-31-22-786_POS2_I1_1469_1344.Png": 0,
    "2018-06-18-10-31-22-786_POS2_I1_445_1856.Png": 0,
    "2018-06-17-15-38-03-183_POS2_I1_1707_2368.Png": 1,
    "2018-06-26-06-55-59-403_POS3_I1_1589_2496.Png": 0,
    "2018-06-26-06-55-59-403_POS3_I1_1205_2624.Png": 0,
    "2018-06-18-10-31-22-786_POS2_I1_445_2624.Png": 0,
    "2018-06-26-18-02-40-962_POS3_I1_1071_2240.Png": 1,
    "2018-06-26-18-02-40-962_POS3_I1_815_1856.Png": 1,
    "2018-06-20-12-31-27-856_POS2_I1_1071_1600.Png": 1,
    "2018-06-18-10-31-22-786_POS2_I1_1469_2240.Png": 0,
    "2018-06-18-10-31-22-786_POS2_I1_1213_1984.Png": 0,
    "2018-06-26-18-02-40-962_POS3_I1_687_2112.Png": 1,
    "2018-06-17-15-38-03-183_POS2_I1_1195_1856.Png": 1,
    "2018-06-26-18-02-40-962_POS3_I1_1455_1728.Png": 1,
    "2018-06-26-06-55-59-403_POS3_I1_1589_2112.Png": 0,
    "2018-06-26-06-55-59-403_POS3_I1_821_2112.Png": 0,
    "2018-06-26-18-02-40-962_POS3_I1_431_2624.Png": 1,
    "2018-06-20-12-31-27-856_POS2_I1_943_2496.Png": 1,
    "2018-06-17-15-38-03-183_POS2_I1_1835_2240.Png": 0,
    "2018-06-17-15-38-03-183_POS2_I1_1451_1856.Png": 1,
    "2018-06-17-15-38-03-183_POS2_I1_1707_1728.Png": 1,
    "2018-06-18-10-31-22-786_POS2_I1_957_1984.Png": 0,
    "2018-06-17-15-38-03-183_POS2_I1_811_1984.Png": 1,
    "2018-06-26-06-55-59-403_POS3_I1_1589_1728.Png": 0,
    "2018-06-17-15-38-03-183_POS2_I1_1067_2496.Png": 1,
    "2018-06-17-15-38-03-183_POS2_I1_171_2368.Png": 1,
    "2018-06-17-15-38-03-183_POS2_I1_1451_1600.Png": 1,
    "2018-06-26-06-55-59-403_POS3_I1_1461_1600.Png": 0,
    "2018-06-26-18-02-40-962_POS3_I1_1711_1472.Png": 1,
    "2018-06-18-10-31-22-786_POS2_I1_317_2240.Png": 0,
    "2018-06-20-12-31-27-856_POS2_I1_1199_2624.Png": 1,
    "2018-06-26-06-55-59-403_POS3_I1_1845_1344.Png": 1,
    "2018-06-17-15-38-03-183_POS2_I1_1323_1984.Png": 1,
    "2018-06-17-15-38-03-183_POS2_I1_1323_2112.Png": 1,
    "2018-06-26-18-02-40-962_POS3_I1_1583_1472.Png": 1,
    "2018-06-18-10-31-22-786_POS2_I1_829_2496.Png": 0,
    "2018-06-20-12-31-27-856_POS2_I1_1327_1984.Png": 1,
    "2018-06-18-10-31-22-786_POS2_I1_1341_2496.Png": 0,
    "2018-06-18-10-31-22-786_POS2_I1_1725_2112.Png": 0,
    "2018-06-17-15-38-03-183_POS2_I1_1067_2368.Png": 1,
    "2018-06-18-10-31-22-786_POS2_I1_445_2368.Png": 0,
    "2018-06-17-15-38-03-183_POS2_I1_1579_1856.Png": 1,
    "2018-06-26-06-55-59-403_POS3_I1_565_1728.Png": 0,
    "2018-06-18-10-31-22-786_POS2_I1_957_2496.Png": 0,
    "2018-06-20-12-31-27-856_POS2_I1_1711_1344.Png": 1,
    "2018-06-20-12-31-27-856_POS2_I1_1711_1856.Png": 1,
    "2018-06-17-15-38-03-183_POS2_I1_1067_2624.Png": 1,
    "2018-06-20-12-31-27-856_POS2_I1_1455_1984.Png": 1,
    "2018-06-20-12-31-27-856_POS2_I1_431_1600.Png": 1,
    "2018-06-17-15-38-03-183_POS2_I1_1323_2368.Png": 1,
    "2018-06-17-15-38-03-183_POS2_I1_939_2240.Png": 1,
    "2018-06-18-10-31-22-786_POS2_I1_957_2112.Png": 0,
    "2018-06-26-18-02-40-962_POS3_I1_1839_1344.Png": 1,
    "2018-06-26-06-55-59-403_POS3_I1_693_1856.Png": 0,
    "2018-06-17-15-38-03-183_POS2_I1_427_1856.Png": 1,
    "2018-06-20-12-31-27-856_POS2_I1_1711_1984.Png": 1,
    "2018-06-26-18-02-40-962_POS3_I1_1711_1984.Png": 1,
    "2018-06-26-06-55-59-403_POS3_I1_1205_1600.Png": 0,
    "2018-06-18-10-31-22-786_POS2_I1_1341_1984.Png": 0,
    "2018-06-20-12-31-27-856_POS2_I1_1839_1984.Png": 0,
    "2018-06-26-18-02-40-962_POS3_I1_1711_1216.Png": 1,
    "2018-06-26-18-02-40-962_POS3_I1_943_2112.Png": 1,
    "2018-06-26-06-55-59-403_POS3_I1_1077_2496.Png": 0,
    "2018-06-26-18-02-40-962_POS3_I1_687_2368.Png": 1,
    "2018-06-20-12-31-27-856_POS2_I1_1455_1472.Png": 1,
    "2018-06-20-12-31-27-856_POS2_I1_1071_1984.Png": 1,
    "2018-06-26-18-02-40-962_POS3_I1_687_1600.Png": 1,
    "2018-06-18-10-31-22-786_POS2_I1_829_2112.Png": 0,
    "2018-06-26-18-02-40-962_POS3_I1_1711_2240.Png": 1,
    "2018-06-26-06-55-59-403_POS3_I1_181_2240.Png": 0,
    "2018-06-18-10-31-22-786_POS2_I1_701_2368.Png": 0,
    "2018-06-26-06-55-59-403_POS3_I1_309_2368.Png": 0,
    "2018-06-17-15-38-03-183_POS2_I1_683_2496.Png": 1,
    "2018-06-17-15-38-03-183_POS2_I1_555_1856.Png": 1,
    "2018-06-20-12-31-27-856_POS2_I1_687_2496.Png": 1,
    "2018-06-18-10-31-22-786_POS2_I1_1085_2624.Png": 0,
    "2018-06-20-12-31-27-856_POS2_I1_1327_1728.Png": 1,
    "2018-06-26-18-02-40-962_POS3_I1_1327_2624.Png": 1,
    "2018-06-18-10-31-22-786_POS2_I1_701_2496.Png": 0,
    "2018-06-20-12-31-27-856_POS2_I1_1199_1856.Png": 1,
    "2018-06-20-12-31-27-856_POS2_I1_1071_2496.Png": 1,
    "2018-06-26-06-55-59-403_POS3_I1_437_2368.Png": 0,
    "2018-06-26-18-02-40-962_POS3_I1_1455_2240.Png": 1,
    "2018-06-26-06-55-59-403_POS3_I1_565_2624.Png": 0,
    "2018-06-26-06-55-59-403_POS3_I1_1077_2624.Png": 0,
    "2018-06-26-18-02-40-962_POS3_I1_303_2240.Png": 1,
    "2018-06-26-06-55-59-403_POS3_I1_1845_1984.Png": 1,
    "2018-06-26-18-02-40-962_POS3_I1_1199_1856.Png": 1,
    "2018-06-17-15-38-03-183_POS2_I1_427_2624.Png": 1,
    "2018-06-26-18-02-40-962_POS3_I1_1583_2240.Png": 1,
    "2018-06-26-18-02-40-962_POS3_I1_1583_1344.Png": 1,
    "2018-06-20-12-31-27-856_POS2_I1_1455_2240.Png": 1,
    "2018-06-26-06-55-59-403_POS3_I1_1333_1856.Png": 0,
    "2018-06-20-12-31-27-856_POS2_I1_943_1856.Png": 1,
    "2018-06-26-18-02-40-962_POS3_I1_943_2496.Png": 1,
    "2018-06-20-12-31-27-856_POS2_I1_1071_1728.Png": 1,
    "2018-06-26-06-55-59-403_POS3_I1_949_2368.Png": 0,
    "2018-06-20-12-31-27-856_POS2_I1_687_1856.Png": 1,
    "2018-06-17-15-38-03-183_POS2_I1_1195_1728.Png": 1,
    "2018-06-20-12-31-27-856_POS2_I1_1839_1728.Png": 1,
    "2018-06-20-12-31-27-856_POS2_I1_431_1984.Png": 1,
    "2018-06-20-12-31-27-856_POS2_I1_559_2240.Png": 1,
    "2018-06-18-10-31-22-786_POS2_I1_1213_2368.Png": 0,
    "2018-06-26-06-55-59-403_POS3_I1_1205_1984.Png": 0,
    "2018-06-17-15-38-03-183_POS2_I1_1579_2368.Png": 1,
    "2018-06-26-18-02-40-962_POS3_I1_431_1984.Png": 1,
    "2018-06-18-10-31-22-786_POS2_I1_445_1984.Png": 0,
    "2018-06-17-15-38-03-183_POS2_I1_1067_1984.Png": 1,
    "2018-06-26-06-55-59-403_POS3_I1_693_2496.Png": 0,
    "2018-06-18-10-31-22-786_POS2_I1_1469_1984.Png": 0,
    "2018-06-17-15-38-03-183_POS2_I1_811_2368.Png": 1,
    "2018-06-26-18-02-40-962_POS3_I1_687_2496.Png": 1,
    "2018-06-26-06-55-59-403_POS3_I1_565_1856.Png": 0,
    "2018-06-17-15-38-03-183_POS2_I1_683_2240.Png": 1,
    "2018-06-18-10-31-22-786_POS2_I1_1597_2112.Png": 0,
    "2018-06-26-06-55-59-403_POS3_I1_1461_2496.Png": 0,
    "2018-06-20-12-31-27-856_POS2_I1_1839_1856.Png": 1,
    "2018-06-26-06-55-59-403_POS3_I1_309_2496.Png": 0,
    "2018-06-17-15-38-03-183_POS2_I1_1323_1856.Png": 1,
    "2018-06-20-12-31-27-856_POS2_I1_559_1856.Png": 1,
    "2018-06-18-10-31-22-786_POS2_I1_317_2496.Png": 0,
    "2018-06-20-12-31-27-856_POS2_I1_1199_2112.Png": 1,
    "2018-06-26-18-02-40-962_POS3_I1_1583_1728.Png": 1,
    "2018-06-26-18-02-40-962_POS3_I1_1327_1600.Png": 1,
    "2018-06-26-06-55-59-403_POS3_I1_1333_2240.Png": 0,
    "2018-06-17-15-38-03-183_POS2_I1_1067_1600.Png": 1,
    "2018-06-20-12-31-27-856_POS2_I1_1455_1728.Png": 1,
    "2018-06-17-15-38-03-183_POS2_I1_299_2240.Png": 1,
    "2018-06-17-15-38-03-183_POS2_I1_1707_2112.Png": 0,
    "2018-06-17-15-38-03-183_POS2_I1_1195_2496.Png": 1,
    "2018-06-26-06-55-59-403_POS3_I1_1461_1984.Png": 0,
    "2018-06-17-15-38-03-183_POS2_I1_171_2496.Png": 1,
    "2018-06-26-18-02-40-962_POS3_I1_431_2112.Png": 1,
    "2018-06-18-10-31-22-786_POS2_I1_1725_1984.Png": 0,
    "2018-06-17-15-38-03-183_POS2_I1_427_2112.Png": 1,
    "2018-06-26-06-55-59-403_POS3_I1_1077_1600.Png": 0,
    "2018-06-17-15-38-03-183_POS2_I1_299_2368.Png": 1,
    "2018-06-18-10-31-22-786_POS2_I1_701_1856.Png": 0,
    "2018-06-18-10-31-22-786_POS2_I1_1469_1728.Png": 0,
    "2018-06-26-18-02-40-962_POS3_I1_1711_2368.Png": 1,
    "2018-06-26-18-02-40-962_POS3_I1_1327_1856.Png": 1,
    "2018-06-20-12-31-27-856_POS2_I1_687_2368.Png": 1,
    "2018-06-26-18-02-40-962_POS3_I1_943_2368.Png": 1,
    "2018-06-26-06-55-59-403_POS3_I1_821_1728.Png": 0,
    "2018-06-18-10-31-22-786_POS2_I1_1725_1472.Png": 0,
    "2018-06-26-06-55-59-403_POS3_I1_1205_1856.Png": 0,
    "2018-06-20-12-31-27-856_POS2_I1_815_2624.Png": 1,
    "2018-06-26-06-55-59-403_POS3_I1_693_2112.Png": 0,
    "2018-06-26-18-02-40-962_POS3_I1_815_2624.Png": 1,
    "2018-06-26-06-55-59-403_POS3_I1_1333_2624.Png": 0,
    "2018-06-26-18-02-40-962_POS3_I1_559_2368.Png": 1,
    "2018-06-26-18-02-40-962_POS3_I1_943_1728.Png": 1,
    "2018-06-26-06-55-59-403_POS3_I1_565_1984.Png": 0,
    "2018-06-26-06-55-59-403_POS3_I1_693_1984.Png": 0,
    "2018-06-20-12-31-27-856_POS2_I1_1711_2496.Png": 1,
    "2018-06-18-10-31-22-786_POS2_I1_1341_2368.Png": 0,
    "2018-06-17-15-38-03-183_POS2_I1_555_2112.Png": 1,
    "2018-06-18-10-31-22-786_POS2_I1_1725_1600.Png": 0,
    "2018-06-26-18-02-40-962_POS3_I1_1583_2368.Png": 1,
    "2018-06-26-06-55-59-403_POS3_I1_1461_2368.Png": 0,
    "2018-06-26-06-55-59-403_POS3_I1_1333_1984.Png": 0,
    "2018-06-18-10-31-22-786_POS2_I1_317_2368.Png": 0,
    "2018-06-20-12-31-27-856_POS2_I1_943_2624.Png": 1,
    "2018-06-20-12-31-27-856_POS2_I1_431_1728.Png": 1,
    "2018-06-17-15-38-03-183_POS2_I1_811_1728.Png": 1,
    "2018-06-26-06-55-59-403_POS3_I1_1717_1472.Png": 1,
    "2018-06-18-10-31-22-786_POS2_I1_1341_2624.Png": 0,
    "2018-06-26-06-55-59-403_POS3_I1_437_2624.Png": 0,
    "2018-06-26-06-55-59-403_POS3_I1_1461_2112.Png": 0,
    "2018-06-26-06-55-59-403_POS3_I1_437_1856.Png": 0,
    "2018-06-26-06-55-59-403_POS3_I1_1205_2112.Png": 0,
    "2018-06-26-06-55-59-403_POS3_I1_821_2624.Png": 0,
    "2018-06-26-06-55-59-403_POS3_I1_1205_2496.Png": 0,
    "2018-06-26-06-55-59-403_POS3_I1_949_2496.Png": 0,
    "2018-06-20-12-31-27-856_POS2_I1_1327_2624.Png": 1,
    "2018-06-17-15-38-03-183_POS2_I1_555_2368.Png": 1,
    "2018-06-20-12-31-27-856_POS2_I1_1839_2240.Png": 1,
    "2018-06-20-12-31-27-856_POS2_I1_431_2368.Png": 1,
    "2018-06-20-12-31-27-856_POS2_I1_1071_2624.Png": 1,
    "2018-06-26-06-55-59-403_POS3_I1_693_2240.Png": 0,
    "2018-06-17-15-38-03-183_POS2_I1_1323_1728.Png": 1,
    "2018-06-18-10-31-22-786_POS2_I1_829_2624.Png": 0,
    "2018-06-18-10-31-22-786_POS2_I1_1085_2112.Png": 0,
    "2018-06-26-18-02-40-962_POS3_I1_1199_2112.Png": 1,
    "2018-06-26-18-02-40-962_POS3_I1_1455_2496.Png": 1,
    "2018-06-17-15-38-03-183_POS2_I1_1195_2112.Png": 1,
    "2018-06-20-12-31-27-856_POS2_I1_1583_1216.Png": 1,
    "2018-06-26-06-55-59-403_POS3_I1_1589_1984.Png": 0,
    "2018-06-18-10-31-22-786_POS2_I1_189_2496.Png": 0,
    "2018-06-20-12-31-27-856_POS2_I1_1327_1600.Png": 1,
    "2018-06-26-06-55-59-403_POS3_I1_437_2496.Png": 0,
    "2018-06-26-18-02-40-962_POS3_I1_1711_1600.Png": 1,
    "2018-06-26-06-55-59-403_POS3_I1_437_2240.Png": 0,
    "2018-06-26-18-02-40-962_POS3_I1_559_1728.Png": 1,
    "2018-06-20-12-31-27-856_POS2_I1_687_2240.Png": 1,
    "2018-06-20-12-31-27-856_POS2_I1_1583_2368.Png": 1,
    "2018-06-26-18-02-40-962_POS3_I1_431_1600.Png": 1,
    "2018-06-18-10-31-22-786_POS2_I1_1469_1856.Png": 0,
    "2018-06-17-15-38-03-183_POS2_I1_1707_1472.Png": 1,
    "2018-06-26-06-55-59-403_POS3_I1_1461_1728.Png": 0,
    "2018-06-26-06-55-59-403_POS3_I1_1589_1472.Png": 1,
    "2018-06-26-18-02-40-962_POS3_I1_431_1856.Png": 1,
    "2018-06-26-06-55-59-403_POS3_I1_1461_1856.Png": 0,
    "2018-06-20-12-31-27-856_POS2_I1_815_2112.Png": 1,
    "2018-06-26-06-55-59-403_POS3_I1_1845_2240.Png": 0,
    "2018-06-20-12-31-27-856_POS2_I1_1455_1856.Png": 1,
    "2018-06-20-12-31-27-856_POS2_I1_1583_1856.Png": 1,
    "2018-06-17-15-38-03-183_POS2_I1_939_2368.Png": 1,
    "2018-06-20-12-31-27-856_POS2_I1_303_1600.Png": 1,
    "2018-06-17-15-38-03-183_POS2_I1_1195_2624.Png": 1,
    "2018-06-18-10-31-22-786_POS2_I1_1085_2368.Png": 0,
    "2018-06-26-06-55-59-403_POS3_I1_949_1728.Png": 0,
    "2018-06-20-12-31-27-856_POS2_I1_303_1728.Png": 1,
    "2018-06-26-06-55-59-403_POS3_I1_565_2240.Png": 0,
    "2018-06-26-18-02-40-962_POS3_I1_431_2368.Png": 1,
    "2018-06-17-15-38-03-183_POS2_I1_555_2496.Png": 1,
    "2018-06-26-18-02-40-962_POS3_I1_1583_1984.Png": 1,
    "2018-06-20-12-31-27-856_POS2_I1_815_1728.Png": 1,
    "2018-06-17-15-38-03-183_POS2_I1_1579_2240.Png": 1,
    "2018-06-26-06-55-59-403_POS3_I1_1333_2368.Png": 0,
    "2018-06-20-12-31-27-856_POS2_I1_943_1984.Png": 1,
    "2018-06-17-15-38-03-183_POS2_I1_1323_2624.Png": 1,
    "2018-06-17-15-38-03-183_POS2_I1_811_1600.Png": 1,
    "2018-06-26-18-02-40-962_POS3_I1_303_1600.Png": 1,
    "2018-06-26-06-55-59-403_POS3_I1_309_1728.Png": 0,
    "2018-06-26-18-02-40-962_POS3_I1_175_2496.Png": 1,
    "2018-06-26-06-55-59-403_POS3_I1_949_2240.Png": 0,
    "2018-06-17-15-38-03-183_POS2_I1_1579_2112.Png": 1,
    "2018-06-18-10-31-22-786_POS2_I1_1597_1984.Png": 0,
    "2018-06-17-15-38-03-183_POS2_I1_683_1728.Png": 1,
    "2018-06-26-06-55-59-403_POS3_I1_309_1856.Png": 0,
    "2018-06-18-10-31-22-786_POS2_I1_1469_2112.Png": 0,
    "2018-06-18-10-31-22-786_POS2_I1_829_1984.Png": 0,
    "2018-06-17-15-38-03-183_POS2_I1_939_1984.Png": 1,
    "2018-06-20-12-31-27-856_POS2_I1_559_1984.Png": 1,
    "2018-06-26-18-02-40-962_POS3_I1_1327_2496.Png": 1,
    "2018-06-20-12-31-27-856_POS2_I1_1455_1344.Png": 1,
    "2018-06-26-18-02-40-962_POS3_I1_1071_2496.Png": 1,
    "2018-06-18-10-31-22-786_POS2_I1_1469_1600.Png": 0,
    "2018-06-26-18-02-40-962_POS3_I1_815_2368.Png": 1,
    "2018-06-17-15-38-03-183_POS2_I1_811_2624.Png": 1,
    "2018-06-17-15-38-03-183_POS2_I1_1451_2112.Png": 1,
    "2018-06-18-10-31-22-786_POS2_I1_1341_1856.Png": 0,
    "2018-06-20-12-31-27-856_POS2_I1_1071_1856.Png": 1,
    "2018-06-18-10-31-22-786_POS2_I1_1085_1600.Png": 0,
    "2018-06-18-10-31-22-786_POS2_I1_1341_1600.Png": 0,
    "2018-06-18-10-31-22-786_POS2_I1_829_1728.Png": 0,
    "2018-06-18-10-31-22-786_POS2_I1_445_1728.Png": 0,
    "2018-06-20-12-31-27-856_POS2_I1_815_1984.Png": 1,
    "2018-06-26-06-55-59-403_POS3_I1_949_2112.Png": 0,
    "2018-06-26-18-02-40-962_POS3_I1_1583_1600.Png": 1,
    "2018-06-26-06-55-59-403_POS3_I1_1845_1856.Png": 1,
    "2018-06-17-15-38-03-183_POS2_I1_1707_1856.Png": 0,
    "2018-06-20-12-31-27-856_POS2_I1_559_2496.Png": 1,
    "2018-06-20-12-31-27-856_POS2_I1_815_2240.Png": 1,
    "2018-06-26-18-02-40-962_POS3_I1_175_2624.Png": 1,
    "2018-06-26-18-02-40-962_POS3_I1_303_2496.Png": 1,
    "2018-06-20-12-31-27-856_POS2_I1_431_2496.Png": 1,
    "2018-06-20-12-31-27-856_POS2_I1_815_1600.Png": 1,
    "2018-06-26-06-55-59-403_POS3_I1_565_2368.Png": 0,
    "2018-06-17-15-38-03-183_POS2_I1_683_2624.Png": 1,
    "2018-06-18-10-31-22-786_POS2_I1_1853_1856.Png": 0,
    "2018-06-26-06-55-59-403_POS3_I1_437_1728.Png": 0,
    "2018-06-26-18-02-40-962_POS3_I1_815_2240.Png": 1,
    "2018-06-26-06-55-59-403_POS3_I1_949_1856.Png": 0,
    "2018-06-26-06-55-59-403_POS3_I1_693_2368.Png": 0,
    "2018-06-20-12-31-27-856_POS2_I1_559_2624.Png": 1,
    "2018-06-26-18-02-40-962_POS3_I1_1071_2368.Png": 1,
    "2018-06-26-06-55-59-403_POS3_I1_1077_2240.Png": 0,
    "2018-06-18-10-31-22-786_POS2_I1_1213_1600.Png": 0,
    "2018-06-26-18-02-40-962_POS3_I1_431_2240.Png": 1,
    "2018-06-26-18-02-40-962_POS3_I1_1711_2112.Png": 0,
    "2018-06-17-15-38-03-183_POS2_I1_1195_2240.Png": 1,
    "2018-06-20-12-31-27-856_POS2_I1_815_2496.Png": 1,
    "2018-06-26-06-55-59-403_POS3_I1_1717_1728.Png": 1,
    "2018-06-26-18-02-40-962_POS3_I1_1711_1728.Png": 1,
    "2018-06-18-10-31-22-786_POS2_I1_1341_2112.Png": 0,
    "2018-06-18-10-31-22-786_POS2_I1_1597_1856.Png": 0,
    "2018-06-20-12-31-27-856_POS2_I1_1071_2112.Png": 1,
    "2018-06-18-10-31-22-786_POS2_I1_573_1984.Png": 0,
    "2018-06-26-18-02-40-962_POS3_I1_1199_1984.Png": 1,
    "2018-06-20-12-31-27-856_POS2_I1_1583_2112.Png": 1,
    "2018-06-26-06-55-59-403_POS3_I1_1333_2112.Png": 0,
    "2018-06-26-06-55-59-403_POS3_I1_437_2112.Png": 0,
    "2018-06-26-18-02-40-962_POS3_I1_687_1984.Png": 1,
    "2018-06-20-12-31-27-856_POS2_I1_303_2240.Png": 1,
    "2018-06-17-15-38-03-183_POS2_I1_1707_1984.Png": 0,
    "2018-06-17-15-38-03-183_POS2_I1_1451_2368.Png": 1,
    "2018-06-26-18-02-40-962_POS3_I1_1839_2240.Png": 1,
    "2018-06-17-15-38-03-183_POS2_I1_427_1984.Png": 1,
    "2018-06-17-15-38-03-183_POS2_I1_1451_2624.Png": 1,
    "2018-06-26-06-55-59-403_POS3_I1_1717_1344.Png": 1,
    "2018-06-18-10-31-22-786_POS2_I1_573_2496.Png": 0,
    "2018-06-20-12-31-27-856_POS2_I1_1455_2112.Png": 1,
    "2018-06-26-18-02-40-962_POS3_I1_1071_1600.Png": 1,
    "2018-06-18-10-31-22-786_POS2_I1_1469_2496.Png": 0,
    "2018-06-20-12-31-27-856_POS2_I1_1711_1728.Png": 1,
    "2018-06-17-15-38-03-183_POS2_I1_1195_1600.Png": 1,
    "2018-06-18-10-31-22-786_POS2_I1_957_1856.Png": 0,
    "2018-06-26-18-02-40-962_POS3_I1_175_1728.Png": 1,
    "2018-06-17-15-38-03-183_POS2_I1_555_1728.Png": 1,
    "2018-06-20-12-31-27-856_POS2_I1_303_1856.Png": 1,
    "2018-06-17-15-38-03-183_POS2_I1_427_2240.Png": 1,
    "2018-06-26-18-02-40-962_POS3_I1_1711_2496.Png": 1
}
