# Supplementary material for: A data science approach for multi-sensor marine observatory data monitoring cold water corals (Paragorgia arborea) in two campaigns
Source: PLoS One. 2023 Jul 19;18(7):e0282723. doi: 10.1371/journal.pone.0282723 (PMC10355400; doi:10.1371/journal.pone.0282723)
Supplement: S3 Data — Class labels for patches, weights for patches computed from ground truth masks, imagewise ground truth polyp states, patch extraction regions, and region sizes. (XZ) [file pone.0282723.s017.xz › S3_Data/Gamma_1-2_red/test-imagewise-activity.json]

{
    "2018-06-17-15-38-03-183_POS2_I1.Png": 0.9657867908571693,
    "2018-06-18-10-31-22-786_POS2_I1.Png": 0.0,
    "2018-06-20-12-31-27-856_POS2_I1.Png": 0.9943791218442442,
    "2018-06-26-06-55-59-403_POS3_I1.Png": 0.08960382954979296,
    "2018-06-26-18-02-40-962_POS3_I1.Png": 0.9960041271433184
}
