# Supplementary material for: A data science approach for multi-sensor marine observatory data monitoring cold water corals (Paragorgia arborea) in two campaigns
Source: PLoS One. 2023 Jul 19;18(7):e0282723. doi: 10.1371/journal.pone.0282723 (PMC10355400; doi:10.1371/journal.pone.0282723)
Supplement: S3 Data — Class labels for patches, weights for patches computed from ground truth masks, imagewise ground truth polyp states, patch extraction regions, and region sizes. (XZ) [file pone.0282723.s017.xz › S3_Data/train_test_val_fns.json]

{
    "gamma_1-2_test": [
        "2018-06-26-06-55-59-403_POS3_I1.Png",
        "2018-06-18-10-31-22-786_POS2_I1.Png",
        "2018-06-26-18-02-40-962_POS3_I1.Png",
        "2018-06-17-15-38-03-183_POS2_I1.Png",
        "2018-06-20-12-31-27-856_POS2_I1.Png"
    ],
    "gamma_1_test": [
        "2018-05-10-00-43-50-818I1.Png",
        "2018-03-21-14-02-44-454I1.Png",
        "2018-03-08-20-53-18-851I2.Png",
        "2017-12-19-14-35-43-395I1.Png",
        "2018-06-01-20-32-50-866I1.Png",
        "2018-05-21-08-45-50-984I1.Png",
        "2018-03-24-07-52-07-794I1.Png",
        "2018-06-08-04-05-54-397I1.Png",
        "2018-04-27-23-09-03-358I1.Png",
        "2018-03-05-14-17-42-699I1.Png",
        "2017-11-23-16-22-16-275I1.Png",
        "2018-05-09-16-45-50-464I1.Png",
        "2017-12-23-23-46-15-614I1.Png",
        "2018-02-26-20-19-43-329I2.Png",
        "2018-01-24-07-28-04-772I2.Png",
        "2018-05-20-06-43-53-853I1.Png",
        "2017-12-17-13-30-48-702I2.Png",
        "2018-05-23-00-43-52-907I2.Png",
        "2017-12-09-22-03-01-677I1.Png",
        "2018-03-26-22-52-06-345I1.Png"
    ],
    "gamma_1_train": [
        "2018-04-05-07-10-27-329I1.Png",
        "2018-03-28-12-52-07-940I1.Png",
        "2018-04-07-06-10-29-657I2.Png",
        "2018-04-01-16-52-12-255I2.Png",
        "2018-05-10-04-45-51-043I1.Png",
        "2018-03-10-15-53-20-628I1.Png",
        "2018-04-04-18-10-26-701I2.Png",
        "2018-04-09-20-08-24-254I1.Png",
        "2017-11-22-21-20-12-687I1.Png",
        "2018-05-12-05-43-53-428I1.Png",
        "2018-01-08-01-21-47-518I1.Png",
        "2018-01-04-05-12-41-092I2.Png",
        "2018-03-13-20-53-19-465I2.Png",
        "2018-02-27-04-17-43-624I1.Png",
        "2018-03-02-21-19-48-209I1.Png",
        "2018-01-12-02-31-22-222I1.Png",
        "2018-05-23-07-43-53-253I1.Png",
        "2017-12-08-11-59-38-035I2.Png",
        "2018-03-21-02-00-43-910I1.Png",
        "2018-06-22-02-18-09-475_POS0_I1.Png",
        "2018-06-10-04-07-56-801I1.Png",
        "2018-02-02-03-35-48-737I1.Png",
        "2018-06-19-17-31-48-704_POS0_I1.Png",
        "2018-05-25-07-43-55-505I1.Png",
        "2018-03-11-22-53-17-585I1.Png",
        "2018-03-16-05-02-42-997I1.Png",
        "2017-12-15-20-26-45-119I1.Png",
        "2018-03-31-01-50-10-547I1.Png",
        "2018-03-11-08-53-17-034I2.Png",
        "2018-02-06-02-44-38-423I1.Png",
        "2018-05-26-02-05-55-191I2.Png",
        "2018-01-09-06-24-46-280I2.Png",
        "2018-04-08-16-10-22-894I1.Png",
        "2018-06-14-14-17-54-591_POS2_I1.Png",
        "2017-11-27-22-33-36-743I2.Png",
        "2018-02-17-22-10-34-297I1.Png",
        "2018-04-20-08-43-27-231I2.Png",
        "2017-11-25-17-27-50-202I1.Png",
        "2018-05-07-06-43-47-612I1.Png",
        "2017-12-25-04-49-07-142I2.Png",
        "2018-04-11-12-08-26-219I1.Png",
        "2018-03-24-10-50-07-885I1.Png",
        "2018-05-02-10-11-05-288I1.Png",
        "2018-05-28-00-05-54-342I2.Png",
        "2018-03-05-10-17-42-523I1.Png",
        "2018-05-06-02-43-46-226I1.Png",
        "2018-06-05-07-34-50-393I1.Png",
        "2018-06-11-12-05-54-280I2.Png",
        "2018-02-10-13-54-26-368I1.Png",
        "2018-04-12-17-10-27-682I1.Png",
        "2018-05-27-21-07-54-220I1.Png",
        "2018-04-25-15-11-00-658I1.Png",
        "2018-05-01-13-09-04-221I1.Png",
        "2018-04-26-12-11-01-667I1.Png",
        "2018-03-19-00-00-41-791I1.Png",
        "2017-12-30-05-00-56-084I2.Png",
        "2018-04-18-03-35-56-791I1.Png",
        "2018-04-09-16-10-24-082I2.Png",
        "2017-12-20-04-37-12-104I2.Png",
        "2018-01-22-15-08-23-973I1.Png"
    ],
    "gamma_1_val": [
        "2018-03-25-05-50-04-895I2.Png",
        "2018-03-14-15-02-41-419I1.Png",
        "2018-06-07-03-32-52-514I1.Png",
        "2018-02-27-18-17-44-267I1.Png",
        "2018-05-05-19-43-45-879I1.Png",
        "2018-05-26-22-05-56-181I1.Png",
        "2018-05-03-16-09-06-716I2.Png",
        "2018-03-07-02-55-17-112I1.Png",
        "2018-02-24-21-17-41-277I1.Png",
        "2018-04-12-11-10-27-385I1.Png",
        "2018-03-09-19-53-19-816I2.Png",
        "2018-01-31-18-32-44-988I1.Png",
        "2017-12-11-09-06-30-016I2.Png",
        "2018-05-20-09-43-54-001I1.Png",
        "2018-02-22-10-22-10-053I1.Png",
        "2018-04-12-05-10-27-088I1.Png",
        "2017-12-31-20-04-43-339I1.Png",
        "2018-02-27-10-17-43-888I1.Png",
        "2018-03-19-06-00-42-042I1.Png",
        "2018-02-17-16-10-01-831I1.Png"
    ],
    "gamma_2_test": [
        "2019-03-22-15-08-53-099_POS1_I2.Png",
        "2019-01-23-20-04-39-654_POS0_I2.Png",
        "2019-01-31-06-42-23-515_POS2_I2.Png",
        "2019-02-13-03-59-20-168_POS2_I2.Png",
        "2019-04-03-05-49-14-462_POS1_I2.Png",
        "2018-12-22-12-42-36-579_POS2_I2.Png",
        "2019-01-13-22-05-54-444_POS0_I2.Png",
        "2019-03-24-02-42-12-843_POS1_I2.Png",
        "2019-02-07-07-55-59-667_POS1_I2.Png",
        "2019-02-06-04-06-17-758_POS0_I1.Png",
        "2019-03-26-14-42-19-168_POS1_I1.Png",
        "2019-02-25-06-31-33-764_POS1_I1.Png",
        "2019-01-09-07-20-00-334_POS1_I1.Png",
        "2018-12-11-12-00-46-532_POS2_I2.Png",
        "2019-05-22-09-05-11-983_POS1_I1.Png",
        "2019-02-16-05-19-26-841_POS2_I1.Png",
        "2018-12-19-01-19-10-431_POS1_I1.Png",
        "2019-03-15-08-55-52-485_POS0_I2.Png",
        "2019-03-01-06-05-04-070_POS1_I2.Png",
        "2019-03-31-05-39-25-974_POS0_I2.Png"
    ],
    "gamma_2_train": [
        "2019-01-04-06-10-10-017_POS0_I1.Png",
        "2019-01-27-04-55-36-775_POS2_I2.Png",
        "2019-01-10-18-53-24-362_POS1_I1.Png",
        "2019-04-05-14-32-36-012_POS2_I2.Png",
        "2019-02-15-02-39-23-306_POS2_I2.Png",
        "2019-02-28-03-28-17-220_POS2_I2.Png",
        "2019-02-26-00-21-33-898_POS2_I2.Png",
        "2019-01-30-17-16-05-989_POS0_I1.Png",
        "2018-12-29-00-16-12-115_POS2_I2.Png",
        "2018-12-25-18-29-22-434_POS2_I2.Png",
        "2019-03-19-23-45-45-071_POS0_I2.Png",
        "2019-02-22-03-01-24-927_POS2_I2.Png",
        "2019-04-04-21-46-18-649_POS0_I2.Png",
        "2019-01-19-09-18-59-326_POS2_I2.Png",
        "2019-02-25-16-31-35-647_POS1_I2.Png",
        "2019-03-02-14-15-27-940_POS0_I2.Png",
        "2018-12-31-03-22-54-081_POS2_I1.Png",
        "2019-03-24-12-39-13-501_POS0_I2.Png",
        "2019-02-11-07-26-20-826_POS0_I1.Png",
        "2019-03-30-09-52-24-837_POS2_I2.Png",
        "2019-02-06-16-19-38-072_POS0_I1.Png",
        "2018-12-19-19-02-51-719_POS0_I2.Png",
        "2019-02-12-00-09-22-954_POS1_I1.Png",
        "2019-01-07-17-36-31-503_POS2_I1.Png",
        "2019-03-13-01-22-26-780_POS0_I1.Png",
        "2019-02-09-15-29-23-282_POS1_I1.Png",
        "2019-02-08-21-45-57-906_POS2_I2.Png",
        "2019-03-08-10-15-38-668_POS0_I2.Png",
        "2018-12-27-11-36-07-039_POS2_I1.Png",
        "2019-02-02-01-19-11-432_POS2_I2.Png",
        "2019-01-20-21-52-40-108_POS0_I2.Png",
        "2019-01-03-13-36-23-483_POS2_I2.Png",
        "2018-12-23-09-42-58-941_POS0_I1.Png",
        "2019-03-29-19-25-42-364_POS2_I2.Png",
        "2019-03-05-07-51-51-002_POS1_I2.Png",
        "2019-03-04-17-28-24-933_POS2_I2.Png",
        "2019-02-26-20-18-18-359_POS1_I2.Png",
        "2019-01-13-16-38-50-530_POS2_I2.Png",
        "2019-01-25-16-15-39-207_POS2_I2.Png",
        "2019-01-05-13-16-53-550_POS0_I1.Png",
        "2019-02-01-09-16-08-797_POS0_I2.Png",
        "2019-05-21-14-15-28-413_POS2_I1.Png",
        "2019-03-28-21-06-04-159_POS0_I2.Png",
        "2019-03-30-01-59-27-342_POS0_I2.Png",
        "2019-02-24-20-28-32-792_POS0_I2.Png",
        "2018-12-11-07-34-07-861_POS2_I2.Png",
        "2019-01-28-14-09-23-042_POS0_I1.Png",
        "2019-01-02-20-56-22-065_POS2_I1.Png",
        "2019-02-24-16-01-52-655_POS0_I2.Png",
        "2018-12-30-19-36-13-452_POS2_I2.Png",
        "2019-01-14-15-55-36-342_POS1_I2.Png",
        "2019-04-10-14-07-15-335_POS0_I2.Png",
        "2018-12-21-08-49-35-893_POS0_I1.Png",
        "2019-02-13-14-59-45-111_POS0_I1.Png",
        "2019-03-24-14-52-32-961_POS0_I1.Png",
        "2019-01-01-21-33-03-408_POS1_I1.Png",
        "2019-01-08-23-36-36-671_POS2_I1.Png",
        "2019-01-09-17-20-02-265_POS1_I2.Png",
        "2019-02-10-11-29-19-969_POS1_I2.Png",
        "2019-02-22-09-35-09-343_POS0_I2.Png"
    ],
    "gamma_2_val": [
        "2019-01-16-05-39-18-058_POS0_I2.Png",
        "2018-12-14-14-24-19-612_POS1_I2.Png",
        "2019-02-01-06-02-24-686_POS2_I2.Png",
        "2019-03-06-21-41-50-145_POS2_I2.Png",
        "2019-02-23-05-41-27-121_POS2_I1.Png",
        "2019-01-15-23-02-18-657_POS1_I1.Png",
        "2019-03-16-01-42-09-661_POS2_I2.Png",
        "2019-04-02-14-12-52-819_POS0_I2.Png",
        "2019-01-23-06-44-38-666_POS0_I1.Png",
        "2018-12-13-12-47-56-632_POS0_I1.Png",
        "2018-12-20-21-45-55-420_POS1_I2.Png",
        "2019-03-17-16-29-14-518_POS0_I2.Png",
        "2019-03-19-06-02-04-376_POS1_I2.Png",
        "2019-02-03-00-32-55-473_POS0_I2.Png",
        "2018-12-30-15-03-16-028_POS0_I1.Png",
        "2019-03-28-06-42-23-380_POS1_I2.Png",
        "2019-03-22-07-19-12-180_POS0_I2.Png",
        "2019-03-29-00-29-04-411_POS1_I1.Png",
        "2019-01-26-05-32-21-466_POS1_I2.Png",
        "2019-02-09-06-33-02-375_POS0_I2.Png"
    ]
}
