# Supplementary material for: A data science approach for multi-sensor marine observatory data monitoring cold water corals (Paragorgia arborea) in two campaigns
Source: PLoS One. 2023 Jul 19;18(7):e0282723. doi: 10.1371/journal.pone.0282723 (PMC10355400; doi:10.1371/journal.pone.0282723)
Supplement: S3 Data — Class labels for patches, weights for patches computed from ground truth masks, imagewise ground truth polyp states, patch extraction regions, and region sizes. (XZ) [file pone.0282723.s017.xz › S3_Data/README.md]

# Patch annotations file types

* "labels" files contain patch annotations (1 = extended polyps, 0 = retracted polyps). Start X and Y values of the patch are encoded in the file 
  name such that the patch can be extracted from images using these files.
* "grids" files contain the starting points, width and height of the initial patch extraction region
  (no information if a patch meets the requirements to be used further as described in the paper)
* "ratios" files contain the weights per patch computed based on ground truth masks.
* "imagewise-activity" contains activity values per images used for evaluation.
* "patchwise-activity" contains patchwise labels together with weights, used to compute imagewise activity.
* "mask-sizes" files contain regions sizes for the blue coral as needed to apply region size thresholds as described
  in the paper.
