# Supplementary material for: A data science approach for multi-sensor marine observatory data monitoring cold water corals (Paragorgia arborea) in two campaigns
Source: PLoS One. 2023 Jul 19;18(7):e0282723. doi: 10.1371/journal.pone.0282723 (PMC10355400; doi:10.1371/journal.pone.0282723)
Supplement: S3 Data — Class labels for patches, weights for patches computed from ground truth masks, imagewise ground truth polyp states, patch extraction regions, and region sizes. (XZ) [file pone.0282723.s017.xz › S3_Data/Gamma_1_red/test-patchwise-activity.json]

{
    "2017-11-23-16-22-16-275I1.Png": {
        "2017-11-23-16-22-16-275I1_1052_1024.Png": {
            "h": 1052,
            "result": 1,
            "w": 1024,
            "weight": 1.0
        },
        "2017-11-23-16-22-16-275I1_1052_1152.Png": {
            "h": 1052,
            "result": 1,
            "w": 1152,
            "weight": 1.0
        },
        "2017-11-23-16-22-16-275I1_1052_1280.Png": {
            "h": 1052,
            "result": 1,
            "w": 1280,
            "weight": 1.0
        },
        "2017-11-23-16-22-16-275I1_1052_1408.Png": {
            "h": 1052,
            "result": 1,
            "w": 1408,
            "weight": 1.0
        },
        "2017-11-23-16-22-16-275I1_1052_1536.Png": {
            "h": 1052,
            "result": 1,
            "w": 1536,
            "weight": 0.978515625
        },
        "2017-11-23-16-22-16-275I1_1052_1664.Png": {
            "h": 1052,
            "result": 1,
            "w": 1664,
            "weight": 0.3544921875
        },
        "2017-11-23-16-22-16-275I1_1052_384.Png": {
            "h": 1052,
            "result": 1,
            "w": 384,
            "weight": 0.58203125
        },
        "2017-11-23-16-22-16-275I1_1052_512.Png": {
            "h": 1052,
            "result": 1,
            "w": 512,
            "weight": 0.9423828125
        },
        "2017-11-23-16-22-16-275I1_1052_640.Png": {
            "h": 1052,
            "result": 1,
            "w": 640,
            "weight": 1.0
        },
        "2017-11-23-16-22-16-275I1_1052_768.Png": {
            "h": 1052,
            "result": 1,
            "w": 768,
            "weight": 1.0
        },
        "2017-11-23-16-22-16-275I1_1052_896.Png": {
            "h": 1052,
            "result": 1,
            "w": 896,
            "weight": 1.0
        },
        "2017-11-23-16-22-16-275I1_1180_1024.Png": {
            "h": 1180,
            "result": 1,
            "w": 1024,
            "weight": 0.681640625
        },
        "2017-11-23-16-22-16-275I1_1180_1152.Png": {
            "h": 1180,
            "result": 1,
            "w": 1152,
            "weight": 0.2509765625
        },
        "2017-11-23-16-22-16-275I1_1180_1280.Png": {
            "h": 1180,
            "result": 1,
            "w": 1280,
            "weight": 0.9638671875
        },
        "2017-11-23-16-22-16-275I1_1180_1408.Png": {
            "h": 1180,
            "result": 1,
            "w": 1408,
            "weight": 0.9912109375
        },
        "2017-11-23-16-22-16-275I1_1180_1536.Png": {
            "h": 1180,
            "result": 1,
            "w": 1536,
            "weight": 0.7705078125
        },
        "2017-11-23-16-22-16-275I1_1180_384.Png": {
            "h": 1180,
            "result": 1,
            "w": 384,
            "weight": 0.2919921875
        },
        "2017-11-23-16-22-16-275I1_1180_512.Png": {
            "h": 1180,
            "result": 1,
            "w": 512,
            "weight": 0.9638671875
        },
        "2017-11-23-16-22-16-275I1_1180_640.Png": {
            "h": 1180,
            "result": 1,
            "w": 640,
            "weight": 0.982421875
        },
        "2017-11-23-16-22-16-275I1_1180_768.Png": {
            "h": 1180,
            "result": 1,
            "w": 768,
            "weight": 1.0
        },
        "2017-11-23-16-22-16-275I1_1180_896.Png": {
            "h": 1180,
            "result": 1,
            "w": 896,
            "weight": 0.986328125
        },
        "2017-11-23-16-22-16-275I1_1308_1152.Png": {
            "h": 1308,
            "result": 1,
            "w": 1152,
            "weight": 0.46875
        },
        "2017-11-23-16-22-16-275I1_1308_128.Png": {
            "h": 1308,
            "result": 0,
            "w": 128,
            "weight": 0.4228515625
        },
        "2017-11-23-16-22-16-275I1_1308_1280.Png": {
            "h": 1308,
            "result": 1,
            "w": 1280,
            "weight": 1.0
        },
        "2017-11-23-16-22-16-275I1_1308_1408.Png": {
            "h": 1308,
            "result": 1,
            "w": 1408,
            "weight": 0.9130859375
        },
        "2017-11-23-16-22-16-275I1_1308_1536.Png": {
            "h": 1308,
            "result": 0,
            "w": 1536,
            "weight": 0.26171875
        },
        "2017-11-23-16-22-16-275I1_1308_256.Png": {
            "h": 1308,
            "result": 0,
            "w": 256,
            "weight": 0.62109375
        },
        "2017-11-23-16-22-16-275I1_1308_384.Png": {
            "h": 1308,
            "result": 0,
            "w": 384,
            "weight": 0.3388671875
        },
        "2017-11-23-16-22-16-275I1_1308_512.Png": {
            "h": 1308,
            "result": 1,
            "w": 512,
            "weight": 0.67578125
        },
        "2017-11-23-16-22-16-275I1_1308_640.Png": {
            "h": 1308,
            "result": 1,
            "w": 640,
            "weight": 1.0
        },
        "2017-11-23-16-22-16-275I1_1308_768.Png": {
            "h": 1308,
            "result": 1,
            "w": 768,
            "weight": 1.0
        },
        "2017-11-23-16-22-16-275I1_1308_896.Png": {
            "h": 1308,
            "result": 1,
            "w": 896,
            "weight": 0.69140625
        },
        "2017-11-23-16-22-16-275I1_1436_0.Png": {
            "h": 1436,
            "result": 0,
            "w": 0,
            "weight": 0.328125
        },
        "2017-11-23-16-22-16-275I1_1436_1024.Png": {
            "h": 1436,
            "result": 1,
            "w": 1024,
            "weight": 0.7783203125
        },
        "2017-11-23-16-22-16-275I1_1436_1152.Png": {
            "h": 1436,
            "result": 1,
            "w": 1152,
            "weight": 0.8701171875
        },
        "2017-11-23-16-22-16-275I1_1436_128.Png": {
            "h": 1436,
            "result": 0,
            "w": 128,
            "weight": 0.6962890625
        },
        "2017-11-23-16-22-16-275I1_1436_1280.Png": {
            "h": 1436,
            "result": 1,
            "w": 1280,
            "weight": 1.0
        },
        "2017-11-23-16-22-16-275I1_1436_1408.Png": {
            "h": 1436,
            "result": 1,
            "w": 1408,
            "weight": 0.7099609375
        },
        "2017-11-23-16-22-16-275I1_1436_256.Png": {
            "h": 1436,
            "result": 0,
            "w": 256,
            "weight": 0.888671875
        },
        "2017-11-23-16-22-16-275I1_1436_384.Png": {
            "h": 1436,
            "result": 0,
            "w": 384,
            "weight": 0.74609375
        },
        "2017-11-23-16-22-16-275I1_1436_512.Png": {
            "h": 1436,
            "result": 1,
            "w": 512,
            "weight": 0.53515625
        },
        "2017-11-23-16-22-16-275I1_1436_640.Png": {
            "h": 1436,
            "result": 1,
            "w": 640,
            "weight": 1.0
        },
        "2017-11-23-16-22-16-275I1_1436_768.Png": {
            "h": 1436,
            "result": 1,
            "w": 768,
            "weight": 0.966796875
        },
        "2017-11-23-16-22-16-275I1_1436_896.Png": {
            "h": 1436,
            "result": 1,
            "w": 896,
            "weight": 0.4326171875
        },
        "2017-11-23-16-22-16-275I1_1564_0.Png": {
            "h": 1564,
            "result": 0,
            "w": 0,
            "weight": 0.7470703125
        },
        "2017-11-23-16-22-16-275I1_1564_1024.Png": {
            "h": 1564,
            "result": 1,
            "w": 1024,
            "weight": 1.0
        },
        "2017-11-23-16-22-16-275I1_1564_1152.Png": {
            "h": 1564,
            "result": 1,
            "w": 1152,
            "weight": 1.0
        },
        "2017-11-23-16-22-16-275I1_1564_128.Png": {
            "h": 1564,
            "result": 0,
            "w": 128,
            "weight": 0.4755859375
        },
        "2017-11-23-16-22-16-275I1_1564_1280.Png": {
            "h": 1564,
            "result": 1,
            "w": 1280,
            "weight": 1.0
        },
        "2017-11-23-16-22-16-275I1_1564_1408.Png": {
            "h": 1564,
            "result": 1,
            "w": 1408,
            "weight": 0.5263671875
        },
        "2017-11-23-16-22-16-275I1_1564_256.Png": {
            "h": 1564,
            "result": 0,
            "w": 256,
            "weight": 0.6748046875
        },
        "2017-11-23-16-22-16-275I1_1564_384.Png": {
            "h": 1564,
            "result": 0,
            "w": 384,
            "weight": 0.4931640625
        },
        "2017-11-23-16-22-16-275I1_1564_512.Png": {
            "h": 1564,
            "result": 1,
            "w": 512,
            "weight": 0.2470703125
        },
        "2017-11-23-16-22-16-275I1_1564_640.Png": {
            "h": 1564,
            "result": 1,
            "w": 640,
            "weight": 0.9921875
        },
        "2017-11-23-16-22-16-275I1_1564_768.Png": {
            "h": 1564,
            "result": 1,
            "w": 768,
            "weight": 1.0
        },
        "2017-11-23-16-22-16-275I1_1564_896.Png": {
            "h": 1564,
            "result": 1,
            "w": 896,
            "weight": 1.0
        },
        "2017-11-23-16-22-16-275I1_1692_1024.Png": {
            "h": 1692,
            "result": 1,
            "w": 1024,
            "weight": 1.0
        },
        "2017-11-23-16-22-16-275I1_1692_1152.Png": {
            "h": 1692,
            "result": 1,
            "w": 1152,
            "weight": 1.0
        },
        "2017-11-23-16-22-16-275I1_1692_1280.Png": {
            "h": 1692,
            "result": 1,
            "w": 1280,
            "weight": 1.0
        },
        "2017-11-23-16-22-16-275I1_1692_1408.Png": {
            "h": 1692,
            "result": 1,
            "w": 1408,
            "weight": 0.3681640625
        },
        "2017-11-23-16-22-16-275I1_1692_384.Png": {
            "h": 1692,
            "result": 1,
            "w": 384,
            "weight": 0.1484375
        },
        "2017-11-23-16-22-16-275I1_1692_512.Png": {
            "h": 1692,
            "result": 1,
            "w": 512,
            "weight": 0.5908203125
        },
        "2017-11-23-16-22-16-275I1_1692_640.Png": {
            "h": 1692,
            "result": 1,
            "w": 640,
            "weight": 0.9970703125
        },
        "2017-11-23-16-22-16-275I1_1692_768.Png": {
            "h": 1692,
            "result": 1,
            "w": 768,
            "weight": 1.0
        },
        "2017-11-23-16-22-16-275I1_1692_896.Png": {
            "h": 1692,
            "result": 1,
            "w": 896,
            "weight": 1.0
        },
        "2017-11-23-16-22-16-275I1_1820_0.Png": {
            "h": 1820,
            "result": 0,
            "w": 0,
            "weight": 0.779296875
        },
        "2017-11-23-16-22-16-275I1_1820_1024.Png": {
            "h": 1820,
            "result": 1,
            "w": 1024,
            "weight": 1.0
        },
        "2017-11-23-16-22-16-275I1_1820_1152.Png": {
            "h": 1820,
            "result": 1,
            "w": 1152,
            "weight": 0.9853515625
        },
        "2017-11-23-16-22-16-275I1_1820_128.Png": {
            "h": 1820,
            "result": 0,
            "w": 128,
            "weight": 0.4453125
        },
        "2017-11-23-16-22-16-275I1_1820_1280.Png": {
            "h": 1820,
            "result": 1,
            "w": 1280,
            "weight": 0.76953125
        },
        "2017-11-23-16-22-16-275I1_1820_1408.Png": {
            "h": 1820,
            "result": 1,
            "w": 1408,
            "weight": 0.345703125
        },
        "2017-11-23-16-22-16-275I1_1820_384.Png": {
            "h": 1820,
            "result": 1,
            "w": 384,
            "weight": 0.51171875
        },
        "2017-11-23-16-22-16-275I1_1820_512.Png": {
            "h": 1820,
            "result": 1,
            "w": 512,
            "weight": 0.9033203125
        },
        "2017-11-23-16-22-16-275I1_1820_640.Png": {
            "h": 1820,
            "result": 1,
            "w": 640,
            "weight": 0.765625
        },
        "2017-11-23-16-22-16-275I1_1820_768.Png": {
            "h": 1820,
            "result": 1,
            "w": 768,
            "weight": 1.0
        },
        "2017-11-23-16-22-16-275I1_1820_896.Png": {
            "h": 1820,
            "result": 1,
            "w": 896,
            "weight": 1.0
        },
        "2017-11-23-16-22-16-275I1_1948_1024.Png": {
            "h": 1948,
            "result": 1,
            "w": 1024,
            "weight": 0.5810546875
        },
        "2017-11-23-16-22-16-275I1_1948_1152.Png": {
            "h": 1948,
            "result": 1,
            "w": 1152,
            "weight": 0.427734375
        },
        "2017-11-23-16-22-16-275I1_1948_1280.Png": {
            "h": 1948,
            "result": 1,
            "w": 1280,
            "weight": 0.2392578125
        },
        "2017-11-23-16-22-16-275I1_1948_384.Png": {
            "h": 1948,
            "result": 1,
            "w": 384,
            "weight": 0.1171875
        },
        "2017-11-23-16-22-16-275I1_1948_512.Png": {
            "h": 1948,
            "result": 1,
            "w": 512,
            "weight": 0.3408203125
        },
        "2017-11-23-16-22-16-275I1_1948_640.Png": {
            "h": 1948,
            "result": 1,
            "w": 640,
            "weight": 0.87109375
        },
        "2017-11-23-16-22-16-275I1_1948_768.Png": {
            "h": 1948,
            "result": 1,
            "w": 768,
            "weight": 0.8466796875
        },
        "2017-11-23-16-22-16-275I1_1948_896.Png": {
            "h": 1948,
            "result": 1,
            "w": 896,
            "weight": 0.787109375
        },
        "2017-11-23-16-22-16-275I1_2076_512.Png": {
            "h": 2076,
            "result": 1,
            "w": 512,
            "weight": 0.7431640625
        },
        "2017-11-23-16-22-16-275I1_2076_640.Png": {
            "h": 2076,
            "result": 1,
            "w": 640,
            "weight": 1.0
        },
        "2017-11-23-16-22-16-275I1_2076_768.Png": {
            "h": 2076,
            "result": 1,
            "w": 768,
            "weight": 1.0
        },
        "2017-11-23-16-22-16-275I1_2076_896.Png": {
            "h": 2076,
            "result": 1,
            "w": 896,
            "weight": 0.5205078125
        },
        "2017-11-23-16-22-16-275I1_412_1024.Png": {
            "h": 412,
            "result": 1,
            "w": 1024,
            "weight": 0.642578125
        },
        "2017-11-23-16-22-16-275I1_412_1152.Png": {
            "h": 412,
            "result": 1,
            "w": 1152,
            "weight": 0.9111328125
        },
        "2017-11-23-16-22-16-275I1_412_1280.Png": {
            "h": 412,
            "result": 1,
            "w": 1280,
            "weight": 0.267578125
        },
        "2017-11-23-16-22-16-275I1_412_512.Png": {
            "h": 412,
            "result": 1,
            "w": 512,
            "weight": 0.4482421875
        },
        "2017-11-23-16-22-16-275I1_412_640.Png": {
            "h": 412,
            "result": 1,
            "w": 640,
            "weight": 0.3193359375
        },
        "2017-11-23-16-22-16-275I1_540_1024.Png": {
            "h": 540,
            "result": 1,
            "w": 1024,
            "weight": 0.9990234375
        },
        "2017-11-23-16-22-16-275I1_540_1152.Png": {
            "h": 540,
            "result": 1,
            "w": 1152,
            "weight": 1.0
        },
        "2017-11-23-16-22-16-275I1_540_1280.Png": {
            "h": 540,
            "result": 1,
            "w": 1280,
            "weight": 0.5
        },
        "2017-11-23-16-22-16-275I1_540_384.Png": {
            "h": 540,
            "result": 1,
            "w": 384,
            "weight": 0.1357421875
        },
        "2017-11-23-16-22-16-275I1_540_512.Png": {
            "h": 540,
            "result": 1,
            "w": 512,
            "weight": 1.0
        },
        "2017-11-23-16-22-16-275I1_540_640.Png": {
            "h": 540,
            "result": 1,
            "w": 640,
            "weight": 0.982421875
        },
        "2017-11-23-16-22-16-275I1_540_768.Png": {
            "h": 540,
            "result": 1,
            "w": 768,
            "weight": 0.2578125
        },
        "2017-11-23-16-22-16-275I1_540_896.Png": {
            "h": 540,
            "result": 1,
            "w": 896,
            "weight": 0.142578125
        },
        "2017-11-23-16-22-16-275I1_668_1024.Png": {
            "h": 668,
            "result": 1,
            "w": 1024,
            "weight": 1.0
        },
        "2017-11-23-16-22-16-275I1_668_1152.Png": {
            "h": 668,
            "result": 1,
            "w": 1152,
            "weight": 1.0
        },
        "2017-11-23-16-22-16-275I1_668_1280.Png": {
            "h": 668,
            "result": 1,
            "w": 1280,
            "weight": 0.9208984375
        },
        "2017-11-23-16-22-16-275I1_668_1408.Png": {
            "h": 668,
            "result": 1,
            "w": 1408,
            "weight": 0.5361328125
        },
        "2017-11-23-16-22-16-275I1_668_512.Png": {
            "h": 668,
            "result": 1,
            "w": 512,
            "weight": 0.66015625
        },
        "2017-11-23-16-22-16-275I1_668_640.Png": {
            "h": 668,
            "result": 1,
            "w": 640,
            "weight": 1.0
        },
        "2017-11-23-16-22-16-275I1_668_768.Png": {
            "h": 668,
            "result": 1,
            "w": 768,
            "weight": 0.9228515625
        },
        "2017-11-23-16-22-16-275I1_668_896.Png": {
            "h": 668,
            "result": 1,
            "w": 896,
            "weight": 0.34765625
        },
        "2017-11-23-16-22-16-275I1_796_1024.Png": {
            "h": 796,
            "result": 1,
            "w": 1024,
            "weight": 1.0
        },
        "2017-11-23-16-22-16-275I1_796_1152.Png": {
            "h": 796,
            "result": 1,
            "w": 1152,
            "weight": 1.0
        },
        "2017-11-23-16-22-16-275I1_796_1280.Png": {
            "h": 796,
            "result": 1,
            "w": 1280,
            "weight": 1.0
        },
        "2017-11-23-16-22-16-275I1_796_1408.Png": {
            "h": 796,
            "result": 1,
            "w": 1408,
            "weight": 0.98046875
        },
        "2017-11-23-16-22-16-275I1_796_1536.Png": {
            "h": 796,
            "result": 1,
            "w": 1536,
            "weight": 0.9052734375
        },
        "2017-11-23-16-22-16-275I1_796_1664.Png": {
            "h": 796,
            "result": 1,
            "w": 1664,
            "weight": 0.5654296875
        },
        "2017-11-23-16-22-16-275I1_796_384.Png": {
            "h": 796,
            "result": 1,
            "w": 384,
            "weight": 0.318359375
        },
        "2017-11-23-16-22-16-275I1_796_512.Png": {
            "h": 796,
            "result": 1,
            "w": 512,
            "weight": 0.568359375
        },
        "2017-11-23-16-22-16-275I1_796_640.Png": {
            "h": 796,
            "result": 1,
            "w": 640,
            "weight": 1.0
        },
        "2017-11-23-16-22-16-275I1_796_768.Png": {
            "h": 796,
            "result": 1,
            "w": 768,
            "weight": 0.9853515625
        },
        "2017-11-23-16-22-16-275I1_796_896.Png": {
            "h": 796,
            "result": 1,
            "w": 896,
            "weight": 0.8154296875
        },
        "2017-11-23-16-22-16-275I1_924_1024.Png": {
            "h": 924,
            "result": 1,
            "w": 1024,
            "weight": 1.0
        },
        "2017-11-23-16-22-16-275I1_924_1152.Png": {
            "h": 924,
            "result": 1,
            "w": 1152,
            "weight": 1.0
        },
        "2017-11-23-16-22-16-275I1_924_1280.Png": {
            "h": 924,
            "result": 1,
            "w": 1280,
            "weight": 1.0
        },
        "2017-11-23-16-22-16-275I1_924_1408.Png": {
            "h": 924,
            "result": 1,
            "w": 1408,
            "weight": 1.0
        },
        "2017-11-23-16-22-16-275I1_924_1536.Png": {
            "h": 924,
            "result": 1,
            "w": 1536,
            "weight": 1.0
        },
        "2017-11-23-16-22-16-275I1_924_1664.Png": {
            "h": 924,
            "result": 1,
            "w": 1664,
            "weight": 0.580078125
        },
        "2017-11-23-16-22-16-275I1_924_384.Png": {
            "h": 924,
            "result": 1,
            "w": 384,
            "weight": 0.7041015625
        },
        "2017-11-23-16-22-16-275I1_924_512.Png": {
            "h": 924,
            "result": 1,
            "w": 512,
            "weight": 0.966796875
        },
        "2017-11-23-16-22-16-275I1_924_640.Png": {
            "h": 924,
            "result": 1,
            "w": 640,
            "weight": 1.0
        },
        "2017-11-23-16-22-16-275I1_924_768.Png": {
            "h": 924,
            "result": 1,
            "w": 768,
            "weight": 1.0
        },
        "2017-11-23-16-22-16-275I1_924_896.Png": {
            "h": 924,
            "result": 1,
            "w": 896,
            "weight": 1.0
        }
    },
    "2017-12-09-22-03-01-677I1.Png": {
        "2017-12-09-22-03-01-677I1_1052_1024.Png": {
            "h": 1052,
            "result": 1,
            "w": 1024,
            "weight": 1.0
        },
        "2017-12-09-22-03-01-677I1_1052_1152.Png": {
            "h": 1052,
            "result": 1,
            "w": 1152,
            "weight": 1.0
        },
        "2017-12-09-22-03-01-677I1_1052_1280.Png": {
            "h": 1052,
            "result": 1,
            "w": 1280,
            "weight": 1.0
        },
        "2017-12-09-22-03-01-677I1_1052_1408.Png": {
            "h": 1052,
            "result": 1,
            "w": 1408,
            "weight": 1.0
        },
        "2017-12-09-22-03-01-677I1_1052_1536.Png": {
            "h": 1052,
            "result": 1,
            "w": 1536,
            "weight": 0.994140625
        },
        "2017-12-09-22-03-01-677I1_1052_1664.Png": {
            "h": 1052,
            "result": 1,
            "w": 1664,
            "weight": 0.4208984375
        },
        "2017-12-09-22-03-01-677I1_1052_384.Png": {
            "h": 1052,
            "result": 1,
            "w": 384,
            "weight": 0.4951171875
        },
        "2017-12-09-22-03-01-677I1_1052_512.Png": {
            "h": 1052,
            "result": 1,
            "w": 512,
            "weight": 1.0
        },
        "2017-12-09-22-03-01-677I1_1052_640.Png": {
            "h": 1052,
            "result": 1,
            "w": 640,
            "weight": 1.0
        },
        "2017-12-09-22-03-01-677I1_1052_768.Png": {
            "h": 1052,
            "result": 1,
            "w": 768,
            "weight": 1.0
        },
        "2017-12-09-22-03-01-677I1_1052_896.Png": {
            "h": 1052,
            "result": 1,
            "w": 896,
            "weight": 1.0
        },
        "2017-12-09-22-03-01-677I1_1180_1024.Png": {
            "h": 1180,
            "result": 0,
            "w": 1024,
            "weight": 1.0
        },
        "2017-12-09-22-03-01-677I1_1180_1152.Png": {
            "h": 1180,
            "result": 1,
            "w": 1152,
            "weight": 1.0
        },
        "2017-12-09-22-03-01-677I1_1180_1280.Png": {
            "h": 1180,
            "result": 1,
            "w": 1280,
            "weight": 1.0
        },
        "2017-12-09-22-03-01-677I1_1180_1408.Png": {
            "h": 1180,
            "result": 0,
            "w": 1408,
            "weight": 0.986328125
        },
        "2017-12-09-22-03-01-677I1_1180_1536.Png": {
            "h": 1180,
            "result": 1,
            "w": 1536,
            "weight": 0.8193359375
        },
        "2017-12-09-22-03-01-677I1_1180_384.Png": {
            "h": 1180,
            "result": 1,
            "w": 384,
            "weight": 0.240234375
        },
        "2017-12-09-22-03-01-677I1_1180_512.Png": {
            "h": 1180,
            "result": 1,
            "w": 512,
            "weight": 0.943359375
        },
        "2017-12-09-22-03-01-677I1_1180_640.Png": {
            "h": 1180,
            "result": 1,
            "w": 640,
            "weight": 0.9716796875
        },
        "2017-12-09-22-03-01-677I1_1180_768.Png": {
            "h": 1180,
            "result": 1,
            "w": 768,
            "weight": 1.0
        },
        "2017-12-09-22-03-01-677I1_1180_896.Png": {
            "h": 1180,
            "result": 1,
            "w": 896,
            "weight": 1.0
        },
        "2017-12-09-22-03-01-677I1_1308_1024.Png": {
            "h": 1308,
            "result": 0,
            "w": 1024,
            "weight": 1.0
        },
        "2017-12-09-22-03-01-677I1_1308_1152.Png": {
            "h": 1308,
            "result": 1,
            "w": 1152,
            "weight": 1.0
        },
        "2017-12-09-22-03-01-677I1_1308_128.Png": {
            "h": 1308,
            "result": 0,
            "w": 128,
            "weight": 0.353515625
        },
        "2017-12-09-22-03-01-677I1_1308_1280.Png": {
            "h": 1308,
            "result": 1,
            "w": 1280,
            "weight": 1.0
        },
        "2017-12-09-22-03-01-677I1_1308_1408.Png": {
            "h": 1308,
            "result": 1,
            "w": 1408,
            "weight": 0.9677734375
        },
        "2017-12-09-22-03-01-677I1_1308_1536.Png": {
            "h": 1308,
            "result": 0,
            "w": 1536,
            "weight": 0.33203125
        },
        "2017-12-09-22-03-01-677I1_1308_256.Png": {
            "h": 1308,
            "result": 0,
            "w": 256,
            "weight": 0.5439453125
        },
        "2017-12-09-22-03-01-677I1_1308_384.Png": {
            "h": 1308,
            "result": 0,
            "w": 384,
            "weight": 0.771484375
        },
        "2017-12-09-22-03-01-677I1_1308_512.Png": {
            "h": 1308,
            "result": 0,
            "w": 512,
            "weight": 0.6943359375
        },
        "2017-12-09-22-03-01-677I1_1308_640.Png": {
            "h": 1308,
            "result": 0,
            "w": 640,
            "weight": 1.0
        },
        "2017-12-09-22-03-01-677I1_1308_768.Png": {
            "h": 1308,
            "result": 0,
            "w": 768,
            "weight": 1.0
        },
        "2017-12-09-22-03-01-677I1_1308_896.Png": {
            "h": 1308,
            "result": 0,
            "w": 896,
            "weight": 1.0
        },
        "2017-12-09-22-03-01-677I1_1436_0.Png": {
            "h": 1436,
            "result": 0,
            "w": 0,
            "weight": 0.3984375
        },
        "2017-12-09-22-03-01-677I1_1436_1024.Png": {
            "h": 1436,
            "result": 1,
            "w": 1024,
            "weight": 1.0
        },
        "2017-12-09-22-03-01-677I1_1436_1152.Png": {
            "h": 1436,
            "result": 1,
            "w": 1152,
            "weight": 1.0
        },
        "2017-12-09-22-03-01-677I1_1436_128.Png": {
            "h": 1436,
            "result": 0,
            "w": 128,
            "weight": 0.9287109375
        },
        "2017-12-09-22-03-01-677I1_1436_1280.Png": {
            "h": 1436,
            "result": 1,
            "w": 1280,
            "weight": 1.0
        },
        "2017-12-09-22-03-01-677I1_1436_1408.Png": {
            "h": 1436,
            "result": 1,
            "w": 1408,
            "weight": 0.7138671875
        },
        "2017-12-09-22-03-01-677I1_1436_256.Png": {
            "h": 1436,
            "result": 0,
            "w": 256,
            "weight": 0.8564453125
        },
        "2017-12-09-22-03-01-677I1_1436_384.Png": {
            "h": 1436,
            "result": 0,
            "w": 384,
            "weight": 0.919921875
        },
        "2017-12-09-22-03-01-677I1_1436_512.Png": {
            "h": 1436,
            "result": 0,
            "w": 512,
            "weight": 0.7509765625
        },
        "2017-12-09-22-03-01-677I1_1436_640.Png": {
            "h": 1436,
            "result": 0,
            "w": 640,
            "weight": 1.0
        },
        "2017-12-09-22-03-01-677I1_1436_768.Png": {
            "h": 1436,
            "result": 0,
            "w": 768,
            "weight": 1.0
        },
        "2017-12-09-22-03-01-677I1_1436_896.Png": {
            "h": 1436,
            "result": 0,
            "w": 896,
            "weight": 1.0
        },
        "2017-12-09-22-03-01-677I1_1564_0.Png": {
            "h": 1564,
            "result": 0,
            "w": 0,
            "weight": 0.7119140625
        },
        "2017-12-09-22-03-01-677I1_1564_1024.Png": {
            "h": 1564,
            "result": 1,
            "w": 1024,
            "weight": 1.0
        },
        "2017-12-09-22-03-01-677I1_1564_1152.Png": {
            "h": 1564,
            "result": 1,
            "w": 1152,
            "weight": 1.0
        },
        "2017-12-09-22-03-01-677I1_1564_128.Png": {
            "h": 1564,
            "result": 0,
            "w": 128,
            "weight": 0.6748046875
        },
        "2017-12-09-22-03-01-677I1_1564_1280.Png": {
            "h": 1564,
            "result": 1,
            "w": 1280,
            "weight": 1.0
        },
        "2017-12-09-22-03-01-677I1_1564_1408.Png": {
            "h": 1564,
            "result": 0,
            "w": 1408,
            "weight": 0.4453125
        },
        "2017-12-09-22-03-01-677I1_1564_256.Png": {
            "h": 1564,
            "result": 0,
            "w": 256,
            "weight": 0.818359375
        },
        "2017-12-09-22-03-01-677I1_1564_384.Png": {
            "h": 1564,
            "result": 0,
            "w": 384,
            "weight": 0.728515625
        },
        "2017-12-09-22-03-01-677I1_1564_512.Png": {
            "h": 1564,
            "result": 0,
            "w": 512,
            "weight": 0.3876953125
        },
        "2017-12-09-22-03-01-677I1_1564_640.Png": {
            "h": 1564,
            "result": 0,
            "w": 640,
            "weight": 1.0
        },
        "2017-12-09-22-03-01-677I1_1564_768.Png": {
            "h": 1564,
            "result": 0,
            "w": 768,
            "weight": 1.0
        },
        "2017-12-09-22-03-01-677I1_1564_896.Png": {
            "h": 1564,
            "result": 1,
            "w": 896,
            "weight": 1.0
        },
        "2017-12-09-22-03-01-677I1_1692_0.Png": {
            "h": 1692,
            "result": 0,
            "w": 0,
            "weight": 0.375
        },
        "2017-12-09-22-03-01-677I1_1692_1024.Png": {
            "h": 1692,
            "result": 1,
            "w": 1024,
            "weight": 1.0
        },
        "2017-12-09-22-03-01-677I1_1692_1152.Png": {
            "h": 1692,
            "result": 1,
            "w": 1152,
            "weight": 1.0
        },
        "2017-12-09-22-03-01-677I1_1692_128.Png": {
            "h": 1692,
            "result": 0,
            "w": 128,
            "weight": 0.505859375
        },
        "2017-12-09-22-03-01-677I1_1692_1280.Png": {
            "h": 1692,
            "result": 1,
            "w": 1280,
            "weight": 1.0
        },
        "2017-12-09-22-03-01-677I1_1692_1408.Png": {
            "h": 1692,
            "result": 0,
            "w": 1408,
            "weight": 0.2861328125
        },
        "2017-12-09-22-03-01-677I1_1692_256.Png": {
            "h": 1692,
            "result": 0,
            "w": 256,
            "weight": 0.646484375
        },
        "2017-12-09-22-03-01-677I1_1692_384.Png": {
            "h": 1692,
            "result": 0,
            "w": 384,
            "weight": 0.748046875
        },
        "2017-12-09-22-03-01-677I1_1692_512.Png": {
            "h": 1692,
            "result": 0,
            "w": 512,
            "weight": 0.560546875
        },
        "2017-12-09-22-03-01-677I1_1692_640.Png": {
            "h": 1692,
            "result": 0,
            "w": 640,
            "weight": 0.9921875
        },
        "2017-12-09-22-03-01-677I1_1692_768.Png": {
            "h": 1692,
            "result": 0,
            "w": 768,
            "weight": 1.0
        },
        "2017-12-09-22-03-01-677I1_1692_896.Png": {
            "h": 1692,
            "result": 0,
            "w": 896,
            "weight": 1.0
        },
        "2017-12-09-22-03-01-677I1_1820_0.Png": {
            "h": 1820,
            "result": 0,
            "w": 0,
            "weight": 0.3046875
        },
        "2017-12-09-22-03-01-677I1_1820_1024.Png": {
            "h": 1820,
            "result": 0,
            "w": 1024,
            "weight": 1.0
        },
        "2017-12-09-22-03-01-677I1_1820_1152.Png": {
            "h": 1820,
            "result": 1,
            "w": 1152,
            "weight": 0.9853515625
        },
        "2017-12-09-22-03-01-677I1_1820_128.Png": {
            "h": 1820,
            "result": 0,
            "w": 128,
            "weight": 0.431640625
        },
        "2017-12-09-22-03-01-677I1_1820_1280.Png": {
            "h": 1820,
            "result": 0,
            "w": 1280,
            "weight": 0.734375
        },
        "2017-12-09-22-03-01-677I1_1820_1408.Png": {
            "h": 1820,
            "result": 0,
            "w": 1408,
            "weight": 0.28515625
        },
        "2017-12-09-22-03-01-677I1_1820_384.Png": {
            "h": 1820,
            "result": 0,
            "w": 384,
            "weight": 0.4677734375
        },
        "2017-12-09-22-03-01-677I1_1820_512.Png": {
            "h": 1820,
            "result": 0,
            "w": 512,
            "weight": 0.8369140625
        },
        "2017-12-09-22-03-01-677I1_1820_640.Png": {
            "h": 1820,
            "result": 0,
            "w": 640,
            "weight": 0.5283203125
        },
        "2017-12-09-22-03-01-677I1_1820_768.Png": {
            "h": 1820,
            "result": 0,
            "w": 768,
            "weight": 0.98828125
        },
        "2017-12-09-22-03-01-677I1_1820_896.Png": {
            "h": 1820,
            "result": 0,
            "w": 896,
            "weight": 1.0
        },
        "2017-12-09-22-03-01-677I1_1948_0.Png": {
            "h": 1948,
            "result": 0,
            "w": 0,
            "weight": 0.1650390625
        },
        "2017-12-09-22-03-01-677I1_1948_1024.Png": {
            "h": 1948,
            "result": 0,
            "w": 1024,
            "weight": 0.7041015625
        },
        "2017-12-09-22-03-01-677I1_1948_1152.Png": {
            "h": 1948,
            "result": 0,
            "w": 1152,
            "weight": 0.5244140625
        },
        "2017-12-09-22-03-01-677I1_1948_1280.Png": {
            "h": 1948,
            "result": 0,
            "w": 1280,
            "weight": 0.23828125
        },
        "2017-12-09-22-03-01-677I1_1948_512.Png": {
            "h": 1948,
            "result": 0,
            "w": 512,
            "weight": 0.1533203125
        },
        "2017-12-09-22-03-01-677I1_1948_640.Png": {
            "h": 1948,
            "result": 0,
            "w": 640,
            "weight": 0.5244140625
        },
        "2017-12-09-22-03-01-677I1_1948_768.Png": {
            "h": 1948,
            "result": 0,
            "w": 768,
            "weight": 0.599609375
        },
        "2017-12-09-22-03-01-677I1_1948_896.Png": {
            "h": 1948,
            "result": 0,
            "w": 896,
            "weight": 0.798828125
        },
        "2017-12-09-22-03-01-677I1_2076_512.Png": {
            "h": 2076,
            "result": 0,
            "w": 512,
            "weight": 0.58984375
        },
        "2017-12-09-22-03-01-677I1_2076_640.Png": {
            "h": 2076,
            "result": 0,
            "w": 640,
            "weight": 0.8720703125
        },
        "2017-12-09-22-03-01-677I1_2076_768.Png": {
            "h": 2076,
            "result": 0,
            "w": 768,
            "weight": 1.0
        },
        "2017-12-09-22-03-01-677I1_2076_896.Png": {
            "h": 2076,
            "result": 0,
            "w": 896,
            "weight": 0.453125
        },
        "2017-12-09-22-03-01-677I1_412_1024.Png": {
            "h": 412,
            "result": 1,
            "w": 1024,
            "weight": 0.57421875
        },
        "2017-12-09-22-03-01-677I1_412_1152.Png": {
            "h": 412,
            "result": 1,
            "w": 1152,
            "weight": 0.9052734375
        },
        "2017-12-09-22-03-01-677I1_412_1280.Png": {
            "h": 412,
            "result": 1,
            "w": 1280,
            "weight": 0.2470703125
        },
        "2017-12-09-22-03-01-677I1_412_512.Png": {
            "h": 412,
            "result": 1,
            "w": 512,
            "weight": 0.3486328125
        },
        "2017-12-09-22-03-01-677I1_412_640.Png": {
            "h": 412,
            "result": 0,
            "w": 640,
            "weight": 0.291015625
        },
        "2017-12-09-22-03-01-677I1_540_1024.Png": {
            "h": 540,
            "result": 1,
            "w": 1024,
            "weight": 0.98046875
        },
        "2017-12-09-22-03-01-677I1_540_1152.Png": {
            "h": 540,
            "result": 1,
            "w": 1152,
            "weight": 1.0
        },
        "2017-12-09-22-03-01-677I1_540_1280.Png": {
            "h": 540,
            "result": 1,
            "w": 1280,
            "weight": 0.5126953125
        },
        "2017-12-09-22-03-01-677I1_540_512.Png": {
            "h": 540,
            "result": 1,
            "w": 512,
            "weight": 0.978515625
        },
        "2017-12-09-22-03-01-677I1_540_640.Png": {
            "h": 540,
            "result": 1,
            "w": 640,
            "weight": 0.98046875
        },
        "2017-12-09-22-03-01-677I1_540_768.Png": {
            "h": 540,
            "result": 1,
            "w": 768,
            "weight": 0.2109375
        },
        "2017-12-09-22-03-01-677I1_540_896.Png": {
            "h": 540,
            "result": 0,
            "w": 896,
            "weight": 0.1201171875
        },
        "2017-12-09-22-03-01-677I1_668_1024.Png": {
            "h": 668,
            "result": 1,
            "w": 1024,
            "weight": 0.9951171875
        },
        "2017-12-09-22-03-01-677I1_668_1152.Png": {
            "h": 668,
            "result": 1,
            "w": 1152,
            "weight": 1.0
        },
        "2017-12-09-22-03-01-677I1_668_1280.Png": {
            "h": 668,
            "result": 1,
            "w": 1280,
            "weight": 0.9306640625
        },
        "2017-12-09-22-03-01-677I1_668_1408.Png": {
            "h": 668,
            "result": 1,
            "w": 1408,
            "weight": 0.51171875
        },
        "2017-12-09-22-03-01-677I1_668_512.Png": {
            "h": 668,
            "result": 1,
            "w": 512,
            "weight": 0.5693359375
        },
        "2017-12-09-22-03-01-677I1_668_640.Png": {
            "h": 668,
            "result": 1,
            "w": 640,
            "weight": 1.0
        },
        "2017-12-09-22-03-01-677I1_668_768.Png": {
            "h": 668,
            "result": 1,
            "w": 768,
            "weight": 0.9248046875
        },
        "2017-12-09-22-03-01-677I1_668_896.Png": {
            "h": 668,
            "result": 1,
            "w": 896,
            "weight": 0.2919921875
        },
        "2017-12-09-22-03-01-677I1_796_1024.Png": {
            "h": 796,
            "result": 0,
            "w": 1024,
            "weight": 0.9912109375
        },
        "2017-12-09-22-03-01-677I1_796_1152.Png": {
            "h": 796,
            "result": 1,
            "w": 1152,
            "weight": 1.0
        },
        "2017-12-09-22-03-01-677I1_796_1280.Png": {
            "h": 796,
            "result": 1,
            "w": 1280,
            "weight": 1.0
        },
        "2017-12-09-22-03-01-677I1_796_1408.Png": {
            "h": 796,
            "result": 1,
            "w": 1408,
            "weight": 0.994140625
        },
        "2017-12-09-22-03-01-677I1_796_1536.Png": {
            "h": 796,
            "result": 1,
            "w": 1536,
            "weight": 0.759765625
        },
        "2017-12-09-22-03-01-677I1_796_1664.Png": {
            "h": 796,
            "result": 1,
            "w": 1664,
            "weight": 0.58203125
        },
        "2017-12-09-22-03-01-677I1_796_384.Png": {
            "h": 796,
            "result": 1,
            "w": 384,
            "weight": 0.2890625
        },
        "2017-12-09-22-03-01-677I1_796_512.Png": {
            "h": 796,
            "result": 0,
            "w": 512,
            "weight": 0.525390625
        },
        "2017-12-09-22-03-01-677I1_796_640.Png": {
            "h": 796,
            "result": 1,
            "w": 640,
            "weight": 1.0
        },
        "2017-12-09-22-03-01-677I1_796_768.Png": {
            "h": 796,
            "result": 1,
            "w": 768,
            "weight": 0.9384765625
        },
        "2017-12-09-22-03-01-677I1_796_896.Png": {
            "h": 796,
            "result": 1,
            "w": 896,
            "weight": 0.6630859375
        },
        "2017-12-09-22-03-01-677I1_924_1024.Png": {
            "h": 924,
            "result": 1,
            "w": 1024,
            "weight": 1.0
        },
        "2017-12-09-22-03-01-677I1_924_1152.Png": {
            "h": 924,
            "result": 1,
            "w": 1152,
            "weight": 1.0
        },
        "2017-12-09-22-03-01-677I1_924_1280.Png": {
            "h": 924,
            "result": 1,
            "w": 1280,
            "weight": 1.0
        },
        "2017-12-09-22-03-01-677I1_924_1408.Png": {
            "h": 924,
            "result": 1,
            "w": 1408,
            "weight": 1.0
        },
        "2017-12-09-22-03-01-677I1_924_1536.Png": {
            "h": 924,
            "result": 1,
            "w": 1536,
            "weight": 0.98828125
        },
        "2017-12-09-22-03-01-677I1_924_1664.Png": {
            "h": 924,
            "result": 1,
            "w": 1664,
            "weight": 0.6201171875
        },
        "2017-12-09-22-03-01-677I1_924_384.Png": {
            "h": 924,
            "result": 1,
            "w": 384,
            "weight": 0.703125
        },
        "2017-12-09-22-03-01-677I1_924_512.Png": {
            "h": 924,
            "result": 1,
            "w": 512,
            "weight": 0.96484375
        },
        "2017-12-09-22-03-01-677I1_924_640.Png": {
            "h": 924,
            "result": 1,
            "w": 640,
            "weight": 1.0
        },
        "2017-12-09-22-03-01-677I1_924_768.Png": {
            "h": 924,
            "result": 1,
            "w": 768,
            "weight": 1.0
        },
        "2017-12-09-22-03-01-677I1_924_896.Png": {
            "h": 924,
            "result": 1,
            "w": 896,
            "weight": 1.0
        }
    },
    "2017-12-17-13-30-48-702I2.Png": {
        "2017-12-17-13-30-48-702I2_1052_1024.Png": {
            "h": 1052,
            "result": 0,
            "w": 1024,
            "weight": 1.0
        },
        "2017-12-17-13-30-48-702I2_1052_1152.Png": {
            "h": 1052,
            "result": 0,
            "w": 1152,
            "weight": 1.0
        },
        "2017-12-17-13-30-48-702I2_1052_1280.Png": {
            "h": 1052,
            "result": 0,
            "w": 1280,
            "weight": 0.998046875
        },
        "2017-12-17-13-30-48-702I2_1052_1408.Png": {
            "h": 1052,
            "result": 0,
            "w": 1408,
            "weight": 0.994140625
        },
        "2017-12-17-13-30-48-702I2_1052_1536.Png": {
            "h": 1052,
            "result": 0,
            "w": 1536,
            "weight": 0.888671875
        },
        "2017-12-17-13-30-48-702I2_1052_1664.Png": {
            "h": 1052,
            "result": 0,
            "w": 1664,
            "weight": 0.8232421875
        },
        "2017-12-17-13-30-48-702I2_1052_1792.Png": {
            "h": 1052,
            "result": 0,
            "w": 1792,
            "weight": 0.1796875
        },
        "2017-12-17-13-30-48-702I2_1052_640.Png": {
            "h": 1052,
            "result": 0,
            "w": 640,
            "weight": 0.755859375
        },
        "2017-12-17-13-30-48-702I2_1052_768.Png": {
            "h": 1052,
            "result": 0,
            "w": 768,
            "weight": 0.6416015625
        },
        "2017-12-17-13-30-48-702I2_1052_896.Png": {
            "h": 1052,
            "result": 0,
            "w": 896,
            "weight": 1.0
        },
        "2017-12-17-13-30-48-702I2_1180_1024.Png": {
            "h": 1180,
            "result": 0,
            "w": 1024,
            "weight": 0.9951171875
        },
        "2017-12-17-13-30-48-702I2_1180_1152.Png": {
            "h": 1180,
            "result": 0,
            "w": 1152,
            "weight": 1.0
        },
        "2017-12-17-13-30-48-702I2_1180_1280.Png": {
            "h": 1180,
            "result": 0,
            "w": 1280,
            "weight": 0.994140625
        },
        "2017-12-17-13-30-48-702I2_1180_1408.Png": {
            "h": 1180,
            "result": 0,
            "w": 1408,
            "weight": 0.96875
        },
        "2017-12-17-13-30-48-702I2_1180_1536.Png": {
            "h": 1180,
            "result": 0,
            "w": 1536,
            "weight": 0.716796875
        },
        "2017-12-17-13-30-48-702I2_1180_1664.Png": {
            "h": 1180,
            "result": 0,
            "w": 1664,
            "weight": 0.7587890625
        },
        "2017-12-17-13-30-48-702I2_1180_640.Png": {
            "h": 1180,
            "result": 0,
            "w": 640,
            "weight": 0.7998046875
        },
        "2017-12-17-13-30-48-702I2_1180_768.Png": {
            "h": 1180,
            "result": 0,
            "w": 768,
            "weight": 0.7666015625
        },
        "2017-12-17-13-30-48-702I2_1180_896.Png": {
            "h": 1180,
            "result": 0,
            "w": 896,
            "weight": 0.9599609375
        },
        "2017-12-17-13-30-48-702I2_1308_1024.Png": {
            "h": 1308,
            "result": 0,
            "w": 1024,
            "weight": 0.9873046875
        },
        "2017-12-17-13-30-48-702I2_1308_1152.Png": {
            "h": 1308,
            "result": 0,
            "w": 1152,
            "weight": 0.998046875
        },
        "2017-12-17-13-30-48-702I2_1308_1280.Png": {
            "h": 1308,
            "result": 0,
            "w": 1280,
            "weight": 0.9853515625
        },
        "2017-12-17-13-30-48-702I2_1308_1408.Png": {
            "h": 1308,
            "result": 0,
            "w": 1408,
            "weight": 0.9677734375
        },
        "2017-12-17-13-30-48-702I2_1308_1536.Png": {
            "h": 1308,
            "result": 0,
            "w": 1536,
            "weight": 0.619140625
        },
        "2017-12-17-13-30-48-702I2_1308_1664.Png": {
            "h": 1308,
            "result": 0,
            "w": 1664,
            "weight": 0.4169921875
        },
        "2017-12-17-13-30-48-702I2_1308_256.Png": {
            "h": 1308,
            "result": 0,
            "w": 256,
            "weight": 0.427734375
        },
        "2017-12-17-13-30-48-702I2_1308_512.Png": {
            "h": 1308,
            "result": 0,
            "w": 512,
            "weight": 0.18359375
        },
        "2017-12-17-13-30-48-702I2_1308_640.Png": {
            "h": 1308,
            "result": 0,
            "w": 640,
            "weight": 0.578125
        },
        "2017-12-17-13-30-48-702I2_1308_768.Png": {
            "h": 1308,
            "result": 0,
            "w": 768,
            "weight": 0.904296875
        },
        "2017-12-17-13-30-48-702I2_1308_896.Png": {
            "h": 1308,
            "result": 0,
            "w": 896,
            "weight": 0.8759765625
        },
        "2017-12-17-13-30-48-702I2_1436_0.Png": {
            "h": 1436,
            "result": 0,
            "w": 0,
            "weight": 0.486328125
        },
        "2017-12-17-13-30-48-702I2_1436_1024.Png": {
            "h": 1436,
            "result": 0,
            "w": 1024,
            "weight": 0.9228515625
        },
        "2017-12-17-13-30-48-702I2_1436_1152.Png": {
            "h": 1436,
            "result": 0,
            "w": 1152,
            "weight": 0.9912109375
        },
        "2017-12-17-13-30-48-702I2_1436_128.Png": {
            "h": 1436,
            "result": 0,
            "w": 128,
            "weight": 0.6455078125
        },
        "2017-12-17-13-30-48-702I2_1436_1280.Png": {
            "h": 1436,
            "result": 0,
            "w": 1280,
            "weight": 0.9853515625
        },
        "2017-12-17-13-30-48-702I2_1436_1408.Png": {
            "h": 1436,
            "result": 0,
            "w": 1408,
            "weight": 0.8837890625
        },
        "2017-12-17-13-30-48-702I2_1436_1536.Png": {
            "h": 1436,
            "result": 0,
            "w": 1536,
            "weight": 0.5810546875
        },
        "2017-12-17-13-30-48-702I2_1436_256.Png": {
            "h": 1436,
            "result": 0,
            "w": 256,
            "weight": 0.9990234375
        },
        "2017-12-17-13-30-48-702I2_1436_384.Png": {
            "h": 1436,
            "result": 0,
            "w": 384,
            "weight": 0.638671875
        },
        "2017-12-17-13-30-48-702I2_1436_512.Png": {
            "h": 1436,
            "result": 0,
            "w": 512,
            "weight": 0.861328125
        },
        "2017-12-17-13-30-48-702I2_1436_640.Png": {
            "h": 1436,
            "result": 0,
            "w": 640,
            "weight": 0.818359375
        },
        "2017-12-17-13-30-48-702I2_1436_768.Png": {
            "h": 1436,
            "result": 0,
            "w": 768,
            "weight": 0.8916015625
        },
        "2017-12-17-13-30-48-702I2_1436_896.Png": {
            "h": 1436,
            "result": 0,
            "w": 896,
            "weight": 0.8984375
        },
        "2017-12-17-13-30-48-702I2_1564_0.Png": {
            "h": 1564,
            "result": 0,
            "w": 0,
            "weight": 0.78125
        },
        "2017-12-17-13-30-48-702I2_1564_1024.Png": {
            "h": 1564,
            "result": 0,
            "w": 1024,
            "weight": 0.9970703125
        },
        "2017-12-17-13-30-48-702I2_1564_1152.Png": {
            "h": 1564,
            "result": 0,
            "w": 1152,
            "weight": 1.0
        },
        "2017-12-17-13-30-48-702I2_1564_128.Png": {
            "h": 1564,
            "result": 0,
            "w": 128,
            "weight": 0.822265625
        },
        "2017-12-17-13-30-48-702I2_1564_1280.Png": {
            "h": 1564,
            "result": 0,
            "w": 1280,
            "weight": 0.78515625
        },
        "2017-12-17-13-30-48-702I2_1564_1408.Png": {
            "h": 1564,
            "result": 0,
            "w": 1408,
            "weight": 0.8701171875
        },
        "2017-12-17-13-30-48-702I2_1564_1536.Png": {
            "h": 1564,
            "result": 0,
            "w": 1536,
            "weight": 0.1708984375
        },
        "2017-12-17-13-30-48-702I2_1564_256.Png": {
            "h": 1564,
            "result": 0,
            "w": 256,
            "weight": 0.8486328125
        },
        "2017-12-17-13-30-48-702I2_1564_384.Png": {
            "h": 1564,
            "result": 0,
            "w": 384,
            "weight": 0.75390625
        },
        "2017-12-17-13-30-48-702I2_1564_512.Png": {
            "h": 1564,
            "result": 0,
            "w": 512,
            "weight": 0.6806640625
        },
        "2017-12-17-13-30-48-702I2_1564_640.Png": {
            "h": 1564,
            "result": 0,
            "w": 640,
            "weight": 0.818359375
        },
        "2017-12-17-13-30-48-702I2_1564_768.Png": {
            "h": 1564,
            "result": 0,
            "w": 768,
            "weight": 0.900390625
        },
        "2017-12-17-13-30-48-702I2_1564_896.Png": {
            "h": 1564,
            "result": 0,
            "w": 896,
            "weight": 0.98046875
        },
        "2017-12-17-13-30-48-702I2_1692_1024.Png": {
            "h": 1692,
            "result": 0,
            "w": 1024,
            "weight": 1.0
        },
        "2017-12-17-13-30-48-702I2_1692_1152.Png": {
            "h": 1692,
            "result": 0,
            "w": 1152,
            "weight": 0.9873046875
        },
        "2017-12-17-13-30-48-702I2_1692_128.Png": {
            "h": 1692,
            "result": 0,
            "w": 128,
            "weight": 0.306640625
        },
        "2017-12-17-13-30-48-702I2_1692_1280.Png": {
            "h": 1692,
            "result": 0,
            "w": 1280,
            "weight": 0.78515625
        },
        "2017-12-17-13-30-48-702I2_1692_1408.Png": {
            "h": 1692,
            "result": 0,
            "w": 1408,
            "weight": 0.5859375
        },
        "2017-12-17-13-30-48-702I2_1692_256.Png": {
            "h": 1692,
            "result": 0,
            "w": 256,
            "weight": 0.146484375
        },
        "2017-12-17-13-30-48-702I2_1692_384.Png": {
            "h": 1692,
            "result": 0,
            "w": 384,
            "weight": 0.2783203125
        },
        "2017-12-17-13-30-48-702I2_1692_512.Png": {
            "h": 1692,
            "result": 0,
            "w": 512,
            "weight": 0.3447265625
        },
        "2017-12-17-13-30-48-702I2_1692_640.Png": {
            "h": 1692,
            "result": 0,
            "w": 640,
            "weight": 0.6708984375
        },
        "2017-12-17-13-30-48-702I2_1692_768.Png": {
            "h": 1692,
            "result": 0,
            "w": 768,
            "weight": 0.92578125
        },
        "2017-12-17-13-30-48-702I2_1692_896.Png": {
            "h": 1692,
            "result": 0,
            "w": 896,
            "weight": 1.0
        },
        "2017-12-17-13-30-48-702I2_1820_0.Png": {
            "h": 1820,
            "result": 0,
            "w": 0,
            "weight": 0.67578125
        },
        "2017-12-17-13-30-48-702I2_1820_1024.Png": {
            "h": 1820,
            "result": 0,
            "w": 1024,
            "weight": 1.0
        },
        "2017-12-17-13-30-48-702I2_1820_1152.Png": {
            "h": 1820,
            "result": 0,
            "w": 1152,
            "weight": 1.0
        },
        "2017-12-17-13-30-48-702I2_1820_128.Png": {
            "h": 1820,
            "result": 0,
            "w": 128,
            "weight": 0.8759765625
        },
        "2017-12-17-13-30-48-702I2_1820_1280.Png": {
            "h": 1820,
            "result": 0,
            "w": 1280,
            "weight": 0.884765625
        },
        "2017-12-17-13-30-48-702I2_1820_1408.Png": {
            "h": 1820,
            "result": 0,
            "w": 1408,
            "weight": 0.7490234375
        },
        "2017-12-17-13-30-48-702I2_1820_256.Png": {
            "h": 1820,
            "result": 0,
            "w": 256,
            "weight": 0.6669921875
        },
        "2017-12-17-13-30-48-702I2_1820_384.Png": {
            "h": 1820,
            "result": 0,
            "w": 384,
            "weight": 0.396484375
        },
        "2017-12-17-13-30-48-702I2_1820_640.Png": {
            "h": 1820,
            "result": 0,
            "w": 640,
            "weight": 0.55859375
        },
        "2017-12-17-13-30-48-702I2_1820_768.Png": {
            "h": 1820,
            "result": 0,
            "w": 768,
            "weight": 0.6015625
        },
        "2017-12-17-13-30-48-702I2_1820_896.Png": {
            "h": 1820,
            "result": 0,
            "w": 896,
            "weight": 1.0
        },
        "2017-12-17-13-30-48-702I2_1948_0.Png": {
            "h": 1948,
            "result": 0,
            "w": 0,
            "weight": 0.64453125
        },
        "2017-12-17-13-30-48-702I2_1948_1024.Png": {
            "h": 1948,
            "result": 0,
            "w": 1024,
            "weight": 0.8525390625
        },
        "2017-12-17-13-30-48-702I2_1948_1152.Png": {
            "h": 1948,
            "result": 0,
            "w": 1152,
            "weight": 0.8876953125
        },
        "2017-12-17-13-30-48-702I2_1948_128.Png": {
            "h": 1948,
            "result": 0,
            "w": 128,
            "weight": 0.2080078125
        },
        "2017-12-17-13-30-48-702I2_1948_1280.Png": {
            "h": 1948,
            "result": 0,
            "w": 1280,
            "weight": 0.8173828125
        },
        "2017-12-17-13-30-48-702I2_1948_1408.Png": {
            "h": 1948,
            "result": 0,
            "w": 1408,
            "weight": 0.3076171875
        },
        "2017-12-17-13-30-48-702I2_1948_640.Png": {
            "h": 1948,
            "result": 0,
            "w": 640,
            "weight": 0.279296875
        },
        "2017-12-17-13-30-48-702I2_1948_768.Png": {
            "h": 1948,
            "result": 0,
            "w": 768,
            "weight": 0.4736328125
        },
        "2017-12-17-13-30-48-702I2_1948_896.Png": {
            "h": 1948,
            "result": 0,
            "w": 896,
            "weight": 0.669921875
        },
        "2017-12-17-13-30-48-702I2_2076_1152.Png": {
            "h": 2076,
            "result": 0,
            "w": 1152,
            "weight": 0.150390625
        },
        "2017-12-17-13-30-48-702I2_2076_1280.Png": {
            "h": 2076,
            "result": 0,
            "w": 1280,
            "weight": 0.3466796875
        },
        "2017-12-17-13-30-48-702I2_2076_640.Png": {
            "h": 2076,
            "result": 0,
            "w": 640,
            "weight": 0.8466796875
        },
        "2017-12-17-13-30-48-702I2_2076_768.Png": {
            "h": 2076,
            "result": 0,
            "w": 768,
            "weight": 0.912109375
        },
        "2017-12-17-13-30-48-702I2_2076_896.Png": {
            "h": 2076,
            "result": 0,
            "w": 896,
            "weight": 0.609375
        },
        "2017-12-17-13-30-48-702I2_540_1024.Png": {
            "h": 540,
            "result": 0,
            "w": 1024,
            "weight": 0.1181640625
        },
        "2017-12-17-13-30-48-702I2_540_1152.Png": {
            "h": 540,
            "result": 0,
            "w": 1152,
            "weight": 0.595703125
        },
        "2017-12-17-13-30-48-702I2_540_1280.Png": {
            "h": 540,
            "result": 0,
            "w": 1280,
            "weight": 0.630859375
        },
        "2017-12-17-13-30-48-702I2_540_768.Png": {
            "h": 540,
            "result": 0,
            "w": 768,
            "weight": 0.2587890625
        },
        "2017-12-17-13-30-48-702I2_540_896.Png": {
            "h": 540,
            "result": 0,
            "w": 896,
            "weight": 0.408203125
        },
        "2017-12-17-13-30-48-702I2_668_1024.Png": {
            "h": 668,
            "result": 0,
            "w": 1024,
            "weight": 0.3544921875
        },
        "2017-12-17-13-30-48-702I2_668_1152.Png": {
            "h": 668,
            "result": 0,
            "w": 1152,
            "weight": 0.9677734375
        },
        "2017-12-17-13-30-48-702I2_668_1280.Png": {
            "h": 668,
            "result": 0,
            "w": 1280,
            "weight": 0.8076171875
        },
        "2017-12-17-13-30-48-702I2_668_768.Png": {
            "h": 668,
            "result": 0,
            "w": 768,
            "weight": 0.5380859375
        },
        "2017-12-17-13-30-48-702I2_668_896.Png": {
            "h": 668,
            "result": 0,
            "w": 896,
            "weight": 0.9404296875
        },
        "2017-12-17-13-30-48-702I2_796_1024.Png": {
            "h": 796,
            "result": 0,
            "w": 1024,
            "weight": 0.9287109375
        },
        "2017-12-17-13-30-48-702I2_796_1152.Png": {
            "h": 796,
            "result": 0,
            "w": 1152,
            "weight": 0.951171875
        },
        "2017-12-17-13-30-48-702I2_796_1280.Png": {
            "h": 796,
            "result": 0,
            "w": 1280,
            "weight": 0.8818359375
        },
        "2017-12-17-13-30-48-702I2_796_1408.Png": {
            "h": 796,
            "result": 0,
            "w": 1408,
            "weight": 0.4189453125
        },
        "2017-12-17-13-30-48-702I2_796_1536.Png": {
            "h": 796,
            "result": 0,
            "w": 1536,
            "weight": 0.3251953125
        },
        "2017-12-17-13-30-48-702I2_796_768.Png": {
            "h": 796,
            "result": 0,
            "w": 768,
            "weight": 0.2431640625
        },
        "2017-12-17-13-30-48-702I2_796_896.Png": {
            "h": 796,
            "result": 0,
            "w": 896,
            "weight": 0.98046875
        },
        "2017-12-17-13-30-48-702I2_924_1024.Png": {
            "h": 924,
            "result": 0,
            "w": 1024,
            "weight": 0.947265625
        },
        "2017-12-17-13-30-48-702I2_924_1152.Png": {
            "h": 924,
            "result": 0,
            "w": 1152,
            "weight": 0.9775390625
        },
        "2017-12-17-13-30-48-702I2_924_1280.Png": {
            "h": 924,
            "result": 0,
            "w": 1280,
            "weight": 0.806640625
        },
        "2017-12-17-13-30-48-702I2_924_1408.Png": {
            "h": 924,
            "result": 0,
            "w": 1408,
            "weight": 0.9189453125
        },
        "2017-12-17-13-30-48-702I2_924_1536.Png": {
            "h": 924,
            "result": 0,
            "w": 1536,
            "weight": 0.7109375
        },
        "2017-12-17-13-30-48-702I2_924_1664.Png": {
            "h": 924,
            "result": 0,
            "w": 1664,
            "weight": 0.68359375
        },
        "2017-12-17-13-30-48-702I2_924_1792.Png": {
            "h": 924,
            "result": 0,
            "w": 1792,
            "weight": 0.126953125
        },
        "2017-12-17-13-30-48-702I2_924_640.Png": {
            "h": 924,
            "result": 0,
            "w": 640,
            "weight": 0.572265625
        },
        "2017-12-17-13-30-48-702I2_924_768.Png": {
            "h": 924,
            "result": 0,
            "w": 768,
            "weight": 0.4267578125
        },
        "2017-12-17-13-30-48-702I2_924_896.Png": {
            "h": 924,
            "result": 0,
            "w": 896,
            "weight": 1.0
        }
    },
    "2017-12-19-14-35-43-395I1.Png": {
        "2017-12-19-14-35-43-395I1_1052_1024.Png": {
            "h": 1052,
            "result": 1,
            "w": 1024,
            "weight": 1.0
        },
        "2017-12-19-14-35-43-395I1_1052_1152.Png": {
            "h": 1052,
            "result": 1,
            "w": 1152,
            "weight": 1.0
        },
        "2017-12-19-14-35-43-395I1_1052_1280.Png": {
            "h": 1052,
            "result": 1,
            "w": 1280,
            "weight": 1.0
        },
        "2017-12-19-14-35-43-395I1_1052_1408.Png": {
            "h": 1052,
            "result": 1,
            "w": 1408,
            "weight": 1.0
        },
        "2017-12-19-14-35-43-395I1_1052_1536.Png": {
            "h": 1052,
            "result": 1,
            "w": 1536,
            "weight": 1.0
        },
        "2017-12-19-14-35-43-395I1_1052_1664.Png": {
            "h": 1052,
            "result": 1,
            "w": 1664,
            "weight": 0.5498046875
        },
        "2017-12-19-14-35-43-395I1_1052_384.Png": {
            "h": 1052,
            "result": 0,
            "w": 384,
            "weight": 0.544921875
        },
        "2017-12-19-14-35-43-395I1_1052_512.Png": {
            "h": 1052,
            "result": 1,
            "w": 512,
            "weight": 1.0
        },
        "2017-12-19-14-35-43-395I1_1052_640.Png": {
            "h": 1052,
            "result": 1,
            "w": 640,
            "weight": 1.0
        },
        "2017-12-19-14-35-43-395I1_1052_768.Png": {
            "h": 1052,
            "result": 1,
            "w": 768,
            "weight": 1.0
        },
        "2017-12-19-14-35-43-395I1_1052_896.Png": {
            "h": 1052,
            "result": 1,
            "w": 896,
            "weight": 1.0
        },
        "2017-12-19-14-35-43-395I1_1180_1024.Png": {
            "h": 1180,
            "result": 1,
            "w": 1024,
            "weight": 1.0
        },
        "2017-12-19-14-35-43-395I1_1180_1152.Png": {
            "h": 1180,
            "result": 1,
            "w": 1152,
            "weight": 1.0
        },
        "2017-12-19-14-35-43-395I1_1180_1280.Png": {
            "h": 1180,
            "result": 1,
            "w": 1280,
            "weight": 1.0
        },
        "2017-12-19-14-35-43-395I1_1180_1408.Png": {
            "h": 1180,
            "result": 1,
            "w": 1408,
            "weight": 1.0
        },
        "2017-12-19-14-35-43-395I1_1180_1536.Png": {
            "h": 1180,
            "result": 1,
            "w": 1536,
            "weight": 1.0
        },
        "2017-12-19-14-35-43-395I1_1180_1664.Png": {
            "h": 1180,
            "result": 1,
            "w": 1664,
            "weight": 0.1337890625
        },
        "2017-12-19-14-35-43-395I1_1180_384.Png": {
            "h": 1180,
            "result": 0,
            "w": 384,
            "weight": 0.2568359375
        },
        "2017-12-19-14-35-43-395I1_1180_512.Png": {
            "h": 1180,
            "result": 1,
            "w": 512,
            "weight": 0.966796875
        },
        "2017-12-19-14-35-43-395I1_1180_640.Png": {
            "h": 1180,
            "result": 1,
            "w": 640,
            "weight": 0.9775390625
        },
        "2017-12-19-14-35-43-395I1_1180_768.Png": {
            "h": 1180,
            "result": 1,
            "w": 768,
            "weight": 1.0
        },
        "2017-12-19-14-35-43-395I1_1180_896.Png": {
            "h": 1180,
            "result": 1,
            "w": 896,
            "weight": 1.0
        },
        "2017-12-19-14-35-43-395I1_1308_1024.Png": {
            "h": 1308,
            "result": 1,
            "w": 1024,
            "weight": 1.0
        },
        "2017-12-19-14-35-43-395I1_1308_1152.Png": {
            "h": 1308,
            "result": 1,
            "w": 1152,
            "weight": 1.0
        },
        "2017-12-19-14-35-43-395I1_1308_128.Png": {
            "h": 1308,
            "result": 1,
            "w": 128,
            "weight": 0.51171875
        },
        "2017-12-19-14-35-43-395I1_1308_1280.Png": {
            "h": 1308,
            "result": 1,
            "w": 1280,
            "weight": 1.0
        },
        "2017-12-19-14-35-43-395I1_1308_1408.Png": {
            "h": 1308,
            "result": 1,
            "w": 1408,
            "weight": 1.0
        },
        "2017-12-19-14-35-43-395I1_1308_1536.Png": {
            "h": 1308,
            "result": 1,
            "w": 1536,
            "weight": 0.529296875
        },
        "2017-12-19-14-35-43-395I1_1308_256.Png": {
            "h": 1308,
            "result": 1,
            "w": 256,
            "weight": 0.69140625
        },
        "2017-12-19-14-35-43-395I1_1308_384.Png": {
            "h": 1308,
            "result": 1,
            "w": 384,
            "weight": 0.8740234375
        },
        "2017-12-19-14-35-43-395I1_1308_512.Png": {
            "h": 1308,
            "result": 1,
            "w": 512,
            "weight": 0.83984375
        },
        "2017-12-19-14-35-43-395I1_1308_640.Png": {
            "h": 1308,
            "result": 1,
            "w": 640,
            "weight": 1.0
        },
        "2017-12-19-14-35-43-395I1_1308_768.Png": {
            "h": 1308,
            "result": 1,
            "w": 768,
            "weight": 1.0
        },
        "2017-12-19-14-35-43-395I1_1308_896.Png": {
            "h": 1308,
            "result": 1,
            "w": 896,
            "weight": 1.0
        },
        "2017-12-19-14-35-43-395I1_1436_0.Png": {
            "h": 1436,
            "result": 0,
            "w": 0,
            "weight": 0.322265625
        },
        "2017-12-19-14-35-43-395I1_1436_1024.Png": {
            "h": 1436,
            "result": 1,
            "w": 1024,
            "weight": 1.0
        },
        "2017-12-19-14-35-43-395I1_1436_1152.Png": {
            "h": 1436,
            "result": 0,
            "w": 1152,
            "weight": 1.0
        },
        "2017-12-19-14-35-43-395I1_1436_128.Png": {
            "h": 1436,
            "result": 0,
            "w": 128,
            "weight": 0.9208984375
        },
        "2017-12-19-14-35-43-395I1_1436_1280.Png": {
            "h": 1436,
            "result": 1,
            "w": 1280,
            "weight": 1.0
        },
        "2017-12-19-14-35-43-395I1_1436_1408.Png": {
            "h": 1436,
            "result": 1,
            "w": 1408,
            "weight": 0.900390625
        },
        "2017-12-19-14-35-43-395I1_1436_256.Png": {
            "h": 1436,
            "result": 1,
            "w": 256,
            "weight": 1.0
        },
        "2017-12-19-14-35-43-395I1_1436_384.Png": {
            "h": 1436,
            "result": 1,
            "w": 384,
            "weight": 1.0
        },
        "2017-12-19-14-35-43-395I1_1436_512.Png": {
            "h": 1436,
            "result": 1,
            "w": 512,
            "weight": 0.96484375
        },
        "2017-12-19-14-35-43-395I1_1436_640.Png": {
            "h": 1436,
            "result": 0,
            "w": 640,
            "weight": 1.0
        },
        "2017-12-19-14-35-43-395I1_1436_768.Png": {
            "h": 1436,
            "result": 1,
            "w": 768,
            "weight": 1.0
        },
        "2017-12-19-14-35-43-395I1_1436_896.Png": {
            "h": 1436,
            "result": 1,
            "w": 896,
            "weight": 1.0
        },
        "2017-12-19-14-35-43-395I1_1564_0.Png": {
            "h": 1564,
            "result": 0,
            "w": 0,
            "weight": 0.4873046875
        },
        "2017-12-19-14-35-43-395I1_1564_1024.Png": {
            "h": 1564,
            "result": 0,
            "w": 1024,
            "weight": 1.0
        },
        "2017-12-19-14-35-43-395I1_1564_1152.Png": {
            "h": 1564,
            "result": 1,
            "w": 1152,
            "weight": 1.0
        },
        "2017-12-19-14-35-43-395I1_1564_128.Png": {
            "h": 1564,
            "result": 0,
            "w": 128,
            "weight": 0.6826171875
        },
        "2017-12-19-14-35-43-395I1_1564_1280.Png": {
            "h": 1564,
            "result": 1,
            "w": 1280,
            "weight": 1.0
        },
        "2017-12-19-14-35-43-395I1_1564_1408.Png": {
            "h": 1564,
            "result": 1,
            "w": 1408,
            "weight": 0.6298828125
        },
        "2017-12-19-14-35-43-395I1_1564_256.Png": {
            "h": 1564,
            "result": 1,
            "w": 256,
            "weight": 0.9482421875
        },
        "2017-12-19-14-35-43-395I1_1564_384.Png": {
            "h": 1564,
            "result": 1,
            "w": 384,
            "weight": 0.9814453125
        },
        "2017-12-19-14-35-43-395I1_1564_512.Png": {
            "h": 1564,
            "result": 1,
            "w": 512,
            "weight": 0.6181640625
        },
        "2017-12-19-14-35-43-395I1_1564_640.Png": {
            "h": 1564,
            "result": 1,
            "w": 640,
            "weight": 1.0
        },
        "2017-12-19-14-35-43-395I1_1564_768.Png": {
            "h": 1564,
            "result": 1,
            "w": 768,
            "weight": 1.0
        },
        "2017-12-19-14-35-43-395I1_1564_896.Png": {
            "h": 1564,
            "result": 0,
            "w": 896,
            "weight": 1.0
        },
        "2017-12-19-14-35-43-395I1_1692_0.Png": {
            "h": 1692,
            "result": 0,
            "w": 0,
            "weight": 0.1826171875
        },
        "2017-12-19-14-35-43-395I1_1692_1024.Png": {
            "h": 1692,
            "result": 0,
            "w": 1024,
            "weight": 1.0
        },
        "2017-12-19-14-35-43-395I1_1692_1152.Png": {
            "h": 1692,
            "result": 1,
            "w": 1152,
            "weight": 1.0
        },
        "2017-12-19-14-35-43-395I1_1692_128.Png": {
            "h": 1692,
            "result": 0,
            "w": 128,
            "weight": 0.3857421875
        },
        "2017-12-19-14-35-43-395I1_1692_1280.Png": {
            "h": 1692,
            "result": 1,
            "w": 1280,
            "weight": 1.0
        },
        "2017-12-19-14-35-43-395I1_1692_1408.Png": {
            "h": 1692,
            "result": 1,
            "w": 1408,
            "weight": 0.3779296875
        },
        "2017-12-19-14-35-43-395I1_1692_256.Png": {
            "h": 1692,
            "result": 0,
            "w": 256,
            "weight": 0.419921875
        },
        "2017-12-19-14-35-43-395I1_1692_384.Png": {
            "h": 1692,
            "result": 1,
            "w": 384,
            "weight": 0.890625
        },
        "2017-12-19-14-35-43-395I1_1692_512.Png": {
            "h": 1692,
            "result": 1,
            "w": 512,
            "weight": 0.6845703125
        },
        "2017-12-19-14-35-43-395I1_1692_640.Png": {
            "h": 1692,
            "result": 1,
            "w": 640,
            "weight": 1.0
        },
        "2017-12-19-14-35-43-395I1_1692_768.Png": {
            "h": 1692,
            "result": 0,
            "w": 768,
            "weight": 1.0
        },
        "2017-12-19-14-35-43-395I1_1692_896.Png": {
            "h": 1692,
            "result": 0,
            "w": 896,
            "weight": 1.0
        },
        "2017-12-19-14-35-43-395I1_1820_0.Png": {
            "h": 1820,
            "result": 0,
            "w": 0,
            "weight": 0.1630859375
        },
        "2017-12-19-14-35-43-395I1_1820_1024.Png": {
            "h": 1820,
            "result": 0,
            "w": 1024,
            "weight": 1.0
        },
        "2017-12-19-14-35-43-395I1_1820_1152.Png": {
            "h": 1820,
            "result": 0,
            "w": 1152,
            "weight": 0.9833984375
        },
        "2017-12-19-14-35-43-395I1_1820_128.Png": {
            "h": 1820,
            "result": 0,
            "w": 128,
            "weight": 0.421875
        },
        "2017-12-19-14-35-43-395I1_1820_1280.Png": {
            "h": 1820,
            "result": 1,
            "w": 1280,
            "weight": 0.7841796875
        },
        "2017-12-19-14-35-43-395I1_1820_1408.Png": {
            "h": 1820,
            "result": 1,
            "w": 1408,
            "weight": 0.3994140625
        },
        "2017-12-19-14-35-43-395I1_1820_256.Png": {
            "h": 1820,
            "result": 1,
            "w": 256,
            "weight": 0.1328125
        },
        "2017-12-19-14-35-43-395I1_1820_384.Png": {
            "h": 1820,
            "result": 1,
            "w": 384,
            "weight": 0.5283203125
        },
        "2017-12-19-14-35-43-395I1_1820_512.Png": {
            "h": 1820,
            "result": 1,
            "w": 512,
            "weight": 0.9228515625
        },
        "2017-12-19-14-35-43-395I1_1820_640.Png": {
            "h": 1820,
            "result": 1,
            "w": 640,
            "weight": 0.6875
        },
        "2017-12-19-14-35-43-395I1_1820_768.Png": {
            "h": 1820,
            "result": 0,
            "w": 768,
            "weight": 1.0
        },
        "2017-12-19-14-35-43-395I1_1820_896.Png": {
            "h": 1820,
            "result": 0,
            "w": 896,
            "weight": 1.0
        },
        "2017-12-19-14-35-43-395I1_1948_0.Png": {
            "h": 1948,
            "result": 0,
            "w": 0,
            "weight": 0.1875
        },
        "2017-12-19-14-35-43-395I1_1948_1024.Png": {
            "h": 1948,
            "result": 0,
            "w": 1024,
            "weight": 0.6328125
        },
        "2017-12-19-14-35-43-395I1_1948_1152.Png": {
            "h": 1948,
            "result": 1,
            "w": 1152,
            "weight": 0.435546875
        },
        "2017-12-19-14-35-43-395I1_1948_1280.Png": {
            "h": 1948,
            "result": 1,
            "w": 1280,
            "weight": 0.265625
        },
        "2017-12-19-14-35-43-395I1_1948_384.Png": {
            "h": 1948,
            "result": 0,
            "w": 384,
            "weight": 0.12109375
        },
        "2017-12-19-14-35-43-395I1_1948_512.Png": {
            "h": 1948,
            "result": 0,
            "w": 512,
            "weight": 0.25390625
        },
        "2017-12-19-14-35-43-395I1_1948_640.Png": {
            "h": 1948,
            "result": 0,
            "w": 640,
            "weight": 0.529296875
        },
        "2017-12-19-14-35-43-395I1_1948_768.Png": {
            "h": 1948,
            "result": 0,
            "w": 768,
            "weight": 0.708984375
        },
        "2017-12-19-14-35-43-395I1_1948_896.Png": {
            "h": 1948,
            "result": 0,
            "w": 896,
            "weight": 0.8408203125
        },
        "2017-12-19-14-35-43-395I1_2076_512.Png": {
            "h": 2076,
            "result": 0,
            "w": 512,
            "weight": 0.5458984375
        },
        "2017-12-19-14-35-43-395I1_2076_640.Png": {
            "h": 2076,
            "result": 0,
            "w": 640,
            "weight": 0.869140625
        },
        "2017-12-19-14-35-43-395I1_2076_768.Png": {
            "h": 2076,
            "result": 0,
            "w": 768,
            "weight": 0.9208984375
        },
        "2017-12-19-14-35-43-395I1_2076_896.Png": {
            "h": 2076,
            "result": 0,
            "w": 896,
            "weight": 0.466796875
        },
        "2017-12-19-14-35-43-395I1_284_1152.Png": {
            "h": 284,
            "result": 1,
            "w": 1152,
            "weight": 0.1201171875
        },
        "2017-12-19-14-35-43-395I1_412_1024.Png": {
            "h": 412,
            "result": 1,
            "w": 1024,
            "weight": 0.3095703125
        },
        "2017-12-19-14-35-43-395I1_412_1152.Png": {
            "h": 412,
            "result": 1,
            "w": 1152,
            "weight": 0.5537109375
        },
        "2017-12-19-14-35-43-395I1_412_1280.Png": {
            "h": 412,
            "result": 1,
            "w": 1280,
            "weight": 0.2802734375
        },
        "2017-12-19-14-35-43-395I1_412_384.Png": {
            "h": 412,
            "result": 1,
            "w": 384,
            "weight": 0.2021484375
        },
        "2017-12-19-14-35-43-395I1_412_512.Png": {
            "h": 412,
            "result": 1,
            "w": 512,
            "weight": 0.5732421875
        },
        "2017-12-19-14-35-43-395I1_412_640.Png": {
            "h": 412,
            "result": 1,
            "w": 640,
            "weight": 0.265625
        },
        "2017-12-19-14-35-43-395I1_540_1024.Png": {
            "h": 540,
            "result": 1,
            "w": 1024,
            "weight": 0.8369140625
        },
        "2017-12-19-14-35-43-395I1_540_1152.Png": {
            "h": 540,
            "result": 1,
            "w": 1152,
            "weight": 1.0
        },
        "2017-12-19-14-35-43-395I1_540_1280.Png": {
            "h": 540,
            "result": 1,
            "w": 1280,
            "weight": 0.5400390625
        },
        "2017-12-19-14-35-43-395I1_540_384.Png": {
            "h": 540,
            "result": 1,
            "w": 384,
            "weight": 0.384765625
        },
        "2017-12-19-14-35-43-395I1_540_512.Png": {
            "h": 540,
            "result": 1,
            "w": 512,
            "weight": 1.0
        },
        "2017-12-19-14-35-43-395I1_540_640.Png": {
            "h": 540,
            "result": 1,
            "w": 640,
            "weight": 0.9345703125
        },
        "2017-12-19-14-35-43-395I1_540_768.Png": {
            "h": 540,
            "result": 1,
            "w": 768,
            "weight": 0.1796875
        },
        "2017-12-19-14-35-43-395I1_668_1024.Png": {
            "h": 668,
            "result": 1,
            "w": 1024,
            "weight": 0.8759765625
        },
        "2017-12-19-14-35-43-395I1_668_1152.Png": {
            "h": 668,
            "result": 1,
            "w": 1152,
            "weight": 0.8994140625
        },
        "2017-12-19-14-35-43-395I1_668_1280.Png": {
            "h": 668,
            "result": 1,
            "w": 1280,
            "weight": 0.9375
        },
        "2017-12-19-14-35-43-395I1_668_1408.Png": {
            "h": 668,
            "result": 1,
            "w": 1408,
            "weight": 0.58984375
        },
        "2017-12-19-14-35-43-395I1_668_512.Png": {
            "h": 668,
            "result": 1,
            "w": 512,
            "weight": 0.857421875
        },
        "2017-12-19-14-35-43-395I1_668_640.Png": {
            "h": 668,
            "result": 1,
            "w": 640,
            "weight": 1.0
        },
        "2017-12-19-14-35-43-395I1_668_768.Png": {
            "h": 668,
            "result": 1,
            "w": 768,
            "weight": 0.853515625
        },
        "2017-12-19-14-35-43-395I1_668_896.Png": {
            "h": 668,
            "result": 1,
            "w": 896,
            "weight": 0.2607421875
        },
        "2017-12-19-14-35-43-395I1_796_1024.Png": {
            "h": 796,
            "result": 1,
            "w": 1024,
            "weight": 1.0
        },
        "2017-12-19-14-35-43-395I1_796_1152.Png": {
            "h": 796,
            "result": 1,
            "w": 1152,
            "weight": 1.0
        },
        "2017-12-19-14-35-43-395I1_796_1280.Png": {
            "h": 796,
            "result": 1,
            "w": 1280,
            "weight": 1.0
        },
        "2017-12-19-14-35-43-395I1_796_1408.Png": {
            "h": 796,
            "result": 1,
            "w": 1408,
            "weight": 1.0
        },
        "2017-12-19-14-35-43-395I1_796_1536.Png": {
            "h": 796,
            "result": 1,
            "w": 1536,
            "weight": 0.94921875
        },
        "2017-12-19-14-35-43-395I1_796_1664.Png": {
            "h": 796,
            "result": 1,
            "w": 1664,
            "weight": 0.6826171875
        },
        "2017-12-19-14-35-43-395I1_796_384.Png": {
            "h": 796,
            "result": 1,
            "w": 384,
            "weight": 0.3486328125
        },
        "2017-12-19-14-35-43-395I1_796_512.Png": {
            "h": 796,
            "result": 1,
            "w": 512,
            "weight": 0.681640625
        },
        "2017-12-19-14-35-43-395I1_796_640.Png": {
            "h": 796,
            "result": 1,
            "w": 640,
            "weight": 1.0
        },
        "2017-12-19-14-35-43-395I1_796_768.Png": {
            "h": 796,
            "result": 1,
            "w": 768,
            "weight": 0.9990234375
        },
        "2017-12-19-14-35-43-395I1_796_896.Png": {
            "h": 796,
            "result": 1,
            "w": 896,
            "weight": 0.66015625
        },
        "2017-12-19-14-35-43-395I1_924_1024.Png": {
            "h": 924,
            "result": 1,
            "w": 1024,
            "weight": 1.0
        },
        "2017-12-19-14-35-43-395I1_924_1152.Png": {
            "h": 924,
            "result": 1,
            "w": 1152,
            "weight": 1.0
        },
        "2017-12-19-14-35-43-395I1_924_1280.Png": {
            "h": 924,
            "result": 1,
            "w": 1280,
            "weight": 1.0
        },
        "2017-12-19-14-35-43-395I1_924_1408.Png": {
            "h": 924,
            "result": 1,
            "w": 1408,
            "weight": 1.0
        },
        "2017-12-19-14-35-43-395I1_924_1536.Png": {
            "h": 924,
            "result": 1,
            "w": 1536,
            "weight": 1.0
        },
        "2017-12-19-14-35-43-395I1_924_1664.Png": {
            "h": 924,
            "result": 1,
            "w": 1664,
            "weight": 0.7294921875
        },
        "2017-12-19-14-35-43-395I1_924_384.Png": {
            "h": 924,
            "result": 1,
            "w": 384,
            "weight": 0.744140625
        },
        "2017-12-19-14-35-43-395I1_924_512.Png": {
            "h": 924,
            "result": 1,
            "w": 512,
            "weight": 1.0
        },
        "2017-12-19-14-35-43-395I1_924_640.Png": {
            "h": 924,
            "result": 1,
            "w": 640,
            "weight": 1.0
        },
        "2017-12-19-14-35-43-395I1_924_768.Png": {
            "h": 924,
            "result": 1,
            "w": 768,
            "weight": 1.0
        },
        "2017-12-19-14-35-43-395I1_924_896.Png": {
            "h": 924,
            "result": 1,
            "w": 896,
            "weight": 1.0
        }
    },
    "2017-12-23-23-46-15-614I1.Png": {
        "2017-12-23-23-46-15-614I1_1052_1019.Png": {
            "h": 1052,
            "result": 0,
            "w": 1019,
            "weight": 0.973388671875
        },
        "2017-12-23-23-46-15-614I1_1052_1147.Png": {
            "h": 1052,
            "result": 0,
            "w": 1147,
            "weight": 0.852783203125
        },
        "2017-12-23-23-46-15-614I1_1052_1275.Png": {
            "h": 1052,
            "result": 0,
            "w": 1275,
            "weight": 1.0
        },
        "2017-12-23-23-46-15-614I1_1052_1403.Png": {
            "h": 1052,
            "result": 0,
            "w": 1403,
            "weight": 0.789306640625
        },
        "2017-12-23-23-46-15-614I1_1052_1531.Png": {
            "h": 1052,
            "result": 0,
            "w": 1531,
            "weight": 0.731201171875
        },
        "2017-12-23-23-46-15-614I1_1052_1659.Png": {
            "h": 1052,
            "result": 0,
            "w": 1659,
            "weight": 0.291015625
        },
        "2017-12-23-23-46-15-614I1_1052_379.Png": {
            "h": 1052,
            "result": 0,
            "w": 379,
            "weight": 0.4072265625
        },
        "2017-12-23-23-46-15-614I1_1052_507.Png": {
            "h": 1052,
            "result": 0,
            "w": 507,
            "weight": 0.7744140625
        },
        "2017-12-23-23-46-15-614I1_1052_635.Png": {
            "h": 1052,
            "result": 0,
            "w": 635,
            "weight": 0.88818359375
        },
        "2017-12-23-23-46-15-614I1_1052_763.Png": {
            "h": 1052,
            "result": 0,
            "w": 763,
            "weight": 0.91552734375
        },
        "2017-12-23-23-46-15-614I1_1052_891.Png": {
            "h": 1052,
            "result": 0,
            "w": 891,
            "weight": 0.94140625
        },
        "2017-12-23-23-46-15-614I1_1180_1019.Png": {
            "h": 1180,
            "result": 0,
            "w": 1019,
            "weight": 0.64599609375
        },
        "2017-12-23-23-46-15-614I1_1180_1147.Png": {
            "h": 1180,
            "result": 0,
            "w": 1147,
            "weight": 0.110107421875
        },
        "2017-12-23-23-46-15-614I1_1180_1275.Png": {
            "h": 1180,
            "result": 0,
            "w": 1275,
            "weight": 0.9111328125
        },
        "2017-12-23-23-46-15-614I1_1180_1403.Png": {
            "h": 1180,
            "result": 0,
            "w": 1403,
            "weight": 0.85595703125
        },
        "2017-12-23-23-46-15-614I1_1180_1531.Png": {
            "h": 1180,
            "result": 0,
            "w": 1531,
            "weight": 0.6044921875
        },
        "2017-12-23-23-46-15-614I1_1180_379.Png": {
            "h": 1180,
            "result": 0,
            "w": 379,
            "weight": 0.144775390625
        },
        "2017-12-23-23-46-15-614I1_1180_507.Png": {
            "h": 1180,
            "result": 0,
            "w": 507,
            "weight": 0.8076171875
        },
        "2017-12-23-23-46-15-614I1_1180_635.Png": {
            "h": 1180,
            "result": 0,
            "w": 635,
            "weight": 0.875732421875
        },
        "2017-12-23-23-46-15-614I1_1180_763.Png": {
            "h": 1180,
            "result": 0,
            "w": 763,
            "weight": 0.931640625
        },
        "2017-12-23-23-46-15-614I1_1180_891.Png": {
            "h": 1180,
            "result": 0,
            "w": 891,
            "weight": 0.967529296875
        },
        "2017-12-23-23-46-15-614I1_1308_1147.Png": {
            "h": 1308,
            "result": 0,
            "w": 1147,
            "weight": 0.320556640625
        },
        "2017-12-23-23-46-15-614I1_1308_1275.Png": {
            "h": 1308,
            "result": 0,
            "w": 1275,
            "weight": 0.935791015625
        },
        "2017-12-23-23-46-15-614I1_1308_1403.Png": {
            "h": 1308,
            "result": 0,
            "w": 1403,
            "weight": 0.842041015625
        },
        "2017-12-23-23-46-15-614I1_1308_1531.Png": {
            "h": 1308,
            "result": 0,
            "w": 1531,
            "weight": 0.286376953125
        },
        "2017-12-23-23-46-15-614I1_1308_507.Png": {
            "h": 1308,
            "result": 0,
            "w": 507,
            "weight": 0.503173828125
        },
        "2017-12-23-23-46-15-614I1_1308_635.Png": {
            "h": 1308,
            "result": 0,
            "w": 635,
            "weight": 0.75048828125
        },
        "2017-12-23-23-46-15-614I1_1308_763.Png": {
            "h": 1308,
            "result": 0,
            "w": 763,
            "weight": 0.951416015625
        },
        "2017-12-23-23-46-15-614I1_1308_891.Png": {
            "h": 1308,
            "result": 0,
            "w": 891,
            "weight": 0.775634765625
        },
        "2017-12-23-23-46-15-614I1_1436_1019.Png": {
            "h": 1436,
            "result": 0,
            "w": 1019,
            "weight": 0.6767578125
        },
        "2017-12-23-23-46-15-614I1_1436_1147.Png": {
            "h": 1436,
            "result": 0,
            "w": 1147,
            "weight": 0.798828125
        },
        "2017-12-23-23-46-15-614I1_1436_1275.Png": {
            "h": 1436,
            "result": 0,
            "w": 1275,
            "weight": 0.953369140625
        },
        "2017-12-23-23-46-15-614I1_1436_1403.Png": {
            "h": 1436,
            "result": 0,
            "w": 1403,
            "weight": 0.559326171875
        },
        "2017-12-23-23-46-15-614I1_1436_507.Png": {
            "h": 1436,
            "result": 0,
            "w": 507,
            "weight": 0.330810546875
        },
        "2017-12-23-23-46-15-614I1_1436_635.Png": {
            "h": 1436,
            "result": 0,
            "w": 635,
            "weight": 0.885009765625
        },
        "2017-12-23-23-46-15-614I1_1436_763.Png": {
            "h": 1436,
            "result": 0,
            "w": 763,
            "weight": 0.936767578125
        },
        "2017-12-23-23-46-15-614I1_1436_891.Png": {
            "h": 1436,
            "result": 0,
            "w": 891,
            "weight": 0.281982421875
        },
        "2017-12-23-23-46-15-614I1_1564_1019.Png": {
            "h": 1564,
            "result": 0,
            "w": 1019,
            "weight": 1.0
        },
        "2017-12-23-23-46-15-614I1_1564_1147.Png": {
            "h": 1564,
            "result": 0,
            "w": 1147,
            "weight": 1.0
        },
        "2017-12-23-23-46-15-614I1_1564_1275.Png": {
            "h": 1564,
            "result": 0,
            "w": 1275,
            "weight": 0.92529296875
        },
        "2017-12-23-23-46-15-614I1_1564_1403.Png": {
            "h": 1564,
            "result": 0,
            "w": 1403,
            "weight": 0.34619140625
        },
        "2017-12-23-23-46-15-614I1_1564_507.Png": {
            "h": 1564,
            "result": 0,
            "w": 507,
            "weight": 0.13671875
        },
        "2017-12-23-23-46-15-614I1_1564_635.Png": {
            "h": 1564,
            "result": 0,
            "w": 635,
            "weight": 0.9697265625
        },
        "2017-12-23-23-46-15-614I1_1564_763.Png": {
            "h": 1564,
            "result": 0,
            "w": 763,
            "weight": 0.9482421875
        },
        "2017-12-23-23-46-15-614I1_1564_891.Png": {
            "h": 1564,
            "result": 0,
            "w": 891,
            "weight": 0.953125
        },
        "2017-12-23-23-46-15-614I1_1692_1019.Png": {
            "h": 1692,
            "result": 0,
            "w": 1019,
            "weight": 1.0
        },
        "2017-12-23-23-46-15-614I1_1692_1147.Png": {
            "h": 1692,
            "result": 0,
            "w": 1147,
            "weight": 1.0
        },
        "2017-12-23-23-46-15-614I1_1692_1275.Png": {
            "h": 1692,
            "result": 0,
            "w": 1275,
            "weight": 1.0
        },
        "2017-12-23-23-46-15-614I1_1692_1403.Png": {
            "h": 1692,
            "result": 0,
            "w": 1403,
            "weight": 0.2333984375
        },
        "2017-12-23-23-46-15-614I1_1692_507.Png": {
            "h": 1692,
            "result": 0,
            "w": 507,
            "weight": 0.404052734375
        },
        "2017-12-23-23-46-15-614I1_1692_635.Png": {
            "h": 1692,
            "result": 0,
            "w": 635,
            "weight": 0.89453125
        },
        "2017-12-23-23-46-15-614I1_1692_763.Png": {
            "h": 1692,
            "result": 0,
            "w": 763,
            "weight": 1.0
        },
        "2017-12-23-23-46-15-614I1_1692_891.Png": {
            "h": 1692,
            "result": 0,
            "w": 891,
            "weight": 0.8671875
        },
        "2017-12-23-23-46-15-614I1_1820_1019.Png": {
            "h": 1820,
            "result": 0,
            "w": 1019,
            "weight": 1.0
        },
        "2017-12-23-23-46-15-614I1_1820_1147.Png": {
            "h": 1820,
            "result": 0,
            "w": 1147,
            "weight": 0.9853515625
        },
        "2017-12-23-23-46-15-614I1_1820_1275.Png": {
            "h": 1820,
            "result": 0,
            "w": 1275,
            "weight": 0.72216796875
        },
        "2017-12-23-23-46-15-614I1_1820_1403.Png": {
            "h": 1820,
            "result": 0,
            "w": 1403,
            "weight": 0.24853515625
        },
        "2017-12-23-23-46-15-614I1_1820_379.Png": {
            "h": 1820,
            "result": 0,
            "w": 379,
            "weight": 0.373046875
        },
        "2017-12-23-23-46-15-614I1_1820_507.Png": {
            "h": 1820,
            "result": 0,
            "w": 507,
            "weight": 0.8037109375
        },
        "2017-12-23-23-46-15-614I1_1820_635.Png": {
            "h": 1820,
            "result": 0,
            "w": 635,
            "weight": 0.435302734375
        },
        "2017-12-23-23-46-15-614I1_1820_763.Png": {
            "h": 1820,
            "result": 0,
            "w": 763,
            "weight": 0.963134765625
        },
        "2017-12-23-23-46-15-614I1_1820_891.Png": {
            "h": 1820,
            "result": 0,
            "w": 891,
            "weight": 1.0
        },
        "2017-12-23-23-46-15-614I1_1948_1019.Png": {
            "h": 1948,
            "result": 0,
            "w": 1019,
            "weight": 0.671142578125
        },
        "2017-12-23-23-46-15-614I1_1948_1147.Png": {
            "h": 1948,
            "result": 0,
            "w": 1147,
            "weight": 0.461669921875
        },
        "2017-12-23-23-46-15-614I1_1948_1275.Png": {
            "h": 1948,
            "result": 0,
            "w": 1275,
            "weight": 0.220703125
        },
        "2017-12-23-23-46-15-614I1_1948_507.Png": {
            "h": 1948,
            "result": 0,
            "w": 507,
            "weight": 0.107666015625
        },
        "2017-12-23-23-46-15-614I1_1948_635.Png": {
            "h": 1948,
            "result": 0,
            "w": 635,
            "weight": 0.482421875
        },
        "2017-12-23-23-46-15-614I1_1948_763.Png": {
            "h": 1948,
            "result": 0,
            "w": 763,
            "weight": 0.561279296875
        },
        "2017-12-23-23-46-15-614I1_1948_891.Png": {
            "h": 1948,
            "result": 0,
            "w": 891,
            "weight": 0.7802734375
        },
        "2017-12-23-23-46-15-614I1_2076_507.Png": {
            "h": 2076,
            "result": 0,
            "w": 507,
            "weight": 0.520263671875
        },
        "2017-12-23-23-46-15-614I1_2076_635.Png": {
            "h": 2076,
            "result": 0,
            "w": 635,
            "weight": 0.806396484375
        },
        "2017-12-23-23-46-15-614I1_2076_763.Png": {
            "h": 2076,
            "result": 0,
            "w": 763,
            "weight": 0.91650390625
        },
        "2017-12-23-23-46-15-614I1_2076_891.Png": {
            "h": 2076,
            "result": 0,
            "w": 891,
            "weight": 0.458984375
        },
        "2017-12-23-23-46-15-614I1_412_1019.Png": {
            "h": 412,
            "result": 0,
            "w": 1019,
            "weight": 0.339111328125
        },
        "2017-12-23-23-46-15-614I1_412_1147.Png": {
            "h": 412,
            "result": 0,
            "w": 1147,
            "weight": 0.43896484375
        },
        "2017-12-23-23-46-15-614I1_412_1275.Png": {
            "h": 412,
            "result": 0,
            "w": 1275,
            "weight": 0.187744140625
        },
        "2017-12-23-23-46-15-614I1_412_507.Png": {
            "h": 412,
            "result": 0,
            "w": 507,
            "weight": 0.20458984375
        },
        "2017-12-23-23-46-15-614I1_412_635.Png": {
            "h": 412,
            "result": 0,
            "w": 635,
            "weight": 0.16845703125
        },
        "2017-12-23-23-46-15-614I1_540_1019.Png": {
            "h": 540,
            "result": 0,
            "w": 1019,
            "weight": 0.635498046875
        },
        "2017-12-23-23-46-15-614I1_540_1147.Png": {
            "h": 540,
            "result": 0,
            "w": 1147,
            "weight": 0.929443359375
        },
        "2017-12-23-23-46-15-614I1_540_1275.Png": {
            "h": 540,
            "result": 0,
            "w": 1275,
            "weight": 0.37939453125
        },
        "2017-12-23-23-46-15-614I1_540_507.Png": {
            "h": 540,
            "result": 0,
            "w": 507,
            "weight": 0.9072265625
        },
        "2017-12-23-23-46-15-614I1_540_635.Png": {
            "h": 540,
            "result": 0,
            "w": 635,
            "weight": 0.82763671875
        },
        "2017-12-23-23-46-15-614I1_540_763.Png": {
            "h": 540,
            "result": 0,
            "w": 763,
            "weight": 0.14599609375
        },
        "2017-12-23-23-46-15-614I1_668_1019.Png": {
            "h": 668,
            "result": 0,
            "w": 1019,
            "weight": 0.72021484375
        },
        "2017-12-23-23-46-15-614I1_668_1147.Png": {
            "h": 668,
            "result": 0,
            "w": 1147,
            "weight": 1.0
        },
        "2017-12-23-23-46-15-614I1_668_1275.Png": {
            "h": 668,
            "result": 0,
            "w": 1275,
            "weight": 0.735595703125
        },
        "2017-12-23-23-46-15-614I1_668_1403.Png": {
            "h": 668,
            "result": 0,
            "w": 1403,
            "weight": 0.387451171875
        },
        "2017-12-23-23-46-15-614I1_668_507.Png": {
            "h": 668,
            "result": 0,
            "w": 507,
            "weight": 0.475341796875
        },
        "2017-12-23-23-46-15-614I1_668_635.Png": {
            "h": 668,
            "result": 0,
            "w": 635,
            "weight": 0.923095703125
        },
        "2017-12-23-23-46-15-614I1_668_763.Png": {
            "h": 668,
            "result": 0,
            "w": 763,
            "weight": 0.82958984375
        },
        "2017-12-23-23-46-15-614I1_668_891.Png": {
            "h": 668,
            "result": 0,
            "w": 891,
            "weight": 0.130859375
        },
        "2017-12-23-23-46-15-614I1_796_1019.Png": {
            "h": 796,
            "result": 0,
            "w": 1019,
            "weight": 0.92626953125
        },
        "2017-12-23-23-46-15-614I1_796_1147.Png": {
            "h": 796,
            "result": 0,
            "w": 1147,
            "weight": 0.998046875
        },
        "2017-12-23-23-46-15-614I1_796_1275.Png": {
            "h": 796,
            "result": 0,
            "w": 1275,
            "weight": 1.0
        },
        "2017-12-23-23-46-15-614I1_796_1403.Png": {
            "h": 796,
            "result": 0,
            "w": 1403,
            "weight": 0.96044921875
        },
        "2017-12-23-23-46-15-614I1_796_1531.Png": {
            "h": 796,
            "result": 0,
            "w": 1531,
            "weight": 0.6708984375
        },
        "2017-12-23-23-46-15-614I1_796_1659.Png": {
            "h": 796,
            "result": 0,
            "w": 1659,
            "weight": 0.46142578125
        },
        "2017-12-23-23-46-15-614I1_796_379.Png": {
            "h": 796,
            "result": 0,
            "w": 379,
            "weight": 0.19482421875
        },
        "2017-12-23-23-46-15-614I1_796_507.Png": {
            "h": 796,
            "result": 0,
            "w": 507,
            "weight": 0.3603515625
        },
        "2017-12-23-23-46-15-614I1_796_635.Png": {
            "h": 796,
            "result": 0,
            "w": 635,
            "weight": 0.95166015625
        },
        "2017-12-23-23-46-15-614I1_796_763.Png": {
            "h": 796,
            "result": 0,
            "w": 763,
            "weight": 0.949462890625
        },
        "2017-12-23-23-46-15-614I1_796_891.Png": {
            "h": 796,
            "result": 0,
            "w": 891,
            "weight": 0.528564453125
        },
        "2017-12-23-23-46-15-614I1_924_1019.Png": {
            "h": 924,
            "result": 0,
            "w": 1019,
            "weight": 0.81640625
        },
        "2017-12-23-23-46-15-614I1_924_1147.Png": {
            "h": 924,
            "result": 0,
            "w": 1147,
            "weight": 0.857666015625
        },
        "2017-12-23-23-46-15-614I1_924_1275.Png": {
            "h": 924,
            "result": 0,
            "w": 1275,
            "weight": 0.997802734375
        },
        "2017-12-23-23-46-15-614I1_924_1403.Png": {
            "h": 924,
            "result": 0,
            "w": 1403,
            "weight": 0.925048828125
        },
        "2017-12-23-23-46-15-614I1_924_1531.Png": {
            "h": 924,
            "result": 0,
            "w": 1531,
            "weight": 0.91650390625
        },
        "2017-12-23-23-46-15-614I1_924_1659.Png": {
            "h": 924,
            "result": 0,
            "w": 1659,
            "weight": 0.473876953125
        },
        "2017-12-23-23-46-15-614I1_924_379.Png": {
            "h": 924,
            "result": 0,
            "w": 379,
            "weight": 0.5986328125
        },
        "2017-12-23-23-46-15-614I1_924_507.Png": {
            "h": 924,
            "result": 0,
            "w": 507,
            "weight": 0.83544921875
        },
        "2017-12-23-23-46-15-614I1_924_635.Png": {
            "h": 924,
            "result": 0,
            "w": 635,
            "weight": 0.81005859375
        },
        "2017-12-23-23-46-15-614I1_924_763.Png": {
            "h": 924,
            "result": 0,
            "w": 763,
            "weight": 0.998046875
        },
        "2017-12-23-23-46-15-614I1_924_891.Png": {
            "h": 924,
            "result": 0,
            "w": 891,
            "weight": 0.9453125
        }
    },
    "2018-01-24-07-28-04-772I2.Png": {
        "2018-01-24-07-28-04-772I2_1003_1065.Png": {
            "h": 1003,
            "result": 0,
            "w": 1065,
            "weight": 1.0
        },
        "2018-01-24-07-28-04-772I2_1003_1193.Png": {
            "h": 1003,
            "result": 0,
            "w": 1193,
            "weight": 0.960693359375
        },
        "2018-01-24-07-28-04-772I2_1003_1321.Png": {
            "h": 1003,
            "result": 0,
            "w": 1321,
            "weight": 0.947265625
        },
        "2018-01-24-07-28-04-772I2_1003_1449.Png": {
            "h": 1003,
            "result": 0,
            "w": 1449,
            "weight": 0.77197265625
        },
        "2018-01-24-07-28-04-772I2_1003_1577.Png": {
            "h": 1003,
            "result": 0,
            "w": 1577,
            "weight": 0.666748046875
        },
        "2018-01-24-07-28-04-772I2_1003_1705.Png": {
            "h": 1003,
            "result": 0,
            "w": 1705,
            "weight": 0.122314453125
        },
        "2018-01-24-07-28-04-772I2_1003_553.Png": {
            "h": 1003,
            "result": 0,
            "w": 553,
            "weight": 0.22637939453125
        },
        "2018-01-24-07-28-04-772I2_1003_681.Png": {
            "h": 1003,
            "result": 0,
            "w": 681,
            "weight": 0.73388671875
        },
        "2018-01-24-07-28-04-772I2_1003_809.Png": {
            "h": 1003,
            "result": 0,
            "w": 809,
            "weight": 0.87518310546875
        },
        "2018-01-24-07-28-04-772I2_1003_937.Png": {
            "h": 1003,
            "result": 0,
            "w": 937,
            "weight": 1.0
        },
        "2018-01-24-07-28-04-772I2_1131_1065.Png": {
            "h": 1131,
            "result": 0,
            "w": 1065,
            "weight": 0.862548828125
        },
        "2018-01-24-07-28-04-772I2_1131_1193.Png": {
            "h": 1131,
            "result": 0,
            "w": 1193,
            "weight": 1.0
        },
        "2018-01-24-07-28-04-772I2_1131_1321.Png": {
            "h": 1131,
            "result": 0,
            "w": 1321,
            "weight": 1.0
        },
        "2018-01-24-07-28-04-772I2_1131_1449.Png": {
            "h": 1131,
            "result": 0,
            "w": 1449,
            "weight": 0.80389404296875
        },
        "2018-01-24-07-28-04-772I2_1131_1577.Png": {
            "h": 1131,
            "result": 0,
            "w": 1577,
            "weight": 0.39849853515625
        },
        "2018-01-24-07-28-04-772I2_1131_681.Png": {
            "h": 1131,
            "result": 0,
            "w": 681,
            "weight": 0.41693115234375
        },
        "2018-01-24-07-28-04-772I2_1131_809.Png": {
            "h": 1131,
            "result": 0,
            "w": 809,
            "weight": 0.74078369140625
        },
        "2018-01-24-07-28-04-772I2_1131_937.Png": {
            "h": 1131,
            "result": 0,
            "w": 937,
            "weight": 1.0
        },
        "2018-01-24-07-28-04-772I2_1259_1065.Png": {
            "h": 1259,
            "result": 0,
            "w": 1065,
            "weight": 0.947021484375
        },
        "2018-01-24-07-28-04-772I2_1259_1193.Png": {
            "h": 1259,
            "result": 0,
            "w": 1193,
            "weight": 0.902099609375
        },
        "2018-01-24-07-28-04-772I2_1259_1321.Png": {
            "h": 1259,
            "result": 0,
            "w": 1321,
            "weight": 0.98388671875
        },
        "2018-01-24-07-28-04-772I2_1259_1449.Png": {
            "h": 1259,
            "result": 0,
            "w": 1449,
            "weight": 0.62164306640625
        },
        "2018-01-24-07-28-04-772I2_1259_681.Png": {
            "h": 1259,
            "result": 0,
            "w": 681,
            "weight": 0.364501953125
        },
        "2018-01-24-07-28-04-772I2_1259_809.Png": {
            "h": 1259,
            "result": 0,
            "w": 809,
            "weight": 0.9189453125
        },
        "2018-01-24-07-28-04-772I2_1259_937.Png": {
            "h": 1259,
            "result": 0,
            "w": 937,
            "weight": 1.0
        },
        "2018-01-24-07-28-04-772I2_1387_1065.Png": {
            "h": 1387,
            "result": 0,
            "w": 1065,
            "weight": 1.0
        },
        "2018-01-24-07-28-04-772I2_1387_1193.Png": {
            "h": 1387,
            "result": 0,
            "w": 1193,
            "weight": 0.959716796875
        },
        "2018-01-24-07-28-04-772I2_1387_1321.Png": {
            "h": 1387,
            "result": 0,
            "w": 1321,
            "weight": 0.88458251953125
        },
        "2018-01-24-07-28-04-772I2_1387_1449.Png": {
            "h": 1387,
            "result": 0,
            "w": 1449,
            "weight": 0.39007568359375
        },
        "2018-01-24-07-28-04-772I2_1387_681.Png": {
            "h": 1387,
            "result": 0,
            "w": 681,
            "weight": 0.2529296875
        },
        "2018-01-24-07-28-04-772I2_1387_809.Png": {
            "h": 1387,
            "result": 0,
            "w": 809,
            "weight": 0.973388671875
        },
        "2018-01-24-07-28-04-772I2_1387_937.Png": {
            "h": 1387,
            "result": 0,
            "w": 937,
            "weight": 0.814453125
        },
        "2018-01-24-07-28-04-772I2_1515_1065.Png": {
            "h": 1515,
            "result": 0,
            "w": 1065,
            "weight": 1.0
        },
        "2018-01-24-07-28-04-772I2_1515_1193.Png": {
            "h": 1515,
            "result": 0,
            "w": 1193,
            "weight": 0.9931640625
        },
        "2018-01-24-07-28-04-772I2_1515_1321.Png": {
            "h": 1515,
            "result": 0,
            "w": 1321,
            "weight": 0.87274169921875
        },
        "2018-01-24-07-28-04-772I2_1515_1449.Png": {
            "h": 1515,
            "result": 0,
            "w": 1449,
            "weight": 0.25885009765625
        },
        "2018-01-24-07-28-04-772I2_1515_681.Png": {
            "h": 1515,
            "result": 0,
            "w": 681,
            "weight": 0.80401611328125
        },
        "2018-01-24-07-28-04-772I2_1515_809.Png": {
            "h": 1515,
            "result": 0,
            "w": 809,
            "weight": 0.94873046875
        },
        "2018-01-24-07-28-04-772I2_1515_937.Png": {
            "h": 1515,
            "result": 0,
            "w": 937,
            "weight": 1.0
        },
        "2018-01-24-07-28-04-772I2_1643_1065.Png": {
            "h": 1643,
            "result": 0,
            "w": 1065,
            "weight": 1.0
        },
        "2018-01-24-07-28-04-772I2_1643_1193.Png": {
            "h": 1643,
            "result": 0,
            "w": 1193,
            "weight": 0.9677734375
        },
        "2018-01-24-07-28-04-772I2_1643_1321.Png": {
            "h": 1643,
            "result": 0,
            "w": 1321,
            "weight": 0.53643798828125
        },
        "2018-01-24-07-28-04-772I2_1643_1449.Png": {
            "h": 1643,
            "result": 0,
            "w": 1449,
            "weight": 0.18695068359375
        },
        "2018-01-24-07-28-04-772I2_1643_681.Png": {
            "h": 1643,
            "result": 0,
            "w": 681,
            "weight": 0.280517578125
        },
        "2018-01-24-07-28-04-772I2_1643_809.Png": {
            "h": 1643,
            "result": 0,
            "w": 809,
            "weight": 0.40740966796875
        },
        "2018-01-24-07-28-04-772I2_1643_937.Png": {
            "h": 1643,
            "result": 0,
            "w": 937,
            "weight": 0.925537109375
        },
        "2018-01-24-07-28-04-772I2_1771_1065.Png": {
            "h": 1771,
            "result": 0,
            "w": 1065,
            "weight": 0.318603515625
        },
        "2018-01-24-07-28-04-772I2_1771_1193.Png": {
            "h": 1771,
            "result": 0,
            "w": 1193,
            "weight": 0.419677734375
        },
        "2018-01-24-07-28-04-772I2_1771_553.Png": {
            "h": 1771,
            "result": 0,
            "w": 553,
            "weight": 0.10076904296875
        },
        "2018-01-24-07-28-04-772I2_1771_681.Png": {
            "h": 1771,
            "result": 0,
            "w": 681,
            "weight": 0.855712890625
        },
        "2018-01-24-07-28-04-772I2_1771_809.Png": {
            "h": 1771,
            "result": 0,
            "w": 809,
            "weight": 0.84893798828125
        },
        "2018-01-24-07-28-04-772I2_1771_937.Png": {
            "h": 1771,
            "result": 0,
            "w": 937,
            "weight": 0.37359619140625
        },
        "2018-01-24-07-28-04-772I2_1899_681.Png": {
            "h": 1899,
            "result": 0,
            "w": 681,
            "weight": 0.169189453125
        },
        "2018-01-24-07-28-04-772I2_1899_809.Png": {
            "h": 1899,
            "result": 0,
            "w": 809,
            "weight": 0.475830078125
        },
        "2018-01-24-07-28-04-772I2_1899_937.Png": {
            "h": 1899,
            "result": 0,
            "w": 937,
            "weight": 0.10101318359375
        },
        "2018-01-24-07-28-04-772I2_235_1065.Png": {
            "h": 235,
            "result": 0,
            "w": 1065,
            "weight": 0.30364990234375
        },
        "2018-01-24-07-28-04-772I2_235_1193.Png": {
            "h": 235,
            "result": 0,
            "w": 1193,
            "weight": 0.32794189453125
        },
        "2018-01-24-07-28-04-772I2_235_809.Png": {
            "h": 235,
            "result": 0,
            "w": 809,
            "weight": 0.19024658203125
        },
        "2018-01-24-07-28-04-772I2_363_1065.Png": {
            "h": 363,
            "result": 0,
            "w": 1065,
            "weight": 0.760986328125
        },
        "2018-01-24-07-28-04-772I2_363_1193.Png": {
            "h": 363,
            "result": 0,
            "w": 1193,
            "weight": 0.84588623046875
        },
        "2018-01-24-07-28-04-772I2_363_681.Png": {
            "h": 363,
            "result": 0,
            "w": 681,
            "weight": 0.39013671875
        },
        "2018-01-24-07-28-04-772I2_363_809.Png": {
            "h": 363,
            "result": 0,
            "w": 809,
            "weight": 0.94305419921875
        },
        "2018-01-24-07-28-04-772I2_363_937.Png": {
            "h": 363,
            "result": 0,
            "w": 937,
            "weight": 0.19757080078125
        },
        "2018-01-24-07-28-04-772I2_491_1065.Png": {
            "h": 491,
            "result": 0,
            "w": 1065,
            "weight": 0.77349853515625
        },
        "2018-01-24-07-28-04-772I2_491_1193.Png": {
            "h": 491,
            "result": 0,
            "w": 1193,
            "weight": 0.869873046875
        },
        "2018-01-24-07-28-04-772I2_491_1321.Png": {
            "h": 491,
            "result": 0,
            "w": 1321,
            "weight": 0.56951904296875
        },
        "2018-01-24-07-28-04-772I2_491_1449.Png": {
            "h": 491,
            "result": 0,
            "w": 1449,
            "weight": 0.26983642578125
        },
        "2018-01-24-07-28-04-772I2_491_681.Png": {
            "h": 491,
            "result": 0,
            "w": 681,
            "weight": 0.114990234375
        },
        "2018-01-24-07-28-04-772I2_491_809.Png": {
            "h": 491,
            "result": 0,
            "w": 809,
            "weight": 0.92919921875
        },
        "2018-01-24-07-28-04-772I2_491_937.Png": {
            "h": 491,
            "result": 0,
            "w": 937,
            "weight": 0.88153076171875
        },
        "2018-01-24-07-28-04-772I2_619_1065.Png": {
            "h": 619,
            "result": 0,
            "w": 1065,
            "weight": 0.897705078125
        },
        "2018-01-24-07-28-04-772I2_619_1193.Png": {
            "h": 619,
            "result": 0,
            "w": 1193,
            "weight": 0.9736328125
        },
        "2018-01-24-07-28-04-772I2_619_1321.Png": {
            "h": 619,
            "result": 0,
            "w": 1321,
            "weight": 0.92431640625
        },
        "2018-01-24-07-28-04-772I2_619_1449.Png": {
            "h": 619,
            "result": 0,
            "w": 1449,
            "weight": 0.79241943359375
        },
        "2018-01-24-07-28-04-772I2_619_1577.Png": {
            "h": 619,
            "result": 0,
            "w": 1577,
            "weight": 0.399169921875
        },
        "2018-01-24-07-28-04-772I2_619_1705.Png": {
            "h": 619,
            "result": 0,
            "w": 1705,
            "weight": 0.31134033203125
        },
        "2018-01-24-07-28-04-772I2_619_553.Png": {
            "h": 619,
            "result": 0,
            "w": 553,
            "weight": 0.13177490234375
        },
        "2018-01-24-07-28-04-772I2_619_681.Png": {
            "h": 619,
            "result": 0,
            "w": 681,
            "weight": 0.16876220703125
        },
        "2018-01-24-07-28-04-772I2_619_809.Png": {
            "h": 619,
            "result": 0,
            "w": 809,
            "weight": 0.892333984375
        },
        "2018-01-24-07-28-04-772I2_619_937.Png": {
            "h": 619,
            "result": 0,
            "w": 937,
            "weight": 0.93994140625
        },
        "2018-01-24-07-28-04-772I2_747_1065.Png": {
            "h": 747,
            "result": 0,
            "w": 1065,
            "weight": 0.809814453125
        },
        "2018-01-24-07-28-04-772I2_747_1193.Png": {
            "h": 747,
            "result": 0,
            "w": 1193,
            "weight": 0.9697265625
        },
        "2018-01-24-07-28-04-772I2_747_1321.Png": {
            "h": 747,
            "result": 0,
            "w": 1321,
            "weight": 0.98046875
        },
        "2018-01-24-07-28-04-772I2_747_1449.Png": {
            "h": 747,
            "result": 0,
            "w": 1449,
            "weight": 0.9150390625
        },
        "2018-01-24-07-28-04-772I2_747_1577.Png": {
            "h": 747,
            "result": 0,
            "w": 1577,
            "weight": 0.87841796875
        },
        "2018-01-24-07-28-04-772I2_747_1705.Png": {
            "h": 747,
            "result": 0,
            "w": 1705,
            "weight": 0.593505859375
        },
        "2018-01-24-07-28-04-772I2_747_553.Png": {
            "h": 747,
            "result": 0,
            "w": 553,
            "weight": 0.284912109375
        },
        "2018-01-24-07-28-04-772I2_747_681.Png": {
            "h": 747,
            "result": 0,
            "w": 681,
            "weight": 0.67999267578125
        },
        "2018-01-24-07-28-04-772I2_747_809.Png": {
            "h": 747,
            "result": 0,
            "w": 809,
            "weight": 0.73358154296875
        },
        "2018-01-24-07-28-04-772I2_747_937.Png": {
            "h": 747,
            "result": 0,
            "w": 937,
            "weight": 0.98291015625
        },
        "2018-01-24-07-28-04-772I2_875_1065.Png": {
            "h": 875,
            "result": 0,
            "w": 1065,
            "weight": 0.973876953125
        },
        "2018-01-24-07-28-04-772I2_875_1193.Png": {
            "h": 875,
            "result": 0,
            "w": 1193,
            "weight": 0.953369140625
        },
        "2018-01-24-07-28-04-772I2_875_1321.Png": {
            "h": 875,
            "result": 0,
            "w": 1321,
            "weight": 0.995361328125
        },
        "2018-01-24-07-28-04-772I2_875_1449.Png": {
            "h": 875,
            "result": 0,
            "w": 1449,
            "weight": 0.92779541015625
        },
        "2018-01-24-07-28-04-772I2_875_1577.Png": {
            "h": 875,
            "result": 0,
            "w": 1577,
            "weight": 0.71728515625
        },
        "2018-01-24-07-28-04-772I2_875_1705.Png": {
            "h": 875,
            "result": 0,
            "w": 1705,
            "weight": 0.41156005859375
        },
        "2018-01-24-07-28-04-772I2_875_553.Png": {
            "h": 875,
            "result": 0,
            "w": 553,
            "weight": 0.46826171875
        },
        "2018-01-24-07-28-04-772I2_875_681.Png": {
            "h": 875,
            "result": 0,
            "w": 681,
            "weight": 0.84710693359375
        },
        "2018-01-24-07-28-04-772I2_875_809.Png": {
            "h": 875,
            "result": 0,
            "w": 809,
            "weight": 0.85162353515625
        },
        "2018-01-24-07-28-04-772I2_875_937.Png": {
            "h": 875,
            "result": 0,
            "w": 937,
            "weight": 1.0
        }
    },
    "2018-02-26-20-19-43-329I2.Png": {
        "2018-02-26-20-19-43-329I2_1061_1013.Png": {
            "h": 1061,
            "result": 0,
            "w": 1013,
            "weight": 0.9580078125
        },
        "2018-02-26-20-19-43-329I2_1061_1141.Png": {
            "h": 1061,
            "result": 0,
            "w": 1141,
            "weight": 0.83624267578125
        },
        "2018-02-26-20-19-43-329I2_1061_1269.Png": {
            "h": 1061,
            "result": 0,
            "w": 1269,
            "weight": 0.69915771484375
        },
        "2018-02-26-20-19-43-329I2_1061_1397.Png": {
            "h": 1061,
            "result": 0,
            "w": 1397,
            "weight": 0.176513671875
        },
        "2018-02-26-20-19-43-329I2_1061_245.Png": {
            "h": 1061,
            "result": 0,
            "w": 245,
            "weight": 0.23406982421875
        },
        "2018-02-26-20-19-43-329I2_1061_373.Png": {
            "h": 1061,
            "result": 0,
            "w": 373,
            "weight": 0.73321533203125
        },
        "2018-02-26-20-19-43-329I2_1061_501.Png": {
            "h": 1061,
            "result": 0,
            "w": 501,
            "weight": 0.837158203125
        },
        "2018-02-26-20-19-43-329I2_1061_629.Png": {
            "h": 1061,
            "result": 0,
            "w": 629,
            "weight": 0.9560546875
        },
        "2018-02-26-20-19-43-329I2_1061_757.Png": {
            "h": 1061,
            "result": 0,
            "w": 757,
            "weight": 1.0
        },
        "2018-02-26-20-19-43-329I2_1061_885.Png": {
            "h": 1061,
            "result": 0,
            "w": 885,
            "weight": 1.0
        },
        "2018-02-26-20-19-43-329I2_1189_1013.Png": {
            "h": 1189,
            "result": 0,
            "w": 1013,
            "weight": 0.999267578125
        },
        "2018-02-26-20-19-43-329I2_1189_1141.Png": {
            "h": 1189,
            "result": 0,
            "w": 1141,
            "weight": 0.803955078125
        },
        "2018-02-26-20-19-43-329I2_1189_1269.Png": {
            "h": 1189,
            "result": 0,
            "w": 1269,
            "weight": 0.37786865234375
        },
        "2018-02-26-20-19-43-329I2_1189_373.Png": {
            "h": 1189,
            "result": 0,
            "w": 373,
            "weight": 0.30517578125
        },
        "2018-02-26-20-19-43-329I2_1189_501.Png": {
            "h": 1189,
            "result": 0,
            "w": 501,
            "weight": 0.7763671875
        },
        "2018-02-26-20-19-43-329I2_1189_629.Png": {
            "h": 1189,
            "result": 0,
            "w": 629,
            "weight": 0.993408203125
        },
        "2018-02-26-20-19-43-329I2_1189_757.Png": {
            "h": 1189,
            "result": 0,
            "w": 757,
            "weight": 0.8876953125
        },
        "2018-02-26-20-19-43-329I2_1189_885.Png": {
            "h": 1189,
            "result": 0,
            "w": 885,
            "weight": 0.984375
        },
        "2018-02-26-20-19-43-329I2_1317_1013.Png": {
            "h": 1317,
            "result": 0,
            "w": 1013,
            "weight": 0.84716796875
        },
        "2018-02-26-20-19-43-329I2_1317_1141.Png": {
            "h": 1317,
            "result": 0,
            "w": 1141,
            "weight": 0.80633544921875
        },
        "2018-02-26-20-19-43-329I2_1317_373.Png": {
            "h": 1317,
            "result": 0,
            "w": 373,
            "weight": 0.24951171875
        },
        "2018-02-26-20-19-43-329I2_1317_501.Png": {
            "h": 1317,
            "result": 0,
            "w": 501,
            "weight": 0.929443359375
        },
        "2018-02-26-20-19-43-329I2_1317_629.Png": {
            "h": 1317,
            "result": 0,
            "w": 629,
            "weight": 1.0
        },
        "2018-02-26-20-19-43-329I2_1317_757.Png": {
            "h": 1317,
            "result": 0,
            "w": 757,
            "weight": 0.97265625
        },
        "2018-02-26-20-19-43-329I2_1317_885.Png": {
            "h": 1317,
            "result": 0,
            "w": 885,
            "weight": 0.953369140625
        },
        "2018-02-26-20-19-43-329I2_1445_1013.Png": {
            "h": 1445,
            "result": 0,
            "w": 1013,
            "weight": 1.0
        },
        "2018-02-26-20-19-43-329I2_1445_1141.Png": {
            "h": 1445,
            "result": 0,
            "w": 1141,
            "weight": 0.49609375
        },
        "2018-02-26-20-19-43-329I2_1445_373.Png": {
            "h": 1445,
            "result": 0,
            "w": 373,
            "weight": 0.1796875
        },
        "2018-02-26-20-19-43-329I2_1445_501.Png": {
            "h": 1445,
            "result": 0,
            "w": 501,
            "weight": 0.96240234375
        },
        "2018-02-26-20-19-43-329I2_1445_629.Png": {
            "h": 1445,
            "result": 0,
            "w": 629,
            "weight": 1.0
        },
        "2018-02-26-20-19-43-329I2_1445_757.Png": {
            "h": 1445,
            "result": 0,
            "w": 757,
            "weight": 1.0
        },
        "2018-02-26-20-19-43-329I2_1445_885.Png": {
            "h": 1445,
            "result": 0,
            "w": 885,
            "weight": 1.0
        },
        "2018-02-26-20-19-43-329I2_1573_1013.Png": {
            "h": 1573,
            "result": 0,
            "w": 1013,
            "weight": 1.0
        },
        "2018-02-26-20-19-43-329I2_1573_1141.Png": {
            "h": 1573,
            "result": 0,
            "w": 1141,
            "weight": 0.619384765625
        },
        "2018-02-26-20-19-43-329I2_1573_373.Png": {
            "h": 1573,
            "result": 0,
            "w": 373,
            "weight": 0.69915771484375
        },
        "2018-02-26-20-19-43-329I2_1573_501.Png": {
            "h": 1573,
            "result": 0,
            "w": 501,
            "weight": 0.94482421875
        },
        "2018-02-26-20-19-43-329I2_1573_629.Png": {
            "h": 1573,
            "result": 0,
            "w": 629,
            "weight": 1.0
        },
        "2018-02-26-20-19-43-329I2_1573_757.Png": {
            "h": 1573,
            "result": 0,
            "w": 757,
            "weight": 1.0
        },
        "2018-02-26-20-19-43-329I2_1573_885.Png": {
            "h": 1573,
            "result": 0,
            "w": 885,
            "weight": 1.0
        },
        "2018-02-26-20-19-43-329I2_1701_1013.Png": {
            "h": 1701,
            "result": 0,
            "w": 1013,
            "weight": 0.70062255859375
        },
        "2018-02-26-20-19-43-329I2_1701_1141.Png": {
            "h": 1701,
            "result": 0,
            "w": 1141,
            "weight": 0.17437744140625
        },
        "2018-02-26-20-19-43-329I2_1701_373.Png": {
            "h": 1701,
            "result": 0,
            "w": 373,
            "weight": 0.368408203125
        },
        "2018-02-26-20-19-43-329I2_1701_501.Png": {
            "h": 1701,
            "result": 0,
            "w": 501,
            "weight": 0.41802978515625
        },
        "2018-02-26-20-19-43-329I2_1701_629.Png": {
            "h": 1701,
            "result": 0,
            "w": 629,
            "weight": 0.85589599609375
        },
        "2018-02-26-20-19-43-329I2_1701_757.Png": {
            "h": 1701,
            "result": 0,
            "w": 757,
            "weight": 0.92950439453125
        },
        "2018-02-26-20-19-43-329I2_1701_885.Png": {
            "h": 1701,
            "result": 0,
            "w": 885,
            "weight": 0.83447265625
        },
        "2018-02-26-20-19-43-329I2_1829_1013.Png": {
            "h": 1829,
            "result": 0,
            "w": 1013,
            "weight": 0.20562744140625
        },
        "2018-02-26-20-19-43-329I2_1829_373.Png": {
            "h": 1829,
            "result": 0,
            "w": 373,
            "weight": 0.847900390625
        },
        "2018-02-26-20-19-43-329I2_1829_501.Png": {
            "h": 1829,
            "result": 0,
            "w": 501,
            "weight": 0.90985107421875
        },
        "2018-02-26-20-19-43-329I2_1829_629.Png": {
            "h": 1829,
            "result": 0,
            "w": 629,
            "weight": 0.65478515625
        },
        "2018-02-26-20-19-43-329I2_1829_757.Png": {
            "h": 1829,
            "result": 0,
            "w": 757,
            "weight": 0.17718505859375
        },
        "2018-02-26-20-19-43-329I2_1829_885.Png": {
            "h": 1829,
            "result": 0,
            "w": 885,
            "weight": 0.1064453125
        },
        "2018-02-26-20-19-43-329I2_1957_373.Png": {
            "h": 1957,
            "result": 0,
            "w": 373,
            "weight": 0.300048828125
        },
        "2018-02-26-20-19-43-329I2_1957_501.Png": {
            "h": 1957,
            "result": 0,
            "w": 501,
            "weight": 0.56201171875
        },
        "2018-02-26-20-19-43-329I2_1957_629.Png": {
            "h": 1957,
            "result": 0,
            "w": 629,
            "weight": 0.24835205078125
        },
        "2018-02-26-20-19-43-329I2_293_501.Png": {
            "h": 293,
            "result": 0,
            "w": 501,
            "weight": 0.22113037109375
        },
        "2018-02-26-20-19-43-329I2_293_757.Png": {
            "h": 293,
            "result": 0,
            "w": 757,
            "weight": 0.39483642578125
        },
        "2018-02-26-20-19-43-329I2_293_885.Png": {
            "h": 293,
            "result": 0,
            "w": 885,
            "weight": 0.414306640625
        },
        "2018-02-26-20-19-43-329I2_421_1013.Png": {
            "h": 421,
            "result": 0,
            "w": 1013,
            "weight": 0.17822265625
        },
        "2018-02-26-20-19-43-329I2_421_373.Png": {
            "h": 421,
            "result": 0,
            "w": 373,
            "weight": 0.361328125
        },
        "2018-02-26-20-19-43-329I2_421_501.Png": {
            "h": 421,
            "result": 0,
            "w": 501,
            "weight": 0.94854736328125
        },
        "2018-02-26-20-19-43-329I2_421_629.Png": {
            "h": 421,
            "result": 0,
            "w": 629,
            "weight": 0.34906005859375
        },
        "2018-02-26-20-19-43-329I2_421_757.Png": {
            "h": 421,
            "result": 0,
            "w": 757,
            "weight": 0.772216796875
        },
        "2018-02-26-20-19-43-329I2_421_885.Png": {
            "h": 421,
            "result": 0,
            "w": 885,
            "weight": 0.91064453125
        },
        "2018-02-26-20-19-43-329I2_549_1013.Png": {
            "h": 549,
            "result": 0,
            "w": 1013,
            "weight": 0.69415283203125
        },
        "2018-02-26-20-19-43-329I2_549_1141.Png": {
            "h": 549,
            "result": 0,
            "w": 1141,
            "weight": 0.3818359375
        },
        "2018-02-26-20-19-43-329I2_549_501.Png": {
            "h": 549,
            "result": 0,
            "w": 501,
            "weight": 0.91339111328125
        },
        "2018-02-26-20-19-43-329I2_549_629.Png": {
            "h": 549,
            "result": 0,
            "w": 629,
            "weight": 0.96319580078125
        },
        "2018-02-26-20-19-43-329I2_549_757.Png": {
            "h": 549,
            "result": 0,
            "w": 757,
            "weight": 0.85565185546875
        },
        "2018-02-26-20-19-43-329I2_549_885.Png": {
            "h": 549,
            "result": 0,
            "w": 885,
            "weight": 0.93896484375
        },
        "2018-02-26-20-19-43-329I2_677_1013.Png": {
            "h": 677,
            "result": 0,
            "w": 1013,
            "weight": 0.87725830078125
        },
        "2018-02-26-20-19-43-329I2_677_1141.Png": {
            "h": 677,
            "result": 0,
            "w": 1141,
            "weight": 0.860107421875
        },
        "2018-02-26-20-19-43-329I2_677_1269.Png": {
            "h": 677,
            "result": 0,
            "w": 1269,
            "weight": 0.55718994140625
        },
        "2018-02-26-20-19-43-329I2_677_1397.Png": {
            "h": 677,
            "result": 0,
            "w": 1397,
            "weight": 0.42108154296875
        },
        "2018-02-26-20-19-43-329I2_677_245.Png": {
            "h": 677,
            "result": 0,
            "w": 245,
            "weight": 0.16461181640625
        },
        "2018-02-26-20-19-43-329I2_677_373.Png": {
            "h": 677,
            "result": 0,
            "w": 373,
            "weight": 0.18572998046875
        },
        "2018-02-26-20-19-43-329I2_677_501.Png": {
            "h": 677,
            "result": 0,
            "w": 501,
            "weight": 0.888671875
        },
        "2018-02-26-20-19-43-329I2_677_629.Png": {
            "h": 677,
            "result": 0,
            "w": 629,
            "weight": 0.992919921875
        },
        "2018-02-26-20-19-43-329I2_677_757.Png": {
            "h": 677,
            "result": 0,
            "w": 757,
            "weight": 0.93890380859375
        },
        "2018-02-26-20-19-43-329I2_677_885.Png": {
            "h": 677,
            "result": 0,
            "w": 885,
            "weight": 0.94482421875
        },
        "2018-02-26-20-19-43-329I2_805_1013.Png": {
            "h": 805,
            "result": 0,
            "w": 1013,
            "weight": 0.98260498046875
        },
        "2018-02-26-20-19-43-329I2_805_1141.Png": {
            "h": 805,
            "result": 0,
            "w": 1141,
            "weight": 0.93377685546875
        },
        "2018-02-26-20-19-43-329I2_805_1269.Png": {
            "h": 805,
            "result": 0,
            "w": 1269,
            "weight": 0.92877197265625
        },
        "2018-02-26-20-19-43-329I2_805_1397.Png": {
            "h": 805,
            "result": 0,
            "w": 1397,
            "weight": 0.54833984375
        },
        "2018-02-26-20-19-43-329I2_805_245.Png": {
            "h": 805,
            "result": 0,
            "w": 245,
            "weight": 0.34716796875
        },
        "2018-02-26-20-19-43-329I2_805_373.Png": {
            "h": 805,
            "result": 0,
            "w": 373,
            "weight": 0.74853515625
        },
        "2018-02-26-20-19-43-329I2_805_501.Png": {
            "h": 805,
            "result": 0,
            "w": 501,
            "weight": 0.750732421875
        },
        "2018-02-26-20-19-43-329I2_805_629.Png": {
            "h": 805,
            "result": 0,
            "w": 629,
            "weight": 0.995849609375
        },
        "2018-02-26-20-19-43-329I2_805_757.Png": {
            "h": 805,
            "result": 0,
            "w": 757,
            "weight": 0.906005859375
        },
        "2018-02-26-20-19-43-329I2_805_885.Png": {
            "h": 805,
            "result": 0,
            "w": 885,
            "weight": 0.93023681640625
        },
        "2018-02-26-20-19-43-329I2_933_1013.Png": {
            "h": 933,
            "result": 0,
            "w": 1013,
            "weight": 1.0
        },
        "2018-02-26-20-19-43-329I2_933_1141.Png": {
            "h": 933,
            "result": 0,
            "w": 1141,
            "weight": 0.967529296875
        },
        "2018-02-26-20-19-43-329I2_933_1269.Png": {
            "h": 933,
            "result": 0,
            "w": 1269,
            "weight": 0.840087890625
        },
        "2018-02-26-20-19-43-329I2_933_1397.Png": {
            "h": 933,
            "result": 0,
            "w": 1397,
            "weight": 0.451416015625
        },
        "2018-02-26-20-19-43-329I2_933_245.Png": {
            "h": 933,
            "result": 0,
            "w": 245,
            "weight": 0.52001953125
        },
        "2018-02-26-20-19-43-329I2_933_373.Png": {
            "h": 933,
            "result": 0,
            "w": 373,
            "weight": 0.92779541015625
        },
        "2018-02-26-20-19-43-329I2_933_501.Png": {
            "h": 933,
            "result": 0,
            "w": 501,
            "weight": 0.84295654296875
        },
        "2018-02-26-20-19-43-329I2_933_629.Png": {
            "h": 933,
            "result": 0,
            "w": 629,
            "weight": 0.95703125
        },
        "2018-02-26-20-19-43-329I2_933_757.Png": {
            "h": 933,
            "result": 0,
            "w": 757,
            "weight": 0.99542236328125
        },
        "2018-02-26-20-19-43-329I2_933_885.Png": {
            "h": 933,
            "result": 0,
            "w": 885,
            "weight": 0.99652099609375
        }
    },
    "2018-03-05-14-17-42-699I1.Png": {
        "2018-03-05-14-17-42-699I1_1051_1728.Png": {
            "h": 1051,
            "result": 0,
            "w": 1728,
            "weight": 0.760498046875
        },
        "2018-03-05-14-17-42-699I1_1051_1856.Png": {
            "h": 1051,
            "result": 0,
            "w": 1856,
            "weight": 0.951171875
        },
        "2018-03-05-14-17-42-699I1_1051_1984.Png": {
            "h": 1051,
            "result": 0,
            "w": 1984,
            "weight": 1.0
        },
        "2018-03-05-14-17-42-699I1_1051_2112.Png": {
            "h": 1051,
            "result": 0,
            "w": 2112,
            "weight": 0.963623046875
        },
        "2018-03-05-14-17-42-699I1_1051_2240.Png": {
            "h": 1051,
            "result": 0,
            "w": 2240,
            "weight": 1.0
        },
        "2018-03-05-14-17-42-699I1_1051_2368.Png": {
            "h": 1051,
            "result": 0,
            "w": 2368,
            "weight": 0.9140625
        },
        "2018-03-05-14-17-42-699I1_1051_2496.Png": {
            "h": 1051,
            "result": 0,
            "w": 2496,
            "weight": 0.9990234375
        },
        "2018-03-05-14-17-42-699I1_1051_2624.Png": {
            "h": 1051,
            "result": 0,
            "w": 2624,
            "weight": 0.941650390625
        },
        "2018-03-05-14-17-42-699I1_1179_1728.Png": {
            "h": 1179,
            "result": 0,
            "w": 1728,
            "weight": 0.7373046875
        },
        "2018-03-05-14-17-42-699I1_1179_1856.Png": {
            "h": 1179,
            "result": 0,
            "w": 1856,
            "weight": 0.99609375
        },
        "2018-03-05-14-17-42-699I1_1179_1984.Png": {
            "h": 1179,
            "result": 0,
            "w": 1984,
            "weight": 1.0
        },
        "2018-03-05-14-17-42-699I1_1179_2112.Png": {
            "h": 1179,
            "result": 0,
            "w": 2112,
            "weight": 0.914306640625
        },
        "2018-03-05-14-17-42-699I1_1179_2240.Png": {
            "h": 1179,
            "result": 0,
            "w": 2240,
            "weight": 1.0
        },
        "2018-03-05-14-17-42-699I1_1179_2368.Png": {
            "h": 1179,
            "result": 0,
            "w": 2368,
            "weight": 1.0
        },
        "2018-03-05-14-17-42-699I1_1179_2496.Png": {
            "h": 1179,
            "result": 0,
            "w": 2496,
            "weight": 0.943359375
        },
        "2018-03-05-14-17-42-699I1_1179_2624.Png": {
            "h": 1179,
            "result": 0,
            "w": 2624,
            "weight": 0.732666015625
        },
        "2018-03-05-14-17-42-699I1_1307_1728.Png": {
            "h": 1307,
            "result": 0,
            "w": 1728,
            "weight": 0.592529296875
        },
        "2018-03-05-14-17-42-699I1_1307_1856.Png": {
            "h": 1307,
            "result": 0,
            "w": 1856,
            "weight": 1.0
        },
        "2018-03-05-14-17-42-699I1_1307_1984.Png": {
            "h": 1307,
            "result": 0,
            "w": 1984,
            "weight": 1.0
        },
        "2018-03-05-14-17-42-699I1_1307_2112.Png": {
            "h": 1307,
            "result": 0,
            "w": 2112,
            "weight": 1.0
        },
        "2018-03-05-14-17-42-699I1_1307_2240.Png": {
            "h": 1307,
            "result": 0,
            "w": 2240,
            "weight": 1.0
        },
        "2018-03-05-14-17-42-699I1_1307_2368.Png": {
            "h": 1307,
            "result": 0,
            "w": 2368,
            "weight": 0.995849609375
        },
        "2018-03-05-14-17-42-699I1_1307_2496.Png": {
            "h": 1307,
            "result": 0,
            "w": 2496,
            "weight": 0.889404296875
        },
        "2018-03-05-14-17-42-699I1_1307_2624.Png": {
            "h": 1307,
            "result": 0,
            "w": 2624,
            "weight": 0.53759765625
        },
        "2018-03-05-14-17-42-699I1_1435_1600.Png": {
            "h": 1435,
            "result": 0,
            "w": 1600,
            "weight": 0.60693359375
        },
        "2018-03-05-14-17-42-699I1_1435_1728.Png": {
            "h": 1435,
            "result": 0,
            "w": 1728,
            "weight": 0.9072265625
        },
        "2018-03-05-14-17-42-699I1_1435_1856.Png": {
            "h": 1435,
            "result": 0,
            "w": 1856,
            "weight": 0.973876953125
        },
        "2018-03-05-14-17-42-699I1_1435_1984.Png": {
            "h": 1435,
            "result": 0,
            "w": 1984,
            "weight": 1.0
        },
        "2018-03-05-14-17-42-699I1_1435_2112.Png": {
            "h": 1435,
            "result": 0,
            "w": 2112,
            "weight": 1.0
        },
        "2018-03-05-14-17-42-699I1_1435_2240.Png": {
            "h": 1435,
            "result": 0,
            "w": 2240,
            "weight": 1.0
        },
        "2018-03-05-14-17-42-699I1_1435_2368.Png": {
            "h": 1435,
            "result": 0,
            "w": 2368,
            "weight": 0.975830078125
        },
        "2018-03-05-14-17-42-699I1_1435_2496.Png": {
            "h": 1435,
            "result": 0,
            "w": 2496,
            "weight": 0.839111328125
        },
        "2018-03-05-14-17-42-699I1_1435_2624.Png": {
            "h": 1435,
            "result": 0,
            "w": 2624,
            "weight": 0.140625
        },
        "2018-03-05-14-17-42-699I1_155_1856.Png": {
            "h": 155,
            "result": 0,
            "w": 1856,
            "weight": 0.10107421875
        },
        "2018-03-05-14-17-42-699I1_155_2368.Png": {
            "h": 155,
            "result": 0,
            "w": 2368,
            "weight": 0.463623046875
        },
        "2018-03-05-14-17-42-699I1_155_2496.Png": {
            "h": 155,
            "result": 0,
            "w": 2496,
            "weight": 0.46484375
        },
        "2018-03-05-14-17-42-699I1_155_2624.Png": {
            "h": 155,
            "result": 0,
            "w": 2624,
            "weight": 0.29345703125
        },
        "2018-03-05-14-17-42-699I1_1563_1600.Png": {
            "h": 1563,
            "result": 0,
            "w": 1600,
            "weight": 0.228759765625
        },
        "2018-03-05-14-17-42-699I1_1563_1728.Png": {
            "h": 1563,
            "result": 0,
            "w": 1728,
            "weight": 0.28466796875
        },
        "2018-03-05-14-17-42-699I1_1563_1856.Png": {
            "h": 1563,
            "result": 0,
            "w": 1856,
            "weight": 0.68115234375
        },
        "2018-03-05-14-17-42-699I1_1563_1984.Png": {
            "h": 1563,
            "result": 0,
            "w": 1984,
            "weight": 1.0
        },
        "2018-03-05-14-17-42-699I1_1563_2112.Png": {
            "h": 1563,
            "result": 0,
            "w": 2112,
            "weight": 1.0
        },
        "2018-03-05-14-17-42-699I1_1563_2240.Png": {
            "h": 1563,
            "result": 0,
            "w": 2240,
            "weight": 1.0
        },
        "2018-03-05-14-17-42-699I1_1563_2368.Png": {
            "h": 1563,
            "result": 0,
            "w": 2368,
            "weight": 0.967041015625
        },
        "2018-03-05-14-17-42-699I1_1563_2496.Png": {
            "h": 1563,
            "result": 0,
            "w": 2496,
            "weight": 0.824462890625
        },
        "2018-03-05-14-17-42-699I1_1691_1600.Png": {
            "h": 1691,
            "result": 0,
            "w": 1600,
            "weight": 0.138671875
        },
        "2018-03-05-14-17-42-699I1_1691_1728.Png": {
            "h": 1691,
            "result": 0,
            "w": 1728,
            "weight": 0.783447265625
        },
        "2018-03-05-14-17-42-699I1_1691_1856.Png": {
            "h": 1691,
            "result": 0,
            "w": 1856,
            "weight": 0.78076171875
        },
        "2018-03-05-14-17-42-699I1_1691_1984.Png": {
            "h": 1691,
            "result": 0,
            "w": 1984,
            "weight": 0.697021484375
        },
        "2018-03-05-14-17-42-699I1_1691_2112.Png": {
            "h": 1691,
            "result": 0,
            "w": 2112,
            "weight": 0.5849609375
        },
        "2018-03-05-14-17-42-699I1_1691_2240.Png": {
            "h": 1691,
            "result": 0,
            "w": 2240,
            "weight": 0.52001953125
        },
        "2018-03-05-14-17-42-699I1_1691_2368.Png": {
            "h": 1691,
            "result": 0,
            "w": 2368,
            "weight": 0.6513671875
        },
        "2018-03-05-14-17-42-699I1_1819_1728.Png": {
            "h": 1819,
            "result": 0,
            "w": 1728,
            "weight": 0.1728515625
        },
        "2018-03-05-14-17-42-699I1_1819_1856.Png": {
            "h": 1819,
            "result": 0,
            "w": 1856,
            "weight": 0.574951171875
        },
        "2018-03-05-14-17-42-699I1_1819_1984.Png": {
            "h": 1819,
            "result": 0,
            "w": 1984,
            "weight": 0.398681640625
        },
        "2018-03-05-14-17-42-699I1_1819_2368.Png": {
            "h": 1819,
            "result": 0,
            "w": 2368,
            "weight": 0.121826171875
        },
        "2018-03-05-14-17-42-699I1_283_1728.Png": {
            "h": 283,
            "result": 0,
            "w": 1728,
            "weight": 0.5283203125
        },
        "2018-03-05-14-17-42-699I1_283_1856.Png": {
            "h": 283,
            "result": 0,
            "w": 1856,
            "weight": 0.9501953125
        },
        "2018-03-05-14-17-42-699I1_283_1984.Png": {
            "h": 283,
            "result": 0,
            "w": 1984,
            "weight": 0.306884765625
        },
        "2018-03-05-14-17-42-699I1_283_2240.Png": {
            "h": 283,
            "result": 0,
            "w": 2240,
            "weight": 0.246826171875
        },
        "2018-03-05-14-17-42-699I1_283_2368.Png": {
            "h": 283,
            "result": 0,
            "w": 2368,
            "weight": 0.918212890625
        },
        "2018-03-05-14-17-42-699I1_283_2496.Png": {
            "h": 283,
            "result": 0,
            "w": 2496,
            "weight": 0.986328125
        },
        "2018-03-05-14-17-42-699I1_283_2624.Png": {
            "h": 283,
            "result": 0,
            "w": 2624,
            "weight": 0.287841796875
        },
        "2018-03-05-14-17-42-699I1_411_1728.Png": {
            "h": 411,
            "result": 0,
            "w": 1728,
            "weight": 0.350341796875
        },
        "2018-03-05-14-17-42-699I1_411_1856.Png": {
            "h": 411,
            "result": 0,
            "w": 1856,
            "weight": 0.93994140625
        },
        "2018-03-05-14-17-42-699I1_411_1984.Png": {
            "h": 411,
            "result": 0,
            "w": 1984,
            "weight": 0.85986328125
        },
        "2018-03-05-14-17-42-699I1_411_2240.Png": {
            "h": 411,
            "result": 0,
            "w": 2240,
            "weight": 0.506103515625
        },
        "2018-03-05-14-17-42-699I1_411_2368.Png": {
            "h": 411,
            "result": 0,
            "w": 2368,
            "weight": 0.966796875
        },
        "2018-03-05-14-17-42-699I1_411_2496.Png": {
            "h": 411,
            "result": 0,
            "w": 2496,
            "weight": 0.95703125
        },
        "2018-03-05-14-17-42-699I1_411_2624.Png": {
            "h": 411,
            "result": 0,
            "w": 2624,
            "weight": 0.611083984375
        },
        "2018-03-05-14-17-42-699I1_539_1728.Png": {
            "h": 539,
            "result": 0,
            "w": 1728,
            "weight": 0.27392578125
        },
        "2018-03-05-14-17-42-699I1_539_1856.Png": {
            "h": 539,
            "result": 0,
            "w": 1856,
            "weight": 0.978759765625
        },
        "2018-03-05-14-17-42-699I1_539_1984.Png": {
            "h": 539,
            "result": 0,
            "w": 1984,
            "weight": 0.97607421875
        },
        "2018-03-05-14-17-42-699I1_539_2112.Png": {
            "h": 539,
            "result": 0,
            "w": 2112,
            "weight": 0.5087890625
        },
        "2018-03-05-14-17-42-699I1_539_2240.Png": {
            "h": 539,
            "result": 0,
            "w": 2240,
            "weight": 0.81884765625
        },
        "2018-03-05-14-17-42-699I1_539_2368.Png": {
            "h": 539,
            "result": 0,
            "w": 2368,
            "weight": 1.0
        },
        "2018-03-05-14-17-42-699I1_539_2496.Png": {
            "h": 539,
            "result": 0,
            "w": 2496,
            "weight": 1.0
        },
        "2018-03-05-14-17-42-699I1_539_2624.Png": {
            "h": 539,
            "result": 0,
            "w": 2624,
            "weight": 1.0
        },
        "2018-03-05-14-17-42-699I1_667_1600.Png": {
            "h": 667,
            "result": 0,
            "w": 1600,
            "weight": 0.42724609375
        },
        "2018-03-05-14-17-42-699I1_667_1728.Png": {
            "h": 667,
            "result": 0,
            "w": 1728,
            "weight": 0.92919921875
        },
        "2018-03-05-14-17-42-699I1_667_1856.Png": {
            "h": 667,
            "result": 0,
            "w": 1856,
            "weight": 0.977294921875
        },
        "2018-03-05-14-17-42-699I1_667_1984.Png": {
            "h": 667,
            "result": 0,
            "w": 1984,
            "weight": 0.9921875
        },
        "2018-03-05-14-17-42-699I1_667_2112.Png": {
            "h": 667,
            "result": 0,
            "w": 2112,
            "weight": 0.903564453125
        },
        "2018-03-05-14-17-42-699I1_667_2240.Png": {
            "h": 667,
            "result": 0,
            "w": 2240,
            "weight": 1.0
        },
        "2018-03-05-14-17-42-699I1_667_2368.Png": {
            "h": 667,
            "result": 0,
            "w": 2368,
            "weight": 0.999267578125
        },
        "2018-03-05-14-17-42-699I1_667_2496.Png": {
            "h": 667,
            "result": 0,
            "w": 2496,
            "weight": 1.0
        },
        "2018-03-05-14-17-42-699I1_667_2624.Png": {
            "h": 667,
            "result": 0,
            "w": 2624,
            "weight": 1.0
        },
        "2018-03-05-14-17-42-699I1_795_1600.Png": {
            "h": 795,
            "result": 0,
            "w": 1600,
            "weight": 0.308349609375
        },
        "2018-03-05-14-17-42-699I1_795_1728.Png": {
            "h": 795,
            "result": 0,
            "w": 1728,
            "weight": 0.89501953125
        },
        "2018-03-05-14-17-42-699I1_795_1856.Png": {
            "h": 795,
            "result": 0,
            "w": 1856,
            "weight": 0.98046875
        },
        "2018-03-05-14-17-42-699I1_795_1984.Png": {
            "h": 795,
            "result": 0,
            "w": 1984,
            "weight": 0.978271484375
        },
        "2018-03-05-14-17-42-699I1_795_2112.Png": {
            "h": 795,
            "result": 0,
            "w": 2112,
            "weight": 0.984619140625
        },
        "2018-03-05-14-17-42-699I1_795_2240.Png": {
            "h": 795,
            "result": 0,
            "w": 2240,
            "weight": 1.0
        },
        "2018-03-05-14-17-42-699I1_795_2368.Png": {
            "h": 795,
            "result": 0,
            "w": 2368,
            "weight": 0.976318359375
        },
        "2018-03-05-14-17-42-699I1_795_2496.Png": {
            "h": 795,
            "result": 0,
            "w": 2496,
            "weight": 1.0
        },
        "2018-03-05-14-17-42-699I1_795_2624.Png": {
            "h": 795,
            "result": 0,
            "w": 2624,
            "weight": 1.0
        },
        "2018-03-05-14-17-42-699I1_923_1600.Png": {
            "h": 923,
            "result": 0,
            "w": 1600,
            "weight": 0.1103515625
        },
        "2018-03-05-14-17-42-699I1_923_1728.Png": {
            "h": 923,
            "result": 0,
            "w": 1728,
            "weight": 0.820556640625
        },
        "2018-03-05-14-17-42-699I1_923_1856.Png": {
            "h": 923,
            "result": 0,
            "w": 1856,
            "weight": 1.0
        },
        "2018-03-05-14-17-42-699I1_923_1984.Png": {
            "h": 923,
            "result": 0,
            "w": 1984,
            "weight": 0.972900390625
        },
        "2018-03-05-14-17-42-699I1_923_2112.Png": {
            "h": 923,
            "result": 0,
            "w": 2112,
            "weight": 0.961669921875
        },
        "2018-03-05-14-17-42-699I1_923_2240.Png": {
            "h": 923,
            "result": 0,
            "w": 2240,
            "weight": 1.0
        },
        "2018-03-05-14-17-42-699I1_923_2368.Png": {
            "h": 923,
            "result": 0,
            "w": 2368,
            "weight": 1.0
        },
        "2018-03-05-14-17-42-699I1_923_2496.Png": {
            "h": 923,
            "result": 0,
            "w": 2496,
            "weight": 0.9462890625
        },
        "2018-03-05-14-17-42-699I1_923_2624.Png": {
            "h": 923,
            "result": 0,
            "w": 2624,
            "weight": 0.953125
        }
    },
    "2018-03-08-20-53-18-851I2.Png": {
        "2018-03-08-20-53-18-851I2_1055_1019.Png": {
            "h": 1055,
            "result": 1,
            "w": 1019,
            "weight": 1.0
        },
        "2018-03-08-20-53-18-851I2_1055_1147.Png": {
            "h": 1055,
            "result": 1,
            "w": 1147,
            "weight": 1.0
        },
        "2018-03-08-20-53-18-851I2_1055_1275.Png": {
            "h": 1055,
            "result": 1,
            "w": 1275,
            "weight": 1.0
        },
        "2018-03-08-20-53-18-851I2_1055_1403.Png": {
            "h": 1055,
            "result": 1,
            "w": 1403,
            "weight": 0.38916015625
        },
        "2018-03-08-20-53-18-851I2_1055_251.Png": {
            "h": 1055,
            "result": 1,
            "w": 251,
            "weight": 0.44158935546875
        },
        "2018-03-08-20-53-18-851I2_1055_379.Png": {
            "h": 1055,
            "result": 1,
            "w": 379,
            "weight": 0.97686767578125
        },
        "2018-03-08-20-53-18-851I2_1055_507.Png": {
            "h": 1055,
            "result": 1,
            "w": 507,
            "weight": 1.0
        },
        "2018-03-08-20-53-18-851I2_1055_635.Png": {
            "h": 1055,
            "result": 1,
            "w": 635,
            "weight": 1.0
        },
        "2018-03-08-20-53-18-851I2_1055_763.Png": {
            "h": 1055,
            "result": 1,
            "w": 763,
            "weight": 1.0
        },
        "2018-03-08-20-53-18-851I2_1055_891.Png": {
            "h": 1055,
            "result": 1,
            "w": 891,
            "weight": 1.0
        },
        "2018-03-08-20-53-18-851I2_1183_1019.Png": {
            "h": 1183,
            "result": 1,
            "w": 1019,
            "weight": 1.0
        },
        "2018-03-08-20-53-18-851I2_1183_1147.Png": {
            "h": 1183,
            "result": 1,
            "w": 1147,
            "weight": 1.0
        },
        "2018-03-08-20-53-18-851I2_1183_1275.Png": {
            "h": 1183,
            "result": 1,
            "w": 1275,
            "weight": 0.71746826171875
        },
        "2018-03-08-20-53-18-851I2_1183_379.Png": {
            "h": 1183,
            "result": 1,
            "w": 379,
            "weight": 0.514892578125
        },
        "2018-03-08-20-53-18-851I2_1183_507.Png": {
            "h": 1183,
            "result": 1,
            "w": 507,
            "weight": 1.0
        },
        "2018-03-08-20-53-18-851I2_1183_635.Png": {
            "h": 1183,
            "result": 1,
            "w": 635,
            "weight": 1.0
        },
        "2018-03-08-20-53-18-851I2_1183_763.Png": {
            "h": 1183,
            "result": 1,
            "w": 763,
            "weight": 1.0
        },
        "2018-03-08-20-53-18-851I2_1183_891.Png": {
            "h": 1183,
            "result": 1,
            "w": 891,
            "weight": 1.0
        },
        "2018-03-08-20-53-18-851I2_1311_1019.Png": {
            "h": 1311,
            "result": 1,
            "w": 1019,
            "weight": 1.0
        },
        "2018-03-08-20-53-18-851I2_1311_1147.Png": {
            "h": 1311,
            "result": 1,
            "w": 1147,
            "weight": 1.0
        },
        "2018-03-08-20-53-18-851I2_1311_1275.Png": {
            "h": 1311,
            "result": 1,
            "w": 1275,
            "weight": 0.21533203125
        },
        "2018-03-08-20-53-18-851I2_1311_379.Png": {
            "h": 1311,
            "result": 1,
            "w": 379,
            "weight": 0.44970703125
        },
        "2018-03-08-20-53-18-851I2_1311_507.Png": {
            "h": 1311,
            "result": 1,
            "w": 507,
            "weight": 1.0
        },
        "2018-03-08-20-53-18-851I2_1311_635.Png": {
            "h": 1311,
            "result": 1,
            "w": 635,
            "weight": 1.0
        },
        "2018-03-08-20-53-18-851I2_1311_763.Png": {
            "h": 1311,
            "result": 1,
            "w": 763,
            "weight": 1.0
        },
        "2018-03-08-20-53-18-851I2_1311_891.Png": {
            "h": 1311,
            "result": 1,
            "w": 891,
            "weight": 1.0
        },
        "2018-03-08-20-53-18-851I2_1439_1019.Png": {
            "h": 1439,
            "result": 1,
            "w": 1019,
            "weight": 1.0
        },
        "2018-03-08-20-53-18-851I2_1439_1147.Png": {
            "h": 1439,
            "result": 1,
            "w": 1147,
            "weight": 0.79022216796875
        },
        "2018-03-08-20-53-18-851I2_1439_1275.Png": {
            "h": 1439,
            "result": 1,
            "w": 1275,
            "weight": 0.11553955078125
        },
        "2018-03-08-20-53-18-851I2_1439_379.Png": {
            "h": 1439,
            "result": 1,
            "w": 379,
            "weight": 0.289794921875
        },
        "2018-03-08-20-53-18-851I2_1439_507.Png": {
            "h": 1439,
            "result": 1,
            "w": 507,
            "weight": 1.0
        },
        "2018-03-08-20-53-18-851I2_1439_635.Png": {
            "h": 1439,
            "result": 1,
            "w": 635,
            "weight": 1.0
        },
        "2018-03-08-20-53-18-851I2_1439_763.Png": {
            "h": 1439,
            "result": 1,
            "w": 763,
            "weight": 1.0
        },
        "2018-03-08-20-53-18-851I2_1439_891.Png": {
            "h": 1439,
            "result": 1,
            "w": 891,
            "weight": 1.0
        },
        "2018-03-08-20-53-18-851I2_1567_1019.Png": {
            "h": 1567,
            "result": 1,
            "w": 1019,
            "weight": 1.0
        },
        "2018-03-08-20-53-18-851I2_1567_1147.Png": {
            "h": 1567,
            "result": 1,
            "w": 1147,
            "weight": 0.8173828125
        },
        "2018-03-08-20-53-18-851I2_1567_379.Png": {
            "h": 1567,
            "result": 1,
            "w": 379,
            "weight": 0.78826904296875
        },
        "2018-03-08-20-53-18-851I2_1567_507.Png": {
            "h": 1567,
            "result": 1,
            "w": 507,
            "weight": 1.0
        },
        "2018-03-08-20-53-18-851I2_1567_635.Png": {
            "h": 1567,
            "result": 1,
            "w": 635,
            "weight": 1.0
        },
        "2018-03-08-20-53-18-851I2_1567_763.Png": {
            "h": 1567,
            "result": 1,
            "w": 763,
            "weight": 1.0
        },
        "2018-03-08-20-53-18-851I2_1567_891.Png": {
            "h": 1567,
            "result": 1,
            "w": 891,
            "weight": 1.0
        },
        "2018-03-08-20-53-18-851I2_1695_1019.Png": {
            "h": 1695,
            "result": 1,
            "w": 1019,
            "weight": 0.83441162109375
        },
        "2018-03-08-20-53-18-851I2_1695_1147.Png": {
            "h": 1695,
            "result": 1,
            "w": 1147,
            "weight": 0.40386962890625
        },
        "2018-03-08-20-53-18-851I2_1695_379.Png": {
            "h": 1695,
            "result": 1,
            "w": 379,
            "weight": 0.537353515625
        },
        "2018-03-08-20-53-18-851I2_1695_507.Png": {
            "h": 1695,
            "result": 1,
            "w": 507,
            "weight": 0.53717041015625
        },
        "2018-03-08-20-53-18-851I2_1695_635.Png": {
            "h": 1695,
            "result": 1,
            "w": 635,
            "weight": 0.890380859375
        },
        "2018-03-08-20-53-18-851I2_1695_763.Png": {
            "h": 1695,
            "result": 1,
            "w": 763,
            "weight": 0.989501953125
        },
        "2018-03-08-20-53-18-851I2_1695_891.Png": {
            "h": 1695,
            "result": 1,
            "w": 891,
            "weight": 0.90478515625
        },
        "2018-03-08-20-53-18-851I2_1823_1019.Png": {
            "h": 1823,
            "result": 1,
            "w": 1019,
            "weight": 0.26739501953125
        },
        "2018-03-08-20-53-18-851I2_1823_379.Png": {
            "h": 1823,
            "result": 0,
            "w": 379,
            "weight": 0.77392578125
        },
        "2018-03-08-20-53-18-851I2_1823_507.Png": {
            "h": 1823,
            "result": 0,
            "w": 507,
            "weight": 0.86566162109375
        },
        "2018-03-08-20-53-18-851I2_1823_635.Png": {
            "h": 1823,
            "result": 0,
            "w": 635,
            "weight": 0.58441162109375
        },
        "2018-03-08-20-53-18-851I2_1823_763.Png": {
            "h": 1823,
            "result": 0,
            "w": 763,
            "weight": 0.2138671875
        },
        "2018-03-08-20-53-18-851I2_1823_891.Png": {
            "h": 1823,
            "result": 1,
            "w": 891,
            "weight": 0.216064453125
        },
        "2018-03-08-20-53-18-851I2_1951_379.Png": {
            "h": 1951,
            "result": 0,
            "w": 379,
            "weight": 0.317626953125
        },
        "2018-03-08-20-53-18-851I2_1951_507.Png": {
            "h": 1951,
            "result": 0,
            "w": 507,
            "weight": 0.60546875
        },
        "2018-03-08-20-53-18-851I2_1951_635.Png": {
            "h": 1951,
            "result": 0,
            "w": 635,
            "weight": 0.25616455078125
        },
        "2018-03-08-20-53-18-851I2_287_1019.Png": {
            "h": 287,
            "result": 1,
            "w": 1019,
            "weight": 0.16424560546875
        },
        "2018-03-08-20-53-18-851I2_287_379.Png": {
            "h": 287,
            "result": 1,
            "w": 379,
            "weight": 0.12725830078125
        },
        "2018-03-08-20-53-18-851I2_287_507.Png": {
            "h": 287,
            "result": 1,
            "w": 507,
            "weight": 0.31201171875
        },
        "2018-03-08-20-53-18-851I2_287_763.Png": {
            "h": 287,
            "result": 1,
            "w": 763,
            "weight": 0.594970703125
        },
        "2018-03-08-20-53-18-851I2_287_891.Png": {
            "h": 287,
            "result": 1,
            "w": 891,
            "weight": 0.53369140625
        },
        "2018-03-08-20-53-18-851I2_415_1019.Png": {
            "h": 415,
            "result": 1,
            "w": 1019,
            "weight": 0.401611328125
        },
        "2018-03-08-20-53-18-851I2_415_379.Png": {
            "h": 415,
            "result": 1,
            "w": 379,
            "weight": 0.650634765625
        },
        "2018-03-08-20-53-18-851I2_415_507.Png": {
            "h": 415,
            "result": 1,
            "w": 507,
            "weight": 1.0
        },
        "2018-03-08-20-53-18-851I2_415_635.Png": {
            "h": 415,
            "result": 1,
            "w": 635,
            "weight": 0.498779296875
        },
        "2018-03-08-20-53-18-851I2_415_763.Png": {
            "h": 415,
            "result": 1,
            "w": 763,
            "weight": 0.96044921875
        },
        "2018-03-08-20-53-18-851I2_415_891.Png": {
            "h": 415,
            "result": 1,
            "w": 891,
            "weight": 1.0
        },
        "2018-03-08-20-53-18-851I2_543_1019.Png": {
            "h": 543,
            "result": 1,
            "w": 1019,
            "weight": 0.89337158203125
        },
        "2018-03-08-20-53-18-851I2_543_1147.Png": {
            "h": 543,
            "result": 1,
            "w": 1147,
            "weight": 0.522705078125
        },
        "2018-03-08-20-53-18-851I2_543_379.Png": {
            "h": 543,
            "result": 1,
            "w": 379,
            "weight": 0.33837890625
        },
        "2018-03-08-20-53-18-851I2_543_507.Png": {
            "h": 543,
            "result": 1,
            "w": 507,
            "weight": 1.0
        },
        "2018-03-08-20-53-18-851I2_543_635.Png": {
            "h": 543,
            "result": 1,
            "w": 635,
            "weight": 0.98284912109375
        },
        "2018-03-08-20-53-18-851I2_543_763.Png": {
            "h": 543,
            "result": 1,
            "w": 763,
            "weight": 0.97711181640625
        },
        "2018-03-08-20-53-18-851I2_543_891.Png": {
            "h": 543,
            "result": 1,
            "w": 891,
            "weight": 1.0
        },
        "2018-03-08-20-53-18-851I2_671_1019.Png": {
            "h": 671,
            "result": 1,
            "w": 1019,
            "weight": 1.0
        },
        "2018-03-08-20-53-18-851I2_671_1147.Png": {
            "h": 671,
            "result": 1,
            "w": 1147,
            "weight": 1.0
        },
        "2018-03-08-20-53-18-851I2_671_1275.Png": {
            "h": 671,
            "result": 1,
            "w": 1275,
            "weight": 0.79718017578125
        },
        "2018-03-08-20-53-18-851I2_671_1403.Png": {
            "h": 671,
            "result": 1,
            "w": 1403,
            "weight": 0.65228271484375
        },
        "2018-03-08-20-53-18-851I2_671_251.Png": {
            "h": 671,
            "result": 1,
            "w": 251,
            "weight": 0.20660400390625
        },
        "2018-03-08-20-53-18-851I2_671_379.Png": {
            "h": 671,
            "result": 1,
            "w": 379,
            "weight": 0.3167724609375
        },
        "2018-03-08-20-53-18-851I2_671_507.Png": {
            "h": 671,
            "result": 1,
            "w": 507,
            "weight": 0.94732666015625
        },
        "2018-03-08-20-53-18-851I2_671_635.Png": {
            "h": 671,
            "result": 1,
            "w": 635,
            "weight": 0.80499267578125
        },
        "2018-03-08-20-53-18-851I2_671_763.Png": {
            "h": 671,
            "result": 1,
            "w": 763,
            "weight": 0.97039794921875
        },
        "2018-03-08-20-53-18-851I2_671_891.Png": {
            "h": 671,
            "result": 1,
            "w": 891,
            "weight": 1.0
        },
        "2018-03-08-20-53-18-851I2_799_1019.Png": {
            "h": 799,
            "result": 1,
            "w": 1019,
            "weight": 1.0
        },
        "2018-03-08-20-53-18-851I2_799_1147.Png": {
            "h": 799,
            "result": 1,
            "w": 1147,
            "weight": 1.0
        },
        "2018-03-08-20-53-18-851I2_799_1275.Png": {
            "h": 799,
            "result": 1,
            "w": 1275,
            "weight": 1.0
        },
        "2018-03-08-20-53-18-851I2_799_1403.Png": {
            "h": 799,
            "result": 1,
            "w": 1403,
            "weight": 0.8466796875
        },
        "2018-03-08-20-53-18-851I2_799_251.Png": {
            "h": 799,
            "result": 1,
            "w": 251,
            "weight": 0.50146484375
        },
        "2018-03-08-20-53-18-851I2_799_379.Png": {
            "h": 799,
            "result": 1,
            "w": 379,
            "weight": 0.91973876953125
        },
        "2018-03-08-20-53-18-851I2_799_507.Png": {
            "h": 799,
            "result": 1,
            "w": 507,
            "weight": 0.73065185546875
        },
        "2018-03-08-20-53-18-851I2_799_635.Png": {
            "h": 799,
            "result": 1,
            "w": 635,
            "weight": 1.0
        },
        "2018-03-08-20-53-18-851I2_799_763.Png": {
            "h": 799,
            "result": 1,
            "w": 763,
            "weight": 1.0
        },
        "2018-03-08-20-53-18-851I2_799_891.Png": {
            "h": 799,
            "result": 1,
            "w": 891,
            "weight": 1.0
        },
        "2018-03-08-20-53-18-851I2_927_1019.Png": {
            "h": 927,
            "result": 1,
            "w": 1019,
            "weight": 1.0
        },
        "2018-03-08-20-53-18-851I2_927_1147.Png": {
            "h": 927,
            "result": 1,
            "w": 1147,
            "weight": 1.0
        },
        "2018-03-08-20-53-18-851I2_927_1275.Png": {
            "h": 927,
            "result": 1,
            "w": 1275,
            "weight": 1.0
        },
        "2018-03-08-20-53-18-851I2_927_1403.Png": {
            "h": 927,
            "result": 1,
            "w": 1403,
            "weight": 0.730712890625
        },
        "2018-03-08-20-53-18-851I2_927_251.Png": {
            "h": 927,
            "result": 1,
            "w": 251,
            "weight": 0.759521484375
        },
        "2018-03-08-20-53-18-851I2_927_379.Png": {
            "h": 927,
            "result": 1,
            "w": 379,
            "weight": 1.0
        },
        "2018-03-08-20-53-18-851I2_927_507.Png": {
            "h": 927,
            "result": 1,
            "w": 507,
            "weight": 0.972900390625
        },
        "2018-03-08-20-53-18-851I2_927_635.Png": {
            "h": 927,
            "result": 1,
            "w": 635,
            "weight": 1.0
        },
        "2018-03-08-20-53-18-851I2_927_763.Png": {
            "h": 927,
            "result": 1,
            "w": 763,
            "weight": 1.0
        },
        "2018-03-08-20-53-18-851I2_927_891.Png": {
            "h": 927,
            "result": 1,
            "w": 891,
            "weight": 1.0
        }
    },
    "2018-03-21-14-02-44-454I1.Png": {
        "2018-03-21-14-02-44-454I1_1041_1472.Png": {
            "h": 1041,
            "result": 1,
            "w": 1472,
            "weight": 0.33251953125
        },
        "2018-03-21-14-02-44-454I1_1041_1600.Png": {
            "h": 1041,
            "result": 1,
            "w": 1600,
            "weight": 1.0
        },
        "2018-03-21-14-02-44-454I1_1041_1728.Png": {
            "h": 1041,
            "result": 1,
            "w": 1728,
            "weight": 1.0
        },
        "2018-03-21-14-02-44-454I1_1041_1856.Png": {
            "h": 1041,
            "result": 1,
            "w": 1856,
            "weight": 0.7685546875
        },
        "2018-03-21-14-02-44-454I1_1041_1984.Png": {
            "h": 1041,
            "result": 1,
            "w": 1984,
            "weight": 1.0
        },
        "2018-03-21-14-02-44-454I1_1041_2112.Png": {
            "h": 1041,
            "result": 1,
            "w": 2112,
            "weight": 1.0
        },
        "2018-03-21-14-02-44-454I1_1041_2240.Png": {
            "h": 1041,
            "result": 1,
            "w": 2240,
            "weight": 1.0
        },
        "2018-03-21-14-02-44-454I1_1041_2368.Png": {
            "h": 1041,
            "result": 1,
            "w": 2368,
            "weight": 0.9755859375
        },
        "2018-03-21-14-02-44-454I1_1041_2496.Png": {
            "h": 1041,
            "result": 1,
            "w": 2496,
            "weight": 0.232421875
        },
        "2018-03-21-14-02-44-454I1_1041_2624.Png": {
            "h": 1041,
            "result": 1,
            "w": 2624,
            "weight": 0.360107421875
        },
        "2018-03-21-14-02-44-454I1_1169_1472.Png": {
            "h": 1169,
            "result": 1,
            "w": 1472,
            "weight": 0.33447265625
        },
        "2018-03-21-14-02-44-454I1_1169_1600.Png": {
            "h": 1169,
            "result": 1,
            "w": 1600,
            "weight": 1.0
        },
        "2018-03-21-14-02-44-454I1_1169_1728.Png": {
            "h": 1169,
            "result": 1,
            "w": 1728,
            "weight": 0.712890625
        },
        "2018-03-21-14-02-44-454I1_1169_1856.Png": {
            "h": 1169,
            "result": 1,
            "w": 1856,
            "weight": 0.65576171875
        },
        "2018-03-21-14-02-44-454I1_1169_1984.Png": {
            "h": 1169,
            "result": 1,
            "w": 1984,
            "weight": 1.0
        },
        "2018-03-21-14-02-44-454I1_1169_2112.Png": {
            "h": 1169,
            "result": 1,
            "w": 2112,
            "weight": 1.0
        },
        "2018-03-21-14-02-44-454I1_1169_2240.Png": {
            "h": 1169,
            "result": 1,
            "w": 2240,
            "weight": 1.0
        },
        "2018-03-21-14-02-44-454I1_1169_2368.Png": {
            "h": 1169,
            "result": 1,
            "w": 2368,
            "weight": 0.793701171875
        },
        "2018-03-21-14-02-44-454I1_1297_1472.Png": {
            "h": 1297,
            "result": 1,
            "w": 1472,
            "weight": 0.19384765625
        },
        "2018-03-21-14-02-44-454I1_1297_1600.Png": {
            "h": 1297,
            "result": 1,
            "w": 1600,
            "weight": 1.0
        },
        "2018-03-21-14-02-44-454I1_1297_1728.Png": {
            "h": 1297,
            "result": 1,
            "w": 1728,
            "weight": 0.181884765625
        },
        "2018-03-21-14-02-44-454I1_1297_1856.Png": {
            "h": 1297,
            "result": 1,
            "w": 1856,
            "weight": 0.78466796875
        },
        "2018-03-21-14-02-44-454I1_1297_1984.Png": {
            "h": 1297,
            "result": 1,
            "w": 1984,
            "weight": 1.0
        },
        "2018-03-21-14-02-44-454I1_1297_2112.Png": {
            "h": 1297,
            "result": 1,
            "w": 2112,
            "weight": 0.8994140625
        },
        "2018-03-21-14-02-44-454I1_1297_2240.Png": {
            "h": 1297,
            "result": 1,
            "w": 2240,
            "weight": 0.955322265625
        },
        "2018-03-21-14-02-44-454I1_1297_2368.Png": {
            "h": 1297,
            "result": 1,
            "w": 2368,
            "weight": 0.956298828125
        },
        "2018-03-21-14-02-44-454I1_1297_2496.Png": {
            "h": 1297,
            "result": 1,
            "w": 2496,
            "weight": 0.27734375
        },
        "2018-03-21-14-02-44-454I1_1425_1344.Png": {
            "h": 1425,
            "result": 1,
            "w": 1344,
            "weight": 0.123779296875
        },
        "2018-03-21-14-02-44-454I1_1425_1472.Png": {
            "h": 1425,
            "result": 1,
            "w": 1472,
            "weight": 0.934814453125
        },
        "2018-03-21-14-02-44-454I1_1425_1600.Png": {
            "h": 1425,
            "result": 1,
            "w": 1600,
            "weight": 0.9912109375
        },
        "2018-03-21-14-02-44-454I1_1425_1728.Png": {
            "h": 1425,
            "result": 1,
            "w": 1728,
            "weight": 0.602294921875
        },
        "2018-03-21-14-02-44-454I1_1425_1856.Png": {
            "h": 1425,
            "result": 1,
            "w": 1856,
            "weight": 1.0
        },
        "2018-03-21-14-02-44-454I1_1425_1984.Png": {
            "h": 1425,
            "result": 1,
            "w": 1984,
            "weight": 1.0
        },
        "2018-03-21-14-02-44-454I1_1425_2112.Png": {
            "h": 1425,
            "result": 1,
            "w": 2112,
            "weight": 0.751953125
        },
        "2018-03-21-14-02-44-454I1_1425_2240.Png": {
            "h": 1425,
            "result": 1,
            "w": 2240,
            "weight": 0.844482421875
        },
        "2018-03-21-14-02-44-454I1_1425_2368.Png": {
            "h": 1425,
            "result": 1,
            "w": 2368,
            "weight": 0.318115234375
        },
        "2018-03-21-14-02-44-454I1_145_1600.Png": {
            "h": 145,
            "result": 1,
            "w": 1600,
            "weight": 0.216552734375
        },
        "2018-03-21-14-02-44-454I1_145_2112.Png": {
            "h": 145,
            "result": 1,
            "w": 2112,
            "weight": 0.544921875
        },
        "2018-03-21-14-02-44-454I1_145_2240.Png": {
            "h": 145,
            "result": 1,
            "w": 2240,
            "weight": 0.6181640625
        },
        "2018-03-21-14-02-44-454I1_145_2368.Png": {
            "h": 145,
            "result": 1,
            "w": 2368,
            "weight": 0.538330078125
        },
        "2018-03-21-14-02-44-454I1_1553_1344.Png": {
            "h": 1553,
            "result": 1,
            "w": 1344,
            "weight": 0.174072265625
        },
        "2018-03-21-14-02-44-454I1_1553_1472.Png": {
            "h": 1553,
            "result": 1,
            "w": 1472,
            "weight": 0.52685546875
        },
        "2018-03-21-14-02-44-454I1_1553_1600.Png": {
            "h": 1553,
            "result": 1,
            "w": 1600,
            "weight": 0.8359375
        },
        "2018-03-21-14-02-44-454I1_1553_1728.Png": {
            "h": 1553,
            "result": 1,
            "w": 1728,
            "weight": 0.90576171875
        },
        "2018-03-21-14-02-44-454I1_1553_1856.Png": {
            "h": 1553,
            "result": 1,
            "w": 1856,
            "weight": 0.977294921875
        },
        "2018-03-21-14-02-44-454I1_1553_1984.Png": {
            "h": 1553,
            "result": 1,
            "w": 1984,
            "weight": 0.991943359375
        },
        "2018-03-21-14-02-44-454I1_1553_2112.Png": {
            "h": 1553,
            "result": 1,
            "w": 2112,
            "weight": 1.0
        },
        "2018-03-21-14-02-44-454I1_1553_2240.Png": {
            "h": 1553,
            "result": 1,
            "w": 2240,
            "weight": 0.982666015625
        },
        "2018-03-21-14-02-44-454I1_1553_2368.Png": {
            "h": 1553,
            "result": 1,
            "w": 2368,
            "weight": 0.2412109375
        },
        "2018-03-21-14-02-44-454I1_1681_1472.Png": {
            "h": 1681,
            "result": 1,
            "w": 1472,
            "weight": 0.51513671875
        },
        "2018-03-21-14-02-44-454I1_1681_1600.Png": {
            "h": 1681,
            "result": 1,
            "w": 1600,
            "weight": 1.0
        },
        "2018-03-21-14-02-44-454I1_1681_1728.Png": {
            "h": 1681,
            "result": 1,
            "w": 1728,
            "weight": 0.818115234375
        },
        "2018-03-21-14-02-44-454I1_1681_1856.Png": {
            "h": 1681,
            "result": 0,
            "w": 1856,
            "weight": 0.40966796875
        },
        "2018-03-21-14-02-44-454I1_1681_1984.Png": {
            "h": 1681,
            "result": 1,
            "w": 1984,
            "weight": 0.424072265625
        },
        "2018-03-21-14-02-44-454I1_1681_2112.Png": {
            "h": 1681,
            "result": 1,
            "w": 2112,
            "weight": 0.74462890625
        },
        "2018-03-21-14-02-44-454I1_1681_2240.Png": {
            "h": 1681,
            "result": 1,
            "w": 2240,
            "weight": 0.200927734375
        },
        "2018-03-21-14-02-44-454I1_1809_1472.Png": {
            "h": 1809,
            "result": 1,
            "w": 1472,
            "weight": 0.138671875
        },
        "2018-03-21-14-02-44-454I1_1809_1600.Png": {
            "h": 1809,
            "result": 1,
            "w": 1600,
            "weight": 0.4541015625
        },
        "2018-03-21-14-02-44-454I1_1809_1728.Png": {
            "h": 1809,
            "result": 1,
            "w": 1728,
            "weight": 0.634521484375
        },
        "2018-03-21-14-02-44-454I1_1809_1856.Png": {
            "h": 1809,
            "result": 1,
            "w": 1856,
            "weight": 0.349365234375
        },
        "2018-03-21-14-02-44-454I1_273_1472.Png": {
            "h": 273,
            "result": 1,
            "w": 1472,
            "weight": 0.51123046875
        },
        "2018-03-21-14-02-44-454I1_273_1600.Png": {
            "h": 273,
            "result": 1,
            "w": 1600,
            "weight": 0.999267578125
        },
        "2018-03-21-14-02-44-454I1_273_1728.Png": {
            "h": 273,
            "result": 1,
            "w": 1728,
            "weight": 0.73583984375
        },
        "2018-03-21-14-02-44-454I1_273_1984.Png": {
            "h": 273,
            "result": 1,
            "w": 1984,
            "weight": 0.25537109375
        },
        "2018-03-21-14-02-44-454I1_273_2112.Png": {
            "h": 273,
            "result": 1,
            "w": 2112,
            "weight": 1.0
        },
        "2018-03-21-14-02-44-454I1_273_2240.Png": {
            "h": 273,
            "result": 1,
            "w": 2240,
            "weight": 1.0
        },
        "2018-03-21-14-02-44-454I1_273_2368.Png": {
            "h": 273,
            "result": 1,
            "w": 2368,
            "weight": 0.541259765625
        },
        "2018-03-21-14-02-44-454I1_401_1472.Png": {
            "h": 401,
            "result": 1,
            "w": 1472,
            "weight": 0.340576171875
        },
        "2018-03-21-14-02-44-454I1_401_1600.Png": {
            "h": 401,
            "result": 1,
            "w": 1600,
            "weight": 1.0
        },
        "2018-03-21-14-02-44-454I1_401_1728.Png": {
            "h": 401,
            "result": 1,
            "w": 1728,
            "weight": 0.988037109375
        },
        "2018-03-21-14-02-44-454I1_401_1856.Png": {
            "h": 401,
            "result": 1,
            "w": 1856,
            "weight": 0.534912109375
        },
        "2018-03-21-14-02-44-454I1_401_1984.Png": {
            "h": 401,
            "result": 1,
            "w": 1984,
            "weight": 0.587890625
        },
        "2018-03-21-14-02-44-454I1_401_2112.Png": {
            "h": 401,
            "result": 1,
            "w": 2112,
            "weight": 1.0
        },
        "2018-03-21-14-02-44-454I1_401_2240.Png": {
            "h": 401,
            "result": 1,
            "w": 2240,
            "weight": 1.0
        },
        "2018-03-21-14-02-44-454I1_401_2368.Png": {
            "h": 401,
            "result": 1,
            "w": 2368,
            "weight": 0.87841796875
        },
        "2018-03-21-14-02-44-454I1_401_2496.Png": {
            "h": 401,
            "result": 1,
            "w": 2496,
            "weight": 0.1650390625
        },
        "2018-03-21-14-02-44-454I1_529_1472.Png": {
            "h": 529,
            "result": 1,
            "w": 1472,
            "weight": 0.224853515625
        },
        "2018-03-21-14-02-44-454I1_529_1600.Png": {
            "h": 529,
            "result": 1,
            "w": 1600,
            "weight": 0.9384765625
        },
        "2018-03-21-14-02-44-454I1_529_1728.Png": {
            "h": 529,
            "result": 1,
            "w": 1728,
            "weight": 1.0
        },
        "2018-03-21-14-02-44-454I1_529_1856.Png": {
            "h": 529,
            "result": 1,
            "w": 1856,
            "weight": 0.780517578125
        },
        "2018-03-21-14-02-44-454I1_529_1984.Png": {
            "h": 529,
            "result": 1,
            "w": 1984,
            "weight": 0.803466796875
        },
        "2018-03-21-14-02-44-454I1_529_2112.Png": {
            "h": 529,
            "result": 1,
            "w": 2112,
            "weight": 1.0
        },
        "2018-03-21-14-02-44-454I1_529_2240.Png": {
            "h": 529,
            "result": 1,
            "w": 2240,
            "weight": 1.0
        },
        "2018-03-21-14-02-44-454I1_529_2368.Png": {
            "h": 529,
            "result": 1,
            "w": 2368,
            "weight": 1.0
        },
        "2018-03-21-14-02-44-454I1_529_2496.Png": {
            "h": 529,
            "result": 1,
            "w": 2496,
            "weight": 0.9931640625
        },
        "2018-03-21-14-02-44-454I1_529_2624.Png": {
            "h": 529,
            "result": 1,
            "w": 2624,
            "weight": 0.45458984375
        },
        "2018-03-21-14-02-44-454I1_657_1472.Png": {
            "h": 657,
            "result": 1,
            "w": 1472,
            "weight": 0.9638671875
        },
        "2018-03-21-14-02-44-454I1_657_1600.Png": {
            "h": 657,
            "result": 1,
            "w": 1600,
            "weight": 0.9375
        },
        "2018-03-21-14-02-44-454I1_657_1728.Png": {
            "h": 657,
            "result": 1,
            "w": 1728,
            "weight": 1.0
        },
        "2018-03-21-14-02-44-454I1_657_1856.Png": {
            "h": 657,
            "result": 1,
            "w": 1856,
            "weight": 1.0
        },
        "2018-03-21-14-02-44-454I1_657_1984.Png": {
            "h": 657,
            "result": 1,
            "w": 1984,
            "weight": 1.0
        },
        "2018-03-21-14-02-44-454I1_657_2112.Png": {
            "h": 657,
            "result": 1,
            "w": 2112,
            "weight": 1.0
        },
        "2018-03-21-14-02-44-454I1_657_2240.Png": {
            "h": 657,
            "result": 1,
            "w": 2240,
            "weight": 1.0
        },
        "2018-03-21-14-02-44-454I1_657_2368.Png": {
            "h": 657,
            "result": 1,
            "w": 2368,
            "weight": 1.0
        },
        "2018-03-21-14-02-44-454I1_657_2496.Png": {
            "h": 657,
            "result": 1,
            "w": 2496,
            "weight": 0.937255859375
        },
        "2018-03-21-14-02-44-454I1_657_2624.Png": {
            "h": 657,
            "result": 1,
            "w": 2624,
            "weight": 0.76416015625
        },
        "2018-03-21-14-02-44-454I1_785_1472.Png": {
            "h": 785,
            "result": 1,
            "w": 1472,
            "weight": 0.944091796875
        },
        "2018-03-21-14-02-44-454I1_785_1600.Png": {
            "h": 785,
            "result": 1,
            "w": 1600,
            "weight": 1.0
        },
        "2018-03-21-14-02-44-454I1_785_1728.Png": {
            "h": 785,
            "result": 1,
            "w": 1728,
            "weight": 1.0
        },
        "2018-03-21-14-02-44-454I1_785_1856.Png": {
            "h": 785,
            "result": 1,
            "w": 1856,
            "weight": 1.0
        },
        "2018-03-21-14-02-44-454I1_785_1984.Png": {
            "h": 785,
            "result": 1,
            "w": 1984,
            "weight": 1.0
        },
        "2018-03-21-14-02-44-454I1_785_2112.Png": {
            "h": 785,
            "result": 1,
            "w": 2112,
            "weight": 1.0
        },
        "2018-03-21-14-02-44-454I1_785_2240.Png": {
            "h": 785,
            "result": 1,
            "w": 2240,
            "weight": 1.0
        },
        "2018-03-21-14-02-44-454I1_785_2368.Png": {
            "h": 785,
            "result": 1,
            "w": 2368,
            "weight": 1.0
        },
        "2018-03-21-14-02-44-454I1_785_2496.Png": {
            "h": 785,
            "result": 1,
            "w": 2496,
            "weight": 0.3681640625
        },
        "2018-03-21-14-02-44-454I1_785_2624.Png": {
            "h": 785,
            "result": 1,
            "w": 2624,
            "weight": 0.885498046875
        },
        "2018-03-21-14-02-44-454I1_913_1472.Png": {
            "h": 913,
            "result": 1,
            "w": 1472,
            "weight": 0.73193359375
        },
        "2018-03-21-14-02-44-454I1_913_1600.Png": {
            "h": 913,
            "result": 1,
            "w": 1600,
            "weight": 1.0
        },
        "2018-03-21-14-02-44-454I1_913_1728.Png": {
            "h": 913,
            "result": 1,
            "w": 1728,
            "weight": 1.0
        },
        "2018-03-21-14-02-44-454I1_913_1856.Png": {
            "h": 913,
            "result": 1,
            "w": 1856,
            "weight": 1.0
        },
        "2018-03-21-14-02-44-454I1_913_1984.Png": {
            "h": 913,
            "result": 1,
            "w": 1984,
            "weight": 1.0
        },
        "2018-03-21-14-02-44-454I1_913_2112.Png": {
            "h": 913,
            "result": 1,
            "w": 2112,
            "weight": 1.0
        },
        "2018-03-21-14-02-44-454I1_913_2240.Png": {
            "h": 913,
            "result": 1,
            "w": 2240,
            "weight": 1.0
        },
        "2018-03-21-14-02-44-454I1_913_2368.Png": {
            "h": 913,
            "result": 1,
            "w": 2368,
            "weight": 1.0
        },
        "2018-03-21-14-02-44-454I1_913_2496.Png": {
            "h": 913,
            "result": 1,
            "w": 2496,
            "weight": 0.50537109375
        },
        "2018-03-21-14-02-44-454I1_913_2624.Png": {
            "h": 913,
            "result": 1,
            "w": 2624,
            "weight": 0.5048828125
        }
    },
    "2018-03-24-07-52-07-794I1.Png": {
        "2018-03-24-07-52-07-794I1_1031_0.Png": {
            "h": 1031,
            "result": 1,
            "w": 0,
            "weight": 0.96875
        },
        "2018-03-24-07-52-07-794I1_1031_1024.Png": {
            "h": 1031,
            "result": 1,
            "w": 1024,
            "weight": 1.0
        },
        "2018-03-24-07-52-07-794I1_1031_1152.Png": {
            "h": 1031,
            "result": 1,
            "w": 1152,
            "weight": 0.85693359375
        },
        "2018-03-24-07-52-07-794I1_1031_128.Png": {
            "h": 1031,
            "result": 1,
            "w": 128,
            "weight": 1.0
        },
        "2018-03-24-07-52-07-794I1_1031_256.Png": {
            "h": 1031,
            "result": 1,
            "w": 256,
            "weight": 1.0
        },
        "2018-03-24-07-52-07-794I1_1031_384.Png": {
            "h": 1031,
            "result": 1,
            "w": 384,
            "weight": 1.0
        },
        "2018-03-24-07-52-07-794I1_1031_512.Png": {
            "h": 1031,
            "result": 1,
            "w": 512,
            "weight": 0.834228515625
        },
        "2018-03-24-07-52-07-794I1_1031_640.Png": {
            "h": 1031,
            "result": 1,
            "w": 640,
            "weight": 0.143798828125
        },
        "2018-03-24-07-52-07-794I1_1031_768.Png": {
            "h": 1031,
            "result": 1,
            "w": 768,
            "weight": 0.499755859375
        },
        "2018-03-24-07-52-07-794I1_1031_896.Png": {
            "h": 1031,
            "result": 1,
            "w": 896,
            "weight": 1.0
        },
        "2018-03-24-07-52-07-794I1_1159_0.Png": {
            "h": 1159,
            "result": 1,
            "w": 0,
            "weight": 0.55029296875
        },
        "2018-03-24-07-52-07-794I1_1159_1024.Png": {
            "h": 1159,
            "result": 1,
            "w": 1024,
            "weight": 0.96142578125
        },
        "2018-03-24-07-52-07-794I1_1159_1152.Png": {
            "h": 1159,
            "result": 1,
            "w": 1152,
            "weight": 0.22705078125
        },
        "2018-03-24-07-52-07-794I1_1159_128.Png": {
            "h": 1159,
            "result": 1,
            "w": 128,
            "weight": 1.0
        },
        "2018-03-24-07-52-07-794I1_1159_256.Png": {
            "h": 1159,
            "result": 1,
            "w": 256,
            "weight": 1.0
        },
        "2018-03-24-07-52-07-794I1_1159_384.Png": {
            "h": 1159,
            "result": 1,
            "w": 384,
            "weight": 0.980712890625
        },
        "2018-03-24-07-52-07-794I1_1159_512.Png": {
            "h": 1159,
            "result": 1,
            "w": 512,
            "weight": 0.180419921875
        },
        "2018-03-24-07-52-07-794I1_1159_768.Png": {
            "h": 1159,
            "result": 1,
            "w": 768,
            "weight": 0.855224609375
        },
        "2018-03-24-07-52-07-794I1_1159_896.Png": {
            "h": 1159,
            "result": 1,
            "w": 896,
            "weight": 1.0
        },
        "2018-03-24-07-52-07-794I1_1287_0.Png": {
            "h": 1287,
            "result": 1,
            "w": 0,
            "weight": 0.21728515625
        },
        "2018-03-24-07-52-07-794I1_1287_1024.Png": {
            "h": 1287,
            "result": 1,
            "w": 1024,
            "weight": 0.97607421875
        },
        "2018-03-24-07-52-07-794I1_1287_128.Png": {
            "h": 1287,
            "result": 1,
            "w": 128,
            "weight": 1.0
        },
        "2018-03-24-07-52-07-794I1_1287_256.Png": {
            "h": 1287,
            "result": 1,
            "w": 256,
            "weight": 1.0
        },
        "2018-03-24-07-52-07-794I1_1287_384.Png": {
            "h": 1287,
            "result": 1,
            "w": 384,
            "weight": 0.57275390625
        },
        "2018-03-24-07-52-07-794I1_1287_512.Png": {
            "h": 1287,
            "result": 1,
            "w": 512,
            "weight": 0.5537109375
        },
        "2018-03-24-07-52-07-794I1_1287_640.Png": {
            "h": 1287,
            "result": 1,
            "w": 640,
            "weight": 0.8583984375
        },
        "2018-03-24-07-52-07-794I1_1287_768.Png": {
            "h": 1287,
            "result": 1,
            "w": 768,
            "weight": 0.998779296875
        },
        "2018-03-24-07-52-07-794I1_1287_896.Png": {
            "h": 1287,
            "result": 1,
            "w": 896,
            "weight": 1.0
        },
        "2018-03-24-07-52-07-794I1_135_0.Png": {
            "h": 135,
            "result": 1,
            "w": 0,
            "weight": 0.233642578125
        },
        "2018-03-24-07-52-07-794I1_135_512.Png": {
            "h": 135,
            "result": 1,
            "w": 512,
            "weight": 0.291748046875
        },
        "2018-03-24-07-52-07-794I1_135_640.Png": {
            "h": 135,
            "result": 1,
            "w": 640,
            "weight": 0.4140625
        },
        "2018-03-24-07-52-07-794I1_135_768.Png": {
            "h": 135,
            "result": 1,
            "w": 768,
            "weight": 0.36181640625
        },
        "2018-03-24-07-52-07-794I1_1415_0.Png": {
            "h": 1415,
            "result": 1,
            "w": 0,
            "weight": 0.134521484375
        },
        "2018-03-24-07-52-07-794I1_1415_1024.Png": {
            "h": 1415,
            "result": 1,
            "w": 1024,
            "weight": 0.592529296875
        },
        "2018-03-24-07-52-07-794I1_1415_128.Png": {
            "h": 1415,
            "result": 1,
            "w": 128,
            "weight": 0.918701171875
        },
        "2018-03-24-07-52-07-794I1_1415_256.Png": {
            "h": 1415,
            "result": 1,
            "w": 256,
            "weight": 0.9970703125
        },
        "2018-03-24-07-52-07-794I1_1415_384.Png": {
            "h": 1415,
            "result": 1,
            "w": 384,
            "weight": 0.832275390625
        },
        "2018-03-24-07-52-07-794I1_1415_512.Png": {
            "h": 1415,
            "result": 1,
            "w": 512,
            "weight": 1.0
        },
        "2018-03-24-07-52-07-794I1_1415_640.Png": {
            "h": 1415,
            "result": 1,
            "w": 640,
            "weight": 1.0
        },
        "2018-03-24-07-52-07-794I1_1415_768.Png": {
            "h": 1415,
            "result": 1,
            "w": 768,
            "weight": 1.0
        },
        "2018-03-24-07-52-07-794I1_1415_896.Png": {
            "h": 1415,
            "result": 1,
            "w": 896,
            "weight": 1.0
        },
        "2018-03-24-07-52-07-794I1_1543_0.Png": {
            "h": 1543,
            "result": 1,
            "w": 0,
            "weight": 0.249267578125
        },
        "2018-03-24-07-52-07-794I1_1543_1024.Png": {
            "h": 1543,
            "result": 1,
            "w": 1024,
            "weight": 0.65234375
        },
        "2018-03-24-07-52-07-794I1_1543_128.Png": {
            "h": 1543,
            "result": 1,
            "w": 128,
            "weight": 0.924072265625
        },
        "2018-03-24-07-52-07-794I1_1543_256.Png": {
            "h": 1543,
            "result": 1,
            "w": 256,
            "weight": 1.0
        },
        "2018-03-24-07-52-07-794I1_1543_384.Png": {
            "h": 1543,
            "result": 1,
            "w": 384,
            "weight": 1.0
        },
        "2018-03-24-07-52-07-794I1_1543_512.Png": {
            "h": 1543,
            "result": 1,
            "w": 512,
            "weight": 1.0
        },
        "2018-03-24-07-52-07-794I1_1543_640.Png": {
            "h": 1543,
            "result": 1,
            "w": 640,
            "weight": 1.0
        },
        "2018-03-24-07-52-07-794I1_1543_768.Png": {
            "h": 1543,
            "result": 1,
            "w": 768,
            "weight": 1.0
        },
        "2018-03-24-07-52-07-794I1_1543_896.Png": {
            "h": 1543,
            "result": 1,
            "w": 896,
            "weight": 1.0
        },
        "2018-03-24-07-52-07-794I1_1671_0.Png": {
            "h": 1671,
            "result": 1,
            "w": 0,
            "weight": 0.9248046875
        },
        "2018-03-24-07-52-07-794I1_1671_1024.Png": {
            "h": 1671,
            "result": 1,
            "w": 1024,
            "weight": 0.148681640625
        },
        "2018-03-24-07-52-07-794I1_1671_128.Png": {
            "h": 1671,
            "result": 1,
            "w": 128,
            "weight": 0.969482421875
        },
        "2018-03-24-07-52-07-794I1_1671_256.Png": {
            "h": 1671,
            "result": 1,
            "w": 256,
            "weight": 0.94482421875
        },
        "2018-03-24-07-52-07-794I1_1671_384.Png": {
            "h": 1671,
            "result": 1,
            "w": 384,
            "weight": 1.0
        },
        "2018-03-24-07-52-07-794I1_1671_512.Png": {
            "h": 1671,
            "result": 1,
            "w": 512,
            "weight": 1.0
        },
        "2018-03-24-07-52-07-794I1_1671_640.Png": {
            "h": 1671,
            "result": 1,
            "w": 640,
            "weight": 1.0
        },
        "2018-03-24-07-52-07-794I1_1671_768.Png": {
            "h": 1671,
            "result": 1,
            "w": 768,
            "weight": 0.8876953125
        },
        "2018-03-24-07-52-07-794I1_1671_896.Png": {
            "h": 1671,
            "result": 1,
            "w": 896,
            "weight": 0.693603515625
        },
        "2018-03-24-07-52-07-794I1_1799_0.Png": {
            "h": 1799,
            "result": 1,
            "w": 0,
            "weight": 0.488037109375
        },
        "2018-03-24-07-52-07-794I1_1799_128.Png": {
            "h": 1799,
            "result": 1,
            "w": 128,
            "weight": 0.420166015625
        },
        "2018-03-24-07-52-07-794I1_1799_256.Png": {
            "h": 1799,
            "result": 1,
            "w": 256,
            "weight": 0.91552734375
        },
        "2018-03-24-07-52-07-794I1_1799_384.Png": {
            "h": 1799,
            "result": 1,
            "w": 384,
            "weight": 0.9150390625
        },
        "2018-03-24-07-52-07-794I1_1799_512.Png": {
            "h": 1799,
            "result": 1,
            "w": 512,
            "weight": 0.75537109375
        },
        "2018-03-24-07-52-07-794I1_1799_640.Png": {
            "h": 1799,
            "result": 1,
            "w": 640,
            "weight": 0.40625
        },
        "2018-03-24-07-52-07-794I1_1799_768.Png": {
            "h": 1799,
            "result": 1,
            "w": 768,
            "weight": 0.2666015625
        },
        "2018-03-24-07-52-07-794I1_1799_896.Png": {
            "h": 1799,
            "result": 1,
            "w": 896,
            "weight": 0.161865234375
        },
        "2018-03-24-07-52-07-794I1_1927_128.Png": {
            "h": 1927,
            "result": 1,
            "w": 128,
            "weight": 0.96484375
        },
        "2018-03-24-07-52-07-794I1_1927_256.Png": {
            "h": 1927,
            "result": 1,
            "w": 256,
            "weight": 1.0
        },
        "2018-03-24-07-52-07-794I1_1927_384.Png": {
            "h": 1927,
            "result": 1,
            "w": 384,
            "weight": 1.0
        },
        "2018-03-24-07-52-07-794I1_1927_512.Png": {
            "h": 1927,
            "result": 1,
            "w": 512,
            "weight": 0.58544921875
        },
        "2018-03-24-07-52-07-794I1_2055_128.Png": {
            "h": 2055,
            "result": 1,
            "w": 128,
            "weight": 0.4482421875
        },
        "2018-03-24-07-52-07-794I1_2055_256.Png": {
            "h": 2055,
            "result": 1,
            "w": 256,
            "weight": 0.3974609375
        },
        "2018-03-24-07-52-07-794I1_2055_384.Png": {
            "h": 2055,
            "result": 1,
            "w": 384,
            "weight": 0.5224609375
        },
        "2018-03-24-07-52-07-794I1_2055_512.Png": {
            "h": 2055,
            "result": 1,
            "w": 512,
            "weight": 0.1904296875
        },
        "2018-03-24-07-52-07-794I1_263_0.Png": {
            "h": 263,
            "result": 1,
            "w": 0,
            "weight": 0.96875
        },
        "2018-03-24-07-52-07-794I1_263_128.Png": {
            "h": 263,
            "result": 1,
            "w": 128,
            "weight": 0.910400390625
        },
        "2018-03-24-07-52-07-794I1_263_256.Png": {
            "h": 263,
            "result": 1,
            "w": 256,
            "weight": 0.1181640625
        },
        "2018-03-24-07-52-07-794I1_263_512.Png": {
            "h": 263,
            "result": 1,
            "w": 512,
            "weight": 0.842529296875
        },
        "2018-03-24-07-52-07-794I1_263_640.Png": {
            "h": 263,
            "result": 1,
            "w": 640,
            "weight": 1.0
        },
        "2018-03-24-07-52-07-794I1_263_768.Png": {
            "h": 263,
            "result": 1,
            "w": 768,
            "weight": 0.91845703125
        },
        "2018-03-24-07-52-07-794I1_391_0.Png": {
            "h": 391,
            "result": 1,
            "w": 0,
            "weight": 0.96875
        },
        "2018-03-24-07-52-07-794I1_391_1024.Png": {
            "h": 391,
            "result": 1,
            "w": 1024,
            "weight": 0.116455078125
        },
        "2018-03-24-07-52-07-794I1_391_128.Png": {
            "h": 391,
            "result": 1,
            "w": 128,
            "weight": 1.0
        },
        "2018-03-24-07-52-07-794I1_391_256.Png": {
            "h": 391,
            "result": 1,
            "w": 256,
            "weight": 0.837890625
        },
        "2018-03-24-07-52-07-794I1_391_384.Png": {
            "h": 391,
            "result": 1,
            "w": 384,
            "weight": 0.22607421875
        },
        "2018-03-24-07-52-07-794I1_391_512.Png": {
            "h": 391,
            "result": 1,
            "w": 512,
            "weight": 0.84033203125
        },
        "2018-03-24-07-52-07-794I1_391_640.Png": {
            "h": 391,
            "result": 1,
            "w": 640,
            "weight": 1.0
        },
        "2018-03-24-07-52-07-794I1_391_768.Png": {
            "h": 391,
            "result": 1,
            "w": 768,
            "weight": 1.0
        },
        "2018-03-24-07-52-07-794I1_391_896.Png": {
            "h": 391,
            "result": 1,
            "w": 896,
            "weight": 0.488037109375
        },
        "2018-03-24-07-52-07-794I1_519_0.Png": {
            "h": 519,
            "result": 1,
            "w": 0,
            "weight": 0.75146484375
        },
        "2018-03-24-07-52-07-794I1_519_1024.Png": {
            "h": 519,
            "result": 1,
            "w": 1024,
            "weight": 0.807373046875
        },
        "2018-03-24-07-52-07-794I1_519_1152.Png": {
            "h": 519,
            "result": 1,
            "w": 1152,
            "weight": 0.623046875
        },
        "2018-03-24-07-52-07-794I1_519_128.Png": {
            "h": 519,
            "result": 1,
            "w": 128,
            "weight": 1.0
        },
        "2018-03-24-07-52-07-794I1_519_1280.Png": {
            "h": 519,
            "result": 1,
            "w": 1280,
            "weight": 0.205078125
        },
        "2018-03-24-07-52-07-794I1_519_256.Png": {
            "h": 519,
            "result": 1,
            "w": 256,
            "weight": 1.0
        },
        "2018-03-24-07-52-07-794I1_519_384.Png": {
            "h": 519,
            "result": 1,
            "w": 384,
            "weight": 0.72314453125
        },
        "2018-03-24-07-52-07-794I1_519_512.Png": {
            "h": 519,
            "result": 1,
            "w": 512,
            "weight": 0.908203125
        },
        "2018-03-24-07-52-07-794I1_519_640.Png": {
            "h": 519,
            "result": 1,
            "w": 640,
            "weight": 1.0
        },
        "2018-03-24-07-52-07-794I1_519_768.Png": {
            "h": 519,
            "result": 1,
            "w": 768,
            "weight": 1.0
        },
        "2018-03-24-07-52-07-794I1_519_896.Png": {
            "h": 519,
            "result": 1,
            "w": 896,
            "weight": 1.0
        },
        "2018-03-24-07-52-07-794I1_647_0.Png": {
            "h": 647,
            "result": 1,
            "w": 0,
            "weight": 0.49462890625
        },
        "2018-03-24-07-52-07-794I1_647_1024.Png": {
            "h": 647,
            "result": 1,
            "w": 1024,
            "weight": 1.0
        },
        "2018-03-24-07-52-07-794I1_647_1152.Png": {
            "h": 647,
            "result": 1,
            "w": 1152,
            "weight": 1.0
        },
        "2018-03-24-07-52-07-794I1_647_128.Png": {
            "h": 647,
            "result": 1,
            "w": 128,
            "weight": 0.962646484375
        },
        "2018-03-24-07-52-07-794I1_647_1280.Png": {
            "h": 647,
            "result": 1,
            "w": 1280,
            "weight": 0.5048828125
        },
        "2018-03-24-07-52-07-794I1_647_256.Png": {
            "h": 647,
            "result": 1,
            "w": 256,
            "weight": 1.0
        },
        "2018-03-24-07-52-07-794I1_647_384.Png": {
            "h": 647,
            "result": 1,
            "w": 384,
            "weight": 1.0
        },
        "2018-03-24-07-52-07-794I1_647_512.Png": {
            "h": 647,
            "result": 1,
            "w": 512,
            "weight": 1.0
        },
        "2018-03-24-07-52-07-794I1_647_640.Png": {
            "h": 647,
            "result": 1,
            "w": 640,
            "weight": 1.0
        },
        "2018-03-24-07-52-07-794I1_647_768.Png": {
            "h": 647,
            "result": 1,
            "w": 768,
            "weight": 1.0
        },
        "2018-03-24-07-52-07-794I1_647_896.Png": {
            "h": 647,
            "result": 1,
            "w": 896,
            "weight": 1.0
        },
        "2018-03-24-07-52-07-794I1_775_0.Png": {
            "h": 775,
            "result": 1,
            "w": 0,
            "weight": 0.95703125
        },
        "2018-03-24-07-52-07-794I1_775_1024.Png": {
            "h": 775,
            "result": 1,
            "w": 1024,
            "weight": 1.0
        },
        "2018-03-24-07-52-07-794I1_775_1152.Png": {
            "h": 775,
            "result": 1,
            "w": 1152,
            "weight": 1.0
        },
        "2018-03-24-07-52-07-794I1_775_128.Png": {
            "h": 775,
            "result": 1,
            "w": 128,
            "weight": 0.8310546875
        },
        "2018-03-24-07-52-07-794I1_775_1280.Png": {
            "h": 775,
            "result": 1,
            "w": 1280,
            "weight": 0.396240234375
        },
        "2018-03-24-07-52-07-794I1_775_256.Png": {
            "h": 775,
            "result": 1,
            "w": 256,
            "weight": 1.0
        },
        "2018-03-24-07-52-07-794I1_775_384.Png": {
            "h": 775,
            "result": 1,
            "w": 384,
            "weight": 1.0
        },
        "2018-03-24-07-52-07-794I1_775_512.Png": {
            "h": 775,
            "result": 1,
            "w": 512,
            "weight": 1.0
        },
        "2018-03-24-07-52-07-794I1_775_640.Png": {
            "h": 775,
            "result": 1,
            "w": 640,
            "weight": 1.0
        },
        "2018-03-24-07-52-07-794I1_775_768.Png": {
            "h": 775,
            "result": 1,
            "w": 768,
            "weight": 1.0
        },
        "2018-03-24-07-52-07-794I1_775_896.Png": {
            "h": 775,
            "result": 1,
            "w": 896,
            "weight": 1.0
        },
        "2018-03-24-07-52-07-794I1_903_0.Png": {
            "h": 903,
            "result": 1,
            "w": 0,
            "weight": 0.96875
        },
        "2018-03-24-07-52-07-794I1_903_1024.Png": {
            "h": 903,
            "result": 1,
            "w": 1024,
            "weight": 1.0
        },
        "2018-03-24-07-52-07-794I1_903_1152.Png": {
            "h": 903,
            "result": 1,
            "w": 1152,
            "weight": 1.0
        },
        "2018-03-24-07-52-07-794I1_903_128.Png": {
            "h": 903,
            "result": 1,
            "w": 128,
            "weight": 0.999267578125
        },
        "2018-03-24-07-52-07-794I1_903_1280.Png": {
            "h": 903,
            "result": 1,
            "w": 1280,
            "weight": 0.22509765625
        },
        "2018-03-24-07-52-07-794I1_903_256.Png": {
            "h": 903,
            "result": 1,
            "w": 256,
            "weight": 1.0
        },
        "2018-03-24-07-52-07-794I1_903_384.Png": {
            "h": 903,
            "result": 1,
            "w": 384,
            "weight": 1.0
        },
        "2018-03-24-07-52-07-794I1_903_512.Png": {
            "h": 903,
            "result": 1,
            "w": 512,
            "weight": 1.0
        },
        "2018-03-24-07-52-07-794I1_903_640.Png": {
            "h": 903,
            "result": 1,
            "w": 640,
            "weight": 0.947021484375
        },
        "2018-03-24-07-52-07-794I1_903_768.Png": {
            "h": 903,
            "result": 1,
            "w": 768,
            "weight": 0.849365234375
        },
        "2018-03-24-07-52-07-794I1_903_896.Png": {
            "h": 903,
            "result": 1,
            "w": 896,
            "weight": 1.0
        }
    },
    "2018-03-26-22-52-06-345I1.Png": {
        "2018-03-26-22-52-06-345I1_1043_1600.Png": {
            "h": 1043,
            "result": 1,
            "w": 1600,
            "weight": 0.21142578125
        },
        "2018-03-26-22-52-06-345I1_1043_1728.Png": {
            "h": 1043,
            "result": 0,
            "w": 1728,
            "weight": 1.0
        },
        "2018-03-26-22-52-06-345I1_1043_1856.Png": {
            "h": 1043,
            "result": 0,
            "w": 1856,
            "weight": 1.0
        },
        "2018-03-26-22-52-06-345I1_1043_1984.Png": {
            "h": 1043,
            "result": 1,
            "w": 1984,
            "weight": 1.0
        },
        "2018-03-26-22-52-06-345I1_1043_2112.Png": {
            "h": 1043,
            "result": 1,
            "w": 2112,
            "weight": 1.0
        },
        "2018-03-26-22-52-06-345I1_1043_2240.Png": {
            "h": 1043,
            "result": 1,
            "w": 2240,
            "weight": 1.0
        },
        "2018-03-26-22-52-06-345I1_1043_2368.Png": {
            "h": 1043,
            "result": 1,
            "w": 2368,
            "weight": 1.0
        },
        "2018-03-26-22-52-06-345I1_1043_2496.Png": {
            "h": 1043,
            "result": 1,
            "w": 2496,
            "weight": 1.0
        },
        "2018-03-26-22-52-06-345I1_1043_2624.Png": {
            "h": 1043,
            "result": 1,
            "w": 2624,
            "weight": 1.0
        },
        "2018-03-26-22-52-06-345I1_1171_1600.Png": {
            "h": 1171,
            "result": 1,
            "w": 1600,
            "weight": 0.240478515625
        },
        "2018-03-26-22-52-06-345I1_1171_1728.Png": {
            "h": 1171,
            "result": 0,
            "w": 1728,
            "weight": 1.0
        },
        "2018-03-26-22-52-06-345I1_1171_1856.Png": {
            "h": 1171,
            "result": 1,
            "w": 1856,
            "weight": 1.0
        },
        "2018-03-26-22-52-06-345I1_1171_1984.Png": {
            "h": 1171,
            "result": 1,
            "w": 1984,
            "weight": 1.0
        },
        "2018-03-26-22-52-06-345I1_1171_2112.Png": {
            "h": 1171,
            "result": 1,
            "w": 2112,
            "weight": 1.0
        },
        "2018-03-26-22-52-06-345I1_1171_2240.Png": {
            "h": 1171,
            "result": 0,
            "w": 2240,
            "weight": 1.0
        },
        "2018-03-26-22-52-06-345I1_1171_2368.Png": {
            "h": 1171,
            "result": 1,
            "w": 2368,
            "weight": 1.0
        },
        "2018-03-26-22-52-06-345I1_1171_2496.Png": {
            "h": 1171,
            "result": 1,
            "w": 2496,
            "weight": 1.0
        },
        "2018-03-26-22-52-06-345I1_1171_2624.Png": {
            "h": 1171,
            "result": 1,
            "w": 2624,
            "weight": 0.955810546875
        },
        "2018-03-26-22-52-06-345I1_1299_1600.Png": {
            "h": 1299,
            "result": 1,
            "w": 1600,
            "weight": 0.114501953125
        },
        "2018-03-26-22-52-06-345I1_1299_1728.Png": {
            "h": 1299,
            "result": 1,
            "w": 1728,
            "weight": 0.94921875
        },
        "2018-03-26-22-52-06-345I1_1299_1856.Png": {
            "h": 1299,
            "result": 1,
            "w": 1856,
            "weight": 1.0
        },
        "2018-03-26-22-52-06-345I1_1299_1984.Png": {
            "h": 1299,
            "result": 0,
            "w": 1984,
            "weight": 1.0
        },
        "2018-03-26-22-52-06-345I1_1299_2112.Png": {
            "h": 1299,
            "result": 1,
            "w": 2112,
            "weight": 1.0
        },
        "2018-03-26-22-52-06-345I1_1299_2240.Png": {
            "h": 1299,
            "result": 0,
            "w": 2240,
            "weight": 1.0
        },
        "2018-03-26-22-52-06-345I1_1299_2368.Png": {
            "h": 1299,
            "result": 1,
            "w": 2368,
            "weight": 1.0
        },
        "2018-03-26-22-52-06-345I1_1299_2496.Png": {
            "h": 1299,
            "result": 1,
            "w": 2496,
            "weight": 1.0
        },
        "2018-03-26-22-52-06-345I1_1299_2624.Png": {
            "h": 1299,
            "result": 1,
            "w": 2624,
            "weight": 0.51123046875
        },
        "2018-03-26-22-52-06-345I1_1427_1472.Png": {
            "h": 1427,
            "result": 0,
            "w": 1472,
            "weight": 0.12060546875
        },
        "2018-03-26-22-52-06-345I1_1427_1600.Png": {
            "h": 1427,
            "result": 1,
            "w": 1600,
            "weight": 0.871337890625
        },
        "2018-03-26-22-52-06-345I1_1427_1728.Png": {
            "h": 1427,
            "result": 0,
            "w": 1728,
            "weight": 0.99853515625
        },
        "2018-03-26-22-52-06-345I1_1427_1856.Png": {
            "h": 1427,
            "result": 1,
            "w": 1856,
            "weight": 1.0
        },
        "2018-03-26-22-52-06-345I1_1427_1984.Png": {
            "h": 1427,
            "result": 1,
            "w": 1984,
            "weight": 1.0
        },
        "2018-03-26-22-52-06-345I1_1427_2112.Png": {
            "h": 1427,
            "result": 0,
            "w": 2112,
            "weight": 1.0
        },
        "2018-03-26-22-52-06-345I1_1427_2240.Png": {
            "h": 1427,
            "result": 1,
            "w": 2240,
            "weight": 1.0
        },
        "2018-03-26-22-52-06-345I1_1427_2368.Png": {
            "h": 1427,
            "result": 1,
            "w": 2368,
            "weight": 1.0
        },
        "2018-03-26-22-52-06-345I1_1427_2496.Png": {
            "h": 1427,
            "result": 1,
            "w": 2496,
            "weight": 0.764892578125
        },
        "2018-03-26-22-52-06-345I1_1427_2624.Png": {
            "h": 1427,
            "result": 1,
            "w": 2624,
            "weight": 0.129638671875
        },
        "2018-03-26-22-52-06-345I1_147_2240.Png": {
            "h": 147,
            "result": 1,
            "w": 2240,
            "weight": 0.310546875
        },
        "2018-03-26-22-52-06-345I1_147_2368.Png": {
            "h": 147,
            "result": 1,
            "w": 2368,
            "weight": 0.6171875
        },
        "2018-03-26-22-52-06-345I1_147_2496.Png": {
            "h": 147,
            "result": 1,
            "w": 2496,
            "weight": 0.633056640625
        },
        "2018-03-26-22-52-06-345I1_1555_1472.Png": {
            "h": 1555,
            "result": 1,
            "w": 1472,
            "weight": 0.10400390625
        },
        "2018-03-26-22-52-06-345I1_1555_1600.Png": {
            "h": 1555,
            "result": 1,
            "w": 1600,
            "weight": 0.395263671875
        },
        "2018-03-26-22-52-06-345I1_1555_1728.Png": {
            "h": 1555,
            "result": 0,
            "w": 1728,
            "weight": 0.40673828125
        },
        "2018-03-26-22-52-06-345I1_1555_1856.Png": {
            "h": 1555,
            "result": 1,
            "w": 1856,
            "weight": 0.894775390625
        },
        "2018-03-26-22-52-06-345I1_1555_1984.Png": {
            "h": 1555,
            "result": 1,
            "w": 1984,
            "weight": 1.0
        },
        "2018-03-26-22-52-06-345I1_1555_2112.Png": {
            "h": 1555,
            "result": 0,
            "w": 2112,
            "weight": 1.0
        },
        "2018-03-26-22-52-06-345I1_1555_2240.Png": {
            "h": 1555,
            "result": 1,
            "w": 2240,
            "weight": 1.0
        },
        "2018-03-26-22-52-06-345I1_1555_2368.Png": {
            "h": 1555,
            "result": 1,
            "w": 2368,
            "weight": 1.0
        },
        "2018-03-26-22-52-06-345I1_1555_2496.Png": {
            "h": 1555,
            "result": 1,
            "w": 2496,
            "weight": 0.6552734375
        },
        "2018-03-26-22-52-06-345I1_1683_1600.Png": {
            "h": 1683,
            "result": 0,
            "w": 1600,
            "weight": 0.381591796875
        },
        "2018-03-26-22-52-06-345I1_1683_1728.Png": {
            "h": 1683,
            "result": 0,
            "w": 1728,
            "weight": 0.737060546875
        },
        "2018-03-26-22-52-06-345I1_1683_1856.Png": {
            "h": 1683,
            "result": 0,
            "w": 1856,
            "weight": 0.812744140625
        },
        "2018-03-26-22-52-06-345I1_1683_1984.Png": {
            "h": 1683,
            "result": 0,
            "w": 1984,
            "weight": 0.571044921875
        },
        "2018-03-26-22-52-06-345I1_1683_2112.Png": {
            "h": 1683,
            "result": 0,
            "w": 2112,
            "weight": 0.5546875
        },
        "2018-03-26-22-52-06-345I1_1683_2240.Png": {
            "h": 1683,
            "result": 0,
            "w": 2240,
            "weight": 0.75634765625
        },
        "2018-03-26-22-52-06-345I1_1683_2368.Png": {
            "h": 1683,
            "result": 0,
            "w": 2368,
            "weight": 0.3232421875
        },
        "2018-03-26-22-52-06-345I1_1683_2496.Png": {
            "h": 1683,
            "result": 1,
            "w": 2496,
            "weight": 0.232177734375
        },
        "2018-03-26-22-52-06-345I1_1811_1728.Png": {
            "h": 1811,
            "result": 0,
            "w": 1728,
            "weight": 0.333251953125
        },
        "2018-03-26-22-52-06-345I1_1811_1856.Png": {
            "h": 1811,
            "result": 0,
            "w": 1856,
            "weight": 0.68603515625
        },
        "2018-03-26-22-52-06-345I1_1811_1984.Png": {
            "h": 1811,
            "result": 0,
            "w": 1984,
            "weight": 0.156494140625
        },
        "2018-03-26-22-52-06-345I1_1811_2240.Png": {
            "h": 1811,
            "result": 0,
            "w": 2240,
            "weight": 0.17529296875
        },
        "2018-03-26-22-52-06-345I1_275_1600.Png": {
            "h": 275,
            "result": 1,
            "w": 1600,
            "weight": 0.114990234375
        },
        "2018-03-26-22-52-06-345I1_275_1728.Png": {
            "h": 275,
            "result": 1,
            "w": 1728,
            "weight": 0.951416015625
        },
        "2018-03-26-22-52-06-345I1_275_1856.Png": {
            "h": 275,
            "result": 1,
            "w": 1856,
            "weight": 0.930419921875
        },
        "2018-03-26-22-52-06-345I1_275_2240.Png": {
            "h": 275,
            "result": 1,
            "w": 2240,
            "weight": 0.858642578125
        },
        "2018-03-26-22-52-06-345I1_275_2368.Png": {
            "h": 275,
            "result": 1,
            "w": 2368,
            "weight": 1.0
        },
        "2018-03-26-22-52-06-345I1_275_2496.Png": {
            "h": 275,
            "result": 1,
            "w": 2496,
            "weight": 0.894287109375
        },
        "2018-03-26-22-52-06-345I1_403_1728.Png": {
            "h": 403,
            "result": 1,
            "w": 1728,
            "weight": 0.937255859375
        },
        "2018-03-26-22-52-06-345I1_403_1856.Png": {
            "h": 403,
            "result": 1,
            "w": 1856,
            "weight": 1.0
        },
        "2018-03-26-22-52-06-345I1_403_1984.Png": {
            "h": 403,
            "result": 1,
            "w": 1984,
            "weight": 0.66845703125
        },
        "2018-03-26-22-52-06-345I1_403_2112.Png": {
            "h": 403,
            "result": 1,
            "w": 2112,
            "weight": 0.34716796875
        },
        "2018-03-26-22-52-06-345I1_403_2240.Png": {
            "h": 403,
            "result": 1,
            "w": 2240,
            "weight": 0.928466796875
        },
        "2018-03-26-22-52-06-345I1_403_2368.Png": {
            "h": 403,
            "result": 1,
            "w": 2368,
            "weight": 1.0
        },
        "2018-03-26-22-52-06-345I1_403_2496.Png": {
            "h": 403,
            "result": 1,
            "w": 2496,
            "weight": 1.0
        },
        "2018-03-26-22-52-06-345I1_403_2624.Png": {
            "h": 403,
            "result": 1,
            "w": 2624,
            "weight": 0.54736328125
        },
        "2018-03-26-22-52-06-345I1_531_1600.Png": {
            "h": 531,
            "result": 1,
            "w": 1600,
            "weight": 0.12646484375
        },
        "2018-03-26-22-52-06-345I1_531_1728.Png": {
            "h": 531,
            "result": 1,
            "w": 1728,
            "weight": 0.739501953125
        },
        "2018-03-26-22-52-06-345I1_531_1856.Png": {
            "h": 531,
            "result": 1,
            "w": 1856,
            "weight": 1.0
        },
        "2018-03-26-22-52-06-345I1_531_1984.Png": {
            "h": 531,
            "result": 1,
            "w": 1984,
            "weight": 0.97705078125
        },
        "2018-03-26-22-52-06-345I1_531_2112.Png": {
            "h": 531,
            "result": 1,
            "w": 2112,
            "weight": 0.61279296875
        },
        "2018-03-26-22-52-06-345I1_531_2240.Png": {
            "h": 531,
            "result": 0,
            "w": 2240,
            "weight": 1.0
        },
        "2018-03-26-22-52-06-345I1_531_2368.Png": {
            "h": 531,
            "result": 1,
            "w": 2368,
            "weight": 1.0
        },
        "2018-03-26-22-52-06-345I1_531_2496.Png": {
            "h": 531,
            "result": 1,
            "w": 2496,
            "weight": 1.0
        },
        "2018-03-26-22-52-06-345I1_531_2624.Png": {
            "h": 531,
            "result": 1,
            "w": 2624,
            "weight": 1.0
        },
        "2018-03-26-22-52-06-345I1_659_1600.Png": {
            "h": 659,
            "result": 1,
            "w": 1600,
            "weight": 0.865478515625
        },
        "2018-03-26-22-52-06-345I1_659_1728.Png": {
            "h": 659,
            "result": 1,
            "w": 1728,
            "weight": 0.9951171875
        },
        "2018-03-26-22-52-06-345I1_659_1856.Png": {
            "h": 659,
            "result": 1,
            "w": 1856,
            "weight": 1.0
        },
        "2018-03-26-22-52-06-345I1_659_1984.Png": {
            "h": 659,
            "result": 1,
            "w": 1984,
            "weight": 1.0
        },
        "2018-03-26-22-52-06-345I1_659_2112.Png": {
            "h": 659,
            "result": 1,
            "w": 2112,
            "weight": 1.0
        },
        "2018-03-26-22-52-06-345I1_659_2240.Png": {
            "h": 659,
            "result": 1,
            "w": 2240,
            "weight": 1.0
        },
        "2018-03-26-22-52-06-345I1_659_2368.Png": {
            "h": 659,
            "result": 1,
            "w": 2368,
            "weight": 0.962890625
        },
        "2018-03-26-22-52-06-345I1_659_2496.Png": {
            "h": 659,
            "result": 1,
            "w": 2496,
            "weight": 0.962890625
        },
        "2018-03-26-22-52-06-345I1_659_2624.Png": {
            "h": 659,
            "result": 1,
            "w": 2624,
            "weight": 1.0
        },
        "2018-03-26-22-52-06-345I1_787_1600.Png": {
            "h": 787,
            "result": 1,
            "w": 1600,
            "weight": 0.765380859375
        },
        "2018-03-26-22-52-06-345I1_787_1728.Png": {
            "h": 787,
            "result": 1,
            "w": 1728,
            "weight": 0.8857421875
        },
        "2018-03-26-22-52-06-345I1_787_1856.Png": {
            "h": 787,
            "result": 1,
            "w": 1856,
            "weight": 1.0
        },
        "2018-03-26-22-52-06-345I1_787_1984.Png": {
            "h": 787,
            "result": 1,
            "w": 1984,
            "weight": 1.0
        },
        "2018-03-26-22-52-06-345I1_787_2112.Png": {
            "h": 787,
            "result": 1,
            "w": 2112,
            "weight": 1.0
        },
        "2018-03-26-22-52-06-345I1_787_2240.Png": {
            "h": 787,
            "result": 1,
            "w": 2240,
            "weight": 1.0
        },
        "2018-03-26-22-52-06-345I1_787_2368.Png": {
            "h": 787,
            "result": 1,
            "w": 2368,
            "weight": 1.0
        },
        "2018-03-26-22-52-06-345I1_787_2496.Png": {
            "h": 787,
            "result": 1,
            "w": 2496,
            "weight": 1.0
        },
        "2018-03-26-22-52-06-345I1_787_2624.Png": {
            "h": 787,
            "result": 1,
            "w": 2624,
            "weight": 0.9462890625
        },
        "2018-03-26-22-52-06-345I1_915_1600.Png": {
            "h": 915,
            "result": 1,
            "w": 1600,
            "weight": 0.581298828125
        },
        "2018-03-26-22-52-06-345I1_915_1728.Png": {
            "h": 915,
            "result": 0,
            "w": 1728,
            "weight": 0.923828125
        },
        "2018-03-26-22-52-06-345I1_915_1856.Png": {
            "h": 915,
            "result": 1,
            "w": 1856,
            "weight": 1.0
        },
        "2018-03-26-22-52-06-345I1_915_1984.Png": {
            "h": 915,
            "result": 1,
            "w": 1984,
            "weight": 1.0
        },
        "2018-03-26-22-52-06-345I1_915_2112.Png": {
            "h": 915,
            "result": 1,
            "w": 2112,
            "weight": 1.0
        },
        "2018-03-26-22-52-06-345I1_915_2240.Png": {
            "h": 915,
            "result": 1,
            "w": 2240,
            "weight": 1.0
        },
        "2018-03-26-22-52-06-345I1_915_2368.Png": {
            "h": 915,
            "result": 0,
            "w": 2368,
            "weight": 1.0
        },
        "2018-03-26-22-52-06-345I1_915_2496.Png": {
            "h": 915,
            "result": 1,
            "w": 2496,
            "weight": 1.0
        },
        "2018-03-26-22-52-06-345I1_915_2624.Png": {
            "h": 915,
            "result": 1,
            "w": 2624,
            "weight": 1.0
        }
    },
    "2018-04-27-23-09-03-358I1.Png": {
        "2018-04-27-23-09-03-358I1_1095_0.Png": {
            "h": 1095,
            "result": 1,
            "w": 0,
            "weight": 0.85205078125
        },
        "2018-04-27-23-09-03-358I1_1095_1024.Png": {
            "h": 1095,
            "result": 1,
            "w": 1024,
            "weight": 1.0
        },
        "2018-04-27-23-09-03-358I1_1095_1152.Png": {
            "h": 1095,
            "result": 1,
            "w": 1152,
            "weight": 0.538330078125
        },
        "2018-04-27-23-09-03-358I1_1095_128.Png": {
            "h": 1095,
            "result": 1,
            "w": 128,
            "weight": 1.0
        },
        "2018-04-27-23-09-03-358I1_1095_256.Png": {
            "h": 1095,
            "result": 1,
            "w": 256,
            "weight": 1.0
        },
        "2018-04-27-23-09-03-358I1_1095_384.Png": {
            "h": 1095,
            "result": 1,
            "w": 384,
            "weight": 1.0
        },
        "2018-04-27-23-09-03-358I1_1095_512.Png": {
            "h": 1095,
            "result": 1,
            "w": 512,
            "weight": 0.46484375
        },
        "2018-04-27-23-09-03-358I1_1095_768.Png": {
            "h": 1095,
            "result": 1,
            "w": 768,
            "weight": 0.67724609375
        },
        "2018-04-27-23-09-03-358I1_1095_896.Png": {
            "h": 1095,
            "result": 1,
            "w": 896,
            "weight": 1.0
        },
        "2018-04-27-23-09-03-358I1_1223_0.Png": {
            "h": 1223,
            "result": 1,
            "w": 0,
            "weight": 0.28759765625
        },
        "2018-04-27-23-09-03-358I1_1223_1024.Png": {
            "h": 1223,
            "result": 1,
            "w": 1024,
            "weight": 0.929443359375
        },
        "2018-04-27-23-09-03-358I1_1223_128.Png": {
            "h": 1223,
            "result": 1,
            "w": 128,
            "weight": 1.0
        },
        "2018-04-27-23-09-03-358I1_1223_256.Png": {
            "h": 1223,
            "result": 1,
            "w": 256,
            "weight": 1.0
        },
        "2018-04-27-23-09-03-358I1_1223_384.Png": {
            "h": 1223,
            "result": 1,
            "w": 384,
            "weight": 0.9609375
        },
        "2018-04-27-23-09-03-358I1_1223_512.Png": {
            "h": 1223,
            "result": 1,
            "w": 512,
            "weight": 0.18017578125
        },
        "2018-04-27-23-09-03-358I1_1223_640.Png": {
            "h": 1223,
            "result": 1,
            "w": 640,
            "weight": 0.48828125
        },
        "2018-04-27-23-09-03-358I1_1223_768.Png": {
            "h": 1223,
            "result": 1,
            "w": 768,
            "weight": 0.833984375
        },
        "2018-04-27-23-09-03-358I1_1223_896.Png": {
            "h": 1223,
            "result": 1,
            "w": 896,
            "weight": 1.0
        },
        "2018-04-27-23-09-03-358I1_1351_0.Png": {
            "h": 1351,
            "result": 1,
            "w": 0,
            "weight": 0.287841796875
        },
        "2018-04-27-23-09-03-358I1_1351_1024.Png": {
            "h": 1351,
            "result": 1,
            "w": 1024,
            "weight": 0.821044921875
        },
        "2018-04-27-23-09-03-358I1_1351_128.Png": {
            "h": 1351,
            "result": 1,
            "w": 128,
            "weight": 1.0
        },
        "2018-04-27-23-09-03-358I1_1351_256.Png": {
            "h": 1351,
            "result": 1,
            "w": 256,
            "weight": 1.0
        },
        "2018-04-27-23-09-03-358I1_1351_384.Png": {
            "h": 1351,
            "result": 1,
            "w": 384,
            "weight": 0.9404296875
        },
        "2018-04-27-23-09-03-358I1_1351_512.Png": {
            "h": 1351,
            "result": 1,
            "w": 512,
            "weight": 0.906982421875
        },
        "2018-04-27-23-09-03-358I1_1351_640.Png": {
            "h": 1351,
            "result": 1,
            "w": 640,
            "weight": 1.0
        },
        "2018-04-27-23-09-03-358I1_1351_768.Png": {
            "h": 1351,
            "result": 1,
            "w": 768,
            "weight": 1.0
        },
        "2018-04-27-23-09-03-358I1_1351_896.Png": {
            "h": 1351,
            "result": 1,
            "w": 896,
            "weight": 1.0
        },
        "2018-04-27-23-09-03-358I1_1479_1024.Png": {
            "h": 1479,
            "result": 1,
            "w": 1024,
            "weight": 0.44287109375
        },
        "2018-04-27-23-09-03-358I1_1479_128.Png": {
            "h": 1479,
            "result": 1,
            "w": 128,
            "weight": 0.818359375
        },
        "2018-04-27-23-09-03-358I1_1479_256.Png": {
            "h": 1479,
            "result": 1,
            "w": 256,
            "weight": 1.0
        },
        "2018-04-27-23-09-03-358I1_1479_384.Png": {
            "h": 1479,
            "result": 1,
            "w": 384,
            "weight": 1.0
        },
        "2018-04-27-23-09-03-358I1_1479_512.Png": {
            "h": 1479,
            "result": 1,
            "w": 512,
            "weight": 1.0
        },
        "2018-04-27-23-09-03-358I1_1479_640.Png": {
            "h": 1479,
            "result": 1,
            "w": 640,
            "weight": 1.0
        },
        "2018-04-27-23-09-03-358I1_1479_768.Png": {
            "h": 1479,
            "result": 1,
            "w": 768,
            "weight": 1.0
        },
        "2018-04-27-23-09-03-358I1_1479_896.Png": {
            "h": 1479,
            "result": 1,
            "w": 896,
            "weight": 1.0
        },
        "2018-04-27-23-09-03-358I1_1607_0.Png": {
            "h": 1607,
            "result": 1,
            "w": 0,
            "weight": 0.600341796875
        },
        "2018-04-27-23-09-03-358I1_1607_1024.Png": {
            "h": 1607,
            "result": 1,
            "w": 1024,
            "weight": 0.5546875
        },
        "2018-04-27-23-09-03-358I1_1607_128.Png": {
            "h": 1607,
            "result": 1,
            "w": 128,
            "weight": 1.0
        },
        "2018-04-27-23-09-03-358I1_1607_256.Png": {
            "h": 1607,
            "result": 1,
            "w": 256,
            "weight": 1.0
        },
        "2018-04-27-23-09-03-358I1_1607_384.Png": {
            "h": 1607,
            "result": 1,
            "w": 384,
            "weight": 1.0
        },
        "2018-04-27-23-09-03-358I1_1607_512.Png": {
            "h": 1607,
            "result": 1,
            "w": 512,
            "weight": 1.0
        },
        "2018-04-27-23-09-03-358I1_1607_640.Png": {
            "h": 1607,
            "result": 1,
            "w": 640,
            "weight": 1.0
        },
        "2018-04-27-23-09-03-358I1_1607_768.Png": {
            "h": 1607,
            "result": 1,
            "w": 768,
            "weight": 1.0
        },
        "2018-04-27-23-09-03-358I1_1607_896.Png": {
            "h": 1607,
            "result": 1,
            "w": 896,
            "weight": 0.9248046875
        },
        "2018-04-27-23-09-03-358I1_1735_0.Png": {
            "h": 1735,
            "result": 1,
            "w": 0,
            "weight": 0.962646484375
        },
        "2018-04-27-23-09-03-358I1_1735_128.Png": {
            "h": 1735,
            "result": 1,
            "w": 128,
            "weight": 0.6259765625
        },
        "2018-04-27-23-09-03-358I1_1735_256.Png": {
            "h": 1735,
            "result": 1,
            "w": 256,
            "weight": 0.5625
        },
        "2018-04-27-23-09-03-358I1_1735_384.Png": {
            "h": 1735,
            "result": 1,
            "w": 384,
            "weight": 0.823974609375
        },
        "2018-04-27-23-09-03-358I1_1735_512.Png": {
            "h": 1735,
            "result": 1,
            "w": 512,
            "weight": 0.98388671875
        },
        "2018-04-27-23-09-03-358I1_1735_640.Png": {
            "h": 1735,
            "result": 1,
            "w": 640,
            "weight": 0.899658203125
        },
        "2018-04-27-23-09-03-358I1_1735_768.Png": {
            "h": 1735,
            "result": 1,
            "w": 768,
            "weight": 0.585205078125
        },
        "2018-04-27-23-09-03-358I1_1735_896.Png": {
            "h": 1735,
            "result": 1,
            "w": 896,
            "weight": 0.378662109375
        },
        "2018-04-27-23-09-03-358I1_1863_128.Png": {
            "h": 1863,
            "result": 0,
            "w": 128,
            "weight": 0.3701171875
        },
        "2018-04-27-23-09-03-358I1_1863_256.Png": {
            "h": 1863,
            "result": 0,
            "w": 256,
            "weight": 0.595703125
        },
        "2018-04-27-23-09-03-358I1_1863_384.Png": {
            "h": 1863,
            "result": 0,
            "w": 384,
            "weight": 0.71484375
        },
        "2018-04-27-23-09-03-358I1_1863_512.Png": {
            "h": 1863,
            "result": 0,
            "w": 512,
            "weight": 0.358642578125
        },
        "2018-04-27-23-09-03-358I1_1991_128.Png": {
            "h": 1991,
            "result": 0,
            "w": 128,
            "weight": 0.685546875
        },
        "2018-04-27-23-09-03-358I1_1991_256.Png": {
            "h": 1991,
            "result": 0,
            "w": 256,
            "weight": 0.7119140625
        },
        "2018-04-27-23-09-03-358I1_1991_384.Png": {
            "h": 1991,
            "result": 0,
            "w": 384,
            "weight": 0.879638671875
        },
        "2018-04-27-23-09-03-358I1_1991_512.Png": {
            "h": 1991,
            "result": 0,
            "w": 512,
            "weight": 0.313720703125
        },
        "2018-04-27-23-09-03-358I1_199_0.Png": {
            "h": 199,
            "result": 1,
            "w": 0,
            "weight": 0.606689453125
        },
        "2018-04-27-23-09-03-358I1_199_128.Png": {
            "h": 199,
            "result": 1,
            "w": 128,
            "weight": 0.38671875
        },
        "2018-04-27-23-09-03-358I1_199_512.Png": {
            "h": 199,
            "result": 1,
            "w": 512,
            "weight": 0.62646484375
        },
        "2018-04-27-23-09-03-358I1_199_640.Png": {
            "h": 199,
            "result": 1,
            "w": 640,
            "weight": 0.798828125
        },
        "2018-04-27-23-09-03-358I1_199_768.Png": {
            "h": 199,
            "result": 1,
            "w": 768,
            "weight": 0.671630859375
        },
        "2018-04-27-23-09-03-358I1_327_0.Png": {
            "h": 327,
            "result": 1,
            "w": 0,
            "weight": 0.96875
        },
        "2018-04-27-23-09-03-358I1_327_128.Png": {
            "h": 327,
            "result": 1,
            "w": 128,
            "weight": 1.0
        },
        "2018-04-27-23-09-03-358I1_327_256.Png": {
            "h": 327,
            "result": 1,
            "w": 256,
            "weight": 0.3408203125
        },
        "2018-04-27-23-09-03-358I1_327_512.Png": {
            "h": 327,
            "result": 1,
            "w": 512,
            "weight": 0.792236328125
        },
        "2018-04-27-23-09-03-358I1_327_640.Png": {
            "h": 327,
            "result": 1,
            "w": 640,
            "weight": 1.0
        },
        "2018-04-27-23-09-03-358I1_327_768.Png": {
            "h": 327,
            "result": 1,
            "w": 768,
            "weight": 0.903564453125
        },
        "2018-04-27-23-09-03-358I1_455_0.Png": {
            "h": 455,
            "result": 1,
            "w": 0,
            "weight": 0.934326171875
        },
        "2018-04-27-23-09-03-358I1_455_1024.Png": {
            "h": 455,
            "result": 1,
            "w": 1024,
            "weight": 0.335693359375
        },
        "2018-04-27-23-09-03-358I1_455_128.Png": {
            "h": 455,
            "result": 1,
            "w": 128,
            "weight": 1.0
        },
        "2018-04-27-23-09-03-358I1_455_256.Png": {
            "h": 455,
            "result": 1,
            "w": 256,
            "weight": 1.0
        },
        "2018-04-27-23-09-03-358I1_455_384.Png": {
            "h": 455,
            "result": 1,
            "w": 384,
            "weight": 0.486083984375
        },
        "2018-04-27-23-09-03-358I1_455_512.Png": {
            "h": 455,
            "result": 1,
            "w": 512,
            "weight": 0.9482421875
        },
        "2018-04-27-23-09-03-358I1_455_640.Png": {
            "h": 455,
            "result": 1,
            "w": 640,
            "weight": 0.873046875
        },
        "2018-04-27-23-09-03-358I1_455_768.Png": {
            "h": 455,
            "result": 1,
            "w": 768,
            "weight": 1.0
        },
        "2018-04-27-23-09-03-358I1_455_896.Png": {
            "h": 455,
            "result": 1,
            "w": 896,
            "weight": 0.755615234375
        },
        "2018-04-27-23-09-03-358I1_583_0.Png": {
            "h": 583,
            "result": 1,
            "w": 0,
            "weight": 0.616943359375
        },
        "2018-04-27-23-09-03-358I1_583_1024.Png": {
            "h": 583,
            "result": 1,
            "w": 1024,
            "weight": 0.945556640625
        },
        "2018-04-27-23-09-03-358I1_583_1152.Png": {
            "h": 583,
            "result": 1,
            "w": 1152,
            "weight": 0.994873046875
        },
        "2018-04-27-23-09-03-358I1_583_128.Png": {
            "h": 583,
            "result": 1,
            "w": 128,
            "weight": 1.0
        },
        "2018-04-27-23-09-03-358I1_583_1280.Png": {
            "h": 583,
            "result": 1,
            "w": 1280,
            "weight": 0.358154296875
        },
        "2018-04-27-23-09-03-358I1_583_256.Png": {
            "h": 583,
            "result": 1,
            "w": 256,
            "weight": 1.0
        },
        "2018-04-27-23-09-03-358I1_583_384.Png": {
            "h": 583,
            "result": 1,
            "w": 384,
            "weight": 0.8662109375
        },
        "2018-04-27-23-09-03-358I1_583_512.Png": {
            "h": 583,
            "result": 1,
            "w": 512,
            "weight": 0.924072265625
        },
        "2018-04-27-23-09-03-358I1_583_640.Png": {
            "h": 583,
            "result": 1,
            "w": 640,
            "weight": 1.0
        },
        "2018-04-27-23-09-03-358I1_583_768.Png": {
            "h": 583,
            "result": 1,
            "w": 768,
            "weight": 1.0
        },
        "2018-04-27-23-09-03-358I1_583_896.Png": {
            "h": 583,
            "result": 1,
            "w": 896,
            "weight": 1.0
        },
        "2018-04-27-23-09-03-358I1_711_0.Png": {
            "h": 711,
            "result": 1,
            "w": 0,
            "weight": 0.96826171875
        },
        "2018-04-27-23-09-03-358I1_711_1024.Png": {
            "h": 711,
            "result": 1,
            "w": 1024,
            "weight": 1.0
        },
        "2018-04-27-23-09-03-358I1_711_1152.Png": {
            "h": 711,
            "result": 1,
            "w": 1152,
            "weight": 1.0
        },
        "2018-04-27-23-09-03-358I1_711_128.Png": {
            "h": 711,
            "result": 1,
            "w": 128,
            "weight": 0.9658203125
        },
        "2018-04-27-23-09-03-358I1_711_1280.Png": {
            "h": 711,
            "result": 1,
            "w": 1280,
            "weight": 0.419189453125
        },
        "2018-04-27-23-09-03-358I1_711_256.Png": {
            "h": 711,
            "result": 1,
            "w": 256,
            "weight": 1.0
        },
        "2018-04-27-23-09-03-358I1_711_384.Png": {
            "h": 711,
            "result": 1,
            "w": 384,
            "weight": 1.0
        },
        "2018-04-27-23-09-03-358I1_711_512.Png": {
            "h": 711,
            "result": 1,
            "w": 512,
            "weight": 1.0
        },
        "2018-04-27-23-09-03-358I1_711_640.Png": {
            "h": 711,
            "result": 1,
            "w": 640,
            "weight": 1.0
        },
        "2018-04-27-23-09-03-358I1_711_768.Png": {
            "h": 711,
            "result": 1,
            "w": 768,
            "weight": 1.0
        },
        "2018-04-27-23-09-03-358I1_711_896.Png": {
            "h": 711,
            "result": 1,
            "w": 896,
            "weight": 1.0
        },
        "2018-04-27-23-09-03-358I1_839_0.Png": {
            "h": 839,
            "result": 1,
            "w": 0,
            "weight": 0.96875
        },
        "2018-04-27-23-09-03-358I1_839_1024.Png": {
            "h": 839,
            "result": 1,
            "w": 1024,
            "weight": 1.0
        },
        "2018-04-27-23-09-03-358I1_839_1152.Png": {
            "h": 839,
            "result": 1,
            "w": 1152,
            "weight": 1.0
        },
        "2018-04-27-23-09-03-358I1_839_128.Png": {
            "h": 839,
            "result": 1,
            "w": 128,
            "weight": 1.0
        },
        "2018-04-27-23-09-03-358I1_839_1280.Png": {
            "h": 839,
            "result": 1,
            "w": 1280,
            "weight": 0.353759765625
        },
        "2018-04-27-23-09-03-358I1_839_256.Png": {
            "h": 839,
            "result": 1,
            "w": 256,
            "weight": 1.0
        },
        "2018-04-27-23-09-03-358I1_839_384.Png": {
            "h": 839,
            "result": 1,
            "w": 384,
            "weight": 1.0
        },
        "2018-04-27-23-09-03-358I1_839_512.Png": {
            "h": 839,
            "result": 1,
            "w": 512,
            "weight": 1.0
        },
        "2018-04-27-23-09-03-358I1_839_640.Png": {
            "h": 839,
            "result": 1,
            "w": 640,
            "weight": 1.0
        },
        "2018-04-27-23-09-03-358I1_839_768.Png": {
            "h": 839,
            "result": 1,
            "w": 768,
            "weight": 1.0
        },
        "2018-04-27-23-09-03-358I1_839_896.Png": {
            "h": 839,
            "result": 1,
            "w": 896,
            "weight": 1.0
        },
        "2018-04-27-23-09-03-358I1_967_0.Png": {
            "h": 967,
            "result": 1,
            "w": 0,
            "weight": 0.96875
        },
        "2018-04-27-23-09-03-358I1_967_1024.Png": {
            "h": 967,
            "result": 1,
            "w": 1024,
            "weight": 1.0
        },
        "2018-04-27-23-09-03-358I1_967_1152.Png": {
            "h": 967,
            "result": 1,
            "w": 1152,
            "weight": 0.965087890625
        },
        "2018-04-27-23-09-03-358I1_967_128.Png": {
            "h": 967,
            "result": 1,
            "w": 128,
            "weight": 1.0
        },
        "2018-04-27-23-09-03-358I1_967_256.Png": {
            "h": 967,
            "result": 1,
            "w": 256,
            "weight": 1.0
        },
        "2018-04-27-23-09-03-358I1_967_384.Png": {
            "h": 967,
            "result": 1,
            "w": 384,
            "weight": 1.0
        },
        "2018-04-27-23-09-03-358I1_967_512.Png": {
            "h": 967,
            "result": 1,
            "w": 512,
            "weight": 0.923583984375
        },
        "2018-04-27-23-09-03-358I1_967_640.Png": {
            "h": 967,
            "result": 1,
            "w": 640,
            "weight": 0.560546875
        },
        "2018-04-27-23-09-03-358I1_967_768.Png": {
            "h": 967,
            "result": 1,
            "w": 768,
            "weight": 0.55908203125
        },
        "2018-04-27-23-09-03-358I1_967_896.Png": {
            "h": 967,
            "result": 1,
            "w": 896,
            "weight": 1.0
        }
    },
    "2018-05-09-16-45-50-464I1.Png": {
        "2018-05-09-16-45-50-464I1_1053_1472.Png": {
            "h": 1053,
            "result": 1,
            "w": 1472,
            "weight": 0.11376953125
        },
        "2018-05-09-16-45-50-464I1_1053_1600.Png": {
            "h": 1053,
            "result": 1,
            "w": 1600,
            "weight": 1.0
        },
        "2018-05-09-16-45-50-464I1_1053_1728.Png": {
            "h": 1053,
            "result": 1,
            "w": 1728,
            "weight": 1.0
        },
        "2018-05-09-16-45-50-464I1_1053_1856.Png": {
            "h": 1053,
            "result": 1,
            "w": 1856,
            "weight": 1.0
        },
        "2018-05-09-16-45-50-464I1_1053_1984.Png": {
            "h": 1053,
            "result": 1,
            "w": 1984,
            "weight": 1.0
        },
        "2018-05-09-16-45-50-464I1_1053_2112.Png": {
            "h": 1053,
            "result": 1,
            "w": 2112,
            "weight": 1.0
        },
        "2018-05-09-16-45-50-464I1_1053_2240.Png": {
            "h": 1053,
            "result": 1,
            "w": 2240,
            "weight": 1.0
        },
        "2018-05-09-16-45-50-464I1_1053_2368.Png": {
            "h": 1053,
            "result": 1,
            "w": 2368,
            "weight": 1.0
        },
        "2018-05-09-16-45-50-464I1_1053_2496.Png": {
            "h": 1053,
            "result": 1,
            "w": 2496,
            "weight": 0.465576171875
        },
        "2018-05-09-16-45-50-464I1_1181_1472.Png": {
            "h": 1181,
            "result": 1,
            "w": 1472,
            "weight": 0.143310546875
        },
        "2018-05-09-16-45-50-464I1_1181_1600.Png": {
            "h": 1181,
            "result": 1,
            "w": 1600,
            "weight": 0.9970703125
        },
        "2018-05-09-16-45-50-464I1_1181_1728.Png": {
            "h": 1181,
            "result": 1,
            "w": 1728,
            "weight": 1.0
        },
        "2018-05-09-16-45-50-464I1_1181_1856.Png": {
            "h": 1181,
            "result": 1,
            "w": 1856,
            "weight": 1.0
        },
        "2018-05-09-16-45-50-464I1_1181_1984.Png": {
            "h": 1181,
            "result": 1,
            "w": 1984,
            "weight": 1.0
        },
        "2018-05-09-16-45-50-464I1_1181_2112.Png": {
            "h": 1181,
            "result": 1,
            "w": 2112,
            "weight": 1.0
        },
        "2018-05-09-16-45-50-464I1_1181_2240.Png": {
            "h": 1181,
            "result": 1,
            "w": 2240,
            "weight": 1.0
        },
        "2018-05-09-16-45-50-464I1_1181_2368.Png": {
            "h": 1181,
            "result": 1,
            "w": 2368,
            "weight": 0.929443359375
        },
        "2018-05-09-16-45-50-464I1_1181_2496.Png": {
            "h": 1181,
            "result": 1,
            "w": 2496,
            "weight": 0.171142578125
        },
        "2018-05-09-16-45-50-464I1_1309_1600.Png": {
            "h": 1309,
            "result": 1,
            "w": 1600,
            "weight": 0.9267578125
        },
        "2018-05-09-16-45-50-464I1_1309_1728.Png": {
            "h": 1309,
            "result": 1,
            "w": 1728,
            "weight": 1.0
        },
        "2018-05-09-16-45-50-464I1_1309_1856.Png": {
            "h": 1309,
            "result": 1,
            "w": 1856,
            "weight": 1.0
        },
        "2018-05-09-16-45-50-464I1_1309_1984.Png": {
            "h": 1309,
            "result": 1,
            "w": 1984,
            "weight": 1.0
        },
        "2018-05-09-16-45-50-464I1_1309_2112.Png": {
            "h": 1309,
            "result": 1,
            "w": 2112,
            "weight": 0.9951171875
        },
        "2018-05-09-16-45-50-464I1_1309_2240.Png": {
            "h": 1309,
            "result": 1,
            "w": 2240,
            "weight": 0.910888671875
        },
        "2018-05-09-16-45-50-464I1_1309_2368.Png": {
            "h": 1309,
            "result": 1,
            "w": 2368,
            "weight": 0.904541015625
        },
        "2018-05-09-16-45-50-464I1_1309_2496.Png": {
            "h": 1309,
            "result": 1,
            "w": 2496,
            "weight": 0.5078125
        },
        "2018-05-09-16-45-50-464I1_1437_1472.Png": {
            "h": 1437,
            "result": 1,
            "w": 1472,
            "weight": 0.818359375
        },
        "2018-05-09-16-45-50-464I1_1437_1600.Png": {
            "h": 1437,
            "result": 1,
            "w": 1600,
            "weight": 1.0
        },
        "2018-05-09-16-45-50-464I1_1437_1728.Png": {
            "h": 1437,
            "result": 1,
            "w": 1728,
            "weight": 1.0
        },
        "2018-05-09-16-45-50-464I1_1437_1856.Png": {
            "h": 1437,
            "result": 1,
            "w": 1856,
            "weight": 1.0
        },
        "2018-05-09-16-45-50-464I1_1437_1984.Png": {
            "h": 1437,
            "result": 1,
            "w": 1984,
            "weight": 1.0
        },
        "2018-05-09-16-45-50-464I1_1437_2112.Png": {
            "h": 1437,
            "result": 1,
            "w": 2112,
            "weight": 0.94140625
        },
        "2018-05-09-16-45-50-464I1_1437_2240.Png": {
            "h": 1437,
            "result": 1,
            "w": 2240,
            "weight": 0.733642578125
        },
        "2018-05-09-16-45-50-464I1_1437_2368.Png": {
            "h": 1437,
            "result": 1,
            "w": 2368,
            "weight": 0.652587890625
        },
        "2018-05-09-16-45-50-464I1_1565_1472.Png": {
            "h": 1565,
            "result": 1,
            "w": 1472,
            "weight": 0.4833984375
        },
        "2018-05-09-16-45-50-464I1_1565_1600.Png": {
            "h": 1565,
            "result": 1,
            "w": 1600,
            "weight": 0.8115234375
        },
        "2018-05-09-16-45-50-464I1_1565_1728.Png": {
            "h": 1565,
            "result": 1,
            "w": 1728,
            "weight": 0.939453125
        },
        "2018-05-09-16-45-50-464I1_1565_1856.Png": {
            "h": 1565,
            "result": 1,
            "w": 1856,
            "weight": 1.0
        },
        "2018-05-09-16-45-50-464I1_1565_1984.Png": {
            "h": 1565,
            "result": 1,
            "w": 1984,
            "weight": 1.0
        },
        "2018-05-09-16-45-50-464I1_1565_2112.Png": {
            "h": 1565,
            "result": 1,
            "w": 2112,
            "weight": 0.99267578125
        },
        "2018-05-09-16-45-50-464I1_1565_2240.Png": {
            "h": 1565,
            "result": 1,
            "w": 2240,
            "weight": 1.0
        },
        "2018-05-09-16-45-50-464I1_1565_2368.Png": {
            "h": 1565,
            "result": 1,
            "w": 2368,
            "weight": 0.778076171875
        },
        "2018-05-09-16-45-50-464I1_157_1600.Png": {
            "h": 157,
            "result": 1,
            "w": 1600,
            "weight": 0.248291015625
        },
        "2018-05-09-16-45-50-464I1_157_2112.Png": {
            "h": 157,
            "result": 1,
            "w": 2112,
            "weight": 0.345458984375
        },
        "2018-05-09-16-45-50-464I1_157_2240.Png": {
            "h": 157,
            "result": 1,
            "w": 2240,
            "weight": 0.53515625
        },
        "2018-05-09-16-45-50-464I1_157_2368.Png": {
            "h": 157,
            "result": 1,
            "w": 2368,
            "weight": 0.60107421875
        },
        "2018-05-09-16-45-50-464I1_1693_1472.Png": {
            "h": 1693,
            "result": 1,
            "w": 1472,
            "weight": 0.2451171875
        },
        "2018-05-09-16-45-50-464I1_1693_1600.Png": {
            "h": 1693,
            "result": 1,
            "w": 1600,
            "weight": 1.0
        },
        "2018-05-09-16-45-50-464I1_1693_1728.Png": {
            "h": 1693,
            "result": 1,
            "w": 1728,
            "weight": 1.0
        },
        "2018-05-09-16-45-50-464I1_1693_1856.Png": {
            "h": 1693,
            "result": 1,
            "w": 1856,
            "weight": 0.723388671875
        },
        "2018-05-09-16-45-50-464I1_1693_1984.Png": {
            "h": 1693,
            "result": 1,
            "w": 1984,
            "weight": 0.5458984375
        },
        "2018-05-09-16-45-50-464I1_1693_2112.Png": {
            "h": 1693,
            "result": 1,
            "w": 2112,
            "weight": 0.50390625
        },
        "2018-05-09-16-45-50-464I1_1693_2240.Png": {
            "h": 1693,
            "result": 1,
            "w": 2240,
            "weight": 0.563720703125
        },
        "2018-05-09-16-45-50-464I1_1693_2368.Png": {
            "h": 1693,
            "result": 1,
            "w": 2368,
            "weight": 0.2333984375
        },
        "2018-05-09-16-45-50-464I1_1821_1600.Png": {
            "h": 1821,
            "result": 1,
            "w": 1600,
            "weight": 0.28515625
        },
        "2018-05-09-16-45-50-464I1_1821_1728.Png": {
            "h": 1821,
            "result": 1,
            "w": 1728,
            "weight": 0.6474609375
        },
        "2018-05-09-16-45-50-464I1_1821_1856.Png": {
            "h": 1821,
            "result": 1,
            "w": 1856,
            "weight": 0.427001953125
        },
        "2018-05-09-16-45-50-464I1_1821_2112.Png": {
            "h": 1821,
            "result": 1,
            "w": 2112,
            "weight": 0.11669921875
        },
        "2018-05-09-16-45-50-464I1_285_1472.Png": {
            "h": 285,
            "result": 1,
            "w": 1472,
            "weight": 0.569580078125
        },
        "2018-05-09-16-45-50-464I1_285_1600.Png": {
            "h": 285,
            "result": 1,
            "w": 1600,
            "weight": 0.995849609375
        },
        "2018-05-09-16-45-50-464I1_285_1728.Png": {
            "h": 285,
            "result": 1,
            "w": 1728,
            "weight": 0.747314453125
        },
        "2018-05-09-16-45-50-464I1_285_2112.Png": {
            "h": 285,
            "result": 1,
            "w": 2112,
            "weight": 0.947509765625
        },
        "2018-05-09-16-45-50-464I1_285_2240.Png": {
            "h": 285,
            "result": 1,
            "w": 2240,
            "weight": 0.9267578125
        },
        "2018-05-09-16-45-50-464I1_285_2368.Png": {
            "h": 285,
            "result": 1,
            "w": 2368,
            "weight": 0.692626953125
        },
        "2018-05-09-16-45-50-464I1_413_1472.Png": {
            "h": 413,
            "result": 1,
            "w": 1472,
            "weight": 0.349609375
        },
        "2018-05-09-16-45-50-464I1_413_1600.Png": {
            "h": 413,
            "result": 1,
            "w": 1600,
            "weight": 1.0
        },
        "2018-05-09-16-45-50-464I1_413_1728.Png": {
            "h": 413,
            "result": 1,
            "w": 1728,
            "weight": 0.982421875
        },
        "2018-05-09-16-45-50-464I1_413_1856.Png": {
            "h": 413,
            "result": 1,
            "w": 1856,
            "weight": 0.598876953125
        },
        "2018-05-09-16-45-50-464I1_413_1984.Png": {
            "h": 413,
            "result": 1,
            "w": 1984,
            "weight": 0.326171875
        },
        "2018-05-09-16-45-50-464I1_413_2112.Png": {
            "h": 413,
            "result": 1,
            "w": 2112,
            "weight": 0.982421875
        },
        "2018-05-09-16-45-50-464I1_413_2240.Png": {
            "h": 413,
            "result": 1,
            "w": 2240,
            "weight": 1.0
        },
        "2018-05-09-16-45-50-464I1_413_2368.Png": {
            "h": 413,
            "result": 1,
            "w": 2368,
            "weight": 0.980712890625
        },
        "2018-05-09-16-45-50-464I1_413_2496.Png": {
            "h": 413,
            "result": 1,
            "w": 2496,
            "weight": 0.2197265625
        },
        "2018-05-09-16-45-50-464I1_541_1472.Png": {
            "h": 541,
            "result": 1,
            "w": 1472,
            "weight": 0.168212890625
        },
        "2018-05-09-16-45-50-464I1_541_1600.Png": {
            "h": 541,
            "result": 1,
            "w": 1600,
            "weight": 0.8662109375
        },
        "2018-05-09-16-45-50-464I1_541_1728.Png": {
            "h": 541,
            "result": 1,
            "w": 1728,
            "weight": 1.0
        },
        "2018-05-09-16-45-50-464I1_541_1856.Png": {
            "h": 541,
            "result": 1,
            "w": 1856,
            "weight": 0.918212890625
        },
        "2018-05-09-16-45-50-464I1_541_1984.Png": {
            "h": 541,
            "result": 1,
            "w": 1984,
            "weight": 0.697021484375
        },
        "2018-05-09-16-45-50-464I1_541_2112.Png": {
            "h": 541,
            "result": 1,
            "w": 2112,
            "weight": 1.0
        },
        "2018-05-09-16-45-50-464I1_541_2240.Png": {
            "h": 541,
            "result": 1,
            "w": 2240,
            "weight": 1.0
        },
        "2018-05-09-16-45-50-464I1_541_2368.Png": {
            "h": 541,
            "result": 1,
            "w": 2368,
            "weight": 1.0
        },
        "2018-05-09-16-45-50-464I1_541_2496.Png": {
            "h": 541,
            "result": 1,
            "w": 2496,
            "weight": 1.0
        },
        "2018-05-09-16-45-50-464I1_541_2624.Png": {
            "h": 541,
            "result": 1,
            "w": 2624,
            "weight": 0.574951171875
        },
        "2018-05-09-16-45-50-464I1_669_1472.Png": {
            "h": 669,
            "result": 1,
            "w": 1472,
            "weight": 0.81298828125
        },
        "2018-05-09-16-45-50-464I1_669_1600.Png": {
            "h": 669,
            "result": 1,
            "w": 1600,
            "weight": 1.0
        },
        "2018-05-09-16-45-50-464I1_669_1728.Png": {
            "h": 669,
            "result": 1,
            "w": 1728,
            "weight": 1.0
        },
        "2018-05-09-16-45-50-464I1_669_1856.Png": {
            "h": 669,
            "result": 1,
            "w": 1856,
            "weight": 1.0
        },
        "2018-05-09-16-45-50-464I1_669_1984.Png": {
            "h": 669,
            "result": 1,
            "w": 1984,
            "weight": 1.0
        },
        "2018-05-09-16-45-50-464I1_669_2112.Png": {
            "h": 669,
            "result": 1,
            "w": 2112,
            "weight": 1.0
        },
        "2018-05-09-16-45-50-464I1_669_2240.Png": {
            "h": 669,
            "result": 1,
            "w": 2240,
            "weight": 1.0
        },
        "2018-05-09-16-45-50-464I1_669_2368.Png": {
            "h": 669,
            "result": 1,
            "w": 2368,
            "weight": 1.0
        },
        "2018-05-09-16-45-50-464I1_669_2496.Png": {
            "h": 669,
            "result": 1,
            "w": 2496,
            "weight": 0.989501953125
        },
        "2018-05-09-16-45-50-464I1_669_2624.Png": {
            "h": 669,
            "result": 1,
            "w": 2624,
            "weight": 0.708740234375
        },
        "2018-05-09-16-45-50-464I1_797_1472.Png": {
            "h": 797,
            "result": 1,
            "w": 1472,
            "weight": 0.744873046875
        },
        "2018-05-09-16-45-50-464I1_797_1600.Png": {
            "h": 797,
            "result": 1,
            "w": 1600,
            "weight": 1.0
        },
        "2018-05-09-16-45-50-464I1_797_1728.Png": {
            "h": 797,
            "result": 1,
            "w": 1728,
            "weight": 1.0
        },
        "2018-05-09-16-45-50-464I1_797_1856.Png": {
            "h": 797,
            "result": 1,
            "w": 1856,
            "weight": 1.0
        },
        "2018-05-09-16-45-50-464I1_797_1984.Png": {
            "h": 797,
            "result": 1,
            "w": 1984,
            "weight": 1.0
        },
        "2018-05-09-16-45-50-464I1_797_2112.Png": {
            "h": 797,
            "result": 1,
            "w": 2112,
            "weight": 1.0
        },
        "2018-05-09-16-45-50-464I1_797_2240.Png": {
            "h": 797,
            "result": 1,
            "w": 2240,
            "weight": 1.0
        },
        "2018-05-09-16-45-50-464I1_797_2368.Png": {
            "h": 797,
            "result": 1,
            "w": 2368,
            "weight": 1.0
        },
        "2018-05-09-16-45-50-464I1_797_2496.Png": {
            "h": 797,
            "result": 1,
            "w": 2496,
            "weight": 0.62109375
        },
        "2018-05-09-16-45-50-464I1_797_2624.Png": {
            "h": 797,
            "result": 1,
            "w": 2624,
            "weight": 0.531005859375
        },
        "2018-05-09-16-45-50-464I1_925_1472.Png": {
            "h": 925,
            "result": 1,
            "w": 1472,
            "weight": 0.53662109375
        },
        "2018-05-09-16-45-50-464I1_925_1600.Png": {
            "h": 925,
            "result": 1,
            "w": 1600,
            "weight": 1.0
        },
        "2018-05-09-16-45-50-464I1_925_1728.Png": {
            "h": 925,
            "result": 1,
            "w": 1728,
            "weight": 1.0
        },
        "2018-05-09-16-45-50-464I1_925_1856.Png": {
            "h": 925,
            "result": 1,
            "w": 1856,
            "weight": 0.96484375
        },
        "2018-05-09-16-45-50-464I1_925_1984.Png": {
            "h": 925,
            "result": 1,
            "w": 1984,
            "weight": 1.0
        },
        "2018-05-09-16-45-50-464I1_925_2112.Png": {
            "h": 925,
            "result": 1,
            "w": 2112,
            "weight": 1.0
        },
        "2018-05-09-16-45-50-464I1_925_2240.Png": {
            "h": 925,
            "result": 1,
            "w": 2240,
            "weight": 1.0
        },
        "2018-05-09-16-45-50-464I1_925_2368.Png": {
            "h": 925,
            "result": 1,
            "w": 2368,
            "weight": 1.0
        },
        "2018-05-09-16-45-50-464I1_925_2496.Png": {
            "h": 925,
            "result": 1,
            "w": 2496,
            "weight": 0.751708984375
        },
        "2018-05-09-16-45-50-464I1_925_2624.Png": {
            "h": 925,
            "result": 1,
            "w": 2624,
            "weight": 0.199951171875
        }
    },
    "2018-05-10-00-43-50-818I1.Png": {
        "2018-05-10-00-43-50-818I1_1059_1600.Png": {
            "h": 1059,
            "result": 1,
            "w": 1600,
            "weight": 1.0
        },
        "2018-05-10-00-43-50-818I1_1059_1728.Png": {
            "h": 1059,
            "result": 1,
            "w": 1728,
            "weight": 1.0
        },
        "2018-05-10-00-43-50-818I1_1059_1856.Png": {
            "h": 1059,
            "result": 1,
            "w": 1856,
            "weight": 1.0
        },
        "2018-05-10-00-43-50-818I1_1059_1984.Png": {
            "h": 1059,
            "result": 1,
            "w": 1984,
            "weight": 1.0
        },
        "2018-05-10-00-43-50-818I1_1059_2112.Png": {
            "h": 1059,
            "result": 1,
            "w": 2112,
            "weight": 1.0
        },
        "2018-05-10-00-43-50-818I1_1059_2240.Png": {
            "h": 1059,
            "result": 1,
            "w": 2240,
            "weight": 1.0
        },
        "2018-05-10-00-43-50-818I1_1059_2368.Png": {
            "h": 1059,
            "result": 1,
            "w": 2368,
            "weight": 1.0
        },
        "2018-05-10-00-43-50-818I1_1059_2496.Png": {
            "h": 1059,
            "result": 1,
            "w": 2496,
            "weight": 1.0
        },
        "2018-05-10-00-43-50-818I1_1059_2624.Png": {
            "h": 1059,
            "result": 1,
            "w": 2624,
            "weight": 0.9677734375
        },
        "2018-05-10-00-43-50-818I1_1187_1472.Png": {
            "h": 1187,
            "result": 1,
            "w": 1472,
            "weight": 0.122802734375
        },
        "2018-05-10-00-43-50-818I1_1187_1600.Png": {
            "h": 1187,
            "result": 1,
            "w": 1600,
            "weight": 1.0
        },
        "2018-05-10-00-43-50-818I1_1187_1728.Png": {
            "h": 1187,
            "result": 1,
            "w": 1728,
            "weight": 1.0
        },
        "2018-05-10-00-43-50-818I1_1187_1856.Png": {
            "h": 1187,
            "result": 1,
            "w": 1856,
            "weight": 1.0
        },
        "2018-05-10-00-43-50-818I1_1187_1984.Png": {
            "h": 1187,
            "result": 1,
            "w": 1984,
            "weight": 1.0
        },
        "2018-05-10-00-43-50-818I1_1187_2112.Png": {
            "h": 1187,
            "result": 1,
            "w": 2112,
            "weight": 1.0
        },
        "2018-05-10-00-43-50-818I1_1187_2240.Png": {
            "h": 1187,
            "result": 1,
            "w": 2240,
            "weight": 1.0
        },
        "2018-05-10-00-43-50-818I1_1187_2368.Png": {
            "h": 1187,
            "result": 1,
            "w": 2368,
            "weight": 1.0
        },
        "2018-05-10-00-43-50-818I1_1187_2496.Png": {
            "h": 1187,
            "result": 1,
            "w": 2496,
            "weight": 0.86865234375
        },
        "2018-05-10-00-43-50-818I1_1187_2624.Png": {
            "h": 1187,
            "result": 1,
            "w": 2624,
            "weight": 0.1953125
        },
        "2018-05-10-00-43-50-818I1_1315_1600.Png": {
            "h": 1315,
            "result": 1,
            "w": 1600,
            "weight": 0.9033203125
        },
        "2018-05-10-00-43-50-818I1_1315_1728.Png": {
            "h": 1315,
            "result": 1,
            "w": 1728,
            "weight": 1.0
        },
        "2018-05-10-00-43-50-818I1_1315_1856.Png": {
            "h": 1315,
            "result": 1,
            "w": 1856,
            "weight": 1.0
        },
        "2018-05-10-00-43-50-818I1_1315_1984.Png": {
            "h": 1315,
            "result": 1,
            "w": 1984,
            "weight": 1.0
        },
        "2018-05-10-00-43-50-818I1_1315_2112.Png": {
            "h": 1315,
            "result": 1,
            "w": 2112,
            "weight": 1.0
        },
        "2018-05-10-00-43-50-818I1_1315_2240.Png": {
            "h": 1315,
            "result": 1,
            "w": 2240,
            "weight": 1.0
        },
        "2018-05-10-00-43-50-818I1_1315_2368.Png": {
            "h": 1315,
            "result": 1,
            "w": 2368,
            "weight": 1.0
        },
        "2018-05-10-00-43-50-818I1_1315_2496.Png": {
            "h": 1315,
            "result": 1,
            "w": 2496,
            "weight": 0.599365234375
        },
        "2018-05-10-00-43-50-818I1_1443_1472.Png": {
            "h": 1443,
            "result": 1,
            "w": 1472,
            "weight": 0.864990234375
        },
        "2018-05-10-00-43-50-818I1_1443_1600.Png": {
            "h": 1443,
            "result": 1,
            "w": 1600,
            "weight": 1.0
        },
        "2018-05-10-00-43-50-818I1_1443_1728.Png": {
            "h": 1443,
            "result": 1,
            "w": 1728,
            "weight": 1.0
        },
        "2018-05-10-00-43-50-818I1_1443_1856.Png": {
            "h": 1443,
            "result": 1,
            "w": 1856,
            "weight": 1.0
        },
        "2018-05-10-00-43-50-818I1_1443_1984.Png": {
            "h": 1443,
            "result": 1,
            "w": 1984,
            "weight": 1.0
        },
        "2018-05-10-00-43-50-818I1_1443_2112.Png": {
            "h": 1443,
            "result": 1,
            "w": 2112,
            "weight": 1.0
        },
        "2018-05-10-00-43-50-818I1_1443_2240.Png": {
            "h": 1443,
            "result": 1,
            "w": 2240,
            "weight": 1.0
        },
        "2018-05-10-00-43-50-818I1_1443_2368.Png": {
            "h": 1443,
            "result": 1,
            "w": 2368,
            "weight": 0.8291015625
        },
        "2018-05-10-00-43-50-818I1_1571_1472.Png": {
            "h": 1571,
            "result": 1,
            "w": 1472,
            "weight": 0.4306640625
        },
        "2018-05-10-00-43-50-818I1_1571_1600.Png": {
            "h": 1571,
            "result": 1,
            "w": 1600,
            "weight": 0.83203125
        },
        "2018-05-10-00-43-50-818I1_1571_1728.Png": {
            "h": 1571,
            "result": 1,
            "w": 1728,
            "weight": 0.9443359375
        },
        "2018-05-10-00-43-50-818I1_1571_1856.Png": {
            "h": 1571,
            "result": 1,
            "w": 1856,
            "weight": 1.0
        },
        "2018-05-10-00-43-50-818I1_1571_1984.Png": {
            "h": 1571,
            "result": 1,
            "w": 1984,
            "weight": 1.0
        },
        "2018-05-10-00-43-50-818I1_1571_2112.Png": {
            "h": 1571,
            "result": 1,
            "w": 2112,
            "weight": 0.9892578125
        },
        "2018-05-10-00-43-50-818I1_1571_2240.Png": {
            "h": 1571,
            "result": 1,
            "w": 2240,
            "weight": 1.0
        },
        "2018-05-10-00-43-50-818I1_1571_2368.Png": {
            "h": 1571,
            "result": 1,
            "w": 2368,
            "weight": 0.832275390625
        },
        "2018-05-10-00-43-50-818I1_163_1728.Png": {
            "h": 163,
            "result": 1,
            "w": 1728,
            "weight": 0.175537109375
        },
        "2018-05-10-00-43-50-818I1_163_2112.Png": {
            "h": 163,
            "result": 1,
            "w": 2112,
            "weight": 0.40625
        },
        "2018-05-10-00-43-50-818I1_163_2240.Png": {
            "h": 163,
            "result": 1,
            "w": 2240,
            "weight": 0.56640625
        },
        "2018-05-10-00-43-50-818I1_163_2368.Png": {
            "h": 163,
            "result": 1,
            "w": 2368,
            "weight": 0.6748046875
        },
        "2018-05-10-00-43-50-818I1_1699_1472.Png": {
            "h": 1699,
            "result": 1,
            "w": 1472,
            "weight": 0.248779296875
        },
        "2018-05-10-00-43-50-818I1_1699_1600.Png": {
            "h": 1699,
            "result": 1,
            "w": 1600,
            "weight": 0.9873046875
        },
        "2018-05-10-00-43-50-818I1_1699_1728.Png": {
            "h": 1699,
            "result": 1,
            "w": 1728,
            "weight": 0.9921875
        },
        "2018-05-10-00-43-50-818I1_1699_1856.Png": {
            "h": 1699,
            "result": 1,
            "w": 1856,
            "weight": 0.6953125
        },
        "2018-05-10-00-43-50-818I1_1699_1984.Png": {
            "h": 1699,
            "result": 0,
            "w": 1984,
            "weight": 0.5029296875
        },
        "2018-05-10-00-43-50-818I1_1699_2112.Png": {
            "h": 1699,
            "result": 1,
            "w": 2112,
            "weight": 0.494384765625
        },
        "2018-05-10-00-43-50-818I1_1699_2240.Png": {
            "h": 1699,
            "result": 1,
            "w": 2240,
            "weight": 0.50537109375
        },
        "2018-05-10-00-43-50-818I1_1699_2368.Png": {
            "h": 1699,
            "result": 1,
            "w": 2368,
            "weight": 0.108154296875
        },
        "2018-05-10-00-43-50-818I1_1827_1600.Png": {
            "h": 1827,
            "result": 1,
            "w": 1600,
            "weight": 0.2509765625
        },
        "2018-05-10-00-43-50-818I1_1827_1728.Png": {
            "h": 1827,
            "result": 1,
            "w": 1728,
            "weight": 0.6201171875
        },
        "2018-05-10-00-43-50-818I1_1827_1856.Png": {
            "h": 1827,
            "result": 1,
            "w": 1856,
            "weight": 0.45703125
        },
        "2018-05-10-00-43-50-818I1_291_1600.Png": {
            "h": 291,
            "result": 1,
            "w": 1600,
            "weight": 0.986328125
        },
        "2018-05-10-00-43-50-818I1_291_1728.Png": {
            "h": 291,
            "result": 1,
            "w": 1728,
            "weight": 0.988525390625
        },
        "2018-05-10-00-43-50-818I1_291_1856.Png": {
            "h": 291,
            "result": 1,
            "w": 1856,
            "weight": 0.16943359375
        },
        "2018-05-10-00-43-50-818I1_291_2112.Png": {
            "h": 291,
            "result": 1,
            "w": 2112,
            "weight": 0.966796875
        },
        "2018-05-10-00-43-50-818I1_291_2240.Png": {
            "h": 291,
            "result": 1,
            "w": 2240,
            "weight": 1.0
        },
        "2018-05-10-00-43-50-818I1_291_2368.Png": {
            "h": 291,
            "result": 1,
            "w": 2368,
            "weight": 0.888671875
        },
        "2018-05-10-00-43-50-818I1_419_1600.Png": {
            "h": 419,
            "result": 1,
            "w": 1600,
            "weight": 0.905029296875
        },
        "2018-05-10-00-43-50-818I1_419_1728.Png": {
            "h": 419,
            "result": 1,
            "w": 1728,
            "weight": 1.0
        },
        "2018-05-10-00-43-50-818I1_419_1856.Png": {
            "h": 419,
            "result": 1,
            "w": 1856,
            "weight": 0.86181640625
        },
        "2018-05-10-00-43-50-818I1_419_1984.Png": {
            "h": 419,
            "result": 1,
            "w": 1984,
            "weight": 0.3583984375
        },
        "2018-05-10-00-43-50-818I1_419_2112.Png": {
            "h": 419,
            "result": 1,
            "w": 2112,
            "weight": 0.9892578125
        },
        "2018-05-10-00-43-50-818I1_419_2240.Png": {
            "h": 419,
            "result": 1,
            "w": 2240,
            "weight": 1.0
        },
        "2018-05-10-00-43-50-818I1_419_2368.Png": {
            "h": 419,
            "result": 1,
            "w": 2368,
            "weight": 1.0
        },
        "2018-05-10-00-43-50-818I1_419_2496.Png": {
            "h": 419,
            "result": 1,
            "w": 2496,
            "weight": 0.669921875
        },
        "2018-05-10-00-43-50-818I1_419_2624.Png": {
            "h": 419,
            "result": 1,
            "w": 2624,
            "weight": 0.20703125
        },
        "2018-05-10-00-43-50-818I1_547_1472.Png": {
            "h": 547,
            "result": 1,
            "w": 1472,
            "weight": 0.201904296875
        },
        "2018-05-10-00-43-50-818I1_547_1600.Png": {
            "h": 547,
            "result": 1,
            "w": 1600,
            "weight": 0.678955078125
        },
        "2018-05-10-00-43-50-818I1_547_1728.Png": {
            "h": 547,
            "result": 1,
            "w": 1728,
            "weight": 1.0
        },
        "2018-05-10-00-43-50-818I1_547_1856.Png": {
            "h": 547,
            "result": 1,
            "w": 1856,
            "weight": 1.0
        },
        "2018-05-10-00-43-50-818I1_547_1984.Png": {
            "h": 547,
            "result": 1,
            "w": 1984,
            "weight": 0.785400390625
        },
        "2018-05-10-00-43-50-818I1_547_2112.Png": {
            "h": 547,
            "result": 1,
            "w": 2112,
            "weight": 1.0
        },
        "2018-05-10-00-43-50-818I1_547_2240.Png": {
            "h": 547,
            "result": 1,
            "w": 2240,
            "weight": 1.0
        },
        "2018-05-10-00-43-50-818I1_547_2368.Png": {
            "h": 547,
            "result": 1,
            "w": 2368,
            "weight": 1.0
        },
        "2018-05-10-00-43-50-818I1_547_2496.Png": {
            "h": 547,
            "result": 1,
            "w": 2496,
            "weight": 1.0
        },
        "2018-05-10-00-43-50-818I1_547_2624.Png": {
            "h": 547,
            "result": 1,
            "w": 2624,
            "weight": 0.8955078125
        },
        "2018-05-10-00-43-50-818I1_675_1472.Png": {
            "h": 675,
            "result": 1,
            "w": 1472,
            "weight": 0.76611328125
        },
        "2018-05-10-00-43-50-818I1_675_1600.Png": {
            "h": 675,
            "result": 1,
            "w": 1600,
            "weight": 1.0
        },
        "2018-05-10-00-43-50-818I1_675_1728.Png": {
            "h": 675,
            "result": 1,
            "w": 1728,
            "weight": 1.0
        },
        "2018-05-10-00-43-50-818I1_675_1856.Png": {
            "h": 675,
            "result": 1,
            "w": 1856,
            "weight": 1.0
        },
        "2018-05-10-00-43-50-818I1_675_1984.Png": {
            "h": 675,
            "result": 1,
            "w": 1984,
            "weight": 1.0
        },
        "2018-05-10-00-43-50-818I1_675_2112.Png": {
            "h": 675,
            "result": 1,
            "w": 2112,
            "weight": 1.0
        },
        "2018-05-10-00-43-50-818I1_675_2240.Png": {
            "h": 675,
            "result": 1,
            "w": 2240,
            "weight": 1.0
        },
        "2018-05-10-00-43-50-818I1_675_2368.Png": {
            "h": 675,
            "result": 1,
            "w": 2368,
            "weight": 1.0
        },
        "2018-05-10-00-43-50-818I1_675_2496.Png": {
            "h": 675,
            "result": 1,
            "w": 2496,
            "weight": 1.0
        },
        "2018-05-10-00-43-50-818I1_675_2624.Png": {
            "h": 675,
            "result": 1,
            "w": 2624,
            "weight": 1.0
        },
        "2018-05-10-00-43-50-818I1_803_1472.Png": {
            "h": 803,
            "result": 1,
            "w": 1472,
            "weight": 0.686767578125
        },
        "2018-05-10-00-43-50-818I1_803_1600.Png": {
            "h": 803,
            "result": 1,
            "w": 1600,
            "weight": 1.0
        },
        "2018-05-10-00-43-50-818I1_803_1728.Png": {
            "h": 803,
            "result": 1,
            "w": 1728,
            "weight": 1.0
        },
        "2018-05-10-00-43-50-818I1_803_1856.Png": {
            "h": 803,
            "result": 1,
            "w": 1856,
            "weight": 1.0
        },
        "2018-05-10-00-43-50-818I1_803_1984.Png": {
            "h": 803,
            "result": 1,
            "w": 1984,
            "weight": 1.0
        },
        "2018-05-10-00-43-50-818I1_803_2112.Png": {
            "h": 803,
            "result": 1,
            "w": 2112,
            "weight": 1.0
        },
        "2018-05-10-00-43-50-818I1_803_2240.Png": {
            "h": 803,
            "result": 1,
            "w": 2240,
            "weight": 1.0
        },
        "2018-05-10-00-43-50-818I1_803_2368.Png": {
            "h": 803,
            "result": 1,
            "w": 2368,
            "weight": 1.0
        },
        "2018-05-10-00-43-50-818I1_803_2496.Png": {
            "h": 803,
            "result": 1,
            "w": 2496,
            "weight": 1.0
        },
        "2018-05-10-00-43-50-818I1_803_2624.Png": {
            "h": 803,
            "result": 1,
            "w": 2624,
            "weight": 1.0
        },
        "2018-05-10-00-43-50-818I1_931_1472.Png": {
            "h": 931,
            "result": 1,
            "w": 1472,
            "weight": 0.463134765625
        },
        "2018-05-10-00-43-50-818I1_931_1600.Png": {
            "h": 931,
            "result": 1,
            "w": 1600,
            "weight": 1.0
        },
        "2018-05-10-00-43-50-818I1_931_1728.Png": {
            "h": 931,
            "result": 1,
            "w": 1728,
            "weight": 1.0
        },
        "2018-05-10-00-43-50-818I1_931_1856.Png": {
            "h": 931,
            "result": 1,
            "w": 1856,
            "weight": 1.0
        },
        "2018-05-10-00-43-50-818I1_931_1984.Png": {
            "h": 931,
            "result": 1,
            "w": 1984,
            "weight": 1.0
        },
        "2018-05-10-00-43-50-818I1_931_2112.Png": {
            "h": 931,
            "result": 1,
            "w": 2112,
            "weight": 1.0
        },
        "2018-05-10-00-43-50-818I1_931_2240.Png": {
            "h": 931,
            "result": 1,
            "w": 2240,
            "weight": 1.0
        },
        "2018-05-10-00-43-50-818I1_931_2368.Png": {
            "h": 931,
            "result": 1,
            "w": 2368,
            "weight": 1.0
        },
        "2018-05-10-00-43-50-818I1_931_2496.Png": {
            "h": 931,
            "result": 1,
            "w": 2496,
            "weight": 1.0
        },
        "2018-05-10-00-43-50-818I1_931_2624.Png": {
            "h": 931,
            "result": 1,
            "w": 2624,
            "weight": 1.0
        }
    },
    "2018-05-20-06-43-53-853I1.Png": {
        "2018-05-20-06-43-53-853I1_1052_0.Png": {
            "h": 1052,
            "result": 1,
            "w": 0,
            "weight": 0.916015625
        },
        "2018-05-20-06-43-53-853I1_1052_1024.Png": {
            "h": 1052,
            "result": 0,
            "w": 1024,
            "weight": 0.6943359375
        },
        "2018-05-20-06-43-53-853I1_1052_128.Png": {
            "h": 1052,
            "result": 0,
            "w": 128,
            "weight": 1.0
        },
        "2018-05-20-06-43-53-853I1_1052_256.Png": {
            "h": 1052,
            "result": 0,
            "w": 256,
            "weight": 1.0
        },
        "2018-05-20-06-43-53-853I1_1052_384.Png": {
            "h": 1052,
            "result": 1,
            "w": 384,
            "weight": 1.0
        },
        "2018-05-20-06-43-53-853I1_1052_512.Png": {
            "h": 1052,
            "result": 0,
            "w": 512,
            "weight": 1.0
        },
        "2018-05-20-06-43-53-853I1_1052_640.Png": {
            "h": 1052,
            "result": 1,
            "w": 640,
            "weight": 1.0
        },
        "2018-05-20-06-43-53-853I1_1052_768.Png": {
            "h": 1052,
            "result": 1,
            "w": 768,
            "weight": 1.0
        },
        "2018-05-20-06-43-53-853I1_1052_896.Png": {
            "h": 1052,
            "result": 1,
            "w": 896,
            "weight": 0.984375
        },
        "2018-05-20-06-43-53-853I1_1180_0.Png": {
            "h": 1180,
            "result": 0,
            "w": 0,
            "weight": 0.96875
        },
        "2018-05-20-06-43-53-853I1_1180_1024.Png": {
            "h": 1180,
            "result": 0,
            "w": 1024,
            "weight": 0.2314453125
        },
        "2018-05-20-06-43-53-853I1_1180_128.Png": {
            "h": 1180,
            "result": 0,
            "w": 128,
            "weight": 1.0
        },
        "2018-05-20-06-43-53-853I1_1180_256.Png": {
            "h": 1180,
            "result": 0,
            "w": 256,
            "weight": 1.0
        },
        "2018-05-20-06-43-53-853I1_1180_384.Png": {
            "h": 1180,
            "result": 1,
            "w": 384,
            "weight": 1.0
        },
        "2018-05-20-06-43-53-853I1_1180_512.Png": {
            "h": 1180,
            "result": 0,
            "w": 512,
            "weight": 1.0
        },
        "2018-05-20-06-43-53-853I1_1180_640.Png": {
            "h": 1180,
            "result": 1,
            "w": 640,
            "weight": 1.0
        },
        "2018-05-20-06-43-53-853I1_1180_768.Png": {
            "h": 1180,
            "result": 1,
            "w": 768,
            "weight": 1.0
        },
        "2018-05-20-06-43-53-853I1_1180_896.Png": {
            "h": 1180,
            "result": 0,
            "w": 896,
            "weight": 0.947265625
        },
        "2018-05-20-06-43-53-853I1_1308_0.Png": {
            "h": 1308,
            "result": 1,
            "w": 0,
            "weight": 0.96875
        },
        "2018-05-20-06-43-53-853I1_1308_1024.Png": {
            "h": 1308,
            "result": 0,
            "w": 1024,
            "weight": 0.1298828125
        },
        "2018-05-20-06-43-53-853I1_1308_128.Png": {
            "h": 1308,
            "result": 1,
            "w": 128,
            "weight": 1.0
        },
        "2018-05-20-06-43-53-853I1_1308_256.Png": {
            "h": 1308,
            "result": 1,
            "w": 256,
            "weight": 1.0
        },
        "2018-05-20-06-43-53-853I1_1308_384.Png": {
            "h": 1308,
            "result": 1,
            "w": 384,
            "weight": 1.0
        },
        "2018-05-20-06-43-53-853I1_1308_512.Png": {
            "h": 1308,
            "result": 1,
            "w": 512,
            "weight": 1.0
        },
        "2018-05-20-06-43-53-853I1_1308_640.Png": {
            "h": 1308,
            "result": 1,
            "w": 640,
            "weight": 1.0
        },
        "2018-05-20-06-43-53-853I1_1308_768.Png": {
            "h": 1308,
            "result": 0,
            "w": 768,
            "weight": 1.0
        },
        "2018-05-20-06-43-53-853I1_1308_896.Png": {
            "h": 1308,
            "result": 0,
            "w": 896,
            "weight": 0.8603515625
        },
        "2018-05-20-06-43-53-853I1_1436_0.Png": {
            "h": 1436,
            "result": 1,
            "w": 0,
            "weight": 0.8857421875
        },
        "2018-05-20-06-43-53-853I1_1436_128.Png": {
            "h": 1436,
            "result": 1,
            "w": 128,
            "weight": 1.0
        },
        "2018-05-20-06-43-53-853I1_1436_256.Png": {
            "h": 1436,
            "result": 1,
            "w": 256,
            "weight": 1.0
        },
        "2018-05-20-06-43-53-853I1_1436_384.Png": {
            "h": 1436,
            "result": 0,
            "w": 384,
            "weight": 1.0
        },
        "2018-05-20-06-43-53-853I1_1436_512.Png": {
            "h": 1436,
            "result": 0,
            "w": 512,
            "weight": 1.0
        },
        "2018-05-20-06-43-53-853I1_1436_640.Png": {
            "h": 1436,
            "result": 1,
            "w": 640,
            "weight": 1.0
        },
        "2018-05-20-06-43-53-853I1_1436_768.Png": {
            "h": 1436,
            "result": 1,
            "w": 768,
            "weight": 1.0
        },
        "2018-05-20-06-43-53-853I1_1436_896.Png": {
            "h": 1436,
            "result": 0,
            "w": 896,
            "weight": 0.6083984375
        },
        "2018-05-20-06-43-53-853I1_1564_0.Png": {
            "h": 1564,
            "result": 1,
            "w": 0,
            "weight": 0.755859375
        },
        "2018-05-20-06-43-53-853I1_1564_128.Png": {
            "h": 1564,
            "result": 0,
            "w": 128,
            "weight": 1.0
        },
        "2018-05-20-06-43-53-853I1_1564_256.Png": {
            "h": 1564,
            "result": 0,
            "w": 256,
            "weight": 1.0
        },
        "2018-05-20-06-43-53-853I1_1564_384.Png": {
            "h": 1564,
            "result": 0,
            "w": 384,
            "weight": 1.0
        },
        "2018-05-20-06-43-53-853I1_1564_512.Png": {
            "h": 1564,
            "result": 1,
            "w": 512,
            "weight": 1.0
        },
        "2018-05-20-06-43-53-853I1_1564_640.Png": {
            "h": 1564,
            "result": 1,
            "w": 640,
            "weight": 1.0
        },
        "2018-05-20-06-43-53-853I1_1564_768.Png": {
            "h": 1564,
            "result": 1,
            "w": 768,
            "weight": 1.0
        },
        "2018-05-20-06-43-53-853I1_1564_896.Png": {
            "h": 1564,
            "result": 0,
            "w": 896,
            "weight": 0.75390625
        },
        "2018-05-20-06-43-53-853I1_156_384.Png": {
            "h": 156,
            "result": 0,
            "w": 384,
            "weight": 0.1787109375
        },
        "2018-05-20-06-43-53-853I1_156_512.Png": {
            "h": 156,
            "result": 1,
            "w": 512,
            "weight": 0.326171875
        },
        "2018-05-20-06-43-53-853I1_156_640.Png": {
            "h": 156,
            "result": 1,
            "w": 640,
            "weight": 0.326171875
        },
        "2018-05-20-06-43-53-853I1_1692_0.Png": {
            "h": 1692,
            "result": 0,
            "w": 0,
            "weight": 0.9287109375
        },
        "2018-05-20-06-43-53-853I1_1692_128.Png": {
            "h": 1692,
            "result": 0,
            "w": 128,
            "weight": 0.857421875
        },
        "2018-05-20-06-43-53-853I1_1692_256.Png": {
            "h": 1692,
            "result": 0,
            "w": 256,
            "weight": 1.0
        },
        "2018-05-20-06-43-53-853I1_1692_384.Png": {
            "h": 1692,
            "result": 0,
            "w": 384,
            "weight": 0.7666015625
        },
        "2018-05-20-06-43-53-853I1_1692_512.Png": {
            "h": 1692,
            "result": 0,
            "w": 512,
            "weight": 0.525390625
        },
        "2018-05-20-06-43-53-853I1_1692_640.Png": {
            "h": 1692,
            "result": 0,
            "w": 640,
            "weight": 0.6630859375
        },
        "2018-05-20-06-43-53-853I1_1692_768.Png": {
            "h": 1692,
            "result": 0,
            "w": 768,
            "weight": 0.7412109375
        },
        "2018-05-20-06-43-53-853I1_1820_0.Png": {
            "h": 1820,
            "result": 0,
            "w": 0,
            "weight": 0.2158203125
        },
        "2018-05-20-06-43-53-853I1_1820_128.Png": {
            "h": 1820,
            "result": 0,
            "w": 128,
            "weight": 0.423828125
        },
        "2018-05-20-06-43-53-853I1_1820_256.Png": {
            "h": 1820,
            "result": 0,
            "w": 256,
            "weight": 0.34765625
        },
        "2018-05-20-06-43-53-853I1_1820_768.Png": {
            "h": 1820,
            "result": 0,
            "w": 768,
            "weight": 0.3388671875
        },
        "2018-05-20-06-43-53-853I1_1948_0.Png": {
            "h": 1948,
            "result": 0,
            "w": 0,
            "weight": 0.6083984375
        },
        "2018-05-20-06-43-53-853I1_1948_128.Png": {
            "h": 1948,
            "result": 0,
            "w": 128,
            "weight": 0.63671875
        },
        "2018-05-20-06-43-53-853I1_1948_256.Png": {
            "h": 1948,
            "result": 0,
            "w": 256,
            "weight": 0.6337890625
        },
        "2018-05-20-06-43-53-853I1_1948_384.Png": {
            "h": 1948,
            "result": 0,
            "w": 384,
            "weight": 0.501953125
        },
        "2018-05-20-06-43-53-853I1_2076_0.Png": {
            "h": 2076,
            "result": 0,
            "w": 0,
            "weight": 0.4638671875
        },
        "2018-05-20-06-43-53-853I1_2076_128.Png": {
            "h": 2076,
            "result": 0,
            "w": 128,
            "weight": 0.466796875
        },
        "2018-05-20-06-43-53-853I1_2076_256.Png": {
            "h": 2076,
            "result": 0,
            "w": 256,
            "weight": 0.5947265625
        },
        "2018-05-20-06-43-53-853I1_2076_384.Png": {
            "h": 2076,
            "result": 0,
            "w": 384,
            "weight": 0.1826171875
        },
        "2018-05-20-06-43-53-853I1_284_0.Png": {
            "h": 284,
            "result": 0,
            "w": 0,
            "weight": 0.7861328125
        },
        "2018-05-20-06-43-53-853I1_284_384.Png": {
            "h": 284,
            "result": 1,
            "w": 384,
            "weight": 0.69921875
        },
        "2018-05-20-06-43-53-853I1_284_512.Png": {
            "h": 284,
            "result": 1,
            "w": 512,
            "weight": 0.9990234375
        },
        "2018-05-20-06-43-53-853I1_284_640.Png": {
            "h": 284,
            "result": 1,
            "w": 640,
            "weight": 0.8623046875
        },
        "2018-05-20-06-43-53-853I1_412_0.Png": {
            "h": 412,
            "result": 0,
            "w": 0,
            "weight": 0.96875
        },
        "2018-05-20-06-43-53-853I1_412_128.Png": {
            "h": 412,
            "result": 0,
            "w": 128,
            "weight": 0.74609375
        },
        "2018-05-20-06-43-53-853I1_412_256.Png": {
            "h": 412,
            "result": 0,
            "w": 256,
            "weight": 0.1201171875
        },
        "2018-05-20-06-43-53-853I1_412_384.Png": {
            "h": 412,
            "result": 1,
            "w": 384,
            "weight": 0.66015625
        },
        "2018-05-20-06-43-53-853I1_412_512.Png": {
            "h": 412,
            "result": 1,
            "w": 512,
            "weight": 1.0
        },
        "2018-05-20-06-43-53-853I1_412_640.Png": {
            "h": 412,
            "result": 1,
            "w": 640,
            "weight": 1.0
        },
        "2018-05-20-06-43-53-853I1_412_768.Png": {
            "h": 412,
            "result": 1,
            "w": 768,
            "weight": 0.4296875
        },
        "2018-05-20-06-43-53-853I1_412_896.Png": {
            "h": 412,
            "result": 0,
            "w": 896,
            "weight": 0.1435546875
        },
        "2018-05-20-06-43-53-853I1_540_0.Png": {
            "h": 540,
            "result": 0,
            "w": 0,
            "weight": 0.96875
        },
        "2018-05-20-06-43-53-853I1_540_1024.Png": {
            "h": 540,
            "result": 1,
            "w": 1024,
            "weight": 0.5673828125
        },
        "2018-05-20-06-43-53-853I1_540_1152.Png": {
            "h": 540,
            "result": 1,
            "w": 1152,
            "weight": 0.25
        },
        "2018-05-20-06-43-53-853I1_540_128.Png": {
            "h": 540,
            "result": 0,
            "w": 128,
            "weight": 0.900390625
        },
        "2018-05-20-06-43-53-853I1_540_256.Png": {
            "h": 540,
            "result": 0,
            "w": 256,
            "weight": 0.3134765625
        },
        "2018-05-20-06-43-53-853I1_540_384.Png": {
            "h": 540,
            "result": 1,
            "w": 384,
            "weight": 0.802734375
        },
        "2018-05-20-06-43-53-853I1_540_512.Png": {
            "h": 540,
            "result": 1,
            "w": 512,
            "weight": 1.0
        },
        "2018-05-20-06-43-53-853I1_540_640.Png": {
            "h": 540,
            "result": 1,
            "w": 640,
            "weight": 1.0
        },
        "2018-05-20-06-43-53-853I1_540_768.Png": {
            "h": 540,
            "result": 1,
            "w": 768,
            "weight": 0.9775390625
        },
        "2018-05-20-06-43-53-853I1_540_896.Png": {
            "h": 540,
            "result": 1,
            "w": 896,
            "weight": 0.8017578125
        },
        "2018-05-20-06-43-53-853I1_668_0.Png": {
            "h": 668,
            "result": 1,
            "w": 0,
            "weight": 0.96875
        },
        "2018-05-20-06-43-53-853I1_668_1024.Png": {
            "h": 668,
            "result": 1,
            "w": 1024,
            "weight": 1.0
        },
        "2018-05-20-06-43-53-853I1_668_1152.Png": {
            "h": 668,
            "result": 1,
            "w": 1152,
            "weight": 0.59375
        },
        "2018-05-20-06-43-53-853I1_668_128.Png": {
            "h": 668,
            "result": 1,
            "w": 128,
            "weight": 1.0
        },
        "2018-05-20-06-43-53-853I1_668_256.Png": {
            "h": 668,
            "result": 0,
            "w": 256,
            "weight": 0.939453125
        },
        "2018-05-20-06-43-53-853I1_668_384.Png": {
            "h": 668,
            "result": 1,
            "w": 384,
            "weight": 0.9931640625
        },
        "2018-05-20-06-43-53-853I1_668_512.Png": {
            "h": 668,
            "result": 1,
            "w": 512,
            "weight": 1.0
        },
        "2018-05-20-06-43-53-853I1_668_640.Png": {
            "h": 668,
            "result": 1,
            "w": 640,
            "weight": 1.0
        },
        "2018-05-20-06-43-53-853I1_668_768.Png": {
            "h": 668,
            "result": 1,
            "w": 768,
            "weight": 1.0
        },
        "2018-05-20-06-43-53-853I1_668_896.Png": {
            "h": 668,
            "result": 1,
            "w": 896,
            "weight": 1.0
        },
        "2018-05-20-06-43-53-853I1_796_0.Png": {
            "h": 796,
            "result": 0,
            "w": 0,
            "weight": 0.8720703125
        },
        "2018-05-20-06-43-53-853I1_796_1024.Png": {
            "h": 796,
            "result": 1,
            "w": 1024,
            "weight": 1.0
        },
        "2018-05-20-06-43-53-853I1_796_1152.Png": {
            "h": 796,
            "result": 1,
            "w": 1152,
            "weight": 0.4619140625
        },
        "2018-05-20-06-43-53-853I1_796_128.Png": {
            "h": 796,
            "result": 1,
            "w": 128,
            "weight": 1.0
        },
        "2018-05-20-06-43-53-853I1_796_256.Png": {
            "h": 796,
            "result": 1,
            "w": 256,
            "weight": 1.0
        },
        "2018-05-20-06-43-53-853I1_796_384.Png": {
            "h": 796,
            "result": 1,
            "w": 384,
            "weight": 1.0
        },
        "2018-05-20-06-43-53-853I1_796_512.Png": {
            "h": 796,
            "result": 1,
            "w": 512,
            "weight": 1.0
        },
        "2018-05-20-06-43-53-853I1_796_640.Png": {
            "h": 796,
            "result": 1,
            "w": 640,
            "weight": 1.0
        },
        "2018-05-20-06-43-53-853I1_796_768.Png": {
            "h": 796,
            "result": 1,
            "w": 768,
            "weight": 1.0
        },
        "2018-05-20-06-43-53-853I1_796_896.Png": {
            "h": 796,
            "result": 1,
            "w": 896,
            "weight": 1.0
        },
        "2018-05-20-06-43-53-853I1_924_0.Png": {
            "h": 924,
            "result": 0,
            "w": 0,
            "weight": 0.96875
        },
        "2018-05-20-06-43-53-853I1_924_1024.Png": {
            "h": 924,
            "result": 0,
            "w": 1024,
            "weight": 0.8876953125
        },
        "2018-05-20-06-43-53-853I1_924_1152.Png": {
            "h": 924,
            "result": 0,
            "w": 1152,
            "weight": 0.265625
        },
        "2018-05-20-06-43-53-853I1_924_128.Png": {
            "h": 924,
            "result": 0,
            "w": 128,
            "weight": 1.0
        },
        "2018-05-20-06-43-53-853I1_924_256.Png": {
            "h": 924,
            "result": 0,
            "w": 256,
            "weight": 1.0
        },
        "2018-05-20-06-43-53-853I1_924_384.Png": {
            "h": 924,
            "result": 1,
            "w": 384,
            "weight": 1.0
        },
        "2018-05-20-06-43-53-853I1_924_512.Png": {
            "h": 924,
            "result": 1,
            "w": 512,
            "weight": 1.0
        },
        "2018-05-20-06-43-53-853I1_924_640.Png": {
            "h": 924,
            "result": 1,
            "w": 640,
            "weight": 1.0
        },
        "2018-05-20-06-43-53-853I1_924_768.Png": {
            "h": 924,
            "result": 1,
            "w": 768,
            "weight": 1.0
        },
        "2018-05-20-06-43-53-853I1_924_896.Png": {
            "h": 924,
            "result": 1,
            "w": 896,
            "weight": 0.982421875
        }
    },
    "2018-05-21-08-45-50-984I1.Png": {
        "2018-05-21-08-45-50-984I1_1065_1557.Png": {
            "h": 1065,
            "result": 1,
            "w": 1557,
            "weight": 0.72900390625
        },
        "2018-05-21-08-45-50-984I1_1065_1685.Png": {
            "h": 1065,
            "result": 1,
            "w": 1685,
            "weight": 0.90802001953125
        },
        "2018-05-21-08-45-50-984I1_1065_1813.Png": {
            "h": 1065,
            "result": 1,
            "w": 1813,
            "weight": 0.79461669921875
        },
        "2018-05-21-08-45-50-984I1_1065_1941.Png": {
            "h": 1065,
            "result": 1,
            "w": 1941,
            "weight": 1.0
        },
        "2018-05-21-08-45-50-984I1_1065_2069.Png": {
            "h": 1065,
            "result": 1,
            "w": 2069,
            "weight": 1.0
        },
        "2018-05-21-08-45-50-984I1_1065_2197.Png": {
            "h": 1065,
            "result": 1,
            "w": 2197,
            "weight": 1.0
        },
        "2018-05-21-08-45-50-984I1_1065_2325.Png": {
            "h": 1065,
            "result": 1,
            "w": 2325,
            "weight": 1.0
        },
        "2018-05-21-08-45-50-984I1_1065_2453.Png": {
            "h": 1065,
            "result": 1,
            "w": 2453,
            "weight": 0.61688232421875
        },
        "2018-05-21-08-45-50-984I1_1193_1557.Png": {
            "h": 1193,
            "result": 1,
            "w": 1557,
            "weight": 0.775390625
        },
        "2018-05-21-08-45-50-984I1_1193_1685.Png": {
            "h": 1193,
            "result": 1,
            "w": 1685,
            "weight": 1.0
        },
        "2018-05-21-08-45-50-984I1_1193_1813.Png": {
            "h": 1193,
            "result": 1,
            "w": 1813,
            "weight": 0.958984375
        },
        "2018-05-21-08-45-50-984I1_1193_1941.Png": {
            "h": 1193,
            "result": 1,
            "w": 1941,
            "weight": 1.0
        },
        "2018-05-21-08-45-50-984I1_1193_2069.Png": {
            "h": 1193,
            "result": 1,
            "w": 2069,
            "weight": 1.0
        },
        "2018-05-21-08-45-50-984I1_1193_2197.Png": {
            "h": 1193,
            "result": 1,
            "w": 2197,
            "weight": 1.0
        },
        "2018-05-21-08-45-50-984I1_1193_2325.Png": {
            "h": 1193,
            "result": 1,
            "w": 2325,
            "weight": 0.99853515625
        },
        "2018-05-21-08-45-50-984I1_1193_2453.Png": {
            "h": 1193,
            "result": 1,
            "w": 2453,
            "weight": 0.421630859375
        },
        "2018-05-21-08-45-50-984I1_1321_1557.Png": {
            "h": 1321,
            "result": 1,
            "w": 1557,
            "weight": 0.66009521484375
        },
        "2018-05-21-08-45-50-984I1_1321_1685.Png": {
            "h": 1321,
            "result": 1,
            "w": 1685,
            "weight": 1.0
        },
        "2018-05-21-08-45-50-984I1_1321_1813.Png": {
            "h": 1321,
            "result": 1,
            "w": 1813,
            "weight": 1.0
        },
        "2018-05-21-08-45-50-984I1_1321_1941.Png": {
            "h": 1321,
            "result": 1,
            "w": 1941,
            "weight": 1.0
        },
        "2018-05-21-08-45-50-984I1_1321_2069.Png": {
            "h": 1321,
            "result": 1,
            "w": 2069,
            "weight": 1.0
        },
        "2018-05-21-08-45-50-984I1_1321_2197.Png": {
            "h": 1321,
            "result": 1,
            "w": 2197,
            "weight": 0.79638671875
        },
        "2018-05-21-08-45-50-984I1_1321_2325.Png": {
            "h": 1321,
            "result": 1,
            "w": 2325,
            "weight": 1.0
        },
        "2018-05-21-08-45-50-984I1_1321_2453.Png": {
            "h": 1321,
            "result": 1,
            "w": 2453,
            "weight": 0.78271484375
        },
        "2018-05-21-08-45-50-984I1_1449_1429.Png": {
            "h": 1449,
            "result": 1,
            "w": 1429,
            "weight": 0.510986328125
        },
        "2018-05-21-08-45-50-984I1_1449_1557.Png": {
            "h": 1449,
            "result": 1,
            "w": 1557,
            "weight": 0.997802734375
        },
        "2018-05-21-08-45-50-984I1_1449_1685.Png": {
            "h": 1449,
            "result": 1,
            "w": 1685,
            "weight": 1.0
        },
        "2018-05-21-08-45-50-984I1_1449_1813.Png": {
            "h": 1449,
            "result": 1,
            "w": 1813,
            "weight": 1.0
        },
        "2018-05-21-08-45-50-984I1_1449_1941.Png": {
            "h": 1449,
            "result": 1,
            "w": 1941,
            "weight": 1.0
        },
        "2018-05-21-08-45-50-984I1_1449_2069.Png": {
            "h": 1449,
            "result": 1,
            "w": 2069,
            "weight": 1.0
        },
        "2018-05-21-08-45-50-984I1_1449_2197.Png": {
            "h": 1449,
            "result": 1,
            "w": 2197,
            "weight": 0.63818359375
        },
        "2018-05-21-08-45-50-984I1_1449_2325.Png": {
            "h": 1449,
            "result": 1,
            "w": 2325,
            "weight": 0.83905029296875
        },
        "2018-05-21-08-45-50-984I1_1577_1429.Png": {
            "h": 1577,
            "result": 1,
            "w": 1429,
            "weight": 0.31488037109375
        },
        "2018-05-21-08-45-50-984I1_1577_1557.Png": {
            "h": 1577,
            "result": 1,
            "w": 1557,
            "weight": 0.561279296875
        },
        "2018-05-21-08-45-50-984I1_1577_1685.Png": {
            "h": 1577,
            "result": 1,
            "w": 1685,
            "weight": 0.91949462890625
        },
        "2018-05-21-08-45-50-984I1_1577_1813.Png": {
            "h": 1577,
            "result": 1,
            "w": 1813,
            "weight": 0.93896484375
        },
        "2018-05-21-08-45-50-984I1_1577_1941.Png": {
            "h": 1577,
            "result": 1,
            "w": 1941,
            "weight": 1.0
        },
        "2018-05-21-08-45-50-984I1_1577_2069.Png": {
            "h": 1577,
            "result": 1,
            "w": 2069,
            "weight": 0.98388671875
        },
        "2018-05-21-08-45-50-984I1_1577_2197.Png": {
            "h": 1577,
            "result": 1,
            "w": 2197,
            "weight": 0.99969482421875
        },
        "2018-05-21-08-45-50-984I1_1577_2325.Png": {
            "h": 1577,
            "result": 1,
            "w": 2325,
            "weight": 0.77130126953125
        },
        "2018-05-21-08-45-50-984I1_169_1685.Png": {
            "h": 169,
            "result": 1,
            "w": 1685,
            "weight": 0.22021484375
        },
        "2018-05-21-08-45-50-984I1_169_2069.Png": {
            "h": 169,
            "result": 1,
            "w": 2069,
            "weight": 0.20709228515625
        },
        "2018-05-21-08-45-50-984I1_169_2197.Png": {
            "h": 169,
            "result": 1,
            "w": 2197,
            "weight": 0.620361328125
        },
        "2018-05-21-08-45-50-984I1_169_2325.Png": {
            "h": 169,
            "result": 1,
            "w": 2325,
            "weight": 0.62469482421875
        },
        "2018-05-21-08-45-50-984I1_169_2453.Png": {
            "h": 169,
            "result": 1,
            "w": 2453,
            "weight": 0.16845703125
        },
        "2018-05-21-08-45-50-984I1_1705_1557.Png": {
            "h": 1705,
            "result": 1,
            "w": 1557,
            "weight": 0.78765869140625
        },
        "2018-05-21-08-45-50-984I1_1705_1685.Png": {
            "h": 1705,
            "result": 1,
            "w": 1685,
            "weight": 0.99578857421875
        },
        "2018-05-21-08-45-50-984I1_1705_1813.Png": {
            "h": 1705,
            "result": 1,
            "w": 1813,
            "weight": 0.82855224609375
        },
        "2018-05-21-08-45-50-984I1_1705_1941.Png": {
            "h": 1705,
            "result": 0,
            "w": 1941,
            "weight": 0.41796875
        },
        "2018-05-21-08-45-50-984I1_1705_2069.Png": {
            "h": 1705,
            "result": 1,
            "w": 2069,
            "weight": 0.34844970703125
        },
        "2018-05-21-08-45-50-984I1_1705_2197.Png": {
            "h": 1705,
            "result": 1,
            "w": 2197,
            "weight": 0.61376953125
        },
        "2018-05-21-08-45-50-984I1_1833_1557.Png": {
            "h": 1833,
            "result": 1,
            "w": 1557,
            "weight": 0.15863037109375
        },
        "2018-05-21-08-45-50-984I1_1833_1685.Png": {
            "h": 1833,
            "result": 1,
            "w": 1685,
            "weight": 0.489990234375
        },
        "2018-05-21-08-45-50-984I1_1833_1813.Png": {
            "h": 1833,
            "result": 1,
            "w": 1813,
            "weight": 0.64556884765625
        },
        "2018-05-21-08-45-50-984I1_297_1557.Png": {
            "h": 297,
            "result": 1,
            "w": 1557,
            "weight": 0.794189453125
        },
        "2018-05-21-08-45-50-984I1_297_1685.Png": {
            "h": 297,
            "result": 1,
            "w": 1685,
            "weight": 1.0
        },
        "2018-05-21-08-45-50-984I1_297_1813.Png": {
            "h": 297,
            "result": 1,
            "w": 1813,
            "weight": 0.45538330078125
        },
        "2018-05-21-08-45-50-984I1_297_2069.Png": {
            "h": 297,
            "result": 1,
            "w": 2069,
            "weight": 0.643310546875
        },
        "2018-05-21-08-45-50-984I1_297_2197.Png": {
            "h": 297,
            "result": 1,
            "w": 2197,
            "weight": 1.0
        },
        "2018-05-21-08-45-50-984I1_297_2325.Png": {
            "h": 297,
            "result": 1,
            "w": 2325,
            "weight": 0.80816650390625
        },
        "2018-05-21-08-45-50-984I1_425_1557.Png": {
            "h": 425,
            "result": 1,
            "w": 1557,
            "weight": 0.607666015625
        },
        "2018-05-21-08-45-50-984I1_425_1685.Png": {
            "h": 425,
            "result": 1,
            "w": 1685,
            "weight": 1.0
        },
        "2018-05-21-08-45-50-984I1_425_1813.Png": {
            "h": 425,
            "result": 1,
            "w": 1813,
            "weight": 0.986083984375
        },
        "2018-05-21-08-45-50-984I1_425_1941.Png": {
            "h": 425,
            "result": 1,
            "w": 1941,
            "weight": 0.29718017578125
        },
        "2018-05-21-08-45-50-984I1_425_2069.Png": {
            "h": 425,
            "result": 1,
            "w": 2069,
            "weight": 0.88592529296875
        },
        "2018-05-21-08-45-50-984I1_425_2197.Png": {
            "h": 425,
            "result": 1,
            "w": 2197,
            "weight": 1.0
        },
        "2018-05-21-08-45-50-984I1_425_2325.Png": {
            "h": 425,
            "result": 1,
            "w": 2325,
            "weight": 1.0
        },
        "2018-05-21-08-45-50-984I1_425_2453.Png": {
            "h": 425,
            "result": 1,
            "w": 2453,
            "weight": 0.40948486328125
        },
        "2018-05-21-08-45-50-984I1_425_2581.Png": {
            "h": 425,
            "result": 1,
            "w": 2581,
            "weight": 0.20843505859375
        },
        "2018-05-21-08-45-50-984I1_553_1557.Png": {
            "h": 553,
            "result": 1,
            "w": 1557,
            "weight": 0.44134521484375
        },
        "2018-05-21-08-45-50-984I1_553_1685.Png": {
            "h": 553,
            "result": 1,
            "w": 1685,
            "weight": 1.0
        },
        "2018-05-21-08-45-50-984I1_553_1813.Png": {
            "h": 553,
            "result": 1,
            "w": 1813,
            "weight": 1.0
        },
        "2018-05-21-08-45-50-984I1_553_1941.Png": {
            "h": 553,
            "result": 1,
            "w": 1941,
            "weight": 0.728515625
        },
        "2018-05-21-08-45-50-984I1_553_2069.Png": {
            "h": 553,
            "result": 1,
            "w": 2069,
            "weight": 0.999267578125
        },
        "2018-05-21-08-45-50-984I1_553_2197.Png": {
            "h": 553,
            "result": 1,
            "w": 2197,
            "weight": 1.0
        },
        "2018-05-21-08-45-50-984I1_553_2325.Png": {
            "h": 553,
            "result": 1,
            "w": 2325,
            "weight": 1.0
        },
        "2018-05-21-08-45-50-984I1_553_2453.Png": {
            "h": 553,
            "result": 1,
            "w": 2453,
            "weight": 0.7734375
        },
        "2018-05-21-08-45-50-984I1_553_2581.Png": {
            "h": 553,
            "result": 1,
            "w": 2581,
            "weight": 0.625
        },
        "2018-05-21-08-45-50-984I1_681_1429.Png": {
            "h": 681,
            "result": 1,
            "w": 1429,
            "weight": 0.401611328125
        },
        "2018-05-21-08-45-50-984I1_681_1557.Png": {
            "h": 681,
            "result": 1,
            "w": 1557,
            "weight": 0.80096435546875
        },
        "2018-05-21-08-45-50-984I1_681_1685.Png": {
            "h": 681,
            "result": 1,
            "w": 1685,
            "weight": 0.86505126953125
        },
        "2018-05-21-08-45-50-984I1_681_1813.Png": {
            "h": 681,
            "result": 1,
            "w": 1813,
            "weight": 1.0
        },
        "2018-05-21-08-45-50-984I1_681_1941.Png": {
            "h": 681,
            "result": 1,
            "w": 1941,
            "weight": 1.0
        },
        "2018-05-21-08-45-50-984I1_681_2069.Png": {
            "h": 681,
            "result": 1,
            "w": 2069,
            "weight": 1.0
        },
        "2018-05-21-08-45-50-984I1_681_2197.Png": {
            "h": 681,
            "result": 1,
            "w": 2197,
            "weight": 1.0
        },
        "2018-05-21-08-45-50-984I1_681_2325.Png": {
            "h": 681,
            "result": 1,
            "w": 2325,
            "weight": 1.0
        },
        "2018-05-21-08-45-50-984I1_681_2453.Png": {
            "h": 681,
            "result": 1,
            "w": 2453,
            "weight": 1.0
        },
        "2018-05-21-08-45-50-984I1_681_2581.Png": {
            "h": 681,
            "result": 1,
            "w": 2581,
            "weight": 0.390869140625
        },
        "2018-05-21-08-45-50-984I1_809_1429.Png": {
            "h": 809,
            "result": 1,
            "w": 1429,
            "weight": 0.336181640625
        },
        "2018-05-21-08-45-50-984I1_809_1557.Png": {
            "h": 809,
            "result": 1,
            "w": 1557,
            "weight": 0.73223876953125
        },
        "2018-05-21-08-45-50-984I1_809_1685.Png": {
            "h": 809,
            "result": 1,
            "w": 1685,
            "weight": 0.24114990234375
        },
        "2018-05-21-08-45-50-984I1_809_1813.Png": {
            "h": 809,
            "result": 1,
            "w": 1813,
            "weight": 0.97216796875
        },
        "2018-05-21-08-45-50-984I1_809_1941.Png": {
            "h": 809,
            "result": 1,
            "w": 1941,
            "weight": 1.0
        },
        "2018-05-21-08-45-50-984I1_809_2069.Png": {
            "h": 809,
            "result": 1,
            "w": 2069,
            "weight": 1.0
        },
        "2018-05-21-08-45-50-984I1_809_2197.Png": {
            "h": 809,
            "result": 1,
            "w": 2197,
            "weight": 1.0
        },
        "2018-05-21-08-45-50-984I1_809_2325.Png": {
            "h": 809,
            "result": 1,
            "w": 2325,
            "weight": 1.0
        },
        "2018-05-21-08-45-50-984I1_809_2453.Png": {
            "h": 809,
            "result": 1,
            "w": 2453,
            "weight": 0.89178466796875
        },
        "2018-05-21-08-45-50-984I1_937_1429.Png": {
            "h": 937,
            "result": 1,
            "w": 1429,
            "weight": 0.14031982421875
        },
        "2018-05-21-08-45-50-984I1_937_1557.Png": {
            "h": 937,
            "result": 1,
            "w": 1557,
            "weight": 0.91754150390625
        },
        "2018-05-21-08-45-50-984I1_937_1685.Png": {
            "h": 937,
            "result": 1,
            "w": 1685,
            "weight": 0.33636474609375
        },
        "2018-05-21-08-45-50-984I1_937_1813.Png": {
            "h": 937,
            "result": 1,
            "w": 1813,
            "weight": 0.91607666015625
        },
        "2018-05-21-08-45-50-984I1_937_1941.Png": {
            "h": 937,
            "result": 1,
            "w": 1941,
            "weight": 1.0
        },
        "2018-05-21-08-45-50-984I1_937_2069.Png": {
            "h": 937,
            "result": 1,
            "w": 2069,
            "weight": 1.0
        },
        "2018-05-21-08-45-50-984I1_937_2197.Png": {
            "h": 937,
            "result": 1,
            "w": 2197,
            "weight": 1.0
        },
        "2018-05-21-08-45-50-984I1_937_2325.Png": {
            "h": 937,
            "result": 1,
            "w": 2325,
            "weight": 1.0
        },
        "2018-05-21-08-45-50-984I1_937_2453.Png": {
            "h": 937,
            "result": 1,
            "w": 2453,
            "weight": 0.94537353515625
        }
    },
    "2018-05-23-00-43-52-907I2.Png": {
        "2018-05-23-00-43-52-907I2_1093_1105.Png": {
            "h": 1093,
            "result": 0,
            "w": 1105,
            "weight": 0.68377685546875
        },
        "2018-05-23-00-43-52-907I2_1093_1233.Png": {
            "h": 1093,
            "result": 0,
            "w": 1233,
            "weight": 0.22564697265625
        },
        "2018-05-23-00-43-52-907I2_1093_209.Png": {
            "h": 1093,
            "result": 0,
            "w": 209,
            "weight": 0.74200439453125
        },
        "2018-05-23-00-43-52-907I2_1093_337.Png": {
            "h": 1093,
            "result": 0,
            "w": 337,
            "weight": 0.793701171875
        },
        "2018-05-23-00-43-52-907I2_1093_465.Png": {
            "h": 1093,
            "result": 0,
            "w": 465,
            "weight": 0.990478515625
        },
        "2018-05-23-00-43-52-907I2_1093_593.Png": {
            "h": 1093,
            "result": 0,
            "w": 593,
            "weight": 1.0
        },
        "2018-05-23-00-43-52-907I2_1093_721.Png": {
            "h": 1093,
            "result": 0,
            "w": 721,
            "weight": 1.0
        },
        "2018-05-23-00-43-52-907I2_1093_81.Png": {
            "h": 1093,
            "result": 0,
            "w": 81,
            "weight": 0.24261474609375
        },
        "2018-05-23-00-43-52-907I2_1093_849.Png": {
            "h": 1093,
            "result": 0,
            "w": 849,
            "weight": 0.959228515625
        },
        "2018-05-23-00-43-52-907I2_1093_977.Png": {
            "h": 1093,
            "result": 0,
            "w": 977,
            "weight": 0.89599609375
        },
        "2018-05-23-00-43-52-907I2_1221_1105.Png": {
            "h": 1221,
            "result": 0,
            "w": 1105,
            "weight": 0.44476318359375
        },
        "2018-05-23-00-43-52-907I2_1221_209.Png": {
            "h": 1221,
            "result": 0,
            "w": 209,
            "weight": 0.253173828125
        },
        "2018-05-23-00-43-52-907I2_1221_337.Png": {
            "h": 1221,
            "result": 0,
            "w": 337,
            "weight": 0.79443359375
        },
        "2018-05-23-00-43-52-907I2_1221_465.Png": {
            "h": 1221,
            "result": 0,
            "w": 465,
            "weight": 0.95703125
        },
        "2018-05-23-00-43-52-907I2_1221_593.Png": {
            "h": 1221,
            "result": 0,
            "w": 593,
            "weight": 0.9189453125
        },
        "2018-05-23-00-43-52-907I2_1221_721.Png": {
            "h": 1221,
            "result": 0,
            "w": 721,
            "weight": 0.9658203125
        },
        "2018-05-23-00-43-52-907I2_1221_849.Png": {
            "h": 1221,
            "result": 0,
            "w": 849,
            "weight": 0.97119140625
        },
        "2018-05-23-00-43-52-907I2_1221_977.Png": {
            "h": 1221,
            "result": 0,
            "w": 977,
            "weight": 0.84552001953125
        },
        "2018-05-23-00-43-52-907I2_1349_1105.Png": {
            "h": 1349,
            "result": 0,
            "w": 1105,
            "weight": 0.129150390625
        },
        "2018-05-23-00-43-52-907I2_1349_209.Png": {
            "h": 1349,
            "result": 0,
            "w": 209,
            "weight": 0.180419921875
        },
        "2018-05-23-00-43-52-907I2_1349_337.Png": {
            "h": 1349,
            "result": 0,
            "w": 337,
            "weight": 0.828369140625
        },
        "2018-05-23-00-43-52-907I2_1349_465.Png": {
            "h": 1349,
            "result": 0,
            "w": 465,
            "weight": 0.9609375
        },
        "2018-05-23-00-43-52-907I2_1349_593.Png": {
            "h": 1349,
            "result": 0,
            "w": 593,
            "weight": 0.9697265625
        },
        "2018-05-23-00-43-52-907I2_1349_721.Png": {
            "h": 1349,
            "result": 0,
            "w": 721,
            "weight": 0.99896240234375
        },
        "2018-05-23-00-43-52-907I2_1349_849.Png": {
            "h": 1349,
            "result": 0,
            "w": 849,
            "weight": 0.78228759765625
        },
        "2018-05-23-00-43-52-907I2_1349_977.Png": {
            "h": 1349,
            "result": 0,
            "w": 977,
            "weight": 0.88671875
        },
        "2018-05-23-00-43-52-907I2_1477_209.Png": {
            "h": 1477,
            "result": 0,
            "w": 209,
            "weight": 0.107177734375
        },
        "2018-05-23-00-43-52-907I2_1477_337.Png": {
            "h": 1477,
            "result": 0,
            "w": 337,
            "weight": 0.902099609375
        },
        "2018-05-23-00-43-52-907I2_1477_465.Png": {
            "h": 1477,
            "result": 0,
            "w": 465,
            "weight": 1.0
        },
        "2018-05-23-00-43-52-907I2_1477_593.Png": {
            "h": 1477,
            "result": 0,
            "w": 593,
            "weight": 0.943603515625
        },
        "2018-05-23-00-43-52-907I2_1477_721.Png": {
            "h": 1477,
            "result": 0,
            "w": 721,
            "weight": 0.99078369140625
        },
        "2018-05-23-00-43-52-907I2_1477_849.Png": {
            "h": 1477,
            "result": 0,
            "w": 849,
            "weight": 0.87005615234375
        },
        "2018-05-23-00-43-52-907I2_1477_977.Png": {
            "h": 1477,
            "result": 0,
            "w": 977,
            "weight": 0.67596435546875
        },
        "2018-05-23-00-43-52-907I2_1605_209.Png": {
            "h": 1605,
            "result": 0,
            "w": 209,
            "weight": 0.51409912109375
        },
        "2018-05-23-00-43-52-907I2_1605_337.Png": {
            "h": 1605,
            "result": 0,
            "w": 337,
            "weight": 0.95068359375
        },
        "2018-05-23-00-43-52-907I2_1605_465.Png": {
            "h": 1605,
            "result": 0,
            "w": 465,
            "weight": 0.94287109375
        },
        "2018-05-23-00-43-52-907I2_1605_593.Png": {
            "h": 1605,
            "result": 0,
            "w": 593,
            "weight": 0.926025390625
        },
        "2018-05-23-00-43-52-907I2_1605_721.Png": {
            "h": 1605,
            "result": 0,
            "w": 721,
            "weight": 1.0
        },
        "2018-05-23-00-43-52-907I2_1605_849.Png": {
            "h": 1605,
            "result": 0,
            "w": 849,
            "weight": 0.8935546875
        },
        "2018-05-23-00-43-52-907I2_1605_977.Png": {
            "h": 1605,
            "result": 0,
            "w": 977,
            "weight": 0.82232666015625
        },
        "2018-05-23-00-43-52-907I2_1733_209.Png": {
            "h": 1733,
            "result": 0,
            "w": 209,
            "weight": 0.395751953125
        },
        "2018-05-23-00-43-52-907I2_1733_337.Png": {
            "h": 1733,
            "result": 0,
            "w": 337,
            "weight": 0.37017822265625
        },
        "2018-05-23-00-43-52-907I2_1733_465.Png": {
            "h": 1733,
            "result": 0,
            "w": 465,
            "weight": 0.80078125
        },
        "2018-05-23-00-43-52-907I2_1733_593.Png": {
            "h": 1733,
            "result": 0,
            "w": 593,
            "weight": 0.8916015625
        },
        "2018-05-23-00-43-52-907I2_1733_721.Png": {
            "h": 1733,
            "result": 0,
            "w": 721,
            "weight": 0.77850341796875
        },
        "2018-05-23-00-43-52-907I2_1733_849.Png": {
            "h": 1733,
            "result": 0,
            "w": 849,
            "weight": 0.817138671875
        },
        "2018-05-23-00-43-52-907I2_1861_209.Png": {
            "h": 1861,
            "result": 0,
            "w": 209,
            "weight": 0.73077392578125
        },
        "2018-05-23-00-43-52-907I2_1861_337.Png": {
            "h": 1861,
            "result": 0,
            "w": 337,
            "weight": 0.89178466796875
        },
        "2018-05-23-00-43-52-907I2_1861_465.Png": {
            "h": 1861,
            "result": 0,
            "w": 465,
            "weight": 0.77825927734375
        },
        "2018-05-23-00-43-52-907I2_1861_849.Png": {
            "h": 1861,
            "result": 0,
            "w": 849,
            "weight": 0.307373046875
        },
        "2018-05-23-00-43-52-907I2_1989_209.Png": {
            "h": 1989,
            "result": 0,
            "w": 209,
            "weight": 0.33929443359375
        },
        "2018-05-23-00-43-52-907I2_1989_337.Png": {
            "h": 1989,
            "result": 0,
            "w": 337,
            "weight": 0.590576171875
        },
        "2018-05-23-00-43-52-907I2_1989_465.Png": {
            "h": 1989,
            "result": 0,
            "w": 465,
            "weight": 0.33648681640625
        },
        "2018-05-23-00-43-52-907I2_325_337.Png": {
            "h": 325,
            "result": 0,
            "w": 337,
            "weight": 0.260498046875
        },
        "2018-05-23-00-43-52-907I2_325_593.Png": {
            "h": 325,
            "result": 0,
            "w": 593,
            "weight": 0.44146728515625
        },
        "2018-05-23-00-43-52-907I2_325_721.Png": {
            "h": 325,
            "result": 0,
            "w": 721,
            "weight": 0.48553466796875
        },
        "2018-05-23-00-43-52-907I2_453_209.Png": {
            "h": 453,
            "result": 0,
            "w": 209,
            "weight": 0.51129150390625
        },
        "2018-05-23-00-43-52-907I2_453_337.Png": {
            "h": 453,
            "result": 0,
            "w": 337,
            "weight": 0.920166015625
        },
        "2018-05-23-00-43-52-907I2_453_465.Png": {
            "h": 453,
            "result": 0,
            "w": 465,
            "weight": 0.3642578125
        },
        "2018-05-23-00-43-52-907I2_453_593.Png": {
            "h": 453,
            "result": 0,
            "w": 593,
            "weight": 0.67376708984375
        },
        "2018-05-23-00-43-52-907I2_453_721.Png": {
            "h": 453,
            "result": 0,
            "w": 721,
            "weight": 0.89068603515625
        },
        "2018-05-23-00-43-52-907I2_453_849.Png": {
            "h": 453,
            "result": 0,
            "w": 849,
            "weight": 0.25726318359375
        },
        "2018-05-23-00-43-52-907I2_581_209.Png": {
            "h": 581,
            "result": 0,
            "w": 209,
            "weight": 0.181396484375
        },
        "2018-05-23-00-43-52-907I2_581_337.Png": {
            "h": 581,
            "result": 0,
            "w": 337,
            "weight": 0.9951171875
        },
        "2018-05-23-00-43-52-907I2_581_465.Png": {
            "h": 581,
            "result": 0,
            "w": 465,
            "weight": 0.9013671875
        },
        "2018-05-23-00-43-52-907I2_581_593.Png": {
            "h": 581,
            "result": 0,
            "w": 593,
            "weight": 0.86083984375
        },
        "2018-05-23-00-43-52-907I2_581_721.Png": {
            "h": 581,
            "result": 0,
            "w": 721,
            "weight": 0.910400390625
        },
        "2018-05-23-00-43-52-907I2_581_849.Png": {
            "h": 581,
            "result": 0,
            "w": 849,
            "weight": 0.65704345703125
        },
        "2018-05-23-00-43-52-907I2_581_977.Png": {
            "h": 581,
            "result": 0,
            "w": 977,
            "weight": 0.504150390625
        },
        "2018-05-23-00-43-52-907I2_709_1105.Png": {
            "h": 709,
            "result": 0,
            "w": 1105,
            "weight": 0.63916015625
        },
        "2018-05-23-00-43-52-907I2_709_1233.Png": {
            "h": 709,
            "result": 0,
            "w": 1233,
            "weight": 0.575439453125
        },
        "2018-05-23-00-43-52-907I2_709_209.Png": {
            "h": 709,
            "result": 0,
            "w": 209,
            "weight": 0.1827392578125
        },
        "2018-05-23-00-43-52-907I2_709_337.Png": {
            "h": 709,
            "result": 0,
            "w": 337,
            "weight": 0.86627197265625
        },
        "2018-05-23-00-43-52-907I2_709_465.Png": {
            "h": 709,
            "result": 0,
            "w": 465,
            "weight": 0.980224609375
        },
        "2018-05-23-00-43-52-907I2_709_593.Png": {
            "h": 709,
            "result": 0,
            "w": 593,
            "weight": 0.8837890625
        },
        "2018-05-23-00-43-52-907I2_709_721.Png": {
            "h": 709,
            "result": 0,
            "w": 721,
            "weight": 0.928466796875
        },
        "2018-05-23-00-43-52-907I2_709_81.Png": {
            "h": 709,
            "result": 0,
            "w": 81,
            "weight": 0.20587158203125
        },
        "2018-05-23-00-43-52-907I2_709_849.Png": {
            "h": 709,
            "result": 0,
            "w": 849,
            "weight": 0.833740234375
        },
        "2018-05-23-00-43-52-907I2_709_977.Png": {
            "h": 709,
            "result": 0,
            "w": 977,
            "weight": 0.873291015625
        },
        "2018-05-23-00-43-52-907I2_837_1105.Png": {
            "h": 837,
            "result": 0,
            "w": 1105,
            "weight": 0.908447265625
        },
        "2018-05-23-00-43-52-907I2_837_1233.Png": {
            "h": 837,
            "result": 0,
            "w": 1233,
            "weight": 0.595947265625
        },
        "2018-05-23-00-43-52-907I2_837_209.Png": {
            "h": 837,
            "result": 0,
            "w": 209,
            "weight": 0.7099609375
        },
        "2018-05-23-00-43-52-907I2_837_337.Png": {
            "h": 837,
            "result": 0,
            "w": 337,
            "weight": 0.735595703125
        },
        "2018-05-23-00-43-52-907I2_837_465.Png": {
            "h": 837,
            "result": 0,
            "w": 465,
            "weight": 1.0
        },
        "2018-05-23-00-43-52-907I2_837_593.Png": {
            "h": 837,
            "result": 0,
            "w": 593,
            "weight": 0.959716796875
        },
        "2018-05-23-00-43-52-907I2_837_721.Png": {
            "h": 837,
            "result": 0,
            "w": 721,
            "weight": 0.86669921875
        },
        "2018-05-23-00-43-52-907I2_837_81.Png": {
            "h": 837,
            "result": 0,
            "w": 81,
            "weight": 0.351318359375
        },
        "2018-05-23-00-43-52-907I2_837_849.Png": {
            "h": 837,
            "result": 0,
            "w": 849,
            "weight": 0.98779296875
        },
        "2018-05-23-00-43-52-907I2_837_977.Png": {
            "h": 837,
            "result": 0,
            "w": 977,
            "weight": 0.974365234375
        },
        "2018-05-23-00-43-52-907I2_965_1105.Png": {
            "h": 965,
            "result": 0,
            "w": 1105,
            "weight": 0.75323486328125
        },
        "2018-05-23-00-43-52-907I2_965_1233.Png": {
            "h": 965,
            "result": 0,
            "w": 1233,
            "weight": 0.5
        },
        "2018-05-23-00-43-52-907I2_965_209.Png": {
            "h": 965,
            "result": 0,
            "w": 209,
            "weight": 0.94561767578125
        },
        "2018-05-23-00-43-52-907I2_965_337.Png": {
            "h": 965,
            "result": 0,
            "w": 337,
            "weight": 0.80096435546875
        },
        "2018-05-23-00-43-52-907I2_965_465.Png": {
            "h": 965,
            "result": 0,
            "w": 465,
            "weight": 0.983154296875
        },
        "2018-05-23-00-43-52-907I2_965_593.Png": {
            "h": 965,
            "result": 0,
            "w": 593,
            "weight": 1.0
        },
        "2018-05-23-00-43-52-907I2_965_721.Png": {
            "h": 965,
            "result": 0,
            "w": 721,
            "weight": 0.994873046875
        },
        "2018-05-23-00-43-52-907I2_965_81.Png": {
            "h": 965,
            "result": 0,
            "w": 81,
            "weight": 0.488525390625
        },
        "2018-05-23-00-43-52-907I2_965_849.Png": {
            "h": 965,
            "result": 0,
            "w": 849,
            "weight": 0.999755859375
        },
        "2018-05-23-00-43-52-907I2_965_977.Png": {
            "h": 965,
            "result": 0,
            "w": 977,
            "weight": 0.96014404296875
        }
    },
    "2018-06-01-20-32-50-866I1.Png": {
        "2018-06-01-20-32-50-866I1_1079_1600.Png": {
            "h": 1079,
            "result": 1,
            "w": 1600,
            "weight": 0.39599609375
        },
        "2018-06-01-20-32-50-866I1_1079_1728.Png": {
            "h": 1079,
            "result": 1,
            "w": 1728,
            "weight": 1.0
        },
        "2018-06-01-20-32-50-866I1_1079_1856.Png": {
            "h": 1079,
            "result": 1,
            "w": 1856,
            "weight": 1.0
        },
        "2018-06-01-20-32-50-866I1_1079_1984.Png": {
            "h": 1079,
            "result": 1,
            "w": 1984,
            "weight": 1.0
        },
        "2018-06-01-20-32-50-866I1_1079_2112.Png": {
            "h": 1079,
            "result": 1,
            "w": 2112,
            "weight": 1.0
        },
        "2018-06-01-20-32-50-866I1_1079_2240.Png": {
            "h": 1079,
            "result": 1,
            "w": 2240,
            "weight": 1.0
        },
        "2018-06-01-20-32-50-866I1_1079_2368.Png": {
            "h": 1079,
            "result": 1,
            "w": 2368,
            "weight": 1.0
        },
        "2018-06-01-20-32-50-866I1_1079_2496.Png": {
            "h": 1079,
            "result": 1,
            "w": 2496,
            "weight": 1.0
        },
        "2018-06-01-20-32-50-866I1_1079_2624.Png": {
            "h": 1079,
            "result": 1,
            "w": 2624,
            "weight": 0.9375
        },
        "2018-06-01-20-32-50-866I1_1207_1600.Png": {
            "h": 1207,
            "result": 1,
            "w": 1600,
            "weight": 0.4814453125
        },
        "2018-06-01-20-32-50-866I1_1207_1728.Png": {
            "h": 1207,
            "result": 1,
            "w": 1728,
            "weight": 1.0
        },
        "2018-06-01-20-32-50-866I1_1207_1856.Png": {
            "h": 1207,
            "result": 1,
            "w": 1856,
            "weight": 1.0
        },
        "2018-06-01-20-32-50-866I1_1207_1984.Png": {
            "h": 1207,
            "result": 1,
            "w": 1984,
            "weight": 1.0
        },
        "2018-06-01-20-32-50-866I1_1207_2112.Png": {
            "h": 1207,
            "result": 1,
            "w": 2112,
            "weight": 1.0
        },
        "2018-06-01-20-32-50-866I1_1207_2240.Png": {
            "h": 1207,
            "result": 1,
            "w": 2240,
            "weight": 1.0
        },
        "2018-06-01-20-32-50-866I1_1207_2368.Png": {
            "h": 1207,
            "result": 1,
            "w": 2368,
            "weight": 1.0
        },
        "2018-06-01-20-32-50-866I1_1207_2496.Png": {
            "h": 1207,
            "result": 1,
            "w": 2496,
            "weight": 1.0
        },
        "2018-06-01-20-32-50-866I1_1207_2624.Png": {
            "h": 1207,
            "result": 1,
            "w": 2624,
            "weight": 0.783935546875
        },
        "2018-06-01-20-32-50-866I1_1335_1600.Png": {
            "h": 1335,
            "result": 1,
            "w": 1600,
            "weight": 0.459228515625
        },
        "2018-06-01-20-32-50-866I1_1335_1728.Png": {
            "h": 1335,
            "result": 1,
            "w": 1728,
            "weight": 1.0
        },
        "2018-06-01-20-32-50-866I1_1335_1856.Png": {
            "h": 1335,
            "result": 1,
            "w": 1856,
            "weight": 1.0
        },
        "2018-06-01-20-32-50-866I1_1335_1984.Png": {
            "h": 1335,
            "result": 1,
            "w": 1984,
            "weight": 1.0
        },
        "2018-06-01-20-32-50-866I1_1335_2112.Png": {
            "h": 1335,
            "result": 1,
            "w": 2112,
            "weight": 1.0
        },
        "2018-06-01-20-32-50-866I1_1335_2240.Png": {
            "h": 1335,
            "result": 1,
            "w": 2240,
            "weight": 1.0
        },
        "2018-06-01-20-32-50-866I1_1335_2368.Png": {
            "h": 1335,
            "result": 1,
            "w": 2368,
            "weight": 1.0
        },
        "2018-06-01-20-32-50-866I1_1335_2496.Png": {
            "h": 1335,
            "result": 1,
            "w": 2496,
            "weight": 1.0
        },
        "2018-06-01-20-32-50-866I1_1335_2624.Png": {
            "h": 1335,
            "result": 1,
            "w": 2624,
            "weight": 0.4970703125
        },
        "2018-06-01-20-32-50-866I1_1463_1472.Png": {
            "h": 1463,
            "result": 1,
            "w": 1472,
            "weight": 0.355712890625
        },
        "2018-06-01-20-32-50-866I1_1463_1600.Png": {
            "h": 1463,
            "result": 1,
            "w": 1600,
            "weight": 1.0
        },
        "2018-06-01-20-32-50-866I1_1463_1728.Png": {
            "h": 1463,
            "result": 1,
            "w": 1728,
            "weight": 1.0
        },
        "2018-06-01-20-32-50-866I1_1463_1856.Png": {
            "h": 1463,
            "result": 1,
            "w": 1856,
            "weight": 1.0
        },
        "2018-06-01-20-32-50-866I1_1463_1984.Png": {
            "h": 1463,
            "result": 1,
            "w": 1984,
            "weight": 1.0
        },
        "2018-06-01-20-32-50-866I1_1463_2112.Png": {
            "h": 1463,
            "result": 1,
            "w": 2112,
            "weight": 1.0
        },
        "2018-06-01-20-32-50-866I1_1463_2240.Png": {
            "h": 1463,
            "result": 1,
            "w": 2240,
            "weight": 1.0
        },
        "2018-06-01-20-32-50-866I1_1463_2368.Png": {
            "h": 1463,
            "result": 1,
            "w": 2368,
            "weight": 1.0
        },
        "2018-06-01-20-32-50-866I1_1463_2496.Png": {
            "h": 1463,
            "result": 1,
            "w": 2496,
            "weight": 0.721923828125
        },
        "2018-06-01-20-32-50-866I1_1591_1472.Png": {
            "h": 1591,
            "result": 1,
            "w": 1472,
            "weight": 0.139892578125
        },
        "2018-06-01-20-32-50-866I1_1591_1600.Png": {
            "h": 1591,
            "result": 1,
            "w": 1600,
            "weight": 0.406005859375
        },
        "2018-06-01-20-32-50-866I1_1591_1728.Png": {
            "h": 1591,
            "result": 1,
            "w": 1728,
            "weight": 0.8271484375
        },
        "2018-06-01-20-32-50-866I1_1591_1856.Png": {
            "h": 1591,
            "result": 1,
            "w": 1856,
            "weight": 0.9892578125
        },
        "2018-06-01-20-32-50-866I1_1591_1984.Png": {
            "h": 1591,
            "result": 1,
            "w": 1984,
            "weight": 1.0
        },
        "2018-06-01-20-32-50-866I1_1591_2112.Png": {
            "h": 1591,
            "result": 1,
            "w": 2112,
            "weight": 0.9833984375
        },
        "2018-06-01-20-32-50-866I1_1591_2240.Png": {
            "h": 1591,
            "result": 1,
            "w": 2240,
            "weight": 1.0
        },
        "2018-06-01-20-32-50-866I1_1591_2368.Png": {
            "h": 1591,
            "result": 1,
            "w": 2368,
            "weight": 0.98974609375
        },
        "2018-06-01-20-32-50-866I1_1591_2496.Png": {
            "h": 1591,
            "result": 1,
            "w": 2496,
            "weight": 0.69189453125
        },
        "2018-06-01-20-32-50-866I1_1719_1600.Png": {
            "h": 1719,
            "result": 1,
            "w": 1600,
            "weight": 0.34326171875
        },
        "2018-06-01-20-32-50-866I1_1719_1728.Png": {
            "h": 1719,
            "result": 1,
            "w": 1728,
            "weight": 0.9482421875
        },
        "2018-06-01-20-32-50-866I1_1719_1856.Png": {
            "h": 1719,
            "result": 1,
            "w": 1856,
            "weight": 1.0
        },
        "2018-06-01-20-32-50-866I1_1719_1984.Png": {
            "h": 1719,
            "result": 1,
            "w": 1984,
            "weight": 0.528076171875
        },
        "2018-06-01-20-32-50-866I1_1719_2112.Png": {
            "h": 1719,
            "result": 1,
            "w": 2112,
            "weight": 0.35546875
        },
        "2018-06-01-20-32-50-866I1_1719_2240.Png": {
            "h": 1719,
            "result": 1,
            "w": 2240,
            "weight": 0.78369140625
        },
        "2018-06-01-20-32-50-866I1_1719_2368.Png": {
            "h": 1719,
            "result": 1,
            "w": 2368,
            "weight": 0.23681640625
        },
        "2018-06-01-20-32-50-866I1_1719_2496.Png": {
            "h": 1719,
            "result": 1,
            "w": 2496,
            "weight": 0.156494140625
        },
        "2018-06-01-20-32-50-866I1_183_1728.Png": {
            "h": 183,
            "result": 1,
            "w": 1728,
            "weight": 0.2919921875
        },
        "2018-06-01-20-32-50-866I1_183_1856.Png": {
            "h": 183,
            "result": 1,
            "w": 1856,
            "weight": 0.175537109375
        },
        "2018-06-01-20-32-50-866I1_183_2240.Png": {
            "h": 183,
            "result": 1,
            "w": 2240,
            "weight": 0.5263671875
        },
        "2018-06-01-20-32-50-866I1_183_2496.Png": {
            "h": 183,
            "result": 1,
            "w": 2496,
            "weight": 0.28759765625
        },
        "2018-06-01-20-32-50-866I1_1847_1728.Png": {
            "h": 1847,
            "result": 1,
            "w": 1728,
            "weight": 0.2802734375
        },
        "2018-06-01-20-32-50-866I1_1847_1856.Png": {
            "h": 1847,
            "result": 1,
            "w": 1856,
            "weight": 0.6455078125
        },
        "2018-06-01-20-32-50-866I1_1847_1984.Png": {
            "h": 1847,
            "result": 1,
            "w": 1984,
            "weight": 0.178955078125
        },
        "2018-06-01-20-32-50-866I1_311_1600.Png": {
            "h": 311,
            "result": 1,
            "w": 1600,
            "weight": 0.427001953125
        },
        "2018-06-01-20-32-50-866I1_311_1728.Png": {
            "h": 311,
            "result": 1,
            "w": 1728,
            "weight": 1.0
        },
        "2018-06-01-20-32-50-866I1_311_1856.Png": {
            "h": 311,
            "result": 1,
            "w": 1856,
            "weight": 0.89404296875
        },
        "2018-06-01-20-32-50-866I1_311_2112.Png": {
            "h": 311,
            "result": 1,
            "w": 2112,
            "weight": 0.20068359375
        },
        "2018-06-01-20-32-50-866I1_311_2240.Png": {
            "h": 311,
            "result": 1,
            "w": 2240,
            "weight": 1.0
        },
        "2018-06-01-20-32-50-866I1_311_2368.Png": {
            "h": 311,
            "result": 1,
            "w": 2368,
            "weight": 0.49609375
        },
        "2018-06-01-20-32-50-866I1_311_2496.Png": {
            "h": 311,
            "result": 1,
            "w": 2496,
            "weight": 0.698974609375
        },
        "2018-06-01-20-32-50-866I1_439_1600.Png": {
            "h": 439,
            "result": 1,
            "w": 1600,
            "weight": 0.205810546875
        },
        "2018-06-01-20-32-50-866I1_439_1728.Png": {
            "h": 439,
            "result": 1,
            "w": 1728,
            "weight": 0.99365234375
        },
        "2018-06-01-20-32-50-866I1_439_1856.Png": {
            "h": 439,
            "result": 1,
            "w": 1856,
            "weight": 0.999755859375
        },
        "2018-06-01-20-32-50-866I1_439_1984.Png": {
            "h": 439,
            "result": 1,
            "w": 1984,
            "weight": 0.630859375
        },
        "2018-06-01-20-32-50-866I1_439_2112.Png": {
            "h": 439,
            "result": 1,
            "w": 2112,
            "weight": 0.635498046875
        },
        "2018-06-01-20-32-50-866I1_439_2240.Png": {
            "h": 439,
            "result": 1,
            "w": 2240,
            "weight": 1.0
        },
        "2018-06-01-20-32-50-866I1_439_2368.Png": {
            "h": 439,
            "result": 1,
            "w": 2368,
            "weight": 0.9716796875
        },
        "2018-06-01-20-32-50-866I1_439_2496.Png": {
            "h": 439,
            "result": 1,
            "w": 2496,
            "weight": 0.993896484375
        },
        "2018-06-01-20-32-50-866I1_439_2624.Png": {
            "h": 439,
            "result": 1,
            "w": 2624,
            "weight": 0.670166015625
        },
        "2018-06-01-20-32-50-866I1_567_1600.Png": {
            "h": 567,
            "result": 1,
            "w": 1600,
            "weight": 0.3486328125
        },
        "2018-06-01-20-32-50-866I1_567_1728.Png": {
            "h": 567,
            "result": 1,
            "w": 1728,
            "weight": 0.94677734375
        },
        "2018-06-01-20-32-50-866I1_567_1856.Png": {
            "h": 567,
            "result": 1,
            "w": 1856,
            "weight": 1.0
        },
        "2018-06-01-20-32-50-866I1_567_1984.Png": {
            "h": 567,
            "result": 1,
            "w": 1984,
            "weight": 0.76171875
        },
        "2018-06-01-20-32-50-866I1_567_2112.Png": {
            "h": 567,
            "result": 1,
            "w": 2112,
            "weight": 0.8828125
        },
        "2018-06-01-20-32-50-866I1_567_2240.Png": {
            "h": 567,
            "result": 1,
            "w": 2240,
            "weight": 1.0
        },
        "2018-06-01-20-32-50-866I1_567_2368.Png": {
            "h": 567,
            "result": 1,
            "w": 2368,
            "weight": 1.0
        },
        "2018-06-01-20-32-50-866I1_567_2496.Png": {
            "h": 567,
            "result": 1,
            "w": 2496,
            "weight": 1.0
        },
        "2018-06-01-20-32-50-866I1_567_2624.Png": {
            "h": 567,
            "result": 1,
            "w": 2624,
            "weight": 0.96875
        },
        "2018-06-01-20-32-50-866I1_695_1600.Png": {
            "h": 695,
            "result": 1,
            "w": 1600,
            "weight": 0.97265625
        },
        "2018-06-01-20-32-50-866I1_695_1728.Png": {
            "h": 695,
            "result": 1,
            "w": 1728,
            "weight": 1.0
        },
        "2018-06-01-20-32-50-866I1_695_1856.Png": {
            "h": 695,
            "result": 1,
            "w": 1856,
            "weight": 1.0
        },
        "2018-06-01-20-32-50-866I1_695_1984.Png": {
            "h": 695,
            "result": 1,
            "w": 1984,
            "weight": 1.0
        },
        "2018-06-01-20-32-50-866I1_695_2112.Png": {
            "h": 695,
            "result": 1,
            "w": 2112,
            "weight": 1.0
        },
        "2018-06-01-20-32-50-866I1_695_2240.Png": {
            "h": 695,
            "result": 1,
            "w": 2240,
            "weight": 1.0
        },
        "2018-06-01-20-32-50-866I1_695_2368.Png": {
            "h": 695,
            "result": 1,
            "w": 2368,
            "weight": 1.0
        },
        "2018-06-01-20-32-50-866I1_695_2496.Png": {
            "h": 695,
            "result": 1,
            "w": 2496,
            "weight": 1.0
        },
        "2018-06-01-20-32-50-866I1_695_2624.Png": {
            "h": 695,
            "result": 1,
            "w": 2624,
            "weight": 0.96875
        },
        "2018-06-01-20-32-50-866I1_823_1600.Png": {
            "h": 823,
            "result": 1,
            "w": 1600,
            "weight": 0.963134765625
        },
        "2018-06-01-20-32-50-866I1_823_1728.Png": {
            "h": 823,
            "result": 1,
            "w": 1728,
            "weight": 1.0
        },
        "2018-06-01-20-32-50-866I1_823_1856.Png": {
            "h": 823,
            "result": 1,
            "w": 1856,
            "weight": 1.0
        },
        "2018-06-01-20-32-50-866I1_823_1984.Png": {
            "h": 823,
            "result": 1,
            "w": 1984,
            "weight": 1.0
        },
        "2018-06-01-20-32-50-866I1_823_2112.Png": {
            "h": 823,
            "result": 1,
            "w": 2112,
            "weight": 1.0
        },
        "2018-06-01-20-32-50-866I1_823_2240.Png": {
            "h": 823,
            "result": 1,
            "w": 2240,
            "weight": 1.0
        },
        "2018-06-01-20-32-50-866I1_823_2368.Png": {
            "h": 823,
            "result": 1,
            "w": 2368,
            "weight": 1.0
        },
        "2018-06-01-20-32-50-866I1_823_2496.Png": {
            "h": 823,
            "result": 1,
            "w": 2496,
            "weight": 1.0
        },
        "2018-06-01-20-32-50-866I1_823_2624.Png": {
            "h": 823,
            "result": 1,
            "w": 2624,
            "weight": 0.946533203125
        },
        "2018-06-01-20-32-50-866I1_951_1600.Png": {
            "h": 951,
            "result": 1,
            "w": 1600,
            "weight": 0.7421875
        },
        "2018-06-01-20-32-50-866I1_951_1728.Png": {
            "h": 951,
            "result": 1,
            "w": 1728,
            "weight": 1.0
        },
        "2018-06-01-20-32-50-866I1_951_1856.Png": {
            "h": 951,
            "result": 1,
            "w": 1856,
            "weight": 1.0
        },
        "2018-06-01-20-32-50-866I1_951_1984.Png": {
            "h": 951,
            "result": 1,
            "w": 1984,
            "weight": 1.0
        },
        "2018-06-01-20-32-50-866I1_951_2112.Png": {
            "h": 951,
            "result": 1,
            "w": 2112,
            "weight": 1.0
        },
        "2018-06-01-20-32-50-866I1_951_2240.Png": {
            "h": 951,
            "result": 1,
            "w": 2240,
            "weight": 1.0
        },
        "2018-06-01-20-32-50-866I1_951_2368.Png": {
            "h": 951,
            "result": 1,
            "w": 2368,
            "weight": 1.0
        },
        "2018-06-01-20-32-50-866I1_951_2496.Png": {
            "h": 951,
            "result": 1,
            "w": 2496,
            "weight": 1.0
        },
        "2018-06-01-20-32-50-866I1_951_2624.Png": {
            "h": 951,
            "result": 1,
            "w": 2624,
            "weight": 0.9375
        }
    },
    "2018-06-08-04-05-54-397I1.Png": {
        "2018-06-08-04-05-54-397I1_1083_1728.Png": {
            "h": 1083,
            "result": 1,
            "w": 1728,
            "weight": 0.8955078125
        },
        "2018-06-08-04-05-54-397I1_1083_1856.Png": {
            "h": 1083,
            "result": 1,
            "w": 1856,
            "weight": 0.409423828125
        },
        "2018-06-08-04-05-54-397I1_1083_1984.Png": {
            "h": 1083,
            "result": 0,
            "w": 1984,
            "weight": 0.582763671875
        },
        "2018-06-08-04-05-54-397I1_1083_2112.Png": {
            "h": 1083,
            "result": 1,
            "w": 2112,
            "weight": 0.986328125
        },
        "2018-06-08-04-05-54-397I1_1083_2240.Png": {
            "h": 1083,
            "result": 1,
            "w": 2240,
            "weight": 1.0
        },
        "2018-06-08-04-05-54-397I1_1083_2368.Png": {
            "h": 1083,
            "result": 0,
            "w": 2368,
            "weight": 1.0
        },
        "2018-06-08-04-05-54-397I1_1083_2496.Png": {
            "h": 1083,
            "result": 0,
            "w": 2496,
            "weight": 1.0
        },
        "2018-06-08-04-05-54-397I1_1083_2624.Png": {
            "h": 1083,
            "result": 0,
            "w": 2624,
            "weight": 0.9033203125
        },
        "2018-06-08-04-05-54-397I1_1211_1728.Png": {
            "h": 1211,
            "result": 1,
            "w": 1728,
            "weight": 0.97900390625
        },
        "2018-06-08-04-05-54-397I1_1211_1856.Png": {
            "h": 1211,
            "result": 1,
            "w": 1856,
            "weight": 0.8623046875
        },
        "2018-06-08-04-05-54-397I1_1211_1984.Png": {
            "h": 1211,
            "result": 1,
            "w": 1984,
            "weight": 0.71044921875
        },
        "2018-06-08-04-05-54-397I1_1211_2112.Png": {
            "h": 1211,
            "result": 1,
            "w": 2112,
            "weight": 1.0
        },
        "2018-06-08-04-05-54-397I1_1211_2240.Png": {
            "h": 1211,
            "result": 0,
            "w": 2240,
            "weight": 1.0
        },
        "2018-06-08-04-05-54-397I1_1211_2368.Png": {
            "h": 1211,
            "result": 1,
            "w": 2368,
            "weight": 1.0
        },
        "2018-06-08-04-05-54-397I1_1211_2496.Png": {
            "h": 1211,
            "result": 1,
            "w": 2496,
            "weight": 1.0
        },
        "2018-06-08-04-05-54-397I1_1211_2624.Png": {
            "h": 1211,
            "result": 0,
            "w": 2624,
            "weight": 0.7705078125
        },
        "2018-06-08-04-05-54-397I1_1339_1728.Png": {
            "h": 1339,
            "result": 1,
            "w": 1728,
            "weight": 0.82861328125
        },
        "2018-06-08-04-05-54-397I1_1339_1856.Png": {
            "h": 1339,
            "result": 1,
            "w": 1856,
            "weight": 1.0
        },
        "2018-06-08-04-05-54-397I1_1339_1984.Png": {
            "h": 1339,
            "result": 1,
            "w": 1984,
            "weight": 0.748779296875
        },
        "2018-06-08-04-05-54-397I1_1339_2112.Png": {
            "h": 1339,
            "result": 1,
            "w": 2112,
            "weight": 1.0
        },
        "2018-06-08-04-05-54-397I1_1339_2240.Png": {
            "h": 1339,
            "result": 1,
            "w": 2240,
            "weight": 1.0
        },
        "2018-06-08-04-05-54-397I1_1339_2368.Png": {
            "h": 1339,
            "result": 1,
            "w": 2368,
            "weight": 0.9970703125
        },
        "2018-06-08-04-05-54-397I1_1339_2496.Png": {
            "h": 1339,
            "result": 0,
            "w": 2496,
            "weight": 0.9375
        },
        "2018-06-08-04-05-54-397I1_1339_2624.Png": {
            "h": 1339,
            "result": 0,
            "w": 2624,
            "weight": 0.55419921875
        },
        "2018-06-08-04-05-54-397I1_1467_1600.Png": {
            "h": 1467,
            "result": 1,
            "w": 1600,
            "weight": 0.820068359375
        },
        "2018-06-08-04-05-54-397I1_1467_1728.Png": {
            "h": 1467,
            "result": 1,
            "w": 1728,
            "weight": 0.987060546875
        },
        "2018-06-08-04-05-54-397I1_1467_1856.Png": {
            "h": 1467,
            "result": 1,
            "w": 1856,
            "weight": 1.0
        },
        "2018-06-08-04-05-54-397I1_1467_1984.Png": {
            "h": 1467,
            "result": 1,
            "w": 1984,
            "weight": 0.99609375
        },
        "2018-06-08-04-05-54-397I1_1467_2112.Png": {
            "h": 1467,
            "result": 1,
            "w": 2112,
            "weight": 1.0
        },
        "2018-06-08-04-05-54-397I1_1467_2240.Png": {
            "h": 1467,
            "result": 1,
            "w": 2240,
            "weight": 1.0
        },
        "2018-06-08-04-05-54-397I1_1467_2368.Png": {
            "h": 1467,
            "result": 1,
            "w": 2368,
            "weight": 1.0
        },
        "2018-06-08-04-05-54-397I1_1467_2496.Png": {
            "h": 1467,
            "result": 0,
            "w": 2496,
            "weight": 0.798583984375
        },
        "2018-06-08-04-05-54-397I1_1595_1600.Png": {
            "h": 1595,
            "result": 1,
            "w": 1600,
            "weight": 0.156982421875
        },
        "2018-06-08-04-05-54-397I1_1595_1728.Png": {
            "h": 1595,
            "result": 1,
            "w": 1728,
            "weight": 0.4814453125
        },
        "2018-06-08-04-05-54-397I1_1595_1856.Png": {
            "h": 1595,
            "result": 1,
            "w": 1856,
            "weight": 0.9208984375
        },
        "2018-06-08-04-05-54-397I1_1595_1984.Png": {
            "h": 1595,
            "result": 1,
            "w": 1984,
            "weight": 1.0
        },
        "2018-06-08-04-05-54-397I1_1595_2112.Png": {
            "h": 1595,
            "result": 1,
            "w": 2112,
            "weight": 1.0
        },
        "2018-06-08-04-05-54-397I1_1595_2240.Png": {
            "h": 1595,
            "result": 1,
            "w": 2240,
            "weight": 0.980712890625
        },
        "2018-06-08-04-05-54-397I1_1595_2368.Png": {
            "h": 1595,
            "result": 1,
            "w": 2368,
            "weight": 0.984619140625
        },
        "2018-06-08-04-05-54-397I1_1595_2496.Png": {
            "h": 1595,
            "result": 1,
            "w": 2496,
            "weight": 0.792236328125
        },
        "2018-06-08-04-05-54-397I1_1723_1600.Png": {
            "h": 1723,
            "result": 0,
            "w": 1600,
            "weight": 0.22412109375
        },
        "2018-06-08-04-05-54-397I1_1723_1728.Png": {
            "h": 1723,
            "result": 1,
            "w": 1728,
            "weight": 0.771484375
        },
        "2018-06-08-04-05-54-397I1_1723_1856.Png": {
            "h": 1723,
            "result": 1,
            "w": 1856,
            "weight": 1.0
        },
        "2018-06-08-04-05-54-397I1_1723_1984.Png": {
            "h": 1723,
            "result": 1,
            "w": 1984,
            "weight": 0.640625
        },
        "2018-06-08-04-05-54-397I1_1723_2112.Png": {
            "h": 1723,
            "result": 0,
            "w": 2112,
            "weight": 0.44140625
        },
        "2018-06-08-04-05-54-397I1_1723_2240.Png": {
            "h": 1723,
            "result": 0,
            "w": 2240,
            "weight": 0.42529296875
        },
        "2018-06-08-04-05-54-397I1_1723_2368.Png": {
            "h": 1723,
            "result": 0,
            "w": 2368,
            "weight": 0.421142578125
        },
        "2018-06-08-04-05-54-397I1_1851_1856.Png": {
            "h": 1851,
            "result": 1,
            "w": 1856,
            "weight": 0.580078125
        },
        "2018-06-08-04-05-54-397I1_1851_1984.Png": {
            "h": 1851,
            "result": 1,
            "w": 1984,
            "weight": 0.4111328125
        },
        "2018-06-08-04-05-54-397I1_187_1856.Png": {
            "h": 187,
            "result": 0,
            "w": 1856,
            "weight": 0.173095703125
        },
        "2018-06-08-04-05-54-397I1_187_2240.Png": {
            "h": 187,
            "result": 0,
            "w": 2240,
            "weight": 0.1875
        },
        "2018-06-08-04-05-54-397I1_187_2368.Png": {
            "h": 187,
            "result": 0,
            "w": 2368,
            "weight": 0.5302734375
        },
        "2018-06-08-04-05-54-397I1_187_2496.Png": {
            "h": 187,
            "result": 0,
            "w": 2496,
            "weight": 0.584228515625
        },
        "2018-06-08-04-05-54-397I1_187_2624.Png": {
            "h": 187,
            "result": 0,
            "w": 2624,
            "weight": 0.19921875
        },
        "2018-06-08-04-05-54-397I1_315_1728.Png": {
            "h": 315,
            "result": 1,
            "w": 1728,
            "weight": 0.704833984375
        },
        "2018-06-08-04-05-54-397I1_315_1856.Png": {
            "h": 315,
            "result": 1,
            "w": 1856,
            "weight": 0.984130859375
        },
        "2018-06-08-04-05-54-397I1_315_1984.Png": {
            "h": 315,
            "result": 0,
            "w": 1984,
            "weight": 0.34619140625
        },
        "2018-06-08-04-05-54-397I1_315_2240.Png": {
            "h": 315,
            "result": 0,
            "w": 2240,
            "weight": 0.44873046875
        },
        "2018-06-08-04-05-54-397I1_315_2368.Png": {
            "h": 315,
            "result": 0,
            "w": 2368,
            "weight": 1.0
        },
        "2018-06-08-04-05-54-397I1_315_2496.Png": {
            "h": 315,
            "result": 0,
            "w": 2496,
            "weight": 0.970458984375
        },
        "2018-06-08-04-05-54-397I1_315_2624.Png": {
            "h": 315,
            "result": 0,
            "w": 2624,
            "weight": 0.160888671875
        },
        "2018-06-08-04-05-54-397I1_443_1728.Png": {
            "h": 443,
            "result": 1,
            "w": 1728,
            "weight": 0.50634765625
        },
        "2018-06-08-04-05-54-397I1_443_1856.Png": {
            "h": 443,
            "result": 0,
            "w": 1856,
            "weight": 1.0
        },
        "2018-06-08-04-05-54-397I1_443_1984.Png": {
            "h": 443,
            "result": 0,
            "w": 1984,
            "weight": 0.89111328125
        },
        "2018-06-08-04-05-54-397I1_443_2112.Png": {
            "h": 443,
            "result": 0,
            "w": 2112,
            "weight": 0.1201171875
        },
        "2018-06-08-04-05-54-397I1_443_2240.Png": {
            "h": 443,
            "result": 0,
            "w": 2240,
            "weight": 0.726806640625
        },
        "2018-06-08-04-05-54-397I1_443_2368.Png": {
            "h": 443,
            "result": 1,
            "w": 2368,
            "weight": 1.0
        },
        "2018-06-08-04-05-54-397I1_443_2496.Png": {
            "h": 443,
            "result": 0,
            "w": 2496,
            "weight": 0.982421875
        },
        "2018-06-08-04-05-54-397I1_443_2624.Png": {
            "h": 443,
            "result": 0,
            "w": 2624,
            "weight": 0.602783203125
        },
        "2018-06-08-04-05-54-397I1_571_1600.Png": {
            "h": 571,
            "result": 1,
            "w": 1600,
            "weight": 0.1904296875
        },
        "2018-06-08-04-05-54-397I1_571_1728.Png": {
            "h": 571,
            "result": 1,
            "w": 1728,
            "weight": 0.510009765625
        },
        "2018-06-08-04-05-54-397I1_571_1856.Png": {
            "h": 571,
            "result": 1,
            "w": 1856,
            "weight": 1.0
        },
        "2018-06-08-04-05-54-397I1_571_1984.Png": {
            "h": 571,
            "result": 0,
            "w": 1984,
            "weight": 0.9892578125
        },
        "2018-06-08-04-05-54-397I1_571_2112.Png": {
            "h": 571,
            "result": 0,
            "w": 2112,
            "weight": 0.544921875
        },
        "2018-06-08-04-05-54-397I1_571_2240.Png": {
            "h": 571,
            "result": 0,
            "w": 2240,
            "weight": 0.995361328125
        },
        "2018-06-08-04-05-54-397I1_571_2368.Png": {
            "h": 571,
            "result": 0,
            "w": 2368,
            "weight": 1.0
        },
        "2018-06-08-04-05-54-397I1_571_2496.Png": {
            "h": 571,
            "result": 0,
            "w": 2496,
            "weight": 1.0
        },
        "2018-06-08-04-05-54-397I1_571_2624.Png": {
            "h": 571,
            "result": 0,
            "w": 2624,
            "weight": 1.0
        },
        "2018-06-08-04-05-54-397I1_699_1600.Png": {
            "h": 699,
            "result": 1,
            "w": 1600,
            "weight": 0.613525390625
        },
        "2018-06-08-04-05-54-397I1_699_1728.Png": {
            "h": 699,
            "result": 1,
            "w": 1728,
            "weight": 1.0
        },
        "2018-06-08-04-05-54-397I1_699_1856.Png": {
            "h": 699,
            "result": 1,
            "w": 1856,
            "weight": 1.0
        },
        "2018-06-08-04-05-54-397I1_699_1984.Png": {
            "h": 699,
            "result": 0,
            "w": 1984,
            "weight": 1.0
        },
        "2018-06-08-04-05-54-397I1_699_2112.Png": {
            "h": 699,
            "result": 0,
            "w": 2112,
            "weight": 1.0
        },
        "2018-06-08-04-05-54-397I1_699_2240.Png": {
            "h": 699,
            "result": 0,
            "w": 2240,
            "weight": 1.0
        },
        "2018-06-08-04-05-54-397I1_699_2368.Png": {
            "h": 699,
            "result": 0,
            "w": 2368,
            "weight": 1.0
        },
        "2018-06-08-04-05-54-397I1_699_2496.Png": {
            "h": 699,
            "result": 1,
            "w": 2496,
            "weight": 1.0
        },
        "2018-06-08-04-05-54-397I1_699_2624.Png": {
            "h": 699,
            "result": 1,
            "w": 2624,
            "weight": 1.0
        },
        "2018-06-08-04-05-54-397I1_827_1600.Png": {
            "h": 827,
            "result": 1,
            "w": 1600,
            "weight": 0.5048828125
        },
        "2018-06-08-04-05-54-397I1_827_1728.Png": {
            "h": 827,
            "result": 1,
            "w": 1728,
            "weight": 1.0
        },
        "2018-06-08-04-05-54-397I1_827_1856.Png": {
            "h": 827,
            "result": 1,
            "w": 1856,
            "weight": 0.872802734375
        },
        "2018-06-08-04-05-54-397I1_827_1984.Png": {
            "h": 827,
            "result": 0,
            "w": 1984,
            "weight": 0.99853515625
        },
        "2018-06-08-04-05-54-397I1_827_2112.Png": {
            "h": 827,
            "result": 0,
            "w": 2112,
            "weight": 1.0
        },
        "2018-06-08-04-05-54-397I1_827_2240.Png": {
            "h": 827,
            "result": 0,
            "w": 2240,
            "weight": 1.0
        },
        "2018-06-08-04-05-54-397I1_827_2368.Png": {
            "h": 827,
            "result": 0,
            "w": 2368,
            "weight": 1.0
        },
        "2018-06-08-04-05-54-397I1_827_2496.Png": {
            "h": 827,
            "result": 0,
            "w": 2496,
            "weight": 1.0
        },
        "2018-06-08-04-05-54-397I1_827_2624.Png": {
            "h": 827,
            "result": 0,
            "w": 2624,
            "weight": 0.9443359375
        },
        "2018-06-08-04-05-54-397I1_955_1600.Png": {
            "h": 955,
            "result": 0,
            "w": 1600,
            "weight": 0.211181640625
        },
        "2018-06-08-04-05-54-397I1_955_1728.Png": {
            "h": 955,
            "result": 1,
            "w": 1728,
            "weight": 0.9560546875
        },
        "2018-06-08-04-05-54-397I1_955_1856.Png": {
            "h": 955,
            "result": 0,
            "w": 1856,
            "weight": 0.3330078125
        },
        "2018-06-08-04-05-54-397I1_955_1984.Png": {
            "h": 955,
            "result": 0,
            "w": 1984,
            "weight": 0.76708984375
        },
        "2018-06-08-04-05-54-397I1_955_2112.Png": {
            "h": 955,
            "result": 1,
            "w": 2112,
            "weight": 1.0
        },
        "2018-06-08-04-05-54-397I1_955_2240.Png": {
            "h": 955,
            "result": 0,
            "w": 2240,
            "weight": 1.0
        },
        "2018-06-08-04-05-54-397I1_955_2368.Png": {
            "h": 955,
            "result": 1,
            "w": 2368,
            "weight": 1.0
        },
        "2018-06-08-04-05-54-397I1_955_2496.Png": {
            "h": 955,
            "result": 0,
            "w": 2496,
            "weight": 1.0
        },
        "2018-06-08-04-05-54-397I1_955_2624.Png": {
            "h": 955,
            "result": 0,
            "w": 2624,
            "weight": 0.9228515625
        }
    }
}
