# Supplementary material for: A data science approach for multi-sensor marine observatory data monitoring cold water corals (Paragorgia arborea) in two campaigns
Source: PLoS One. 2023 Jul 19;18(7):e0282723. doi: 10.1371/journal.pone.0282723 (PMC10355400; doi:10.1371/journal.pone.0282723)
Supplement: S3 Data — Class labels for patches, weights for patches computed from ground truth masks, imagewise ground truth polyp states, patch extraction regions, and region sizes. (XZ) [file pone.0282723.s017.xz › S3_Data/Gamma_1_red/training-labels.json]

{
    "2017-11-22-21-20-12-687I1_1051_1024.Png": 0,
    "2017-11-22-21-20-12-687I1_1051_1152.Png": 0,
    "2017-11-22-21-20-12-687I1_1051_1280.Png": 0,
    "2017-11-22-21-20-12-687I1_1051_1408.Png": 0,
    "2017-11-22-21-20-12-687I1_1051_1536.Png": 0,
    "2017-11-22-21-20-12-687I1_1051_1664.Png": 0,
    "2017-11-22-21-20-12-687I1_1051_384.Png": 0,
    "2017-11-22-21-20-12-687I1_1051_512.Png": 0,
    "2017-11-22-21-20-12-687I1_1051_640.Png": 0,
    "2017-11-22-21-20-12-687I1_1051_768.Png": 0,
    "2017-11-22-21-20-12-687I1_1051_896.Png": 0,
    "2017-11-22-21-20-12-687I1_1179_1024.Png": 0,
    "2017-11-22-21-20-12-687I1_1179_1152.Png": 0,
    "2017-11-22-21-20-12-687I1_1179_1280.Png": 0,
    "2017-11-22-21-20-12-687I1_1179_1408.Png": 0,
    "2017-11-22-21-20-12-687I1_1179_1536.Png": 0,
    "2017-11-22-21-20-12-687I1_1179_384.Png": 0,
    "2017-11-22-21-20-12-687I1_1179_512.Png": 0,
    "2017-11-22-21-20-12-687I1_1179_640.Png": 0,
    "2017-11-22-21-20-12-687I1_1179_768.Png": 0,
    "2017-11-22-21-20-12-687I1_1179_896.Png": 0,
    "2017-11-22-21-20-12-687I1_1307_1024.Png": 0,
    "2017-11-22-21-20-12-687I1_1307_1152.Png": 0,
    "2017-11-22-21-20-12-687I1_1307_128.Png": 0,
    "2017-11-22-21-20-12-687I1_1307_1280.Png": 0,
    "2017-11-22-21-20-12-687I1_1307_1408.Png": 0,
    "2017-11-22-21-20-12-687I1_1307_1536.Png": 0,
    "2017-11-22-21-20-12-687I1_1307_256.Png": 0,
    "2017-11-22-21-20-12-687I1_1307_384.Png": 0,
    "2017-11-22-21-20-12-687I1_1307_512.Png": 0,
    "2017-11-22-21-20-12-687I1_1307_640.Png": 0,
    "2017-11-22-21-20-12-687I1_1307_768.Png": 0,
    "2017-11-22-21-20-12-687I1_1307_896.Png": 0,
    "2017-11-22-21-20-12-687I1_1435_0.Png": 0,
    "2017-11-22-21-20-12-687I1_1435_1024.Png": 0,
    "2017-11-22-21-20-12-687I1_1435_1152.Png": 0,
    "2017-11-22-21-20-12-687I1_1435_128.Png": 0,
    "2017-11-22-21-20-12-687I1_1435_1280.Png": 0,
    "2017-11-22-21-20-12-687I1_1435_1408.Png": 0,
    "2017-11-22-21-20-12-687I1_1435_256.Png": 0,
    "2017-11-22-21-20-12-687I1_1435_384.Png": 0,
    "2017-11-22-21-20-12-687I1_1435_512.Png": 0,
    "2017-11-22-21-20-12-687I1_1435_640.Png": 0,
    "2017-11-22-21-20-12-687I1_1435_768.Png": 0,
    "2017-11-22-21-20-12-687I1_1435_896.Png": 0,
    "2017-11-22-21-20-12-687I1_1563_0.Png": 0,
    "2017-11-22-21-20-12-687I1_1563_1024.Png": 0,
    "2017-11-22-21-20-12-687I1_1563_1152.Png": 0,
    "2017-11-22-21-20-12-687I1_1563_128.Png": 0,
    "2017-11-22-21-20-12-687I1_1563_1280.Png": 0,
    "2017-11-22-21-20-12-687I1_1563_1408.Png": 0,
    "2017-11-22-21-20-12-687I1_1563_256.Png": 0,
    "2017-11-22-21-20-12-687I1_1563_384.Png": 0,
    "2017-11-22-21-20-12-687I1_1563_512.Png": 0,
    "2017-11-22-21-20-12-687I1_1563_640.Png": 0,
    "2017-11-22-21-20-12-687I1_1563_768.Png": 0,
    "2017-11-22-21-20-12-687I1_1563_896.Png": 0,
    "2017-11-22-21-20-12-687I1_1691_1024.Png": 0,
    "2017-11-22-21-20-12-687I1_1691_1152.Png": 0,
    "2017-11-22-21-20-12-687I1_1691_1280.Png": 0,
    "2017-11-22-21-20-12-687I1_1691_1408.Png": 0,
    "2017-11-22-21-20-12-687I1_1691_256.Png": 0,
    "2017-11-22-21-20-12-687I1_1691_384.Png": 0,
    "2017-11-22-21-20-12-687I1_1691_512.Png": 0,
    "2017-11-22-21-20-12-687I1_1691_640.Png": 0,
    "2017-11-22-21-20-12-687I1_1691_768.Png": 0,
    "2017-11-22-21-20-12-687I1_1691_896.Png": 0,
    "2017-11-22-21-20-12-687I1_1819_0.Png": 0,
    "2017-11-22-21-20-12-687I1_1819_1024.Png": 0,
    "2017-11-22-21-20-12-687I1_1819_1152.Png": 0,
    "2017-11-22-21-20-12-687I1_1819_128.Png": 0,
    "2017-11-22-21-20-12-687I1_1819_1280.Png": 0,
    "2017-11-22-21-20-12-687I1_1819_1408.Png": 0,
    "2017-11-22-21-20-12-687I1_1819_384.Png": 0,
    "2017-11-22-21-20-12-687I1_1819_512.Png": 0,
    "2017-11-22-21-20-12-687I1_1819_640.Png": 0,
    "2017-11-22-21-20-12-687I1_1819_768.Png": 0,
    "2017-11-22-21-20-12-687I1_1819_896.Png": 0,
    "2017-11-22-21-20-12-687I1_1947_1024.Png": 0,
    "2017-11-22-21-20-12-687I1_1947_1152.Png": 0,
    "2017-11-22-21-20-12-687I1_1947_1280.Png": 0,
    "2017-11-22-21-20-12-687I1_1947_512.Png": 0,
    "2017-11-22-21-20-12-687I1_1947_640.Png": 0,
    "2017-11-22-21-20-12-687I1_1947_768.Png": 0,
    "2017-11-22-21-20-12-687I1_1947_896.Png": 0,
    "2017-11-22-21-20-12-687I1_2075_512.Png": 0,
    "2017-11-22-21-20-12-687I1_2075_640.Png": 0,
    "2017-11-22-21-20-12-687I1_2075_768.Png": 0,
    "2017-11-22-21-20-12-687I1_2075_896.Png": 0,
    "2017-11-22-21-20-12-687I1_411_1024.Png": 0,
    "2017-11-22-21-20-12-687I1_411_1152.Png": 0,
    "2017-11-22-21-20-12-687I1_411_1280.Png": 0,
    "2017-11-22-21-20-12-687I1_411_512.Png": 0,
    "2017-11-22-21-20-12-687I1_411_640.Png": 0,
    "2017-11-22-21-20-12-687I1_539_1024.Png": 0,
    "2017-11-22-21-20-12-687I1_539_1152.Png": 0,
    "2017-11-22-21-20-12-687I1_539_1280.Png": 0,
    "2017-11-22-21-20-12-687I1_539_512.Png": 0,
    "2017-11-22-21-20-12-687I1_539_640.Png": 0,
    "2017-11-22-21-20-12-687I1_539_768.Png": 0,
    "2017-11-22-21-20-12-687I1_667_1024.Png": 0,
    "2017-11-22-21-20-12-687I1_667_1152.Png": 0,
    "2017-11-22-21-20-12-687I1_667_1280.Png": 0,
    "2017-11-22-21-20-12-687I1_667_1408.Png": 0,
    "2017-11-22-21-20-12-687I1_667_512.Png": 0,
    "2017-11-22-21-20-12-687I1_667_640.Png": 0,
    "2017-11-22-21-20-12-687I1_667_768.Png": 0,
    "2017-11-22-21-20-12-687I1_667_896.Png": 0,
    "2017-11-22-21-20-12-687I1_795_1024.Png": 0,
    "2017-11-22-21-20-12-687I1_795_1152.Png": 0,
    "2017-11-22-21-20-12-687I1_795_1280.Png": 0,
    "2017-11-22-21-20-12-687I1_795_1408.Png": 0,
    "2017-11-22-21-20-12-687I1_795_1536.Png": 0,
    "2017-11-22-21-20-12-687I1_795_1664.Png": 0,
    "2017-11-22-21-20-12-687I1_795_384.Png": 0,
    "2017-11-22-21-20-12-687I1_795_512.Png": 0,
    "2017-11-22-21-20-12-687I1_795_640.Png": 0,
    "2017-11-22-21-20-12-687I1_795_768.Png": 0,
    "2017-11-22-21-20-12-687I1_795_896.Png": 0,
    "2017-11-22-21-20-12-687I1_923_1024.Png": 0,
    "2017-11-22-21-20-12-687I1_923_1152.Png": 0,
    "2017-11-22-21-20-12-687I1_923_1280.Png": 0,
    "2017-11-22-21-20-12-687I1_923_1408.Png": 0,
    "2017-11-22-21-20-12-687I1_923_1536.Png": 0,
    "2017-11-22-21-20-12-687I1_923_1664.Png": 0,
    "2017-11-22-21-20-12-687I1_923_384.Png": 0,
    "2017-11-22-21-20-12-687I1_923_512.Png": 0,
    "2017-11-22-21-20-12-687I1_923_640.Png": 0,
    "2017-11-22-21-20-12-687I1_923_768.Png": 0,
    "2017-11-22-21-20-12-687I1_923_896.Png": 0,
    "2017-11-25-17-27-50-202I1_1052_1024.Png": 0,
    "2017-11-25-17-27-50-202I1_1052_1152.Png": 0,
    "2017-11-25-17-27-50-202I1_1052_1280.Png": 0,
    "2017-11-25-17-27-50-202I1_1052_1408.Png": 0,
    "2017-11-25-17-27-50-202I1_1052_1536.Png": 0,
    "2017-11-25-17-27-50-202I1_1052_1664.Png": 0,
    "2017-11-25-17-27-50-202I1_1052_384.Png": 0,
    "2017-11-25-17-27-50-202I1_1052_512.Png": 0,
    "2017-11-25-17-27-50-202I1_1052_640.Png": 0,
    "2017-11-25-17-27-50-202I1_1052_768.Png": 0,
    "2017-11-25-17-27-50-202I1_1052_896.Png": 0,
    "2017-11-25-17-27-50-202I1_1180_1024.Png": 0,
    "2017-11-25-17-27-50-202I1_1180_1152.Png": 0,
    "2017-11-25-17-27-50-202I1_1180_1280.Png": 0,
    "2017-11-25-17-27-50-202I1_1180_1408.Png": 0,
    "2017-11-25-17-27-50-202I1_1180_1536.Png": 0,
    "2017-11-25-17-27-50-202I1_1180_384.Png": 0,
    "2017-11-25-17-27-50-202I1_1180_512.Png": 0,
    "2017-11-25-17-27-50-202I1_1180_640.Png": 0,
    "2017-11-25-17-27-50-202I1_1180_768.Png": 0,
    "2017-11-25-17-27-50-202I1_1180_896.Png": 0,
    "2017-11-25-17-27-50-202I1_1308_0.Png": 1,
    "2017-11-25-17-27-50-202I1_1308_1024.Png": 0,
    "2017-11-25-17-27-50-202I1_1308_1152.Png": 0,
    "2017-11-25-17-27-50-202I1_1308_128.Png": 1,
    "2017-11-25-17-27-50-202I1_1308_1280.Png": 0,
    "2017-11-25-17-27-50-202I1_1308_1408.Png": 0,
    "2017-11-25-17-27-50-202I1_1308_1536.Png": 0,
    "2017-11-25-17-27-50-202I1_1308_256.Png": 1,
    "2017-11-25-17-27-50-202I1_1308_384.Png": 1,
    "2017-11-25-17-27-50-202I1_1308_512.Png": 0,
    "2017-11-25-17-27-50-202I1_1308_640.Png": 0,
    "2017-11-25-17-27-50-202I1_1308_768.Png": 0,
    "2017-11-25-17-27-50-202I1_1308_896.Png": 0,
    "2017-11-25-17-27-50-202I1_1436_0.Png": 1,
    "2017-11-25-17-27-50-202I1_1436_1024.Png": 0,
    "2017-11-25-17-27-50-202I1_1436_1152.Png": 0,
    "2017-11-25-17-27-50-202I1_1436_128.Png": 1,
    "2017-11-25-17-27-50-202I1_1436_1280.Png": 0,
    "2017-11-25-17-27-50-202I1_1436_1408.Png": 0,
    "2017-11-25-17-27-50-202I1_1436_256.Png": 1,
    "2017-11-25-17-27-50-202I1_1436_384.Png": 1,
    "2017-11-25-17-27-50-202I1_1436_512.Png": 0,
    "2017-11-25-17-27-50-202I1_1436_640.Png": 0,
    "2017-11-25-17-27-50-202I1_1436_768.Png": 0,
    "2017-11-25-17-27-50-202I1_1436_896.Png": 0,
    "2017-11-25-17-27-50-202I1_1564_0.Png": 1,
    "2017-11-25-17-27-50-202I1_1564_1024.Png": 0,
    "2017-11-25-17-27-50-202I1_1564_1152.Png": 0,
    "2017-11-25-17-27-50-202I1_1564_128.Png": 1,
    "2017-11-25-17-27-50-202I1_1564_1280.Png": 0,
    "2017-11-25-17-27-50-202I1_1564_1408.Png": 0,
    "2017-11-25-17-27-50-202I1_1564_256.Png": 1,
    "2017-11-25-17-27-50-202I1_1564_384.Png": 1,
    "2017-11-25-17-27-50-202I1_1564_512.Png": 0,
    "2017-11-25-17-27-50-202I1_1564_640.Png": 0,
    "2017-11-25-17-27-50-202I1_1564_768.Png": 0,
    "2017-11-25-17-27-50-202I1_1564_896.Png": 0,
    "2017-11-25-17-27-50-202I1_1692_1024.Png": 0,
    "2017-11-25-17-27-50-202I1_1692_1152.Png": 0,
    "2017-11-25-17-27-50-202I1_1692_128.Png": 1,
    "2017-11-25-17-27-50-202I1_1692_1280.Png": 0,
    "2017-11-25-17-27-50-202I1_1692_1408.Png": 0,
    "2017-11-25-17-27-50-202I1_1692_256.Png": 0,
    "2017-11-25-17-27-50-202I1_1692_384.Png": 0,
    "2017-11-25-17-27-50-202I1_1692_512.Png": 0,
    "2017-11-25-17-27-50-202I1_1692_640.Png": 0,
    "2017-11-25-17-27-50-202I1_1692_768.Png": 0,
    "2017-11-25-17-27-50-202I1_1692_896.Png": 0,
    "2017-11-25-17-27-50-202I1_1820_0.Png": 0,
    "2017-11-25-17-27-50-202I1_1820_1024.Png": 0,
    "2017-11-25-17-27-50-202I1_1820_1152.Png": 0,
    "2017-11-25-17-27-50-202I1_1820_128.Png": 1,
    "2017-11-25-17-27-50-202I1_1820_1280.Png": 0,
    "2017-11-25-17-27-50-202I1_1820_1408.Png": 0,
    "2017-11-25-17-27-50-202I1_1820_384.Png": 0,
    "2017-11-25-17-27-50-202I1_1820_512.Png": 0,
    "2017-11-25-17-27-50-202I1_1820_640.Png": 0,
    "2017-11-25-17-27-50-202I1_1820_768.Png": 0,
    "2017-11-25-17-27-50-202I1_1820_896.Png": 0,
    "2017-11-25-17-27-50-202I1_1948_1024.Png": 0,
    "2017-11-25-17-27-50-202I1_1948_1152.Png": 0,
    "2017-11-25-17-27-50-202I1_1948_1280.Png": 0,
    "2017-11-25-17-27-50-202I1_1948_512.Png": 0,
    "2017-11-25-17-27-50-202I1_1948_640.Png": 0,
    "2017-11-25-17-27-50-202I1_1948_768.Png": 0,
    "2017-11-25-17-27-50-202I1_1948_896.Png": 0,
    "2017-11-25-17-27-50-202I1_2076_512.Png": 0,
    "2017-11-25-17-27-50-202I1_2076_640.Png": 0,
    "2017-11-25-17-27-50-202I1_2076_768.Png": 0,
    "2017-11-25-17-27-50-202I1_2076_896.Png": 0,
    "2017-11-25-17-27-50-202I1_412_1024.Png": 0,
    "2017-11-25-17-27-50-202I1_412_1152.Png": 0,
    "2017-11-25-17-27-50-202I1_412_1280.Png": 0,
    "2017-11-25-17-27-50-202I1_412_512.Png": 0,
    "2017-11-25-17-27-50-202I1_412_640.Png": 0,
    "2017-11-25-17-27-50-202I1_540_1024.Png": 0,
    "2017-11-25-17-27-50-202I1_540_1152.Png": 0,
    "2017-11-25-17-27-50-202I1_540_1280.Png": 0,
    "2017-11-25-17-27-50-202I1_540_384.Png": 0,
    "2017-11-25-17-27-50-202I1_540_512.Png": 0,
    "2017-11-25-17-27-50-202I1_540_640.Png": 0,
    "2017-11-25-17-27-50-202I1_540_768.Png": 0,
    "2017-11-25-17-27-50-202I1_540_896.Png": 0,
    "2017-11-25-17-27-50-202I1_668_1024.Png": 0,
    "2017-11-25-17-27-50-202I1_668_1152.Png": 0,
    "2017-11-25-17-27-50-202I1_668_1280.Png": 0,
    "2017-11-25-17-27-50-202I1_668_1408.Png": 0,
    "2017-11-25-17-27-50-202I1_668_512.Png": 0,
    "2017-11-25-17-27-50-202I1_668_640.Png": 0,
    "2017-11-25-17-27-50-202I1_668_768.Png": 0,
    "2017-11-25-17-27-50-202I1_668_896.Png": 0,
    "2017-11-25-17-27-50-202I1_796_1024.Png": 0,
    "2017-11-25-17-27-50-202I1_796_1152.Png": 0,
    "2017-11-25-17-27-50-202I1_796_1280.Png": 0,
    "2017-11-25-17-27-50-202I1_796_1408.Png": 0,
    "2017-11-25-17-27-50-202I1_796_1536.Png": 0,
    "2017-11-25-17-27-50-202I1_796_1664.Png": 0,
    "2017-11-25-17-27-50-202I1_796_384.Png": 0,
    "2017-11-25-17-27-50-202I1_796_512.Png": 0,
    "2017-11-25-17-27-50-202I1_796_640.Png": 0,
    "2017-11-25-17-27-50-202I1_796_768.Png": 0,
    "2017-11-25-17-27-50-202I1_796_896.Png": 0,
    "2017-11-25-17-27-50-202I1_924_1024.Png": 0,
    "2017-11-25-17-27-50-202I1_924_1152.Png": 0,
    "2017-11-25-17-27-50-202I1_924_1280.Png": 0,
    "2017-11-25-17-27-50-202I1_924_1408.Png": 0,
    "2017-11-25-17-27-50-202I1_924_1536.Png": 0,
    "2017-11-25-17-27-50-202I1_924_1664.Png": 0,
    "2017-11-25-17-27-50-202I1_924_384.Png": 0,
    "2017-11-25-17-27-50-202I1_924_512.Png": 0,
    "2017-11-25-17-27-50-202I1_924_640.Png": 0,
    "2017-11-25-17-27-50-202I1_924_768.Png": 0,
    "2017-11-25-17-27-50-202I1_924_896.Png": 0,
    "2017-11-27-22-33-36-743I2_1052_1024.Png": 0,
    "2017-11-27-22-33-36-743I2_1052_1152.Png": 0,
    "2017-11-27-22-33-36-743I2_1052_1280.Png": 0,
    "2017-11-27-22-33-36-743I2_1052_1408.Png": 0,
    "2017-11-27-22-33-36-743I2_1052_1536.Png": 0,
    "2017-11-27-22-33-36-743I2_1052_1664.Png": 0,
    "2017-11-27-22-33-36-743I2_1052_1792.Png": 0,
    "2017-11-27-22-33-36-743I2_1052_640.Png": 0,
    "2017-11-27-22-33-36-743I2_1052_768.Png": 0,
    "2017-11-27-22-33-36-743I2_1052_896.Png": 0,
    "2017-11-27-22-33-36-743I2_1180_1024.Png": 0,
    "2017-11-27-22-33-36-743I2_1180_1152.Png": 0,
    "2017-11-27-22-33-36-743I2_1180_1280.Png": 0,
    "2017-11-27-22-33-36-743I2_1180_1408.Png": 0,
    "2017-11-27-22-33-36-743I2_1180_1536.Png": 0,
    "2017-11-27-22-33-36-743I2_1180_1664.Png": 0,
    "2017-11-27-22-33-36-743I2_1180_1792.Png": 0,
    "2017-11-27-22-33-36-743I2_1180_640.Png": 0,
    "2017-11-27-22-33-36-743I2_1180_768.Png": 0,
    "2017-11-27-22-33-36-743I2_1180_896.Png": 0,
    "2017-11-27-22-33-36-743I2_1308_1024.Png": 0,
    "2017-11-27-22-33-36-743I2_1308_1152.Png": 0,
    "2017-11-27-22-33-36-743I2_1308_1280.Png": 0,
    "2017-11-27-22-33-36-743I2_1308_1408.Png": 0,
    "2017-11-27-22-33-36-743I2_1308_1536.Png": 0,
    "2017-11-27-22-33-36-743I2_1308_1664.Png": 0,
    "2017-11-27-22-33-36-743I2_1308_256.Png": 0,
    "2017-11-27-22-33-36-743I2_1308_512.Png": 0,
    "2017-11-27-22-33-36-743I2_1308_640.Png": 0,
    "2017-11-27-22-33-36-743I2_1308_768.Png": 0,
    "2017-11-27-22-33-36-743I2_1308_896.Png": 0,
    "2017-11-27-22-33-36-743I2_1436_0.Png": 0,
    "2017-11-27-22-33-36-743I2_1436_1024.Png": 0,
    "2017-11-27-22-33-36-743I2_1436_1152.Png": 0,
    "2017-11-27-22-33-36-743I2_1436_128.Png": 0,
    "2017-11-27-22-33-36-743I2_1436_1280.Png": 0,
    "2017-11-27-22-33-36-743I2_1436_1408.Png": 0,
    "2017-11-27-22-33-36-743I2_1436_1536.Png": 0,
    "2017-11-27-22-33-36-743I2_1436_256.Png": 0,
    "2017-11-27-22-33-36-743I2_1436_384.Png": 0,
    "2017-11-27-22-33-36-743I2_1436_512.Png": 0,
    "2017-11-27-22-33-36-743I2_1436_640.Png": 0,
    "2017-11-27-22-33-36-743I2_1436_768.Png": 0,
    "2017-11-27-22-33-36-743I2_1436_896.Png": 0,
    "2017-11-27-22-33-36-743I2_1564_0.Png": 0,
    "2017-11-27-22-33-36-743I2_1564_1024.Png": 0,
    "2017-11-27-22-33-36-743I2_1564_1152.Png": 0,
    "2017-11-27-22-33-36-743I2_1564_128.Png": 0,
    "2017-11-27-22-33-36-743I2_1564_1280.Png": 0,
    "2017-11-27-22-33-36-743I2_1564_1408.Png": 0,
    "2017-11-27-22-33-36-743I2_1564_1536.Png": 0,
    "2017-11-27-22-33-36-743I2_1564_256.Png": 0,
    "2017-11-27-22-33-36-743I2_1564_384.Png": 0,
    "2017-11-27-22-33-36-743I2_1564_512.Png": 0,
    "2017-11-27-22-33-36-743I2_1564_640.Png": 0,
    "2017-11-27-22-33-36-743I2_1564_768.Png": 0,
    "2017-11-27-22-33-36-743I2_1564_896.Png": 0,
    "2017-11-27-22-33-36-743I2_1692_1024.Png": 0,
    "2017-11-27-22-33-36-743I2_1692_1152.Png": 0,
    "2017-11-27-22-33-36-743I2_1692_128.Png": 0,
    "2017-11-27-22-33-36-743I2_1692_1280.Png": 0,
    "2017-11-27-22-33-36-743I2_1692_1408.Png": 0,
    "2017-11-27-22-33-36-743I2_1692_1536.Png": 0,
    "2017-11-27-22-33-36-743I2_1692_256.Png": 0,
    "2017-11-27-22-33-36-743I2_1692_384.Png": 0,
    "2017-11-27-22-33-36-743I2_1692_512.Png": 0,
    "2017-11-27-22-33-36-743I2_1692_640.Png": 0,
    "2017-11-27-22-33-36-743I2_1692_768.Png": 0,
    "2017-11-27-22-33-36-743I2_1692_896.Png": 0,
    "2017-11-27-22-33-36-743I2_1820_0.Png": 0,
    "2017-11-27-22-33-36-743I2_1820_1024.Png": 0,
    "2017-11-27-22-33-36-743I2_1820_1152.Png": 0,
    "2017-11-27-22-33-36-743I2_1820_128.Png": 0,
    "2017-11-27-22-33-36-743I2_1820_1280.Png": 0,
    "2017-11-27-22-33-36-743I2_1820_1408.Png": 0,
    "2017-11-27-22-33-36-743I2_1820_256.Png": 0,
    "2017-11-27-22-33-36-743I2_1820_384.Png": 0,
    "2017-11-27-22-33-36-743I2_1820_640.Png": 0,
    "2017-11-27-22-33-36-743I2_1820_768.Png": 0,
    "2017-11-27-22-33-36-743I2_1820_896.Png": 0,
    "2017-11-27-22-33-36-743I2_1948_0.Png": 0,
    "2017-11-27-22-33-36-743I2_1948_1024.Png": 0,
    "2017-11-27-22-33-36-743I2_1948_1152.Png": 0,
    "2017-11-27-22-33-36-743I2_1948_128.Png": 0,
    "2017-11-27-22-33-36-743I2_1948_1280.Png": 0,
    "2017-11-27-22-33-36-743I2_1948_1408.Png": 0,
    "2017-11-27-22-33-36-743I2_1948_640.Png": 0,
    "2017-11-27-22-33-36-743I2_1948_768.Png": 0,
    "2017-11-27-22-33-36-743I2_1948_896.Png": 0,
    "2017-11-27-22-33-36-743I2_2076_1024.Png": 1,
    "2017-11-27-22-33-36-743I2_2076_1152.Png": 0,
    "2017-11-27-22-33-36-743I2_2076_1280.Png": 0,
    "2017-11-27-22-33-36-743I2_2076_640.Png": 0,
    "2017-11-27-22-33-36-743I2_2076_768.Png": 0,
    "2017-11-27-22-33-36-743I2_2076_896.Png": 0,
    "2017-11-27-22-33-36-743I2_540_1024.Png": 0,
    "2017-11-27-22-33-36-743I2_540_1152.Png": 0,
    "2017-11-27-22-33-36-743I2_540_1280.Png": 0,
    "2017-11-27-22-33-36-743I2_540_768.Png": 0,
    "2017-11-27-22-33-36-743I2_540_896.Png": 0,
    "2017-11-27-22-33-36-743I2_668_1024.Png": 0,
    "2017-11-27-22-33-36-743I2_668_1152.Png": 0,
    "2017-11-27-22-33-36-743I2_668_1280.Png": 0,
    "2017-11-27-22-33-36-743I2_668_1408.Png": 0,
    "2017-11-27-22-33-36-743I2_668_768.Png": 0,
    "2017-11-27-22-33-36-743I2_668_896.Png": 0,
    "2017-11-27-22-33-36-743I2_796_1024.Png": 0,
    "2017-11-27-22-33-36-743I2_796_1152.Png": 0,
    "2017-11-27-22-33-36-743I2_796_1280.Png": 0,
    "2017-11-27-22-33-36-743I2_796_1408.Png": 0,
    "2017-11-27-22-33-36-743I2_796_1536.Png": 0,
    "2017-11-27-22-33-36-743I2_796_768.Png": 0,
    "2017-11-27-22-33-36-743I2_796_896.Png": 0,
    "2017-11-27-22-33-36-743I2_924_1024.Png": 0,
    "2017-11-27-22-33-36-743I2_924_1152.Png": 0,
    "2017-11-27-22-33-36-743I2_924_1280.Png": 0,
    "2017-11-27-22-33-36-743I2_924_1408.Png": 0,
    "2017-11-27-22-33-36-743I2_924_1536.Png": 0,
    "2017-11-27-22-33-36-743I2_924_1664.Png": 0,
    "2017-11-27-22-33-36-743I2_924_1792.Png": 0,
    "2017-11-27-22-33-36-743I2_924_640.Png": 0,
    "2017-11-27-22-33-36-743I2_924_768.Png": 0,
    "2017-11-27-22-33-36-743I2_924_896.Png": 0,
    "2017-12-08-11-59-38-035I2_1052_1024.Png": 1,
    "2017-12-08-11-59-38-035I2_1052_1152.Png": 1,
    "2017-12-08-11-59-38-035I2_1052_1280.Png": 1,
    "2017-12-08-11-59-38-035I2_1052_1408.Png": 1,
    "2017-12-08-11-59-38-035I2_1052_1536.Png": 1,
    "2017-12-08-11-59-38-035I2_1052_1664.Png": 1,
    "2017-12-08-11-59-38-035I2_1052_1792.Png": 1,
    "2017-12-08-11-59-38-035I2_1052_512.Png": 1,
    "2017-12-08-11-59-38-035I2_1052_640.Png": 1,
    "2017-12-08-11-59-38-035I2_1052_768.Png": 1,
    "2017-12-08-11-59-38-035I2_1052_896.Png": 1,
    "2017-12-08-11-59-38-035I2_1180_1024.Png": 1,
    "2017-12-08-11-59-38-035I2_1180_1152.Png": 1,
    "2017-12-08-11-59-38-035I2_1180_1280.Png": 1,
    "2017-12-08-11-59-38-035I2_1180_1408.Png": 1,
    "2017-12-08-11-59-38-035I2_1180_1536.Png": 1,
    "2017-12-08-11-59-38-035I2_1180_1664.Png": 1,
    "2017-12-08-11-59-38-035I2_1180_1792.Png": 1,
    "2017-12-08-11-59-38-035I2_1180_512.Png": 1,
    "2017-12-08-11-59-38-035I2_1180_640.Png": 1,
    "2017-12-08-11-59-38-035I2_1180_768.Png": 1,
    "2017-12-08-11-59-38-035I2_1180_896.Png": 1,
    "2017-12-08-11-59-38-035I2_1308_1024.Png": 1,
    "2017-12-08-11-59-38-035I2_1308_1152.Png": 1,
    "2017-12-08-11-59-38-035I2_1308_128.Png": 1,
    "2017-12-08-11-59-38-035I2_1308_1280.Png": 1,
    "2017-12-08-11-59-38-035I2_1308_1408.Png": 1,
    "2017-12-08-11-59-38-035I2_1308_1536.Png": 1,
    "2017-12-08-11-59-38-035I2_1308_1664.Png": 1,
    "2017-12-08-11-59-38-035I2_1308_256.Png": 1,
    "2017-12-08-11-59-38-035I2_1308_512.Png": 1,
    "2017-12-08-11-59-38-035I2_1308_640.Png": 1,
    "2017-12-08-11-59-38-035I2_1308_768.Png": 1,
    "2017-12-08-11-59-38-035I2_1308_896.Png": 1,
    "2017-12-08-11-59-38-035I2_1436_0.Png": 1,
    "2017-12-08-11-59-38-035I2_1436_1024.Png": 1,
    "2017-12-08-11-59-38-035I2_1436_1152.Png": 1,
    "2017-12-08-11-59-38-035I2_1436_128.Png": 1,
    "2017-12-08-11-59-38-035I2_1436_1280.Png": 1,
    "2017-12-08-11-59-38-035I2_1436_1408.Png": 1,
    "2017-12-08-11-59-38-035I2_1436_1536.Png": 1,
    "2017-12-08-11-59-38-035I2_1436_1664.Png": 1,
    "2017-12-08-11-59-38-035I2_1436_256.Png": 1,
    "2017-12-08-11-59-38-035I2_1436_384.Png": 1,
    "2017-12-08-11-59-38-035I2_1436_512.Png": 1,
    "2017-12-08-11-59-38-035I2_1436_640.Png": 1,
    "2017-12-08-11-59-38-035I2_1436_768.Png": 1,
    "2017-12-08-11-59-38-035I2_1436_896.Png": 1,
    "2017-12-08-11-59-38-035I2_1564_0.Png": 1,
    "2017-12-08-11-59-38-035I2_1564_1024.Png": 1,
    "2017-12-08-11-59-38-035I2_1564_1152.Png": 1,
    "2017-12-08-11-59-38-035I2_1564_128.Png": 1,
    "2017-12-08-11-59-38-035I2_1564_1280.Png": 1,
    "2017-12-08-11-59-38-035I2_1564_1408.Png": 1,
    "2017-12-08-11-59-38-035I2_1564_1536.Png": 1,
    "2017-12-08-11-59-38-035I2_1564_256.Png": 1,
    "2017-12-08-11-59-38-035I2_1564_384.Png": 1,
    "2017-12-08-11-59-38-035I2_1564_512.Png": 1,
    "2017-12-08-11-59-38-035I2_1564_640.Png": 1,
    "2017-12-08-11-59-38-035I2_1564_768.Png": 1,
    "2017-12-08-11-59-38-035I2_1564_896.Png": 1,
    "2017-12-08-11-59-38-035I2_1692_1024.Png": 1,
    "2017-12-08-11-59-38-035I2_1692_1152.Png": 1,
    "2017-12-08-11-59-38-035I2_1692_128.Png": 1,
    "2017-12-08-11-59-38-035I2_1692_1280.Png": 1,
    "2017-12-08-11-59-38-035I2_1692_1408.Png": 1,
    "2017-12-08-11-59-38-035I2_1692_1536.Png": 1,
    "2017-12-08-11-59-38-035I2_1692_256.Png": 1,
    "2017-12-08-11-59-38-035I2_1692_384.Png": 1,
    "2017-12-08-11-59-38-035I2_1692_512.Png": 1,
    "2017-12-08-11-59-38-035I2_1692_640.Png": 1,
    "2017-12-08-11-59-38-035I2_1692_768.Png": 1,
    "2017-12-08-11-59-38-035I2_1692_896.Png": 1,
    "2017-12-08-11-59-38-035I2_1820_0.Png": 1,
    "2017-12-08-11-59-38-035I2_1820_1024.Png": 1,
    "2017-12-08-11-59-38-035I2_1820_1152.Png": 1,
    "2017-12-08-11-59-38-035I2_1820_128.Png": 1,
    "2017-12-08-11-59-38-035I2_1820_1280.Png": 1,
    "2017-12-08-11-59-38-035I2_1820_1408.Png": 1,
    "2017-12-08-11-59-38-035I2_1820_256.Png": 1,
    "2017-12-08-11-59-38-035I2_1820_384.Png": 1,
    "2017-12-08-11-59-38-035I2_1820_640.Png": 1,
    "2017-12-08-11-59-38-035I2_1820_768.Png": 1,
    "2017-12-08-11-59-38-035I2_1820_896.Png": 1,
    "2017-12-08-11-59-38-035I2_1948_0.Png": 1,
    "2017-12-08-11-59-38-035I2_1948_1024.Png": 1,
    "2017-12-08-11-59-38-035I2_1948_1152.Png": 1,
    "2017-12-08-11-59-38-035I2_1948_128.Png": 1,
    "2017-12-08-11-59-38-035I2_1948_1280.Png": 1,
    "2017-12-08-11-59-38-035I2_1948_1408.Png": 1,
    "2017-12-08-11-59-38-035I2_1948_640.Png": 1,
    "2017-12-08-11-59-38-035I2_1948_768.Png": 1,
    "2017-12-08-11-59-38-035I2_1948_896.Png": 1,
    "2017-12-08-11-59-38-035I2_2076_1024.Png": 0,
    "2017-12-08-11-59-38-035I2_2076_1152.Png": 1,
    "2017-12-08-11-59-38-035I2_2076_1280.Png": 1,
    "2017-12-08-11-59-38-035I2_2076_640.Png": 1,
    "2017-12-08-11-59-38-035I2_2076_768.Png": 1,
    "2017-12-08-11-59-38-035I2_2076_896.Png": 1,
    "2017-12-08-11-59-38-035I2_412_1152.Png": 1,
    "2017-12-08-11-59-38-035I2_540_1024.Png": 1,
    "2017-12-08-11-59-38-035I2_540_1152.Png": 1,
    "2017-12-08-11-59-38-035I2_540_1280.Png": 1,
    "2017-12-08-11-59-38-035I2_540_640.Png": 1,
    "2017-12-08-11-59-38-035I2_540_768.Png": 1,
    "2017-12-08-11-59-38-035I2_540_896.Png": 1,
    "2017-12-08-11-59-38-035I2_668_1024.Png": 1,
    "2017-12-08-11-59-38-035I2_668_1152.Png": 1,
    "2017-12-08-11-59-38-035I2_668_1280.Png": 1,
    "2017-12-08-11-59-38-035I2_668_1408.Png": 1,
    "2017-12-08-11-59-38-035I2_668_640.Png": 1,
    "2017-12-08-11-59-38-035I2_668_768.Png": 1,
    "2017-12-08-11-59-38-035I2_668_896.Png": 1,
    "2017-12-08-11-59-38-035I2_796_1024.Png": 1,
    "2017-12-08-11-59-38-035I2_796_1152.Png": 1,
    "2017-12-08-11-59-38-035I2_796_1280.Png": 1,
    "2017-12-08-11-59-38-035I2_796_1408.Png": 1,
    "2017-12-08-11-59-38-035I2_796_1536.Png": 1,
    "2017-12-08-11-59-38-035I2_796_768.Png": 1,
    "2017-12-08-11-59-38-035I2_796_896.Png": 1,
    "2017-12-08-11-59-38-035I2_924_1024.Png": 1,
    "2017-12-08-11-59-38-035I2_924_1152.Png": 1,
    "2017-12-08-11-59-38-035I2_924_1280.Png": 1,
    "2017-12-08-11-59-38-035I2_924_1408.Png": 1,
    "2017-12-08-11-59-38-035I2_924_1536.Png": 1,
    "2017-12-08-11-59-38-035I2_924_1664.Png": 1,
    "2017-12-08-11-59-38-035I2_924_1792.Png": 1,
    "2017-12-08-11-59-38-035I2_924_640.Png": 1,
    "2017-12-08-11-59-38-035I2_924_768.Png": 1,
    "2017-12-08-11-59-38-035I2_924_896.Png": 1,
    "2017-12-15-20-26-45-119I1_1052_1024.Png": 0,
    "2017-12-15-20-26-45-119I1_1052_1152.Png": 0,
    "2017-12-15-20-26-45-119I1_1052_1280.Png": 0,
    "2017-12-15-20-26-45-119I1_1052_1408.Png": 0,
    "2017-12-15-20-26-45-119I1_1052_1536.Png": 0,
    "2017-12-15-20-26-45-119I1_1052_1664.Png": 0,
    "2017-12-15-20-26-45-119I1_1052_384.Png": 0,
    "2017-12-15-20-26-45-119I1_1052_512.Png": 0,
    "2017-12-15-20-26-45-119I1_1052_640.Png": 0,
    "2017-12-15-20-26-45-119I1_1052_768.Png": 0,
    "2017-12-15-20-26-45-119I1_1052_896.Png": 0,
    "2017-12-15-20-26-45-119I1_1180_1024.Png": 0,
    "2017-12-15-20-26-45-119I1_1180_1152.Png": 0,
    "2017-12-15-20-26-45-119I1_1180_1280.Png": 0,
    "2017-12-15-20-26-45-119I1_1180_1408.Png": 0,
    "2017-12-15-20-26-45-119I1_1180_1536.Png": 0,
    "2017-12-15-20-26-45-119I1_1180_384.Png": 0,
    "2017-12-15-20-26-45-119I1_1180_512.Png": 0,
    "2017-12-15-20-26-45-119I1_1180_640.Png": 0,
    "2017-12-15-20-26-45-119I1_1180_768.Png": 0,
    "2017-12-15-20-26-45-119I1_1180_896.Png": 0,
    "2017-12-15-20-26-45-119I1_1308_1024.Png": 0,
    "2017-12-15-20-26-45-119I1_1308_1152.Png": 0,
    "2017-12-15-20-26-45-119I1_1308_128.Png": 0,
    "2017-12-15-20-26-45-119I1_1308_1280.Png": 0,
    "2017-12-15-20-26-45-119I1_1308_1408.Png": 0,
    "2017-12-15-20-26-45-119I1_1308_1536.Png": 0,
    "2017-12-15-20-26-45-119I1_1308_256.Png": 0,
    "2017-12-15-20-26-45-119I1_1308_384.Png": 0,
    "2017-12-15-20-26-45-119I1_1308_512.Png": 0,
    "2017-12-15-20-26-45-119I1_1308_640.Png": 0,
    "2017-12-15-20-26-45-119I1_1308_768.Png": 0,
    "2017-12-15-20-26-45-119I1_1308_896.Png": 0,
    "2017-12-15-20-26-45-119I1_1436_0.Png": 0,
    "2017-12-15-20-26-45-119I1_1436_1024.Png": 0,
    "2017-12-15-20-26-45-119I1_1436_1152.Png": 0,
    "2017-12-15-20-26-45-119I1_1436_128.Png": 0,
    "2017-12-15-20-26-45-119I1_1436_1280.Png": 0,
    "2017-12-15-20-26-45-119I1_1436_1408.Png": 0,
    "2017-12-15-20-26-45-119I1_1436_256.Png": 0,
    "2017-12-15-20-26-45-119I1_1436_384.Png": 0,
    "2017-12-15-20-26-45-119I1_1436_512.Png": 0,
    "2017-12-15-20-26-45-119I1_1436_640.Png": 0,
    "2017-12-15-20-26-45-119I1_1436_768.Png": 0,
    "2017-12-15-20-26-45-119I1_1436_896.Png": 0,
    "2017-12-15-20-26-45-119I1_1564_0.Png": 0,
    "2017-12-15-20-26-45-119I1_1564_1024.Png": 0,
    "2017-12-15-20-26-45-119I1_1564_1152.Png": 0,
    "2017-12-15-20-26-45-119I1_1564_128.Png": 0,
    "2017-12-15-20-26-45-119I1_1564_1280.Png": 0,
    "2017-12-15-20-26-45-119I1_1564_1408.Png": 0,
    "2017-12-15-20-26-45-119I1_1564_256.Png": 0,
    "2017-12-15-20-26-45-119I1_1564_384.Png": 0,
    "2017-12-15-20-26-45-119I1_1564_512.Png": 0,
    "2017-12-15-20-26-45-119I1_1564_640.Png": 0,
    "2017-12-15-20-26-45-119I1_1564_768.Png": 0,
    "2017-12-15-20-26-45-119I1_1564_896.Png": 0,
    "2017-12-15-20-26-45-119I1_1692_0.Png": 0,
    "2017-12-15-20-26-45-119I1_1692_1024.Png": 0,
    "2017-12-15-20-26-45-119I1_1692_1152.Png": 0,
    "2017-12-15-20-26-45-119I1_1692_128.Png": 0,
    "2017-12-15-20-26-45-119I1_1692_1280.Png": 0,
    "2017-12-15-20-26-45-119I1_1692_1408.Png": 0,
    "2017-12-15-20-26-45-119I1_1692_256.Png": 0,
    "2017-12-15-20-26-45-119I1_1692_384.Png": 0,
    "2017-12-15-20-26-45-119I1_1692_512.Png": 0,
    "2017-12-15-20-26-45-119I1_1692_640.Png": 0,
    "2017-12-15-20-26-45-119I1_1692_768.Png": 0,
    "2017-12-15-20-26-45-119I1_1692_896.Png": 0,
    "2017-12-15-20-26-45-119I1_1820_0.Png": 0,
    "2017-12-15-20-26-45-119I1_1820_1024.Png": 0,
    "2017-12-15-20-26-45-119I1_1820_1152.Png": 0,
    "2017-12-15-20-26-45-119I1_1820_128.Png": 0,
    "2017-12-15-20-26-45-119I1_1820_1280.Png": 0,
    "2017-12-15-20-26-45-119I1_1820_1408.Png": 0,
    "2017-12-15-20-26-45-119I1_1820_384.Png": 0,
    "2017-12-15-20-26-45-119I1_1820_512.Png": 0,
    "2017-12-15-20-26-45-119I1_1820_640.Png": 0,
    "2017-12-15-20-26-45-119I1_1820_768.Png": 0,
    "2017-12-15-20-26-45-119I1_1820_896.Png": 0,
    "2017-12-15-20-26-45-119I1_1948_0.Png": 0,
    "2017-12-15-20-26-45-119I1_1948_1024.Png": 0,
    "2017-12-15-20-26-45-119I1_1948_1152.Png": 0,
    "2017-12-15-20-26-45-119I1_1948_1280.Png": 0,
    "2017-12-15-20-26-45-119I1_1948_512.Png": 0,
    "2017-12-15-20-26-45-119I1_1948_640.Png": 0,
    "2017-12-15-20-26-45-119I1_1948_768.Png": 0,
    "2017-12-15-20-26-45-119I1_1948_896.Png": 0,
    "2017-12-15-20-26-45-119I1_2076_512.Png": 0,
    "2017-12-15-20-26-45-119I1_2076_640.Png": 0,
    "2017-12-15-20-26-45-119I1_2076_768.Png": 0,
    "2017-12-15-20-26-45-119I1_2076_896.Png": 0,
    "2017-12-15-20-26-45-119I1_412_1024.Png": 0,
    "2017-12-15-20-26-45-119I1_412_1152.Png": 0,
    "2017-12-15-20-26-45-119I1_412_1280.Png": 0,
    "2017-12-15-20-26-45-119I1_412_512.Png": 0,
    "2017-12-15-20-26-45-119I1_412_640.Png": 0,
    "2017-12-15-20-26-45-119I1_540_1024.Png": 0,
    "2017-12-15-20-26-45-119I1_540_1152.Png": 0,
    "2017-12-15-20-26-45-119I1_540_1280.Png": 0,
    "2017-12-15-20-26-45-119I1_540_512.Png": 0,
    "2017-12-15-20-26-45-119I1_540_640.Png": 0,
    "2017-12-15-20-26-45-119I1_540_768.Png": 0,
    "2017-12-15-20-26-45-119I1_668_1024.Png": 0,
    "2017-12-15-20-26-45-119I1_668_1152.Png": 0,
    "2017-12-15-20-26-45-119I1_668_1280.Png": 0,
    "2017-12-15-20-26-45-119I1_668_1408.Png": 0,
    "2017-12-15-20-26-45-119I1_668_512.Png": 0,
    "2017-12-15-20-26-45-119I1_668_640.Png": 0,
    "2017-12-15-20-26-45-119I1_668_768.Png": 0,
    "2017-12-15-20-26-45-119I1_668_896.Png": 0,
    "2017-12-15-20-26-45-119I1_796_1024.Png": 0,
    "2017-12-15-20-26-45-119I1_796_1152.Png": 0,
    "2017-12-15-20-26-45-119I1_796_1280.Png": 0,
    "2017-12-15-20-26-45-119I1_796_1408.Png": 0,
    "2017-12-15-20-26-45-119I1_796_1536.Png": 0,
    "2017-12-15-20-26-45-119I1_796_1664.Png": 0,
    "2017-12-15-20-26-45-119I1_796_384.Png": 0,
    "2017-12-15-20-26-45-119I1_796_512.Png": 0,
    "2017-12-15-20-26-45-119I1_796_640.Png": 0,
    "2017-12-15-20-26-45-119I1_796_768.Png": 0,
    "2017-12-15-20-26-45-119I1_796_896.Png": 0,
    "2017-12-15-20-26-45-119I1_924_1024.Png": 0,
    "2017-12-15-20-26-45-119I1_924_1152.Png": 0,
    "2017-12-15-20-26-45-119I1_924_1280.Png": 0,
    "2017-12-15-20-26-45-119I1_924_1408.Png": 0,
    "2017-12-15-20-26-45-119I1_924_1536.Png": 0,
    "2017-12-15-20-26-45-119I1_924_1664.Png": 0,
    "2017-12-15-20-26-45-119I1_924_384.Png": 0,
    "2017-12-15-20-26-45-119I1_924_512.Png": 0,
    "2017-12-15-20-26-45-119I1_924_640.Png": 0,
    "2017-12-15-20-26-45-119I1_924_768.Png": 0,
    "2017-12-15-20-26-45-119I1_924_896.Png": 0,
    "2017-12-20-04-37-12-104I2_1052_1103.Png": 1,
    "2017-12-20-04-37-12-104I2_1052_1231.Png": 1,
    "2017-12-20-04-37-12-104I2_1052_1359.Png": 1,
    "2017-12-20-04-37-12-104I2_1052_1487.Png": 1,
    "2017-12-20-04-37-12-104I2_1052_1615.Png": 1,
    "2017-12-20-04-37-12-104I2_1052_1743.Png": 1,
    "2017-12-20-04-37-12-104I2_1052_591.Png": 1,
    "2017-12-20-04-37-12-104I2_1052_719.Png": 1,
    "2017-12-20-04-37-12-104I2_1052_847.Png": 1,
    "2017-12-20-04-37-12-104I2_1052_975.Png": 1,
    "2017-12-20-04-37-12-104I2_1180_1103.Png": 1,
    "2017-12-20-04-37-12-104I2_1180_1231.Png": 1,
    "2017-12-20-04-37-12-104I2_1180_1359.Png": 1,
    "2017-12-20-04-37-12-104I2_1180_1487.Png": 1,
    "2017-12-20-04-37-12-104I2_1180_1615.Png": 1,
    "2017-12-20-04-37-12-104I2_1180_1743.Png": 1,
    "2017-12-20-04-37-12-104I2_1180_591.Png": 1,
    "2017-12-20-04-37-12-104I2_1180_719.Png": 1,
    "2017-12-20-04-37-12-104I2_1180_847.Png": 1,
    "2017-12-20-04-37-12-104I2_1180_975.Png": 1,
    "2017-12-20-04-37-12-104I2_1308_1103.Png": 1,
    "2017-12-20-04-37-12-104I2_1308_1231.Png": 1,
    "2017-12-20-04-37-12-104I2_1308_1359.Png": 1,
    "2017-12-20-04-37-12-104I2_1308_1487.Png": 1,
    "2017-12-20-04-37-12-104I2_1308_1615.Png": 1,
    "2017-12-20-04-37-12-104I2_1308_1743.Png": 1,
    "2017-12-20-04-37-12-104I2_1308_719.Png": 1,
    "2017-12-20-04-37-12-104I2_1308_847.Png": 1,
    "2017-12-20-04-37-12-104I2_1308_975.Png": 1,
    "2017-12-20-04-37-12-104I2_1436_1103.Png": 1,
    "2017-12-20-04-37-12-104I2_1436_1231.Png": 1,
    "2017-12-20-04-37-12-104I2_1436_1359.Png": 1,
    "2017-12-20-04-37-12-104I2_1436_1487.Png": 1,
    "2017-12-20-04-37-12-104I2_1436_1615.Png": 1,
    "2017-12-20-04-37-12-104I2_1436_719.Png": 1,
    "2017-12-20-04-37-12-104I2_1436_847.Png": 1,
    "2017-12-20-04-37-12-104I2_1436_975.Png": 1,
    "2017-12-20-04-37-12-104I2_1564_1103.Png": 1,
    "2017-12-20-04-37-12-104I2_1564_1231.Png": 1,
    "2017-12-20-04-37-12-104I2_1564_1359.Png": 1,
    "2017-12-20-04-37-12-104I2_1564_1487.Png": 1,
    "2017-12-20-04-37-12-104I2_1564_719.Png": 1,
    "2017-12-20-04-37-12-104I2_1564_847.Png": 1,
    "2017-12-20-04-37-12-104I2_1564_975.Png": 1,
    "2017-12-20-04-37-12-104I2_1692_1103.Png": 1,
    "2017-12-20-04-37-12-104I2_1692_1231.Png": 1,
    "2017-12-20-04-37-12-104I2_1692_1359.Png": 1,
    "2017-12-20-04-37-12-104I2_1692_1487.Png": 1,
    "2017-12-20-04-37-12-104I2_1692_719.Png": 1,
    "2017-12-20-04-37-12-104I2_1692_847.Png": 1,
    "2017-12-20-04-37-12-104I2_1692_975.Png": 1,
    "2017-12-20-04-37-12-104I2_1820_1103.Png": 0,
    "2017-12-20-04-37-12-104I2_1820_1231.Png": 1,
    "2017-12-20-04-37-12-104I2_1820_1359.Png": 1,
    "2017-12-20-04-37-12-104I2_1820_1487.Png": 1,
    "2017-12-20-04-37-12-104I2_1820_591.Png": 1,
    "2017-12-20-04-37-12-104I2_1820_719.Png": 1,
    "2017-12-20-04-37-12-104I2_1820_847.Png": 0,
    "2017-12-20-04-37-12-104I2_1820_975.Png": 1,
    "2017-12-20-04-37-12-104I2_1948_1103.Png": 0,
    "2017-12-20-04-37-12-104I2_1948_1231.Png": 1,
    "2017-12-20-04-37-12-104I2_1948_1359.Png": 1,
    "2017-12-20-04-37-12-104I2_1948_1487.Png": 1,
    "2017-12-20-04-37-12-104I2_1948_591.Png": 0,
    "2017-12-20-04-37-12-104I2_1948_719.Png": 1,
    "2017-12-20-04-37-12-104I2_1948_847.Png": 0,
    "2017-12-20-04-37-12-104I2_1948_975.Png": 1,
    "2017-12-20-04-37-12-104I2_2076_1103.Png": 0,
    "2017-12-20-04-37-12-104I2_2076_1231.Png": 1,
    "2017-12-20-04-37-12-104I2_2076_591.Png": 1,
    "2017-12-20-04-37-12-104I2_2076_719.Png": 1,
    "2017-12-20-04-37-12-104I2_2076_847.Png": 1,
    "2017-12-20-04-37-12-104I2_2076_975.Png": 0,
    "2017-12-20-04-37-12-104I2_540_1103.Png": 1,
    "2017-12-20-04-37-12-104I2_540_1231.Png": 1,
    "2017-12-20-04-37-12-104I2_540_1359.Png": 1,
    "2017-12-20-04-37-12-104I2_540_847.Png": 1,
    "2017-12-20-04-37-12-104I2_540_975.Png": 1,
    "2017-12-20-04-37-12-104I2_668_1103.Png": 1,
    "2017-12-20-04-37-12-104I2_668_1231.Png": 1,
    "2017-12-20-04-37-12-104I2_668_1359.Png": 1,
    "2017-12-20-04-37-12-104I2_668_847.Png": 1,
    "2017-12-20-04-37-12-104I2_668_975.Png": 1,
    "2017-12-20-04-37-12-104I2_796_1103.Png": 1,
    "2017-12-20-04-37-12-104I2_796_1231.Png": 1,
    "2017-12-20-04-37-12-104I2_796_1359.Png": 1,
    "2017-12-20-04-37-12-104I2_796_1487.Png": 1,
    "2017-12-20-04-37-12-104I2_796_847.Png": 1,
    "2017-12-20-04-37-12-104I2_796_975.Png": 1,
    "2017-12-20-04-37-12-104I2_924_1103.Png": 1,
    "2017-12-20-04-37-12-104I2_924_1231.Png": 1,
    "2017-12-20-04-37-12-104I2_924_1359.Png": 1,
    "2017-12-20-04-37-12-104I2_924_1487.Png": 1,
    "2017-12-20-04-37-12-104I2_924_1615.Png": 1,
    "2017-12-20-04-37-12-104I2_924_1743.Png": 1,
    "2017-12-20-04-37-12-104I2_924_591.Png": 1,
    "2017-12-20-04-37-12-104I2_924_719.Png": 1,
    "2017-12-20-04-37-12-104I2_924_847.Png": 1,
    "2017-12-20-04-37-12-104I2_924_975.Png": 1,
    "2017-12-25-04-49-07-142I2_1052_1097.Png": 0,
    "2017-12-25-04-49-07-142I2_1052_1225.Png": 0,
    "2017-12-25-04-49-07-142I2_1052_1353.Png": 0,
    "2017-12-25-04-49-07-142I2_1052_1481.Png": 0,
    "2017-12-25-04-49-07-142I2_1052_1609.Png": 0,
    "2017-12-25-04-49-07-142I2_1052_1737.Png": 0,
    "2017-12-25-04-49-07-142I2_1052_585.Png": 0,
    "2017-12-25-04-49-07-142I2_1052_713.Png": 0,
    "2017-12-25-04-49-07-142I2_1052_841.Png": 0,
    "2017-12-25-04-49-07-142I2_1052_969.Png": 0,
    "2017-12-25-04-49-07-142I2_1180_1097.Png": 0,
    "2017-12-25-04-49-07-142I2_1180_1225.Png": 0,
    "2017-12-25-04-49-07-142I2_1180_1353.Png": 0,
    "2017-12-25-04-49-07-142I2_1180_1481.Png": 0,
    "2017-12-25-04-49-07-142I2_1180_1609.Png": 0,
    "2017-12-25-04-49-07-142I2_1180_1737.Png": 0,
    "2017-12-25-04-49-07-142I2_1180_585.Png": 0,
    "2017-12-25-04-49-07-142I2_1180_713.Png": 0,
    "2017-12-25-04-49-07-142I2_1180_841.Png": 0,
    "2017-12-25-04-49-07-142I2_1180_969.Png": 0,
    "2017-12-25-04-49-07-142I2_1308_1097.Png": 0,
    "2017-12-25-04-49-07-142I2_1308_1225.Png": 0,
    "2017-12-25-04-49-07-142I2_1308_1353.Png": 0,
    "2017-12-25-04-49-07-142I2_1308_1481.Png": 0,
    "2017-12-25-04-49-07-142I2_1308_1609.Png": 0,
    "2017-12-25-04-49-07-142I2_1308_713.Png": 0,
    "2017-12-25-04-49-07-142I2_1308_841.Png": 0,
    "2017-12-25-04-49-07-142I2_1308_969.Png": 0,
    "2017-12-25-04-49-07-142I2_1436_1097.Png": 0,
    "2017-12-25-04-49-07-142I2_1436_1225.Png": 0,
    "2017-12-25-04-49-07-142I2_1436_1353.Png": 0,
    "2017-12-25-04-49-07-142I2_1436_1481.Png": 0,
    "2017-12-25-04-49-07-142I2_1436_1609.Png": 0,
    "2017-12-25-04-49-07-142I2_1436_713.Png": 0,
    "2017-12-25-04-49-07-142I2_1436_841.Png": 0,
    "2017-12-25-04-49-07-142I2_1436_969.Png": 0,
    "2017-12-25-04-49-07-142I2_1564_1097.Png": 0,
    "2017-12-25-04-49-07-142I2_1564_1225.Png": 0,
    "2017-12-25-04-49-07-142I2_1564_1353.Png": 0,
    "2017-12-25-04-49-07-142I2_1564_1481.Png": 0,
    "2017-12-25-04-49-07-142I2_1564_713.Png": 0,
    "2017-12-25-04-49-07-142I2_1564_841.Png": 0,
    "2017-12-25-04-49-07-142I2_1564_969.Png": 0,
    "2017-12-25-04-49-07-142I2_1692_1097.Png": 0,
    "2017-12-25-04-49-07-142I2_1692_1225.Png": 0,
    "2017-12-25-04-49-07-142I2_1692_1353.Png": 0,
    "2017-12-25-04-49-07-142I2_1692_1481.Png": 0,
    "2017-12-25-04-49-07-142I2_1692_713.Png": 0,
    "2017-12-25-04-49-07-142I2_1692_841.Png": 0,
    "2017-12-25-04-49-07-142I2_1692_969.Png": 0,
    "2017-12-25-04-49-07-142I2_1820_1097.Png": 0,
    "2017-12-25-04-49-07-142I2_1820_1225.Png": 0,
    "2017-12-25-04-49-07-142I2_1820_1353.Png": 0,
    "2017-12-25-04-49-07-142I2_1820_1481.Png": 0,
    "2017-12-25-04-49-07-142I2_1820_585.Png": 0,
    "2017-12-25-04-49-07-142I2_1820_713.Png": 0,
    "2017-12-25-04-49-07-142I2_1820_841.Png": 0,
    "2017-12-25-04-49-07-142I2_1820_969.Png": 0,
    "2017-12-25-04-49-07-142I2_1948_1097.Png": 0,
    "2017-12-25-04-49-07-142I2_1948_1225.Png": 0,
    "2017-12-25-04-49-07-142I2_1948_1353.Png": 0,
    "2017-12-25-04-49-07-142I2_1948_1481.Png": 0,
    "2017-12-25-04-49-07-142I2_1948_713.Png": 0,
    "2017-12-25-04-49-07-142I2_1948_841.Png": 0,
    "2017-12-25-04-49-07-142I2_1948_969.Png": 0,
    "2017-12-25-04-49-07-142I2_2076_1097.Png": 0,
    "2017-12-25-04-49-07-142I2_2076_1225.Png": 0,
    "2017-12-25-04-49-07-142I2_2076_585.Png": 0,
    "2017-12-25-04-49-07-142I2_2076_713.Png": 0,
    "2017-12-25-04-49-07-142I2_2076_841.Png": 0,
    "2017-12-25-04-49-07-142I2_2076_969.Png": 0,
    "2017-12-25-04-49-07-142I2_540_1097.Png": 0,
    "2017-12-25-04-49-07-142I2_540_1225.Png": 0,
    "2017-12-25-04-49-07-142I2_540_1353.Png": 0,
    "2017-12-25-04-49-07-142I2_540_841.Png": 0,
    "2017-12-25-04-49-07-142I2_540_969.Png": 0,
    "2017-12-25-04-49-07-142I2_668_1097.Png": 0,
    "2017-12-25-04-49-07-142I2_668_1225.Png": 0,
    "2017-12-25-04-49-07-142I2_668_1353.Png": 0,
    "2017-12-25-04-49-07-142I2_668_713.Png": 0,
    "2017-12-25-04-49-07-142I2_668_841.Png": 0,
    "2017-12-25-04-49-07-142I2_668_969.Png": 0,
    "2017-12-25-04-49-07-142I2_796_1097.Png": 0,
    "2017-12-25-04-49-07-142I2_796_1225.Png": 0,
    "2017-12-25-04-49-07-142I2_796_1353.Png": 0,
    "2017-12-25-04-49-07-142I2_796_1481.Png": 0,
    "2017-12-25-04-49-07-142I2_796_841.Png": 0,
    "2017-12-25-04-49-07-142I2_796_969.Png": 0,
    "2017-12-25-04-49-07-142I2_924_1097.Png": 0,
    "2017-12-25-04-49-07-142I2_924_1225.Png": 0,
    "2017-12-25-04-49-07-142I2_924_1353.Png": 0,
    "2017-12-25-04-49-07-142I2_924_1481.Png": 0,
    "2017-12-25-04-49-07-142I2_924_1609.Png": 0,
    "2017-12-25-04-49-07-142I2_924_1737.Png": 0,
    "2017-12-25-04-49-07-142I2_924_585.Png": 0,
    "2017-12-25-04-49-07-142I2_924_713.Png": 0,
    "2017-12-25-04-49-07-142I2_924_841.Png": 0,
    "2017-12-25-04-49-07-142I2_924_969.Png": 0,
    "2017-12-30-05-00-56-084I2_1052_1091.Png": 1,
    "2017-12-30-05-00-56-084I2_1052_1219.Png": 1,
    "2017-12-30-05-00-56-084I2_1052_1347.Png": 1,
    "2017-12-30-05-00-56-084I2_1052_1475.Png": 1,
    "2017-12-30-05-00-56-084I2_1052_1603.Png": 1,
    "2017-12-30-05-00-56-084I2_1052_1731.Png": 1,
    "2017-12-30-05-00-56-084I2_1052_579.Png": 1,
    "2017-12-30-05-00-56-084I2_1052_707.Png": 1,
    "2017-12-30-05-00-56-084I2_1052_835.Png": 1,
    "2017-12-30-05-00-56-084I2_1052_963.Png": 1,
    "2017-12-30-05-00-56-084I2_1180_1091.Png": 1,
    "2017-12-30-05-00-56-084I2_1180_1219.Png": 1,
    "2017-12-30-05-00-56-084I2_1180_1347.Png": 1,
    "2017-12-30-05-00-56-084I2_1180_1475.Png": 1,
    "2017-12-30-05-00-56-084I2_1180_1603.Png": 1,
    "2017-12-30-05-00-56-084I2_1180_1731.Png": 1,
    "2017-12-30-05-00-56-084I2_1180_579.Png": 1,
    "2017-12-30-05-00-56-084I2_1180_707.Png": 1,
    "2017-12-30-05-00-56-084I2_1180_835.Png": 1,
    "2017-12-30-05-00-56-084I2_1180_963.Png": 1,
    "2017-12-30-05-00-56-084I2_1308_1091.Png": 1,
    "2017-12-30-05-00-56-084I2_1308_1219.Png": 1,
    "2017-12-30-05-00-56-084I2_1308_1347.Png": 1,
    "2017-12-30-05-00-56-084I2_1308_1475.Png": 1,
    "2017-12-30-05-00-56-084I2_1308_1603.Png": 1,
    "2017-12-30-05-00-56-084I2_1308_1731.Png": 1,
    "2017-12-30-05-00-56-084I2_1308_579.Png": 1,
    "2017-12-30-05-00-56-084I2_1308_707.Png": 1,
    "2017-12-30-05-00-56-084I2_1308_835.Png": 1,
    "2017-12-30-05-00-56-084I2_1308_963.Png": 1,
    "2017-12-30-05-00-56-084I2_1436_1091.Png": 1,
    "2017-12-30-05-00-56-084I2_1436_1219.Png": 1,
    "2017-12-30-05-00-56-084I2_1436_1347.Png": 1,
    "2017-12-30-05-00-56-084I2_1436_1475.Png": 1,
    "2017-12-30-05-00-56-084I2_1436_1603.Png": 1,
    "2017-12-30-05-00-56-084I2_1436_707.Png": 1,
    "2017-12-30-05-00-56-084I2_1436_835.Png": 1,
    "2017-12-30-05-00-56-084I2_1436_963.Png": 1,
    "2017-12-30-05-00-56-084I2_1564_1091.Png": 1,
    "2017-12-30-05-00-56-084I2_1564_1219.Png": 1,
    "2017-12-30-05-00-56-084I2_1564_1347.Png": 1,
    "2017-12-30-05-00-56-084I2_1564_1475.Png": 1,
    "2017-12-30-05-00-56-084I2_1564_707.Png": 1,
    "2017-12-30-05-00-56-084I2_1564_835.Png": 1,
    "2017-12-30-05-00-56-084I2_1564_963.Png": 1,
    "2017-12-30-05-00-56-084I2_1692_1091.Png": 1,
    "2017-12-30-05-00-56-084I2_1692_1219.Png": 1,
    "2017-12-30-05-00-56-084I2_1692_1347.Png": 1,
    "2017-12-30-05-00-56-084I2_1692_1475.Png": 1,
    "2017-12-30-05-00-56-084I2_1692_707.Png": 1,
    "2017-12-30-05-00-56-084I2_1692_835.Png": 1,
    "2017-12-30-05-00-56-084I2_1692_963.Png": 1,
    "2017-12-30-05-00-56-084I2_1820_1091.Png": 1,
    "2017-12-30-05-00-56-084I2_1820_1219.Png": 1,
    "2017-12-30-05-00-56-084I2_1820_1347.Png": 1,
    "2017-12-30-05-00-56-084I2_1820_1475.Png": 1,
    "2017-12-30-05-00-56-084I2_1820_579.Png": 1,
    "2017-12-30-05-00-56-084I2_1820_707.Png": 1,
    "2017-12-30-05-00-56-084I2_1820_835.Png": 1,
    "2017-12-30-05-00-56-084I2_1820_963.Png": 1,
    "2017-12-30-05-00-56-084I2_1948_1091.Png": 1,
    "2017-12-30-05-00-56-084I2_1948_1219.Png": 1,
    "2017-12-30-05-00-56-084I2_1948_1347.Png": 1,
    "2017-12-30-05-00-56-084I2_1948_1475.Png": 1,
    "2017-12-30-05-00-56-084I2_1948_707.Png": 0,
    "2017-12-30-05-00-56-084I2_1948_835.Png": 0,
    "2017-12-30-05-00-56-084I2_1948_963.Png": 1,
    "2017-12-30-05-00-56-084I2_2076_1091.Png": 0,
    "2017-12-30-05-00-56-084I2_2076_1219.Png": 1,
    "2017-12-30-05-00-56-084I2_2076_579.Png": 0,
    "2017-12-30-05-00-56-084I2_2076_707.Png": 0,
    "2017-12-30-05-00-56-084I2_2076_835.Png": 0,
    "2017-12-30-05-00-56-084I2_2076_963.Png": 0,
    "2017-12-30-05-00-56-084I2_540_1091.Png": 1,
    "2017-12-30-05-00-56-084I2_540_1219.Png": 1,
    "2017-12-30-05-00-56-084I2_540_1347.Png": 1,
    "2017-12-30-05-00-56-084I2_540_707.Png": 1,
    "2017-12-30-05-00-56-084I2_540_835.Png": 1,
    "2017-12-30-05-00-56-084I2_668_1091.Png": 1,
    "2017-12-30-05-00-56-084I2_668_1219.Png": 1,
    "2017-12-30-05-00-56-084I2_668_1347.Png": 1,
    "2017-12-30-05-00-56-084I2_668_707.Png": 1,
    "2017-12-30-05-00-56-084I2_668_835.Png": 1,
    "2017-12-30-05-00-56-084I2_668_963.Png": 1,
    "2017-12-30-05-00-56-084I2_796_1091.Png": 1,
    "2017-12-30-05-00-56-084I2_796_1219.Png": 1,
    "2017-12-30-05-00-56-084I2_796_1347.Png": 1,
    "2017-12-30-05-00-56-084I2_796_1475.Png": 1,
    "2017-12-30-05-00-56-084I2_796_707.Png": 1,
    "2017-12-30-05-00-56-084I2_796_835.Png": 1,
    "2017-12-30-05-00-56-084I2_796_963.Png": 1,
    "2017-12-30-05-00-56-084I2_924_1091.Png": 1,
    "2017-12-30-05-00-56-084I2_924_1219.Png": 1,
    "2017-12-30-05-00-56-084I2_924_1347.Png": 1,
    "2017-12-30-05-00-56-084I2_924_1475.Png": 1,
    "2017-12-30-05-00-56-084I2_924_1603.Png": 1,
    "2017-12-30-05-00-56-084I2_924_1731.Png": 1,
    "2017-12-30-05-00-56-084I2_924_579.Png": 1,
    "2017-12-30-05-00-56-084I2_924_707.Png": 1,
    "2017-12-30-05-00-56-084I2_924_835.Png": 1,
    "2017-12-30-05-00-56-084I2_924_963.Png": 1,
    "2018-01-04-05-12-41-092I2_1051_1101.Png": 1,
    "2018-01-04-05-12-41-092I2_1051_1229.Png": 1,
    "2018-01-04-05-12-41-092I2_1051_1357.Png": 1,
    "2018-01-04-05-12-41-092I2_1051_1485.Png": 1,
    "2018-01-04-05-12-41-092I2_1051_1613.Png": 1,
    "2018-01-04-05-12-41-092I2_1051_1741.Png": 1,
    "2018-01-04-05-12-41-092I2_1051_589.Png": 1,
    "2018-01-04-05-12-41-092I2_1051_717.Png": 1,
    "2018-01-04-05-12-41-092I2_1051_845.Png": 1,
    "2018-01-04-05-12-41-092I2_1051_973.Png": 1,
    "2018-01-04-05-12-41-092I2_1179_1101.Png": 1,
    "2018-01-04-05-12-41-092I2_1179_1229.Png": 1,
    "2018-01-04-05-12-41-092I2_1179_1357.Png": 1,
    "2018-01-04-05-12-41-092I2_1179_1485.Png": 1,
    "2018-01-04-05-12-41-092I2_1179_1613.Png": 1,
    "2018-01-04-05-12-41-092I2_1179_1741.Png": 1,
    "2018-01-04-05-12-41-092I2_1179_589.Png": 1,
    "2018-01-04-05-12-41-092I2_1179_717.Png": 1,
    "2018-01-04-05-12-41-092I2_1179_845.Png": 1,
    "2018-01-04-05-12-41-092I2_1179_973.Png": 1,
    "2018-01-04-05-12-41-092I2_1307_1101.Png": 1,
    "2018-01-04-05-12-41-092I2_1307_1229.Png": 1,
    "2018-01-04-05-12-41-092I2_1307_1357.Png": 1,
    "2018-01-04-05-12-41-092I2_1307_1485.Png": 1,
    "2018-01-04-05-12-41-092I2_1307_1613.Png": 1,
    "2018-01-04-05-12-41-092I2_1307_1741.Png": 1,
    "2018-01-04-05-12-41-092I2_1307_589.Png": 1,
    "2018-01-04-05-12-41-092I2_1307_717.Png": 1,
    "2018-01-04-05-12-41-092I2_1307_845.Png": 1,
    "2018-01-04-05-12-41-092I2_1307_973.Png": 1,
    "2018-01-04-05-12-41-092I2_1435_1101.Png": 1,
    "2018-01-04-05-12-41-092I2_1435_1229.Png": 1,
    "2018-01-04-05-12-41-092I2_1435_1357.Png": 1,
    "2018-01-04-05-12-41-092I2_1435_1485.Png": 1,
    "2018-01-04-05-12-41-092I2_1435_1613.Png": 1,
    "2018-01-04-05-12-41-092I2_1435_717.Png": 1,
    "2018-01-04-05-12-41-092I2_1435_845.Png": 1,
    "2018-01-04-05-12-41-092I2_1435_973.Png": 1,
    "2018-01-04-05-12-41-092I2_1563_1101.Png": 1,
    "2018-01-04-05-12-41-092I2_1563_1229.Png": 1,
    "2018-01-04-05-12-41-092I2_1563_1357.Png": 1,
    "2018-01-04-05-12-41-092I2_1563_1485.Png": 1,
    "2018-01-04-05-12-41-092I2_1563_717.Png": 1,
    "2018-01-04-05-12-41-092I2_1563_845.Png": 1,
    "2018-01-04-05-12-41-092I2_1563_973.Png": 1,
    "2018-01-04-05-12-41-092I2_1691_1101.Png": 1,
    "2018-01-04-05-12-41-092I2_1691_1229.Png": 1,
    "2018-01-04-05-12-41-092I2_1691_1357.Png": 1,
    "2018-01-04-05-12-41-092I2_1691_1485.Png": 1,
    "2018-01-04-05-12-41-092I2_1691_717.Png": 1,
    "2018-01-04-05-12-41-092I2_1691_845.Png": 1,
    "2018-01-04-05-12-41-092I2_1691_973.Png": 1,
    "2018-01-04-05-12-41-092I2_1819_1101.Png": 1,
    "2018-01-04-05-12-41-092I2_1819_1229.Png": 1,
    "2018-01-04-05-12-41-092I2_1819_1357.Png": 1,
    "2018-01-04-05-12-41-092I2_1819_1485.Png": 1,
    "2018-01-04-05-12-41-092I2_1819_589.Png": 1,
    "2018-01-04-05-12-41-092I2_1819_717.Png": 1,
    "2018-01-04-05-12-41-092I2_1819_845.Png": 1,
    "2018-01-04-05-12-41-092I2_1819_973.Png": 1,
    "2018-01-04-05-12-41-092I2_1947_1101.Png": 0,
    "2018-01-04-05-12-41-092I2_1947_1229.Png": 1,
    "2018-01-04-05-12-41-092I2_1947_1357.Png": 1,
    "2018-01-04-05-12-41-092I2_1947_1485.Png": 1,
    "2018-01-04-05-12-41-092I2_1947_717.Png": 0,
    "2018-01-04-05-12-41-092I2_1947_845.Png": 0,
    "2018-01-04-05-12-41-092I2_1947_973.Png": 1,
    "2018-01-04-05-12-41-092I2_2075_1101.Png": 0,
    "2018-01-04-05-12-41-092I2_2075_1229.Png": 1,
    "2018-01-04-05-12-41-092I2_2075_589.Png": 0,
    "2018-01-04-05-12-41-092I2_2075_717.Png": 0,
    "2018-01-04-05-12-41-092I2_2075_845.Png": 0,
    "2018-01-04-05-12-41-092I2_2075_973.Png": 0,
    "2018-01-04-05-12-41-092I2_539_1101.Png": 1,
    "2018-01-04-05-12-41-092I2_539_1229.Png": 1,
    "2018-01-04-05-12-41-092I2_539_1357.Png": 1,
    "2018-01-04-05-12-41-092I2_539_717.Png": 1,
    "2018-01-04-05-12-41-092I2_539_845.Png": 1,
    "2018-01-04-05-12-41-092I2_539_973.Png": 1,
    "2018-01-04-05-12-41-092I2_667_1101.Png": 1,
    "2018-01-04-05-12-41-092I2_667_1229.Png": 1,
    "2018-01-04-05-12-41-092I2_667_1357.Png": 1,
    "2018-01-04-05-12-41-092I2_667_717.Png": 1,
    "2018-01-04-05-12-41-092I2_667_845.Png": 1,
    "2018-01-04-05-12-41-092I2_667_973.Png": 1,
    "2018-01-04-05-12-41-092I2_795_1101.Png": 1,
    "2018-01-04-05-12-41-092I2_795_1229.Png": 1,
    "2018-01-04-05-12-41-092I2_795_1357.Png": 1,
    "2018-01-04-05-12-41-092I2_795_1485.Png": 1,
    "2018-01-04-05-12-41-092I2_795_1613.Png": 1,
    "2018-01-04-05-12-41-092I2_795_717.Png": 1,
    "2018-01-04-05-12-41-092I2_795_845.Png": 1,
    "2018-01-04-05-12-41-092I2_795_973.Png": 1,
    "2018-01-04-05-12-41-092I2_923_1101.Png": 1,
    "2018-01-04-05-12-41-092I2_923_1229.Png": 1,
    "2018-01-04-05-12-41-092I2_923_1357.Png": 1,
    "2018-01-04-05-12-41-092I2_923_1485.Png": 1,
    "2018-01-04-05-12-41-092I2_923_1613.Png": 1,
    "2018-01-04-05-12-41-092I2_923_1741.Png": 1,
    "2018-01-04-05-12-41-092I2_923_589.Png": 1,
    "2018-01-04-05-12-41-092I2_923_717.Png": 1,
    "2018-01-04-05-12-41-092I2_923_845.Png": 1,
    "2018-01-04-05-12-41-092I2_923_973.Png": 1,
    "2018-01-08-01-21-47-518I1_1052_1059.Png": 1,
    "2018-01-08-01-21-47-518I1_1052_1187.Png": 1,
    "2018-01-08-01-21-47-518I1_1052_1315.Png": 1,
    "2018-01-08-01-21-47-518I1_1052_1443.Png": 1,
    "2018-01-08-01-21-47-518I1_1052_1571.Png": 1,
    "2018-01-08-01-21-47-518I1_1052_1699.Png": 1,
    "2018-01-08-01-21-47-518I1_1052_291.Png": 1,
    "2018-01-08-01-21-47-518I1_1052_419.Png": 1,
    "2018-01-08-01-21-47-518I1_1052_547.Png": 1,
    "2018-01-08-01-21-47-518I1_1052_675.Png": 1,
    "2018-01-08-01-21-47-518I1_1052_803.Png": 1,
    "2018-01-08-01-21-47-518I1_1052_931.Png": 1,
    "2018-01-08-01-21-47-518I1_1180_1059.Png": 1,
    "2018-01-08-01-21-47-518I1_1180_1187.Png": 1,
    "2018-01-08-01-21-47-518I1_1180_1315.Png": 1,
    "2018-01-08-01-21-47-518I1_1180_1443.Png": 1,
    "2018-01-08-01-21-47-518I1_1180_1571.Png": 1,
    "2018-01-08-01-21-47-518I1_1180_419.Png": 1,
    "2018-01-08-01-21-47-518I1_1180_547.Png": 1,
    "2018-01-08-01-21-47-518I1_1180_675.Png": 1,
    "2018-01-08-01-21-47-518I1_1180_803.Png": 1,
    "2018-01-08-01-21-47-518I1_1180_931.Png": 1,
    "2018-01-08-01-21-47-518I1_1308_1059.Png": 1,
    "2018-01-08-01-21-47-518I1_1308_1187.Png": 1,
    "2018-01-08-01-21-47-518I1_1308_1315.Png": 1,
    "2018-01-08-01-21-47-518I1_1308_1443.Png": 1,
    "2018-01-08-01-21-47-518I1_1308_1571.Png": 1,
    "2018-01-08-01-21-47-518I1_1308_419.Png": 1,
    "2018-01-08-01-21-47-518I1_1308_547.Png": 1,
    "2018-01-08-01-21-47-518I1_1308_675.Png": 1,
    "2018-01-08-01-21-47-518I1_1308_803.Png": 1,
    "2018-01-08-01-21-47-518I1_1308_931.Png": 1,
    "2018-01-08-01-21-47-518I1_1436_1059.Png": 1,
    "2018-01-08-01-21-47-518I1_1436_1187.Png": 1,
    "2018-01-08-01-21-47-518I1_1436_1315.Png": 1,
    "2018-01-08-01-21-47-518I1_1436_1443.Png": 1,
    "2018-01-08-01-21-47-518I1_1436_547.Png": 1,
    "2018-01-08-01-21-47-518I1_1436_675.Png": 1,
    "2018-01-08-01-21-47-518I1_1436_803.Png": 1,
    "2018-01-08-01-21-47-518I1_1436_931.Png": 1,
    "2018-01-08-01-21-47-518I1_1564_1059.Png": 1,
    "2018-01-08-01-21-47-518I1_1564_1187.Png": 1,
    "2018-01-08-01-21-47-518I1_1564_1315.Png": 1,
    "2018-01-08-01-21-47-518I1_1564_1443.Png": 1,
    "2018-01-08-01-21-47-518I1_1564_547.Png": 1,
    "2018-01-08-01-21-47-518I1_1564_675.Png": 1,
    "2018-01-08-01-21-47-518I1_1564_803.Png": 1,
    "2018-01-08-01-21-47-518I1_1564_931.Png": 1,
    "2018-01-08-01-21-47-518I1_1692_1059.Png": 1,
    "2018-01-08-01-21-47-518I1_1692_1187.Png": 1,
    "2018-01-08-01-21-47-518I1_1692_1315.Png": 1,
    "2018-01-08-01-21-47-518I1_1692_1443.Png": 1,
    "2018-01-08-01-21-47-518I1_1692_419.Png": 1,
    "2018-01-08-01-21-47-518I1_1692_547.Png": 1,
    "2018-01-08-01-21-47-518I1_1692_675.Png": 1,
    "2018-01-08-01-21-47-518I1_1692_803.Png": 1,
    "2018-01-08-01-21-47-518I1_1692_931.Png": 1,
    "2018-01-08-01-21-47-518I1_1820_1059.Png": 0,
    "2018-01-08-01-21-47-518I1_1820_1187.Png": 1,
    "2018-01-08-01-21-47-518I1_1820_1315.Png": 1,
    "2018-01-08-01-21-47-518I1_1820_1443.Png": 1,
    "2018-01-08-01-21-47-518I1_1820_419.Png": 1,
    "2018-01-08-01-21-47-518I1_1820_547.Png": 1,
    "2018-01-08-01-21-47-518I1_1820_675.Png": 1,
    "2018-01-08-01-21-47-518I1_1820_803.Png": 1,
    "2018-01-08-01-21-47-518I1_1820_931.Png": 1,
    "2018-01-08-01-21-47-518I1_1948_1059.Png": 1,
    "2018-01-08-01-21-47-518I1_1948_1187.Png": 1,
    "2018-01-08-01-21-47-518I1_1948_419.Png": 1,
    "2018-01-08-01-21-47-518I1_1948_547.Png": 0,
    "2018-01-08-01-21-47-518I1_1948_675.Png": 1,
    "2018-01-08-01-21-47-518I1_1948_803.Png": 1,
    "2018-01-08-01-21-47-518I1_1948_931.Png": 0,
    "2018-01-08-01-21-47-518I1_2076_547.Png": 0,
    "2018-01-08-01-21-47-518I1_2076_675.Png": 0,
    "2018-01-08-01-21-47-518I1_2076_803.Png": 0,
    "2018-01-08-01-21-47-518I1_2076_931.Png": 0,
    "2018-01-08-01-21-47-518I1_412_1059.Png": 1,
    "2018-01-08-01-21-47-518I1_412_1187.Png": 1,
    "2018-01-08-01-21-47-518I1_412_163.Png": 1,
    "2018-01-08-01-21-47-518I1_412_291.Png": 1,
    "2018-01-08-01-21-47-518I1_412_419.Png": 1,
    "2018-01-08-01-21-47-518I1_412_931.Png": 1,
    "2018-01-08-01-21-47-518I1_540_1059.Png": 1,
    "2018-01-08-01-21-47-518I1_540_1187.Png": 1,
    "2018-01-08-01-21-47-518I1_540_1315.Png": 1,
    "2018-01-08-01-21-47-518I1_540_163.Png": 1,
    "2018-01-08-01-21-47-518I1_540_291.Png": 1,
    "2018-01-08-01-21-47-518I1_540_419.Png": 1,
    "2018-01-08-01-21-47-518I1_540_547.Png": 1,
    "2018-01-08-01-21-47-518I1_540_675.Png": 1,
    "2018-01-08-01-21-47-518I1_540_931.Png": 1,
    "2018-01-08-01-21-47-518I1_668_1059.Png": 1,
    "2018-01-08-01-21-47-518I1_668_1187.Png": 1,
    "2018-01-08-01-21-47-518I1_668_1315.Png": 1,
    "2018-01-08-01-21-47-518I1_668_1443.Png": 1,
    "2018-01-08-01-21-47-518I1_668_291.Png": 1,
    "2018-01-08-01-21-47-518I1_668_419.Png": 1,
    "2018-01-08-01-21-47-518I1_668_547.Png": 1,
    "2018-01-08-01-21-47-518I1_668_675.Png": 1,
    "2018-01-08-01-21-47-518I1_668_803.Png": 1,
    "2018-01-08-01-21-47-518I1_668_931.Png": 1,
    "2018-01-08-01-21-47-518I1_796_1059.Png": 1,
    "2018-01-08-01-21-47-518I1_796_1187.Png": 1,
    "2018-01-08-01-21-47-518I1_796_1315.Png": 1,
    "2018-01-08-01-21-47-518I1_796_1443.Png": 1,
    "2018-01-08-01-21-47-518I1_796_1571.Png": 1,
    "2018-01-08-01-21-47-518I1_796_1699.Png": 1,
    "2018-01-08-01-21-47-518I1_796_419.Png": 1,
    "2018-01-08-01-21-47-518I1_796_547.Png": 1,
    "2018-01-08-01-21-47-518I1_796_675.Png": 1,
    "2018-01-08-01-21-47-518I1_796_803.Png": 1,
    "2018-01-08-01-21-47-518I1_796_931.Png": 1,
    "2018-01-08-01-21-47-518I1_924_1059.Png": 1,
    "2018-01-08-01-21-47-518I1_924_1187.Png": 1,
    "2018-01-08-01-21-47-518I1_924_1315.Png": 1,
    "2018-01-08-01-21-47-518I1_924_1443.Png": 1,
    "2018-01-08-01-21-47-518I1_924_1571.Png": 1,
    "2018-01-08-01-21-47-518I1_924_1699.Png": 1,
    "2018-01-08-01-21-47-518I1_924_291.Png": 1,
    "2018-01-08-01-21-47-518I1_924_419.Png": 1,
    "2018-01-08-01-21-47-518I1_924_547.Png": 1,
    "2018-01-08-01-21-47-518I1_924_675.Png": 1,
    "2018-01-08-01-21-47-518I1_924_803.Png": 1,
    "2018-01-08-01-21-47-518I1_924_931.Png": 1,
    "2018-01-09-06-24-46-280I2_1052_1017.Png": 1,
    "2018-01-09-06-24-46-280I2_1052_1145.Png": 1,
    "2018-01-09-06-24-46-280I2_1052_1273.Png": 1,
    "2018-01-09-06-24-46-280I2_1052_1401.Png": 1,
    "2018-01-09-06-24-46-280I2_1052_1529.Png": 1,
    "2018-01-09-06-24-46-280I2_1052_1657.Png": 1,
    "2018-01-09-06-24-46-280I2_1052_1785.Png": 1,
    "2018-01-09-06-24-46-280I2_1052_505.Png": 1,
    "2018-01-09-06-24-46-280I2_1052_633.Png": 1,
    "2018-01-09-06-24-46-280I2_1052_761.Png": 1,
    "2018-01-09-06-24-46-280I2_1052_889.Png": 1,
    "2018-01-09-06-24-46-280I2_1180_1017.Png": 1,
    "2018-01-09-06-24-46-280I2_1180_1145.Png": 1,
    "2018-01-09-06-24-46-280I2_1180_1273.Png": 1,
    "2018-01-09-06-24-46-280I2_1180_1401.Png": 1,
    "2018-01-09-06-24-46-280I2_1180_1529.Png": 1,
    "2018-01-09-06-24-46-280I2_1180_1657.Png": 1,
    "2018-01-09-06-24-46-280I2_1180_1785.Png": 1,
    "2018-01-09-06-24-46-280I2_1180_505.Png": 1,
    "2018-01-09-06-24-46-280I2_1180_633.Png": 1,
    "2018-01-09-06-24-46-280I2_1180_761.Png": 1,
    "2018-01-09-06-24-46-280I2_1180_889.Png": 1,
    "2018-01-09-06-24-46-280I2_1308_1017.Png": 1,
    "2018-01-09-06-24-46-280I2_1308_1145.Png": 1,
    "2018-01-09-06-24-46-280I2_1308_1273.Png": 1,
    "2018-01-09-06-24-46-280I2_1308_1401.Png": 1,
    "2018-01-09-06-24-46-280I2_1308_1529.Png": 1,
    "2018-01-09-06-24-46-280I2_1308_1657.Png": 1,
    "2018-01-09-06-24-46-280I2_1308_633.Png": 1,
    "2018-01-09-06-24-46-280I2_1308_761.Png": 1,
    "2018-01-09-06-24-46-280I2_1308_889.Png": 1,
    "2018-01-09-06-24-46-280I2_1436_1017.Png": 1,
    "2018-01-09-06-24-46-280I2_1436_1145.Png": 1,
    "2018-01-09-06-24-46-280I2_1436_1273.Png": 1,
    "2018-01-09-06-24-46-280I2_1436_1401.Png": 1,
    "2018-01-09-06-24-46-280I2_1436_1529.Png": 1,
    "2018-01-09-06-24-46-280I2_1436_1657.Png": 1,
    "2018-01-09-06-24-46-280I2_1436_633.Png": 1,
    "2018-01-09-06-24-46-280I2_1436_761.Png": 1,
    "2018-01-09-06-24-46-280I2_1436_889.Png": 1,
    "2018-01-09-06-24-46-280I2_1564_1017.Png": 1,
    "2018-01-09-06-24-46-280I2_1564_1145.Png": 1,
    "2018-01-09-06-24-46-280I2_1564_1273.Png": 1,
    "2018-01-09-06-24-46-280I2_1564_1401.Png": 1,
    "2018-01-09-06-24-46-280I2_1564_1529.Png": 1,
    "2018-01-09-06-24-46-280I2_1564_633.Png": 1,
    "2018-01-09-06-24-46-280I2_1564_761.Png": 1,
    "2018-01-09-06-24-46-280I2_1564_889.Png": 1,
    "2018-01-09-06-24-46-280I2_1692_1017.Png": 1,
    "2018-01-09-06-24-46-280I2_1692_1145.Png": 1,
    "2018-01-09-06-24-46-280I2_1692_1273.Png": 1,
    "2018-01-09-06-24-46-280I2_1692_1401.Png": 1,
    "2018-01-09-06-24-46-280I2_1692_1529.Png": 1,
    "2018-01-09-06-24-46-280I2_1692_633.Png": 1,
    "2018-01-09-06-24-46-280I2_1692_761.Png": 1,
    "2018-01-09-06-24-46-280I2_1692_889.Png": 1,
    "2018-01-09-06-24-46-280I2_1820_1017.Png": 1,
    "2018-01-09-06-24-46-280I2_1820_1145.Png": 1,
    "2018-01-09-06-24-46-280I2_1820_1273.Png": 1,
    "2018-01-09-06-24-46-280I2_1820_1401.Png": 1,
    "2018-01-09-06-24-46-280I2_1820_1529.Png": 1,
    "2018-01-09-06-24-46-280I2_1820_633.Png": 1,
    "2018-01-09-06-24-46-280I2_1820_761.Png": 1,
    "2018-01-09-06-24-46-280I2_1820_889.Png": 1,
    "2018-01-09-06-24-46-280I2_1948_1017.Png": 1,
    "2018-01-09-06-24-46-280I2_1948_1145.Png": 1,
    "2018-01-09-06-24-46-280I2_1948_1273.Png": 1,
    "2018-01-09-06-24-46-280I2_1948_1401.Png": 1,
    "2018-01-09-06-24-46-280I2_1948_1529.Png": 1,
    "2018-01-09-06-24-46-280I2_1948_633.Png": 1,
    "2018-01-09-06-24-46-280I2_1948_761.Png": 1,
    "2018-01-09-06-24-46-280I2_1948_889.Png": 1,
    "2018-01-09-06-24-46-280I2_2076_1017.Png": 0,
    "2018-01-09-06-24-46-280I2_2076_1145.Png": 1,
    "2018-01-09-06-24-46-280I2_2076_1273.Png": 1,
    "2018-01-09-06-24-46-280I2_2076_633.Png": 1,
    "2018-01-09-06-24-46-280I2_2076_761.Png": 1,
    "2018-01-09-06-24-46-280I2_2076_889.Png": 1,
    "2018-01-09-06-24-46-280I2_540_1017.Png": 1,
    "2018-01-09-06-24-46-280I2_540_1145.Png": 1,
    "2018-01-09-06-24-46-280I2_540_1273.Png": 1,
    "2018-01-09-06-24-46-280I2_540_505.Png": 1,
    "2018-01-09-06-24-46-280I2_540_633.Png": 1,
    "2018-01-09-06-24-46-280I2_540_761.Png": 1,
    "2018-01-09-06-24-46-280I2_668_1017.Png": 1,
    "2018-01-09-06-24-46-280I2_668_1145.Png": 1,
    "2018-01-09-06-24-46-280I2_668_1273.Png": 1,
    "2018-01-09-06-24-46-280I2_668_1401.Png": 1,
    "2018-01-09-06-24-46-280I2_668_505.Png": 1,
    "2018-01-09-06-24-46-280I2_668_633.Png": 1,
    "2018-01-09-06-24-46-280I2_668_761.Png": 1,
    "2018-01-09-06-24-46-280I2_668_889.Png": 1,
    "2018-01-09-06-24-46-280I2_796_1017.Png": 1,
    "2018-01-09-06-24-46-280I2_796_1145.Png": 1,
    "2018-01-09-06-24-46-280I2_796_1273.Png": 1,
    "2018-01-09-06-24-46-280I2_796_1401.Png": 1,
    "2018-01-09-06-24-46-280I2_796_1529.Png": 1,
    "2018-01-09-06-24-46-280I2_796_633.Png": 1,
    "2018-01-09-06-24-46-280I2_796_761.Png": 1,
    "2018-01-09-06-24-46-280I2_796_889.Png": 1,
    "2018-01-09-06-24-46-280I2_924_1017.Png": 1,
    "2018-01-09-06-24-46-280I2_924_1145.Png": 1,
    "2018-01-09-06-24-46-280I2_924_1273.Png": 1,
    "2018-01-09-06-24-46-280I2_924_1401.Png": 1,
    "2018-01-09-06-24-46-280I2_924_1529.Png": 1,
    "2018-01-09-06-24-46-280I2_924_1657.Png": 1,
    "2018-01-09-06-24-46-280I2_924_1785.Png": 1,
    "2018-01-09-06-24-46-280I2_924_633.Png": 1,
    "2018-01-09-06-24-46-280I2_924_761.Png": 1,
    "2018-01-09-06-24-46-280I2_924_889.Png": 1,
    "2018-01-12-02-31-22-222I1_1052_1053.Png": 1,
    "2018-01-12-02-31-22-222I1_1052_1181.Png": 1,
    "2018-01-12-02-31-22-222I1_1052_1309.Png": 1,
    "2018-01-12-02-31-22-222I1_1052_1437.Png": 1,
    "2018-01-12-02-31-22-222I1_1052_1565.Png": 1,
    "2018-01-12-02-31-22-222I1_1052_1693.Png": 1,
    "2018-01-12-02-31-22-222I1_1052_413.Png": 1,
    "2018-01-12-02-31-22-222I1_1052_541.Png": 1,
    "2018-01-12-02-31-22-222I1_1052_669.Png": 1,
    "2018-01-12-02-31-22-222I1_1052_797.Png": 1,
    "2018-01-12-02-31-22-222I1_1052_925.Png": 1,
    "2018-01-12-02-31-22-222I1_1180_1053.Png": 1,
    "2018-01-12-02-31-22-222I1_1180_1181.Png": 1,
    "2018-01-12-02-31-22-222I1_1180_1309.Png": 1,
    "2018-01-12-02-31-22-222I1_1180_1437.Png": 1,
    "2018-01-12-02-31-22-222I1_1180_1565.Png": 1,
    "2018-01-12-02-31-22-222I1_1180_413.Png": 1,
    "2018-01-12-02-31-22-222I1_1180_541.Png": 1,
    "2018-01-12-02-31-22-222I1_1180_669.Png": 1,
    "2018-01-12-02-31-22-222I1_1180_797.Png": 1,
    "2018-01-12-02-31-22-222I1_1180_925.Png": 1,
    "2018-01-12-02-31-22-222I1_1308_1053.Png": 1,
    "2018-01-12-02-31-22-222I1_1308_1181.Png": 1,
    "2018-01-12-02-31-22-222I1_1308_1309.Png": 1,
    "2018-01-12-02-31-22-222I1_1308_1437.Png": 1,
    "2018-01-12-02-31-22-222I1_1308_1565.Png": 1,
    "2018-01-12-02-31-22-222I1_1308_541.Png": 1,
    "2018-01-12-02-31-22-222I1_1308_669.Png": 1,
    "2018-01-12-02-31-22-222I1_1308_797.Png": 1,
    "2018-01-12-02-31-22-222I1_1308_925.Png": 1,
    "2018-01-12-02-31-22-222I1_1436_1053.Png": 1,
    "2018-01-12-02-31-22-222I1_1436_1181.Png": 1,
    "2018-01-12-02-31-22-222I1_1436_1309.Png": 1,
    "2018-01-12-02-31-22-222I1_1436_1437.Png": 1,
    "2018-01-12-02-31-22-222I1_1436_541.Png": 1,
    "2018-01-12-02-31-22-222I1_1436_669.Png": 1,
    "2018-01-12-02-31-22-222I1_1436_797.Png": 1,
    "2018-01-12-02-31-22-222I1_1436_925.Png": 1,
    "2018-01-12-02-31-22-222I1_1564_1053.Png": 1,
    "2018-01-12-02-31-22-222I1_1564_1181.Png": 1,
    "2018-01-12-02-31-22-222I1_1564_1309.Png": 1,
    "2018-01-12-02-31-22-222I1_1564_1437.Png": 1,
    "2018-01-12-02-31-22-222I1_1564_541.Png": 1,
    "2018-01-12-02-31-22-222I1_1564_669.Png": 1,
    "2018-01-12-02-31-22-222I1_1564_797.Png": 1,
    "2018-01-12-02-31-22-222I1_1564_925.Png": 1,
    "2018-01-12-02-31-22-222I1_1692_1053.Png": 1,
    "2018-01-12-02-31-22-222I1_1692_1181.Png": 1,
    "2018-01-12-02-31-22-222I1_1692_1309.Png": 1,
    "2018-01-12-02-31-22-222I1_1692_1437.Png": 1,
    "2018-01-12-02-31-22-222I1_1692_413.Png": 1,
    "2018-01-12-02-31-22-222I1_1692_541.Png": 1,
    "2018-01-12-02-31-22-222I1_1692_669.Png": 1,
    "2018-01-12-02-31-22-222I1_1692_797.Png": 1,
    "2018-01-12-02-31-22-222I1_1692_925.Png": 1,
    "2018-01-12-02-31-22-222I1_1820_1053.Png": 0,
    "2018-01-12-02-31-22-222I1_1820_1181.Png": 1,
    "2018-01-12-02-31-22-222I1_1820_1309.Png": 1,
    "2018-01-12-02-31-22-222I1_1820_1437.Png": 1,
    "2018-01-12-02-31-22-222I1_1820_413.Png": 1,
    "2018-01-12-02-31-22-222I1_1820_541.Png": 1,
    "2018-01-12-02-31-22-222I1_1820_669.Png": 1,
    "2018-01-12-02-31-22-222I1_1820_797.Png": 1,
    "2018-01-12-02-31-22-222I1_1820_925.Png": 1,
    "2018-01-12-02-31-22-222I1_1948_1053.Png": 0,
    "2018-01-12-02-31-22-222I1_1948_1181.Png": 0,
    "2018-01-12-02-31-22-222I1_1948_413.Png": 1,
    "2018-01-12-02-31-22-222I1_1948_541.Png": 0,
    "2018-01-12-02-31-22-222I1_1948_669.Png": 0,
    "2018-01-12-02-31-22-222I1_1948_797.Png": 0,
    "2018-01-12-02-31-22-222I1_1948_925.Png": 0,
    "2018-01-12-02-31-22-222I1_2076_541.Png": 0,
    "2018-01-12-02-31-22-222I1_2076_669.Png": 0,
    "2018-01-12-02-31-22-222I1_2076_797.Png": 0,
    "2018-01-12-02-31-22-222I1_2076_925.Png": 1,
    "2018-01-12-02-31-22-222I1_412_1053.Png": 1,
    "2018-01-12-02-31-22-222I1_412_1181.Png": 1,
    "2018-01-12-02-31-22-222I1_412_285.Png": 1,
    "2018-01-12-02-31-22-222I1_412_413.Png": 1,
    "2018-01-12-02-31-22-222I1_412_541.Png": 1,
    "2018-01-12-02-31-22-222I1_540_1053.Png": 1,
    "2018-01-12-02-31-22-222I1_540_1181.Png": 1,
    "2018-01-12-02-31-22-222I1_540_1309.Png": 1,
    "2018-01-12-02-31-22-222I1_540_285.Png": 1,
    "2018-01-12-02-31-22-222I1_540_413.Png": 1,
    "2018-01-12-02-31-22-222I1_540_541.Png": 1,
    "2018-01-12-02-31-22-222I1_540_669.Png": 1,
    "2018-01-12-02-31-22-222I1_540_925.Png": 1,
    "2018-01-12-02-31-22-222I1_668_1053.Png": 1,
    "2018-01-12-02-31-22-222I1_668_1181.Png": 1,
    "2018-01-12-02-31-22-222I1_668_1309.Png": 1,
    "2018-01-12-02-31-22-222I1_668_1437.Png": 1,
    "2018-01-12-02-31-22-222I1_668_413.Png": 1,
    "2018-01-12-02-31-22-222I1_668_541.Png": 1,
    "2018-01-12-02-31-22-222I1_668_669.Png": 1,
    "2018-01-12-02-31-22-222I1_668_797.Png": 1,
    "2018-01-12-02-31-22-222I1_668_925.Png": 1,
    "2018-01-12-02-31-22-222I1_796_1053.Png": 1,
    "2018-01-12-02-31-22-222I1_796_1181.Png": 1,
    "2018-01-12-02-31-22-222I1_796_1309.Png": 1,
    "2018-01-12-02-31-22-222I1_796_1437.Png": 1,
    "2018-01-12-02-31-22-222I1_796_1565.Png": 1,
    "2018-01-12-02-31-22-222I1_796_1693.Png": 1,
    "2018-01-12-02-31-22-222I1_796_413.Png": 1,
    "2018-01-12-02-31-22-222I1_796_541.Png": 1,
    "2018-01-12-02-31-22-222I1_796_669.Png": 1,
    "2018-01-12-02-31-22-222I1_796_797.Png": 1,
    "2018-01-12-02-31-22-222I1_796_925.Png": 1,
    "2018-01-12-02-31-22-222I1_924_1053.Png": 1,
    "2018-01-12-02-31-22-222I1_924_1181.Png": 1,
    "2018-01-12-02-31-22-222I1_924_1309.Png": 1,
    "2018-01-12-02-31-22-222I1_924_1437.Png": 1,
    "2018-01-12-02-31-22-222I1_924_1565.Png": 1,
    "2018-01-12-02-31-22-222I1_924_1693.Png": 1,
    "2018-01-12-02-31-22-222I1_924_285.Png": 1,
    "2018-01-12-02-31-22-222I1_924_413.Png": 1,
    "2018-01-12-02-31-22-222I1_924_541.Png": 1,
    "2018-01-12-02-31-22-222I1_924_669.Png": 1,
    "2018-01-12-02-31-22-222I1_924_797.Png": 1,
    "2018-01-12-02-31-22-222I1_924_925.Png": 1,
    "2018-01-22-15-08-23-973I1_1052_1015.Png": 0,
    "2018-01-22-15-08-23-973I1_1052_1143.Png": 0,
    "2018-01-22-15-08-23-973I1_1052_1271.Png": 0,
    "2018-01-22-15-08-23-973I1_1052_1399.Png": 0,
    "2018-01-22-15-08-23-973I1_1052_1527.Png": 0,
    "2018-01-22-15-08-23-973I1_1052_1655.Png": 0,
    "2018-01-22-15-08-23-973I1_1052_375.Png": 0,
    "2018-01-22-15-08-23-973I1_1052_503.Png": 0,
    "2018-01-22-15-08-23-973I1_1052_631.Png": 0,
    "2018-01-22-15-08-23-973I1_1052_759.Png": 0,
    "2018-01-22-15-08-23-973I1_1052_887.Png": 0,
    "2018-01-22-15-08-23-973I1_1180_1015.Png": 0,
    "2018-01-22-15-08-23-973I1_1180_1143.Png": 0,
    "2018-01-22-15-08-23-973I1_1180_1271.Png": 0,
    "2018-01-22-15-08-23-973I1_1180_1399.Png": 0,
    "2018-01-22-15-08-23-973I1_1180_1527.Png": 0,
    "2018-01-22-15-08-23-973I1_1180_375.Png": 0,
    "2018-01-22-15-08-23-973I1_1180_503.Png": 0,
    "2018-01-22-15-08-23-973I1_1180_631.Png": 0,
    "2018-01-22-15-08-23-973I1_1180_759.Png": 0,
    "2018-01-22-15-08-23-973I1_1180_887.Png": 0,
    "2018-01-22-15-08-23-973I1_1308_1015.Png": 0,
    "2018-01-22-15-08-23-973I1_1308_1143.Png": 0,
    "2018-01-22-15-08-23-973I1_1308_1271.Png": 0,
    "2018-01-22-15-08-23-973I1_1308_1399.Png": 0,
    "2018-01-22-15-08-23-973I1_1308_1527.Png": 0,
    "2018-01-22-15-08-23-973I1_1308_503.Png": 0,
    "2018-01-22-15-08-23-973I1_1308_631.Png": 0,
    "2018-01-22-15-08-23-973I1_1308_759.Png": 0,
    "2018-01-22-15-08-23-973I1_1308_887.Png": 0,
    "2018-01-22-15-08-23-973I1_1436_1015.Png": 0,
    "2018-01-22-15-08-23-973I1_1436_1143.Png": 0,
    "2018-01-22-15-08-23-973I1_1436_1271.Png": 0,
    "2018-01-22-15-08-23-973I1_1436_1399.Png": 0,
    "2018-01-22-15-08-23-973I1_1436_503.Png": 0,
    "2018-01-22-15-08-23-973I1_1436_631.Png": 0,
    "2018-01-22-15-08-23-973I1_1436_759.Png": 0,
    "2018-01-22-15-08-23-973I1_1436_887.Png": 0,
    "2018-01-22-15-08-23-973I1_1564_1015.Png": 0,
    "2018-01-22-15-08-23-973I1_1564_1143.Png": 0,
    "2018-01-22-15-08-23-973I1_1564_1271.Png": 0,
    "2018-01-22-15-08-23-973I1_1564_1399.Png": 0,
    "2018-01-22-15-08-23-973I1_1564_503.Png": 0,
    "2018-01-22-15-08-23-973I1_1564_631.Png": 0,
    "2018-01-22-15-08-23-973I1_1564_759.Png": 0,
    "2018-01-22-15-08-23-973I1_1564_887.Png": 0,
    "2018-01-22-15-08-23-973I1_1692_1015.Png": 0,
    "2018-01-22-15-08-23-973I1_1692_1143.Png": 0,
    "2018-01-22-15-08-23-973I1_1692_1271.Png": 0,
    "2018-01-22-15-08-23-973I1_1692_1399.Png": 0,
    "2018-01-22-15-08-23-973I1_1692_503.Png": 0,
    "2018-01-22-15-08-23-973I1_1692_631.Png": 0,
    "2018-01-22-15-08-23-973I1_1692_759.Png": 0,
    "2018-01-22-15-08-23-973I1_1692_887.Png": 0,
    "2018-01-22-15-08-23-973I1_1820_1015.Png": 0,
    "2018-01-22-15-08-23-973I1_1820_1143.Png": 0,
    "2018-01-22-15-08-23-973I1_1820_1271.Png": 0,
    "2018-01-22-15-08-23-973I1_1820_1399.Png": 0,
    "2018-01-22-15-08-23-973I1_1820_375.Png": 0,
    "2018-01-22-15-08-23-973I1_1820_503.Png": 0,
    "2018-01-22-15-08-23-973I1_1820_631.Png": 0,
    "2018-01-22-15-08-23-973I1_1820_759.Png": 0,
    "2018-01-22-15-08-23-973I1_1820_887.Png": 0,
    "2018-01-22-15-08-23-973I1_1948_1015.Png": 0,
    "2018-01-22-15-08-23-973I1_1948_1143.Png": 0,
    "2018-01-22-15-08-23-973I1_1948_1271.Png": 0,
    "2018-01-22-15-08-23-973I1_1948_375.Png": 0,
    "2018-01-22-15-08-23-973I1_1948_503.Png": 0,
    "2018-01-22-15-08-23-973I1_1948_631.Png": 0,
    "2018-01-22-15-08-23-973I1_1948_759.Png": 0,
    "2018-01-22-15-08-23-973I1_1948_887.Png": 0,
    "2018-01-22-15-08-23-973I1_2076_503.Png": 0,
    "2018-01-22-15-08-23-973I1_2076_631.Png": 0,
    "2018-01-22-15-08-23-973I1_2076_759.Png": 0,
    "2018-01-22-15-08-23-973I1_2076_887.Png": 0,
    "2018-01-22-15-08-23-973I1_412_1015.Png": 0,
    "2018-01-22-15-08-23-973I1_412_1143.Png": 0,
    "2018-01-22-15-08-23-973I1_540_1015.Png": 0,
    "2018-01-22-15-08-23-973I1_540_1143.Png": 0,
    "2018-01-22-15-08-23-973I1_540_1271.Png": 0,
    "2018-01-22-15-08-23-973I1_540_503.Png": 0,
    "2018-01-22-15-08-23-973I1_540_631.Png": 0,
    "2018-01-22-15-08-23-973I1_668_1015.Png": 0,
    "2018-01-22-15-08-23-973I1_668_1143.Png": 0,
    "2018-01-22-15-08-23-973I1_668_1271.Png": 0,
    "2018-01-22-15-08-23-973I1_668_1399.Png": 0,
    "2018-01-22-15-08-23-973I1_668_503.Png": 0,
    "2018-01-22-15-08-23-973I1_668_631.Png": 0,
    "2018-01-22-15-08-23-973I1_668_759.Png": 0,
    "2018-01-22-15-08-23-973I1_796_1015.Png": 0,
    "2018-01-22-15-08-23-973I1_796_1143.Png": 0,
    "2018-01-22-15-08-23-973I1_796_1271.Png": 0,
    "2018-01-22-15-08-23-973I1_796_1399.Png": 0,
    "2018-01-22-15-08-23-973I1_796_1527.Png": 0,
    "2018-01-22-15-08-23-973I1_796_1655.Png": 0,
    "2018-01-22-15-08-23-973I1_796_503.Png": 0,
    "2018-01-22-15-08-23-973I1_796_631.Png": 0,
    "2018-01-22-15-08-23-973I1_796_759.Png": 0,
    "2018-01-22-15-08-23-973I1_796_887.Png": 0,
    "2018-01-22-15-08-23-973I1_924_1015.Png": 0,
    "2018-01-22-15-08-23-973I1_924_1143.Png": 0,
    "2018-01-22-15-08-23-973I1_924_1271.Png": 0,
    "2018-01-22-15-08-23-973I1_924_1399.Png": 0,
    "2018-01-22-15-08-23-973I1_924_1527.Png": 0,
    "2018-01-22-15-08-23-973I1_924_1655.Png": 0,
    "2018-01-22-15-08-23-973I1_924_375.Png": 0,
    "2018-01-22-15-08-23-973I1_924_503.Png": 0,
    "2018-01-22-15-08-23-973I1_924_631.Png": 0,
    "2018-01-22-15-08-23-973I1_924_759.Png": 0,
    "2018-01-22-15-08-23-973I1_924_887.Png": 0,
    "2018-02-02-03-35-48-737I1_1021_1115.Png": 0,
    "2018-02-02-03-35-48-737I1_1021_1243.Png": 0,
    "2018-02-02-03-35-48-737I1_1021_1371.Png": 0,
    "2018-02-02-03-35-48-737I1_1021_1499.Png": 0,
    "2018-02-02-03-35-48-737I1_1021_1627.Png": 0,
    "2018-02-02-03-35-48-737I1_1021_1755.Png": 0,
    "2018-02-02-03-35-48-737I1_1021_1883.Png": 0,
    "2018-02-02-03-35-48-737I1_1021_2011.Png": 0,
    "2018-02-02-03-35-48-737I1_1021_2139.Png": 0,
    "2018-02-02-03-35-48-737I1_1149_1115.Png": 0,
    "2018-02-02-03-35-48-737I1_1149_1243.Png": 0,
    "2018-02-02-03-35-48-737I1_1149_1371.Png": 0,
    "2018-02-02-03-35-48-737I1_1149_1499.Png": 0,
    "2018-02-02-03-35-48-737I1_1149_1627.Png": 0,
    "2018-02-02-03-35-48-737I1_1149_1755.Png": 0,
    "2018-02-02-03-35-48-737I1_1149_1883.Png": 0,
    "2018-02-02-03-35-48-737I1_1149_2011.Png": 0,
    "2018-02-02-03-35-48-737I1_125_1115.Png": 0,
    "2018-02-02-03-35-48-737I1_125_1243.Png": 0,
    "2018-02-02-03-35-48-737I1_125_1627.Png": 0,
    "2018-02-02-03-35-48-737I1_125_1755.Png": 0,
    "2018-02-02-03-35-48-737I1_125_1883.Png": 0,
    "2018-02-02-03-35-48-737I1_1277_1115.Png": 0,
    "2018-02-02-03-35-48-737I1_1277_1243.Png": 0,
    "2018-02-02-03-35-48-737I1_1277_1371.Png": 0,
    "2018-02-02-03-35-48-737I1_1277_1499.Png": 0,
    "2018-02-02-03-35-48-737I1_1277_1627.Png": 0,
    "2018-02-02-03-35-48-737I1_1277_1755.Png": 0,
    "2018-02-02-03-35-48-737I1_1277_1883.Png": 0,
    "2018-02-02-03-35-48-737I1_1405_1115.Png": 0,
    "2018-02-02-03-35-48-737I1_1405_1243.Png": 0,
    "2018-02-02-03-35-48-737I1_1405_1371.Png": 0,
    "2018-02-02-03-35-48-737I1_1405_1499.Png": 0,
    "2018-02-02-03-35-48-737I1_1405_1627.Png": 0,
    "2018-02-02-03-35-48-737I1_1405_1755.Png": 0,
    "2018-02-02-03-35-48-737I1_1405_1883.Png": 0,
    "2018-02-02-03-35-48-737I1_1405_987.Png": 0,
    "2018-02-02-03-35-48-737I1_1533_1115.Png": 0,
    "2018-02-02-03-35-48-737I1_1533_1243.Png": 0,
    "2018-02-02-03-35-48-737I1_1533_1371.Png": 0,
    "2018-02-02-03-35-48-737I1_1533_1499.Png": 0,
    "2018-02-02-03-35-48-737I1_1533_1627.Png": 0,
    "2018-02-02-03-35-48-737I1_1533_1755.Png": 0,
    "2018-02-02-03-35-48-737I1_1533_1883.Png": 0,
    "2018-02-02-03-35-48-737I1_1533_987.Png": 0,
    "2018-02-02-03-35-48-737I1_1661_1115.Png": 0,
    "2018-02-02-03-35-48-737I1_1661_1243.Png": 0,
    "2018-02-02-03-35-48-737I1_1661_1371.Png": 0,
    "2018-02-02-03-35-48-737I1_1661_1499.Png": 0,
    "2018-02-02-03-35-48-737I1_1661_1627.Png": 0,
    "2018-02-02-03-35-48-737I1_1661_1755.Png": 0,
    "2018-02-02-03-35-48-737I1_1789_1115.Png": 0,
    "2018-02-02-03-35-48-737I1_1789_1243.Png": 0,
    "2018-02-02-03-35-48-737I1_1789_1371.Png": 0,
    "2018-02-02-03-35-48-737I1_253_1115.Png": 0,
    "2018-02-02-03-35-48-737I1_253_1243.Png": 0,
    "2018-02-02-03-35-48-737I1_253_1627.Png": 0,
    "2018-02-02-03-35-48-737I1_253_1755.Png": 0,
    "2018-02-02-03-35-48-737I1_253_1883.Png": 0,
    "2018-02-02-03-35-48-737I1_381_1115.Png": 0,
    "2018-02-02-03-35-48-737I1_381_1243.Png": 0,
    "2018-02-02-03-35-48-737I1_381_1371.Png": 0,
    "2018-02-02-03-35-48-737I1_381_1499.Png": 0,
    "2018-02-02-03-35-48-737I1_381_1627.Png": 0,
    "2018-02-02-03-35-48-737I1_381_1755.Png": 0,
    "2018-02-02-03-35-48-737I1_381_1883.Png": 0,
    "2018-02-02-03-35-48-737I1_381_2011.Png": 0,
    "2018-02-02-03-35-48-737I1_509_1115.Png": 0,
    "2018-02-02-03-35-48-737I1_509_1243.Png": 0,
    "2018-02-02-03-35-48-737I1_509_1371.Png": 0,
    "2018-02-02-03-35-48-737I1_509_1499.Png": 0,
    "2018-02-02-03-35-48-737I1_509_1627.Png": 0,
    "2018-02-02-03-35-48-737I1_509_1755.Png": 0,
    "2018-02-02-03-35-48-737I1_509_1883.Png": 0,
    "2018-02-02-03-35-48-737I1_509_2011.Png": 0,
    "2018-02-02-03-35-48-737I1_509_2139.Png": 0,
    "2018-02-02-03-35-48-737I1_509_2267.Png": 0,
    "2018-02-02-03-35-48-737I1_509_987.Png": 0,
    "2018-02-02-03-35-48-737I1_637_1115.Png": 0,
    "2018-02-02-03-35-48-737I1_637_1243.Png": 0,
    "2018-02-02-03-35-48-737I1_637_1371.Png": 0,
    "2018-02-02-03-35-48-737I1_637_1499.Png": 0,
    "2018-02-02-03-35-48-737I1_637_1627.Png": 0,
    "2018-02-02-03-35-48-737I1_637_1755.Png": 0,
    "2018-02-02-03-35-48-737I1_637_1883.Png": 0,
    "2018-02-02-03-35-48-737I1_637_2011.Png": 0,
    "2018-02-02-03-35-48-737I1_637_2139.Png": 0,
    "2018-02-02-03-35-48-737I1_637_2267.Png": 0,
    "2018-02-02-03-35-48-737I1_637_987.Png": 0,
    "2018-02-02-03-35-48-737I1_765_1115.Png": 0,
    "2018-02-02-03-35-48-737I1_765_1243.Png": 0,
    "2018-02-02-03-35-48-737I1_765_1371.Png": 0,
    "2018-02-02-03-35-48-737I1_765_1499.Png": 0,
    "2018-02-02-03-35-48-737I1_765_1627.Png": 0,
    "2018-02-02-03-35-48-737I1_765_1755.Png": 0,
    "2018-02-02-03-35-48-737I1_765_1883.Png": 0,
    "2018-02-02-03-35-48-737I1_765_2011.Png": 0,
    "2018-02-02-03-35-48-737I1_765_2139.Png": 0,
    "2018-02-02-03-35-48-737I1_765_2267.Png": 0,
    "2018-02-02-03-35-48-737I1_765_987.Png": 0,
    "2018-02-02-03-35-48-737I1_893_1115.Png": 0,
    "2018-02-02-03-35-48-737I1_893_1243.Png": 0,
    "2018-02-02-03-35-48-737I1_893_1371.Png": 0,
    "2018-02-02-03-35-48-737I1_893_1499.Png": 0,
    "2018-02-02-03-35-48-737I1_893_1627.Png": 0,
    "2018-02-02-03-35-48-737I1_893_1755.Png": 0,
    "2018-02-02-03-35-48-737I1_893_1883.Png": 0,
    "2018-02-02-03-35-48-737I1_893_2011.Png": 0,
    "2018-02-02-03-35-48-737I1_893_2139.Png": 0,
    "2018-02-02-03-35-48-737I1_893_987.Png": 0,
    "2018-02-06-02-44-38-423I1_1031_1111.Png": 0,
    "2018-02-06-02-44-38-423I1_1031_1239.Png": 0,
    "2018-02-06-02-44-38-423I1_1031_1367.Png": 0,
    "2018-02-06-02-44-38-423I1_1031_1495.Png": 0,
    "2018-02-06-02-44-38-423I1_1031_1623.Png": 0,
    "2018-02-06-02-44-38-423I1_1031_1751.Png": 0,
    "2018-02-06-02-44-38-423I1_1031_1879.Png": 0,
    "2018-02-06-02-44-38-423I1_1031_2007.Png": 0,
    "2018-02-06-02-44-38-423I1_1031_2135.Png": 0,
    "2018-02-06-02-44-38-423I1_1159_1111.Png": 0,
    "2018-02-06-02-44-38-423I1_1159_1239.Png": 0,
    "2018-02-06-02-44-38-423I1_1159_1367.Png": 0,
    "2018-02-06-02-44-38-423I1_1159_1495.Png": 0,
    "2018-02-06-02-44-38-423I1_1159_1623.Png": 0,
    "2018-02-06-02-44-38-423I1_1159_1751.Png": 0,
    "2018-02-06-02-44-38-423I1_1159_1879.Png": 0,
    "2018-02-06-02-44-38-423I1_1159_2007.Png": 0,
    "2018-02-06-02-44-38-423I1_1287_1111.Png": 0,
    "2018-02-06-02-44-38-423I1_1287_1239.Png": 0,
    "2018-02-06-02-44-38-423I1_1287_1367.Png": 0,
    "2018-02-06-02-44-38-423I1_1287_1495.Png": 0,
    "2018-02-06-02-44-38-423I1_1287_1623.Png": 0,
    "2018-02-06-02-44-38-423I1_1287_1751.Png": 0,
    "2018-02-06-02-44-38-423I1_1287_1879.Png": 0,
    "2018-02-06-02-44-38-423I1_1287_2007.Png": 0,
    "2018-02-06-02-44-38-423I1_135_1111.Png": 0,
    "2018-02-06-02-44-38-423I1_135_1239.Png": 0,
    "2018-02-06-02-44-38-423I1_135_1623.Png": 0,
    "2018-02-06-02-44-38-423I1_135_1751.Png": 0,
    "2018-02-06-02-44-38-423I1_135_1879.Png": 0,
    "2018-02-06-02-44-38-423I1_1415_1111.Png": 0,
    "2018-02-06-02-44-38-423I1_1415_1239.Png": 0,
    "2018-02-06-02-44-38-423I1_1415_1367.Png": 0,
    "2018-02-06-02-44-38-423I1_1415_1495.Png": 0,
    "2018-02-06-02-44-38-423I1_1415_1623.Png": 0,
    "2018-02-06-02-44-38-423I1_1415_1751.Png": 0,
    "2018-02-06-02-44-38-423I1_1415_1879.Png": 0,
    "2018-02-06-02-44-38-423I1_1415_983.Png": 0,
    "2018-02-06-02-44-38-423I1_1543_1111.Png": 1,
    "2018-02-06-02-44-38-423I1_1543_1239.Png": 1,
    "2018-02-06-02-44-38-423I1_1543_1367.Png": 1,
    "2018-02-06-02-44-38-423I1_1543_1495.Png": 0,
    "2018-02-06-02-44-38-423I1_1543_1623.Png": 0,
    "2018-02-06-02-44-38-423I1_1543_1751.Png": 0,
    "2018-02-06-02-44-38-423I1_1543_1879.Png": 0,
    "2018-02-06-02-44-38-423I1_1543_983.Png": 0,
    "2018-02-06-02-44-38-423I1_1671_1111.Png": 1,
    "2018-02-06-02-44-38-423I1_1671_1239.Png": 1,
    "2018-02-06-02-44-38-423I1_1671_1367.Png": 1,
    "2018-02-06-02-44-38-423I1_1671_1495.Png": 0,
    "2018-02-06-02-44-38-423I1_1671_1623.Png": 0,
    "2018-02-06-02-44-38-423I1_1671_1751.Png": 0,
    "2018-02-06-02-44-38-423I1_1799_1111.Png": 1,
    "2018-02-06-02-44-38-423I1_1799_1239.Png": 1,
    "2018-02-06-02-44-38-423I1_1799_1367.Png": 1,
    "2018-02-06-02-44-38-423I1_263_1111.Png": 0,
    "2018-02-06-02-44-38-423I1_263_1239.Png": 0,
    "2018-02-06-02-44-38-423I1_263_1623.Png": 0,
    "2018-02-06-02-44-38-423I1_263_1751.Png": 0,
    "2018-02-06-02-44-38-423I1_263_1879.Png": 0,
    "2018-02-06-02-44-38-423I1_391_1111.Png": 0,
    "2018-02-06-02-44-38-423I1_391_1239.Png": 0,
    "2018-02-06-02-44-38-423I1_391_1367.Png": 0,
    "2018-02-06-02-44-38-423I1_391_1495.Png": 0,
    "2018-02-06-02-44-38-423I1_391_1623.Png": 0,
    "2018-02-06-02-44-38-423I1_391_1751.Png": 0,
    "2018-02-06-02-44-38-423I1_391_1879.Png": 0,
    "2018-02-06-02-44-38-423I1_391_2007.Png": 0,
    "2018-02-06-02-44-38-423I1_519_1111.Png": 0,
    "2018-02-06-02-44-38-423I1_519_1239.Png": 0,
    "2018-02-06-02-44-38-423I1_519_1367.Png": 0,
    "2018-02-06-02-44-38-423I1_519_1495.Png": 0,
    "2018-02-06-02-44-38-423I1_519_1623.Png": 0,
    "2018-02-06-02-44-38-423I1_519_1751.Png": 0,
    "2018-02-06-02-44-38-423I1_519_1879.Png": 0,
    "2018-02-06-02-44-38-423I1_519_2007.Png": 0,
    "2018-02-06-02-44-38-423I1_519_2135.Png": 0,
    "2018-02-06-02-44-38-423I1_519_2263.Png": 0,
    "2018-02-06-02-44-38-423I1_519_983.Png": 0,
    "2018-02-06-02-44-38-423I1_647_1111.Png": 0,
    "2018-02-06-02-44-38-423I1_647_1239.Png": 0,
    "2018-02-06-02-44-38-423I1_647_1367.Png": 0,
    "2018-02-06-02-44-38-423I1_647_1495.Png": 0,
    "2018-02-06-02-44-38-423I1_647_1623.Png": 0,
    "2018-02-06-02-44-38-423I1_647_1751.Png": 0,
    "2018-02-06-02-44-38-423I1_647_1879.Png": 0,
    "2018-02-06-02-44-38-423I1_647_2007.Png": 0,
    "2018-02-06-02-44-38-423I1_647_2135.Png": 0,
    "2018-02-06-02-44-38-423I1_647_2263.Png": 0,
    "2018-02-06-02-44-38-423I1_647_983.Png": 0,
    "2018-02-06-02-44-38-423I1_775_1111.Png": 0,
    "2018-02-06-02-44-38-423I1_775_1239.Png": 0,
    "2018-02-06-02-44-38-423I1_775_1367.Png": 0,
    "2018-02-06-02-44-38-423I1_775_1495.Png": 0,
    "2018-02-06-02-44-38-423I1_775_1623.Png": 0,
    "2018-02-06-02-44-38-423I1_775_1751.Png": 0,
    "2018-02-06-02-44-38-423I1_775_1879.Png": 0,
    "2018-02-06-02-44-38-423I1_775_2007.Png": 0,
    "2018-02-06-02-44-38-423I1_775_2135.Png": 0,
    "2018-02-06-02-44-38-423I1_775_2263.Png": 0,
    "2018-02-06-02-44-38-423I1_775_983.Png": 0,
    "2018-02-06-02-44-38-423I1_903_1111.Png": 0,
    "2018-02-06-02-44-38-423I1_903_1239.Png": 0,
    "2018-02-06-02-44-38-423I1_903_1367.Png": 0,
    "2018-02-06-02-44-38-423I1_903_1495.Png": 0,
    "2018-02-06-02-44-38-423I1_903_1623.Png": 0,
    "2018-02-06-02-44-38-423I1_903_1751.Png": 0,
    "2018-02-06-02-44-38-423I1_903_1879.Png": 0,
    "2018-02-06-02-44-38-423I1_903_2007.Png": 0,
    "2018-02-06-02-44-38-423I1_903_2135.Png": 0,
    "2018-02-06-02-44-38-423I1_903_983.Png": 0,
    "2018-02-10-13-54-26-368I1_1049_1107.Png": 0,
    "2018-02-10-13-54-26-368I1_1049_1235.Png": 0,
    "2018-02-10-13-54-26-368I1_1049_1363.Png": 0,
    "2018-02-10-13-54-26-368I1_1049_1491.Png": 0,
    "2018-02-10-13-54-26-368I1_1049_1619.Png": 0,
    "2018-02-10-13-54-26-368I1_1049_1747.Png": 0,
    "2018-02-10-13-54-26-368I1_1049_1875.Png": 0,
    "2018-02-10-13-54-26-368I1_1049_2003.Png": 0,
    "2018-02-10-13-54-26-368I1_1049_2131.Png": 0,
    "2018-02-10-13-54-26-368I1_1177_1107.Png": 0,
    "2018-02-10-13-54-26-368I1_1177_1235.Png": 0,
    "2018-02-10-13-54-26-368I1_1177_1363.Png": 0,
    "2018-02-10-13-54-26-368I1_1177_1491.Png": 0,
    "2018-02-10-13-54-26-368I1_1177_1619.Png": 0,
    "2018-02-10-13-54-26-368I1_1177_1747.Png": 0,
    "2018-02-10-13-54-26-368I1_1177_1875.Png": 0,
    "2018-02-10-13-54-26-368I1_1177_2003.Png": 0,
    "2018-02-10-13-54-26-368I1_1305_1107.Png": 0,
    "2018-02-10-13-54-26-368I1_1305_1235.Png": 0,
    "2018-02-10-13-54-26-368I1_1305_1363.Png": 0,
    "2018-02-10-13-54-26-368I1_1305_1491.Png": 0,
    "2018-02-10-13-54-26-368I1_1305_1619.Png": 0,
    "2018-02-10-13-54-26-368I1_1305_1747.Png": 0,
    "2018-02-10-13-54-26-368I1_1305_1875.Png": 0,
    "2018-02-10-13-54-26-368I1_1433_1107.Png": 0,
    "2018-02-10-13-54-26-368I1_1433_1235.Png": 0,
    "2018-02-10-13-54-26-368I1_1433_1363.Png": 0,
    "2018-02-10-13-54-26-368I1_1433_1491.Png": 0,
    "2018-02-10-13-54-26-368I1_1433_1619.Png": 0,
    "2018-02-10-13-54-26-368I1_1433_1747.Png": 0,
    "2018-02-10-13-54-26-368I1_1433_1875.Png": 0,
    "2018-02-10-13-54-26-368I1_1433_979.Png": 0,
    "2018-02-10-13-54-26-368I1_153_1107.Png": 0,
    "2018-02-10-13-54-26-368I1_153_1235.Png": 0,
    "2018-02-10-13-54-26-368I1_153_1619.Png": 0,
    "2018-02-10-13-54-26-368I1_153_1747.Png": 0,
    "2018-02-10-13-54-26-368I1_153_1875.Png": 0,
    "2018-02-10-13-54-26-368I1_1561_1107.Png": 0,
    "2018-02-10-13-54-26-368I1_1561_1235.Png": 0,
    "2018-02-10-13-54-26-368I1_1561_1363.Png": 0,
    "2018-02-10-13-54-26-368I1_1561_1491.Png": 0,
    "2018-02-10-13-54-26-368I1_1561_1619.Png": 0,
    "2018-02-10-13-54-26-368I1_1561_1747.Png": 0,
    "2018-02-10-13-54-26-368I1_1561_1875.Png": 0,
    "2018-02-10-13-54-26-368I1_1561_979.Png": 0,
    "2018-02-10-13-54-26-368I1_1689_1107.Png": 0,
    "2018-02-10-13-54-26-368I1_1689_1235.Png": 0,
    "2018-02-10-13-54-26-368I1_1689_1363.Png": 0,
    "2018-02-10-13-54-26-368I1_1689_1491.Png": 0,
    "2018-02-10-13-54-26-368I1_1689_1619.Png": 0,
    "2018-02-10-13-54-26-368I1_1689_1747.Png": 0,
    "2018-02-10-13-54-26-368I1_1817_1107.Png": 0,
    "2018-02-10-13-54-26-368I1_1817_1235.Png": 0,
    "2018-02-10-13-54-26-368I1_1817_1363.Png": 0,
    "2018-02-10-13-54-26-368I1_281_1107.Png": 0,
    "2018-02-10-13-54-26-368I1_281_1235.Png": 0,
    "2018-02-10-13-54-26-368I1_281_1619.Png": 0,
    "2018-02-10-13-54-26-368I1_281_1747.Png": 0,
    "2018-02-10-13-54-26-368I1_281_1875.Png": 0,
    "2018-02-10-13-54-26-368I1_409_1107.Png": 0,
    "2018-02-10-13-54-26-368I1_409_1235.Png": 0,
    "2018-02-10-13-54-26-368I1_409_1363.Png": 0,
    "2018-02-10-13-54-26-368I1_409_1491.Png": 0,
    "2018-02-10-13-54-26-368I1_409_1619.Png": 0,
    "2018-02-10-13-54-26-368I1_409_1747.Png": 0,
    "2018-02-10-13-54-26-368I1_409_1875.Png": 0,
    "2018-02-10-13-54-26-368I1_409_2003.Png": 0,
    "2018-02-10-13-54-26-368I1_537_1107.Png": 0,
    "2018-02-10-13-54-26-368I1_537_1235.Png": 0,
    "2018-02-10-13-54-26-368I1_537_1363.Png": 0,
    "2018-02-10-13-54-26-368I1_537_1491.Png": 0,
    "2018-02-10-13-54-26-368I1_537_1619.Png": 0,
    "2018-02-10-13-54-26-368I1_537_1747.Png": 0,
    "2018-02-10-13-54-26-368I1_537_1875.Png": 0,
    "2018-02-10-13-54-26-368I1_537_2003.Png": 0,
    "2018-02-10-13-54-26-368I1_537_2131.Png": 0,
    "2018-02-10-13-54-26-368I1_537_2259.Png": 0,
    "2018-02-10-13-54-26-368I1_537_979.Png": 0,
    "2018-02-10-13-54-26-368I1_665_1107.Png": 0,
    "2018-02-10-13-54-26-368I1_665_1235.Png": 0,
    "2018-02-10-13-54-26-368I1_665_1363.Png": 0,
    "2018-02-10-13-54-26-368I1_665_1491.Png": 0,
    "2018-02-10-13-54-26-368I1_665_1619.Png": 0,
    "2018-02-10-13-54-26-368I1_665_1747.Png": 0,
    "2018-02-10-13-54-26-368I1_665_1875.Png": 0,
    "2018-02-10-13-54-26-368I1_665_2003.Png": 0,
    "2018-02-10-13-54-26-368I1_665_2131.Png": 0,
    "2018-02-10-13-54-26-368I1_665_2259.Png": 0,
    "2018-02-10-13-54-26-368I1_665_979.Png": 0,
    "2018-02-10-13-54-26-368I1_793_1107.Png": 0,
    "2018-02-10-13-54-26-368I1_793_1235.Png": 0,
    "2018-02-10-13-54-26-368I1_793_1363.Png": 0,
    "2018-02-10-13-54-26-368I1_793_1491.Png": 0,
    "2018-02-10-13-54-26-368I1_793_1619.Png": 0,
    "2018-02-10-13-54-26-368I1_793_1747.Png": 0,
    "2018-02-10-13-54-26-368I1_793_1875.Png": 0,
    "2018-02-10-13-54-26-368I1_793_2003.Png": 0,
    "2018-02-10-13-54-26-368I1_793_2131.Png": 0,
    "2018-02-10-13-54-26-368I1_793_2259.Png": 0,
    "2018-02-10-13-54-26-368I1_793_979.Png": 0,
    "2018-02-10-13-54-26-368I1_921_1107.Png": 0,
    "2018-02-10-13-54-26-368I1_921_1235.Png": 0,
    "2018-02-10-13-54-26-368I1_921_1363.Png": 0,
    "2018-02-10-13-54-26-368I1_921_1491.Png": 0,
    "2018-02-10-13-54-26-368I1_921_1619.Png": 0,
    "2018-02-10-13-54-26-368I1_921_1747.Png": 0,
    "2018-02-10-13-54-26-368I1_921_1875.Png": 0,
    "2018-02-10-13-54-26-368I1_921_2003.Png": 0,
    "2018-02-10-13-54-26-368I1_921_2131.Png": 0,
    "2018-02-10-13-54-26-368I1_921_979.Png": 0,
    "2018-02-17-22-10-34-297I1_1069_1107.Png": 0,
    "2018-02-17-22-10-34-297I1_1069_1235.Png": 0,
    "2018-02-17-22-10-34-297I1_1069_1363.Png": 0,
    "2018-02-17-22-10-34-297I1_1069_1491.Png": 0,
    "2018-02-17-22-10-34-297I1_1069_1619.Png": 0,
    "2018-02-17-22-10-34-297I1_1069_1747.Png": 0,
    "2018-02-17-22-10-34-297I1_1069_1875.Png": 0,
    "2018-02-17-22-10-34-297I1_1069_2003.Png": 0,
    "2018-02-17-22-10-34-297I1_1197_1107.Png": 0,
    "2018-02-17-22-10-34-297I1_1197_1235.Png": 0,
    "2018-02-17-22-10-34-297I1_1197_1363.Png": 0,
    "2018-02-17-22-10-34-297I1_1197_1491.Png": 0,
    "2018-02-17-22-10-34-297I1_1197_1619.Png": 0,
    "2018-02-17-22-10-34-297I1_1197_1747.Png": 0,
    "2018-02-17-22-10-34-297I1_1197_1875.Png": 0,
    "2018-02-17-22-10-34-297I1_1197_2003.Png": 0,
    "2018-02-17-22-10-34-297I1_1325_1107.Png": 0,
    "2018-02-17-22-10-34-297I1_1325_1235.Png": 0,
    "2018-02-17-22-10-34-297I1_1325_1363.Png": 0,
    "2018-02-17-22-10-34-297I1_1325_1491.Png": 0,
    "2018-02-17-22-10-34-297I1_1325_1619.Png": 0,
    "2018-02-17-22-10-34-297I1_1325_1747.Png": 0,
    "2018-02-17-22-10-34-297I1_1325_1875.Png": 0,
    "2018-02-17-22-10-34-297I1_1325_2003.Png": 0,
    "2018-02-17-22-10-34-297I1_1453_1107.Png": 0,
    "2018-02-17-22-10-34-297I1_1453_1235.Png": 0,
    "2018-02-17-22-10-34-297I1_1453_1363.Png": 0,
    "2018-02-17-22-10-34-297I1_1453_1491.Png": 0,
    "2018-02-17-22-10-34-297I1_1453_1619.Png": 0,
    "2018-02-17-22-10-34-297I1_1453_1747.Png": 0,
    "2018-02-17-22-10-34-297I1_1453_1875.Png": 0,
    "2018-02-17-22-10-34-297I1_1453_979.Png": 0,
    "2018-02-17-22-10-34-297I1_1581_1235.Png": 0,
    "2018-02-17-22-10-34-297I1_1581_1363.Png": 0,
    "2018-02-17-22-10-34-297I1_1581_1491.Png": 0,
    "2018-02-17-22-10-34-297I1_1581_1619.Png": 0,
    "2018-02-17-22-10-34-297I1_1581_1747.Png": 0,
    "2018-02-17-22-10-34-297I1_1581_1875.Png": 0,
    "2018-02-17-22-10-34-297I1_1709_1747.Png": 0,
    "2018-02-17-22-10-34-297I1_173_1107.Png": 0,
    "2018-02-17-22-10-34-297I1_173_1235.Png": 0,
    "2018-02-17-22-10-34-297I1_173_1619.Png": 0,
    "2018-02-17-22-10-34-297I1_173_1747.Png": 0,
    "2018-02-17-22-10-34-297I1_173_1875.Png": 0,
    "2018-02-17-22-10-34-297I1_301_1107.Png": 0,
    "2018-02-17-22-10-34-297I1_301_1235.Png": 0,
    "2018-02-17-22-10-34-297I1_301_1619.Png": 0,
    "2018-02-17-22-10-34-297I1_301_1747.Png": 0,
    "2018-02-17-22-10-34-297I1_301_1875.Png": 0,
    "2018-02-17-22-10-34-297I1_429_1107.Png": 0,
    "2018-02-17-22-10-34-297I1_429_1235.Png": 0,
    "2018-02-17-22-10-34-297I1_429_1363.Png": 0,
    "2018-02-17-22-10-34-297I1_429_1491.Png": 0,
    "2018-02-17-22-10-34-297I1_429_1619.Png": 0,
    "2018-02-17-22-10-34-297I1_429_1747.Png": 0,
    "2018-02-17-22-10-34-297I1_429_1875.Png": 0,
    "2018-02-17-22-10-34-297I1_429_2003.Png": 0,
    "2018-02-17-22-10-34-297I1_557_1107.Png": 0,
    "2018-02-17-22-10-34-297I1_557_1235.Png": 0,
    "2018-02-17-22-10-34-297I1_557_1363.Png": 0,
    "2018-02-17-22-10-34-297I1_557_1491.Png": 0,
    "2018-02-17-22-10-34-297I1_557_1619.Png": 0,
    "2018-02-17-22-10-34-297I1_557_1747.Png": 0,
    "2018-02-17-22-10-34-297I1_557_1875.Png": 0,
    "2018-02-17-22-10-34-297I1_557_2003.Png": 0,
    "2018-02-17-22-10-34-297I1_557_2131.Png": 0,
    "2018-02-17-22-10-34-297I1_557_2259.Png": 0,
    "2018-02-17-22-10-34-297I1_557_979.Png": 0,
    "2018-02-17-22-10-34-297I1_685_1107.Png": 0,
    "2018-02-17-22-10-34-297I1_685_1235.Png": 0,
    "2018-02-17-22-10-34-297I1_685_1363.Png": 0,
    "2018-02-17-22-10-34-297I1_685_1491.Png": 0,
    "2018-02-17-22-10-34-297I1_685_1619.Png": 0,
    "2018-02-17-22-10-34-297I1_685_1747.Png": 0,
    "2018-02-17-22-10-34-297I1_685_1875.Png": 0,
    "2018-02-17-22-10-34-297I1_685_2003.Png": 0,
    "2018-02-17-22-10-34-297I1_685_2131.Png": 0,
    "2018-02-17-22-10-34-297I1_685_2259.Png": 0,
    "2018-02-17-22-10-34-297I1_685_979.Png": 0,
    "2018-02-17-22-10-34-297I1_813_1107.Png": 0,
    "2018-02-17-22-10-34-297I1_813_1235.Png": 0,
    "2018-02-17-22-10-34-297I1_813_1363.Png": 0,
    "2018-02-17-22-10-34-297I1_813_1491.Png": 0,
    "2018-02-17-22-10-34-297I1_813_1619.Png": 0,
    "2018-02-17-22-10-34-297I1_813_1747.Png": 0,
    "2018-02-17-22-10-34-297I1_813_1875.Png": 0,
    "2018-02-17-22-10-34-297I1_813_2003.Png": 0,
    "2018-02-17-22-10-34-297I1_813_2131.Png": 0,
    "2018-02-17-22-10-34-297I1_813_2259.Png": 0,
    "2018-02-17-22-10-34-297I1_813_979.Png": 0,
    "2018-02-17-22-10-34-297I1_941_1107.Png": 0,
    "2018-02-17-22-10-34-297I1_941_1235.Png": 0,
    "2018-02-17-22-10-34-297I1_941_1363.Png": 0,
    "2018-02-17-22-10-34-297I1_941_1491.Png": 0,
    "2018-02-17-22-10-34-297I1_941_1619.Png": 0,
    "2018-02-17-22-10-34-297I1_941_1747.Png": 0,
    "2018-02-17-22-10-34-297I1_941_1875.Png": 0,
    "2018-02-17-22-10-34-297I1_941_2003.Png": 0,
    "2018-02-17-22-10-34-297I1_941_2131.Png": 0,
    "2018-02-27-04-17-43-624I1_1049_1728.Png": 0,
    "2018-02-27-04-17-43-624I1_1049_1856.Png": 0,
    "2018-02-27-04-17-43-624I1_1049_1984.Png": 0,
    "2018-02-27-04-17-43-624I1_1049_2112.Png": 0,
    "2018-02-27-04-17-43-624I1_1049_2240.Png": 0,
    "2018-02-27-04-17-43-624I1_1049_2368.Png": 0,
    "2018-02-27-04-17-43-624I1_1049_2496.Png": 0,
    "2018-02-27-04-17-43-624I1_1049_2624.Png": 0,
    "2018-02-27-04-17-43-624I1_1177_1728.Png": 0,
    "2018-02-27-04-17-43-624I1_1177_1856.Png": 0,
    "2018-02-27-04-17-43-624I1_1177_1984.Png": 0,
    "2018-02-27-04-17-43-624I1_1177_2112.Png": 0,
    "2018-02-27-04-17-43-624I1_1177_2240.Png": 0,
    "2018-02-27-04-17-43-624I1_1177_2368.Png": 0,
    "2018-02-27-04-17-43-624I1_1177_2496.Png": 0,
    "2018-02-27-04-17-43-624I1_1177_2624.Png": 0,
    "2018-02-27-04-17-43-624I1_1305_1728.Png": 0,
    "2018-02-27-04-17-43-624I1_1305_1856.Png": 0,
    "2018-02-27-04-17-43-624I1_1305_1984.Png": 0,
    "2018-02-27-04-17-43-624I1_1305_2112.Png": 0,
    "2018-02-27-04-17-43-624I1_1305_2240.Png": 0,
    "2018-02-27-04-17-43-624I1_1305_2368.Png": 0,
    "2018-02-27-04-17-43-624I1_1305_2496.Png": 0,
    "2018-02-27-04-17-43-624I1_1305_2624.Png": 0,
    "2018-02-27-04-17-43-624I1_1433_1600.Png": 0,
    "2018-02-27-04-17-43-624I1_1433_1728.Png": 0,
    "2018-02-27-04-17-43-624I1_1433_1856.Png": 0,
    "2018-02-27-04-17-43-624I1_1433_1984.Png": 0,
    "2018-02-27-04-17-43-624I1_1433_2112.Png": 0,
    "2018-02-27-04-17-43-624I1_1433_2240.Png": 0,
    "2018-02-27-04-17-43-624I1_1433_2368.Png": 0,
    "2018-02-27-04-17-43-624I1_1433_2496.Png": 0,
    "2018-02-27-04-17-43-624I1_1433_2624.Png": 0,
    "2018-02-27-04-17-43-624I1_153_2368.Png": 0,
    "2018-02-27-04-17-43-624I1_153_2496.Png": 0,
    "2018-02-27-04-17-43-624I1_153_2624.Png": 0,
    "2018-02-27-04-17-43-624I1_1561_1600.Png": 0,
    "2018-02-27-04-17-43-624I1_1561_1728.Png": 0,
    "2018-02-27-04-17-43-624I1_1561_1856.Png": 0,
    "2018-02-27-04-17-43-624I1_1561_1984.Png": 0,
    "2018-02-27-04-17-43-624I1_1561_2112.Png": 0,
    "2018-02-27-04-17-43-624I1_1561_2240.Png": 0,
    "2018-02-27-04-17-43-624I1_1561_2368.Png": 0,
    "2018-02-27-04-17-43-624I1_1561_2496.Png": 0,
    "2018-02-27-04-17-43-624I1_1689_1600.Png": 0,
    "2018-02-27-04-17-43-624I1_1689_1728.Png": 0,
    "2018-02-27-04-17-43-624I1_1689_1856.Png": 0,
    "2018-02-27-04-17-43-624I1_1689_1984.Png": 0,
    "2018-02-27-04-17-43-624I1_1689_2112.Png": 0,
    "2018-02-27-04-17-43-624I1_1689_2240.Png": 0,
    "2018-02-27-04-17-43-624I1_1689_2368.Png": 0,
    "2018-02-27-04-17-43-624I1_1817_1728.Png": 0,
    "2018-02-27-04-17-43-624I1_1817_1856.Png": 0,
    "2018-02-27-04-17-43-624I1_1817_1984.Png": 0,
    "2018-02-27-04-17-43-624I1_1817_2368.Png": 0,
    "2018-02-27-04-17-43-624I1_281_1728.Png": 0,
    "2018-02-27-04-17-43-624I1_281_1856.Png": 0,
    "2018-02-27-04-17-43-624I1_281_1984.Png": 0,
    "2018-02-27-04-17-43-624I1_281_2240.Png": 0,
    "2018-02-27-04-17-43-624I1_281_2368.Png": 0,
    "2018-02-27-04-17-43-624I1_281_2496.Png": 0,
    "2018-02-27-04-17-43-624I1_281_2624.Png": 0,
    "2018-02-27-04-17-43-624I1_409_1728.Png": 0,
    "2018-02-27-04-17-43-624I1_409_1856.Png": 0,
    "2018-02-27-04-17-43-624I1_409_1984.Png": 0,
    "2018-02-27-04-17-43-624I1_409_2240.Png": 0,
    "2018-02-27-04-17-43-624I1_409_2368.Png": 0,
    "2018-02-27-04-17-43-624I1_409_2496.Png": 0,
    "2018-02-27-04-17-43-624I1_409_2624.Png": 0,
    "2018-02-27-04-17-43-624I1_537_1728.Png": 0,
    "2018-02-27-04-17-43-624I1_537_1856.Png": 0,
    "2018-02-27-04-17-43-624I1_537_1984.Png": 0,
    "2018-02-27-04-17-43-624I1_537_2112.Png": 0,
    "2018-02-27-04-17-43-624I1_537_2240.Png": 0,
    "2018-02-27-04-17-43-624I1_537_2368.Png": 0,
    "2018-02-27-04-17-43-624I1_537_2496.Png": 0,
    "2018-02-27-04-17-43-624I1_537_2624.Png": 0,
    "2018-02-27-04-17-43-624I1_665_1600.Png": 0,
    "2018-02-27-04-17-43-624I1_665_1728.Png": 0,
    "2018-02-27-04-17-43-624I1_665_1856.Png": 0,
    "2018-02-27-04-17-43-624I1_665_1984.Png": 0,
    "2018-02-27-04-17-43-624I1_665_2112.Png": 0,
    "2018-02-27-04-17-43-624I1_665_2240.Png": 0,
    "2018-02-27-04-17-43-624I1_665_2368.Png": 0,
    "2018-02-27-04-17-43-624I1_665_2496.Png": 0,
    "2018-02-27-04-17-43-624I1_665_2624.Png": 0,
    "2018-02-27-04-17-43-624I1_793_1600.Png": 0,
    "2018-02-27-04-17-43-624I1_793_1728.Png": 0,
    "2018-02-27-04-17-43-624I1_793_1856.Png": 0,
    "2018-02-27-04-17-43-624I1_793_1984.Png": 0,
    "2018-02-27-04-17-43-624I1_793_2112.Png": 0,
    "2018-02-27-04-17-43-624I1_793_2240.Png": 0,
    "2018-02-27-04-17-43-624I1_793_2368.Png": 0,
    "2018-02-27-04-17-43-624I1_793_2496.Png": 0,
    "2018-02-27-04-17-43-624I1_793_2624.Png": 0,
    "2018-02-27-04-17-43-624I1_921_1728.Png": 0,
    "2018-02-27-04-17-43-624I1_921_1856.Png": 0,
    "2018-02-27-04-17-43-624I1_921_1984.Png": 0,
    "2018-02-27-04-17-43-624I1_921_2112.Png": 0,
    "2018-02-27-04-17-43-624I1_921_2240.Png": 0,
    "2018-02-27-04-17-43-624I1_921_2368.Png": 0,
    "2018-02-27-04-17-43-624I1_921_2496.Png": 0,
    "2018-02-27-04-17-43-624I1_921_2624.Png": 0,
    "2018-03-02-21-19-48-209I1_1049_1727.Png": 1,
    "2018-03-02-21-19-48-209I1_1049_1855.Png": 1,
    "2018-03-02-21-19-48-209I1_1049_1983.Png": 1,
    "2018-03-02-21-19-48-209I1_1049_2111.Png": 1,
    "2018-03-02-21-19-48-209I1_1049_2239.Png": 1,
    "2018-03-02-21-19-48-209I1_1049_2367.Png": 1,
    "2018-03-02-21-19-48-209I1_1049_2495.Png": 1,
    "2018-03-02-21-19-48-209I1_1049_2623.Png": 1,
    "2018-03-02-21-19-48-209I1_1177_1727.Png": 1,
    "2018-03-02-21-19-48-209I1_1177_1855.Png": 1,
    "2018-03-02-21-19-48-209I1_1177_1983.Png": 1,
    "2018-03-02-21-19-48-209I1_1177_2111.Png": 1,
    "2018-03-02-21-19-48-209I1_1177_2239.Png": 1,
    "2018-03-02-21-19-48-209I1_1177_2367.Png": 1,
    "2018-03-02-21-19-48-209I1_1177_2495.Png": 1,
    "2018-03-02-21-19-48-209I1_1177_2623.Png": 1,
    "2018-03-02-21-19-48-209I1_1305_1727.Png": 1,
    "2018-03-02-21-19-48-209I1_1305_1855.Png": 1,
    "2018-03-02-21-19-48-209I1_1305_1983.Png": 1,
    "2018-03-02-21-19-48-209I1_1305_2111.Png": 1,
    "2018-03-02-21-19-48-209I1_1305_2239.Png": 1,
    "2018-03-02-21-19-48-209I1_1305_2367.Png": 1,
    "2018-03-02-21-19-48-209I1_1305_2495.Png": 1,
    "2018-03-02-21-19-48-209I1_1305_2623.Png": 1,
    "2018-03-02-21-19-48-209I1_1433_1599.Png": 1,
    "2018-03-02-21-19-48-209I1_1433_1727.Png": 1,
    "2018-03-02-21-19-48-209I1_1433_1855.Png": 1,
    "2018-03-02-21-19-48-209I1_1433_1983.Png": 1,
    "2018-03-02-21-19-48-209I1_1433_2111.Png": 1,
    "2018-03-02-21-19-48-209I1_1433_2239.Png": 1,
    "2018-03-02-21-19-48-209I1_1433_2367.Png": 1,
    "2018-03-02-21-19-48-209I1_1433_2495.Png": 1,
    "2018-03-02-21-19-48-209I1_1433_2623.Png": 1,
    "2018-03-02-21-19-48-209I1_153_1855.Png": 1,
    "2018-03-02-21-19-48-209I1_153_2239.Png": 1,
    "2018-03-02-21-19-48-209I1_153_2367.Png": 1,
    "2018-03-02-21-19-48-209I1_153_2495.Png": 1,
    "2018-03-02-21-19-48-209I1_153_2623.Png": 1,
    "2018-03-02-21-19-48-209I1_1561_1599.Png": 1,
    "2018-03-02-21-19-48-209I1_1561_1727.Png": 1,
    "2018-03-02-21-19-48-209I1_1561_1855.Png": 1,
    "2018-03-02-21-19-48-209I1_1561_1983.Png": 1,
    "2018-03-02-21-19-48-209I1_1561_2111.Png": 1,
    "2018-03-02-21-19-48-209I1_1561_2239.Png": 1,
    "2018-03-02-21-19-48-209I1_1561_2367.Png": 1,
    "2018-03-02-21-19-48-209I1_1561_2495.Png": 1,
    "2018-03-02-21-19-48-209I1_1561_2623.Png": 1,
    "2018-03-02-21-19-48-209I1_1689_1599.Png": 1,
    "2018-03-02-21-19-48-209I1_1689_1727.Png": 1,
    "2018-03-02-21-19-48-209I1_1689_1855.Png": 1,
    "2018-03-02-21-19-48-209I1_1689_1983.Png": 1,
    "2018-03-02-21-19-48-209I1_1689_2111.Png": 0,
    "2018-03-02-21-19-48-209I1_1689_2239.Png": 1,
    "2018-03-02-21-19-48-209I1_1689_2367.Png": 1,
    "2018-03-02-21-19-48-209I1_1689_2495.Png": 1,
    "2018-03-02-21-19-48-209I1_1817_1727.Png": 1,
    "2018-03-02-21-19-48-209I1_1817_1855.Png": 1,
    "2018-03-02-21-19-48-209I1_1817_1983.Png": 1,
    "2018-03-02-21-19-48-209I1_1817_2367.Png": 1,
    "2018-03-02-21-19-48-209I1_281_1727.Png": 1,
    "2018-03-02-21-19-48-209I1_281_1855.Png": 1,
    "2018-03-02-21-19-48-209I1_281_1983.Png": 1,
    "2018-03-02-21-19-48-209I1_281_2239.Png": 1,
    "2018-03-02-21-19-48-209I1_281_2367.Png": 1,
    "2018-03-02-21-19-48-209I1_281_2495.Png": 1,
    "2018-03-02-21-19-48-209I1_281_2623.Png": 1,
    "2018-03-02-21-19-48-209I1_409_1727.Png": 1,
    "2018-03-02-21-19-48-209I1_409_1855.Png": 1,
    "2018-03-02-21-19-48-209I1_409_1983.Png": 1,
    "2018-03-02-21-19-48-209I1_409_2111.Png": 1,
    "2018-03-02-21-19-48-209I1_409_2239.Png": 1,
    "2018-03-02-21-19-48-209I1_409_2367.Png": 1,
    "2018-03-02-21-19-48-209I1_409_2495.Png": 1,
    "2018-03-02-21-19-48-209I1_409_2623.Png": 1,
    "2018-03-02-21-19-48-209I1_537_1599.Png": 1,
    "2018-03-02-21-19-48-209I1_537_1727.Png": 1,
    "2018-03-02-21-19-48-209I1_537_1855.Png": 1,
    "2018-03-02-21-19-48-209I1_537_1983.Png": 1,
    "2018-03-02-21-19-48-209I1_537_2111.Png": 1,
    "2018-03-02-21-19-48-209I1_537_2239.Png": 1,
    "2018-03-02-21-19-48-209I1_537_2367.Png": 1,
    "2018-03-02-21-19-48-209I1_537_2495.Png": 1,
    "2018-03-02-21-19-48-209I1_537_2623.Png": 1,
    "2018-03-02-21-19-48-209I1_665_1599.Png": 1,
    "2018-03-02-21-19-48-209I1_665_1727.Png": 1,
    "2018-03-02-21-19-48-209I1_665_1855.Png": 1,
    "2018-03-02-21-19-48-209I1_665_1983.Png": 1,
    "2018-03-02-21-19-48-209I1_665_2111.Png": 1,
    "2018-03-02-21-19-48-209I1_665_2239.Png": 1,
    "2018-03-02-21-19-48-209I1_665_2367.Png": 1,
    "2018-03-02-21-19-48-209I1_665_2495.Png": 1,
    "2018-03-02-21-19-48-209I1_665_2623.Png": 1,
    "2018-03-02-21-19-48-209I1_793_1599.Png": 1,
    "2018-03-02-21-19-48-209I1_793_1727.Png": 1,
    "2018-03-02-21-19-48-209I1_793_1855.Png": 1,
    "2018-03-02-21-19-48-209I1_793_1983.Png": 1,
    "2018-03-02-21-19-48-209I1_793_2111.Png": 1,
    "2018-03-02-21-19-48-209I1_793_2239.Png": 1,
    "2018-03-02-21-19-48-209I1_793_2367.Png": 1,
    "2018-03-02-21-19-48-209I1_793_2495.Png": 1,
    "2018-03-02-21-19-48-209I1_793_2623.Png": 1,
    "2018-03-02-21-19-48-209I1_921_1599.Png": 1,
    "2018-03-02-21-19-48-209I1_921_1727.Png": 1,
    "2018-03-02-21-19-48-209I1_921_1855.Png": 1,
    "2018-03-02-21-19-48-209I1_921_1983.Png": 1,
    "2018-03-02-21-19-48-209I1_921_2111.Png": 1,
    "2018-03-02-21-19-48-209I1_921_2239.Png": 1,
    "2018-03-02-21-19-48-209I1_921_2367.Png": 1,
    "2018-03-02-21-19-48-209I1_921_2495.Png": 1,
    "2018-03-02-21-19-48-209I1_921_2623.Png": 1,
    "2018-03-05-10-17-42-523I1_1053_1728.Png": 0,
    "2018-03-05-10-17-42-523I1_1053_1856.Png": 0,
    "2018-03-05-10-17-42-523I1_1053_1984.Png": 0,
    "2018-03-05-10-17-42-523I1_1053_2112.Png": 0,
    "2018-03-05-10-17-42-523I1_1053_2240.Png": 0,
    "2018-03-05-10-17-42-523I1_1053_2368.Png": 0,
    "2018-03-05-10-17-42-523I1_1053_2496.Png": 0,
    "2018-03-05-10-17-42-523I1_1053_2624.Png": 0,
    "2018-03-05-10-17-42-523I1_1181_1728.Png": 0,
    "2018-03-05-10-17-42-523I1_1181_1856.Png": 0,
    "2018-03-05-10-17-42-523I1_1181_1984.Png": 0,
    "2018-03-05-10-17-42-523I1_1181_2112.Png": 0,
    "2018-03-05-10-17-42-523I1_1181_2240.Png": 0,
    "2018-03-05-10-17-42-523I1_1181_2368.Png": 0,
    "2018-03-05-10-17-42-523I1_1181_2496.Png": 0,
    "2018-03-05-10-17-42-523I1_1181_2624.Png": 0,
    "2018-03-05-10-17-42-523I1_1309_1728.Png": 0,
    "2018-03-05-10-17-42-523I1_1309_1856.Png": 0,
    "2018-03-05-10-17-42-523I1_1309_1984.Png": 0,
    "2018-03-05-10-17-42-523I1_1309_2112.Png": 0,
    "2018-03-05-10-17-42-523I1_1309_2240.Png": 0,
    "2018-03-05-10-17-42-523I1_1309_2368.Png": 0,
    "2018-03-05-10-17-42-523I1_1309_2496.Png": 0,
    "2018-03-05-10-17-42-523I1_1309_2624.Png": 0,
    "2018-03-05-10-17-42-523I1_1437_1600.Png": 0,
    "2018-03-05-10-17-42-523I1_1437_1728.Png": 0,
    "2018-03-05-10-17-42-523I1_1437_1856.Png": 0,
    "2018-03-05-10-17-42-523I1_1437_1984.Png": 0,
    "2018-03-05-10-17-42-523I1_1437_2112.Png": 0,
    "2018-03-05-10-17-42-523I1_1437_2240.Png": 0,
    "2018-03-05-10-17-42-523I1_1437_2368.Png": 0,
    "2018-03-05-10-17-42-523I1_1437_2496.Png": 0,
    "2018-03-05-10-17-42-523I1_1437_2624.Png": 0,
    "2018-03-05-10-17-42-523I1_1565_1600.Png": 0,
    "2018-03-05-10-17-42-523I1_1565_1728.Png": 0,
    "2018-03-05-10-17-42-523I1_1565_1856.Png": 0,
    "2018-03-05-10-17-42-523I1_1565_1984.Png": 0,
    "2018-03-05-10-17-42-523I1_1565_2112.Png": 0,
    "2018-03-05-10-17-42-523I1_1565_2240.Png": 0,
    "2018-03-05-10-17-42-523I1_1565_2368.Png": 0,
    "2018-03-05-10-17-42-523I1_1565_2496.Png": 0,
    "2018-03-05-10-17-42-523I1_157_2368.Png": 0,
    "2018-03-05-10-17-42-523I1_157_2496.Png": 0,
    "2018-03-05-10-17-42-523I1_157_2624.Png": 0,
    "2018-03-05-10-17-42-523I1_1693_1600.Png": 0,
    "2018-03-05-10-17-42-523I1_1693_1728.Png": 0,
    "2018-03-05-10-17-42-523I1_1693_1856.Png": 0,
    "2018-03-05-10-17-42-523I1_1693_1984.Png": 0,
    "2018-03-05-10-17-42-523I1_1693_2112.Png": 0,
    "2018-03-05-10-17-42-523I1_1693_2240.Png": 0,
    "2018-03-05-10-17-42-523I1_1693_2368.Png": 0,
    "2018-03-05-10-17-42-523I1_1821_1728.Png": 0,
    "2018-03-05-10-17-42-523I1_1821_1856.Png": 0,
    "2018-03-05-10-17-42-523I1_1821_1984.Png": 0,
    "2018-03-05-10-17-42-523I1_1821_2368.Png": 0,
    "2018-03-05-10-17-42-523I1_285_1728.Png": 0,
    "2018-03-05-10-17-42-523I1_285_1856.Png": 0,
    "2018-03-05-10-17-42-523I1_285_1984.Png": 0,
    "2018-03-05-10-17-42-523I1_285_2240.Png": 0,
    "2018-03-05-10-17-42-523I1_285_2368.Png": 0,
    "2018-03-05-10-17-42-523I1_285_2496.Png": 0,
    "2018-03-05-10-17-42-523I1_285_2624.Png": 0,
    "2018-03-05-10-17-42-523I1_413_1728.Png": 0,
    "2018-03-05-10-17-42-523I1_413_1856.Png": 0,
    "2018-03-05-10-17-42-523I1_413_1984.Png": 0,
    "2018-03-05-10-17-42-523I1_413_2240.Png": 0,
    "2018-03-05-10-17-42-523I1_413_2368.Png": 0,
    "2018-03-05-10-17-42-523I1_413_2496.Png": 0,
    "2018-03-05-10-17-42-523I1_413_2624.Png": 0,
    "2018-03-05-10-17-42-523I1_541_1728.Png": 0,
    "2018-03-05-10-17-42-523I1_541_1856.Png": 0,
    "2018-03-05-10-17-42-523I1_541_1984.Png": 0,
    "2018-03-05-10-17-42-523I1_541_2112.Png": 0,
    "2018-03-05-10-17-42-523I1_541_2240.Png": 0,
    "2018-03-05-10-17-42-523I1_541_2368.Png": 0,
    "2018-03-05-10-17-42-523I1_541_2496.Png": 0,
    "2018-03-05-10-17-42-523I1_541_2624.Png": 0,
    "2018-03-05-10-17-42-523I1_669_1600.Png": 0,
    "2018-03-05-10-17-42-523I1_669_1728.Png": 0,
    "2018-03-05-10-17-42-523I1_669_1856.Png": 0,
    "2018-03-05-10-17-42-523I1_669_1984.Png": 0,
    "2018-03-05-10-17-42-523I1_669_2112.Png": 0,
    "2018-03-05-10-17-42-523I1_669_2240.Png": 0,
    "2018-03-05-10-17-42-523I1_669_2368.Png": 0,
    "2018-03-05-10-17-42-523I1_669_2496.Png": 0,
    "2018-03-05-10-17-42-523I1_669_2624.Png": 0,
    "2018-03-05-10-17-42-523I1_797_1600.Png": 0,
    "2018-03-05-10-17-42-523I1_797_1728.Png": 0,
    "2018-03-05-10-17-42-523I1_797_1856.Png": 0,
    "2018-03-05-10-17-42-523I1_797_1984.Png": 0,
    "2018-03-05-10-17-42-523I1_797_2112.Png": 0,
    "2018-03-05-10-17-42-523I1_797_2240.Png": 0,
    "2018-03-05-10-17-42-523I1_797_2368.Png": 0,
    "2018-03-05-10-17-42-523I1_797_2496.Png": 0,
    "2018-03-05-10-17-42-523I1_797_2624.Png": 0,
    "2018-03-05-10-17-42-523I1_925_1600.Png": 0,
    "2018-03-05-10-17-42-523I1_925_1728.Png": 0,
    "2018-03-05-10-17-42-523I1_925_1856.Png": 0,
    "2018-03-05-10-17-42-523I1_925_1984.Png": 0,
    "2018-03-05-10-17-42-523I1_925_2112.Png": 0,
    "2018-03-05-10-17-42-523I1_925_2240.Png": 0,
    "2018-03-05-10-17-42-523I1_925_2368.Png": 0,
    "2018-03-05-10-17-42-523I1_925_2496.Png": 0,
    "2018-03-05-10-17-42-523I1_925_2624.Png": 0,
    "2018-03-10-15-53-20-628I1_1099_1024.Png": 0,
    "2018-03-10-15-53-20-628I1_1099_1152.Png": 0,
    "2018-03-10-15-53-20-628I1_1099_128.Png": 0,
    "2018-03-10-15-53-20-628I1_1099_256.Png": 0,
    "2018-03-10-15-53-20-628I1_1099_384.Png": 0,
    "2018-03-10-15-53-20-628I1_1099_512.Png": 0,
    "2018-03-10-15-53-20-628I1_1099_640.Png": 0,
    "2018-03-10-15-53-20-628I1_1099_768.Png": 0,
    "2018-03-10-15-53-20-628I1_1099_896.Png": 0,
    "2018-03-10-15-53-20-628I1_1227_1024.Png": 0,
    "2018-03-10-15-53-20-628I1_1227_128.Png": 0,
    "2018-03-10-15-53-20-628I1_1227_256.Png": 0,
    "2018-03-10-15-53-20-628I1_1227_384.Png": 0,
    "2018-03-10-15-53-20-628I1_1227_512.Png": 0,
    "2018-03-10-15-53-20-628I1_1227_640.Png": 0,
    "2018-03-10-15-53-20-628I1_1227_768.Png": 0,
    "2018-03-10-15-53-20-628I1_1227_896.Png": 0,
    "2018-03-10-15-53-20-628I1_1355_1024.Png": 0,
    "2018-03-10-15-53-20-628I1_1355_128.Png": 0,
    "2018-03-10-15-53-20-628I1_1355_256.Png": 0,
    "2018-03-10-15-53-20-628I1_1355_384.Png": 0,
    "2018-03-10-15-53-20-628I1_1355_512.Png": 0,
    "2018-03-10-15-53-20-628I1_1355_640.Png": 0,
    "2018-03-10-15-53-20-628I1_1355_768.Png": 0,
    "2018-03-10-15-53-20-628I1_1355_896.Png": 0,
    "2018-03-10-15-53-20-628I1_1483_1024.Png": 0,
    "2018-03-10-15-53-20-628I1_1483_128.Png": 0,
    "2018-03-10-15-53-20-628I1_1483_256.Png": 0,
    "2018-03-10-15-53-20-628I1_1483_384.Png": 0,
    "2018-03-10-15-53-20-628I1_1483_512.Png": 0,
    "2018-03-10-15-53-20-628I1_1483_640.Png": 0,
    "2018-03-10-15-53-20-628I1_1483_768.Png": 0,
    "2018-03-10-15-53-20-628I1_1483_896.Png": 0,
    "2018-03-10-15-53-20-628I1_1611_0.Png": 0,
    "2018-03-10-15-53-20-628I1_1611_1024.Png": 0,
    "2018-03-10-15-53-20-628I1_1611_128.Png": 0,
    "2018-03-10-15-53-20-628I1_1611_256.Png": 0,
    "2018-03-10-15-53-20-628I1_1611_384.Png": 0,
    "2018-03-10-15-53-20-628I1_1611_512.Png": 0,
    "2018-03-10-15-53-20-628I1_1611_640.Png": 0,
    "2018-03-10-15-53-20-628I1_1611_768.Png": 0,
    "2018-03-10-15-53-20-628I1_1611_896.Png": 0,
    "2018-03-10-15-53-20-628I1_1739_0.Png": 0,
    "2018-03-10-15-53-20-628I1_1739_128.Png": 0,
    "2018-03-10-15-53-20-628I1_1739_256.Png": 1,
    "2018-03-10-15-53-20-628I1_1739_384.Png": 1,
    "2018-03-10-15-53-20-628I1_1739_512.Png": 1,
    "2018-03-10-15-53-20-628I1_1739_640.Png": 0,
    "2018-03-10-15-53-20-628I1_1739_768.Png": 0,
    "2018-03-10-15-53-20-628I1_1739_896.Png": 0,
    "2018-03-10-15-53-20-628I1_1867_128.Png": 1,
    "2018-03-10-15-53-20-628I1_1867_256.Png": 1,
    "2018-03-10-15-53-20-628I1_1867_384.Png": 1,
    "2018-03-10-15-53-20-628I1_1867_512.Png": 1,
    "2018-03-10-15-53-20-628I1_1995_128.Png": 1,
    "2018-03-10-15-53-20-628I1_1995_256.Png": 1,
    "2018-03-10-15-53-20-628I1_1995_384.Png": 1,
    "2018-03-10-15-53-20-628I1_1995_512.Png": 1,
    "2018-03-10-15-53-20-628I1_203_0.Png": 0,
    "2018-03-10-15-53-20-628I1_203_128.Png": 0,
    "2018-03-10-15-53-20-628I1_203_640.Png": 0,
    "2018-03-10-15-53-20-628I1_203_768.Png": 0,
    "2018-03-10-15-53-20-628I1_203_896.Png": 0,
    "2018-03-10-15-53-20-628I1_331_0.Png": 0,
    "2018-03-10-15-53-20-628I1_331_128.Png": 0,
    "2018-03-10-15-53-20-628I1_331_256.Png": 0,
    "2018-03-10-15-53-20-628I1_331_640.Png": 0,
    "2018-03-10-15-53-20-628I1_331_768.Png": 0,
    "2018-03-10-15-53-20-628I1_331_896.Png": 0,
    "2018-03-10-15-53-20-628I1_459_0.Png": 0,
    "2018-03-10-15-53-20-628I1_459_1024.Png": 0,
    "2018-03-10-15-53-20-628I1_459_128.Png": 0,
    "2018-03-10-15-53-20-628I1_459_256.Png": 0,
    "2018-03-10-15-53-20-628I1_459_384.Png": 0,
    "2018-03-10-15-53-20-628I1_459_512.Png": 0,
    "2018-03-10-15-53-20-628I1_459_640.Png": 0,
    "2018-03-10-15-53-20-628I1_459_768.Png": 0,
    "2018-03-10-15-53-20-628I1_459_896.Png": 0,
    "2018-03-10-15-53-20-628I1_587_1024.Png": 0,
    "2018-03-10-15-53-20-628I1_587_1152.Png": 0,
    "2018-03-10-15-53-20-628I1_587_128.Png": 0,
    "2018-03-10-15-53-20-628I1_587_1280.Png": 0,
    "2018-03-10-15-53-20-628I1_587_256.Png": 0,
    "2018-03-10-15-53-20-628I1_587_384.Png": 0,
    "2018-03-10-15-53-20-628I1_587_512.Png": 0,
    "2018-03-10-15-53-20-628I1_587_640.Png": 0,
    "2018-03-10-15-53-20-628I1_587_768.Png": 0,
    "2018-03-10-15-53-20-628I1_587_896.Png": 0,
    "2018-03-10-15-53-20-628I1_715_0.Png": 0,
    "2018-03-10-15-53-20-628I1_715_1024.Png": 0,
    "2018-03-10-15-53-20-628I1_715_1152.Png": 0,
    "2018-03-10-15-53-20-628I1_715_128.Png": 0,
    "2018-03-10-15-53-20-628I1_715_1280.Png": 0,
    "2018-03-10-15-53-20-628I1_715_256.Png": 0,
    "2018-03-10-15-53-20-628I1_715_384.Png": 0,
    "2018-03-10-15-53-20-628I1_715_512.Png": 0,
    "2018-03-10-15-53-20-628I1_715_640.Png": 0,
    "2018-03-10-15-53-20-628I1_715_768.Png": 0,
    "2018-03-10-15-53-20-628I1_715_896.Png": 0,
    "2018-03-10-15-53-20-628I1_843_0.Png": 0,
    "2018-03-10-15-53-20-628I1_843_1024.Png": 0,
    "2018-03-10-15-53-20-628I1_843_1152.Png": 0,
    "2018-03-10-15-53-20-628I1_843_128.Png": 0,
    "2018-03-10-15-53-20-628I1_843_1280.Png": 0,
    "2018-03-10-15-53-20-628I1_843_256.Png": 0,
    "2018-03-10-15-53-20-628I1_843_384.Png": 0,
    "2018-03-10-15-53-20-628I1_843_512.Png": 0,
    "2018-03-10-15-53-20-628I1_843_640.Png": 0,
    "2018-03-10-15-53-20-628I1_843_768.Png": 0,
    "2018-03-10-15-53-20-628I1_843_896.Png": 0,
    "2018-03-10-15-53-20-628I1_971_0.Png": 0,
    "2018-03-10-15-53-20-628I1_971_1024.Png": 0,
    "2018-03-10-15-53-20-628I1_971_1152.Png": 0,
    "2018-03-10-15-53-20-628I1_971_128.Png": 0,
    "2018-03-10-15-53-20-628I1_971_1280.Png": 0,
    "2018-03-10-15-53-20-628I1_971_256.Png": 0,
    "2018-03-10-15-53-20-628I1_971_384.Png": 0,
    "2018-03-10-15-53-20-628I1_971_512.Png": 0,
    "2018-03-10-15-53-20-628I1_971_640.Png": 0,
    "2018-03-10-15-53-20-628I1_971_768.Png": 0,
    "2018-03-10-15-53-20-628I1_971_896.Png": 0,
    "2018-03-11-08-53-17-034I2_1061_1019.Png": 1,
    "2018-03-11-08-53-17-034I2_1061_1147.Png": 1,
    "2018-03-11-08-53-17-034I2_1061_1275.Png": 1,
    "2018-03-11-08-53-17-034I2_1061_1403.Png": 1,
    "2018-03-11-08-53-17-034I2_1061_251.Png": 1,
    "2018-03-11-08-53-17-034I2_1061_379.Png": 1,
    "2018-03-11-08-53-17-034I2_1061_507.Png": 1,
    "2018-03-11-08-53-17-034I2_1061_635.Png": 1,
    "2018-03-11-08-53-17-034I2_1061_763.Png": 1,
    "2018-03-11-08-53-17-034I2_1061_891.Png": 1,
    "2018-03-11-08-53-17-034I2_1189_1019.Png": 1,
    "2018-03-11-08-53-17-034I2_1189_1147.Png": 1,
    "2018-03-11-08-53-17-034I2_1189_1275.Png": 1,
    "2018-03-11-08-53-17-034I2_1189_379.Png": 1,
    "2018-03-11-08-53-17-034I2_1189_507.Png": 1,
    "2018-03-11-08-53-17-034I2_1189_635.Png": 1,
    "2018-03-11-08-53-17-034I2_1189_763.Png": 1,
    "2018-03-11-08-53-17-034I2_1189_891.Png": 1,
    "2018-03-11-08-53-17-034I2_1317_1019.Png": 1,
    "2018-03-11-08-53-17-034I2_1317_1147.Png": 1,
    "2018-03-11-08-53-17-034I2_1317_1275.Png": 1,
    "2018-03-11-08-53-17-034I2_1317_379.Png": 1,
    "2018-03-11-08-53-17-034I2_1317_507.Png": 1,
    "2018-03-11-08-53-17-034I2_1317_635.Png": 1,
    "2018-03-11-08-53-17-034I2_1317_763.Png": 1,
    "2018-03-11-08-53-17-034I2_1317_891.Png": 1,
    "2018-03-11-08-53-17-034I2_1445_1019.Png": 1,
    "2018-03-11-08-53-17-034I2_1445_1147.Png": 1,
    "2018-03-11-08-53-17-034I2_1445_1275.Png": 1,
    "2018-03-11-08-53-17-034I2_1445_379.Png": 1,
    "2018-03-11-08-53-17-034I2_1445_507.Png": 1,
    "2018-03-11-08-53-17-034I2_1445_635.Png": 1,
    "2018-03-11-08-53-17-034I2_1445_763.Png": 1,
    "2018-03-11-08-53-17-034I2_1445_891.Png": 1,
    "2018-03-11-08-53-17-034I2_1573_1019.Png": 1,
    "2018-03-11-08-53-17-034I2_1573_1147.Png": 1,
    "2018-03-11-08-53-17-034I2_1573_379.Png": 1,
    "2018-03-11-08-53-17-034I2_1573_507.Png": 1,
    "2018-03-11-08-53-17-034I2_1573_635.Png": 1,
    "2018-03-11-08-53-17-034I2_1573_763.Png": 1,
    "2018-03-11-08-53-17-034I2_1573_891.Png": 1,
    "2018-03-11-08-53-17-034I2_1701_1019.Png": 1,
    "2018-03-11-08-53-17-034I2_1701_1147.Png": 1,
    "2018-03-11-08-53-17-034I2_1701_379.Png": 1,
    "2018-03-11-08-53-17-034I2_1701_507.Png": 1,
    "2018-03-11-08-53-17-034I2_1701_635.Png": 1,
    "2018-03-11-08-53-17-034I2_1701_763.Png": 1,
    "2018-03-11-08-53-17-034I2_1701_891.Png": 1,
    "2018-03-11-08-53-17-034I2_1829_1019.Png": 1,
    "2018-03-11-08-53-17-034I2_1829_379.Png": 1,
    "2018-03-11-08-53-17-034I2_1829_507.Png": 1,
    "2018-03-11-08-53-17-034I2_1829_635.Png": 1,
    "2018-03-11-08-53-17-034I2_1829_763.Png": 0,
    "2018-03-11-08-53-17-034I2_1957_379.Png": 1,
    "2018-03-11-08-53-17-034I2_1957_507.Png": 1,
    "2018-03-11-08-53-17-034I2_1957_635.Png": 1,
    "2018-03-11-08-53-17-034I2_293_1019.Png": 1,
    "2018-03-11-08-53-17-034I2_293_379.Png": 1,
    "2018-03-11-08-53-17-034I2_293_507.Png": 1,
    "2018-03-11-08-53-17-034I2_293_763.Png": 1,
    "2018-03-11-08-53-17-034I2_293_891.Png": 1,
    "2018-03-11-08-53-17-034I2_421_1019.Png": 1,
    "2018-03-11-08-53-17-034I2_421_379.Png": 1,
    "2018-03-11-08-53-17-034I2_421_507.Png": 1,
    "2018-03-11-08-53-17-034I2_421_635.Png": 1,
    "2018-03-11-08-53-17-034I2_421_763.Png": 1,
    "2018-03-11-08-53-17-034I2_421_891.Png": 1,
    "2018-03-11-08-53-17-034I2_549_1019.Png": 1,
    "2018-03-11-08-53-17-034I2_549_1147.Png": 1,
    "2018-03-11-08-53-17-034I2_549_379.Png": 1,
    "2018-03-11-08-53-17-034I2_549_507.Png": 1,
    "2018-03-11-08-53-17-034I2_549_635.Png": 1,
    "2018-03-11-08-53-17-034I2_549_763.Png": 1,
    "2018-03-11-08-53-17-034I2_549_891.Png": 1,
    "2018-03-11-08-53-17-034I2_677_1019.Png": 1,
    "2018-03-11-08-53-17-034I2_677_1147.Png": 1,
    "2018-03-11-08-53-17-034I2_677_1275.Png": 1,
    "2018-03-11-08-53-17-034I2_677_1403.Png": 1,
    "2018-03-11-08-53-17-034I2_677_251.Png": 1,
    "2018-03-11-08-53-17-034I2_677_379.Png": 1,
    "2018-03-11-08-53-17-034I2_677_507.Png": 1,
    "2018-03-11-08-53-17-034I2_677_635.Png": 1,
    "2018-03-11-08-53-17-034I2_677_763.Png": 1,
    "2018-03-11-08-53-17-034I2_677_891.Png": 1,
    "2018-03-11-08-53-17-034I2_805_1019.Png": 1,
    "2018-03-11-08-53-17-034I2_805_1147.Png": 1,
    "2018-03-11-08-53-17-034I2_805_1275.Png": 1,
    "2018-03-11-08-53-17-034I2_805_1403.Png": 1,
    "2018-03-11-08-53-17-034I2_805_251.Png": 1,
    "2018-03-11-08-53-17-034I2_805_379.Png": 1,
    "2018-03-11-08-53-17-034I2_805_507.Png": 1,
    "2018-03-11-08-53-17-034I2_805_635.Png": 1,
    "2018-03-11-08-53-17-034I2_805_763.Png": 1,
    "2018-03-11-08-53-17-034I2_805_891.Png": 1,
    "2018-03-11-08-53-17-034I2_933_1019.Png": 1,
    "2018-03-11-08-53-17-034I2_933_1147.Png": 1,
    "2018-03-11-08-53-17-034I2_933_1275.Png": 1,
    "2018-03-11-08-53-17-034I2_933_1403.Png": 1,
    "2018-03-11-08-53-17-034I2_933_251.Png": 1,
    "2018-03-11-08-53-17-034I2_933_379.Png": 1,
    "2018-03-11-08-53-17-034I2_933_507.Png": 1,
    "2018-03-11-08-53-17-034I2_933_635.Png": 1,
    "2018-03-11-08-53-17-034I2_933_763.Png": 1,
    "2018-03-11-08-53-17-034I2_933_891.Png": 1,
    "2018-03-11-22-53-17-585I1_1101_1024.Png": 0,
    "2018-03-11-22-53-17-585I1_1101_1152.Png": 0,
    "2018-03-11-22-53-17-585I1_1101_128.Png": 0,
    "2018-03-11-22-53-17-585I1_1101_256.Png": 0,
    "2018-03-11-22-53-17-585I1_1101_384.Png": 0,
    "2018-03-11-22-53-17-585I1_1101_512.Png": 0,
    "2018-03-11-22-53-17-585I1_1101_640.Png": 0,
    "2018-03-11-22-53-17-585I1_1101_896.Png": 0,
    "2018-03-11-22-53-17-585I1_1229_1024.Png": 0,
    "2018-03-11-22-53-17-585I1_1229_128.Png": 0,
    "2018-03-11-22-53-17-585I1_1229_256.Png": 0,
    "2018-03-11-22-53-17-585I1_1229_384.Png": 0,
    "2018-03-11-22-53-17-585I1_1229_512.Png": 0,
    "2018-03-11-22-53-17-585I1_1229_640.Png": 0,
    "2018-03-11-22-53-17-585I1_1229_768.Png": 0,
    "2018-03-11-22-53-17-585I1_1229_896.Png": 0,
    "2018-03-11-22-53-17-585I1_1357_1024.Png": 0,
    "2018-03-11-22-53-17-585I1_1357_128.Png": 0,
    "2018-03-11-22-53-17-585I1_1357_256.Png": 0,
    "2018-03-11-22-53-17-585I1_1357_384.Png": 0,
    "2018-03-11-22-53-17-585I1_1357_512.Png": 0,
    "2018-03-11-22-53-17-585I1_1357_640.Png": 0,
    "2018-03-11-22-53-17-585I1_1357_768.Png": 0,
    "2018-03-11-22-53-17-585I1_1357_896.Png": 0,
    "2018-03-11-22-53-17-585I1_1485_1024.Png": 0,
    "2018-03-11-22-53-17-585I1_1485_128.Png": 0,
    "2018-03-11-22-53-17-585I1_1485_256.Png": 0,
    "2018-03-11-22-53-17-585I1_1485_384.Png": 0,
    "2018-03-11-22-53-17-585I1_1485_512.Png": 0,
    "2018-03-11-22-53-17-585I1_1485_640.Png": 0,
    "2018-03-11-22-53-17-585I1_1485_768.Png": 0,
    "2018-03-11-22-53-17-585I1_1485_896.Png": 0,
    "2018-03-11-22-53-17-585I1_1613_0.Png": 0,
    "2018-03-11-22-53-17-585I1_1613_1024.Png": 0,
    "2018-03-11-22-53-17-585I1_1613_128.Png": 0,
    "2018-03-11-22-53-17-585I1_1613_256.Png": 0,
    "2018-03-11-22-53-17-585I1_1613_384.Png": 0,
    "2018-03-11-22-53-17-585I1_1613_512.Png": 0,
    "2018-03-11-22-53-17-585I1_1613_640.Png": 0,
    "2018-03-11-22-53-17-585I1_1613_768.Png": 0,
    "2018-03-11-22-53-17-585I1_1613_896.Png": 0,
    "2018-03-11-22-53-17-585I1_1741_0.Png": 0,
    "2018-03-11-22-53-17-585I1_1741_128.Png": 0,
    "2018-03-11-22-53-17-585I1_1741_256.Png": 1,
    "2018-03-11-22-53-17-585I1_1741_384.Png": 1,
    "2018-03-11-22-53-17-585I1_1741_512.Png": 1,
    "2018-03-11-22-53-17-585I1_1741_640.Png": 0,
    "2018-03-11-22-53-17-585I1_1741_768.Png": 0,
    "2018-03-11-22-53-17-585I1_1741_896.Png": 0,
    "2018-03-11-22-53-17-585I1_1869_128.Png": 1,
    "2018-03-11-22-53-17-585I1_1869_256.Png": 1,
    "2018-03-11-22-53-17-585I1_1869_384.Png": 1,
    "2018-03-11-22-53-17-585I1_1869_512.Png": 1,
    "2018-03-11-22-53-17-585I1_1997_128.Png": 1,
    "2018-03-11-22-53-17-585I1_1997_256.Png": 1,
    "2018-03-11-22-53-17-585I1_1997_384.Png": 1,
    "2018-03-11-22-53-17-585I1_1997_512.Png": 1,
    "2018-03-11-22-53-17-585I1_1997_640.Png": 1,
    "2018-03-11-22-53-17-585I1_205_0.Png": 0,
    "2018-03-11-22-53-17-585I1_205_128.Png": 0,
    "2018-03-11-22-53-17-585I1_205_640.Png": 0,
    "2018-03-11-22-53-17-585I1_205_768.Png": 0,
    "2018-03-11-22-53-17-585I1_205_896.Png": 0,
    "2018-03-11-22-53-17-585I1_333_0.Png": 0,
    "2018-03-11-22-53-17-585I1_333_128.Png": 0,
    "2018-03-11-22-53-17-585I1_333_256.Png": 0,
    "2018-03-11-22-53-17-585I1_333_640.Png": 0,
    "2018-03-11-22-53-17-585I1_333_768.Png": 0,
    "2018-03-11-22-53-17-585I1_333_896.Png": 0,
    "2018-03-11-22-53-17-585I1_461_1024.Png": 0,
    "2018-03-11-22-53-17-585I1_461_128.Png": 0,
    "2018-03-11-22-53-17-585I1_461_256.Png": 0,
    "2018-03-11-22-53-17-585I1_461_384.Png": 0,
    "2018-03-11-22-53-17-585I1_461_512.Png": 0,
    "2018-03-11-22-53-17-585I1_461_640.Png": 0,
    "2018-03-11-22-53-17-585I1_461_768.Png": 0,
    "2018-03-11-22-53-17-585I1_461_896.Png": 0,
    "2018-03-11-22-53-17-585I1_589_0.Png": 0,
    "2018-03-11-22-53-17-585I1_589_1024.Png": 0,
    "2018-03-11-22-53-17-585I1_589_1152.Png": 0,
    "2018-03-11-22-53-17-585I1_589_128.Png": 0,
    "2018-03-11-22-53-17-585I1_589_1280.Png": 0,
    "2018-03-11-22-53-17-585I1_589_256.Png": 0,
    "2018-03-11-22-53-17-585I1_589_384.Png": 0,
    "2018-03-11-22-53-17-585I1_589_512.Png": 0,
    "2018-03-11-22-53-17-585I1_589_640.Png": 0,
    "2018-03-11-22-53-17-585I1_589_768.Png": 0,
    "2018-03-11-22-53-17-585I1_589_896.Png": 0,
    "2018-03-11-22-53-17-585I1_717_0.Png": 0,
    "2018-03-11-22-53-17-585I1_717_1024.Png": 0,
    "2018-03-11-22-53-17-585I1_717_1152.Png": 0,
    "2018-03-11-22-53-17-585I1_717_128.Png": 0,
    "2018-03-11-22-53-17-585I1_717_1280.Png": 0,
    "2018-03-11-22-53-17-585I1_717_256.Png": 0,
    "2018-03-11-22-53-17-585I1_717_384.Png": 0,
    "2018-03-11-22-53-17-585I1_717_512.Png": 0,
    "2018-03-11-22-53-17-585I1_717_640.Png": 0,
    "2018-03-11-22-53-17-585I1_717_768.Png": 0,
    "2018-03-11-22-53-17-585I1_717_896.Png": 0,
    "2018-03-11-22-53-17-585I1_845_0.Png": 0,
    "2018-03-11-22-53-17-585I1_845_1024.Png": 0,
    "2018-03-11-22-53-17-585I1_845_1152.Png": 0,
    "2018-03-11-22-53-17-585I1_845_128.Png": 0,
    "2018-03-11-22-53-17-585I1_845_1280.Png": 0,
    "2018-03-11-22-53-17-585I1_845_256.Png": 0,
    "2018-03-11-22-53-17-585I1_845_384.Png": 0,
    "2018-03-11-22-53-17-585I1_845_512.Png": 0,
    "2018-03-11-22-53-17-585I1_845_640.Png": 0,
    "2018-03-11-22-53-17-585I1_845_768.Png": 0,
    "2018-03-11-22-53-17-585I1_845_896.Png": 0,
    "2018-03-11-22-53-17-585I1_973_0.Png": 0,
    "2018-03-11-22-53-17-585I1_973_1024.Png": 0,
    "2018-03-11-22-53-17-585I1_973_1152.Png": 0,
    "2018-03-11-22-53-17-585I1_973_128.Png": 0,
    "2018-03-11-22-53-17-585I1_973_1280.Png": 0,
    "2018-03-11-22-53-17-585I1_973_256.Png": 0,
    "2018-03-11-22-53-17-585I1_973_384.Png": 0,
    "2018-03-11-22-53-17-585I1_973_512.Png": 0,
    "2018-03-11-22-53-17-585I1_973_640.Png": 0,
    "2018-03-11-22-53-17-585I1_973_768.Png": 0,
    "2018-03-11-22-53-17-585I1_973_896.Png": 0,
    "2018-03-13-20-53-19-465I2_1061_1015.Png": 1,
    "2018-03-13-20-53-19-465I2_1061_1143.Png": 1,
    "2018-03-13-20-53-19-465I2_1061_1271.Png": 1,
    "2018-03-13-20-53-19-465I2_1061_1399.Png": 1,
    "2018-03-13-20-53-19-465I2_1061_247.Png": 1,
    "2018-03-13-20-53-19-465I2_1061_375.Png": 1,
    "2018-03-13-20-53-19-465I2_1061_503.Png": 1,
    "2018-03-13-20-53-19-465I2_1061_631.Png": 1,
    "2018-03-13-20-53-19-465I2_1061_759.Png": 1,
    "2018-03-13-20-53-19-465I2_1061_887.Png": 1,
    "2018-03-13-20-53-19-465I2_1189_1015.Png": 1,
    "2018-03-13-20-53-19-465I2_1189_1143.Png": 1,
    "2018-03-13-20-53-19-465I2_1189_1271.Png": 1,
    "2018-03-13-20-53-19-465I2_1189_375.Png": 1,
    "2018-03-13-20-53-19-465I2_1189_503.Png": 1,
    "2018-03-13-20-53-19-465I2_1189_631.Png": 1,
    "2018-03-13-20-53-19-465I2_1189_759.Png": 1,
    "2018-03-13-20-53-19-465I2_1189_887.Png": 1,
    "2018-03-13-20-53-19-465I2_1317_1015.Png": 1,
    "2018-03-13-20-53-19-465I2_1317_1143.Png": 1,
    "2018-03-13-20-53-19-465I2_1317_1271.Png": 1,
    "2018-03-13-20-53-19-465I2_1317_375.Png": 1,
    "2018-03-13-20-53-19-465I2_1317_503.Png": 1,
    "2018-03-13-20-53-19-465I2_1317_631.Png": 1,
    "2018-03-13-20-53-19-465I2_1317_759.Png": 1,
    "2018-03-13-20-53-19-465I2_1317_887.Png": 1,
    "2018-03-13-20-53-19-465I2_1445_1015.Png": 1,
    "2018-03-13-20-53-19-465I2_1445_1143.Png": 1,
    "2018-03-13-20-53-19-465I2_1445_1271.Png": 1,
    "2018-03-13-20-53-19-465I2_1445_375.Png": 1,
    "2018-03-13-20-53-19-465I2_1445_503.Png": 1,
    "2018-03-13-20-53-19-465I2_1445_631.Png": 1,
    "2018-03-13-20-53-19-465I2_1445_759.Png": 1,
    "2018-03-13-20-53-19-465I2_1445_887.Png": 1,
    "2018-03-13-20-53-19-465I2_1573_1015.Png": 1,
    "2018-03-13-20-53-19-465I2_1573_1143.Png": 1,
    "2018-03-13-20-53-19-465I2_1573_375.Png": 1,
    "2018-03-13-20-53-19-465I2_1573_503.Png": 1,
    "2018-03-13-20-53-19-465I2_1573_631.Png": 1,
    "2018-03-13-20-53-19-465I2_1573_759.Png": 1,
    "2018-03-13-20-53-19-465I2_1573_887.Png": 1,
    "2018-03-13-20-53-19-465I2_1701_1015.Png": 1,
    "2018-03-13-20-53-19-465I2_1701_1143.Png": 1,
    "2018-03-13-20-53-19-465I2_1701_375.Png": 1,
    "2018-03-13-20-53-19-465I2_1701_503.Png": 1,
    "2018-03-13-20-53-19-465I2_1701_631.Png": 1,
    "2018-03-13-20-53-19-465I2_1701_759.Png": 1,
    "2018-03-13-20-53-19-465I2_1701_887.Png": 1,
    "2018-03-13-20-53-19-465I2_1829_1015.Png": 1,
    "2018-03-13-20-53-19-465I2_1829_375.Png": 1,
    "2018-03-13-20-53-19-465I2_1829_503.Png": 1,
    "2018-03-13-20-53-19-465I2_1829_631.Png": 1,
    "2018-03-13-20-53-19-465I2_1829_759.Png": 0,
    "2018-03-13-20-53-19-465I2_1829_887.Png": 1,
    "2018-03-13-20-53-19-465I2_1957_375.Png": 1,
    "2018-03-13-20-53-19-465I2_1957_503.Png": 1,
    "2018-03-13-20-53-19-465I2_1957_631.Png": 1,
    "2018-03-13-20-53-19-465I2_293_1015.Png": 1,
    "2018-03-13-20-53-19-465I2_293_375.Png": 1,
    "2018-03-13-20-53-19-465I2_293_503.Png": 1,
    "2018-03-13-20-53-19-465I2_293_631.Png": 1,
    "2018-03-13-20-53-19-465I2_293_759.Png": 1,
    "2018-03-13-20-53-19-465I2_293_887.Png": 1,
    "2018-03-13-20-53-19-465I2_421_1015.Png": 1,
    "2018-03-13-20-53-19-465I2_421_375.Png": 1,
    "2018-03-13-20-53-19-465I2_421_503.Png": 1,
    "2018-03-13-20-53-19-465I2_421_631.Png": 1,
    "2018-03-13-20-53-19-465I2_421_759.Png": 1,
    "2018-03-13-20-53-19-465I2_421_887.Png": 1,
    "2018-03-13-20-53-19-465I2_549_1015.Png": 1,
    "2018-03-13-20-53-19-465I2_549_1143.Png": 1,
    "2018-03-13-20-53-19-465I2_549_375.Png": 1,
    "2018-03-13-20-53-19-465I2_549_503.Png": 1,
    "2018-03-13-20-53-19-465I2_549_631.Png": 1,
    "2018-03-13-20-53-19-465I2_549_759.Png": 1,
    "2018-03-13-20-53-19-465I2_549_887.Png": 1,
    "2018-03-13-20-53-19-465I2_677_1015.Png": 1,
    "2018-03-13-20-53-19-465I2_677_1143.Png": 1,
    "2018-03-13-20-53-19-465I2_677_1271.Png": 1,
    "2018-03-13-20-53-19-465I2_677_1399.Png": 1,
    "2018-03-13-20-53-19-465I2_677_247.Png": 1,
    "2018-03-13-20-53-19-465I2_677_375.Png": 1,
    "2018-03-13-20-53-19-465I2_677_503.Png": 1,
    "2018-03-13-20-53-19-465I2_677_631.Png": 1,
    "2018-03-13-20-53-19-465I2_677_759.Png": 1,
    "2018-03-13-20-53-19-465I2_677_887.Png": 1,
    "2018-03-13-20-53-19-465I2_805_1015.Png": 1,
    "2018-03-13-20-53-19-465I2_805_1143.Png": 1,
    "2018-03-13-20-53-19-465I2_805_1271.Png": 1,
    "2018-03-13-20-53-19-465I2_805_1399.Png": 1,
    "2018-03-13-20-53-19-465I2_805_247.Png": 1,
    "2018-03-13-20-53-19-465I2_805_375.Png": 1,
    "2018-03-13-20-53-19-465I2_805_503.Png": 1,
    "2018-03-13-20-53-19-465I2_805_631.Png": 1,
    "2018-03-13-20-53-19-465I2_805_759.Png": 1,
    "2018-03-13-20-53-19-465I2_805_887.Png": 1,
    "2018-03-13-20-53-19-465I2_933_1015.Png": 1,
    "2018-03-13-20-53-19-465I2_933_1143.Png": 1,
    "2018-03-13-20-53-19-465I2_933_1271.Png": 1,
    "2018-03-13-20-53-19-465I2_933_1399.Png": 1,
    "2018-03-13-20-53-19-465I2_933_247.Png": 1,
    "2018-03-13-20-53-19-465I2_933_375.Png": 1,
    "2018-03-13-20-53-19-465I2_933_503.Png": 1,
    "2018-03-13-20-53-19-465I2_933_631.Png": 1,
    "2018-03-13-20-53-19-465I2_933_759.Png": 1,
    "2018-03-13-20-53-19-465I2_933_887.Png": 1,
    "2018-03-16-05-02-42-997I1_1052_0.Png": 0,
    "2018-03-16-05-02-42-997I1_1052_1024.Png": 0,
    "2018-03-16-05-02-42-997I1_1052_128.Png": 0,
    "2018-03-16-05-02-42-997I1_1052_256.Png": 0,
    "2018-03-16-05-02-42-997I1_1052_384.Png": 0,
    "2018-03-16-05-02-42-997I1_1052_512.Png": 0,
    "2018-03-16-05-02-42-997I1_1052_640.Png": 0,
    "2018-03-16-05-02-42-997I1_1052_768.Png": 0,
    "2018-03-16-05-02-42-997I1_1052_896.Png": 0,
    "2018-03-16-05-02-42-997I1_1180_0.Png": 0,
    "2018-03-16-05-02-42-997I1_1180_128.Png": 0,
    "2018-03-16-05-02-42-997I1_1180_256.Png": 0,
    "2018-03-16-05-02-42-997I1_1180_384.Png": 0,
    "2018-03-16-05-02-42-997I1_1180_512.Png": 0,
    "2018-03-16-05-02-42-997I1_1180_640.Png": 0,
    "2018-03-16-05-02-42-997I1_1180_768.Png": 0,
    "2018-03-16-05-02-42-997I1_1180_896.Png": 0,
    "2018-03-16-05-02-42-997I1_1308_0.Png": 0,
    "2018-03-16-05-02-42-997I1_1308_128.Png": 0,
    "2018-03-16-05-02-42-997I1_1308_256.Png": 0,
    "2018-03-16-05-02-42-997I1_1308_384.Png": 0,
    "2018-03-16-05-02-42-997I1_1308_512.Png": 0,
    "2018-03-16-05-02-42-997I1_1308_640.Png": 0,
    "2018-03-16-05-02-42-997I1_1308_768.Png": 0,
    "2018-03-16-05-02-42-997I1_1308_896.Png": 0,
    "2018-03-16-05-02-42-997I1_1436_0.Png": 0,
    "2018-03-16-05-02-42-997I1_1436_128.Png": 0,
    "2018-03-16-05-02-42-997I1_1436_256.Png": 0,
    "2018-03-16-05-02-42-997I1_1436_384.Png": 0,
    "2018-03-16-05-02-42-997I1_1436_512.Png": 0,
    "2018-03-16-05-02-42-997I1_1436_640.Png": 0,
    "2018-03-16-05-02-42-997I1_1436_768.Png": 0,
    "2018-03-16-05-02-42-997I1_1564_0.Png": 0,
    "2018-03-16-05-02-42-997I1_1564_128.Png": 0,
    "2018-03-16-05-02-42-997I1_1564_256.Png": 0,
    "2018-03-16-05-02-42-997I1_1564_384.Png": 0,
    "2018-03-16-05-02-42-997I1_1564_512.Png": 0,
    "2018-03-16-05-02-42-997I1_1564_640.Png": 0,
    "2018-03-16-05-02-42-997I1_1564_768.Png": 0,
    "2018-03-16-05-02-42-997I1_1564_896.Png": 0,
    "2018-03-16-05-02-42-997I1_156_384.Png": 0,
    "2018-03-16-05-02-42-997I1_156_512.Png": 0,
    "2018-03-16-05-02-42-997I1_156_640.Png": 0,
    "2018-03-16-05-02-42-997I1_1692_0.Png": 0,
    "2018-03-16-05-02-42-997I1_1692_128.Png": 0,
    "2018-03-16-05-02-42-997I1_1692_256.Png": 0,
    "2018-03-16-05-02-42-997I1_1692_384.Png": 0,
    "2018-03-16-05-02-42-997I1_1692_512.Png": 0,
    "2018-03-16-05-02-42-997I1_1692_640.Png": 0,
    "2018-03-16-05-02-42-997I1_1692_768.Png": 0,
    "2018-03-16-05-02-42-997I1_1820_0.Png": 0,
    "2018-03-16-05-02-42-997I1_1820_128.Png": 1,
    "2018-03-16-05-02-42-997I1_1820_256.Png": 1,
    "2018-03-16-05-02-42-997I1_1820_384.Png": 0,
    "2018-03-16-05-02-42-997I1_1820_512.Png": 0,
    "2018-03-16-05-02-42-997I1_1820_640.Png": 0,
    "2018-03-16-05-02-42-997I1_1820_768.Png": 0,
    "2018-03-16-05-02-42-997I1_1948_0.Png": 1,
    "2018-03-16-05-02-42-997I1_1948_128.Png": 1,
    "2018-03-16-05-02-42-997I1_1948_256.Png": 0,
    "2018-03-16-05-02-42-997I1_1948_384.Png": 1,
    "2018-03-16-05-02-42-997I1_2076_0.Png": 0,
    "2018-03-16-05-02-42-997I1_2076_128.Png": 1,
    "2018-03-16-05-02-42-997I1_2076_256.Png": 1,
    "2018-03-16-05-02-42-997I1_2076_384.Png": 0,
    "2018-03-16-05-02-42-997I1_284_0.Png": 0,
    "2018-03-16-05-02-42-997I1_284_384.Png": 0,
    "2018-03-16-05-02-42-997I1_284_512.Png": 0,
    "2018-03-16-05-02-42-997I1_284_640.Png": 0,
    "2018-03-16-05-02-42-997I1_412_0.Png": 0,
    "2018-03-16-05-02-42-997I1_412_128.Png": 0,
    "2018-03-16-05-02-42-997I1_412_384.Png": 0,
    "2018-03-16-05-02-42-997I1_412_512.Png": 0,
    "2018-03-16-05-02-42-997I1_412_640.Png": 0,
    "2018-03-16-05-02-42-997I1_540_0.Png": 0,
    "2018-03-16-05-02-42-997I1_540_1024.Png": 0,
    "2018-03-16-05-02-42-997I1_540_128.Png": 0,
    "2018-03-16-05-02-42-997I1_540_384.Png": 0,
    "2018-03-16-05-02-42-997I1_540_512.Png": 0,
    "2018-03-16-05-02-42-997I1_540_640.Png": 0,
    "2018-03-16-05-02-42-997I1_540_768.Png": 0,
    "2018-03-16-05-02-42-997I1_540_896.Png": 0,
    "2018-03-16-05-02-42-997I1_668_0.Png": 0,
    "2018-03-16-05-02-42-997I1_668_1024.Png": 0,
    "2018-03-16-05-02-42-997I1_668_1152.Png": 0,
    "2018-03-16-05-02-42-997I1_668_128.Png": 0,
    "2018-03-16-05-02-42-997I1_668_256.Png": 0,
    "2018-03-16-05-02-42-997I1_668_384.Png": 0,
    "2018-03-16-05-02-42-997I1_668_512.Png": 0,
    "2018-03-16-05-02-42-997I1_668_640.Png": 0,
    "2018-03-16-05-02-42-997I1_668_768.Png": 0,
    "2018-03-16-05-02-42-997I1_668_896.Png": 0,
    "2018-03-16-05-02-42-997I1_796_0.Png": 0,
    "2018-03-16-05-02-42-997I1_796_1024.Png": 0,
    "2018-03-16-05-02-42-997I1_796_128.Png": 0,
    "2018-03-16-05-02-42-997I1_796_256.Png": 0,
    "2018-03-16-05-02-42-997I1_796_384.Png": 0,
    "2018-03-16-05-02-42-997I1_796_512.Png": 0,
    "2018-03-16-05-02-42-997I1_796_640.Png": 0,
    "2018-03-16-05-02-42-997I1_796_768.Png": 0,
    "2018-03-16-05-02-42-997I1_796_896.Png": 0,
    "2018-03-16-05-02-42-997I1_924_0.Png": 0,
    "2018-03-16-05-02-42-997I1_924_1024.Png": 0,
    "2018-03-16-05-02-42-997I1_924_128.Png": 0,
    "2018-03-16-05-02-42-997I1_924_256.Png": 0,
    "2018-03-16-05-02-42-997I1_924_384.Png": 0,
    "2018-03-16-05-02-42-997I1_924_512.Png": 0,
    "2018-03-16-05-02-42-997I1_924_640.Png": 0,
    "2018-03-16-05-02-42-997I1_924_768.Png": 0,
    "2018-03-16-05-02-42-997I1_924_896.Png": 0,
    "2018-03-19-00-00-41-791I1_1059_1472.Png": 1,
    "2018-03-19-00-00-41-791I1_1059_1600.Png": 1,
    "2018-03-19-00-00-41-791I1_1059_1728.Png": 1,
    "2018-03-19-00-00-41-791I1_1059_1856.Png": 0,
    "2018-03-19-00-00-41-791I1_1059_1984.Png": 1,
    "2018-03-19-00-00-41-791I1_1059_2112.Png": 1,
    "2018-03-19-00-00-41-791I1_1059_2240.Png": 1,
    "2018-03-19-00-00-41-791I1_1059_2368.Png": 1,
    "2018-03-19-00-00-41-791I1_1059_2496.Png": 1,
    "2018-03-19-00-00-41-791I1_1059_2624.Png": 1,
    "2018-03-19-00-00-41-791I1_1187_1472.Png": 1,
    "2018-03-19-00-00-41-791I1_1187_1600.Png": 1,
    "2018-03-19-00-00-41-791I1_1187_1728.Png": 1,
    "2018-03-19-00-00-41-791I1_1187_1856.Png": 1,
    "2018-03-19-00-00-41-791I1_1187_1984.Png": 1,
    "2018-03-19-00-00-41-791I1_1187_2112.Png": 1,
    "2018-03-19-00-00-41-791I1_1187_2240.Png": 1,
    "2018-03-19-00-00-41-791I1_1187_2368.Png": 1,
    "2018-03-19-00-00-41-791I1_1187_2496.Png": 1,
    "2018-03-19-00-00-41-791I1_1315_1472.Png": 1,
    "2018-03-19-00-00-41-791I1_1315_1600.Png": 1,
    "2018-03-19-00-00-41-791I1_1315_1728.Png": 1,
    "2018-03-19-00-00-41-791I1_1315_1856.Png": 1,
    "2018-03-19-00-00-41-791I1_1315_1984.Png": 1,
    "2018-03-19-00-00-41-791I1_1315_2112.Png": 1,
    "2018-03-19-00-00-41-791I1_1315_2240.Png": 1,
    "2018-03-19-00-00-41-791I1_1315_2368.Png": 1,
    "2018-03-19-00-00-41-791I1_1315_2496.Png": 1,
    "2018-03-19-00-00-41-791I1_1443_1344.Png": 1,
    "2018-03-19-00-00-41-791I1_1443_1472.Png": 1,
    "2018-03-19-00-00-41-791I1_1443_1600.Png": 1,
    "2018-03-19-00-00-41-791I1_1443_1728.Png": 1,
    "2018-03-19-00-00-41-791I1_1443_1856.Png": 1,
    "2018-03-19-00-00-41-791I1_1443_1984.Png": 1,
    "2018-03-19-00-00-41-791I1_1443_2112.Png": 1,
    "2018-03-19-00-00-41-791I1_1443_2240.Png": 1,
    "2018-03-19-00-00-41-791I1_1443_2368.Png": 1,
    "2018-03-19-00-00-41-791I1_1571_1472.Png": 1,
    "2018-03-19-00-00-41-791I1_1571_1600.Png": 1,
    "2018-03-19-00-00-41-791I1_1571_1728.Png": 1,
    "2018-03-19-00-00-41-791I1_1571_1856.Png": 1,
    "2018-03-19-00-00-41-791I1_1571_1984.Png": 1,
    "2018-03-19-00-00-41-791I1_1571_2112.Png": 1,
    "2018-03-19-00-00-41-791I1_1571_2240.Png": 1,
    "2018-03-19-00-00-41-791I1_1571_2368.Png": 1,
    "2018-03-19-00-00-41-791I1_163_1600.Png": 1,
    "2018-03-19-00-00-41-791I1_163_1728.Png": 1,
    "2018-03-19-00-00-41-791I1_163_2112.Png": 1,
    "2018-03-19-00-00-41-791I1_163_2240.Png": 1,
    "2018-03-19-00-00-41-791I1_163_2368.Png": 1,
    "2018-03-19-00-00-41-791I1_1699_1472.Png": 1,
    "2018-03-19-00-00-41-791I1_1699_1600.Png": 1,
    "2018-03-19-00-00-41-791I1_1699_1728.Png": 1,
    "2018-03-19-00-00-41-791I1_1699_1856.Png": 1,
    "2018-03-19-00-00-41-791I1_1699_1984.Png": 1,
    "2018-03-19-00-00-41-791I1_1699_2112.Png": 1,
    "2018-03-19-00-00-41-791I1_1699_2240.Png": 1,
    "2018-03-19-00-00-41-791I1_1827_1600.Png": 1,
    "2018-03-19-00-00-41-791I1_1827_1728.Png": 1,
    "2018-03-19-00-00-41-791I1_1827_1856.Png": 1,
    "2018-03-19-00-00-41-791I1_291_1472.Png": 1,
    "2018-03-19-00-00-41-791I1_291_1600.Png": 1,
    "2018-03-19-00-00-41-791I1_291_1728.Png": 1,
    "2018-03-19-00-00-41-791I1_291_1984.Png": 1,
    "2018-03-19-00-00-41-791I1_291_2112.Png": 1,
    "2018-03-19-00-00-41-791I1_291_2240.Png": 1,
    "2018-03-19-00-00-41-791I1_291_2368.Png": 1,
    "2018-03-19-00-00-41-791I1_419_1600.Png": 1,
    "2018-03-19-00-00-41-791I1_419_1728.Png": 1,
    "2018-03-19-00-00-41-791I1_419_1856.Png": 1,
    "2018-03-19-00-00-41-791I1_419_1984.Png": 1,
    "2018-03-19-00-00-41-791I1_419_2112.Png": 1,
    "2018-03-19-00-00-41-791I1_419_2240.Png": 1,
    "2018-03-19-00-00-41-791I1_419_2368.Png": 1,
    "2018-03-19-00-00-41-791I1_419_2496.Png": 1,
    "2018-03-19-00-00-41-791I1_547_1472.Png": 1,
    "2018-03-19-00-00-41-791I1_547_1600.Png": 1,
    "2018-03-19-00-00-41-791I1_547_1728.Png": 1,
    "2018-03-19-00-00-41-791I1_547_1856.Png": 1,
    "2018-03-19-00-00-41-791I1_547_1984.Png": 1,
    "2018-03-19-00-00-41-791I1_547_2112.Png": 1,
    "2018-03-19-00-00-41-791I1_547_2240.Png": 1,
    "2018-03-19-00-00-41-791I1_547_2368.Png": 1,
    "2018-03-19-00-00-41-791I1_547_2496.Png": 1,
    "2018-03-19-00-00-41-791I1_547_2624.Png": 1,
    "2018-03-19-00-00-41-791I1_675_1472.Png": 1,
    "2018-03-19-00-00-41-791I1_675_1600.Png": 1,
    "2018-03-19-00-00-41-791I1_675_1728.Png": 1,
    "2018-03-19-00-00-41-791I1_675_1856.Png": 1,
    "2018-03-19-00-00-41-791I1_675_1984.Png": 1,
    "2018-03-19-00-00-41-791I1_675_2112.Png": 1,
    "2018-03-19-00-00-41-791I1_675_2240.Png": 1,
    "2018-03-19-00-00-41-791I1_675_2368.Png": 1,
    "2018-03-19-00-00-41-791I1_675_2496.Png": 1,
    "2018-03-19-00-00-41-791I1_675_2624.Png": 1,
    "2018-03-19-00-00-41-791I1_803_1472.Png": 1,
    "2018-03-19-00-00-41-791I1_803_1600.Png": 1,
    "2018-03-19-00-00-41-791I1_803_1728.Png": 1,
    "2018-03-19-00-00-41-791I1_803_1856.Png": 1,
    "2018-03-19-00-00-41-791I1_803_1984.Png": 1,
    "2018-03-19-00-00-41-791I1_803_2112.Png": 1,
    "2018-03-19-00-00-41-791I1_803_2240.Png": 1,
    "2018-03-19-00-00-41-791I1_803_2368.Png": 1,
    "2018-03-19-00-00-41-791I1_803_2496.Png": 1,
    "2018-03-19-00-00-41-791I1_803_2624.Png": 1,
    "2018-03-19-00-00-41-791I1_931_1472.Png": 1,
    "2018-03-19-00-00-41-791I1_931_1600.Png": 1,
    "2018-03-19-00-00-41-791I1_931_1728.Png": 1,
    "2018-03-19-00-00-41-791I1_931_1856.Png": 1,
    "2018-03-19-00-00-41-791I1_931_1984.Png": 1,
    "2018-03-19-00-00-41-791I1_931_2112.Png": 1,
    "2018-03-19-00-00-41-791I1_931_2240.Png": 1,
    "2018-03-19-00-00-41-791I1_931_2368.Png": 1,
    "2018-03-19-00-00-41-791I1_931_2496.Png": 1,
    "2018-03-19-00-00-41-791I1_931_2624.Png": 1,
    "2018-03-21-02-00-43-910I1_1055_1472.Png": 0,
    "2018-03-21-02-00-43-910I1_1055_1600.Png": 0,
    "2018-03-21-02-00-43-910I1_1055_1728.Png": 0,
    "2018-03-21-02-00-43-910I1_1055_1856.Png": 0,
    "2018-03-21-02-00-43-910I1_1055_1984.Png": 0,
    "2018-03-21-02-00-43-910I1_1055_2112.Png": 0,
    "2018-03-21-02-00-43-910I1_1055_2240.Png": 0,
    "2018-03-21-02-00-43-910I1_1055_2368.Png": 0,
    "2018-03-21-02-00-43-910I1_1055_2496.Png": 0,
    "2018-03-21-02-00-43-910I1_1055_2624.Png": 0,
    "2018-03-21-02-00-43-910I1_1183_1472.Png": 0,
    "2018-03-21-02-00-43-910I1_1183_1600.Png": 0,
    "2018-03-21-02-00-43-910I1_1183_1728.Png": 0,
    "2018-03-21-02-00-43-910I1_1183_1856.Png": 0,
    "2018-03-21-02-00-43-910I1_1183_1984.Png": 0,
    "2018-03-21-02-00-43-910I1_1183_2112.Png": 0,
    "2018-03-21-02-00-43-910I1_1183_2240.Png": 0,
    "2018-03-21-02-00-43-910I1_1183_2368.Png": 0,
    "2018-03-21-02-00-43-910I1_1183_2496.Png": 0,
    "2018-03-21-02-00-43-910I1_1311_1472.Png": 0,
    "2018-03-21-02-00-43-910I1_1311_1600.Png": 0,
    "2018-03-21-02-00-43-910I1_1311_1728.Png": 0,
    "2018-03-21-02-00-43-910I1_1311_1856.Png": 0,
    "2018-03-21-02-00-43-910I1_1311_1984.Png": 0,
    "2018-03-21-02-00-43-910I1_1311_2112.Png": 0,
    "2018-03-21-02-00-43-910I1_1311_2240.Png": 0,
    "2018-03-21-02-00-43-910I1_1311_2368.Png": 0,
    "2018-03-21-02-00-43-910I1_1311_2496.Png": 0,
    "2018-03-21-02-00-43-910I1_1439_1344.Png": 0,
    "2018-03-21-02-00-43-910I1_1439_1472.Png": 0,
    "2018-03-21-02-00-43-910I1_1439_1600.Png": 0,
    "2018-03-21-02-00-43-910I1_1439_1728.Png": 0,
    "2018-03-21-02-00-43-910I1_1439_1856.Png": 0,
    "2018-03-21-02-00-43-910I1_1439_1984.Png": 0,
    "2018-03-21-02-00-43-910I1_1439_2112.Png": 0,
    "2018-03-21-02-00-43-910I1_1439_2240.Png": 0,
    "2018-03-21-02-00-43-910I1_1439_2368.Png": 0,
    "2018-03-21-02-00-43-910I1_1567_1472.Png": 0,
    "2018-03-21-02-00-43-910I1_1567_1600.Png": 0,
    "2018-03-21-02-00-43-910I1_1567_1728.Png": 0,
    "2018-03-21-02-00-43-910I1_1567_1856.Png": 0,
    "2018-03-21-02-00-43-910I1_1567_1984.Png": 0,
    "2018-03-21-02-00-43-910I1_1567_2112.Png": 0,
    "2018-03-21-02-00-43-910I1_1567_2240.Png": 0,
    "2018-03-21-02-00-43-910I1_1567_2368.Png": 0,
    "2018-03-21-02-00-43-910I1_159_1600.Png": 0,
    "2018-03-21-02-00-43-910I1_159_2112.Png": 0,
    "2018-03-21-02-00-43-910I1_159_2240.Png": 0,
    "2018-03-21-02-00-43-910I1_159_2368.Png": 0,
    "2018-03-21-02-00-43-910I1_1695_1472.Png": 0,
    "2018-03-21-02-00-43-910I1_1695_1600.Png": 0,
    "2018-03-21-02-00-43-910I1_1695_1728.Png": 0,
    "2018-03-21-02-00-43-910I1_1695_1856.Png": 0,
    "2018-03-21-02-00-43-910I1_1695_1984.Png": 0,
    "2018-03-21-02-00-43-910I1_1695_2112.Png": 0,
    "2018-03-21-02-00-43-910I1_1823_1600.Png": 0,
    "2018-03-21-02-00-43-910I1_1823_1728.Png": 0,
    "2018-03-21-02-00-43-910I1_1823_1856.Png": 0,
    "2018-03-21-02-00-43-910I1_287_1472.Png": 0,
    "2018-03-21-02-00-43-910I1_287_1600.Png": 0,
    "2018-03-21-02-00-43-910I1_287_1728.Png": 0,
    "2018-03-21-02-00-43-910I1_287_2112.Png": 0,
    "2018-03-21-02-00-43-910I1_287_2240.Png": 0,
    "2018-03-21-02-00-43-910I1_287_2368.Png": 0,
    "2018-03-21-02-00-43-910I1_415_1472.Png": 0,
    "2018-03-21-02-00-43-910I1_415_1600.Png": 0,
    "2018-03-21-02-00-43-910I1_415_1728.Png": 0,
    "2018-03-21-02-00-43-910I1_415_1856.Png": 0,
    "2018-03-21-02-00-43-910I1_415_1984.Png": 0,
    "2018-03-21-02-00-43-910I1_415_2112.Png": 0,
    "2018-03-21-02-00-43-910I1_415_2240.Png": 0,
    "2018-03-21-02-00-43-910I1_415_2368.Png": 0,
    "2018-03-21-02-00-43-910I1_415_2496.Png": 0,
    "2018-03-21-02-00-43-910I1_543_1472.Png": 0,
    "2018-03-21-02-00-43-910I1_543_1600.Png": 0,
    "2018-03-21-02-00-43-910I1_543_1728.Png": 0,
    "2018-03-21-02-00-43-910I1_543_1856.Png": 0,
    "2018-03-21-02-00-43-910I1_543_1984.Png": 0,
    "2018-03-21-02-00-43-910I1_543_2112.Png": 0,
    "2018-03-21-02-00-43-910I1_543_2240.Png": 0,
    "2018-03-21-02-00-43-910I1_543_2368.Png": 0,
    "2018-03-21-02-00-43-910I1_543_2496.Png": 0,
    "2018-03-21-02-00-43-910I1_543_2624.Png": 0,
    "2018-03-21-02-00-43-910I1_671_1472.Png": 0,
    "2018-03-21-02-00-43-910I1_671_1600.Png": 0,
    "2018-03-21-02-00-43-910I1_671_1728.Png": 0,
    "2018-03-21-02-00-43-910I1_671_1856.Png": 0,
    "2018-03-21-02-00-43-910I1_671_1984.Png": 0,
    "2018-03-21-02-00-43-910I1_671_2112.Png": 0,
    "2018-03-21-02-00-43-910I1_671_2240.Png": 0,
    "2018-03-21-02-00-43-910I1_671_2368.Png": 0,
    "2018-03-21-02-00-43-910I1_671_2496.Png": 0,
    "2018-03-21-02-00-43-910I1_671_2624.Png": 0,
    "2018-03-21-02-00-43-910I1_799_1472.Png": 0,
    "2018-03-21-02-00-43-910I1_799_1600.Png": 0,
    "2018-03-21-02-00-43-910I1_799_1728.Png": 0,
    "2018-03-21-02-00-43-910I1_799_1856.Png": 0,
    "2018-03-21-02-00-43-910I1_799_1984.Png": 0,
    "2018-03-21-02-00-43-910I1_799_2112.Png": 0,
    "2018-03-21-02-00-43-910I1_799_2240.Png": 0,
    "2018-03-21-02-00-43-910I1_799_2368.Png": 0,
    "2018-03-21-02-00-43-910I1_799_2496.Png": 0,
    "2018-03-21-02-00-43-910I1_799_2624.Png": 0,
    "2018-03-21-02-00-43-910I1_927_1472.Png": 0,
    "2018-03-21-02-00-43-910I1_927_1600.Png": 0,
    "2018-03-21-02-00-43-910I1_927_1728.Png": 0,
    "2018-03-21-02-00-43-910I1_927_1856.Png": 0,
    "2018-03-21-02-00-43-910I1_927_1984.Png": 0,
    "2018-03-21-02-00-43-910I1_927_2112.Png": 0,
    "2018-03-21-02-00-43-910I1_927_2240.Png": 0,
    "2018-03-21-02-00-43-910I1_927_2368.Png": 0,
    "2018-03-21-02-00-43-910I1_927_2496.Png": 0,
    "2018-03-21-02-00-43-910I1_927_2624.Png": 0,
    "2018-03-24-10-50-07-885I1_1051_1600.Png": 1,
    "2018-03-24-10-50-07-885I1_1051_1728.Png": 1,
    "2018-03-24-10-50-07-885I1_1051_1856.Png": 1,
    "2018-03-24-10-50-07-885I1_1051_1984.Png": 1,
    "2018-03-24-10-50-07-885I1_1051_2112.Png": 1,
    "2018-03-24-10-50-07-885I1_1051_2240.Png": 1,
    "2018-03-24-10-50-07-885I1_1051_2368.Png": 1,
    "2018-03-24-10-50-07-885I1_1051_2496.Png": 1,
    "2018-03-24-10-50-07-885I1_1051_2624.Png": 1,
    "2018-03-24-10-50-07-885I1_1179_1600.Png": 1,
    "2018-03-24-10-50-07-885I1_1179_1728.Png": 1,
    "2018-03-24-10-50-07-885I1_1179_1856.Png": 1,
    "2018-03-24-10-50-07-885I1_1179_1984.Png": 1,
    "2018-03-24-10-50-07-885I1_1179_2112.Png": 1,
    "2018-03-24-10-50-07-885I1_1179_2240.Png": 1,
    "2018-03-24-10-50-07-885I1_1179_2368.Png": 1,
    "2018-03-24-10-50-07-885I1_1179_2496.Png": 1,
    "2018-03-24-10-50-07-885I1_1179_2624.Png": 1,
    "2018-03-24-10-50-07-885I1_1307_1600.Png": 1,
    "2018-03-24-10-50-07-885I1_1307_1728.Png": 1,
    "2018-03-24-10-50-07-885I1_1307_1856.Png": 1,
    "2018-03-24-10-50-07-885I1_1307_1984.Png": 1,
    "2018-03-24-10-50-07-885I1_1307_2112.Png": 1,
    "2018-03-24-10-50-07-885I1_1307_2240.Png": 1,
    "2018-03-24-10-50-07-885I1_1307_2368.Png": 1,
    "2018-03-24-10-50-07-885I1_1307_2496.Png": 1,
    "2018-03-24-10-50-07-885I1_1307_2624.Png": 1,
    "2018-03-24-10-50-07-885I1_1435_1472.Png": 1,
    "2018-03-24-10-50-07-885I1_1435_1600.Png": 1,
    "2018-03-24-10-50-07-885I1_1435_1728.Png": 1,
    "2018-03-24-10-50-07-885I1_1435_1856.Png": 1,
    "2018-03-24-10-50-07-885I1_1435_1984.Png": 1,
    "2018-03-24-10-50-07-885I1_1435_2112.Png": 1,
    "2018-03-24-10-50-07-885I1_1435_2240.Png": 1,
    "2018-03-24-10-50-07-885I1_1435_2368.Png": 1,
    "2018-03-24-10-50-07-885I1_1435_2496.Png": 1,
    "2018-03-24-10-50-07-885I1_1435_2624.Png": 1,
    "2018-03-24-10-50-07-885I1_155_1728.Png": 1,
    "2018-03-24-10-50-07-885I1_155_1856.Png": 1,
    "2018-03-24-10-50-07-885I1_155_2240.Png": 1,
    "2018-03-24-10-50-07-885I1_155_2368.Png": 1,
    "2018-03-24-10-50-07-885I1_155_2496.Png": 1,
    "2018-03-24-10-50-07-885I1_1563_1472.Png": 1,
    "2018-03-24-10-50-07-885I1_1563_1600.Png": 1,
    "2018-03-24-10-50-07-885I1_1563_1728.Png": 1,
    "2018-03-24-10-50-07-885I1_1563_1856.Png": 1,
    "2018-03-24-10-50-07-885I1_1563_1984.Png": 1,
    "2018-03-24-10-50-07-885I1_1563_2112.Png": 1,
    "2018-03-24-10-50-07-885I1_1563_2240.Png": 1,
    "2018-03-24-10-50-07-885I1_1563_2368.Png": 1,
    "2018-03-24-10-50-07-885I1_1563_2496.Png": 1,
    "2018-03-24-10-50-07-885I1_1691_1600.Png": 1,
    "2018-03-24-10-50-07-885I1_1691_1728.Png": 1,
    "2018-03-24-10-50-07-885I1_1691_1856.Png": 1,
    "2018-03-24-10-50-07-885I1_1691_1984.Png": 1,
    "2018-03-24-10-50-07-885I1_1691_2112.Png": 1,
    "2018-03-24-10-50-07-885I1_1691_2240.Png": 1,
    "2018-03-24-10-50-07-885I1_1691_2368.Png": 1,
    "2018-03-24-10-50-07-885I1_1691_2496.Png": 1,
    "2018-03-24-10-50-07-885I1_1819_1728.Png": 1,
    "2018-03-24-10-50-07-885I1_1819_1856.Png": 1,
    "2018-03-24-10-50-07-885I1_1819_1984.Png": 1,
    "2018-03-24-10-50-07-885I1_1819_2240.Png": 1,
    "2018-03-24-10-50-07-885I1_283_1600.Png": 1,
    "2018-03-24-10-50-07-885I1_283_1728.Png": 1,
    "2018-03-24-10-50-07-885I1_283_1856.Png": 1,
    "2018-03-24-10-50-07-885I1_283_2240.Png": 1,
    "2018-03-24-10-50-07-885I1_283_2368.Png": 1,
    "2018-03-24-10-50-07-885I1_283_2496.Png": 1,
    "2018-03-24-10-50-07-885I1_411_1728.Png": 1,
    "2018-03-24-10-50-07-885I1_411_1856.Png": 1,
    "2018-03-24-10-50-07-885I1_411_1984.Png": 1,
    "2018-03-24-10-50-07-885I1_411_2112.Png": 1,
    "2018-03-24-10-50-07-885I1_411_2240.Png": 1,
    "2018-03-24-10-50-07-885I1_411_2368.Png": 1,
    "2018-03-24-10-50-07-885I1_411_2496.Png": 1,
    "2018-03-24-10-50-07-885I1_411_2624.Png": 1,
    "2018-03-24-10-50-07-885I1_539_1600.Png": 1,
    "2018-03-24-10-50-07-885I1_539_1728.Png": 1,
    "2018-03-24-10-50-07-885I1_539_1856.Png": 1,
    "2018-03-24-10-50-07-885I1_539_1984.Png": 1,
    "2018-03-24-10-50-07-885I1_539_2112.Png": 1,
    "2018-03-24-10-50-07-885I1_539_2240.Png": 1,
    "2018-03-24-10-50-07-885I1_539_2368.Png": 1,
    "2018-03-24-10-50-07-885I1_539_2496.Png": 1,
    "2018-03-24-10-50-07-885I1_539_2624.Png": 1,
    "2018-03-24-10-50-07-885I1_667_1600.Png": 1,
    "2018-03-24-10-50-07-885I1_667_1728.Png": 1,
    "2018-03-24-10-50-07-885I1_667_1856.Png": 1,
    "2018-03-24-10-50-07-885I1_667_1984.Png": 1,
    "2018-03-24-10-50-07-885I1_667_2112.Png": 1,
    "2018-03-24-10-50-07-885I1_667_2240.Png": 1,
    "2018-03-24-10-50-07-885I1_667_2368.Png": 1,
    "2018-03-24-10-50-07-885I1_667_2496.Png": 1,
    "2018-03-24-10-50-07-885I1_667_2624.Png": 1,
    "2018-03-24-10-50-07-885I1_795_1600.Png": 1,
    "2018-03-24-10-50-07-885I1_795_1728.Png": 1,
    "2018-03-24-10-50-07-885I1_795_1856.Png": 1,
    "2018-03-24-10-50-07-885I1_795_1984.Png": 1,
    "2018-03-24-10-50-07-885I1_795_2112.Png": 1,
    "2018-03-24-10-50-07-885I1_795_2240.Png": 1,
    "2018-03-24-10-50-07-885I1_795_2368.Png": 1,
    "2018-03-24-10-50-07-885I1_795_2496.Png": 1,
    "2018-03-24-10-50-07-885I1_795_2624.Png": 1,
    "2018-03-24-10-50-07-885I1_923_1600.Png": 1,
    "2018-03-24-10-50-07-885I1_923_1728.Png": 1,
    "2018-03-24-10-50-07-885I1_923_1856.Png": 1,
    "2018-03-24-10-50-07-885I1_923_1984.Png": 1,
    "2018-03-24-10-50-07-885I1_923_2112.Png": 1,
    "2018-03-24-10-50-07-885I1_923_2240.Png": 1,
    "2018-03-24-10-50-07-885I1_923_2368.Png": 1,
    "2018-03-24-10-50-07-885I1_923_2496.Png": 1,
    "2018-03-24-10-50-07-885I1_923_2624.Png": 1,
    "2018-03-28-12-52-07-940I1_1039_0.Png": 1,
    "2018-03-28-12-52-07-940I1_1039_1024.Png": 1,
    "2018-03-28-12-52-07-940I1_1039_1152.Png": 1,
    "2018-03-28-12-52-07-940I1_1039_128.Png": 1,
    "2018-03-28-12-52-07-940I1_1039_256.Png": 1,
    "2018-03-28-12-52-07-940I1_1039_384.Png": 1,
    "2018-03-28-12-52-07-940I1_1039_512.Png": 1,
    "2018-03-28-12-52-07-940I1_1039_640.Png": 1,
    "2018-03-28-12-52-07-940I1_1039_768.Png": 1,
    "2018-03-28-12-52-07-940I1_1039_896.Png": 1,
    "2018-03-28-12-52-07-940I1_1167_0.Png": 1,
    "2018-03-28-12-52-07-940I1_1167_1024.Png": 1,
    "2018-03-28-12-52-07-940I1_1167_1152.Png": 1,
    "2018-03-28-12-52-07-940I1_1167_128.Png": 1,
    "2018-03-28-12-52-07-940I1_1167_256.Png": 1,
    "2018-03-28-12-52-07-940I1_1167_384.Png": 1,
    "2018-03-28-12-52-07-940I1_1167_512.Png": 1,
    "2018-03-28-12-52-07-940I1_1167_640.Png": 1,
    "2018-03-28-12-52-07-940I1_1167_768.Png": 1,
    "2018-03-28-12-52-07-940I1_1167_896.Png": 1,
    "2018-03-28-12-52-07-940I1_1295_0.Png": 1,
    "2018-03-28-12-52-07-940I1_1295_1024.Png": 1,
    "2018-03-28-12-52-07-940I1_1295_128.Png": 1,
    "2018-03-28-12-52-07-940I1_1295_256.Png": 1,
    "2018-03-28-12-52-07-940I1_1295_384.Png": 1,
    "2018-03-28-12-52-07-940I1_1295_512.Png": 1,
    "2018-03-28-12-52-07-940I1_1295_640.Png": 1,
    "2018-03-28-12-52-07-940I1_1295_768.Png": 1,
    "2018-03-28-12-52-07-940I1_1295_896.Png": 1,
    "2018-03-28-12-52-07-940I1_1423_0.Png": 1,
    "2018-03-28-12-52-07-940I1_1423_1024.Png": 1,
    "2018-03-28-12-52-07-940I1_1423_128.Png": 1,
    "2018-03-28-12-52-07-940I1_1423_256.Png": 1,
    "2018-03-28-12-52-07-940I1_1423_384.Png": 1,
    "2018-03-28-12-52-07-940I1_1423_512.Png": 1,
    "2018-03-28-12-52-07-940I1_1423_640.Png": 1,
    "2018-03-28-12-52-07-940I1_1423_768.Png": 1,
    "2018-03-28-12-52-07-940I1_1423_896.Png": 1,
    "2018-03-28-12-52-07-940I1_143_0.Png": 1,
    "2018-03-28-12-52-07-940I1_143_512.Png": 1,
    "2018-03-28-12-52-07-940I1_143_640.Png": 1,
    "2018-03-28-12-52-07-940I1_143_768.Png": 1,
    "2018-03-28-12-52-07-940I1_1551_0.Png": 1,
    "2018-03-28-12-52-07-940I1_1551_1024.Png": 1,
    "2018-03-28-12-52-07-940I1_1551_128.Png": 1,
    "2018-03-28-12-52-07-940I1_1551_256.Png": 1,
    "2018-03-28-12-52-07-940I1_1551_384.Png": 1,
    "2018-03-28-12-52-07-940I1_1551_512.Png": 1,
    "2018-03-28-12-52-07-940I1_1551_640.Png": 1,
    "2018-03-28-12-52-07-940I1_1551_768.Png": 1,
    "2018-03-28-12-52-07-940I1_1551_896.Png": 1,
    "2018-03-28-12-52-07-940I1_1679_0.Png": 1,
    "2018-03-28-12-52-07-940I1_1679_1024.Png": 1,
    "2018-03-28-12-52-07-940I1_1679_128.Png": 1,
    "2018-03-28-12-52-07-940I1_1679_256.Png": 1,
    "2018-03-28-12-52-07-940I1_1679_384.Png": 1,
    "2018-03-28-12-52-07-940I1_1679_512.Png": 1,
    "2018-03-28-12-52-07-940I1_1679_640.Png": 1,
    "2018-03-28-12-52-07-940I1_1679_768.Png": 1,
    "2018-03-28-12-52-07-940I1_1679_896.Png": 1,
    "2018-03-28-12-52-07-940I1_1807_0.Png": 1,
    "2018-03-28-12-52-07-940I1_1807_128.Png": 1,
    "2018-03-28-12-52-07-940I1_1807_256.Png": 1,
    "2018-03-28-12-52-07-940I1_1807_384.Png": 1,
    "2018-03-28-12-52-07-940I1_1807_512.Png": 1,
    "2018-03-28-12-52-07-940I1_1807_640.Png": 1,
    "2018-03-28-12-52-07-940I1_1807_768.Png": 1,
    "2018-03-28-12-52-07-940I1_1807_896.Png": 1,
    "2018-03-28-12-52-07-940I1_1935_128.Png": 1,
    "2018-03-28-12-52-07-940I1_1935_256.Png": 1,
    "2018-03-28-12-52-07-940I1_1935_384.Png": 1,
    "2018-03-28-12-52-07-940I1_1935_512.Png": 1,
    "2018-03-28-12-52-07-940I1_2063_128.Png": 1,
    "2018-03-28-12-52-07-940I1_2063_256.Png": 1,
    "2018-03-28-12-52-07-940I1_2063_384.Png": 1,
    "2018-03-28-12-52-07-940I1_2063_512.Png": 1,
    "2018-03-28-12-52-07-940I1_271_0.Png": 1,
    "2018-03-28-12-52-07-940I1_271_128.Png": 1,
    "2018-03-28-12-52-07-940I1_271_256.Png": 1,
    "2018-03-28-12-52-07-940I1_271_512.Png": 1,
    "2018-03-28-12-52-07-940I1_271_640.Png": 1,
    "2018-03-28-12-52-07-940I1_271_768.Png": 1,
    "2018-03-28-12-52-07-940I1_399_0.Png": 1,
    "2018-03-28-12-52-07-940I1_399_1024.Png": 1,
    "2018-03-28-12-52-07-940I1_399_128.Png": 1,
    "2018-03-28-12-52-07-940I1_399_256.Png": 1,
    "2018-03-28-12-52-07-940I1_399_384.Png": 1,
    "2018-03-28-12-52-07-940I1_399_512.Png": 1,
    "2018-03-28-12-52-07-940I1_399_640.Png": 1,
    "2018-03-28-12-52-07-940I1_399_768.Png": 1,
    "2018-03-28-12-52-07-940I1_399_896.Png": 1,
    "2018-03-28-12-52-07-940I1_527_0.Png": 1,
    "2018-03-28-12-52-07-940I1_527_1024.Png": 1,
    "2018-03-28-12-52-07-940I1_527_1152.Png": 1,
    "2018-03-28-12-52-07-940I1_527_128.Png": 1,
    "2018-03-28-12-52-07-940I1_527_1280.Png": 1,
    "2018-03-28-12-52-07-940I1_527_256.Png": 1,
    "2018-03-28-12-52-07-940I1_527_384.Png": 1,
    "2018-03-28-12-52-07-940I1_527_512.Png": 1,
    "2018-03-28-12-52-07-940I1_527_640.Png": 1,
    "2018-03-28-12-52-07-940I1_527_768.Png": 1,
    "2018-03-28-12-52-07-940I1_527_896.Png": 1,
    "2018-03-28-12-52-07-940I1_655_0.Png": 1,
    "2018-03-28-12-52-07-940I1_655_1024.Png": 1,
    "2018-03-28-12-52-07-940I1_655_1152.Png": 1,
    "2018-03-28-12-52-07-940I1_655_128.Png": 1,
    "2018-03-28-12-52-07-940I1_655_1280.Png": 1,
    "2018-03-28-12-52-07-940I1_655_256.Png": 1,
    "2018-03-28-12-52-07-940I1_655_384.Png": 1,
    "2018-03-28-12-52-07-940I1_655_512.Png": 1,
    "2018-03-28-12-52-07-940I1_655_640.Png": 1,
    "2018-03-28-12-52-07-940I1_655_768.Png": 1,
    "2018-03-28-12-52-07-940I1_655_896.Png": 1,
    "2018-03-28-12-52-07-940I1_783_0.Png": 1,
    "2018-03-28-12-52-07-940I1_783_1024.Png": 1,
    "2018-03-28-12-52-07-940I1_783_1152.Png": 1,
    "2018-03-28-12-52-07-940I1_783_128.Png": 1,
    "2018-03-28-12-52-07-940I1_783_1280.Png": 1,
    "2018-03-28-12-52-07-940I1_783_256.Png": 1,
    "2018-03-28-12-52-07-940I1_783_384.Png": 1,
    "2018-03-28-12-52-07-940I1_783_512.Png": 1,
    "2018-03-28-12-52-07-940I1_783_640.Png": 1,
    "2018-03-28-12-52-07-940I1_783_768.Png": 1,
    "2018-03-28-12-52-07-940I1_783_896.Png": 1,
    "2018-03-28-12-52-07-940I1_911_0.Png": 1,
    "2018-03-28-12-52-07-940I1_911_1024.Png": 1,
    "2018-03-28-12-52-07-940I1_911_1152.Png": 1,
    "2018-03-28-12-52-07-940I1_911_128.Png": 1,
    "2018-03-28-12-52-07-940I1_911_1280.Png": 1,
    "2018-03-28-12-52-07-940I1_911_256.Png": 1,
    "2018-03-28-12-52-07-940I1_911_384.Png": 1,
    "2018-03-28-12-52-07-940I1_911_512.Png": 1,
    "2018-03-28-12-52-07-940I1_911_640.Png": 1,
    "2018-03-28-12-52-07-940I1_911_768.Png": 1,
    "2018-03-28-12-52-07-940I1_911_896.Png": 1,
    "2018-03-31-01-50-10-547I1_1055_1600.Png": 0,
    "2018-03-31-01-50-10-547I1_1055_1728.Png": 0,
    "2018-03-31-01-50-10-547I1_1055_1856.Png": 0,
    "2018-03-31-01-50-10-547I1_1055_1984.Png": 0,
    "2018-03-31-01-50-10-547I1_1055_2112.Png": 0,
    "2018-03-31-01-50-10-547I1_1055_2240.Png": 0,
    "2018-03-31-01-50-10-547I1_1055_2368.Png": 0,
    "2018-03-31-01-50-10-547I1_1055_2496.Png": 0,
    "2018-03-31-01-50-10-547I1_1055_2624.Png": 0,
    "2018-03-31-01-50-10-547I1_1183_1600.Png": 0,
    "2018-03-31-01-50-10-547I1_1183_1728.Png": 0,
    "2018-03-31-01-50-10-547I1_1183_1856.Png": 0,
    "2018-03-31-01-50-10-547I1_1183_1984.Png": 0,
    "2018-03-31-01-50-10-547I1_1183_2112.Png": 0,
    "2018-03-31-01-50-10-547I1_1183_2240.Png": 0,
    "2018-03-31-01-50-10-547I1_1183_2368.Png": 0,
    "2018-03-31-01-50-10-547I1_1183_2496.Png": 0,
    "2018-03-31-01-50-10-547I1_1183_2624.Png": 0,
    "2018-03-31-01-50-10-547I1_1311_1728.Png": 0,
    "2018-03-31-01-50-10-547I1_1311_1856.Png": 0,
    "2018-03-31-01-50-10-547I1_1311_1984.Png": 0,
    "2018-03-31-01-50-10-547I1_1311_2112.Png": 0,
    "2018-03-31-01-50-10-547I1_1311_2240.Png": 0,
    "2018-03-31-01-50-10-547I1_1311_2368.Png": 0,
    "2018-03-31-01-50-10-547I1_1311_2496.Png": 0,
    "2018-03-31-01-50-10-547I1_1311_2624.Png": 0,
    "2018-03-31-01-50-10-547I1_1439_1472.Png": 0,
    "2018-03-31-01-50-10-547I1_1439_1600.Png": 0,
    "2018-03-31-01-50-10-547I1_1439_1728.Png": 0,
    "2018-03-31-01-50-10-547I1_1439_1856.Png": 0,
    "2018-03-31-01-50-10-547I1_1439_1984.Png": 0,
    "2018-03-31-01-50-10-547I1_1439_2112.Png": 0,
    "2018-03-31-01-50-10-547I1_1439_2240.Png": 0,
    "2018-03-31-01-50-10-547I1_1439_2368.Png": 0,
    "2018-03-31-01-50-10-547I1_1439_2496.Png": 0,
    "2018-03-31-01-50-10-547I1_1567_1600.Png": 0,
    "2018-03-31-01-50-10-547I1_1567_1728.Png": 0,
    "2018-03-31-01-50-10-547I1_1567_1856.Png": 0,
    "2018-03-31-01-50-10-547I1_1567_1984.Png": 0,
    "2018-03-31-01-50-10-547I1_1567_2112.Png": 0,
    "2018-03-31-01-50-10-547I1_1567_2240.Png": 0,
    "2018-03-31-01-50-10-547I1_1567_2368.Png": 0,
    "2018-03-31-01-50-10-547I1_1567_2496.Png": 0,
    "2018-03-31-01-50-10-547I1_159_2240.Png": 0,
    "2018-03-31-01-50-10-547I1_159_2368.Png": 0,
    "2018-03-31-01-50-10-547I1_159_2496.Png": 0,
    "2018-03-31-01-50-10-547I1_1695_1600.Png": 0,
    "2018-03-31-01-50-10-547I1_1695_1728.Png": 0,
    "2018-03-31-01-50-10-547I1_1695_1856.Png": 0,
    "2018-03-31-01-50-10-547I1_1695_1984.Png": 0,
    "2018-03-31-01-50-10-547I1_1695_2112.Png": 0,
    "2018-03-31-01-50-10-547I1_1695_2240.Png": 0,
    "2018-03-31-01-50-10-547I1_1695_2368.Png": 0,
    "2018-03-31-01-50-10-547I1_1823_1728.Png": 0,
    "2018-03-31-01-50-10-547I1_1823_1856.Png": 0,
    "2018-03-31-01-50-10-547I1_1823_1984.Png": 0,
    "2018-03-31-01-50-10-547I1_1823_2240.Png": 0,
    "2018-03-31-01-50-10-547I1_287_1728.Png": 0,
    "2018-03-31-01-50-10-547I1_287_1856.Png": 0,
    "2018-03-31-01-50-10-547I1_287_2240.Png": 0,
    "2018-03-31-01-50-10-547I1_287_2368.Png": 0,
    "2018-03-31-01-50-10-547I1_287_2496.Png": 0,
    "2018-03-31-01-50-10-547I1_415_1728.Png": 0,
    "2018-03-31-01-50-10-547I1_415_1856.Png": 0,
    "2018-03-31-01-50-10-547I1_415_1984.Png": 0,
    "2018-03-31-01-50-10-547I1_415_2112.Png": 0,
    "2018-03-31-01-50-10-547I1_415_2240.Png": 0,
    "2018-03-31-01-50-10-547I1_415_2368.Png": 0,
    "2018-03-31-01-50-10-547I1_415_2496.Png": 0,
    "2018-03-31-01-50-10-547I1_415_2624.Png": 0,
    "2018-03-31-01-50-10-547I1_543_1600.Png": 0,
    "2018-03-31-01-50-10-547I1_543_1728.Png": 0,
    "2018-03-31-01-50-10-547I1_543_1856.Png": 0,
    "2018-03-31-01-50-10-547I1_543_1984.Png": 0,
    "2018-03-31-01-50-10-547I1_543_2112.Png": 0,
    "2018-03-31-01-50-10-547I1_543_2240.Png": 0,
    "2018-03-31-01-50-10-547I1_543_2368.Png": 0,
    "2018-03-31-01-50-10-547I1_543_2496.Png": 0,
    "2018-03-31-01-50-10-547I1_543_2624.Png": 0,
    "2018-03-31-01-50-10-547I1_671_1600.Png": 0,
    "2018-03-31-01-50-10-547I1_671_1728.Png": 0,
    "2018-03-31-01-50-10-547I1_671_1856.Png": 0,
    "2018-03-31-01-50-10-547I1_671_1984.Png": 0,
    "2018-03-31-01-50-10-547I1_671_2112.Png": 0,
    "2018-03-31-01-50-10-547I1_671_2240.Png": 0,
    "2018-03-31-01-50-10-547I1_671_2368.Png": 0,
    "2018-03-31-01-50-10-547I1_671_2496.Png": 0,
    "2018-03-31-01-50-10-547I1_671_2624.Png": 0,
    "2018-03-31-01-50-10-547I1_799_1600.Png": 0,
    "2018-03-31-01-50-10-547I1_799_1728.Png": 0,
    "2018-03-31-01-50-10-547I1_799_1856.Png": 0,
    "2018-03-31-01-50-10-547I1_799_1984.Png": 0,
    "2018-03-31-01-50-10-547I1_799_2112.Png": 0,
    "2018-03-31-01-50-10-547I1_799_2240.Png": 0,
    "2018-03-31-01-50-10-547I1_799_2368.Png": 0,
    "2018-03-31-01-50-10-547I1_799_2496.Png": 0,
    "2018-03-31-01-50-10-547I1_799_2624.Png": 0,
    "2018-03-31-01-50-10-547I1_927_1600.Png": 0,
    "2018-03-31-01-50-10-547I1_927_1728.Png": 0,
    "2018-03-31-01-50-10-547I1_927_1856.Png": 0,
    "2018-03-31-01-50-10-547I1_927_1984.Png": 0,
    "2018-03-31-01-50-10-547I1_927_2112.Png": 0,
    "2018-03-31-01-50-10-547I1_927_2240.Png": 0,
    "2018-03-31-01-50-10-547I1_927_2368.Png": 0,
    "2018-03-31-01-50-10-547I1_927_2496.Png": 0,
    "2018-03-31-01-50-10-547I1_927_2624.Png": 0,
    "2018-04-01-16-52-12-255I2_1067_1087.Png": 1,
    "2018-04-01-16-52-12-255I2_1067_1215.Png": 1,
    "2018-04-01-16-52-12-255I2_1067_1343.Png": 1,
    "2018-04-01-16-52-12-255I2_1067_191.Png": 1,
    "2018-04-01-16-52-12-255I2_1067_319.Png": 1,
    "2018-04-01-16-52-12-255I2_1067_447.Png": 1,
    "2018-04-01-16-52-12-255I2_1067_575.Png": 1,
    "2018-04-01-16-52-12-255I2_1067_703.Png": 1,
    "2018-04-01-16-52-12-255I2_1067_831.Png": 1,
    "2018-04-01-16-52-12-255I2_1067_959.Png": 1,
    "2018-04-01-16-52-12-255I2_1195_1087.Png": 1,
    "2018-04-01-16-52-12-255I2_1195_1215.Png": 1,
    "2018-04-01-16-52-12-255I2_1195_319.Png": 1,
    "2018-04-01-16-52-12-255I2_1195_447.Png": 1,
    "2018-04-01-16-52-12-255I2_1195_575.Png": 1,
    "2018-04-01-16-52-12-255I2_1195_703.Png": 1,
    "2018-04-01-16-52-12-255I2_1195_831.Png": 1,
    "2018-04-01-16-52-12-255I2_1195_959.Png": 1,
    "2018-04-01-16-52-12-255I2_1323_1087.Png": 1,
    "2018-04-01-16-52-12-255I2_1323_1215.Png": 1,
    "2018-04-01-16-52-12-255I2_1323_319.Png": 1,
    "2018-04-01-16-52-12-255I2_1323_447.Png": 1,
    "2018-04-01-16-52-12-255I2_1323_575.Png": 1,
    "2018-04-01-16-52-12-255I2_1323_703.Png": 1,
    "2018-04-01-16-52-12-255I2_1323_831.Png": 1,
    "2018-04-01-16-52-12-255I2_1323_959.Png": 1,
    "2018-04-01-16-52-12-255I2_1451_1087.Png": 1,
    "2018-04-01-16-52-12-255I2_1451_1215.Png": 1,
    "2018-04-01-16-52-12-255I2_1451_319.Png": 1,
    "2018-04-01-16-52-12-255I2_1451_447.Png": 1,
    "2018-04-01-16-52-12-255I2_1451_575.Png": 1,
    "2018-04-01-16-52-12-255I2_1451_703.Png": 1,
    "2018-04-01-16-52-12-255I2_1451_831.Png": 1,
    "2018-04-01-16-52-12-255I2_1451_959.Png": 1,
    "2018-04-01-16-52-12-255I2_1579_1087.Png": 1,
    "2018-04-01-16-52-12-255I2_1579_319.Png": 1,
    "2018-04-01-16-52-12-255I2_1579_447.Png": 1,
    "2018-04-01-16-52-12-255I2_1579_575.Png": 1,
    "2018-04-01-16-52-12-255I2_1579_703.Png": 1,
    "2018-04-01-16-52-12-255I2_1579_831.Png": 1,
    "2018-04-01-16-52-12-255I2_1579_959.Png": 1,
    "2018-04-01-16-52-12-255I2_1707_1087.Png": 1,
    "2018-04-01-16-52-12-255I2_1707_319.Png": 1,
    "2018-04-01-16-52-12-255I2_1707_447.Png": 1,
    "2018-04-01-16-52-12-255I2_1707_575.Png": 1,
    "2018-04-01-16-52-12-255I2_1707_703.Png": 1,
    "2018-04-01-16-52-12-255I2_1707_831.Png": 1,
    "2018-04-01-16-52-12-255I2_1707_959.Png": 1,
    "2018-04-01-16-52-12-255I2_1835_319.Png": 1,
    "2018-04-01-16-52-12-255I2_1835_447.Png": 1,
    "2018-04-01-16-52-12-255I2_1835_575.Png": 1,
    "2018-04-01-16-52-12-255I2_1835_703.Png": 1,
    "2018-04-01-16-52-12-255I2_1835_831.Png": 1,
    "2018-04-01-16-52-12-255I2_1835_959.Png": 1,
    "2018-04-01-16-52-12-255I2_1963_319.Png": 1,
    "2018-04-01-16-52-12-255I2_1963_447.Png": 1,
    "2018-04-01-16-52-12-255I2_1963_575.Png": 1,
    "2018-04-01-16-52-12-255I2_299_319.Png": 1,
    "2018-04-01-16-52-12-255I2_299_447.Png": 1,
    "2018-04-01-16-52-12-255I2_299_703.Png": 1,
    "2018-04-01-16-52-12-255I2_299_831.Png": 1,
    "2018-04-01-16-52-12-255I2_299_959.Png": 1,
    "2018-04-01-16-52-12-255I2_427_319.Png": 1,
    "2018-04-01-16-52-12-255I2_427_447.Png": 1,
    "2018-04-01-16-52-12-255I2_427_575.Png": 1,
    "2018-04-01-16-52-12-255I2_427_703.Png": 1,
    "2018-04-01-16-52-12-255I2_427_831.Png": 1,
    "2018-04-01-16-52-12-255I2_427_959.Png": 1,
    "2018-04-01-16-52-12-255I2_555_1087.Png": 1,
    "2018-04-01-16-52-12-255I2_555_319.Png": 1,
    "2018-04-01-16-52-12-255I2_555_447.Png": 1,
    "2018-04-01-16-52-12-255I2_555_575.Png": 1,
    "2018-04-01-16-52-12-255I2_555_703.Png": 1,
    "2018-04-01-16-52-12-255I2_555_831.Png": 1,
    "2018-04-01-16-52-12-255I2_555_959.Png": 1,
    "2018-04-01-16-52-12-255I2_683_1087.Png": 1,
    "2018-04-01-16-52-12-255I2_683_1215.Png": 1,
    "2018-04-01-16-52-12-255I2_683_1343.Png": 1,
    "2018-04-01-16-52-12-255I2_683_191.Png": 1,
    "2018-04-01-16-52-12-255I2_683_319.Png": 1,
    "2018-04-01-16-52-12-255I2_683_447.Png": 1,
    "2018-04-01-16-52-12-255I2_683_575.Png": 1,
    "2018-04-01-16-52-12-255I2_683_703.Png": 1,
    "2018-04-01-16-52-12-255I2_683_831.Png": 1,
    "2018-04-01-16-52-12-255I2_683_959.Png": 1,
    "2018-04-01-16-52-12-255I2_811_1087.Png": 1,
    "2018-04-01-16-52-12-255I2_811_1215.Png": 1,
    "2018-04-01-16-52-12-255I2_811_1343.Png": 1,
    "2018-04-01-16-52-12-255I2_811_191.Png": 1,
    "2018-04-01-16-52-12-255I2_811_319.Png": 1,
    "2018-04-01-16-52-12-255I2_811_447.Png": 1,
    "2018-04-01-16-52-12-255I2_811_575.Png": 1,
    "2018-04-01-16-52-12-255I2_811_703.Png": 1,
    "2018-04-01-16-52-12-255I2_811_831.Png": 1,
    "2018-04-01-16-52-12-255I2_811_959.Png": 1,
    "2018-04-01-16-52-12-255I2_939_1087.Png": 1,
    "2018-04-01-16-52-12-255I2_939_1215.Png": 1,
    "2018-04-01-16-52-12-255I2_939_1343.Png": 1,
    "2018-04-01-16-52-12-255I2_939_191.Png": 1,
    "2018-04-01-16-52-12-255I2_939_319.Png": 1,
    "2018-04-01-16-52-12-255I2_939_447.Png": 1,
    "2018-04-01-16-52-12-255I2_939_575.Png": 1,
    "2018-04-01-16-52-12-255I2_939_703.Png": 1,
    "2018-04-01-16-52-12-255I2_939_831.Png": 1,
    "2018-04-01-16-52-12-255I2_939_959.Png": 1,
    "2018-04-04-18-10-26-701I2_1065_1091.Png": 1,
    "2018-04-04-18-10-26-701I2_1065_1219.Png": 1,
    "2018-04-04-18-10-26-701I2_1065_1347.Png": 1,
    "2018-04-04-18-10-26-701I2_1065_195.Png": 1,
    "2018-04-04-18-10-26-701I2_1065_323.Png": 1,
    "2018-04-04-18-10-26-701I2_1065_451.Png": 1,
    "2018-04-04-18-10-26-701I2_1065_579.Png": 0,
    "2018-04-04-18-10-26-701I2_1065_707.Png": 1,
    "2018-04-04-18-10-26-701I2_1065_835.Png": 0,
    "2018-04-04-18-10-26-701I2_1065_963.Png": 1,
    "2018-04-04-18-10-26-701I2_1193_1091.Png": 1,
    "2018-04-04-18-10-26-701I2_1193_1219.Png": 1,
    "2018-04-04-18-10-26-701I2_1193_323.Png": 1,
    "2018-04-04-18-10-26-701I2_1193_451.Png": 1,
    "2018-04-04-18-10-26-701I2_1193_579.Png": 0,
    "2018-04-04-18-10-26-701I2_1193_707.Png": 1,
    "2018-04-04-18-10-26-701I2_1193_835.Png": 0,
    "2018-04-04-18-10-26-701I2_1193_963.Png": 1,
    "2018-04-04-18-10-26-701I2_1321_1091.Png": 1,
    "2018-04-04-18-10-26-701I2_1321_1219.Png": 1,
    "2018-04-04-18-10-26-701I2_1321_323.Png": 1,
    "2018-04-04-18-10-26-701I2_1321_451.Png": 1,
    "2018-04-04-18-10-26-701I2_1321_579.Png": 1,
    "2018-04-04-18-10-26-701I2_1321_707.Png": 1,
    "2018-04-04-18-10-26-701I2_1321_835.Png": 1,
    "2018-04-04-18-10-26-701I2_1321_963.Png": 1,
    "2018-04-04-18-10-26-701I2_1449_1091.Png": 1,
    "2018-04-04-18-10-26-701I2_1449_1219.Png": 1,
    "2018-04-04-18-10-26-701I2_1449_323.Png": 1,
    "2018-04-04-18-10-26-701I2_1449_451.Png": 1,
    "2018-04-04-18-10-26-701I2_1449_579.Png": 1,
    "2018-04-04-18-10-26-701I2_1449_707.Png": 1,
    "2018-04-04-18-10-26-701I2_1449_835.Png": 1,
    "2018-04-04-18-10-26-701I2_1449_963.Png": 1,
    "2018-04-04-18-10-26-701I2_1577_1091.Png": 1,
    "2018-04-04-18-10-26-701I2_1577_323.Png": 1,
    "2018-04-04-18-10-26-701I2_1577_451.Png": 1,
    "2018-04-04-18-10-26-701I2_1577_579.Png": 1,
    "2018-04-04-18-10-26-701I2_1577_707.Png": 0,
    "2018-04-04-18-10-26-701I2_1577_835.Png": 1,
    "2018-04-04-18-10-26-701I2_1577_963.Png": 1,
    "2018-04-04-18-10-26-701I2_1705_1091.Png": 1,
    "2018-04-04-18-10-26-701I2_1705_323.Png": 1,
    "2018-04-04-18-10-26-701I2_1705_451.Png": 1,
    "2018-04-04-18-10-26-701I2_1705_579.Png": 1,
    "2018-04-04-18-10-26-701I2_1705_707.Png": 1,
    "2018-04-04-18-10-26-701I2_1705_835.Png": 0,
    "2018-04-04-18-10-26-701I2_1705_963.Png": 1,
    "2018-04-04-18-10-26-701I2_1833_323.Png": 1,
    "2018-04-04-18-10-26-701I2_1833_451.Png": 1,
    "2018-04-04-18-10-26-701I2_1833_579.Png": 1,
    "2018-04-04-18-10-26-701I2_1833_707.Png": 1,
    "2018-04-04-18-10-26-701I2_1833_835.Png": 1,
    "2018-04-04-18-10-26-701I2_1833_963.Png": 1,
    "2018-04-04-18-10-26-701I2_1961_323.Png": 1,
    "2018-04-04-18-10-26-701I2_1961_451.Png": 1,
    "2018-04-04-18-10-26-701I2_1961_579.Png": 1,
    "2018-04-04-18-10-26-701I2_297_323.Png": 1,
    "2018-04-04-18-10-26-701I2_297_451.Png": 1,
    "2018-04-04-18-10-26-701I2_297_579.Png": 1,
    "2018-04-04-18-10-26-701I2_297_707.Png": 1,
    "2018-04-04-18-10-26-701I2_297_835.Png": 1,
    "2018-04-04-18-10-26-701I2_297_963.Png": 1,
    "2018-04-04-18-10-26-701I2_425_323.Png": 1,
    "2018-04-04-18-10-26-701I2_425_451.Png": 1,
    "2018-04-04-18-10-26-701I2_425_579.Png": 1,
    "2018-04-04-18-10-26-701I2_425_707.Png": 1,
    "2018-04-04-18-10-26-701I2_425_835.Png": 1,
    "2018-04-04-18-10-26-701I2_425_963.Png": 1,
    "2018-04-04-18-10-26-701I2_553_1091.Png": 1,
    "2018-04-04-18-10-26-701I2_553_1219.Png": 1,
    "2018-04-04-18-10-26-701I2_553_323.Png": 1,
    "2018-04-04-18-10-26-701I2_553_451.Png": 1,
    "2018-04-04-18-10-26-701I2_553_579.Png": 1,
    "2018-04-04-18-10-26-701I2_553_707.Png": 1,
    "2018-04-04-18-10-26-701I2_553_835.Png": 1,
    "2018-04-04-18-10-26-701I2_553_963.Png": 1,
    "2018-04-04-18-10-26-701I2_681_1091.Png": 1,
    "2018-04-04-18-10-26-701I2_681_1219.Png": 1,
    "2018-04-04-18-10-26-701I2_681_1347.Png": 1,
    "2018-04-04-18-10-26-701I2_681_195.Png": 1,
    "2018-04-04-18-10-26-701I2_681_323.Png": 1,
    "2018-04-04-18-10-26-701I2_681_451.Png": 1,
    "2018-04-04-18-10-26-701I2_681_579.Png": 1,
    "2018-04-04-18-10-26-701I2_681_707.Png": 1,
    "2018-04-04-18-10-26-701I2_681_835.Png": 1,
    "2018-04-04-18-10-26-701I2_681_963.Png": 1,
    "2018-04-04-18-10-26-701I2_809_1091.Png": 1,
    "2018-04-04-18-10-26-701I2_809_1219.Png": 1,
    "2018-04-04-18-10-26-701I2_809_1347.Png": 1,
    "2018-04-04-18-10-26-701I2_809_195.Png": 1,
    "2018-04-04-18-10-26-701I2_809_323.Png": 1,
    "2018-04-04-18-10-26-701I2_809_451.Png": 1,
    "2018-04-04-18-10-26-701I2_809_579.Png": 1,
    "2018-04-04-18-10-26-701I2_809_707.Png": 1,
    "2018-04-04-18-10-26-701I2_809_835.Png": 1,
    "2018-04-04-18-10-26-701I2_809_963.Png": 1,
    "2018-04-04-18-10-26-701I2_937_1091.Png": 1,
    "2018-04-04-18-10-26-701I2_937_1219.Png": 1,
    "2018-04-04-18-10-26-701I2_937_1347.Png": 1,
    "2018-04-04-18-10-26-701I2_937_195.Png": 1,
    "2018-04-04-18-10-26-701I2_937_323.Png": 1,
    "2018-04-04-18-10-26-701I2_937_451.Png": 1,
    "2018-04-04-18-10-26-701I2_937_579.Png": 1,
    "2018-04-04-18-10-26-701I2_937_707.Png": 1,
    "2018-04-04-18-10-26-701I2_937_835.Png": 0,
    "2018-04-04-18-10-26-701I2_937_963.Png": 1,
    "2018-04-05-07-10-27-329I1_1061_1600.Png": 1,
    "2018-04-05-07-10-27-329I1_1061_1728.Png": 0,
    "2018-04-05-07-10-27-329I1_1061_1856.Png": 0,
    "2018-04-05-07-10-27-329I1_1061_1984.Png": 0,
    "2018-04-05-07-10-27-329I1_1061_2112.Png": 0,
    "2018-04-05-07-10-27-329I1_1061_2240.Png": 0,
    "2018-04-05-07-10-27-329I1_1061_2368.Png": 0,
    "2018-04-05-07-10-27-329I1_1061_2496.Png": 0,
    "2018-04-05-07-10-27-329I1_1061_2624.Png": 0,
    "2018-04-05-07-10-27-329I1_1189_1600.Png": 0,
    "2018-04-05-07-10-27-329I1_1189_1728.Png": 0,
    "2018-04-05-07-10-27-329I1_1189_1856.Png": 0,
    "2018-04-05-07-10-27-329I1_1189_1984.Png": 0,
    "2018-04-05-07-10-27-329I1_1189_2112.Png": 0,
    "2018-04-05-07-10-27-329I1_1189_2240.Png": 0,
    "2018-04-05-07-10-27-329I1_1189_2368.Png": 0,
    "2018-04-05-07-10-27-329I1_1189_2496.Png": 0,
    "2018-04-05-07-10-27-329I1_1189_2624.Png": 0,
    "2018-04-05-07-10-27-329I1_1317_1728.Png": 0,
    "2018-04-05-07-10-27-329I1_1317_1856.Png": 0,
    "2018-04-05-07-10-27-329I1_1317_1984.Png": 0,
    "2018-04-05-07-10-27-329I1_1317_2112.Png": 0,
    "2018-04-05-07-10-27-329I1_1317_2240.Png": 0,
    "2018-04-05-07-10-27-329I1_1317_2368.Png": 0,
    "2018-04-05-07-10-27-329I1_1317_2496.Png": 0,
    "2018-04-05-07-10-27-329I1_1317_2624.Png": 0,
    "2018-04-05-07-10-27-329I1_1445_1472.Png": 0,
    "2018-04-05-07-10-27-329I1_1445_1600.Png": 0,
    "2018-04-05-07-10-27-329I1_1445_1728.Png": 0,
    "2018-04-05-07-10-27-329I1_1445_1856.Png": 0,
    "2018-04-05-07-10-27-329I1_1445_1984.Png": 0,
    "2018-04-05-07-10-27-329I1_1445_2112.Png": 0,
    "2018-04-05-07-10-27-329I1_1445_2240.Png": 0,
    "2018-04-05-07-10-27-329I1_1445_2368.Png": 0,
    "2018-04-05-07-10-27-329I1_1445_2496.Png": 0,
    "2018-04-05-07-10-27-329I1_1573_1600.Png": 0,
    "2018-04-05-07-10-27-329I1_1573_1728.Png": 0,
    "2018-04-05-07-10-27-329I1_1573_1856.Png": 0,
    "2018-04-05-07-10-27-329I1_1573_1984.Png": 0,
    "2018-04-05-07-10-27-329I1_1573_2112.Png": 0,
    "2018-04-05-07-10-27-329I1_1573_2240.Png": 0,
    "2018-04-05-07-10-27-329I1_1573_2368.Png": 0,
    "2018-04-05-07-10-27-329I1_1573_2496.Png": 0,
    "2018-04-05-07-10-27-329I1_165_2240.Png": 0,
    "2018-04-05-07-10-27-329I1_165_2368.Png": 0,
    "2018-04-05-07-10-27-329I1_165_2496.Png": 0,
    "2018-04-05-07-10-27-329I1_1701_1600.Png": 0,
    "2018-04-05-07-10-27-329I1_1701_1728.Png": 0,
    "2018-04-05-07-10-27-329I1_1701_1856.Png": 0,
    "2018-04-05-07-10-27-329I1_1701_1984.Png": 0,
    "2018-04-05-07-10-27-329I1_1701_2112.Png": 0,
    "2018-04-05-07-10-27-329I1_1701_2240.Png": 0,
    "2018-04-05-07-10-27-329I1_1701_2368.Png": 1,
    "2018-04-05-07-10-27-329I1_1829_1728.Png": 0,
    "2018-04-05-07-10-27-329I1_1829_1856.Png": 0,
    "2018-04-05-07-10-27-329I1_1829_1984.Png": 0,
    "2018-04-05-07-10-27-329I1_1829_2240.Png": 0,
    "2018-04-05-07-10-27-329I1_293_1728.Png": 0,
    "2018-04-05-07-10-27-329I1_293_1856.Png": 0,
    "2018-04-05-07-10-27-329I1_293_2240.Png": 0,
    "2018-04-05-07-10-27-329I1_293_2368.Png": 0,
    "2018-04-05-07-10-27-329I1_293_2496.Png": 0,
    "2018-04-05-07-10-27-329I1_421_1728.Png": 0,
    "2018-04-05-07-10-27-329I1_421_1856.Png": 0,
    "2018-04-05-07-10-27-329I1_421_1984.Png": 0,
    "2018-04-05-07-10-27-329I1_421_2112.Png": 0,
    "2018-04-05-07-10-27-329I1_421_2240.Png": 0,
    "2018-04-05-07-10-27-329I1_421_2368.Png": 0,
    "2018-04-05-07-10-27-329I1_421_2496.Png": 0,
    "2018-04-05-07-10-27-329I1_421_2624.Png": 0,
    "2018-04-05-07-10-27-329I1_549_1600.Png": 0,
    "2018-04-05-07-10-27-329I1_549_1728.Png": 0,
    "2018-04-05-07-10-27-329I1_549_1856.Png": 0,
    "2018-04-05-07-10-27-329I1_549_1984.Png": 0,
    "2018-04-05-07-10-27-329I1_549_2112.Png": 0,
    "2018-04-05-07-10-27-329I1_549_2240.Png": 0,
    "2018-04-05-07-10-27-329I1_549_2368.Png": 0,
    "2018-04-05-07-10-27-329I1_549_2496.Png": 0,
    "2018-04-05-07-10-27-329I1_549_2624.Png": 0,
    "2018-04-05-07-10-27-329I1_677_1600.Png": 0,
    "2018-04-05-07-10-27-329I1_677_1728.Png": 0,
    "2018-04-05-07-10-27-329I1_677_1856.Png": 0,
    "2018-04-05-07-10-27-329I1_677_1984.Png": 0,
    "2018-04-05-07-10-27-329I1_677_2112.Png": 0,
    "2018-04-05-07-10-27-329I1_677_2240.Png": 0,
    "2018-04-05-07-10-27-329I1_677_2368.Png": 0,
    "2018-04-05-07-10-27-329I1_677_2496.Png": 0,
    "2018-04-05-07-10-27-329I1_677_2624.Png": 0,
    "2018-04-05-07-10-27-329I1_805_1600.Png": 0,
    "2018-04-05-07-10-27-329I1_805_1728.Png": 0,
    "2018-04-05-07-10-27-329I1_805_1856.Png": 0,
    "2018-04-05-07-10-27-329I1_805_1984.Png": 0,
    "2018-04-05-07-10-27-329I1_805_2112.Png": 0,
    "2018-04-05-07-10-27-329I1_805_2240.Png": 0,
    "2018-04-05-07-10-27-329I1_805_2368.Png": 0,
    "2018-04-05-07-10-27-329I1_805_2496.Png": 0,
    "2018-04-05-07-10-27-329I1_805_2624.Png": 0,
    "2018-04-05-07-10-27-329I1_933_1600.Png": 0,
    "2018-04-05-07-10-27-329I1_933_1728.Png": 0,
    "2018-04-05-07-10-27-329I1_933_1856.Png": 0,
    "2018-04-05-07-10-27-329I1_933_1984.Png": 0,
    "2018-04-05-07-10-27-329I1_933_2112.Png": 0,
    "2018-04-05-07-10-27-329I1_933_2240.Png": 0,
    "2018-04-05-07-10-27-329I1_933_2368.Png": 0,
    "2018-04-05-07-10-27-329I1_933_2496.Png": 0,
    "2018-04-05-07-10-27-329I1_933_2624.Png": 0,
    "2018-04-07-06-10-29-657I2_1069_1077.Png": 1,
    "2018-04-07-06-10-29-657I2_1069_1205.Png": 1,
    "2018-04-07-06-10-29-657I2_1069_1333.Png": 1,
    "2018-04-07-06-10-29-657I2_1069_181.Png": 1,
    "2018-04-07-06-10-29-657I2_1069_309.Png": 1,
    "2018-04-07-06-10-29-657I2_1069_437.Png": 1,
    "2018-04-07-06-10-29-657I2_1069_565.Png": 1,
    "2018-04-07-06-10-29-657I2_1069_693.Png": 1,
    "2018-04-07-06-10-29-657I2_1069_821.Png": 1,
    "2018-04-07-06-10-29-657I2_1069_949.Png": 1,
    "2018-04-07-06-10-29-657I2_1197_1077.Png": 1,
    "2018-04-07-06-10-29-657I2_1197_1205.Png": 1,
    "2018-04-07-06-10-29-657I2_1197_309.Png": 1,
    "2018-04-07-06-10-29-657I2_1197_437.Png": 1,
    "2018-04-07-06-10-29-657I2_1197_565.Png": 1,
    "2018-04-07-06-10-29-657I2_1197_693.Png": 1,
    "2018-04-07-06-10-29-657I2_1197_821.Png": 1,
    "2018-04-07-06-10-29-657I2_1197_949.Png": 1,
    "2018-04-07-06-10-29-657I2_1325_1077.Png": 1,
    "2018-04-07-06-10-29-657I2_1325_1205.Png": 1,
    "2018-04-07-06-10-29-657I2_1325_309.Png": 1,
    "2018-04-07-06-10-29-657I2_1325_437.Png": 1,
    "2018-04-07-06-10-29-657I2_1325_565.Png": 1,
    "2018-04-07-06-10-29-657I2_1325_693.Png": 1,
    "2018-04-07-06-10-29-657I2_1325_821.Png": 1,
    "2018-04-07-06-10-29-657I2_1325_949.Png": 1,
    "2018-04-07-06-10-29-657I2_1453_1077.Png": 1,
    "2018-04-07-06-10-29-657I2_1453_1205.Png": 1,
    "2018-04-07-06-10-29-657I2_1453_309.Png": 1,
    "2018-04-07-06-10-29-657I2_1453_437.Png": 1,
    "2018-04-07-06-10-29-657I2_1453_565.Png": 1,
    "2018-04-07-06-10-29-657I2_1453_693.Png": 1,
    "2018-04-07-06-10-29-657I2_1453_821.Png": 1,
    "2018-04-07-06-10-29-657I2_1453_949.Png": 1,
    "2018-04-07-06-10-29-657I2_1581_1077.Png": 1,
    "2018-04-07-06-10-29-657I2_1581_309.Png": 1,
    "2018-04-07-06-10-29-657I2_1581_437.Png": 1,
    "2018-04-07-06-10-29-657I2_1581_565.Png": 1,
    "2018-04-07-06-10-29-657I2_1581_693.Png": 1,
    "2018-04-07-06-10-29-657I2_1581_821.Png": 1,
    "2018-04-07-06-10-29-657I2_1581_949.Png": 1,
    "2018-04-07-06-10-29-657I2_1709_1077.Png": 1,
    "2018-04-07-06-10-29-657I2_1709_309.Png": 1,
    "2018-04-07-06-10-29-657I2_1709_437.Png": 1,
    "2018-04-07-06-10-29-657I2_1709_565.Png": 1,
    "2018-04-07-06-10-29-657I2_1709_693.Png": 1,
    "2018-04-07-06-10-29-657I2_1709_821.Png": 1,
    "2018-04-07-06-10-29-657I2_1709_949.Png": 1,
    "2018-04-07-06-10-29-657I2_1837_309.Png": 1,
    "2018-04-07-06-10-29-657I2_1837_437.Png": 1,
    "2018-04-07-06-10-29-657I2_1837_565.Png": 1,
    "2018-04-07-06-10-29-657I2_1837_693.Png": 0,
    "2018-04-07-06-10-29-657I2_1837_821.Png": 1,
    "2018-04-07-06-10-29-657I2_1837_949.Png": 1,
    "2018-04-07-06-10-29-657I2_1965_309.Png": 1,
    "2018-04-07-06-10-29-657I2_1965_437.Png": 1,
    "2018-04-07-06-10-29-657I2_1965_565.Png": 1,
    "2018-04-07-06-10-29-657I2_301_309.Png": 1,
    "2018-04-07-06-10-29-657I2_301_437.Png": 1,
    "2018-04-07-06-10-29-657I2_301_693.Png": 1,
    "2018-04-07-06-10-29-657I2_301_821.Png": 1,
    "2018-04-07-06-10-29-657I2_301_949.Png": 1,
    "2018-04-07-06-10-29-657I2_429_309.Png": 1,
    "2018-04-07-06-10-29-657I2_429_437.Png": 1,
    "2018-04-07-06-10-29-657I2_429_565.Png": 1,
    "2018-04-07-06-10-29-657I2_429_693.Png": 1,
    "2018-04-07-06-10-29-657I2_429_821.Png": 1,
    "2018-04-07-06-10-29-657I2_429_949.Png": 1,
    "2018-04-07-06-10-29-657I2_557_1077.Png": 1,
    "2018-04-07-06-10-29-657I2_557_309.Png": 1,
    "2018-04-07-06-10-29-657I2_557_437.Png": 1,
    "2018-04-07-06-10-29-657I2_557_565.Png": 1,
    "2018-04-07-06-10-29-657I2_557_693.Png": 1,
    "2018-04-07-06-10-29-657I2_557_821.Png": 1,
    "2018-04-07-06-10-29-657I2_557_949.Png": 1,
    "2018-04-07-06-10-29-657I2_685_1077.Png": 1,
    "2018-04-07-06-10-29-657I2_685_1205.Png": 1,
    "2018-04-07-06-10-29-657I2_685_1333.Png": 1,
    "2018-04-07-06-10-29-657I2_685_181.Png": 1,
    "2018-04-07-06-10-29-657I2_685_309.Png": 1,
    "2018-04-07-06-10-29-657I2_685_437.Png": 1,
    "2018-04-07-06-10-29-657I2_685_565.Png": 1,
    "2018-04-07-06-10-29-657I2_685_693.Png": 1,
    "2018-04-07-06-10-29-657I2_685_821.Png": 1,
    "2018-04-07-06-10-29-657I2_685_949.Png": 1,
    "2018-04-07-06-10-29-657I2_813_1077.Png": 1,
    "2018-04-07-06-10-29-657I2_813_1205.Png": 1,
    "2018-04-07-06-10-29-657I2_813_1333.Png": 1,
    "2018-04-07-06-10-29-657I2_813_181.Png": 1,
    "2018-04-07-06-10-29-657I2_813_309.Png": 1,
    "2018-04-07-06-10-29-657I2_813_437.Png": 1,
    "2018-04-07-06-10-29-657I2_813_565.Png": 1,
    "2018-04-07-06-10-29-657I2_813_693.Png": 1,
    "2018-04-07-06-10-29-657I2_813_821.Png": 1,
    "2018-04-07-06-10-29-657I2_813_949.Png": 1,
    "2018-04-07-06-10-29-657I2_941_1077.Png": 1,
    "2018-04-07-06-10-29-657I2_941_1205.Png": 1,
    "2018-04-07-06-10-29-657I2_941_1333.Png": 1,
    "2018-04-07-06-10-29-657I2_941_181.Png": 1,
    "2018-04-07-06-10-29-657I2_941_309.Png": 1,
    "2018-04-07-06-10-29-657I2_941_437.Png": 1,
    "2018-04-07-06-10-29-657I2_941_565.Png": 1,
    "2018-04-07-06-10-29-657I2_941_693.Png": 1,
    "2018-04-07-06-10-29-657I2_941_821.Png": 1,
    "2018-04-07-06-10-29-657I2_941_949.Png": 1,
    "2018-04-08-16-10-22-894I1_1061_1600.Png": 1,
    "2018-04-08-16-10-22-894I1_1061_1728.Png": 1,
    "2018-04-08-16-10-22-894I1_1061_1856.Png": 1,
    "2018-04-08-16-10-22-894I1_1061_1984.Png": 1,
    "2018-04-08-16-10-22-894I1_1061_2112.Png": 1,
    "2018-04-08-16-10-22-894I1_1061_2240.Png": 1,
    "2018-04-08-16-10-22-894I1_1061_2368.Png": 1,
    "2018-04-08-16-10-22-894I1_1061_2496.Png": 1,
    "2018-04-08-16-10-22-894I1_1061_2624.Png": 1,
    "2018-04-08-16-10-22-894I1_1189_1600.Png": 1,
    "2018-04-08-16-10-22-894I1_1189_1728.Png": 1,
    "2018-04-08-16-10-22-894I1_1189_1856.Png": 1,
    "2018-04-08-16-10-22-894I1_1189_1984.Png": 1,
    "2018-04-08-16-10-22-894I1_1189_2112.Png": 1,
    "2018-04-08-16-10-22-894I1_1189_2240.Png": 1,
    "2018-04-08-16-10-22-894I1_1189_2368.Png": 1,
    "2018-04-08-16-10-22-894I1_1189_2496.Png": 1,
    "2018-04-08-16-10-22-894I1_1189_2624.Png": 1,
    "2018-04-08-16-10-22-894I1_1317_1600.Png": 1,
    "2018-04-08-16-10-22-894I1_1317_1728.Png": 1,
    "2018-04-08-16-10-22-894I1_1317_1856.Png": 1,
    "2018-04-08-16-10-22-894I1_1317_1984.Png": 1,
    "2018-04-08-16-10-22-894I1_1317_2112.Png": 1,
    "2018-04-08-16-10-22-894I1_1317_2240.Png": 1,
    "2018-04-08-16-10-22-894I1_1317_2368.Png": 1,
    "2018-04-08-16-10-22-894I1_1317_2496.Png": 1,
    "2018-04-08-16-10-22-894I1_1317_2624.Png": 1,
    "2018-04-08-16-10-22-894I1_1445_1472.Png": 1,
    "2018-04-08-16-10-22-894I1_1445_1600.Png": 1,
    "2018-04-08-16-10-22-894I1_1445_1728.Png": 1,
    "2018-04-08-16-10-22-894I1_1445_1856.Png": 1,
    "2018-04-08-16-10-22-894I1_1445_1984.Png": 1,
    "2018-04-08-16-10-22-894I1_1445_2112.Png": 1,
    "2018-04-08-16-10-22-894I1_1445_2240.Png": 1,
    "2018-04-08-16-10-22-894I1_1445_2368.Png": 1,
    "2018-04-08-16-10-22-894I1_1445_2496.Png": 1,
    "2018-04-08-16-10-22-894I1_1573_1600.Png": 1,
    "2018-04-08-16-10-22-894I1_1573_1728.Png": 1,
    "2018-04-08-16-10-22-894I1_1573_1856.Png": 1,
    "2018-04-08-16-10-22-894I1_1573_1984.Png": 1,
    "2018-04-08-16-10-22-894I1_1573_2112.Png": 1,
    "2018-04-08-16-10-22-894I1_1573_2240.Png": 1,
    "2018-04-08-16-10-22-894I1_1573_2368.Png": 1,
    "2018-04-08-16-10-22-894I1_1573_2496.Png": 1,
    "2018-04-08-16-10-22-894I1_165_1728.Png": 1,
    "2018-04-08-16-10-22-894I1_165_1856.Png": 1,
    "2018-04-08-16-10-22-894I1_165_2240.Png": 1,
    "2018-04-08-16-10-22-894I1_165_2368.Png": 1,
    "2018-04-08-16-10-22-894I1_165_2496.Png": 1,
    "2018-04-08-16-10-22-894I1_1701_1600.Png": 1,
    "2018-04-08-16-10-22-894I1_1701_1728.Png": 1,
    "2018-04-08-16-10-22-894I1_1701_1856.Png": 1,
    "2018-04-08-16-10-22-894I1_1701_1984.Png": 1,
    "2018-04-08-16-10-22-894I1_1701_2112.Png": 1,
    "2018-04-08-16-10-22-894I1_1701_2240.Png": 1,
    "2018-04-08-16-10-22-894I1_1701_2368.Png": 1,
    "2018-04-08-16-10-22-894I1_1701_2496.Png": 1,
    "2018-04-08-16-10-22-894I1_1829_1600.Png": 1,
    "2018-04-08-16-10-22-894I1_1829_1728.Png": 1,
    "2018-04-08-16-10-22-894I1_1829_1856.Png": 1,
    "2018-04-08-16-10-22-894I1_1829_1984.Png": 1,
    "2018-04-08-16-10-22-894I1_1829_2240.Png": 1,
    "2018-04-08-16-10-22-894I1_293_1600.Png": 1,
    "2018-04-08-16-10-22-894I1_293_1728.Png": 1,
    "2018-04-08-16-10-22-894I1_293_1856.Png": 1,
    "2018-04-08-16-10-22-894I1_293_2240.Png": 1,
    "2018-04-08-16-10-22-894I1_293_2368.Png": 1,
    "2018-04-08-16-10-22-894I1_293_2496.Png": 1,
    "2018-04-08-16-10-22-894I1_421_1728.Png": 1,
    "2018-04-08-16-10-22-894I1_421_1856.Png": 1,
    "2018-04-08-16-10-22-894I1_421_1984.Png": 1,
    "2018-04-08-16-10-22-894I1_421_2112.Png": 1,
    "2018-04-08-16-10-22-894I1_421_2240.Png": 1,
    "2018-04-08-16-10-22-894I1_421_2368.Png": 1,
    "2018-04-08-16-10-22-894I1_421_2496.Png": 1,
    "2018-04-08-16-10-22-894I1_421_2624.Png": 1,
    "2018-04-08-16-10-22-894I1_549_1600.Png": 1,
    "2018-04-08-16-10-22-894I1_549_1728.Png": 1,
    "2018-04-08-16-10-22-894I1_549_1856.Png": 1,
    "2018-04-08-16-10-22-894I1_549_1984.Png": 1,
    "2018-04-08-16-10-22-894I1_549_2112.Png": 1,
    "2018-04-08-16-10-22-894I1_549_2240.Png": 1,
    "2018-04-08-16-10-22-894I1_549_2368.Png": 1,
    "2018-04-08-16-10-22-894I1_549_2496.Png": 1,
    "2018-04-08-16-10-22-894I1_549_2624.Png": 1,
    "2018-04-08-16-10-22-894I1_677_1600.Png": 1,
    "2018-04-08-16-10-22-894I1_677_1728.Png": 1,
    "2018-04-08-16-10-22-894I1_677_1856.Png": 1,
    "2018-04-08-16-10-22-894I1_677_1984.Png": 1,
    "2018-04-08-16-10-22-894I1_677_2112.Png": 1,
    "2018-04-08-16-10-22-894I1_677_2240.Png": 1,
    "2018-04-08-16-10-22-894I1_677_2368.Png": 1,
    "2018-04-08-16-10-22-894I1_677_2496.Png": 1,
    "2018-04-08-16-10-22-894I1_677_2624.Png": 1,
    "2018-04-08-16-10-22-894I1_805_1600.Png": 1,
    "2018-04-08-16-10-22-894I1_805_1728.Png": 1,
    "2018-04-08-16-10-22-894I1_805_1856.Png": 1,
    "2018-04-08-16-10-22-894I1_805_1984.Png": 1,
    "2018-04-08-16-10-22-894I1_805_2112.Png": 1,
    "2018-04-08-16-10-22-894I1_805_2240.Png": 1,
    "2018-04-08-16-10-22-894I1_805_2368.Png": 1,
    "2018-04-08-16-10-22-894I1_805_2496.Png": 1,
    "2018-04-08-16-10-22-894I1_805_2624.Png": 1,
    "2018-04-08-16-10-22-894I1_933_1600.Png": 1,
    "2018-04-08-16-10-22-894I1_933_1728.Png": 1,
    "2018-04-08-16-10-22-894I1_933_1856.Png": 1,
    "2018-04-08-16-10-22-894I1_933_1984.Png": 1,
    "2018-04-08-16-10-22-894I1_933_2112.Png": 1,
    "2018-04-08-16-10-22-894I1_933_2240.Png": 1,
    "2018-04-08-16-10-22-894I1_933_2368.Png": 1,
    "2018-04-08-16-10-22-894I1_933_2496.Png": 1,
    "2018-04-08-16-10-22-894I1_933_2624.Png": 1,
    "2018-04-09-16-10-24-082I2_1071_1085.Png": 1,
    "2018-04-09-16-10-24-082I2_1071_1213.Png": 1,
    "2018-04-09-16-10-24-082I2_1071_1341.Png": 1,
    "2018-04-09-16-10-24-082I2_1071_189.Png": 1,
    "2018-04-09-16-10-24-082I2_1071_317.Png": 1,
    "2018-04-09-16-10-24-082I2_1071_445.Png": 1,
    "2018-04-09-16-10-24-082I2_1071_573.Png": 1,
    "2018-04-09-16-10-24-082I2_1071_701.Png": 1,
    "2018-04-09-16-10-24-082I2_1071_829.Png": 1,
    "2018-04-09-16-10-24-082I2_1071_957.Png": 1,
    "2018-04-09-16-10-24-082I2_1199_1085.Png": 1,
    "2018-04-09-16-10-24-082I2_1199_1213.Png": 1,
    "2018-04-09-16-10-24-082I2_1199_317.Png": 1,
    "2018-04-09-16-10-24-082I2_1199_445.Png": 1,
    "2018-04-09-16-10-24-082I2_1199_573.Png": 1,
    "2018-04-09-16-10-24-082I2_1199_701.Png": 1,
    "2018-04-09-16-10-24-082I2_1199_829.Png": 1,
    "2018-04-09-16-10-24-082I2_1199_957.Png": 1,
    "2018-04-09-16-10-24-082I2_1327_1085.Png": 1,
    "2018-04-09-16-10-24-082I2_1327_1213.Png": 1,
    "2018-04-09-16-10-24-082I2_1327_317.Png": 1,
    "2018-04-09-16-10-24-082I2_1327_445.Png": 1,
    "2018-04-09-16-10-24-082I2_1327_573.Png": 1,
    "2018-04-09-16-10-24-082I2_1327_701.Png": 1,
    "2018-04-09-16-10-24-082I2_1327_829.Png": 1,
    "2018-04-09-16-10-24-082I2_1327_957.Png": 1,
    "2018-04-09-16-10-24-082I2_1455_1085.Png": 1,
    "2018-04-09-16-10-24-082I2_1455_1213.Png": 1,
    "2018-04-09-16-10-24-082I2_1455_317.Png": 1,
    "2018-04-09-16-10-24-082I2_1455_445.Png": 1,
    "2018-04-09-16-10-24-082I2_1455_573.Png": 1,
    "2018-04-09-16-10-24-082I2_1455_701.Png": 1,
    "2018-04-09-16-10-24-082I2_1455_829.Png": 1,
    "2018-04-09-16-10-24-082I2_1455_957.Png": 1,
    "2018-04-09-16-10-24-082I2_1583_1085.Png": 1,
    "2018-04-09-16-10-24-082I2_1583_317.Png": 1,
    "2018-04-09-16-10-24-082I2_1583_445.Png": 1,
    "2018-04-09-16-10-24-082I2_1583_573.Png": 1,
    "2018-04-09-16-10-24-082I2_1583_701.Png": 1,
    "2018-04-09-16-10-24-082I2_1583_829.Png": 1,
    "2018-04-09-16-10-24-082I2_1583_957.Png": 1,
    "2018-04-09-16-10-24-082I2_1711_1085.Png": 1,
    "2018-04-09-16-10-24-082I2_1711_317.Png": 1,
    "2018-04-09-16-10-24-082I2_1711_445.Png": 1,
    "2018-04-09-16-10-24-082I2_1711_573.Png": 1,
    "2018-04-09-16-10-24-082I2_1711_701.Png": 1,
    "2018-04-09-16-10-24-082I2_1711_829.Png": 1,
    "2018-04-09-16-10-24-082I2_1711_957.Png": 1,
    "2018-04-09-16-10-24-082I2_1839_317.Png": 1,
    "2018-04-09-16-10-24-082I2_1839_445.Png": 1,
    "2018-04-09-16-10-24-082I2_1839_573.Png": 1,
    "2018-04-09-16-10-24-082I2_1839_701.Png": 1,
    "2018-04-09-16-10-24-082I2_1839_957.Png": 1,
    "2018-04-09-16-10-24-082I2_1967_317.Png": 1,
    "2018-04-09-16-10-24-082I2_1967_445.Png": 1,
    "2018-04-09-16-10-24-082I2_1967_573.Png": 1,
    "2018-04-09-16-10-24-082I2_303_317.Png": 1,
    "2018-04-09-16-10-24-082I2_303_445.Png": 1,
    "2018-04-09-16-10-24-082I2_303_573.Png": 1,
    "2018-04-09-16-10-24-082I2_303_701.Png": 1,
    "2018-04-09-16-10-24-082I2_303_829.Png": 1,
    "2018-04-09-16-10-24-082I2_303_957.Png": 1,
    "2018-04-09-16-10-24-082I2_431_317.Png": 1,
    "2018-04-09-16-10-24-082I2_431_445.Png": 1,
    "2018-04-09-16-10-24-082I2_431_573.Png": 1,
    "2018-04-09-16-10-24-082I2_431_701.Png": 1,
    "2018-04-09-16-10-24-082I2_431_829.Png": 1,
    "2018-04-09-16-10-24-082I2_431_957.Png": 1,
    "2018-04-09-16-10-24-082I2_559_1085.Png": 1,
    "2018-04-09-16-10-24-082I2_559_1213.Png": 1,
    "2018-04-09-16-10-24-082I2_559_317.Png": 1,
    "2018-04-09-16-10-24-082I2_559_445.Png": 1,
    "2018-04-09-16-10-24-082I2_559_573.Png": 1,
    "2018-04-09-16-10-24-082I2_559_701.Png": 1,
    "2018-04-09-16-10-24-082I2_559_829.Png": 1,
    "2018-04-09-16-10-24-082I2_559_957.Png": 1,
    "2018-04-09-16-10-24-082I2_687_1085.Png": 1,
    "2018-04-09-16-10-24-082I2_687_1213.Png": 1,
    "2018-04-09-16-10-24-082I2_687_1341.Png": 1,
    "2018-04-09-16-10-24-082I2_687_189.Png": 1,
    "2018-04-09-16-10-24-082I2_687_317.Png": 1,
    "2018-04-09-16-10-24-082I2_687_445.Png": 1,
    "2018-04-09-16-10-24-082I2_687_573.Png": 1,
    "2018-04-09-16-10-24-082I2_687_701.Png": 1,
    "2018-04-09-16-10-24-082I2_687_829.Png": 1,
    "2018-04-09-16-10-24-082I2_687_957.Png": 1,
    "2018-04-09-16-10-24-082I2_815_1085.Png": 1,
    "2018-04-09-16-10-24-082I2_815_1213.Png": 1,
    "2018-04-09-16-10-24-082I2_815_1341.Png": 1,
    "2018-04-09-16-10-24-082I2_815_189.Png": 1,
    "2018-04-09-16-10-24-082I2_815_317.Png": 1,
    "2018-04-09-16-10-24-082I2_815_445.Png": 1,
    "2018-04-09-16-10-24-082I2_815_573.Png": 1,
    "2018-04-09-16-10-24-082I2_815_701.Png": 1,
    "2018-04-09-16-10-24-082I2_815_829.Png": 1,
    "2018-04-09-16-10-24-082I2_815_957.Png": 1,
    "2018-04-09-16-10-24-082I2_943_1085.Png": 1,
    "2018-04-09-16-10-24-082I2_943_1213.Png": 1,
    "2018-04-09-16-10-24-082I2_943_1341.Png": 1,
    "2018-04-09-16-10-24-082I2_943_189.Png": 1,
    "2018-04-09-16-10-24-082I2_943_317.Png": 1,
    "2018-04-09-16-10-24-082I2_943_445.Png": 1,
    "2018-04-09-16-10-24-082I2_943_573.Png": 1,
    "2018-04-09-16-10-24-082I2_943_701.Png": 1,
    "2018-04-09-16-10-24-082I2_943_829.Png": 1,
    "2018-04-09-16-10-24-082I2_943_957.Png": 1,
    "2018-04-09-20-08-24-254I1_1035_0.Png": 1,
    "2018-04-09-20-08-24-254I1_1035_1024.Png": 1,
    "2018-04-09-20-08-24-254I1_1035_1152.Png": 1,
    "2018-04-09-20-08-24-254I1_1035_128.Png": 1,
    "2018-04-09-20-08-24-254I1_1035_256.Png": 1,
    "2018-04-09-20-08-24-254I1_1035_384.Png": 1,
    "2018-04-09-20-08-24-254I1_1035_512.Png": 1,
    "2018-04-09-20-08-24-254I1_1035_640.Png": 1,
    "2018-04-09-20-08-24-254I1_1035_768.Png": 1,
    "2018-04-09-20-08-24-254I1_1035_896.Png": 1,
    "2018-04-09-20-08-24-254I1_1163_0.Png": 1,
    "2018-04-09-20-08-24-254I1_1163_1024.Png": 1,
    "2018-04-09-20-08-24-254I1_1163_1152.Png": 1,
    "2018-04-09-20-08-24-254I1_1163_128.Png": 1,
    "2018-04-09-20-08-24-254I1_1163_256.Png": 1,
    "2018-04-09-20-08-24-254I1_1163_384.Png": 1,
    "2018-04-09-20-08-24-254I1_1163_512.Png": 1,
    "2018-04-09-20-08-24-254I1_1163_640.Png": 1,
    "2018-04-09-20-08-24-254I1_1163_768.Png": 1,
    "2018-04-09-20-08-24-254I1_1163_896.Png": 1,
    "2018-04-09-20-08-24-254I1_1291_0.Png": 1,
    "2018-04-09-20-08-24-254I1_1291_1024.Png": 1,
    "2018-04-09-20-08-24-254I1_1291_128.Png": 1,
    "2018-04-09-20-08-24-254I1_1291_256.Png": 1,
    "2018-04-09-20-08-24-254I1_1291_384.Png": 1,
    "2018-04-09-20-08-24-254I1_1291_512.Png": 1,
    "2018-04-09-20-08-24-254I1_1291_640.Png": 1,
    "2018-04-09-20-08-24-254I1_1291_768.Png": 1,
    "2018-04-09-20-08-24-254I1_1291_896.Png": 1,
    "2018-04-09-20-08-24-254I1_139_0.Png": 1,
    "2018-04-09-20-08-24-254I1_139_128.Png": 0,
    "2018-04-09-20-08-24-254I1_139_512.Png": 1,
    "2018-04-09-20-08-24-254I1_139_640.Png": 1,
    "2018-04-09-20-08-24-254I1_139_768.Png": 1,
    "2018-04-09-20-08-24-254I1_1419_0.Png": 1,
    "2018-04-09-20-08-24-254I1_1419_1024.Png": 1,
    "2018-04-09-20-08-24-254I1_1419_128.Png": 1,
    "2018-04-09-20-08-24-254I1_1419_256.Png": 1,
    "2018-04-09-20-08-24-254I1_1419_384.Png": 1,
    "2018-04-09-20-08-24-254I1_1419_512.Png": 1,
    "2018-04-09-20-08-24-254I1_1419_640.Png": 1,
    "2018-04-09-20-08-24-254I1_1419_768.Png": 1,
    "2018-04-09-20-08-24-254I1_1419_896.Png": 1,
    "2018-04-09-20-08-24-254I1_1547_0.Png": 1,
    "2018-04-09-20-08-24-254I1_1547_1024.Png": 1,
    "2018-04-09-20-08-24-254I1_1547_128.Png": 1,
    "2018-04-09-20-08-24-254I1_1547_256.Png": 1,
    "2018-04-09-20-08-24-254I1_1547_384.Png": 1,
    "2018-04-09-20-08-24-254I1_1547_512.Png": 1,
    "2018-04-09-20-08-24-254I1_1547_640.Png": 1,
    "2018-04-09-20-08-24-254I1_1547_768.Png": 1,
    "2018-04-09-20-08-24-254I1_1547_896.Png": 1,
    "2018-04-09-20-08-24-254I1_1675_0.Png": 1,
    "2018-04-09-20-08-24-254I1_1675_1024.Png": 1,
    "2018-04-09-20-08-24-254I1_1675_128.Png": 1,
    "2018-04-09-20-08-24-254I1_1675_256.Png": 1,
    "2018-04-09-20-08-24-254I1_1675_384.Png": 1,
    "2018-04-09-20-08-24-254I1_1675_512.Png": 1,
    "2018-04-09-20-08-24-254I1_1675_640.Png": 1,
    "2018-04-09-20-08-24-254I1_1675_768.Png": 1,
    "2018-04-09-20-08-24-254I1_1675_896.Png": 1,
    "2018-04-09-20-08-24-254I1_1803_0.Png": 1,
    "2018-04-09-20-08-24-254I1_1803_128.Png": 1,
    "2018-04-09-20-08-24-254I1_1803_256.Png": 1,
    "2018-04-09-20-08-24-254I1_1803_384.Png": 1,
    "2018-04-09-20-08-24-254I1_1803_512.Png": 1,
    "2018-04-09-20-08-24-254I1_1803_640.Png": 0,
    "2018-04-09-20-08-24-254I1_1803_768.Png": 1,
    "2018-04-09-20-08-24-254I1_1803_896.Png": 1,
    "2018-04-09-20-08-24-254I1_1931_128.Png": 1,
    "2018-04-09-20-08-24-254I1_1931_256.Png": 1,
    "2018-04-09-20-08-24-254I1_1931_384.Png": 1,
    "2018-04-09-20-08-24-254I1_1931_512.Png": 1,
    "2018-04-09-20-08-24-254I1_2059_128.Png": 1,
    "2018-04-09-20-08-24-254I1_2059_256.Png": 1,
    "2018-04-09-20-08-24-254I1_2059_384.Png": 1,
    "2018-04-09-20-08-24-254I1_2059_512.Png": 1,
    "2018-04-09-20-08-24-254I1_267_0.Png": 1,
    "2018-04-09-20-08-24-254I1_267_128.Png": 1,
    "2018-04-09-20-08-24-254I1_267_256.Png": 1,
    "2018-04-09-20-08-24-254I1_267_512.Png": 1,
    "2018-04-09-20-08-24-254I1_267_640.Png": 1,
    "2018-04-09-20-08-24-254I1_267_768.Png": 1,
    "2018-04-09-20-08-24-254I1_395_0.Png": 1,
    "2018-04-09-20-08-24-254I1_395_128.Png": 1,
    "2018-04-09-20-08-24-254I1_395_256.Png": 1,
    "2018-04-09-20-08-24-254I1_395_384.Png": 1,
    "2018-04-09-20-08-24-254I1_395_512.Png": 1,
    "2018-04-09-20-08-24-254I1_395_640.Png": 1,
    "2018-04-09-20-08-24-254I1_395_768.Png": 1,
    "2018-04-09-20-08-24-254I1_395_896.Png": 1,
    "2018-04-09-20-08-24-254I1_523_0.Png": 1,
    "2018-04-09-20-08-24-254I1_523_1024.Png": 1,
    "2018-04-09-20-08-24-254I1_523_1152.Png": 1,
    "2018-04-09-20-08-24-254I1_523_128.Png": 1,
    "2018-04-09-20-08-24-254I1_523_1280.Png": 1,
    "2018-04-09-20-08-24-254I1_523_256.Png": 1,
    "2018-04-09-20-08-24-254I1_523_384.Png": 1,
    "2018-04-09-20-08-24-254I1_523_512.Png": 1,
    "2018-04-09-20-08-24-254I1_523_640.Png": 1,
    "2018-04-09-20-08-24-254I1_523_768.Png": 1,
    "2018-04-09-20-08-24-254I1_523_896.Png": 1,
    "2018-04-09-20-08-24-254I1_651_0.Png": 1,
    "2018-04-09-20-08-24-254I1_651_1024.Png": 1,
    "2018-04-09-20-08-24-254I1_651_1152.Png": 1,
    "2018-04-09-20-08-24-254I1_651_128.Png": 1,
    "2018-04-09-20-08-24-254I1_651_1280.Png": 1,
    "2018-04-09-20-08-24-254I1_651_256.Png": 1,
    "2018-04-09-20-08-24-254I1_651_384.Png": 1,
    "2018-04-09-20-08-24-254I1_651_512.Png": 1,
    "2018-04-09-20-08-24-254I1_651_640.Png": 1,
    "2018-04-09-20-08-24-254I1_651_768.Png": 1,
    "2018-04-09-20-08-24-254I1_651_896.Png": 1,
    "2018-04-09-20-08-24-254I1_779_0.Png": 1,
    "2018-04-09-20-08-24-254I1_779_1024.Png": 1,
    "2018-04-09-20-08-24-254I1_779_1152.Png": 1,
    "2018-04-09-20-08-24-254I1_779_128.Png": 1,
    "2018-04-09-20-08-24-254I1_779_1280.Png": 1,
    "2018-04-09-20-08-24-254I1_779_256.Png": 1,
    "2018-04-09-20-08-24-254I1_779_384.Png": 1,
    "2018-04-09-20-08-24-254I1_779_512.Png": 1,
    "2018-04-09-20-08-24-254I1_779_640.Png": 1,
    "2018-04-09-20-08-24-254I1_779_768.Png": 1,
    "2018-04-09-20-08-24-254I1_779_896.Png": 1,
    "2018-04-09-20-08-24-254I1_907_0.Png": 1,
    "2018-04-09-20-08-24-254I1_907_1024.Png": 1,
    "2018-04-09-20-08-24-254I1_907_1152.Png": 1,
    "2018-04-09-20-08-24-254I1_907_128.Png": 1,
    "2018-04-09-20-08-24-254I1_907_1280.Png": 1,
    "2018-04-09-20-08-24-254I1_907_256.Png": 1,
    "2018-04-09-20-08-24-254I1_907_384.Png": 1,
    "2018-04-09-20-08-24-254I1_907_512.Png": 1,
    "2018-04-09-20-08-24-254I1_907_640.Png": 1,
    "2018-04-09-20-08-24-254I1_907_768.Png": 1,
    "2018-04-09-20-08-24-254I1_907_896.Png": 1,
    "2018-04-11-12-08-26-219I1_1049_1600.Png": 0,
    "2018-04-11-12-08-26-219I1_1049_1728.Png": 0,
    "2018-04-11-12-08-26-219I1_1049_1856.Png": 1,
    "2018-04-11-12-08-26-219I1_1049_1984.Png": 1,
    "2018-04-11-12-08-26-219I1_1049_2112.Png": 1,
    "2018-04-11-12-08-26-219I1_1049_2240.Png": 0,
    "2018-04-11-12-08-26-219I1_1049_2368.Png": 1,
    "2018-04-11-12-08-26-219I1_1049_2496.Png": 0,
    "2018-04-11-12-08-26-219I1_1049_2624.Png": 1,
    "2018-04-11-12-08-26-219I1_1177_1600.Png": 0,
    "2018-04-11-12-08-26-219I1_1177_1728.Png": 0,
    "2018-04-11-12-08-26-219I1_1177_1856.Png": 0,
    "2018-04-11-12-08-26-219I1_1177_1984.Png": 0,
    "2018-04-11-12-08-26-219I1_1177_2112.Png": 1,
    "2018-04-11-12-08-26-219I1_1177_2240.Png": 0,
    "2018-04-11-12-08-26-219I1_1177_2368.Png": 1,
    "2018-04-11-12-08-26-219I1_1177_2496.Png": 1,
    "2018-04-11-12-08-26-219I1_1177_2624.Png": 1,
    "2018-04-11-12-08-26-219I1_1305_1728.Png": 0,
    "2018-04-11-12-08-26-219I1_1305_1856.Png": 0,
    "2018-04-11-12-08-26-219I1_1305_1984.Png": 0,
    "2018-04-11-12-08-26-219I1_1305_2112.Png": 0,
    "2018-04-11-12-08-26-219I1_1305_2240.Png": 1,
    "2018-04-11-12-08-26-219I1_1305_2368.Png": 0,
    "2018-04-11-12-08-26-219I1_1305_2496.Png": 1,
    "2018-04-11-12-08-26-219I1_1305_2624.Png": 0,
    "2018-04-11-12-08-26-219I1_1433_1600.Png": 0,
    "2018-04-11-12-08-26-219I1_1433_1728.Png": 0,
    "2018-04-11-12-08-26-219I1_1433_1856.Png": 0,
    "2018-04-11-12-08-26-219I1_1433_1984.Png": 0,
    "2018-04-11-12-08-26-219I1_1433_2112.Png": 0,
    "2018-04-11-12-08-26-219I1_1433_2240.Png": 0,
    "2018-04-11-12-08-26-219I1_1433_2368.Png": 1,
    "2018-04-11-12-08-26-219I1_1433_2496.Png": 1,
    "2018-04-11-12-08-26-219I1_153_2240.Png": 1,
    "2018-04-11-12-08-26-219I1_153_2368.Png": 1,
    "2018-04-11-12-08-26-219I1_153_2496.Png": 1,
    "2018-04-11-12-08-26-219I1_1561_1600.Png": 0,
    "2018-04-11-12-08-26-219I1_1561_1728.Png": 0,
    "2018-04-11-12-08-26-219I1_1561_1856.Png": 0,
    "2018-04-11-12-08-26-219I1_1561_1984.Png": 0,
    "2018-04-11-12-08-26-219I1_1561_2112.Png": 0,
    "2018-04-11-12-08-26-219I1_1561_2240.Png": 0,
    "2018-04-11-12-08-26-219I1_1561_2368.Png": 0,
    "2018-04-11-12-08-26-219I1_1561_2496.Png": 1,
    "2018-04-11-12-08-26-219I1_1689_1600.Png": 0,
    "2018-04-11-12-08-26-219I1_1689_1728.Png": 0,
    "2018-04-11-12-08-26-219I1_1689_1856.Png": 0,
    "2018-04-11-12-08-26-219I1_1689_1984.Png": 0,
    "2018-04-11-12-08-26-219I1_1689_2112.Png": 0,
    "2018-04-11-12-08-26-219I1_1689_2240.Png": 0,
    "2018-04-11-12-08-26-219I1_1689_2368.Png": 0,
    "2018-04-11-12-08-26-219I1_1689_2496.Png": 0,
    "2018-04-11-12-08-26-219I1_1817_1728.Png": 0,
    "2018-04-11-12-08-26-219I1_1817_1856.Png": 0,
    "2018-04-11-12-08-26-219I1_1817_1984.Png": 0,
    "2018-04-11-12-08-26-219I1_1817_2240.Png": 0,
    "2018-04-11-12-08-26-219I1_281_1728.Png": 1,
    "2018-04-11-12-08-26-219I1_281_1856.Png": 1,
    "2018-04-11-12-08-26-219I1_281_2240.Png": 1,
    "2018-04-11-12-08-26-219I1_281_2368.Png": 1,
    "2018-04-11-12-08-26-219I1_281_2496.Png": 1,
    "2018-04-11-12-08-26-219I1_409_1728.Png": 1,
    "2018-04-11-12-08-26-219I1_409_1856.Png": 1,
    "2018-04-11-12-08-26-219I1_409_1984.Png": 1,
    "2018-04-11-12-08-26-219I1_409_2112.Png": 1,
    "2018-04-11-12-08-26-219I1_409_2240.Png": 1,
    "2018-04-11-12-08-26-219I1_409_2368.Png": 1,
    "2018-04-11-12-08-26-219I1_409_2496.Png": 1,
    "2018-04-11-12-08-26-219I1_409_2624.Png": 1,
    "2018-04-11-12-08-26-219I1_537_1728.Png": 1,
    "2018-04-11-12-08-26-219I1_537_1856.Png": 1,
    "2018-04-11-12-08-26-219I1_537_1984.Png": 1,
    "2018-04-11-12-08-26-219I1_537_2112.Png": 1,
    "2018-04-11-12-08-26-219I1_537_2240.Png": 1,
    "2018-04-11-12-08-26-219I1_537_2368.Png": 1,
    "2018-04-11-12-08-26-219I1_537_2496.Png": 1,
    "2018-04-11-12-08-26-219I1_537_2624.Png": 1,
    "2018-04-11-12-08-26-219I1_665_1600.Png": 0,
    "2018-04-11-12-08-26-219I1_665_1728.Png": 1,
    "2018-04-11-12-08-26-219I1_665_1856.Png": 1,
    "2018-04-11-12-08-26-219I1_665_1984.Png": 1,
    "2018-04-11-12-08-26-219I1_665_2112.Png": 0,
    "2018-04-11-12-08-26-219I1_665_2240.Png": 1,
    "2018-04-11-12-08-26-219I1_665_2368.Png": 1,
    "2018-04-11-12-08-26-219I1_665_2496.Png": 1,
    "2018-04-11-12-08-26-219I1_665_2624.Png": 1,
    "2018-04-11-12-08-26-219I1_793_1600.Png": 0,
    "2018-04-11-12-08-26-219I1_793_1728.Png": 1,
    "2018-04-11-12-08-26-219I1_793_1856.Png": 1,
    "2018-04-11-12-08-26-219I1_793_1984.Png": 1,
    "2018-04-11-12-08-26-219I1_793_2112.Png": 0,
    "2018-04-11-12-08-26-219I1_793_2240.Png": 1,
    "2018-04-11-12-08-26-219I1_793_2368.Png": 1,
    "2018-04-11-12-08-26-219I1_793_2496.Png": 1,
    "2018-04-11-12-08-26-219I1_793_2624.Png": 1,
    "2018-04-11-12-08-26-219I1_921_1600.Png": 0,
    "2018-04-11-12-08-26-219I1_921_1728.Png": 1,
    "2018-04-11-12-08-26-219I1_921_1856.Png": 1,
    "2018-04-11-12-08-26-219I1_921_1984.Png": 1,
    "2018-04-11-12-08-26-219I1_921_2112.Png": 1,
    "2018-04-11-12-08-26-219I1_921_2240.Png": 1,
    "2018-04-11-12-08-26-219I1_921_2368.Png": 1,
    "2018-04-11-12-08-26-219I1_921_2496.Png": 1,
    "2018-04-11-12-08-26-219I1_921_2624.Png": 1,
    "2018-04-12-17-10-27-682I1_1059_1600.Png": 1,
    "2018-04-12-17-10-27-682I1_1059_1728.Png": 1,
    "2018-04-12-17-10-27-682I1_1059_1856.Png": 1,
    "2018-04-12-17-10-27-682I1_1059_1984.Png": 1,
    "2018-04-12-17-10-27-682I1_1059_2112.Png": 1,
    "2018-04-12-17-10-27-682I1_1059_2240.Png": 1,
    "2018-04-12-17-10-27-682I1_1059_2368.Png": 1,
    "2018-04-12-17-10-27-682I1_1059_2496.Png": 1,
    "2018-04-12-17-10-27-682I1_1059_2624.Png": 1,
    "2018-04-12-17-10-27-682I1_1187_1600.Png": 1,
    "2018-04-12-17-10-27-682I1_1187_1728.Png": 1,
    "2018-04-12-17-10-27-682I1_1187_1856.Png": 1,
    "2018-04-12-17-10-27-682I1_1187_1984.Png": 1,
    "2018-04-12-17-10-27-682I1_1187_2112.Png": 1,
    "2018-04-12-17-10-27-682I1_1187_2240.Png": 1,
    "2018-04-12-17-10-27-682I1_1187_2368.Png": 1,
    "2018-04-12-17-10-27-682I1_1187_2496.Png": 1,
    "2018-04-12-17-10-27-682I1_1187_2624.Png": 1,
    "2018-04-12-17-10-27-682I1_1315_1600.Png": 1,
    "2018-04-12-17-10-27-682I1_1315_1728.Png": 1,
    "2018-04-12-17-10-27-682I1_1315_1856.Png": 1,
    "2018-04-12-17-10-27-682I1_1315_1984.Png": 1,
    "2018-04-12-17-10-27-682I1_1315_2112.Png": 1,
    "2018-04-12-17-10-27-682I1_1315_2240.Png": 1,
    "2018-04-12-17-10-27-682I1_1315_2368.Png": 1,
    "2018-04-12-17-10-27-682I1_1315_2496.Png": 1,
    "2018-04-12-17-10-27-682I1_1315_2624.Png": 1,
    "2018-04-12-17-10-27-682I1_1443_1472.Png": 1,
    "2018-04-12-17-10-27-682I1_1443_1600.Png": 1,
    "2018-04-12-17-10-27-682I1_1443_1728.Png": 1,
    "2018-04-12-17-10-27-682I1_1443_1856.Png": 1,
    "2018-04-12-17-10-27-682I1_1443_1984.Png": 1,
    "2018-04-12-17-10-27-682I1_1443_2112.Png": 1,
    "2018-04-12-17-10-27-682I1_1443_2240.Png": 1,
    "2018-04-12-17-10-27-682I1_1443_2368.Png": 1,
    "2018-04-12-17-10-27-682I1_1443_2496.Png": 1,
    "2018-04-12-17-10-27-682I1_1443_2624.Png": 1,
    "2018-04-12-17-10-27-682I1_1571_1600.Png": 1,
    "2018-04-12-17-10-27-682I1_1571_1728.Png": 1,
    "2018-04-12-17-10-27-682I1_1571_1856.Png": 1,
    "2018-04-12-17-10-27-682I1_1571_1984.Png": 1,
    "2018-04-12-17-10-27-682I1_1571_2112.Png": 1,
    "2018-04-12-17-10-27-682I1_1571_2240.Png": 1,
    "2018-04-12-17-10-27-682I1_1571_2368.Png": 1,
    "2018-04-12-17-10-27-682I1_1571_2496.Png": 1,
    "2018-04-12-17-10-27-682I1_163_1728.Png": 1,
    "2018-04-12-17-10-27-682I1_163_1856.Png": 1,
    "2018-04-12-17-10-27-682I1_163_2240.Png": 1,
    "2018-04-12-17-10-27-682I1_163_2368.Png": 1,
    "2018-04-12-17-10-27-682I1_163_2496.Png": 1,
    "2018-04-12-17-10-27-682I1_163_2624.Png": 1,
    "2018-04-12-17-10-27-682I1_1699_1600.Png": 1,
    "2018-04-12-17-10-27-682I1_1699_1728.Png": 1,
    "2018-04-12-17-10-27-682I1_1699_1856.Png": 1,
    "2018-04-12-17-10-27-682I1_1699_1984.Png": 1,
    "2018-04-12-17-10-27-682I1_1699_2112.Png": 1,
    "2018-04-12-17-10-27-682I1_1699_2240.Png": 1,
    "2018-04-12-17-10-27-682I1_1699_2368.Png": 1,
    "2018-04-12-17-10-27-682I1_1827_1600.Png": 1,
    "2018-04-12-17-10-27-682I1_1827_1728.Png": 1,
    "2018-04-12-17-10-27-682I1_1827_1856.Png": 1,
    "2018-04-12-17-10-27-682I1_1827_1984.Png": 1,
    "2018-04-12-17-10-27-682I1_1827_2240.Png": 1,
    "2018-04-12-17-10-27-682I1_291_1600.Png": 1,
    "2018-04-12-17-10-27-682I1_291_1728.Png": 1,
    "2018-04-12-17-10-27-682I1_291_1856.Png": 1,
    "2018-04-12-17-10-27-682I1_291_2240.Png": 1,
    "2018-04-12-17-10-27-682I1_291_2368.Png": 1,
    "2018-04-12-17-10-27-682I1_291_2496.Png": 1,
    "2018-04-12-17-10-27-682I1_419_1728.Png": 1,
    "2018-04-12-17-10-27-682I1_419_1856.Png": 1,
    "2018-04-12-17-10-27-682I1_419_1984.Png": 1,
    "2018-04-12-17-10-27-682I1_419_2112.Png": 1,
    "2018-04-12-17-10-27-682I1_419_2240.Png": 1,
    "2018-04-12-17-10-27-682I1_419_2368.Png": 1,
    "2018-04-12-17-10-27-682I1_419_2496.Png": 1,
    "2018-04-12-17-10-27-682I1_419_2624.Png": 1,
    "2018-04-12-17-10-27-682I1_547_1600.Png": 1,
    "2018-04-12-17-10-27-682I1_547_1728.Png": 1,
    "2018-04-12-17-10-27-682I1_547_1856.Png": 1,
    "2018-04-12-17-10-27-682I1_547_1984.Png": 1,
    "2018-04-12-17-10-27-682I1_547_2112.Png": 1,
    "2018-04-12-17-10-27-682I1_547_2240.Png": 1,
    "2018-04-12-17-10-27-682I1_547_2368.Png": 1,
    "2018-04-12-17-10-27-682I1_547_2496.Png": 1,
    "2018-04-12-17-10-27-682I1_547_2624.Png": 1,
    "2018-04-12-17-10-27-682I1_675_1600.Png": 1,
    "2018-04-12-17-10-27-682I1_675_1728.Png": 1,
    "2018-04-12-17-10-27-682I1_675_1856.Png": 1,
    "2018-04-12-17-10-27-682I1_675_1984.Png": 1,
    "2018-04-12-17-10-27-682I1_675_2112.Png": 1,
    "2018-04-12-17-10-27-682I1_675_2240.Png": 1,
    "2018-04-12-17-10-27-682I1_675_2368.Png": 1,
    "2018-04-12-17-10-27-682I1_675_2496.Png": 1,
    "2018-04-12-17-10-27-682I1_675_2624.Png": 1,
    "2018-04-12-17-10-27-682I1_803_1600.Png": 1,
    "2018-04-12-17-10-27-682I1_803_1728.Png": 1,
    "2018-04-12-17-10-27-682I1_803_1856.Png": 1,
    "2018-04-12-17-10-27-682I1_803_1984.Png": 1,
    "2018-04-12-17-10-27-682I1_803_2112.Png": 1,
    "2018-04-12-17-10-27-682I1_803_2240.Png": 1,
    "2018-04-12-17-10-27-682I1_803_2368.Png": 1,
    "2018-04-12-17-10-27-682I1_803_2496.Png": 1,
    "2018-04-12-17-10-27-682I1_803_2624.Png": 1,
    "2018-04-12-17-10-27-682I1_931_1600.Png": 1,
    "2018-04-12-17-10-27-682I1_931_1728.Png": 1,
    "2018-04-12-17-10-27-682I1_931_1856.Png": 1,
    "2018-04-12-17-10-27-682I1_931_1984.Png": 1,
    "2018-04-12-17-10-27-682I1_931_2112.Png": 1,
    "2018-04-12-17-10-27-682I1_931_2240.Png": 1,
    "2018-04-12-17-10-27-682I1_931_2368.Png": 1,
    "2018-04-12-17-10-27-682I1_931_2496.Png": 1,
    "2018-04-12-17-10-27-682I1_931_2624.Png": 1,
    "2018-04-18-03-35-56-791I1_1031_0.Png": 1,
    "2018-04-18-03-35-56-791I1_1031_1024.Png": 1,
    "2018-04-18-03-35-56-791I1_1031_1152.Png": 1,
    "2018-04-18-03-35-56-791I1_1031_128.Png": 1,
    "2018-04-18-03-35-56-791I1_1031_256.Png": 1,
    "2018-04-18-03-35-56-791I1_1031_384.Png": 1,
    "2018-04-18-03-35-56-791I1_1031_512.Png": 1,
    "2018-04-18-03-35-56-791I1_1031_640.Png": 1,
    "2018-04-18-03-35-56-791I1_1031_768.Png": 1,
    "2018-04-18-03-35-56-791I1_1031_896.Png": 1,
    "2018-04-18-03-35-56-791I1_1159_0.Png": 1,
    "2018-04-18-03-35-56-791I1_1159_1024.Png": 1,
    "2018-04-18-03-35-56-791I1_1159_1152.Png": 1,
    "2018-04-18-03-35-56-791I1_1159_128.Png": 1,
    "2018-04-18-03-35-56-791I1_1159_256.Png": 1,
    "2018-04-18-03-35-56-791I1_1159_384.Png": 1,
    "2018-04-18-03-35-56-791I1_1159_512.Png": 1,
    "2018-04-18-03-35-56-791I1_1159_640.Png": 1,
    "2018-04-18-03-35-56-791I1_1159_768.Png": 1,
    "2018-04-18-03-35-56-791I1_1159_896.Png": 1,
    "2018-04-18-03-35-56-791I1_1287_0.Png": 1,
    "2018-04-18-03-35-56-791I1_1287_1024.Png": 1,
    "2018-04-18-03-35-56-791I1_1287_128.Png": 1,
    "2018-04-18-03-35-56-791I1_1287_256.Png": 1,
    "2018-04-18-03-35-56-791I1_1287_384.Png": 1,
    "2018-04-18-03-35-56-791I1_1287_512.Png": 1,
    "2018-04-18-03-35-56-791I1_1287_640.Png": 1,
    "2018-04-18-03-35-56-791I1_1287_768.Png": 1,
    "2018-04-18-03-35-56-791I1_1287_896.Png": 1,
    "2018-04-18-03-35-56-791I1_135_0.Png": 1,
    "2018-04-18-03-35-56-791I1_135_512.Png": 1,
    "2018-04-18-03-35-56-791I1_135_640.Png": 1,
    "2018-04-18-03-35-56-791I1_135_768.Png": 1,
    "2018-04-18-03-35-56-791I1_1415_0.Png": 1,
    "2018-04-18-03-35-56-791I1_1415_1024.Png": 1,
    "2018-04-18-03-35-56-791I1_1415_128.Png": 1,
    "2018-04-18-03-35-56-791I1_1415_256.Png": 1,
    "2018-04-18-03-35-56-791I1_1415_384.Png": 1,
    "2018-04-18-03-35-56-791I1_1415_512.Png": 1,
    "2018-04-18-03-35-56-791I1_1415_640.Png": 1,
    "2018-04-18-03-35-56-791I1_1415_768.Png": 1,
    "2018-04-18-03-35-56-791I1_1415_896.Png": 1,
    "2018-04-18-03-35-56-791I1_1543_0.Png": 1,
    "2018-04-18-03-35-56-791I1_1543_1024.Png": 1,
    "2018-04-18-03-35-56-791I1_1543_128.Png": 1,
    "2018-04-18-03-35-56-791I1_1543_256.Png": 1,
    "2018-04-18-03-35-56-791I1_1543_384.Png": 1,
    "2018-04-18-03-35-56-791I1_1543_512.Png": 1,
    "2018-04-18-03-35-56-791I1_1543_640.Png": 1,
    "2018-04-18-03-35-56-791I1_1543_768.Png": 1,
    "2018-04-18-03-35-56-791I1_1543_896.Png": 1,
    "2018-04-18-03-35-56-791I1_1671_0.Png": 1,
    "2018-04-18-03-35-56-791I1_1671_1024.Png": 1,
    "2018-04-18-03-35-56-791I1_1671_128.Png": 1,
    "2018-04-18-03-35-56-791I1_1671_256.Png": 1,
    "2018-04-18-03-35-56-791I1_1671_384.Png": 1,
    "2018-04-18-03-35-56-791I1_1671_512.Png": 1,
    "2018-04-18-03-35-56-791I1_1671_640.Png": 1,
    "2018-04-18-03-35-56-791I1_1671_768.Png": 1,
    "2018-04-18-03-35-56-791I1_1671_896.Png": 1,
    "2018-04-18-03-35-56-791I1_1799_0.Png": 1,
    "2018-04-18-03-35-56-791I1_1799_128.Png": 0,
    "2018-04-18-03-35-56-791I1_1799_256.Png": 1,
    "2018-04-18-03-35-56-791I1_1799_384.Png": 1,
    "2018-04-18-03-35-56-791I1_1799_512.Png": 0,
    "2018-04-18-03-35-56-791I1_1799_640.Png": 1,
    "2018-04-18-03-35-56-791I1_1799_768.Png": 1,
    "2018-04-18-03-35-56-791I1_1799_896.Png": 0,
    "2018-04-18-03-35-56-791I1_1927_128.Png": 0,
    "2018-04-18-03-35-56-791I1_1927_256.Png": 0,
    "2018-04-18-03-35-56-791I1_1927_384.Png": 1,
    "2018-04-18-03-35-56-791I1_1927_512.Png": 0,
    "2018-04-18-03-35-56-791I1_2055_128.Png": 0,
    "2018-04-18-03-35-56-791I1_2055_256.Png": 0,
    "2018-04-18-03-35-56-791I1_2055_384.Png": 1,
    "2018-04-18-03-35-56-791I1_263_0.Png": 1,
    "2018-04-18-03-35-56-791I1_263_128.Png": 1,
    "2018-04-18-03-35-56-791I1_263_256.Png": 1,
    "2018-04-18-03-35-56-791I1_263_512.Png": 1,
    "2018-04-18-03-35-56-791I1_263_640.Png": 1,
    "2018-04-18-03-35-56-791I1_263_768.Png": 1,
    "2018-04-18-03-35-56-791I1_391_0.Png": 1,
    "2018-04-18-03-35-56-791I1_391_1024.Png": 1,
    "2018-04-18-03-35-56-791I1_391_128.Png": 1,
    "2018-04-18-03-35-56-791I1_391_256.Png": 1,
    "2018-04-18-03-35-56-791I1_391_384.Png": 1,
    "2018-04-18-03-35-56-791I1_391_512.Png": 1,
    "2018-04-18-03-35-56-791I1_391_640.Png": 1,
    "2018-04-18-03-35-56-791I1_391_768.Png": 1,
    "2018-04-18-03-35-56-791I1_391_896.Png": 1,
    "2018-04-18-03-35-56-791I1_519_0.Png": 1,
    "2018-04-18-03-35-56-791I1_519_1024.Png": 1,
    "2018-04-18-03-35-56-791I1_519_1152.Png": 1,
    "2018-04-18-03-35-56-791I1_519_128.Png": 1,
    "2018-04-18-03-35-56-791I1_519_1280.Png": 1,
    "2018-04-18-03-35-56-791I1_519_256.Png": 1,
    "2018-04-18-03-35-56-791I1_519_384.Png": 1,
    "2018-04-18-03-35-56-791I1_519_512.Png": 1,
    "2018-04-18-03-35-56-791I1_519_640.Png": 1,
    "2018-04-18-03-35-56-791I1_519_768.Png": 1,
    "2018-04-18-03-35-56-791I1_519_896.Png": 1,
    "2018-04-18-03-35-56-791I1_647_0.Png": 1,
    "2018-04-18-03-35-56-791I1_647_1024.Png": 1,
    "2018-04-18-03-35-56-791I1_647_1152.Png": 1,
    "2018-04-18-03-35-56-791I1_647_128.Png": 1,
    "2018-04-18-03-35-56-791I1_647_1280.Png": 1,
    "2018-04-18-03-35-56-791I1_647_256.Png": 1,
    "2018-04-18-03-35-56-791I1_647_384.Png": 1,
    "2018-04-18-03-35-56-791I1_647_512.Png": 1,
    "2018-04-18-03-35-56-791I1_647_640.Png": 1,
    "2018-04-18-03-35-56-791I1_647_768.Png": 1,
    "2018-04-18-03-35-56-791I1_647_896.Png": 1,
    "2018-04-18-03-35-56-791I1_775_0.Png": 1,
    "2018-04-18-03-35-56-791I1_775_1024.Png": 1,
    "2018-04-18-03-35-56-791I1_775_1152.Png": 1,
    "2018-04-18-03-35-56-791I1_775_128.Png": 1,
    "2018-04-18-03-35-56-791I1_775_1280.Png": 1,
    "2018-04-18-03-35-56-791I1_775_256.Png": 1,
    "2018-04-18-03-35-56-791I1_775_384.Png": 1,
    "2018-04-18-03-35-56-791I1_775_512.Png": 1,
    "2018-04-18-03-35-56-791I1_775_640.Png": 1,
    "2018-04-18-03-35-56-791I1_775_768.Png": 1,
    "2018-04-18-03-35-56-791I1_775_896.Png": 1,
    "2018-04-18-03-35-56-791I1_903_0.Png": 1,
    "2018-04-18-03-35-56-791I1_903_1024.Png": 1,
    "2018-04-18-03-35-56-791I1_903_1152.Png": 1,
    "2018-04-18-03-35-56-791I1_903_128.Png": 1,
    "2018-04-18-03-35-56-791I1_903_1280.Png": 1,
    "2018-04-18-03-35-56-791I1_903_256.Png": 1,
    "2018-04-18-03-35-56-791I1_903_384.Png": 1,
    "2018-04-18-03-35-56-791I1_903_512.Png": 1,
    "2018-04-18-03-35-56-791I1_903_640.Png": 1,
    "2018-04-18-03-35-56-791I1_903_768.Png": 1,
    "2018-04-18-03-35-56-791I1_903_896.Png": 1,
    "2018-04-20-08-43-27-231I2_1073_1085.Png": 1,
    "2018-04-20-08-43-27-231I2_1073_1213.Png": 1,
    "2018-04-20-08-43-27-231I2_1073_1341.Png": 1,
    "2018-04-20-08-43-27-231I2_1073_189.Png": 1,
    "2018-04-20-08-43-27-231I2_1073_317.Png": 1,
    "2018-04-20-08-43-27-231I2_1073_445.Png": 1,
    "2018-04-20-08-43-27-231I2_1073_573.Png": 1,
    "2018-04-20-08-43-27-231I2_1073_701.Png": 1,
    "2018-04-20-08-43-27-231I2_1073_829.Png": 1,
    "2018-04-20-08-43-27-231I2_1073_957.Png": 1,
    "2018-04-20-08-43-27-231I2_1201_1085.Png": 1,
    "2018-04-20-08-43-27-231I2_1201_1213.Png": 1,
    "2018-04-20-08-43-27-231I2_1201_317.Png": 1,
    "2018-04-20-08-43-27-231I2_1201_445.Png": 1,
    "2018-04-20-08-43-27-231I2_1201_573.Png": 1,
    "2018-04-20-08-43-27-231I2_1201_701.Png": 1,
    "2018-04-20-08-43-27-231I2_1201_829.Png": 1,
    "2018-04-20-08-43-27-231I2_1201_957.Png": 1,
    "2018-04-20-08-43-27-231I2_1329_1085.Png": 1,
    "2018-04-20-08-43-27-231I2_1329_1213.Png": 1,
    "2018-04-20-08-43-27-231I2_1329_317.Png": 1,
    "2018-04-20-08-43-27-231I2_1329_445.Png": 1,
    "2018-04-20-08-43-27-231I2_1329_573.Png": 1,
    "2018-04-20-08-43-27-231I2_1329_701.Png": 1,
    "2018-04-20-08-43-27-231I2_1329_829.Png": 1,
    "2018-04-20-08-43-27-231I2_1329_957.Png": 1,
    "2018-04-20-08-43-27-231I2_1457_1085.Png": 1,
    "2018-04-20-08-43-27-231I2_1457_1213.Png": 1,
    "2018-04-20-08-43-27-231I2_1457_317.Png": 1,
    "2018-04-20-08-43-27-231I2_1457_445.Png": 1,
    "2018-04-20-08-43-27-231I2_1457_573.Png": 1,
    "2018-04-20-08-43-27-231I2_1457_701.Png": 1,
    "2018-04-20-08-43-27-231I2_1457_829.Png": 1,
    "2018-04-20-08-43-27-231I2_1457_957.Png": 1,
    "2018-04-20-08-43-27-231I2_1585_1085.Png": 1,
    "2018-04-20-08-43-27-231I2_1585_317.Png": 1,
    "2018-04-20-08-43-27-231I2_1585_445.Png": 1,
    "2018-04-20-08-43-27-231I2_1585_573.Png": 1,
    "2018-04-20-08-43-27-231I2_1585_701.Png": 1,
    "2018-04-20-08-43-27-231I2_1585_829.Png": 1,
    "2018-04-20-08-43-27-231I2_1585_957.Png": 1,
    "2018-04-20-08-43-27-231I2_1713_1085.Png": 1,
    "2018-04-20-08-43-27-231I2_1713_317.Png": 1,
    "2018-04-20-08-43-27-231I2_1713_445.Png": 1,
    "2018-04-20-08-43-27-231I2_1713_573.Png": 1,
    "2018-04-20-08-43-27-231I2_1713_701.Png": 1,
    "2018-04-20-08-43-27-231I2_1713_829.Png": 1,
    "2018-04-20-08-43-27-231I2_1713_957.Png": 1,
    "2018-04-20-08-43-27-231I2_1841_317.Png": 1,
    "2018-04-20-08-43-27-231I2_1841_445.Png": 1,
    "2018-04-20-08-43-27-231I2_1841_573.Png": 1,
    "2018-04-20-08-43-27-231I2_1841_701.Png": 1,
    "2018-04-20-08-43-27-231I2_1841_957.Png": 1,
    "2018-04-20-08-43-27-231I2_1969_317.Png": 1,
    "2018-04-20-08-43-27-231I2_1969_445.Png": 1,
    "2018-04-20-08-43-27-231I2_1969_573.Png": 1,
    "2018-04-20-08-43-27-231I2_305_317.Png": 1,
    "2018-04-20-08-43-27-231I2_305_445.Png": 1,
    "2018-04-20-08-43-27-231I2_305_573.Png": 1,
    "2018-04-20-08-43-27-231I2_305_701.Png": 1,
    "2018-04-20-08-43-27-231I2_305_829.Png": 1,
    "2018-04-20-08-43-27-231I2_305_957.Png": 1,
    "2018-04-20-08-43-27-231I2_433_317.Png": 1,
    "2018-04-20-08-43-27-231I2_433_445.Png": 1,
    "2018-04-20-08-43-27-231I2_433_573.Png": 1,
    "2018-04-20-08-43-27-231I2_433_701.Png": 1,
    "2018-04-20-08-43-27-231I2_433_829.Png": 1,
    "2018-04-20-08-43-27-231I2_433_957.Png": 1,
    "2018-04-20-08-43-27-231I2_561_1085.Png": 1,
    "2018-04-20-08-43-27-231I2_561_1213.Png": 1,
    "2018-04-20-08-43-27-231I2_561_317.Png": 1,
    "2018-04-20-08-43-27-231I2_561_445.Png": 1,
    "2018-04-20-08-43-27-231I2_561_573.Png": 1,
    "2018-04-20-08-43-27-231I2_561_701.Png": 1,
    "2018-04-20-08-43-27-231I2_561_829.Png": 1,
    "2018-04-20-08-43-27-231I2_561_957.Png": 1,
    "2018-04-20-08-43-27-231I2_689_1085.Png": 1,
    "2018-04-20-08-43-27-231I2_689_1213.Png": 1,
    "2018-04-20-08-43-27-231I2_689_1341.Png": 1,
    "2018-04-20-08-43-27-231I2_689_189.Png": 1,
    "2018-04-20-08-43-27-231I2_689_317.Png": 1,
    "2018-04-20-08-43-27-231I2_689_445.Png": 1,
    "2018-04-20-08-43-27-231I2_689_573.Png": 1,
    "2018-04-20-08-43-27-231I2_689_701.Png": 1,
    "2018-04-20-08-43-27-231I2_689_829.Png": 1,
    "2018-04-20-08-43-27-231I2_689_957.Png": 1,
    "2018-04-20-08-43-27-231I2_817_1085.Png": 1,
    "2018-04-20-08-43-27-231I2_817_1213.Png": 1,
    "2018-04-20-08-43-27-231I2_817_1341.Png": 1,
    "2018-04-20-08-43-27-231I2_817_189.Png": 1,
    "2018-04-20-08-43-27-231I2_817_317.Png": 1,
    "2018-04-20-08-43-27-231I2_817_445.Png": 1,
    "2018-04-20-08-43-27-231I2_817_573.Png": 1,
    "2018-04-20-08-43-27-231I2_817_701.Png": 1,
    "2018-04-20-08-43-27-231I2_817_829.Png": 1,
    "2018-04-20-08-43-27-231I2_817_957.Png": 1,
    "2018-04-20-08-43-27-231I2_945_1085.Png": 1,
    "2018-04-20-08-43-27-231I2_945_1213.Png": 1,
    "2018-04-20-08-43-27-231I2_945_1341.Png": 1,
    "2018-04-20-08-43-27-231I2_945_189.Png": 1,
    "2018-04-20-08-43-27-231I2_945_317.Png": 1,
    "2018-04-20-08-43-27-231I2_945_445.Png": 1,
    "2018-04-20-08-43-27-231I2_945_573.Png": 1,
    "2018-04-20-08-43-27-231I2_945_701.Png": 1,
    "2018-04-20-08-43-27-231I2_945_829.Png": 1,
    "2018-04-20-08-43-27-231I2_945_957.Png": 1,
    "2018-04-25-15-11-00-658I1_1107_0.Png": 0,
    "2018-04-25-15-11-00-658I1_1107_1024.Png": 0,
    "2018-04-25-15-11-00-658I1_1107_128.Png": 0,
    "2018-04-25-15-11-00-658I1_1107_256.Png": 0,
    "2018-04-25-15-11-00-658I1_1107_384.Png": 0,
    "2018-04-25-15-11-00-658I1_1107_512.Png": 0,
    "2018-04-25-15-11-00-658I1_1107_640.Png": 0,
    "2018-04-25-15-11-00-658I1_1107_768.Png": 0,
    "2018-04-25-15-11-00-658I1_1107_896.Png": 0,
    "2018-04-25-15-11-00-658I1_1235_1024.Png": 0,
    "2018-04-25-15-11-00-658I1_1235_128.Png": 0,
    "2018-04-25-15-11-00-658I1_1235_256.Png": 0,
    "2018-04-25-15-11-00-658I1_1235_384.Png": 0,
    "2018-04-25-15-11-00-658I1_1235_512.Png": 0,
    "2018-04-25-15-11-00-658I1_1235_640.Png": 0,
    "2018-04-25-15-11-00-658I1_1235_768.Png": 0,
    "2018-04-25-15-11-00-658I1_1235_896.Png": 0,
    "2018-04-25-15-11-00-658I1_1363_1024.Png": 0,
    "2018-04-25-15-11-00-658I1_1363_128.Png": 0,
    "2018-04-25-15-11-00-658I1_1363_256.Png": 0,
    "2018-04-25-15-11-00-658I1_1363_384.Png": 0,
    "2018-04-25-15-11-00-658I1_1363_512.Png": 0,
    "2018-04-25-15-11-00-658I1_1363_640.Png": 0,
    "2018-04-25-15-11-00-658I1_1363_768.Png": 0,
    "2018-04-25-15-11-00-658I1_1363_896.Png": 0,
    "2018-04-25-15-11-00-658I1_1491_128.Png": 0,
    "2018-04-25-15-11-00-658I1_1491_256.Png": 0,
    "2018-04-25-15-11-00-658I1_1491_384.Png": 0,
    "2018-04-25-15-11-00-658I1_1491_512.Png": 0,
    "2018-04-25-15-11-00-658I1_1491_640.Png": 0,
    "2018-04-25-15-11-00-658I1_1491_768.Png": 0,
    "2018-04-25-15-11-00-658I1_1491_896.Png": 0,
    "2018-04-25-15-11-00-658I1_1619_0.Png": 0,
    "2018-04-25-15-11-00-658I1_1619_1024.Png": 0,
    "2018-04-25-15-11-00-658I1_1619_128.Png": 0,
    "2018-04-25-15-11-00-658I1_1619_256.Png": 0,
    "2018-04-25-15-11-00-658I1_1619_384.Png": 0,
    "2018-04-25-15-11-00-658I1_1619_512.Png": 0,
    "2018-04-25-15-11-00-658I1_1619_640.Png": 0,
    "2018-04-25-15-11-00-658I1_1619_768.Png": 0,
    "2018-04-25-15-11-00-658I1_1619_896.Png": 0,
    "2018-04-25-15-11-00-658I1_1747_0.Png": 0,
    "2018-04-25-15-11-00-658I1_1747_128.Png": 0,
    "2018-04-25-15-11-00-658I1_1747_256.Png": 0,
    "2018-04-25-15-11-00-658I1_1747_384.Png": 0,
    "2018-04-25-15-11-00-658I1_1747_512.Png": 0,
    "2018-04-25-15-11-00-658I1_1747_640.Png": 0,
    "2018-04-25-15-11-00-658I1_1747_768.Png": 0,
    "2018-04-25-15-11-00-658I1_1747_896.Png": 0,
    "2018-04-25-15-11-00-658I1_1875_128.Png": 0,
    "2018-04-25-15-11-00-658I1_1875_256.Png": 0,
    "2018-04-25-15-11-00-658I1_1875_384.Png": 0,
    "2018-04-25-15-11-00-658I1_1875_512.Png": 0,
    "2018-04-25-15-11-00-658I1_2003_128.Png": 0,
    "2018-04-25-15-11-00-658I1_2003_256.Png": 0,
    "2018-04-25-15-11-00-658I1_2003_384.Png": 0,
    "2018-04-25-15-11-00-658I1_2003_512.Png": 0,
    "2018-04-25-15-11-00-658I1_211_0.Png": 0,
    "2018-04-25-15-11-00-658I1_211_128.Png": 0,
    "2018-04-25-15-11-00-658I1_211_512.Png": 0,
    "2018-04-25-15-11-00-658I1_211_640.Png": 0,
    "2018-04-25-15-11-00-658I1_211_768.Png": 0,
    "2018-04-25-15-11-00-658I1_339_0.Png": 0,
    "2018-04-25-15-11-00-658I1_339_128.Png": 0,
    "2018-04-25-15-11-00-658I1_339_256.Png": 0,
    "2018-04-25-15-11-00-658I1_339_512.Png": 0,
    "2018-04-25-15-11-00-658I1_339_640.Png": 0,
    "2018-04-25-15-11-00-658I1_339_768.Png": 0,
    "2018-04-25-15-11-00-658I1_467_0.Png": 0,
    "2018-04-25-15-11-00-658I1_467_1024.Png": 0,
    "2018-04-25-15-11-00-658I1_467_128.Png": 0,
    "2018-04-25-15-11-00-658I1_467_256.Png": 0,
    "2018-04-25-15-11-00-658I1_467_384.Png": 0,
    "2018-04-25-15-11-00-658I1_467_512.Png": 0,
    "2018-04-25-15-11-00-658I1_467_640.Png": 1,
    "2018-04-25-15-11-00-658I1_467_768.Png": 0,
    "2018-04-25-15-11-00-658I1_467_896.Png": 0,
    "2018-04-25-15-11-00-658I1_595_0.Png": 0,
    "2018-04-25-15-11-00-658I1_595_1024.Png": 0,
    "2018-04-25-15-11-00-658I1_595_1152.Png": 1,
    "2018-04-25-15-11-00-658I1_595_128.Png": 0,
    "2018-04-25-15-11-00-658I1_595_1280.Png": 0,
    "2018-04-25-15-11-00-658I1_595_256.Png": 0,
    "2018-04-25-15-11-00-658I1_595_384.Png": 0,
    "2018-04-25-15-11-00-658I1_595_512.Png": 0,
    "2018-04-25-15-11-00-658I1_595_640.Png": 0,
    "2018-04-25-15-11-00-658I1_595_768.Png": 0,
    "2018-04-25-15-11-00-658I1_595_896.Png": 0,
    "2018-04-25-15-11-00-658I1_723_0.Png": 0,
    "2018-04-25-15-11-00-658I1_723_1024.Png": 0,
    "2018-04-25-15-11-00-658I1_723_1152.Png": 1,
    "2018-04-25-15-11-00-658I1_723_128.Png": 0,
    "2018-04-25-15-11-00-658I1_723_1280.Png": 0,
    "2018-04-25-15-11-00-658I1_723_256.Png": 0,
    "2018-04-25-15-11-00-658I1_723_384.Png": 0,
    "2018-04-25-15-11-00-658I1_723_512.Png": 0,
    "2018-04-25-15-11-00-658I1_723_640.Png": 0,
    "2018-04-25-15-11-00-658I1_723_768.Png": 0,
    "2018-04-25-15-11-00-658I1_723_896.Png": 1,
    "2018-04-25-15-11-00-658I1_851_0.Png": 0,
    "2018-04-25-15-11-00-658I1_851_1024.Png": 0,
    "2018-04-25-15-11-00-658I1_851_1152.Png": 0,
    "2018-04-25-15-11-00-658I1_851_128.Png": 0,
    "2018-04-25-15-11-00-658I1_851_1280.Png": 0,
    "2018-04-25-15-11-00-658I1_851_256.Png": 0,
    "2018-04-25-15-11-00-658I1_851_384.Png": 0,
    "2018-04-25-15-11-00-658I1_851_512.Png": 0,
    "2018-04-25-15-11-00-658I1_851_640.Png": 0,
    "2018-04-25-15-11-00-658I1_851_768.Png": 0,
    "2018-04-25-15-11-00-658I1_851_896.Png": 0,
    "2018-04-25-15-11-00-658I1_979_0.Png": 0,
    "2018-04-25-15-11-00-658I1_979_1024.Png": 0,
    "2018-04-25-15-11-00-658I1_979_1152.Png": 0,
    "2018-04-25-15-11-00-658I1_979_128.Png": 0,
    "2018-04-25-15-11-00-658I1_979_256.Png": 0,
    "2018-04-25-15-11-00-658I1_979_384.Png": 0,
    "2018-04-25-15-11-00-658I1_979_512.Png": 0,
    "2018-04-25-15-11-00-658I1_979_640.Png": 0,
    "2018-04-25-15-11-00-658I1_979_768.Png": 0,
    "2018-04-25-15-11-00-658I1_979_896.Png": 0,
    "2018-04-26-12-11-01-667I1_1101_0.Png": 1,
    "2018-04-26-12-11-01-667I1_1101_1024.Png": 1,
    "2018-04-26-12-11-01-667I1_1101_1152.Png": 0,
    "2018-04-26-12-11-01-667I1_1101_128.Png": 1,
    "2018-04-26-12-11-01-667I1_1101_256.Png": 1,
    "2018-04-26-12-11-01-667I1_1101_384.Png": 1,
    "2018-04-26-12-11-01-667I1_1101_512.Png": 1,
    "2018-04-26-12-11-01-667I1_1101_640.Png": 1,
    "2018-04-26-12-11-01-667I1_1101_768.Png": 1,
    "2018-04-26-12-11-01-667I1_1101_896.Png": 1,
    "2018-04-26-12-11-01-667I1_1229_0.Png": 1,
    "2018-04-26-12-11-01-667I1_1229_1024.Png": 0,
    "2018-04-26-12-11-01-667I1_1229_128.Png": 1,
    "2018-04-26-12-11-01-667I1_1229_256.Png": 1,
    "2018-04-26-12-11-01-667I1_1229_384.Png": 1,
    "2018-04-26-12-11-01-667I1_1229_512.Png": 1,
    "2018-04-26-12-11-01-667I1_1229_640.Png": 1,
    "2018-04-26-12-11-01-667I1_1229_768.Png": 1,
    "2018-04-26-12-11-01-667I1_1229_896.Png": 1,
    "2018-04-26-12-11-01-667I1_1357_0.Png": 1,
    "2018-04-26-12-11-01-667I1_1357_1024.Png": 1,
    "2018-04-26-12-11-01-667I1_1357_128.Png": 1,
    "2018-04-26-12-11-01-667I1_1357_256.Png": 1,
    "2018-04-26-12-11-01-667I1_1357_384.Png": 1,
    "2018-04-26-12-11-01-667I1_1357_512.Png": 1,
    "2018-04-26-12-11-01-667I1_1357_640.Png": 1,
    "2018-04-26-12-11-01-667I1_1357_768.Png": 1,
    "2018-04-26-12-11-01-667I1_1357_896.Png": 1,
    "2018-04-26-12-11-01-667I1_1485_128.Png": 1,
    "2018-04-26-12-11-01-667I1_1485_256.Png": 1,
    "2018-04-26-12-11-01-667I1_1485_384.Png": 1,
    "2018-04-26-12-11-01-667I1_1485_512.Png": 1,
    "2018-04-26-12-11-01-667I1_1485_640.Png": 1,
    "2018-04-26-12-11-01-667I1_1485_768.Png": 1,
    "2018-04-26-12-11-01-667I1_1485_896.Png": 1,
    "2018-04-26-12-11-01-667I1_1613_0.Png": 1,
    "2018-04-26-12-11-01-667I1_1613_128.Png": 1,
    "2018-04-26-12-11-01-667I1_1613_256.Png": 1,
    "2018-04-26-12-11-01-667I1_1613_384.Png": 1,
    "2018-04-26-12-11-01-667I1_1613_512.Png": 1,
    "2018-04-26-12-11-01-667I1_1613_640.Png": 1,
    "2018-04-26-12-11-01-667I1_1613_768.Png": 1,
    "2018-04-26-12-11-01-667I1_1613_896.Png": 1,
    "2018-04-26-12-11-01-667I1_1741_0.Png": 1,
    "2018-04-26-12-11-01-667I1_1741_128.Png": 1,
    "2018-04-26-12-11-01-667I1_1741_256.Png": 0,
    "2018-04-26-12-11-01-667I1_1741_384.Png": 1,
    "2018-04-26-12-11-01-667I1_1741_512.Png": 1,
    "2018-04-26-12-11-01-667I1_1741_640.Png": 0,
    "2018-04-26-12-11-01-667I1_1741_768.Png": 1,
    "2018-04-26-12-11-01-667I1_1741_896.Png": 1,
    "2018-04-26-12-11-01-667I1_1869_128.Png": 0,
    "2018-04-26-12-11-01-667I1_1869_256.Png": 1,
    "2018-04-26-12-11-01-667I1_1869_384.Png": 0,
    "2018-04-26-12-11-01-667I1_1869_512.Png": 0,
    "2018-04-26-12-11-01-667I1_1997_128.Png": 1,
    "2018-04-26-12-11-01-667I1_1997_256.Png": 1,
    "2018-04-26-12-11-01-667I1_1997_384.Png": 0,
    "2018-04-26-12-11-01-667I1_205_0.Png": 1,
    "2018-04-26-12-11-01-667I1_205_128.Png": 1,
    "2018-04-26-12-11-01-667I1_205_512.Png": 1,
    "2018-04-26-12-11-01-667I1_205_640.Png": 1,
    "2018-04-26-12-11-01-667I1_205_768.Png": 1,
    "2018-04-26-12-11-01-667I1_333_0.Png": 1,
    "2018-04-26-12-11-01-667I1_333_128.Png": 1,
    "2018-04-26-12-11-01-667I1_333_256.Png": 1,
    "2018-04-26-12-11-01-667I1_333_512.Png": 1,
    "2018-04-26-12-11-01-667I1_333_640.Png": 1,
    "2018-04-26-12-11-01-667I1_333_768.Png": 1,
    "2018-04-26-12-11-01-667I1_461_0.Png": 1,
    "2018-04-26-12-11-01-667I1_461_1024.Png": 1,
    "2018-04-26-12-11-01-667I1_461_128.Png": 1,
    "2018-04-26-12-11-01-667I1_461_256.Png": 1,
    "2018-04-26-12-11-01-667I1_461_384.Png": 1,
    "2018-04-26-12-11-01-667I1_461_512.Png": 1,
    "2018-04-26-12-11-01-667I1_461_640.Png": 1,
    "2018-04-26-12-11-01-667I1_461_768.Png": 1,
    "2018-04-26-12-11-01-667I1_461_896.Png": 1,
    "2018-04-26-12-11-01-667I1_589_0.Png": 1,
    "2018-04-26-12-11-01-667I1_589_1024.Png": 1,
    "2018-04-26-12-11-01-667I1_589_1152.Png": 1,
    "2018-04-26-12-11-01-667I1_589_128.Png": 1,
    "2018-04-26-12-11-01-667I1_589_1280.Png": 1,
    "2018-04-26-12-11-01-667I1_589_256.Png": 1,
    "2018-04-26-12-11-01-667I1_589_384.Png": 1,
    "2018-04-26-12-11-01-667I1_589_512.Png": 1,
    "2018-04-26-12-11-01-667I1_589_640.Png": 1,
    "2018-04-26-12-11-01-667I1_589_768.Png": 1,
    "2018-04-26-12-11-01-667I1_589_896.Png": 1,
    "2018-04-26-12-11-01-667I1_717_0.Png": 1,
    "2018-04-26-12-11-01-667I1_717_1024.Png": 1,
    "2018-04-26-12-11-01-667I1_717_1152.Png": 1,
    "2018-04-26-12-11-01-667I1_717_128.Png": 1,
    "2018-04-26-12-11-01-667I1_717_1280.Png": 1,
    "2018-04-26-12-11-01-667I1_717_256.Png": 1,
    "2018-04-26-12-11-01-667I1_717_384.Png": 1,
    "2018-04-26-12-11-01-667I1_717_512.Png": 1,
    "2018-04-26-12-11-01-667I1_717_640.Png": 1,
    "2018-04-26-12-11-01-667I1_717_768.Png": 1,
    "2018-04-26-12-11-01-667I1_717_896.Png": 1,
    "2018-04-26-12-11-01-667I1_845_0.Png": 1,
    "2018-04-26-12-11-01-667I1_845_1024.Png": 1,
    "2018-04-26-12-11-01-667I1_845_1152.Png": 1,
    "2018-04-26-12-11-01-667I1_845_128.Png": 1,
    "2018-04-26-12-11-01-667I1_845_1280.Png": 1,
    "2018-04-26-12-11-01-667I1_845_256.Png": 1,
    "2018-04-26-12-11-01-667I1_845_384.Png": 1,
    "2018-04-26-12-11-01-667I1_845_512.Png": 1,
    "2018-04-26-12-11-01-667I1_845_640.Png": 1,
    "2018-04-26-12-11-01-667I1_845_768.Png": 1,
    "2018-04-26-12-11-01-667I1_845_896.Png": 1,
    "2018-04-26-12-11-01-667I1_973_0.Png": 1,
    "2018-04-26-12-11-01-667I1_973_1024.Png": 1,
    "2018-04-26-12-11-01-667I1_973_1152.Png": 0,
    "2018-04-26-12-11-01-667I1_973_128.Png": 1,
    "2018-04-26-12-11-01-667I1_973_256.Png": 1,
    "2018-04-26-12-11-01-667I1_973_384.Png": 1,
    "2018-04-26-12-11-01-667I1_973_512.Png": 1,
    "2018-04-26-12-11-01-667I1_973_640.Png": 1,
    "2018-04-26-12-11-01-667I1_973_768.Png": 1,
    "2018-04-26-12-11-01-667I1_973_896.Png": 1,
    "2018-05-01-13-09-04-221I1_1067_1600.Png": 1,
    "2018-05-01-13-09-04-221I1_1067_1728.Png": 1,
    "2018-05-01-13-09-04-221I1_1067_1856.Png": 1,
    "2018-05-01-13-09-04-221I1_1067_1984.Png": 1,
    "2018-05-01-13-09-04-221I1_1067_2112.Png": 1,
    "2018-05-01-13-09-04-221I1_1067_2240.Png": 1,
    "2018-05-01-13-09-04-221I1_1067_2368.Png": 1,
    "2018-05-01-13-09-04-221I1_1067_2496.Png": 1,
    "2018-05-01-13-09-04-221I1_1067_2624.Png": 1,
    "2018-05-01-13-09-04-221I1_1195_1600.Png": 1,
    "2018-05-01-13-09-04-221I1_1195_1728.Png": 1,
    "2018-05-01-13-09-04-221I1_1195_1856.Png": 1,
    "2018-05-01-13-09-04-221I1_1195_1984.Png": 1,
    "2018-05-01-13-09-04-221I1_1195_2112.Png": 1,
    "2018-05-01-13-09-04-221I1_1195_2240.Png": 1,
    "2018-05-01-13-09-04-221I1_1195_2368.Png": 1,
    "2018-05-01-13-09-04-221I1_1195_2496.Png": 1,
    "2018-05-01-13-09-04-221I1_1195_2624.Png": 1,
    "2018-05-01-13-09-04-221I1_1323_1728.Png": 1,
    "2018-05-01-13-09-04-221I1_1323_1856.Png": 0,
    "2018-05-01-13-09-04-221I1_1323_1984.Png": 1,
    "2018-05-01-13-09-04-221I1_1323_2112.Png": 0,
    "2018-05-01-13-09-04-221I1_1323_2240.Png": 1,
    "2018-05-01-13-09-04-221I1_1323_2368.Png": 1,
    "2018-05-01-13-09-04-221I1_1323_2496.Png": 1,
    "2018-05-01-13-09-04-221I1_1323_2624.Png": 0,
    "2018-05-01-13-09-04-221I1_1451_1472.Png": 1,
    "2018-05-01-13-09-04-221I1_1451_1600.Png": 0,
    "2018-05-01-13-09-04-221I1_1451_1728.Png": 1,
    "2018-05-01-13-09-04-221I1_1451_1856.Png": 1,
    "2018-05-01-13-09-04-221I1_1451_1984.Png": 1,
    "2018-05-01-13-09-04-221I1_1451_2112.Png": 1,
    "2018-05-01-13-09-04-221I1_1451_2240.Png": 1,
    "2018-05-01-13-09-04-221I1_1451_2368.Png": 1,
    "2018-05-01-13-09-04-221I1_1451_2496.Png": 0,
    "2018-05-01-13-09-04-221I1_1579_1600.Png": 1,
    "2018-05-01-13-09-04-221I1_1579_1728.Png": 1,
    "2018-05-01-13-09-04-221I1_1579_1856.Png": 1,
    "2018-05-01-13-09-04-221I1_1579_1984.Png": 0,
    "2018-05-01-13-09-04-221I1_1579_2112.Png": 0,
    "2018-05-01-13-09-04-221I1_1579_2240.Png": 0,
    "2018-05-01-13-09-04-221I1_1579_2368.Png": 1,
    "2018-05-01-13-09-04-221I1_1579_2496.Png": 1,
    "2018-05-01-13-09-04-221I1_1707_1600.Png": 1,
    "2018-05-01-13-09-04-221I1_1707_1728.Png": 1,
    "2018-05-01-13-09-04-221I1_1707_1856.Png": 1,
    "2018-05-01-13-09-04-221I1_1707_1984.Png": 1,
    "2018-05-01-13-09-04-221I1_1707_2112.Png": 0,
    "2018-05-01-13-09-04-221I1_1707_2240.Png": 0,
    "2018-05-01-13-09-04-221I1_1707_2368.Png": 0,
    "2018-05-01-13-09-04-221I1_171_2240.Png": 0,
    "2018-05-01-13-09-04-221I1_171_2368.Png": 1,
    "2018-05-01-13-09-04-221I1_171_2496.Png": 1,
    "2018-05-01-13-09-04-221I1_1835_1728.Png": 1,
    "2018-05-01-13-09-04-221I1_1835_1856.Png": 1,
    "2018-05-01-13-09-04-221I1_1835_1984.Png": 1,
    "2018-05-01-13-09-04-221I1_1835_2240.Png": 1,
    "2018-05-01-13-09-04-221I1_299_1600.Png": 1,
    "2018-05-01-13-09-04-221I1_299_1728.Png": 1,
    "2018-05-01-13-09-04-221I1_299_1856.Png": 1,
    "2018-05-01-13-09-04-221I1_299_2240.Png": 1,
    "2018-05-01-13-09-04-221I1_299_2368.Png": 1,
    "2018-05-01-13-09-04-221I1_299_2496.Png": 1,
    "2018-05-01-13-09-04-221I1_427_1728.Png": 1,
    "2018-05-01-13-09-04-221I1_427_1856.Png": 1,
    "2018-05-01-13-09-04-221I1_427_1984.Png": 1,
    "2018-05-01-13-09-04-221I1_427_2112.Png": 1,
    "2018-05-01-13-09-04-221I1_427_2240.Png": 1,
    "2018-05-01-13-09-04-221I1_427_2368.Png": 1,
    "2018-05-01-13-09-04-221I1_427_2496.Png": 1,
    "2018-05-01-13-09-04-221I1_427_2624.Png": 1,
    "2018-05-01-13-09-04-221I1_555_1600.Png": 1,
    "2018-05-01-13-09-04-221I1_555_1728.Png": 1,
    "2018-05-01-13-09-04-221I1_555_1856.Png": 1,
    "2018-05-01-13-09-04-221I1_555_1984.Png": 1,
    "2018-05-01-13-09-04-221I1_555_2112.Png": 1,
    "2018-05-01-13-09-04-221I1_555_2240.Png": 1,
    "2018-05-01-13-09-04-221I1_555_2368.Png": 1,
    "2018-05-01-13-09-04-221I1_555_2496.Png": 1,
    "2018-05-01-13-09-04-221I1_555_2624.Png": 1,
    "2018-05-01-13-09-04-221I1_683_1600.Png": 1,
    "2018-05-01-13-09-04-221I1_683_1728.Png": 1,
    "2018-05-01-13-09-04-221I1_683_1856.Png": 1,
    "2018-05-01-13-09-04-221I1_683_1984.Png": 1,
    "2018-05-01-13-09-04-221I1_683_2112.Png": 1,
    "2018-05-01-13-09-04-221I1_683_2240.Png": 1,
    "2018-05-01-13-09-04-221I1_683_2368.Png": 1,
    "2018-05-01-13-09-04-221I1_683_2496.Png": 1,
    "2018-05-01-13-09-04-221I1_683_2624.Png": 1,
    "2018-05-01-13-09-04-221I1_811_1600.Png": 1,
    "2018-05-01-13-09-04-221I1_811_1728.Png": 1,
    "2018-05-01-13-09-04-221I1_811_1856.Png": 1,
    "2018-05-01-13-09-04-221I1_811_1984.Png": 1,
    "2018-05-01-13-09-04-221I1_811_2112.Png": 1,
    "2018-05-01-13-09-04-221I1_811_2240.Png": 1,
    "2018-05-01-13-09-04-221I1_811_2368.Png": 1,
    "2018-05-01-13-09-04-221I1_811_2496.Png": 1,
    "2018-05-01-13-09-04-221I1_811_2624.Png": 1,
    "2018-05-01-13-09-04-221I1_939_1600.Png": 1,
    "2018-05-01-13-09-04-221I1_939_1728.Png": 1,
    "2018-05-01-13-09-04-221I1_939_1856.Png": 1,
    "2018-05-01-13-09-04-221I1_939_1984.Png": 1,
    "2018-05-01-13-09-04-221I1_939_2112.Png": 1,
    "2018-05-01-13-09-04-221I1_939_2240.Png": 1,
    "2018-05-01-13-09-04-221I1_939_2368.Png": 1,
    "2018-05-01-13-09-04-221I1_939_2496.Png": 1,
    "2018-05-01-13-09-04-221I1_939_2624.Png": 1,
    "2018-05-02-10-11-05-288I1_1055_1600.Png": 1,
    "2018-05-02-10-11-05-288I1_1055_1728.Png": 1,
    "2018-05-02-10-11-05-288I1_1055_1856.Png": 1,
    "2018-05-02-10-11-05-288I1_1055_1984.Png": 1,
    "2018-05-02-10-11-05-288I1_1055_2112.Png": 1,
    "2018-05-02-10-11-05-288I1_1055_2240.Png": 1,
    "2018-05-02-10-11-05-288I1_1055_2368.Png": 1,
    "2018-05-02-10-11-05-288I1_1055_2496.Png": 1,
    "2018-05-02-10-11-05-288I1_1055_2624.Png": 1,
    "2018-05-02-10-11-05-288I1_1183_1600.Png": 1,
    "2018-05-02-10-11-05-288I1_1183_1728.Png": 1,
    "2018-05-02-10-11-05-288I1_1183_1856.Png": 1,
    "2018-05-02-10-11-05-288I1_1183_1984.Png": 1,
    "2018-05-02-10-11-05-288I1_1183_2112.Png": 1,
    "2018-05-02-10-11-05-288I1_1183_2240.Png": 1,
    "2018-05-02-10-11-05-288I1_1183_2368.Png": 1,
    "2018-05-02-10-11-05-288I1_1183_2496.Png": 1,
    "2018-05-02-10-11-05-288I1_1311_1600.Png": 1,
    "2018-05-02-10-11-05-288I1_1311_1728.Png": 1,
    "2018-05-02-10-11-05-288I1_1311_1856.Png": 1,
    "2018-05-02-10-11-05-288I1_1311_1984.Png": 1,
    "2018-05-02-10-11-05-288I1_1311_2112.Png": 1,
    "2018-05-02-10-11-05-288I1_1311_2240.Png": 1,
    "2018-05-02-10-11-05-288I1_1311_2368.Png": 1,
    "2018-05-02-10-11-05-288I1_1311_2496.Png": 1,
    "2018-05-02-10-11-05-288I1_1311_2624.Png": 1,
    "2018-05-02-10-11-05-288I1_1439_1472.Png": 1,
    "2018-05-02-10-11-05-288I1_1439_1600.Png": 1,
    "2018-05-02-10-11-05-288I1_1439_1728.Png": 1,
    "2018-05-02-10-11-05-288I1_1439_1856.Png": 1,
    "2018-05-02-10-11-05-288I1_1439_1984.Png": 1,
    "2018-05-02-10-11-05-288I1_1439_2112.Png": 1,
    "2018-05-02-10-11-05-288I1_1439_2240.Png": 1,
    "2018-05-02-10-11-05-288I1_1439_2368.Png": 1,
    "2018-05-02-10-11-05-288I1_1439_2496.Png": 1,
    "2018-05-02-10-11-05-288I1_1439_2624.Png": 1,
    "2018-05-02-10-11-05-288I1_1567_1472.Png": 1,
    "2018-05-02-10-11-05-288I1_1567_1600.Png": 1,
    "2018-05-02-10-11-05-288I1_1567_1728.Png": 1,
    "2018-05-02-10-11-05-288I1_1567_1856.Png": 1,
    "2018-05-02-10-11-05-288I1_1567_1984.Png": 1,
    "2018-05-02-10-11-05-288I1_1567_2112.Png": 1,
    "2018-05-02-10-11-05-288I1_1567_2240.Png": 1,
    "2018-05-02-10-11-05-288I1_1567_2368.Png": 1,
    "2018-05-02-10-11-05-288I1_1567_2496.Png": 1,
    "2018-05-02-10-11-05-288I1_159_2240.Png": 1,
    "2018-05-02-10-11-05-288I1_159_2368.Png": 1,
    "2018-05-02-10-11-05-288I1_159_2496.Png": 1,
    "2018-05-02-10-11-05-288I1_1695_1600.Png": 0,
    "2018-05-02-10-11-05-288I1_1695_1728.Png": 0,
    "2018-05-02-10-11-05-288I1_1695_1856.Png": 0,
    "2018-05-02-10-11-05-288I1_1695_1984.Png": 0,
    "2018-05-02-10-11-05-288I1_1695_2112.Png": 1,
    "2018-05-02-10-11-05-288I1_1695_2240.Png": 1,
    "2018-05-02-10-11-05-288I1_1695_2368.Png": 1,
    "2018-05-02-10-11-05-288I1_1695_2496.Png": 1,
    "2018-05-02-10-11-05-288I1_1823_1728.Png": 0,
    "2018-05-02-10-11-05-288I1_1823_1856.Png": 1,
    "2018-05-02-10-11-05-288I1_1823_1984.Png": 0,
    "2018-05-02-10-11-05-288I1_1823_2240.Png": 1,
    "2018-05-02-10-11-05-288I1_287_1600.Png": 1,
    "2018-05-02-10-11-05-288I1_287_1728.Png": 1,
    "2018-05-02-10-11-05-288I1_287_1856.Png": 1,
    "2018-05-02-10-11-05-288I1_287_2112.Png": 1,
    "2018-05-02-10-11-05-288I1_287_2240.Png": 1,
    "2018-05-02-10-11-05-288I1_287_2368.Png": 1,
    "2018-05-02-10-11-05-288I1_287_2496.Png": 1,
    "2018-05-02-10-11-05-288I1_415_1600.Png": 1,
    "2018-05-02-10-11-05-288I1_415_1728.Png": 1,
    "2018-05-02-10-11-05-288I1_415_1856.Png": 1,
    "2018-05-02-10-11-05-288I1_415_1984.Png": 1,
    "2018-05-02-10-11-05-288I1_415_2112.Png": 1,
    "2018-05-02-10-11-05-288I1_415_2240.Png": 1,
    "2018-05-02-10-11-05-288I1_415_2368.Png": 1,
    "2018-05-02-10-11-05-288I1_415_2496.Png": 1,
    "2018-05-02-10-11-05-288I1_415_2624.Png": 1,
    "2018-05-02-10-11-05-288I1_543_1600.Png": 1,
    "2018-05-02-10-11-05-288I1_543_1728.Png": 1,
    "2018-05-02-10-11-05-288I1_543_1856.Png": 1,
    "2018-05-02-10-11-05-288I1_543_1984.Png": 1,
    "2018-05-02-10-11-05-288I1_543_2112.Png": 1,
    "2018-05-02-10-11-05-288I1_543_2240.Png": 1,
    "2018-05-02-10-11-05-288I1_543_2368.Png": 1,
    "2018-05-02-10-11-05-288I1_543_2496.Png": 1,
    "2018-05-02-10-11-05-288I1_543_2624.Png": 1,
    "2018-05-02-10-11-05-288I1_671_1600.Png": 1,
    "2018-05-02-10-11-05-288I1_671_1728.Png": 1,
    "2018-05-02-10-11-05-288I1_671_1856.Png": 1,
    "2018-05-02-10-11-05-288I1_671_1984.Png": 1,
    "2018-05-02-10-11-05-288I1_671_2112.Png": 1,
    "2018-05-02-10-11-05-288I1_671_2240.Png": 1,
    "2018-05-02-10-11-05-288I1_671_2368.Png": 1,
    "2018-05-02-10-11-05-288I1_671_2496.Png": 1,
    "2018-05-02-10-11-05-288I1_671_2624.Png": 1,
    "2018-05-02-10-11-05-288I1_799_1600.Png": 1,
    "2018-05-02-10-11-05-288I1_799_1728.Png": 1,
    "2018-05-02-10-11-05-288I1_799_1856.Png": 1,
    "2018-05-02-10-11-05-288I1_799_1984.Png": 1,
    "2018-05-02-10-11-05-288I1_799_2112.Png": 1,
    "2018-05-02-10-11-05-288I1_799_2240.Png": 1,
    "2018-05-02-10-11-05-288I1_799_2368.Png": 1,
    "2018-05-02-10-11-05-288I1_799_2496.Png": 1,
    "2018-05-02-10-11-05-288I1_799_2624.Png": 1,
    "2018-05-02-10-11-05-288I1_927_1600.Png": 1,
    "2018-05-02-10-11-05-288I1_927_1728.Png": 1,
    "2018-05-02-10-11-05-288I1_927_1856.Png": 1,
    "2018-05-02-10-11-05-288I1_927_1984.Png": 1,
    "2018-05-02-10-11-05-288I1_927_2112.Png": 1,
    "2018-05-02-10-11-05-288I1_927_2240.Png": 1,
    "2018-05-02-10-11-05-288I1_927_2368.Png": 1,
    "2018-05-02-10-11-05-288I1_927_2496.Png": 1,
    "2018-05-02-10-11-05-288I1_927_2624.Png": 1,
    "2018-05-06-02-43-46-226I1_1052_0.Png": 0,
    "2018-05-06-02-43-46-226I1_1052_1024.Png": 0,
    "2018-05-06-02-43-46-226I1_1052_128.Png": 0,
    "2018-05-06-02-43-46-226I1_1052_256.Png": 0,
    "2018-05-06-02-43-46-226I1_1052_384.Png": 0,
    "2018-05-06-02-43-46-226I1_1052_512.Png": 0,
    "2018-05-06-02-43-46-226I1_1052_640.Png": 0,
    "2018-05-06-02-43-46-226I1_1052_768.Png": 0,
    "2018-05-06-02-43-46-226I1_1052_896.Png": 0,
    "2018-05-06-02-43-46-226I1_1180_0.Png": 0,
    "2018-05-06-02-43-46-226I1_1180_1024.Png": 0,
    "2018-05-06-02-43-46-226I1_1180_128.Png": 0,
    "2018-05-06-02-43-46-226I1_1180_256.Png": 0,
    "2018-05-06-02-43-46-226I1_1180_384.Png": 0,
    "2018-05-06-02-43-46-226I1_1180_512.Png": 0,
    "2018-05-06-02-43-46-226I1_1180_640.Png": 0,
    "2018-05-06-02-43-46-226I1_1180_768.Png": 0,
    "2018-05-06-02-43-46-226I1_1180_896.Png": 0,
    "2018-05-06-02-43-46-226I1_1308_0.Png": 0,
    "2018-05-06-02-43-46-226I1_1308_128.Png": 0,
    "2018-05-06-02-43-46-226I1_1308_256.Png": 0,
    "2018-05-06-02-43-46-226I1_1308_384.Png": 0,
    "2018-05-06-02-43-46-226I1_1308_512.Png": 0,
    "2018-05-06-02-43-46-226I1_1308_640.Png": 0,
    "2018-05-06-02-43-46-226I1_1308_768.Png": 0,
    "2018-05-06-02-43-46-226I1_1308_896.Png": 0,
    "2018-05-06-02-43-46-226I1_1436_0.Png": 0,
    "2018-05-06-02-43-46-226I1_1436_128.Png": 0,
    "2018-05-06-02-43-46-226I1_1436_256.Png": 0,
    "2018-05-06-02-43-46-226I1_1436_384.Png": 0,
    "2018-05-06-02-43-46-226I1_1436_512.Png": 0,
    "2018-05-06-02-43-46-226I1_1436_640.Png": 0,
    "2018-05-06-02-43-46-226I1_1436_768.Png": 0,
    "2018-05-06-02-43-46-226I1_1436_896.Png": 0,
    "2018-05-06-02-43-46-226I1_1564_0.Png": 0,
    "2018-05-06-02-43-46-226I1_1564_128.Png": 0,
    "2018-05-06-02-43-46-226I1_1564_256.Png": 0,
    "2018-05-06-02-43-46-226I1_1564_384.Png": 0,
    "2018-05-06-02-43-46-226I1_1564_512.Png": 0,
    "2018-05-06-02-43-46-226I1_1564_640.Png": 0,
    "2018-05-06-02-43-46-226I1_1564_768.Png": 0,
    "2018-05-06-02-43-46-226I1_1564_896.Png": 0,
    "2018-05-06-02-43-46-226I1_156_384.Png": 0,
    "2018-05-06-02-43-46-226I1_156_512.Png": 0,
    "2018-05-06-02-43-46-226I1_156_640.Png": 0,
    "2018-05-06-02-43-46-226I1_1692_0.Png": 0,
    "2018-05-06-02-43-46-226I1_1692_128.Png": 0,
    "2018-05-06-02-43-46-226I1_1692_256.Png": 0,
    "2018-05-06-02-43-46-226I1_1692_384.Png": 0,
    "2018-05-06-02-43-46-226I1_1692_512.Png": 0,
    "2018-05-06-02-43-46-226I1_1692_640.Png": 0,
    "2018-05-06-02-43-46-226I1_1692_768.Png": 0,
    "2018-05-06-02-43-46-226I1_1820_0.Png": 1,
    "2018-05-06-02-43-46-226I1_1820_128.Png": 1,
    "2018-05-06-02-43-46-226I1_1820_256.Png": 1,
    "2018-05-06-02-43-46-226I1_1820_384.Png": 1,
    "2018-05-06-02-43-46-226I1_1820_512.Png": 0,
    "2018-05-06-02-43-46-226I1_1820_640.Png": 0,
    "2018-05-06-02-43-46-226I1_1820_768.Png": 0,
    "2018-05-06-02-43-46-226I1_1948_0.Png": 1,
    "2018-05-06-02-43-46-226I1_1948_128.Png": 1,
    "2018-05-06-02-43-46-226I1_1948_256.Png": 1,
    "2018-05-06-02-43-46-226I1_1948_384.Png": 1,
    "2018-05-06-02-43-46-226I1_2076_0.Png": 1,
    "2018-05-06-02-43-46-226I1_2076_128.Png": 1,
    "2018-05-06-02-43-46-226I1_2076_256.Png": 1,
    "2018-05-06-02-43-46-226I1_2076_384.Png": 1,
    "2018-05-06-02-43-46-226I1_284_0.Png": 0,
    "2018-05-06-02-43-46-226I1_284_384.Png": 0,
    "2018-05-06-02-43-46-226I1_284_512.Png": 0,
    "2018-05-06-02-43-46-226I1_284_640.Png": 0,
    "2018-05-06-02-43-46-226I1_412_0.Png": 0,
    "2018-05-06-02-43-46-226I1_412_128.Png": 0,
    "2018-05-06-02-43-46-226I1_412_256.Png": 0,
    "2018-05-06-02-43-46-226I1_412_384.Png": 0,
    "2018-05-06-02-43-46-226I1_412_512.Png": 0,
    "2018-05-06-02-43-46-226I1_412_640.Png": 0,
    "2018-05-06-02-43-46-226I1_412_768.Png": 0,
    "2018-05-06-02-43-46-226I1_412_896.Png": 0,
    "2018-05-06-02-43-46-226I1_540_0.Png": 0,
    "2018-05-06-02-43-46-226I1_540_1024.Png": 0,
    "2018-05-06-02-43-46-226I1_540_1152.Png": 0,
    "2018-05-06-02-43-46-226I1_540_128.Png": 0,
    "2018-05-06-02-43-46-226I1_540_256.Png": 0,
    "2018-05-06-02-43-46-226I1_540_384.Png": 0,
    "2018-05-06-02-43-46-226I1_540_512.Png": 0,
    "2018-05-06-02-43-46-226I1_540_640.Png": 0,
    "2018-05-06-02-43-46-226I1_540_768.Png": 0,
    "2018-05-06-02-43-46-226I1_540_896.Png": 0,
    "2018-05-06-02-43-46-226I1_668_0.Png": 0,
    "2018-05-06-02-43-46-226I1_668_1024.Png": 0,
    "2018-05-06-02-43-46-226I1_668_1152.Png": 0,
    "2018-05-06-02-43-46-226I1_668_128.Png": 0,
    "2018-05-06-02-43-46-226I1_668_256.Png": 0,
    "2018-05-06-02-43-46-226I1_668_384.Png": 0,
    "2018-05-06-02-43-46-226I1_668_512.Png": 0,
    "2018-05-06-02-43-46-226I1_668_640.Png": 0,
    "2018-05-06-02-43-46-226I1_668_768.Png": 0,
    "2018-05-06-02-43-46-226I1_668_896.Png": 0,
    "2018-05-06-02-43-46-226I1_796_0.Png": 0,
    "2018-05-06-02-43-46-226I1_796_1024.Png": 0,
    "2018-05-06-02-43-46-226I1_796_1152.Png": 0,
    "2018-05-06-02-43-46-226I1_796_128.Png": 0,
    "2018-05-06-02-43-46-226I1_796_256.Png": 0,
    "2018-05-06-02-43-46-226I1_796_384.Png": 0,
    "2018-05-06-02-43-46-226I1_796_512.Png": 0,
    "2018-05-06-02-43-46-226I1_796_640.Png": 0,
    "2018-05-06-02-43-46-226I1_796_768.Png": 0,
    "2018-05-06-02-43-46-226I1_796_896.Png": 0,
    "2018-05-06-02-43-46-226I1_924_0.Png": 0,
    "2018-05-06-02-43-46-226I1_924_1024.Png": 0,
    "2018-05-06-02-43-46-226I1_924_1152.Png": 0,
    "2018-05-06-02-43-46-226I1_924_128.Png": 0,
    "2018-05-06-02-43-46-226I1_924_256.Png": 0,
    "2018-05-06-02-43-46-226I1_924_384.Png": 0,
    "2018-05-06-02-43-46-226I1_924_512.Png": 0,
    "2018-05-06-02-43-46-226I1_924_640.Png": 0,
    "2018-05-06-02-43-46-226I1_924_768.Png": 0,
    "2018-05-06-02-43-46-226I1_924_896.Png": 0,
    "2018-05-07-06-43-47-612I1_1063_1600.Png": 1,
    "2018-05-07-06-43-47-612I1_1063_1728.Png": 1,
    "2018-05-07-06-43-47-612I1_1063_1856.Png": 1,
    "2018-05-07-06-43-47-612I1_1063_1984.Png": 1,
    "2018-05-07-06-43-47-612I1_1063_2240.Png": 1,
    "2018-05-07-06-43-47-612I1_1063_2368.Png": 1,
    "2018-05-07-06-43-47-612I1_1063_2496.Png": 1,
    "2018-05-07-06-43-47-612I1_1063_2624.Png": 1,
    "2018-05-07-06-43-47-612I1_1191_1472.Png": 1,
    "2018-05-07-06-43-47-612I1_1191_1600.Png": 1,
    "2018-05-07-06-43-47-612I1_1191_1728.Png": 1,
    "2018-05-07-06-43-47-612I1_1191_1856.Png": 1,
    "2018-05-07-06-43-47-612I1_1191_1984.Png": 1,
    "2018-05-07-06-43-47-612I1_1191_2112.Png": 1,
    "2018-05-07-06-43-47-612I1_1191_2240.Png": 1,
    "2018-05-07-06-43-47-612I1_1191_2368.Png": 1,
    "2018-05-07-06-43-47-612I1_1191_2496.Png": 1,
    "2018-05-07-06-43-47-612I1_1319_1600.Png": 1,
    "2018-05-07-06-43-47-612I1_1319_1728.Png": 1,
    "2018-05-07-06-43-47-612I1_1319_1856.Png": 1,
    "2018-05-07-06-43-47-612I1_1319_1984.Png": 1,
    "2018-05-07-06-43-47-612I1_1319_2112.Png": 1,
    "2018-05-07-06-43-47-612I1_1319_2240.Png": 1,
    "2018-05-07-06-43-47-612I1_1319_2368.Png": 1,
    "2018-05-07-06-43-47-612I1_1319_2496.Png": 1,
    "2018-05-07-06-43-47-612I1_1447_1472.Png": 1,
    "2018-05-07-06-43-47-612I1_1447_1600.Png": 1,
    "2018-05-07-06-43-47-612I1_1447_1728.Png": 1,
    "2018-05-07-06-43-47-612I1_1447_1856.Png": 1,
    "2018-05-07-06-43-47-612I1_1447_1984.Png": 1,
    "2018-05-07-06-43-47-612I1_1447_2112.Png": 1,
    "2018-05-07-06-43-47-612I1_1447_2240.Png": 1,
    "2018-05-07-06-43-47-612I1_1447_2368.Png": 1,
    "2018-05-07-06-43-47-612I1_1575_1472.Png": 1,
    "2018-05-07-06-43-47-612I1_1575_1600.Png": 1,
    "2018-05-07-06-43-47-612I1_1575_1728.Png": 1,
    "2018-05-07-06-43-47-612I1_1575_1856.Png": 1,
    "2018-05-07-06-43-47-612I1_1575_1984.Png": 1,
    "2018-05-07-06-43-47-612I1_1575_2112.Png": 1,
    "2018-05-07-06-43-47-612I1_1575_2240.Png": 1,
    "2018-05-07-06-43-47-612I1_1575_2368.Png": 1,
    "2018-05-07-06-43-47-612I1_167_1728.Png": 1,
    "2018-05-07-06-43-47-612I1_167_2112.Png": 1,
    "2018-05-07-06-43-47-612I1_167_2240.Png": 1,
    "2018-05-07-06-43-47-612I1_167_2368.Png": 1,
    "2018-05-07-06-43-47-612I1_1703_1472.Png": 1,
    "2018-05-07-06-43-47-612I1_1703_1600.Png": 1,
    "2018-05-07-06-43-47-612I1_1703_1728.Png": 1,
    "2018-05-07-06-43-47-612I1_1703_1856.Png": 1,
    "2018-05-07-06-43-47-612I1_1703_1984.Png": 1,
    "2018-05-07-06-43-47-612I1_1703_2112.Png": 1,
    "2018-05-07-06-43-47-612I1_1703_2240.Png": 1,
    "2018-05-07-06-43-47-612I1_1831_1600.Png": 1,
    "2018-05-07-06-43-47-612I1_1831_1728.Png": 1,
    "2018-05-07-06-43-47-612I1_1831_1856.Png": 1,
    "2018-05-07-06-43-47-612I1_295_1600.Png": 1,
    "2018-05-07-06-43-47-612I1_295_1728.Png": 1,
    "2018-05-07-06-43-47-612I1_295_1856.Png": 1,
    "2018-05-07-06-43-47-612I1_295_2112.Png": 1,
    "2018-05-07-06-43-47-612I1_295_2240.Png": 1,
    "2018-05-07-06-43-47-612I1_295_2368.Png": 1,
    "2018-05-07-06-43-47-612I1_423_1600.Png": 1,
    "2018-05-07-06-43-47-612I1_423_1728.Png": 1,
    "2018-05-07-06-43-47-612I1_423_1856.Png": 1,
    "2018-05-07-06-43-47-612I1_423_1984.Png": 1,
    "2018-05-07-06-43-47-612I1_423_2112.Png": 1,
    "2018-05-07-06-43-47-612I1_423_2240.Png": 1,
    "2018-05-07-06-43-47-612I1_423_2368.Png": 1,
    "2018-05-07-06-43-47-612I1_423_2496.Png": 1,
    "2018-05-07-06-43-47-612I1_551_1472.Png": 1,
    "2018-05-07-06-43-47-612I1_551_1600.Png": 1,
    "2018-05-07-06-43-47-612I1_551_1728.Png": 1,
    "2018-05-07-06-43-47-612I1_551_1856.Png": 1,
    "2018-05-07-06-43-47-612I1_551_1984.Png": 1,
    "2018-05-07-06-43-47-612I1_551_2112.Png": 1,
    "2018-05-07-06-43-47-612I1_551_2240.Png": 1,
    "2018-05-07-06-43-47-612I1_551_2368.Png": 1,
    "2018-05-07-06-43-47-612I1_551_2496.Png": 1,
    "2018-05-07-06-43-47-612I1_551_2624.Png": 1,
    "2018-05-07-06-43-47-612I1_679_1472.Png": 1,
    "2018-05-07-06-43-47-612I1_679_1600.Png": 1,
    "2018-05-07-06-43-47-612I1_679_1728.Png": 1,
    "2018-05-07-06-43-47-612I1_679_1856.Png": 1,
    "2018-05-07-06-43-47-612I1_679_1984.Png": 1,
    "2018-05-07-06-43-47-612I1_679_2112.Png": 1,
    "2018-05-07-06-43-47-612I1_679_2240.Png": 1,
    "2018-05-07-06-43-47-612I1_679_2368.Png": 1,
    "2018-05-07-06-43-47-612I1_679_2496.Png": 1,
    "2018-05-07-06-43-47-612I1_679_2624.Png": 1,
    "2018-05-07-06-43-47-612I1_807_1472.Png": 1,
    "2018-05-07-06-43-47-612I1_807_1600.Png": 1,
    "2018-05-07-06-43-47-612I1_807_1728.Png": 1,
    "2018-05-07-06-43-47-612I1_807_1856.Png": 1,
    "2018-05-07-06-43-47-612I1_807_1984.Png": 1,
    "2018-05-07-06-43-47-612I1_807_2112.Png": 1,
    "2018-05-07-06-43-47-612I1_807_2240.Png": 1,
    "2018-05-07-06-43-47-612I1_807_2368.Png": 1,
    "2018-05-07-06-43-47-612I1_807_2496.Png": 1,
    "2018-05-07-06-43-47-612I1_807_2624.Png": 1,
    "2018-05-07-06-43-47-612I1_935_1472.Png": 1,
    "2018-05-07-06-43-47-612I1_935_1600.Png": 1,
    "2018-05-07-06-43-47-612I1_935_1728.Png": 1,
    "2018-05-07-06-43-47-612I1_935_1856.Png": 1,
    "2018-05-07-06-43-47-612I1_935_1984.Png": 1,
    "2018-05-07-06-43-47-612I1_935_2112.Png": 1,
    "2018-05-07-06-43-47-612I1_935_2240.Png": 1,
    "2018-05-07-06-43-47-612I1_935_2368.Png": 1,
    "2018-05-07-06-43-47-612I1_935_2496.Png": 1,
    "2018-05-07-06-43-47-612I1_935_2624.Png": 1,
    "2018-05-10-04-45-51-043I1_1065_1600.Png": 1,
    "2018-05-10-04-45-51-043I1_1065_1728.Png": 1,
    "2018-05-10-04-45-51-043I1_1065_1856.Png": 1,
    "2018-05-10-04-45-51-043I1_1065_1984.Png": 1,
    "2018-05-10-04-45-51-043I1_1065_2112.Png": 1,
    "2018-05-10-04-45-51-043I1_1065_2240.Png": 1,
    "2018-05-10-04-45-51-043I1_1065_2368.Png": 1,
    "2018-05-10-04-45-51-043I1_1065_2496.Png": 1,
    "2018-05-10-04-45-51-043I1_1193_1472.Png": 1,
    "2018-05-10-04-45-51-043I1_1193_1600.Png": 1,
    "2018-05-10-04-45-51-043I1_1193_1728.Png": 1,
    "2018-05-10-04-45-51-043I1_1193_1856.Png": 1,
    "2018-05-10-04-45-51-043I1_1193_1984.Png": 1,
    "2018-05-10-04-45-51-043I1_1193_2112.Png": 1,
    "2018-05-10-04-45-51-043I1_1193_2240.Png": 1,
    "2018-05-10-04-45-51-043I1_1193_2368.Png": 1,
    "2018-05-10-04-45-51-043I1_1193_2496.Png": 1,
    "2018-05-10-04-45-51-043I1_1321_1472.Png": 1,
    "2018-05-10-04-45-51-043I1_1321_1600.Png": 1,
    "2018-05-10-04-45-51-043I1_1321_1728.Png": 1,
    "2018-05-10-04-45-51-043I1_1321_1856.Png": 1,
    "2018-05-10-04-45-51-043I1_1321_1984.Png": 1,
    "2018-05-10-04-45-51-043I1_1321_2112.Png": 1,
    "2018-05-10-04-45-51-043I1_1321_2240.Png": 1,
    "2018-05-10-04-45-51-043I1_1321_2368.Png": 1,
    "2018-05-10-04-45-51-043I1_1321_2496.Png": 1,
    "2018-05-10-04-45-51-043I1_1449_1472.Png": 1,
    "2018-05-10-04-45-51-043I1_1449_1600.Png": 1,
    "2018-05-10-04-45-51-043I1_1449_1728.Png": 1,
    "2018-05-10-04-45-51-043I1_1449_1856.Png": 1,
    "2018-05-10-04-45-51-043I1_1449_1984.Png": 1,
    "2018-05-10-04-45-51-043I1_1449_2112.Png": 1,
    "2018-05-10-04-45-51-043I1_1449_2240.Png": 1,
    "2018-05-10-04-45-51-043I1_1449_2368.Png": 1,
    "2018-05-10-04-45-51-043I1_1577_1472.Png": 1,
    "2018-05-10-04-45-51-043I1_1577_1600.Png": 1,
    "2018-05-10-04-45-51-043I1_1577_1728.Png": 1,
    "2018-05-10-04-45-51-043I1_1577_1856.Png": 1,
    "2018-05-10-04-45-51-043I1_1577_1984.Png": 1,
    "2018-05-10-04-45-51-043I1_1577_2112.Png": 1,
    "2018-05-10-04-45-51-043I1_1577_2240.Png": 1,
    "2018-05-10-04-45-51-043I1_1577_2368.Png": 1,
    "2018-05-10-04-45-51-043I1_169_1600.Png": 1,
    "2018-05-10-04-45-51-043I1_169_1728.Png": 1,
    "2018-05-10-04-45-51-043I1_169_2112.Png": 1,
    "2018-05-10-04-45-51-043I1_169_2240.Png": 1,
    "2018-05-10-04-45-51-043I1_169_2368.Png": 1,
    "2018-05-10-04-45-51-043I1_1705_1472.Png": 1,
    "2018-05-10-04-45-51-043I1_1705_1600.Png": 1,
    "2018-05-10-04-45-51-043I1_1705_1728.Png": 1,
    "2018-05-10-04-45-51-043I1_1705_1856.Png": 1,
    "2018-05-10-04-45-51-043I1_1705_1984.Png": 1,
    "2018-05-10-04-45-51-043I1_1705_2112.Png": 1,
    "2018-05-10-04-45-51-043I1_1705_2240.Png": 1,
    "2018-05-10-04-45-51-043I1_1833_1600.Png": 1,
    "2018-05-10-04-45-51-043I1_1833_1728.Png": 1,
    "2018-05-10-04-45-51-043I1_1833_1856.Png": 1,
    "2018-05-10-04-45-51-043I1_297_1472.Png": 1,
    "2018-05-10-04-45-51-043I1_297_1600.Png": 1,
    "2018-05-10-04-45-51-043I1_297_1728.Png": 1,
    "2018-05-10-04-45-51-043I1_297_1856.Png": 1,
    "2018-05-10-04-45-51-043I1_297_2112.Png": 1,
    "2018-05-10-04-45-51-043I1_297_2240.Png": 1,
    "2018-05-10-04-45-51-043I1_297_2368.Png": 1,
    "2018-05-10-04-45-51-043I1_425_1600.Png": 1,
    "2018-05-10-04-45-51-043I1_425_1728.Png": 1,
    "2018-05-10-04-45-51-043I1_425_1856.Png": 1,
    "2018-05-10-04-45-51-043I1_425_1984.Png": 1,
    "2018-05-10-04-45-51-043I1_425_2112.Png": 1,
    "2018-05-10-04-45-51-043I1_425_2240.Png": 1,
    "2018-05-10-04-45-51-043I1_425_2368.Png": 1,
    "2018-05-10-04-45-51-043I1_425_2496.Png": 1,
    "2018-05-10-04-45-51-043I1_425_2624.Png": 1,
    "2018-05-10-04-45-51-043I1_553_1472.Png": 1,
    "2018-05-10-04-45-51-043I1_553_1600.Png": 1,
    "2018-05-10-04-45-51-043I1_553_1728.Png": 1,
    "2018-05-10-04-45-51-043I1_553_1856.Png": 1,
    "2018-05-10-04-45-51-043I1_553_1984.Png": 1,
    "2018-05-10-04-45-51-043I1_553_2112.Png": 1,
    "2018-05-10-04-45-51-043I1_553_2240.Png": 1,
    "2018-05-10-04-45-51-043I1_553_2368.Png": 1,
    "2018-05-10-04-45-51-043I1_553_2496.Png": 1,
    "2018-05-10-04-45-51-043I1_553_2624.Png": 1,
    "2018-05-10-04-45-51-043I1_681_1472.Png": 1,
    "2018-05-10-04-45-51-043I1_681_1600.Png": 1,
    "2018-05-10-04-45-51-043I1_681_1728.Png": 1,
    "2018-05-10-04-45-51-043I1_681_1856.Png": 1,
    "2018-05-10-04-45-51-043I1_681_1984.Png": 1,
    "2018-05-10-04-45-51-043I1_681_2112.Png": 1,
    "2018-05-10-04-45-51-043I1_681_2240.Png": 1,
    "2018-05-10-04-45-51-043I1_681_2368.Png": 1,
    "2018-05-10-04-45-51-043I1_681_2496.Png": 1,
    "2018-05-10-04-45-51-043I1_681_2624.Png": 1,
    "2018-05-10-04-45-51-043I1_809_1472.Png": 1,
    "2018-05-10-04-45-51-043I1_809_1600.Png": 1,
    "2018-05-10-04-45-51-043I1_809_1728.Png": 1,
    "2018-05-10-04-45-51-043I1_809_1856.Png": 1,
    "2018-05-10-04-45-51-043I1_809_1984.Png": 1,
    "2018-05-10-04-45-51-043I1_809_2112.Png": 1,
    "2018-05-10-04-45-51-043I1_809_2240.Png": 1,
    "2018-05-10-04-45-51-043I1_809_2368.Png": 1,
    "2018-05-10-04-45-51-043I1_809_2496.Png": 1,
    "2018-05-10-04-45-51-043I1_809_2624.Png": 1,
    "2018-05-10-04-45-51-043I1_937_1472.Png": 1,
    "2018-05-10-04-45-51-043I1_937_1600.Png": 1,
    "2018-05-10-04-45-51-043I1_937_1728.Png": 1,
    "2018-05-10-04-45-51-043I1_937_1856.Png": 1,
    "2018-05-10-04-45-51-043I1_937_1984.Png": 1,
    "2018-05-10-04-45-51-043I1_937_2112.Png": 1,
    "2018-05-10-04-45-51-043I1_937_2240.Png": 1,
    "2018-05-10-04-45-51-043I1_937_2368.Png": 1,
    "2018-05-10-04-45-51-043I1_937_2496.Png": 1,
    "2018-05-10-04-45-51-043I1_937_2624.Png": 1,
    "2018-05-12-05-43-53-428I1_1052_0.Png": 0,
    "2018-05-12-05-43-53-428I1_1052_1024.Png": 0,
    "2018-05-12-05-43-53-428I1_1052_128.Png": 0,
    "2018-05-12-05-43-53-428I1_1052_256.Png": 0,
    "2018-05-12-05-43-53-428I1_1052_384.Png": 0,
    "2018-05-12-05-43-53-428I1_1052_512.Png": 0,
    "2018-05-12-05-43-53-428I1_1052_640.Png": 0,
    "2018-05-12-05-43-53-428I1_1052_768.Png": 0,
    "2018-05-12-05-43-53-428I1_1052_896.Png": 0,
    "2018-05-12-05-43-53-428I1_1180_0.Png": 0,
    "2018-05-12-05-43-53-428I1_1180_1024.Png": 0,
    "2018-05-12-05-43-53-428I1_1180_128.Png": 0,
    "2018-05-12-05-43-53-428I1_1180_256.Png": 0,
    "2018-05-12-05-43-53-428I1_1180_384.Png": 0,
    "2018-05-12-05-43-53-428I1_1180_512.Png": 0,
    "2018-05-12-05-43-53-428I1_1180_640.Png": 0,
    "2018-05-12-05-43-53-428I1_1180_768.Png": 0,
    "2018-05-12-05-43-53-428I1_1180_896.Png": 0,
    "2018-05-12-05-43-53-428I1_1308_0.Png": 0,
    "2018-05-12-05-43-53-428I1_1308_128.Png": 0,
    "2018-05-12-05-43-53-428I1_1308_256.Png": 0,
    "2018-05-12-05-43-53-428I1_1308_384.Png": 0,
    "2018-05-12-05-43-53-428I1_1308_512.Png": 0,
    "2018-05-12-05-43-53-428I1_1308_640.Png": 0,
    "2018-05-12-05-43-53-428I1_1308_768.Png": 0,
    "2018-05-12-05-43-53-428I1_1308_896.Png": 0,
    "2018-05-12-05-43-53-428I1_1436_0.Png": 0,
    "2018-05-12-05-43-53-428I1_1436_128.Png": 0,
    "2018-05-12-05-43-53-428I1_1436_256.Png": 0,
    "2018-05-12-05-43-53-428I1_1436_384.Png": 0,
    "2018-05-12-05-43-53-428I1_1436_512.Png": 0,
    "2018-05-12-05-43-53-428I1_1436_640.Png": 0,
    "2018-05-12-05-43-53-428I1_1436_768.Png": 0,
    "2018-05-12-05-43-53-428I1_1436_896.Png": 0,
    "2018-05-12-05-43-53-428I1_1564_0.Png": 0,
    "2018-05-12-05-43-53-428I1_1564_128.Png": 0,
    "2018-05-12-05-43-53-428I1_1564_256.Png": 0,
    "2018-05-12-05-43-53-428I1_1564_384.Png": 0,
    "2018-05-12-05-43-53-428I1_1564_512.Png": 0,
    "2018-05-12-05-43-53-428I1_1564_640.Png": 0,
    "2018-05-12-05-43-53-428I1_1564_768.Png": 0,
    "2018-05-12-05-43-53-428I1_1564_896.Png": 0,
    "2018-05-12-05-43-53-428I1_156_512.Png": 0,
    "2018-05-12-05-43-53-428I1_156_640.Png": 0,
    "2018-05-12-05-43-53-428I1_1692_0.Png": 0,
    "2018-05-12-05-43-53-428I1_1692_128.Png": 0,
    "2018-05-12-05-43-53-428I1_1692_256.Png": 0,
    "2018-05-12-05-43-53-428I1_1692_384.Png": 0,
    "2018-05-12-05-43-53-428I1_1692_512.Png": 0,
    "2018-05-12-05-43-53-428I1_1692_640.Png": 0,
    "2018-05-12-05-43-53-428I1_1692_768.Png": 0,
    "2018-05-12-05-43-53-428I1_1820_0.Png": 0,
    "2018-05-12-05-43-53-428I1_1820_128.Png": 1,
    "2018-05-12-05-43-53-428I1_1820_256.Png": 1,
    "2018-05-12-05-43-53-428I1_1820_384.Png": 0,
    "2018-05-12-05-43-53-428I1_1820_512.Png": 0,
    "2018-05-12-05-43-53-428I1_1820_640.Png": 0,
    "2018-05-12-05-43-53-428I1_1820_768.Png": 0,
    "2018-05-12-05-43-53-428I1_1948_0.Png": 0,
    "2018-05-12-05-43-53-428I1_1948_128.Png": 0,
    "2018-05-12-05-43-53-428I1_1948_256.Png": 1,
    "2018-05-12-05-43-53-428I1_1948_384.Png": 1,
    "2018-05-12-05-43-53-428I1_2076_0.Png": 0,
    "2018-05-12-05-43-53-428I1_2076_128.Png": 0,
    "2018-05-12-05-43-53-428I1_2076_256.Png": 0,
    "2018-05-12-05-43-53-428I1_2076_384.Png": 0,
    "2018-05-12-05-43-53-428I1_284_0.Png": 0,
    "2018-05-12-05-43-53-428I1_284_384.Png": 0,
    "2018-05-12-05-43-53-428I1_284_512.Png": 0,
    "2018-05-12-05-43-53-428I1_284_640.Png": 0,
    "2018-05-12-05-43-53-428I1_412_0.Png": 0,
    "2018-05-12-05-43-53-428I1_412_128.Png": 0,
    "2018-05-12-05-43-53-428I1_412_384.Png": 0,
    "2018-05-12-05-43-53-428I1_412_512.Png": 0,
    "2018-05-12-05-43-53-428I1_412_640.Png": 0,
    "2018-05-12-05-43-53-428I1_412_768.Png": 0,
    "2018-05-12-05-43-53-428I1_540_0.Png": 0,
    "2018-05-12-05-43-53-428I1_540_1024.Png": 0,
    "2018-05-12-05-43-53-428I1_540_1152.Png": 0,
    "2018-05-12-05-43-53-428I1_540_128.Png": 0,
    "2018-05-12-05-43-53-428I1_540_256.Png": 0,
    "2018-05-12-05-43-53-428I1_540_384.Png": 0,
    "2018-05-12-05-43-53-428I1_540_512.Png": 0,
    "2018-05-12-05-43-53-428I1_540_640.Png": 0,
    "2018-05-12-05-43-53-428I1_540_768.Png": 0,
    "2018-05-12-05-43-53-428I1_540_896.Png": 0,
    "2018-05-12-05-43-53-428I1_668_0.Png": 0,
    "2018-05-12-05-43-53-428I1_668_1024.Png": 0,
    "2018-05-12-05-43-53-428I1_668_1152.Png": 0,
    "2018-05-12-05-43-53-428I1_668_128.Png": 0,
    "2018-05-12-05-43-53-428I1_668_256.Png": 0,
    "2018-05-12-05-43-53-428I1_668_384.Png": 0,
    "2018-05-12-05-43-53-428I1_668_512.Png": 0,
    "2018-05-12-05-43-53-428I1_668_640.Png": 0,
    "2018-05-12-05-43-53-428I1_668_768.Png": 0,
    "2018-05-12-05-43-53-428I1_668_896.Png": 0,
    "2018-05-12-05-43-53-428I1_796_0.Png": 0,
    "2018-05-12-05-43-53-428I1_796_1024.Png": 0,
    "2018-05-12-05-43-53-428I1_796_1152.Png": 0,
    "2018-05-12-05-43-53-428I1_796_128.Png": 0,
    "2018-05-12-05-43-53-428I1_796_256.Png": 0,
    "2018-05-12-05-43-53-428I1_796_384.Png": 0,
    "2018-05-12-05-43-53-428I1_796_512.Png": 0,
    "2018-05-12-05-43-53-428I1_796_640.Png": 0,
    "2018-05-12-05-43-53-428I1_796_768.Png": 0,
    "2018-05-12-05-43-53-428I1_796_896.Png": 0,
    "2018-05-12-05-43-53-428I1_924_0.Png": 0,
    "2018-05-12-05-43-53-428I1_924_1024.Png": 0,
    "2018-05-12-05-43-53-428I1_924_1152.Png": 0,
    "2018-05-12-05-43-53-428I1_924_128.Png": 0,
    "2018-05-12-05-43-53-428I1_924_256.Png": 0,
    "2018-05-12-05-43-53-428I1_924_384.Png": 0,
    "2018-05-12-05-43-53-428I1_924_512.Png": 0,
    "2018-05-12-05-43-53-428I1_924_640.Png": 0,
    "2018-05-12-05-43-53-428I1_924_768.Png": 0,
    "2018-05-12-05-43-53-428I1_924_896.Png": 0,
    "2018-05-23-07-43-53-253I1_1071_1600.Png": 0,
    "2018-05-23-07-43-53-253I1_1071_1728.Png": 0,
    "2018-05-23-07-43-53-253I1_1071_1856.Png": 0,
    "2018-05-23-07-43-53-253I1_1071_1984.Png": 0,
    "2018-05-23-07-43-53-253I1_1071_2112.Png": 0,
    "2018-05-23-07-43-53-253I1_1071_2240.Png": 0,
    "2018-05-23-07-43-53-253I1_1071_2368.Png": 0,
    "2018-05-23-07-43-53-253I1_1071_2496.Png": 0,
    "2018-05-23-07-43-53-253I1_1071_2624.Png": 0,
    "2018-05-23-07-43-53-253I1_1199_1600.Png": 0,
    "2018-05-23-07-43-53-253I1_1199_1728.Png": 0,
    "2018-05-23-07-43-53-253I1_1199_1856.Png": 0,
    "2018-05-23-07-43-53-253I1_1199_1984.Png": 0,
    "2018-05-23-07-43-53-253I1_1199_2112.Png": 0,
    "2018-05-23-07-43-53-253I1_1199_2240.Png": 0,
    "2018-05-23-07-43-53-253I1_1199_2368.Png": 0,
    "2018-05-23-07-43-53-253I1_1199_2496.Png": 0,
    "2018-05-23-07-43-53-253I1_1327_1600.Png": 0,
    "2018-05-23-07-43-53-253I1_1327_1728.Png": 0,
    "2018-05-23-07-43-53-253I1_1327_1856.Png": 0,
    "2018-05-23-07-43-53-253I1_1327_1984.Png": 0,
    "2018-05-23-07-43-53-253I1_1327_2112.Png": 0,
    "2018-05-23-07-43-53-253I1_1327_2240.Png": 0,
    "2018-05-23-07-43-53-253I1_1327_2368.Png": 0,
    "2018-05-23-07-43-53-253I1_1327_2496.Png": 0,
    "2018-05-23-07-43-53-253I1_1455_1472.Png": 0,
    "2018-05-23-07-43-53-253I1_1455_1600.Png": 0,
    "2018-05-23-07-43-53-253I1_1455_1728.Png": 0,
    "2018-05-23-07-43-53-253I1_1455_1856.Png": 0,
    "2018-05-23-07-43-53-253I1_1455_1984.Png": 0,
    "2018-05-23-07-43-53-253I1_1455_2112.Png": 0,
    "2018-05-23-07-43-53-253I1_1455_2240.Png": 0,
    "2018-05-23-07-43-53-253I1_1455_2368.Png": 0,
    "2018-05-23-07-43-53-253I1_1583_1472.Png": 0,
    "2018-05-23-07-43-53-253I1_1583_1600.Png": 1,
    "2018-05-23-07-43-53-253I1_1583_1728.Png": 1,
    "2018-05-23-07-43-53-253I1_1583_1856.Png": 0,
    "2018-05-23-07-43-53-253I1_1583_1984.Png": 0,
    "2018-05-23-07-43-53-253I1_1583_2112.Png": 0,
    "2018-05-23-07-43-53-253I1_1583_2240.Png": 0,
    "2018-05-23-07-43-53-253I1_1583_2368.Png": 0,
    "2018-05-23-07-43-53-253I1_1711_1472.Png": 1,
    "2018-05-23-07-43-53-253I1_1711_1600.Png": 1,
    "2018-05-23-07-43-53-253I1_1711_1728.Png": 1,
    "2018-05-23-07-43-53-253I1_1711_1856.Png": 1,
    "2018-05-23-07-43-53-253I1_1711_1984.Png": 0,
    "2018-05-23-07-43-53-253I1_1711_2112.Png": 0,
    "2018-05-23-07-43-53-253I1_1711_2240.Png": 0,
    "2018-05-23-07-43-53-253I1_175_2112.Png": 0,
    "2018-05-23-07-43-53-253I1_175_2240.Png": 0,
    "2018-05-23-07-43-53-253I1_175_2368.Png": 0,
    "2018-05-23-07-43-53-253I1_1839_1600.Png": 1,
    "2018-05-23-07-43-53-253I1_1839_1728.Png": 1,
    "2018-05-23-07-43-53-253I1_1839_1856.Png": 1,
    "2018-05-23-07-43-53-253I1_303_1600.Png": 0,
    "2018-05-23-07-43-53-253I1_303_1728.Png": 0,
    "2018-05-23-07-43-53-253I1_303_2112.Png": 0,
    "2018-05-23-07-43-53-253I1_303_2240.Png": 0,
    "2018-05-23-07-43-53-253I1_303_2368.Png": 0,
    "2018-05-23-07-43-53-253I1_431_1600.Png": 0,
    "2018-05-23-07-43-53-253I1_431_1728.Png": 0,
    "2018-05-23-07-43-53-253I1_431_1856.Png": 0,
    "2018-05-23-07-43-53-253I1_431_1984.Png": 0,
    "2018-05-23-07-43-53-253I1_431_2112.Png": 0,
    "2018-05-23-07-43-53-253I1_431_2240.Png": 0,
    "2018-05-23-07-43-53-253I1_431_2368.Png": 0,
    "2018-05-23-07-43-53-253I1_431_2496.Png": 0,
    "2018-05-23-07-43-53-253I1_559_1472.Png": 0,
    "2018-05-23-07-43-53-253I1_559_1600.Png": 0,
    "2018-05-23-07-43-53-253I1_559_1728.Png": 0,
    "2018-05-23-07-43-53-253I1_559_1856.Png": 0,
    "2018-05-23-07-43-53-253I1_559_1984.Png": 0,
    "2018-05-23-07-43-53-253I1_559_2112.Png": 0,
    "2018-05-23-07-43-53-253I1_559_2240.Png": 0,
    "2018-05-23-07-43-53-253I1_559_2368.Png": 0,
    "2018-05-23-07-43-53-253I1_559_2496.Png": 0,
    "2018-05-23-07-43-53-253I1_559_2624.Png": 0,
    "2018-05-23-07-43-53-253I1_687_1472.Png": 0,
    "2018-05-23-07-43-53-253I1_687_1600.Png": 0,
    "2018-05-23-07-43-53-253I1_687_1728.Png": 0,
    "2018-05-23-07-43-53-253I1_687_1856.Png": 0,
    "2018-05-23-07-43-53-253I1_687_1984.Png": 0,
    "2018-05-23-07-43-53-253I1_687_2112.Png": 0,
    "2018-05-23-07-43-53-253I1_687_2240.Png": 0,
    "2018-05-23-07-43-53-253I1_687_2368.Png": 0,
    "2018-05-23-07-43-53-253I1_687_2496.Png": 0,
    "2018-05-23-07-43-53-253I1_687_2624.Png": 0,
    "2018-05-23-07-43-53-253I1_815_1472.Png": 0,
    "2018-05-23-07-43-53-253I1_815_1600.Png": 0,
    "2018-05-23-07-43-53-253I1_815_1728.Png": 0,
    "2018-05-23-07-43-53-253I1_815_1856.Png": 0,
    "2018-05-23-07-43-53-253I1_815_1984.Png": 0,
    "2018-05-23-07-43-53-253I1_815_2112.Png": 0,
    "2018-05-23-07-43-53-253I1_815_2240.Png": 0,
    "2018-05-23-07-43-53-253I1_815_2368.Png": 0,
    "2018-05-23-07-43-53-253I1_815_2496.Png": 0,
    "2018-05-23-07-43-53-253I1_815_2624.Png": 0,
    "2018-05-23-07-43-53-253I1_943_1472.Png": 0,
    "2018-05-23-07-43-53-253I1_943_1600.Png": 0,
    "2018-05-23-07-43-53-253I1_943_1728.Png": 0,
    "2018-05-23-07-43-53-253I1_943_1856.Png": 0,
    "2018-05-23-07-43-53-253I1_943_1984.Png": 0,
    "2018-05-23-07-43-53-253I1_943_2112.Png": 0,
    "2018-05-23-07-43-53-253I1_943_2240.Png": 0,
    "2018-05-23-07-43-53-253I1_943_2368.Png": 0,
    "2018-05-23-07-43-53-253I1_943_2496.Png": 0,
    "2018-05-23-07-43-53-253I1_943_2624.Png": 0,
    "2018-05-25-07-43-55-505I1_1075_1599.Png": 0,
    "2018-05-25-07-43-55-505I1_1075_1727.Png": 0,
    "2018-05-25-07-43-55-505I1_1075_1855.Png": 0,
    "2018-05-25-07-43-55-505I1_1075_1983.Png": 0,
    "2018-05-25-07-43-55-505I1_1075_2111.Png": 0,
    "2018-05-25-07-43-55-505I1_1075_2239.Png": 0,
    "2018-05-25-07-43-55-505I1_1075_2367.Png": 0,
    "2018-05-25-07-43-55-505I1_1075_2495.Png": 0,
    "2018-05-25-07-43-55-505I1_1075_2623.Png": 0,
    "2018-05-25-07-43-55-505I1_1203_1599.Png": 0,
    "2018-05-25-07-43-55-505I1_1203_1727.Png": 0,
    "2018-05-25-07-43-55-505I1_1203_1855.Png": 0,
    "2018-05-25-07-43-55-505I1_1203_1983.Png": 0,
    "2018-05-25-07-43-55-505I1_1203_2111.Png": 0,
    "2018-05-25-07-43-55-505I1_1203_2239.Png": 0,
    "2018-05-25-07-43-55-505I1_1203_2367.Png": 0,
    "2018-05-25-07-43-55-505I1_1203_2495.Png": 0,
    "2018-05-25-07-43-55-505I1_1331_1599.Png": 0,
    "2018-05-25-07-43-55-505I1_1331_1727.Png": 0,
    "2018-05-25-07-43-55-505I1_1331_1855.Png": 0,
    "2018-05-25-07-43-55-505I1_1331_1983.Png": 0,
    "2018-05-25-07-43-55-505I1_1331_2111.Png": 0,
    "2018-05-25-07-43-55-505I1_1331_2239.Png": 0,
    "2018-05-25-07-43-55-505I1_1331_2367.Png": 0,
    "2018-05-25-07-43-55-505I1_1331_2495.Png": 0,
    "2018-05-25-07-43-55-505I1_1459_1471.Png": 0,
    "2018-05-25-07-43-55-505I1_1459_1599.Png": 0,
    "2018-05-25-07-43-55-505I1_1459_1727.Png": 0,
    "2018-05-25-07-43-55-505I1_1459_1855.Png": 0,
    "2018-05-25-07-43-55-505I1_1459_1983.Png": 0,
    "2018-05-25-07-43-55-505I1_1459_2111.Png": 0,
    "2018-05-25-07-43-55-505I1_1459_2239.Png": 0,
    "2018-05-25-07-43-55-505I1_1459_2367.Png": 0,
    "2018-05-25-07-43-55-505I1_1587_1471.Png": 0,
    "2018-05-25-07-43-55-505I1_1587_1599.Png": 1,
    "2018-05-25-07-43-55-505I1_1587_1727.Png": 0,
    "2018-05-25-07-43-55-505I1_1587_1855.Png": 0,
    "2018-05-25-07-43-55-505I1_1587_1983.Png": 0,
    "2018-05-25-07-43-55-505I1_1587_2111.Png": 0,
    "2018-05-25-07-43-55-505I1_1587_2239.Png": 0,
    "2018-05-25-07-43-55-505I1_1587_2367.Png": 0,
    "2018-05-25-07-43-55-505I1_1715_1471.Png": 0,
    "2018-05-25-07-43-55-505I1_1715_1599.Png": 1,
    "2018-05-25-07-43-55-505I1_1715_1727.Png": 1,
    "2018-05-25-07-43-55-505I1_1715_1855.Png": 1,
    "2018-05-25-07-43-55-505I1_1715_1983.Png": 0,
    "2018-05-25-07-43-55-505I1_1715_2111.Png": 0,
    "2018-05-25-07-43-55-505I1_1715_2239.Png": 0,
    "2018-05-25-07-43-55-505I1_179_2111.Png": 0,
    "2018-05-25-07-43-55-505I1_179_2239.Png": 0,
    "2018-05-25-07-43-55-505I1_179_2367.Png": 0,
    "2018-05-25-07-43-55-505I1_1843_1599.Png": 0,
    "2018-05-25-07-43-55-505I1_1843_1727.Png": 0,
    "2018-05-25-07-43-55-505I1_1843_1855.Png": 0,
    "2018-05-25-07-43-55-505I1_307_1599.Png": 0,
    "2018-05-25-07-43-55-505I1_307_1727.Png": 0,
    "2018-05-25-07-43-55-505I1_307_2111.Png": 0,
    "2018-05-25-07-43-55-505I1_307_2239.Png": 0,
    "2018-05-25-07-43-55-505I1_307_2367.Png": 0,
    "2018-05-25-07-43-55-505I1_435_1599.Png": 0,
    "2018-05-25-07-43-55-505I1_435_1727.Png": 0,
    "2018-05-25-07-43-55-505I1_435_1855.Png": 0,
    "2018-05-25-07-43-55-505I1_435_1983.Png": 0,
    "2018-05-25-07-43-55-505I1_435_2111.Png": 0,
    "2018-05-25-07-43-55-505I1_435_2239.Png": 0,
    "2018-05-25-07-43-55-505I1_435_2367.Png": 0,
    "2018-05-25-07-43-55-505I1_563_1471.Png": 0,
    "2018-05-25-07-43-55-505I1_563_1599.Png": 0,
    "2018-05-25-07-43-55-505I1_563_1727.Png": 0,
    "2018-05-25-07-43-55-505I1_563_1855.Png": 0,
    "2018-05-25-07-43-55-505I1_563_1983.Png": 0,
    "2018-05-25-07-43-55-505I1_563_2111.Png": 0,
    "2018-05-25-07-43-55-505I1_563_2239.Png": 0,
    "2018-05-25-07-43-55-505I1_563_2367.Png": 0,
    "2018-05-25-07-43-55-505I1_563_2495.Png": 0,
    "2018-05-25-07-43-55-505I1_563_2623.Png": 0,
    "2018-05-25-07-43-55-505I1_691_1471.Png": 0,
    "2018-05-25-07-43-55-505I1_691_1599.Png": 0,
    "2018-05-25-07-43-55-505I1_691_1727.Png": 0,
    "2018-05-25-07-43-55-505I1_691_1855.Png": 0,
    "2018-05-25-07-43-55-505I1_691_1983.Png": 0,
    "2018-05-25-07-43-55-505I1_691_2111.Png": 0,
    "2018-05-25-07-43-55-505I1_691_2239.Png": 0,
    "2018-05-25-07-43-55-505I1_691_2367.Png": 0,
    "2018-05-25-07-43-55-505I1_691_2495.Png": 0,
    "2018-05-25-07-43-55-505I1_691_2623.Png": 0,
    "2018-05-25-07-43-55-505I1_819_1471.Png": 0,
    "2018-05-25-07-43-55-505I1_819_1599.Png": 0,
    "2018-05-25-07-43-55-505I1_819_1727.Png": 0,
    "2018-05-25-07-43-55-505I1_819_1855.Png": 0,
    "2018-05-25-07-43-55-505I1_819_1983.Png": 0,
    "2018-05-25-07-43-55-505I1_819_2111.Png": 0,
    "2018-05-25-07-43-55-505I1_819_2239.Png": 0,
    "2018-05-25-07-43-55-505I1_819_2367.Png": 0,
    "2018-05-25-07-43-55-505I1_819_2495.Png": 0,
    "2018-05-25-07-43-55-505I1_819_2623.Png": 0,
    "2018-05-25-07-43-55-505I1_947_1471.Png": 0,
    "2018-05-25-07-43-55-505I1_947_1599.Png": 0,
    "2018-05-25-07-43-55-505I1_947_1727.Png": 0,
    "2018-05-25-07-43-55-505I1_947_1855.Png": 0,
    "2018-05-25-07-43-55-505I1_947_1983.Png": 0,
    "2018-05-25-07-43-55-505I1_947_2111.Png": 0,
    "2018-05-25-07-43-55-505I1_947_2239.Png": 0,
    "2018-05-25-07-43-55-505I1_947_2367.Png": 0,
    "2018-05-25-07-43-55-505I1_947_2495.Png": 0,
    "2018-05-25-07-43-55-505I1_947_2623.Png": 0,
    "2018-05-26-02-05-55-191I2_1052_1600.Png": 0,
    "2018-05-26-02-05-55-191I2_1052_1728.Png": 0,
    "2018-05-26-02-05-55-191I2_1052_1856.Png": 0,
    "2018-05-26-02-05-55-191I2_1052_1984.Png": 0,
    "2018-05-26-02-05-55-191I2_1052_2112.Png": 0,
    "2018-05-26-02-05-55-191I2_1052_2240.Png": 0,
    "2018-05-26-02-05-55-191I2_1052_2368.Png": 0,
    "2018-05-26-02-05-55-191I2_1052_2496.Png": 0,
    "2018-05-26-02-05-55-191I2_1052_2624.Png": 0,
    "2018-05-26-02-05-55-191I2_1180_1728.Png": 0,
    "2018-05-26-02-05-55-191I2_1180_1856.Png": 0,
    "2018-05-26-02-05-55-191I2_1180_1984.Png": 0,
    "2018-05-26-02-05-55-191I2_1180_2112.Png": 0,
    "2018-05-26-02-05-55-191I2_1180_2240.Png": 0,
    "2018-05-26-02-05-55-191I2_1180_2368.Png": 0,
    "2018-05-26-02-05-55-191I2_1180_2496.Png": 0,
    "2018-05-26-02-05-55-191I2_1180_2624.Png": 0,
    "2018-05-26-02-05-55-191I2_1308_1728.Png": 0,
    "2018-05-26-02-05-55-191I2_1308_1856.Png": 0,
    "2018-05-26-02-05-55-191I2_1308_1984.Png": 0,
    "2018-05-26-02-05-55-191I2_1308_2112.Png": 0,
    "2018-05-26-02-05-55-191I2_1308_2240.Png": 0,
    "2018-05-26-02-05-55-191I2_1308_2368.Png": 0,
    "2018-05-26-02-05-55-191I2_1308_2496.Png": 0,
    "2018-05-26-02-05-55-191I2_1308_2624.Png": 0,
    "2018-05-26-02-05-55-191I2_1436_1728.Png": 0,
    "2018-05-26-02-05-55-191I2_1436_1856.Png": 1,
    "2018-05-26-02-05-55-191I2_1436_1984.Png": 0,
    "2018-05-26-02-05-55-191I2_1436_2112.Png": 0,
    "2018-05-26-02-05-55-191I2_1436_2240.Png": 0,
    "2018-05-26-02-05-55-191I2_1436_2368.Png": 0,
    "2018-05-26-02-05-55-191I2_1436_2496.Png": 0,
    "2018-05-26-02-05-55-191I2_1436_2624.Png": 0,
    "2018-05-26-02-05-55-191I2_1564_1600.Png": 0,
    "2018-05-26-02-05-55-191I2_1564_1728.Png": 0,
    "2018-05-26-02-05-55-191I2_1564_1856.Png": 0,
    "2018-05-26-02-05-55-191I2_1564_1984.Png": 1,
    "2018-05-26-02-05-55-191I2_1564_2112.Png": 0,
    "2018-05-26-02-05-55-191I2_1564_2240.Png": 0,
    "2018-05-26-02-05-55-191I2_1564_2368.Png": 0,
    "2018-05-26-02-05-55-191I2_1564_2496.Png": 0,
    "2018-05-26-02-05-55-191I2_1564_2624.Png": 0,
    "2018-05-26-02-05-55-191I2_1692_1600.Png": 0,
    "2018-05-26-02-05-55-191I2_1692_1728.Png": 1,
    "2018-05-26-02-05-55-191I2_1692_1856.Png": 0,
    "2018-05-26-02-05-55-191I2_1692_1984.Png": 1,
    "2018-05-26-02-05-55-191I2_1692_2112.Png": 1,
    "2018-05-26-02-05-55-191I2_1692_2240.Png": 0,
    "2018-05-26-02-05-55-191I2_1692_2368.Png": 0,
    "2018-05-26-02-05-55-191I2_1692_2496.Png": 0,
    "2018-05-26-02-05-55-191I2_1692_2624.Png": 0,
    "2018-05-26-02-05-55-191I2_1820_1600.Png": 0,
    "2018-05-26-02-05-55-191I2_1820_1728.Png": 0,
    "2018-05-26-02-05-55-191I2_1820_1856.Png": 0,
    "2018-05-26-02-05-55-191I2_1820_1984.Png": 0,
    "2018-05-26-02-05-55-191I2_1820_2112.Png": 0,
    "2018-05-26-02-05-55-191I2_1820_2240.Png": 0,
    "2018-05-26-02-05-55-191I2_1820_2368.Png": 0,
    "2018-05-26-02-05-55-191I2_1820_2496.Png": 0,
    "2018-05-26-02-05-55-191I2_1820_2624.Png": 0,
    "2018-05-26-02-05-55-191I2_1948_1600.Png": 0,
    "2018-05-26-02-05-55-191I2_1948_1728.Png": 0,
    "2018-05-26-02-05-55-191I2_1948_1856.Png": 0,
    "2018-05-26-02-05-55-191I2_1948_1984.Png": 0,
    "2018-05-26-02-05-55-191I2_1948_2112.Png": 0,
    "2018-05-26-02-05-55-191I2_1948_2240.Png": 0,
    "2018-05-26-02-05-55-191I2_1948_2368.Png": 0,
    "2018-05-26-02-05-55-191I2_1948_2496.Png": 0,
    "2018-05-26-02-05-55-191I2_1948_2624.Png": 0,
    "2018-05-26-02-05-55-191I2_2076_1856.Png": 0,
    "2018-05-26-02-05-55-191I2_2076_2240.Png": 0,
    "2018-05-26-02-05-55-191I2_284_2240.Png": 0,
    "2018-05-26-02-05-55-191I2_284_2368.Png": 0,
    "2018-05-26-02-05-55-191I2_284_2496.Png": 0,
    "2018-05-26-02-05-55-191I2_412_1856.Png": 0,
    "2018-05-26-02-05-55-191I2_412_1984.Png": 0,
    "2018-05-26-02-05-55-191I2_412_2112.Png": 0,
    "2018-05-26-02-05-55-191I2_412_2240.Png": 0,
    "2018-05-26-02-05-55-191I2_412_2368.Png": 0,
    "2018-05-26-02-05-55-191I2_412_2496.Png": 0,
    "2018-05-26-02-05-55-191I2_540_1856.Png": 0,
    "2018-05-26-02-05-55-191I2_540_1984.Png": 0,
    "2018-05-26-02-05-55-191I2_540_2112.Png": 0,
    "2018-05-26-02-05-55-191I2_540_2240.Png": 0,
    "2018-05-26-02-05-55-191I2_540_2368.Png": 0,
    "2018-05-26-02-05-55-191I2_540_2496.Png": 0,
    "2018-05-26-02-05-55-191I2_540_2624.Png": 0,
    "2018-05-26-02-05-55-191I2_668_1856.Png": 1,
    "2018-05-26-02-05-55-191I2_668_1984.Png": 0,
    "2018-05-26-02-05-55-191I2_668_2112.Png": 0,
    "2018-05-26-02-05-55-191I2_668_2240.Png": 0,
    "2018-05-26-02-05-55-191I2_668_2368.Png": 0,
    "2018-05-26-02-05-55-191I2_668_2496.Png": 0,
    "2018-05-26-02-05-55-191I2_668_2624.Png": 0,
    "2018-05-26-02-05-55-191I2_796_1856.Png": 0,
    "2018-05-26-02-05-55-191I2_796_1984.Png": 0,
    "2018-05-26-02-05-55-191I2_796_2112.Png": 0,
    "2018-05-26-02-05-55-191I2_796_2240.Png": 0,
    "2018-05-26-02-05-55-191I2_796_2368.Png": 0,
    "2018-05-26-02-05-55-191I2_796_2496.Png": 0,
    "2018-05-26-02-05-55-191I2_796_2624.Png": 0,
    "2018-05-26-02-05-55-191I2_924_1600.Png": 0,
    "2018-05-26-02-05-55-191I2_924_1728.Png": 0,
    "2018-05-26-02-05-55-191I2_924_1856.Png": 0,
    "2018-05-26-02-05-55-191I2_924_1984.Png": 0,
    "2018-05-26-02-05-55-191I2_924_2112.Png": 0,
    "2018-05-26-02-05-55-191I2_924_2240.Png": 0,
    "2018-05-26-02-05-55-191I2_924_2368.Png": 0,
    "2018-05-26-02-05-55-191I2_924_2496.Png": 0,
    "2018-05-26-02-05-55-191I2_924_2624.Png": 0,
    "2018-05-27-21-07-54-220I1_1063_1600.Png": 1,
    "2018-05-27-21-07-54-220I1_1063_1728.Png": 1,
    "2018-05-27-21-07-54-220I1_1063_1856.Png": 1,
    "2018-05-27-21-07-54-220I1_1063_1984.Png": 1,
    "2018-05-27-21-07-54-220I1_1063_2112.Png": 1,
    "2018-05-27-21-07-54-220I1_1063_2240.Png": 1,
    "2018-05-27-21-07-54-220I1_1063_2368.Png": 1,
    "2018-05-27-21-07-54-220I1_1063_2496.Png": 1,
    "2018-05-27-21-07-54-220I1_1191_1472.Png": 1,
    "2018-05-27-21-07-54-220I1_1191_1600.Png": 1,
    "2018-05-27-21-07-54-220I1_1191_1728.Png": 1,
    "2018-05-27-21-07-54-220I1_1191_1856.Png": 1,
    "2018-05-27-21-07-54-220I1_1191_1984.Png": 1,
    "2018-05-27-21-07-54-220I1_1191_2112.Png": 1,
    "2018-05-27-21-07-54-220I1_1191_2240.Png": 1,
    "2018-05-27-21-07-54-220I1_1191_2368.Png": 1,
    "2018-05-27-21-07-54-220I1_1191_2496.Png": 1,
    "2018-05-27-21-07-54-220I1_1191_2624.Png": 1,
    "2018-05-27-21-07-54-220I1_1319_1600.Png": 1,
    "2018-05-27-21-07-54-220I1_1319_1728.Png": 1,
    "2018-05-27-21-07-54-220I1_1319_1856.Png": 1,
    "2018-05-27-21-07-54-220I1_1319_1984.Png": 1,
    "2018-05-27-21-07-54-220I1_1319_2112.Png": 1,
    "2018-05-27-21-07-54-220I1_1319_2240.Png": 1,
    "2018-05-27-21-07-54-220I1_1319_2368.Png": 1,
    "2018-05-27-21-07-54-220I1_1319_2496.Png": 1,
    "2018-05-27-21-07-54-220I1_1447_1472.Png": 1,
    "2018-05-27-21-07-54-220I1_1447_1600.Png": 1,
    "2018-05-27-21-07-54-220I1_1447_1728.Png": 1,
    "2018-05-27-21-07-54-220I1_1447_1856.Png": 1,
    "2018-05-27-21-07-54-220I1_1447_1984.Png": 1,
    "2018-05-27-21-07-54-220I1_1447_2112.Png": 1,
    "2018-05-27-21-07-54-220I1_1447_2240.Png": 1,
    "2018-05-27-21-07-54-220I1_1447_2368.Png": 1,
    "2018-05-27-21-07-54-220I1_1575_1472.Png": 1,
    "2018-05-27-21-07-54-220I1_1575_1600.Png": 1,
    "2018-05-27-21-07-54-220I1_1575_1728.Png": 1,
    "2018-05-27-21-07-54-220I1_1575_1856.Png": 1,
    "2018-05-27-21-07-54-220I1_1575_1984.Png": 1,
    "2018-05-27-21-07-54-220I1_1575_2112.Png": 1,
    "2018-05-27-21-07-54-220I1_1575_2240.Png": 1,
    "2018-05-27-21-07-54-220I1_1575_2368.Png": 1,
    "2018-05-27-21-07-54-220I1_167_1728.Png": 1,
    "2018-05-27-21-07-54-220I1_167_2112.Png": 1,
    "2018-05-27-21-07-54-220I1_167_2240.Png": 1,
    "2018-05-27-21-07-54-220I1_167_2368.Png": 1,
    "2018-05-27-21-07-54-220I1_1703_1600.Png": 0,
    "2018-05-27-21-07-54-220I1_1703_1728.Png": 1,
    "2018-05-27-21-07-54-220I1_1703_1856.Png": 0,
    "2018-05-27-21-07-54-220I1_1703_1984.Png": 0,
    "2018-05-27-21-07-54-220I1_1703_2112.Png": 1,
    "2018-05-27-21-07-54-220I1_1703_2240.Png": 1,
    "2018-05-27-21-07-54-220I1_1831_1600.Png": 1,
    "2018-05-27-21-07-54-220I1_1831_1728.Png": 1,
    "2018-05-27-21-07-54-220I1_1831_1856.Png": 1,
    "2018-05-27-21-07-54-220I1_295_1600.Png": 1,
    "2018-05-27-21-07-54-220I1_295_1728.Png": 1,
    "2018-05-27-21-07-54-220I1_295_1856.Png": 1,
    "2018-05-27-21-07-54-220I1_295_2112.Png": 1,
    "2018-05-27-21-07-54-220I1_295_2240.Png": 1,
    "2018-05-27-21-07-54-220I1_295_2368.Png": 1,
    "2018-05-27-21-07-54-220I1_423_1600.Png": 1,
    "2018-05-27-21-07-54-220I1_423_1728.Png": 1,
    "2018-05-27-21-07-54-220I1_423_1856.Png": 1,
    "2018-05-27-21-07-54-220I1_423_1984.Png": 1,
    "2018-05-27-21-07-54-220I1_423_2112.Png": 1,
    "2018-05-27-21-07-54-220I1_423_2240.Png": 1,
    "2018-05-27-21-07-54-220I1_423_2368.Png": 1,
    "2018-05-27-21-07-54-220I1_423_2496.Png": 1,
    "2018-05-27-21-07-54-220I1_423_2624.Png": 1,
    "2018-05-27-21-07-54-220I1_551_1472.Png": 1,
    "2018-05-27-21-07-54-220I1_551_1600.Png": 1,
    "2018-05-27-21-07-54-220I1_551_1728.Png": 1,
    "2018-05-27-21-07-54-220I1_551_1856.Png": 1,
    "2018-05-27-21-07-54-220I1_551_1984.Png": 1,
    "2018-05-27-21-07-54-220I1_551_2112.Png": 1,
    "2018-05-27-21-07-54-220I1_551_2240.Png": 1,
    "2018-05-27-21-07-54-220I1_551_2368.Png": 1,
    "2018-05-27-21-07-54-220I1_551_2496.Png": 1,
    "2018-05-27-21-07-54-220I1_551_2624.Png": 1,
    "2018-05-27-21-07-54-220I1_679_1472.Png": 1,
    "2018-05-27-21-07-54-220I1_679_1600.Png": 1,
    "2018-05-27-21-07-54-220I1_679_1728.Png": 1,
    "2018-05-27-21-07-54-220I1_679_1856.Png": 1,
    "2018-05-27-21-07-54-220I1_679_1984.Png": 1,
    "2018-05-27-21-07-54-220I1_679_2112.Png": 1,
    "2018-05-27-21-07-54-220I1_679_2240.Png": 1,
    "2018-05-27-21-07-54-220I1_679_2368.Png": 1,
    "2018-05-27-21-07-54-220I1_679_2496.Png": 1,
    "2018-05-27-21-07-54-220I1_679_2624.Png": 1,
    "2018-05-27-21-07-54-220I1_807_1472.Png": 1,
    "2018-05-27-21-07-54-220I1_807_1600.Png": 1,
    "2018-05-27-21-07-54-220I1_807_1728.Png": 1,
    "2018-05-27-21-07-54-220I1_807_1856.Png": 1,
    "2018-05-27-21-07-54-220I1_807_1984.Png": 1,
    "2018-05-27-21-07-54-220I1_807_2112.Png": 1,
    "2018-05-27-21-07-54-220I1_807_2240.Png": 1,
    "2018-05-27-21-07-54-220I1_807_2368.Png": 1,
    "2018-05-27-21-07-54-220I1_807_2496.Png": 1,
    "2018-05-27-21-07-54-220I1_807_2624.Png": 1,
    "2018-05-27-21-07-54-220I1_935_1472.Png": 1,
    "2018-05-27-21-07-54-220I1_935_1600.Png": 1,
    "2018-05-27-21-07-54-220I1_935_1728.Png": 1,
    "2018-05-27-21-07-54-220I1_935_1856.Png": 1,
    "2018-05-27-21-07-54-220I1_935_1984.Png": 1,
    "2018-05-27-21-07-54-220I1_935_2112.Png": 1,
    "2018-05-27-21-07-54-220I1_935_2240.Png": 1,
    "2018-05-27-21-07-54-220I1_935_2368.Png": 1,
    "2018-05-27-21-07-54-220I1_935_2496.Png": 1,
    "2018-05-27-21-07-54-220I1_935_2624.Png": 1,
    "2018-05-28-00-05-54-342I2_1097_1107.Png": 0,
    "2018-05-28-00-05-54-342I2_1097_1235.Png": 0,
    "2018-05-28-00-05-54-342I2_1097_211.Png": 0,
    "2018-05-28-00-05-54-342I2_1097_339.Png": 0,
    "2018-05-28-00-05-54-342I2_1097_467.Png": 0,
    "2018-05-28-00-05-54-342I2_1097_595.Png": 0,
    "2018-05-28-00-05-54-342I2_1097_723.Png": 0,
    "2018-05-28-00-05-54-342I2_1097_83.Png": 0,
    "2018-05-28-00-05-54-342I2_1097_851.Png": 0,
    "2018-05-28-00-05-54-342I2_1097_979.Png": 0,
    "2018-05-28-00-05-54-342I2_1225_1107.Png": 0,
    "2018-05-28-00-05-54-342I2_1225_211.Png": 0,
    "2018-05-28-00-05-54-342I2_1225_339.Png": 0,
    "2018-05-28-00-05-54-342I2_1225_467.Png": 0,
    "2018-05-28-00-05-54-342I2_1225_595.Png": 0,
    "2018-05-28-00-05-54-342I2_1225_723.Png": 0,
    "2018-05-28-00-05-54-342I2_1225_851.Png": 0,
    "2018-05-28-00-05-54-342I2_1225_979.Png": 0,
    "2018-05-28-00-05-54-342I2_1353_1107.Png": 0,
    "2018-05-28-00-05-54-342I2_1353_211.Png": 0,
    "2018-05-28-00-05-54-342I2_1353_339.Png": 0,
    "2018-05-28-00-05-54-342I2_1353_467.Png": 0,
    "2018-05-28-00-05-54-342I2_1353_595.Png": 0,
    "2018-05-28-00-05-54-342I2_1353_723.Png": 0,
    "2018-05-28-00-05-54-342I2_1353_851.Png": 0,
    "2018-05-28-00-05-54-342I2_1353_979.Png": 0,
    "2018-05-28-00-05-54-342I2_1481_211.Png": 0,
    "2018-05-28-00-05-54-342I2_1481_339.Png": 0,
    "2018-05-28-00-05-54-342I2_1481_467.Png": 0,
    "2018-05-28-00-05-54-342I2_1481_595.Png": 0,
    "2018-05-28-00-05-54-342I2_1481_723.Png": 0,
    "2018-05-28-00-05-54-342I2_1481_851.Png": 0,
    "2018-05-28-00-05-54-342I2_1481_979.Png": 0,
    "2018-05-28-00-05-54-342I2_1609_211.Png": 0,
    "2018-05-28-00-05-54-342I2_1609_339.Png": 0,
    "2018-05-28-00-05-54-342I2_1609_467.Png": 0,
    "2018-05-28-00-05-54-342I2_1609_595.Png": 0,
    "2018-05-28-00-05-54-342I2_1609_723.Png": 0,
    "2018-05-28-00-05-54-342I2_1609_851.Png": 0,
    "2018-05-28-00-05-54-342I2_1609_979.Png": 0,
    "2018-05-28-00-05-54-342I2_1737_211.Png": 0,
    "2018-05-28-00-05-54-342I2_1737_339.Png": 1,
    "2018-05-28-00-05-54-342I2_1737_467.Png": 1,
    "2018-05-28-00-05-54-342I2_1737_595.Png": 0,
    "2018-05-28-00-05-54-342I2_1737_723.Png": 0,
    "2018-05-28-00-05-54-342I2_1737_851.Png": 0,
    "2018-05-28-00-05-54-342I2_1865_211.Png": 0,
    "2018-05-28-00-05-54-342I2_1865_339.Png": 1,
    "2018-05-28-00-05-54-342I2_1865_467.Png": 1,
    "2018-05-28-00-05-54-342I2_1865_851.Png": 0,
    "2018-05-28-00-05-54-342I2_1993_211.Png": 1,
    "2018-05-28-00-05-54-342I2_1993_339.Png": 1,
    "2018-05-28-00-05-54-342I2_1993_467.Png": 1,
    "2018-05-28-00-05-54-342I2_329_211.Png": 0,
    "2018-05-28-00-05-54-342I2_329_339.Png": 0,
    "2018-05-28-00-05-54-342I2_329_595.Png": 0,
    "2018-05-28-00-05-54-342I2_329_723.Png": 0,
    "2018-05-28-00-05-54-342I2_329_851.Png": 0,
    "2018-05-28-00-05-54-342I2_457_211.Png": 0,
    "2018-05-28-00-05-54-342I2_457_339.Png": 0,
    "2018-05-28-00-05-54-342I2_457_467.Png": 0,
    "2018-05-28-00-05-54-342I2_457_595.Png": 0,
    "2018-05-28-00-05-54-342I2_457_723.Png": 0,
    "2018-05-28-00-05-54-342I2_457_851.Png": 0,
    "2018-05-28-00-05-54-342I2_585_1107.Png": 0,
    "2018-05-28-00-05-54-342I2_585_211.Png": 0,
    "2018-05-28-00-05-54-342I2_585_339.Png": 0,
    "2018-05-28-00-05-54-342I2_585_467.Png": 0,
    "2018-05-28-00-05-54-342I2_585_595.Png": 0,
    "2018-05-28-00-05-54-342I2_585_723.Png": 0,
    "2018-05-28-00-05-54-342I2_585_851.Png": 0,
    "2018-05-28-00-05-54-342I2_585_979.Png": 0,
    "2018-05-28-00-05-54-342I2_713_1107.Png": 0,
    "2018-05-28-00-05-54-342I2_713_1235.Png": 0,
    "2018-05-28-00-05-54-342I2_713_211.Png": 0,
    "2018-05-28-00-05-54-342I2_713_339.Png": 0,
    "2018-05-28-00-05-54-342I2_713_467.Png": 0,
    "2018-05-28-00-05-54-342I2_713_595.Png": 0,
    "2018-05-28-00-05-54-342I2_713_723.Png": 0,
    "2018-05-28-00-05-54-342I2_713_83.Png": 0,
    "2018-05-28-00-05-54-342I2_713_851.Png": 0,
    "2018-05-28-00-05-54-342I2_713_979.Png": 0,
    "2018-05-28-00-05-54-342I2_841_1107.Png": 0,
    "2018-05-28-00-05-54-342I2_841_1235.Png": 0,
    "2018-05-28-00-05-54-342I2_841_211.Png": 0,
    "2018-05-28-00-05-54-342I2_841_339.Png": 0,
    "2018-05-28-00-05-54-342I2_841_467.Png": 0,
    "2018-05-28-00-05-54-342I2_841_595.Png": 0,
    "2018-05-28-00-05-54-342I2_841_723.Png": 0,
    "2018-05-28-00-05-54-342I2_841_83.Png": 0,
    "2018-05-28-00-05-54-342I2_841_851.Png": 0,
    "2018-05-28-00-05-54-342I2_841_979.Png": 0,
    "2018-05-28-00-05-54-342I2_969_1107.Png": 0,
    "2018-05-28-00-05-54-342I2_969_1235.Png": 0,
    "2018-05-28-00-05-54-342I2_969_211.Png": 0,
    "2018-05-28-00-05-54-342I2_969_339.Png": 0,
    "2018-05-28-00-05-54-342I2_969_467.Png": 0,
    "2018-05-28-00-05-54-342I2_969_595.Png": 0,
    "2018-05-28-00-05-54-342I2_969_723.Png": 0,
    "2018-05-28-00-05-54-342I2_969_83.Png": 0,
    "2018-05-28-00-05-54-342I2_969_851.Png": 0,
    "2018-05-28-00-05-54-342I2_969_979.Png": 0,
    "2018-06-05-07-34-50-393I1_1085_1600.Png": 1,
    "2018-06-05-07-34-50-393I1_1085_1728.Png": 1,
    "2018-06-05-07-34-50-393I1_1085_1856.Png": 1,
    "2018-06-05-07-34-50-393I1_1085_1984.Png": 1,
    "2018-06-05-07-34-50-393I1_1085_2112.Png": 1,
    "2018-06-05-07-34-50-393I1_1085_2240.Png": 1,
    "2018-06-05-07-34-50-393I1_1085_2368.Png": 1,
    "2018-06-05-07-34-50-393I1_1085_2496.Png": 1,
    "2018-06-05-07-34-50-393I1_1085_2624.Png": 1,
    "2018-06-05-07-34-50-393I1_1213_1600.Png": 1,
    "2018-06-05-07-34-50-393I1_1213_1728.Png": 1,
    "2018-06-05-07-34-50-393I1_1213_1856.Png": 1,
    "2018-06-05-07-34-50-393I1_1213_1984.Png": 1,
    "2018-06-05-07-34-50-393I1_1213_2112.Png": 1,
    "2018-06-05-07-34-50-393I1_1213_2240.Png": 1,
    "2018-06-05-07-34-50-393I1_1213_2368.Png": 1,
    "2018-06-05-07-34-50-393I1_1213_2496.Png": 1,
    "2018-06-05-07-34-50-393I1_1341_1600.Png": 1,
    "2018-06-05-07-34-50-393I1_1341_1728.Png": 1,
    "2018-06-05-07-34-50-393I1_1341_1856.Png": 1,
    "2018-06-05-07-34-50-393I1_1341_1984.Png": 1,
    "2018-06-05-07-34-50-393I1_1341_2112.Png": 1,
    "2018-06-05-07-34-50-393I1_1341_2240.Png": 1,
    "2018-06-05-07-34-50-393I1_1341_2368.Png": 1,
    "2018-06-05-07-34-50-393I1_1341_2496.Png": 1,
    "2018-06-05-07-34-50-393I1_1341_2624.Png": 1,
    "2018-06-05-07-34-50-393I1_1469_1472.Png": 1,
    "2018-06-05-07-34-50-393I1_1469_1600.Png": 1,
    "2018-06-05-07-34-50-393I1_1469_1728.Png": 1,
    "2018-06-05-07-34-50-393I1_1469_1856.Png": 1,
    "2018-06-05-07-34-50-393I1_1469_1984.Png": 1,
    "2018-06-05-07-34-50-393I1_1469_2112.Png": 1,
    "2018-06-05-07-34-50-393I1_1469_2240.Png": 1,
    "2018-06-05-07-34-50-393I1_1469_2368.Png": 1,
    "2018-06-05-07-34-50-393I1_1469_2496.Png": 1,
    "2018-06-05-07-34-50-393I1_1597_1600.Png": 1,
    "2018-06-05-07-34-50-393I1_1597_1728.Png": 1,
    "2018-06-05-07-34-50-393I1_1597_1856.Png": 1,
    "2018-06-05-07-34-50-393I1_1597_1984.Png": 1,
    "2018-06-05-07-34-50-393I1_1597_2112.Png": 1,
    "2018-06-05-07-34-50-393I1_1597_2240.Png": 1,
    "2018-06-05-07-34-50-393I1_1597_2368.Png": 1,
    "2018-06-05-07-34-50-393I1_1597_2496.Png": 1,
    "2018-06-05-07-34-50-393I1_1725_1600.Png": 1,
    "2018-06-05-07-34-50-393I1_1725_1728.Png": 1,
    "2018-06-05-07-34-50-393I1_1725_1856.Png": 1,
    "2018-06-05-07-34-50-393I1_1725_1984.Png": 1,
    "2018-06-05-07-34-50-393I1_1725_2112.Png": 1,
    "2018-06-05-07-34-50-393I1_1725_2240.Png": 1,
    "2018-06-05-07-34-50-393I1_1853_1728.Png": 1,
    "2018-06-05-07-34-50-393I1_1853_1856.Png": 1,
    "2018-06-05-07-34-50-393I1_1853_1984.Png": 1,
    "2018-06-05-07-34-50-393I1_189_1728.Png": 1,
    "2018-06-05-07-34-50-393I1_189_1856.Png": 1,
    "2018-06-05-07-34-50-393I1_189_2240.Png": 1,
    "2018-06-05-07-34-50-393I1_317_1600.Png": 1,
    "2018-06-05-07-34-50-393I1_317_1728.Png": 1,
    "2018-06-05-07-34-50-393I1_317_1856.Png": 1,
    "2018-06-05-07-34-50-393I1_317_1984.Png": 1,
    "2018-06-05-07-34-50-393I1_317_2112.Png": 1,
    "2018-06-05-07-34-50-393I1_317_2240.Png": 1,
    "2018-06-05-07-34-50-393I1_317_2496.Png": 1,
    "2018-06-05-07-34-50-393I1_445_1728.Png": 1,
    "2018-06-05-07-34-50-393I1_445_1856.Png": 1,
    "2018-06-05-07-34-50-393I1_445_1984.Png": 1,
    "2018-06-05-07-34-50-393I1_445_2112.Png": 1,
    "2018-06-05-07-34-50-393I1_445_2240.Png": 1,
    "2018-06-05-07-34-50-393I1_445_2368.Png": 1,
    "2018-06-05-07-34-50-393I1_445_2496.Png": 1,
    "2018-06-05-07-34-50-393I1_445_2624.Png": 1,
    "2018-06-05-07-34-50-393I1_573_1600.Png": 1,
    "2018-06-05-07-34-50-393I1_573_1728.Png": 1,
    "2018-06-05-07-34-50-393I1_573_1856.Png": 1,
    "2018-06-05-07-34-50-393I1_573_1984.Png": 1,
    "2018-06-05-07-34-50-393I1_573_2112.Png": 1,
    "2018-06-05-07-34-50-393I1_573_2240.Png": 1,
    "2018-06-05-07-34-50-393I1_573_2368.Png": 1,
    "2018-06-05-07-34-50-393I1_573_2496.Png": 1,
    "2018-06-05-07-34-50-393I1_573_2624.Png": 1,
    "2018-06-05-07-34-50-393I1_701_1472.Png": 1,
    "2018-06-05-07-34-50-393I1_701_1600.Png": 1,
    "2018-06-05-07-34-50-393I1_701_1728.Png": 1,
    "2018-06-05-07-34-50-393I1_701_1856.Png": 1,
    "2018-06-05-07-34-50-393I1_701_1984.Png": 1,
    "2018-06-05-07-34-50-393I1_701_2112.Png": 1,
    "2018-06-05-07-34-50-393I1_701_2240.Png": 1,
    "2018-06-05-07-34-50-393I1_701_2368.Png": 1,
    "2018-06-05-07-34-50-393I1_701_2496.Png": 1,
    "2018-06-05-07-34-50-393I1_701_2624.Png": 1,
    "2018-06-05-07-34-50-393I1_829_1600.Png": 1,
    "2018-06-05-07-34-50-393I1_829_1728.Png": 1,
    "2018-06-05-07-34-50-393I1_829_1856.Png": 1,
    "2018-06-05-07-34-50-393I1_829_1984.Png": 1,
    "2018-06-05-07-34-50-393I1_829_2112.Png": 1,
    "2018-06-05-07-34-50-393I1_829_2240.Png": 1,
    "2018-06-05-07-34-50-393I1_829_2368.Png": 1,
    "2018-06-05-07-34-50-393I1_829_2496.Png": 1,
    "2018-06-05-07-34-50-393I1_829_2624.Png": 1,
    "2018-06-05-07-34-50-393I1_957_1600.Png": 1,
    "2018-06-05-07-34-50-393I1_957_1728.Png": 1,
    "2018-06-05-07-34-50-393I1_957_1856.Png": 1,
    "2018-06-05-07-34-50-393I1_957_1984.Png": 1,
    "2018-06-05-07-34-50-393I1_957_2112.Png": 1,
    "2018-06-05-07-34-50-393I1_957_2240.Png": 1,
    "2018-06-05-07-34-50-393I1_957_2368.Png": 1,
    "2018-06-05-07-34-50-393I1_957_2496.Png": 1,
    "2018-06-05-07-34-50-393I1_957_2624.Png": 1,
    "2018-06-10-04-07-56-801I1_1075_1728.Png": 0,
    "2018-06-10-04-07-56-801I1_1075_1856.Png": 0,
    "2018-06-10-04-07-56-801I1_1075_1984.Png": 0,
    "2018-06-10-04-07-56-801I1_1075_2112.Png": 0,
    "2018-06-10-04-07-56-801I1_1075_2240.Png": 0,
    "2018-06-10-04-07-56-801I1_1075_2368.Png": 0,
    "2018-06-10-04-07-56-801I1_1075_2496.Png": 0,
    "2018-06-10-04-07-56-801I1_1075_2624.Png": 0,
    "2018-06-10-04-07-56-801I1_1203_1728.Png": 0,
    "2018-06-10-04-07-56-801I1_1203_1856.Png": 0,
    "2018-06-10-04-07-56-801I1_1203_1984.Png": 0,
    "2018-06-10-04-07-56-801I1_1203_2112.Png": 0,
    "2018-06-10-04-07-56-801I1_1203_2240.Png": 0,
    "2018-06-10-04-07-56-801I1_1203_2368.Png": 1,
    "2018-06-10-04-07-56-801I1_1203_2496.Png": 1,
    "2018-06-10-04-07-56-801I1_1203_2624.Png": 0,
    "2018-06-10-04-07-56-801I1_1331_1728.Png": 0,
    "2018-06-10-04-07-56-801I1_1331_1856.Png": 0,
    "2018-06-10-04-07-56-801I1_1331_1984.Png": 0,
    "2018-06-10-04-07-56-801I1_1331_2112.Png": 1,
    "2018-06-10-04-07-56-801I1_1331_2240.Png": 0,
    "2018-06-10-04-07-56-801I1_1331_2368.Png": 0,
    "2018-06-10-04-07-56-801I1_1331_2496.Png": 1,
    "2018-06-10-04-07-56-801I1_1331_2624.Png": 0,
    "2018-06-10-04-07-56-801I1_1459_1600.Png": 0,
    "2018-06-10-04-07-56-801I1_1459_1728.Png": 0,
    "2018-06-10-04-07-56-801I1_1459_1856.Png": 0,
    "2018-06-10-04-07-56-801I1_1459_1984.Png": 0,
    "2018-06-10-04-07-56-801I1_1459_2112.Png": 0,
    "2018-06-10-04-07-56-801I1_1459_2240.Png": 1,
    "2018-06-10-04-07-56-801I1_1459_2368.Png": 1,
    "2018-06-10-04-07-56-801I1_1459_2496.Png": 0,
    "2018-06-10-04-07-56-801I1_1459_2624.Png": 0,
    "2018-06-10-04-07-56-801I1_1587_1600.Png": 0,
    "2018-06-10-04-07-56-801I1_1587_1728.Png": 0,
    "2018-06-10-04-07-56-801I1_1587_1856.Png": 0,
    "2018-06-10-04-07-56-801I1_1587_1984.Png": 0,
    "2018-06-10-04-07-56-801I1_1587_2112.Png": 0,
    "2018-06-10-04-07-56-801I1_1587_2240.Png": 0,
    "2018-06-10-04-07-56-801I1_1587_2368.Png": 1,
    "2018-06-10-04-07-56-801I1_1587_2496.Png": 0,
    "2018-06-10-04-07-56-801I1_1715_1728.Png": 0,
    "2018-06-10-04-07-56-801I1_1715_1856.Png": 1,
    "2018-06-10-04-07-56-801I1_1715_1984.Png": 1,
    "2018-06-10-04-07-56-801I1_1715_2112.Png": 0,
    "2018-06-10-04-07-56-801I1_1715_2240.Png": 0,
    "2018-06-10-04-07-56-801I1_1715_2368.Png": 0,
    "2018-06-10-04-07-56-801I1_179_2240.Png": 0,
    "2018-06-10-04-07-56-801I1_179_2368.Png": 0,
    "2018-06-10-04-07-56-801I1_179_2496.Png": 0,
    "2018-06-10-04-07-56-801I1_179_2624.Png": 0,
    "2018-06-10-04-07-56-801I1_1843_1728.Png": 0,
    "2018-06-10-04-07-56-801I1_1843_1856.Png": 0,
    "2018-06-10-04-07-56-801I1_1843_1984.Png": 0,
    "2018-06-10-04-07-56-801I1_307_1728.Png": 0,
    "2018-06-10-04-07-56-801I1_307_1856.Png": 0,
    "2018-06-10-04-07-56-801I1_307_1984.Png": 0,
    "2018-06-10-04-07-56-801I1_307_2240.Png": 0,
    "2018-06-10-04-07-56-801I1_307_2368.Png": 0,
    "2018-06-10-04-07-56-801I1_307_2496.Png": 0,
    "2018-06-10-04-07-56-801I1_435_1728.Png": 0,
    "2018-06-10-04-07-56-801I1_435_1856.Png": 0,
    "2018-06-10-04-07-56-801I1_435_1984.Png": 0,
    "2018-06-10-04-07-56-801I1_435_2240.Png": 0,
    "2018-06-10-04-07-56-801I1_435_2368.Png": 1,
    "2018-06-10-04-07-56-801I1_435_2496.Png": 0,
    "2018-06-10-04-07-56-801I1_435_2624.Png": 0,
    "2018-06-10-04-07-56-801I1_563_1600.Png": 0,
    "2018-06-10-04-07-56-801I1_563_1728.Png": 0,
    "2018-06-10-04-07-56-801I1_563_1856.Png": 0,
    "2018-06-10-04-07-56-801I1_563_1984.Png": 0,
    "2018-06-10-04-07-56-801I1_563_2112.Png": 0,
    "2018-06-10-04-07-56-801I1_563_2240.Png": 0,
    "2018-06-10-04-07-56-801I1_563_2368.Png": 0,
    "2018-06-10-04-07-56-801I1_563_2496.Png": 1,
    "2018-06-10-04-07-56-801I1_563_2624.Png": 1,
    "2018-06-10-04-07-56-801I1_691_1600.Png": 0,
    "2018-06-10-04-07-56-801I1_691_1728.Png": 0,
    "2018-06-10-04-07-56-801I1_691_1856.Png": 0,
    "2018-06-10-04-07-56-801I1_691_1984.Png": 0,
    "2018-06-10-04-07-56-801I1_691_2112.Png": 0,
    "2018-06-10-04-07-56-801I1_691_2240.Png": 0,
    "2018-06-10-04-07-56-801I1_691_2368.Png": 1,
    "2018-06-10-04-07-56-801I1_691_2496.Png": 1,
    "2018-06-10-04-07-56-801I1_691_2624.Png": 1,
    "2018-06-10-04-07-56-801I1_819_1600.Png": 0,
    "2018-06-10-04-07-56-801I1_819_1728.Png": 0,
    "2018-06-10-04-07-56-801I1_819_1856.Png": 0,
    "2018-06-10-04-07-56-801I1_819_1984.Png": 0,
    "2018-06-10-04-07-56-801I1_819_2112.Png": 0,
    "2018-06-10-04-07-56-801I1_819_2240.Png": 0,
    "2018-06-10-04-07-56-801I1_819_2368.Png": 1,
    "2018-06-10-04-07-56-801I1_819_2496.Png": 1,
    "2018-06-10-04-07-56-801I1_819_2624.Png": 0,
    "2018-06-10-04-07-56-801I1_947_1600.Png": 0,
    "2018-06-10-04-07-56-801I1_947_1728.Png": 0,
    "2018-06-10-04-07-56-801I1_947_1856.Png": 0,
    "2018-06-10-04-07-56-801I1_947_1984.Png": 0,
    "2018-06-10-04-07-56-801I1_947_2112.Png": 0,
    "2018-06-10-04-07-56-801I1_947_2240.Png": 1,
    "2018-06-10-04-07-56-801I1_947_2368.Png": 1,
    "2018-06-10-04-07-56-801I1_947_2496.Png": 0,
    "2018-06-10-04-07-56-801I1_947_2624.Png": 0,
    "2018-06-11-12-05-54-280I2_1091_1009.Png": 0,
    "2018-06-11-12-05-54-280I2_1091_1137.Png": 0,
    "2018-06-11-12-05-54-280I2_1091_1265.Png": 0,
    "2018-06-11-12-05-54-280I2_1091_1393.Png": 0,
    "2018-06-11-12-05-54-280I2_1091_241.Png": 0,
    "2018-06-11-12-05-54-280I2_1091_369.Png": 0,
    "2018-06-11-12-05-54-280I2_1091_497.Png": 0,
    "2018-06-11-12-05-54-280I2_1091_625.Png": 0,
    "2018-06-11-12-05-54-280I2_1091_753.Png": 0,
    "2018-06-11-12-05-54-280I2_1091_881.Png": 0,
    "2018-06-11-12-05-54-280I2_1219_1009.Png": 0,
    "2018-06-11-12-05-54-280I2_1219_1137.Png": 0,
    "2018-06-11-12-05-54-280I2_1219_1265.Png": 0,
    "2018-06-11-12-05-54-280I2_1219_369.Png": 0,
    "2018-06-11-12-05-54-280I2_1219_497.Png": 0,
    "2018-06-11-12-05-54-280I2_1219_625.Png": 0,
    "2018-06-11-12-05-54-280I2_1219_753.Png": 0,
    "2018-06-11-12-05-54-280I2_1219_881.Png": 0,
    "2018-06-11-12-05-54-280I2_1347_1009.Png": 0,
    "2018-06-11-12-05-54-280I2_1347_1137.Png": 0,
    "2018-06-11-12-05-54-280I2_1347_369.Png": 0,
    "2018-06-11-12-05-54-280I2_1347_497.Png": 0,
    "2018-06-11-12-05-54-280I2_1347_625.Png": 0,
    "2018-06-11-12-05-54-280I2_1347_753.Png": 0,
    "2018-06-11-12-05-54-280I2_1347_881.Png": 0,
    "2018-06-11-12-05-54-280I2_1475_1009.Png": 0,
    "2018-06-11-12-05-54-280I2_1475_1137.Png": 0,
    "2018-06-11-12-05-54-280I2_1475_369.Png": 0,
    "2018-06-11-12-05-54-280I2_1475_497.Png": 0,
    "2018-06-11-12-05-54-280I2_1475_625.Png": 0,
    "2018-06-11-12-05-54-280I2_1475_753.Png": 0,
    "2018-06-11-12-05-54-280I2_1475_881.Png": 0,
    "2018-06-11-12-05-54-280I2_1603_1009.Png": 1,
    "2018-06-11-12-05-54-280I2_1603_1137.Png": 0,
    "2018-06-11-12-05-54-280I2_1603_369.Png": 0,
    "2018-06-11-12-05-54-280I2_1603_497.Png": 0,
    "2018-06-11-12-05-54-280I2_1603_625.Png": 0,
    "2018-06-11-12-05-54-280I2_1603_753.Png": 0,
    "2018-06-11-12-05-54-280I2_1603_881.Png": 0,
    "2018-06-11-12-05-54-280I2_1731_1009.Png": 0,
    "2018-06-11-12-05-54-280I2_1731_1137.Png": 0,
    "2018-06-11-12-05-54-280I2_1731_369.Png": 0,
    "2018-06-11-12-05-54-280I2_1731_497.Png": 1,
    "2018-06-11-12-05-54-280I2_1731_625.Png": 1,
    "2018-06-11-12-05-54-280I2_1731_753.Png": 0,
    "2018-06-11-12-05-54-280I2_1731_881.Png": 0,
    "2018-06-11-12-05-54-280I2_1859_1009.Png": 0,
    "2018-06-11-12-05-54-280I2_1859_369.Png": 0,
    "2018-06-11-12-05-54-280I2_1859_497.Png": 1,
    "2018-06-11-12-05-54-280I2_1859_625.Png": 1,
    "2018-06-11-12-05-54-280I2_1859_881.Png": 0,
    "2018-06-11-12-05-54-280I2_1987_369.Png": 1,
    "2018-06-11-12-05-54-280I2_1987_497.Png": 1,
    "2018-06-11-12-05-54-280I2_1987_625.Png": 1,
    "2018-06-11-12-05-54-280I2_323_497.Png": 0,
    "2018-06-11-12-05-54-280I2_323_753.Png": 0,
    "2018-06-11-12-05-54-280I2_323_881.Png": 0,
    "2018-06-11-12-05-54-280I2_451_1009.Png": 0,
    "2018-06-11-12-05-54-280I2_451_369.Png": 0,
    "2018-06-11-12-05-54-280I2_451_497.Png": 0,
    "2018-06-11-12-05-54-280I2_451_625.Png": 0,
    "2018-06-11-12-05-54-280I2_451_753.Png": 0,
    "2018-06-11-12-05-54-280I2_451_881.Png": 0,
    "2018-06-11-12-05-54-280I2_579_1009.Png": 0,
    "2018-06-11-12-05-54-280I2_579_1137.Png": 0,
    "2018-06-11-12-05-54-280I2_579_369.Png": 0,
    "2018-06-11-12-05-54-280I2_579_497.Png": 0,
    "2018-06-11-12-05-54-280I2_579_625.Png": 0,
    "2018-06-11-12-05-54-280I2_579_753.Png": 0,
    "2018-06-11-12-05-54-280I2_579_881.Png": 0,
    "2018-06-11-12-05-54-280I2_707_1009.Png": 0,
    "2018-06-11-12-05-54-280I2_707_1137.Png": 0,
    "2018-06-11-12-05-54-280I2_707_1265.Png": 0,
    "2018-06-11-12-05-54-280I2_707_1393.Png": 0,
    "2018-06-11-12-05-54-280I2_707_241.Png": 0,
    "2018-06-11-12-05-54-280I2_707_369.Png": 0,
    "2018-06-11-12-05-54-280I2_707_497.Png": 0,
    "2018-06-11-12-05-54-280I2_707_625.Png": 0,
    "2018-06-11-12-05-54-280I2_707_753.Png": 0,
    "2018-06-11-12-05-54-280I2_707_881.Png": 0,
    "2018-06-11-12-05-54-280I2_835_1009.Png": 0,
    "2018-06-11-12-05-54-280I2_835_1137.Png": 0,
    "2018-06-11-12-05-54-280I2_835_1265.Png": 0,
    "2018-06-11-12-05-54-280I2_835_1393.Png": 0,
    "2018-06-11-12-05-54-280I2_835_241.Png": 0,
    "2018-06-11-12-05-54-280I2_835_369.Png": 0,
    "2018-06-11-12-05-54-280I2_835_497.Png": 0,
    "2018-06-11-12-05-54-280I2_835_625.Png": 0,
    "2018-06-11-12-05-54-280I2_835_753.Png": 0,
    "2018-06-11-12-05-54-280I2_835_881.Png": 0,
    "2018-06-11-12-05-54-280I2_963_1009.Png": 0,
    "2018-06-11-12-05-54-280I2_963_1137.Png": 0,
    "2018-06-11-12-05-54-280I2_963_1265.Png": 0,
    "2018-06-11-12-05-54-280I2_963_1393.Png": 0,
    "2018-06-11-12-05-54-280I2_963_241.Png": 0,
    "2018-06-11-12-05-54-280I2_963_369.Png": 0,
    "2018-06-11-12-05-54-280I2_963_497.Png": 0,
    "2018-06-11-12-05-54-280I2_963_625.Png": 0,
    "2018-06-11-12-05-54-280I2_963_753.Png": 0,
    "2018-06-11-12-05-54-280I2_963_881.Png": 0,
    "2018-06-14-14-17-54-591_POS2_I1_1069_1600.Png": 1,
    "2018-06-14-14-17-54-591_POS2_I1_1069_1728.Png": 0,
    "2018-06-14-14-17-54-591_POS2_I1_1069_1856.Png": 1,
    "2018-06-14-14-17-54-591_POS2_I1_1069_1984.Png": 1,
    "2018-06-14-14-17-54-591_POS2_I1_1069_2112.Png": 1,
    "2018-06-14-14-17-54-591_POS2_I1_1069_2240.Png": 1,
    "2018-06-14-14-17-54-591_POS2_I1_1069_2368.Png": 1,
    "2018-06-14-14-17-54-591_POS2_I1_1069_2496.Png": 0,
    "2018-06-14-14-17-54-591_POS2_I1_1069_2624.Png": 1,
    "2018-06-14-14-17-54-591_POS2_I1_1197_1600.Png": 1,
    "2018-06-14-14-17-54-591_POS2_I1_1197_1728.Png": 1,
    "2018-06-14-14-17-54-591_POS2_I1_1197_1856.Png": 1,
    "2018-06-14-14-17-54-591_POS2_I1_1197_1984.Png": 1,
    "2018-06-14-14-17-54-591_POS2_I1_1197_2112.Png": 1,
    "2018-06-14-14-17-54-591_POS2_I1_1197_2240.Png": 0,
    "2018-06-14-14-17-54-591_POS2_I1_1197_2368.Png": 1,
    "2018-06-14-14-17-54-591_POS2_I1_1197_2496.Png": 1,
    "2018-06-14-14-17-54-591_POS2_I1_1197_2624.Png": 1,
    "2018-06-14-14-17-54-591_POS2_I1_1325_1600.Png": 0,
    "2018-06-14-14-17-54-591_POS2_I1_1325_1728.Png": 1,
    "2018-06-14-14-17-54-591_POS2_I1_1325_1856.Png": 1,
    "2018-06-14-14-17-54-591_POS2_I1_1325_1984.Png": 1,
    "2018-06-14-14-17-54-591_POS2_I1_1325_2112.Png": 1,
    "2018-06-14-14-17-54-591_POS2_I1_1325_2240.Png": 1,
    "2018-06-14-14-17-54-591_POS2_I1_1325_2368.Png": 1,
    "2018-06-14-14-17-54-591_POS2_I1_1325_2496.Png": 1,
    "2018-06-14-14-17-54-591_POS2_I1_1325_2624.Png": 0,
    "2018-06-14-14-17-54-591_POS2_I1_1453_1472.Png": 1,
    "2018-06-14-14-17-54-591_POS2_I1_1453_1600.Png": 1,
    "2018-06-14-14-17-54-591_POS2_I1_1453_1728.Png": 1,
    "2018-06-14-14-17-54-591_POS2_I1_1453_1856.Png": 1,
    "2018-06-14-14-17-54-591_POS2_I1_1453_1984.Png": 1,
    "2018-06-14-14-17-54-591_POS2_I1_1453_2112.Png": 1,
    "2018-06-14-14-17-54-591_POS2_I1_1453_2240.Png": 1,
    "2018-06-14-14-17-54-591_POS2_I1_1453_2368.Png": 1,
    "2018-06-14-14-17-54-591_POS2_I1_1453_2496.Png": 1,
    "2018-06-14-14-17-54-591_POS2_I1_1581_1600.Png": 1,
    "2018-06-14-14-17-54-591_POS2_I1_1581_1728.Png": 0,
    "2018-06-14-14-17-54-591_POS2_I1_1581_1856.Png": 1,
    "2018-06-14-14-17-54-591_POS2_I1_1581_1984.Png": 1,
    "2018-06-14-14-17-54-591_POS2_I1_1581_2112.Png": 1,
    "2018-06-14-14-17-54-591_POS2_I1_1581_2240.Png": 1,
    "2018-06-14-14-17-54-591_POS2_I1_1581_2368.Png": 1,
    "2018-06-14-14-17-54-591_POS2_I1_1581_2496.Png": 1,
    "2018-06-14-14-17-54-591_POS2_I1_1709_1728.Png": 0,
    "2018-06-14-14-17-54-591_POS2_I1_1709_1856.Png": 0,
    "2018-06-14-14-17-54-591_POS2_I1_1709_1984.Png": 0,
    "2018-06-14-14-17-54-591_POS2_I1_1709_2112.Png": 0,
    "2018-06-14-14-17-54-591_POS2_I1_1709_2240.Png": 0,
    "2018-06-14-14-17-54-591_POS2_I1_1709_2368.Png": 0,
    "2018-06-14-14-17-54-591_POS2_I1_1709_2496.Png": 1,
    "2018-06-14-14-17-54-591_POS2_I1_173_2240.Png": 1,
    "2018-06-14-14-17-54-591_POS2_I1_173_2368.Png": 1,
    "2018-06-14-14-17-54-591_POS2_I1_173_2496.Png": 1,
    "2018-06-14-14-17-54-591_POS2_I1_1837_1728.Png": 0,
    "2018-06-14-14-17-54-591_POS2_I1_1837_1856.Png": 0,
    "2018-06-14-14-17-54-591_POS2_I1_1837_1984.Png": 0,
    "2018-06-14-14-17-54-591_POS2_I1_1837_2240.Png": 0,
    "2018-06-14-14-17-54-591_POS2_I1_301_1600.Png": 1,
    "2018-06-14-14-17-54-591_POS2_I1_301_1728.Png": 1,
    "2018-06-14-14-17-54-591_POS2_I1_301_1856.Png": 1,
    "2018-06-14-14-17-54-591_POS2_I1_301_2240.Png": 1,
    "2018-06-14-14-17-54-591_POS2_I1_301_2368.Png": 1,
    "2018-06-14-14-17-54-591_POS2_I1_301_2496.Png": 1,
    "2018-06-14-14-17-54-591_POS2_I1_429_1728.Png": 1,
    "2018-06-14-14-17-54-591_POS2_I1_429_1856.Png": 1,
    "2018-06-14-14-17-54-591_POS2_I1_429_1984.Png": 1,
    "2018-06-14-14-17-54-591_POS2_I1_429_2112.Png": 1,
    "2018-06-14-14-17-54-591_POS2_I1_429_2240.Png": 1,
    "2018-06-14-14-17-54-591_POS2_I1_429_2368.Png": 1,
    "2018-06-14-14-17-54-591_POS2_I1_429_2496.Png": 1,
    "2018-06-14-14-17-54-591_POS2_I1_429_2624.Png": 1,
    "2018-06-14-14-17-54-591_POS2_I1_557_1600.Png": 0,
    "2018-06-14-14-17-54-591_POS2_I1_557_1728.Png": 1,
    "2018-06-14-14-17-54-591_POS2_I1_557_1856.Png": 1,
    "2018-06-14-14-17-54-591_POS2_I1_557_1984.Png": 1,
    "2018-06-14-14-17-54-591_POS2_I1_557_2112.Png": 1,
    "2018-06-14-14-17-54-591_POS2_I1_557_2240.Png": 1,
    "2018-06-14-14-17-54-591_POS2_I1_557_2368.Png": 1,
    "2018-06-14-14-17-54-591_POS2_I1_557_2496.Png": 1,
    "2018-06-14-14-17-54-591_POS2_I1_557_2624.Png": 1,
    "2018-06-14-14-17-54-591_POS2_I1_685_1600.Png": 0,
    "2018-06-14-14-17-54-591_POS2_I1_685_1728.Png": 1,
    "2018-06-14-14-17-54-591_POS2_I1_685_1856.Png": 1,
    "2018-06-14-14-17-54-591_POS2_I1_685_1984.Png": 1,
    "2018-06-14-14-17-54-591_POS2_I1_685_2112.Png": 1,
    "2018-06-14-14-17-54-591_POS2_I1_685_2240.Png": 1,
    "2018-06-14-14-17-54-591_POS2_I1_685_2368.Png": 1,
    "2018-06-14-14-17-54-591_POS2_I1_685_2496.Png": 1,
    "2018-06-14-14-17-54-591_POS2_I1_685_2624.Png": 1,
    "2018-06-14-14-17-54-591_POS2_I1_813_1600.Png": 1,
    "2018-06-14-14-17-54-591_POS2_I1_813_1728.Png": 1,
    "2018-06-14-14-17-54-591_POS2_I1_813_1856.Png": 1,
    "2018-06-14-14-17-54-591_POS2_I1_813_1984.Png": 1,
    "2018-06-14-14-17-54-591_POS2_I1_813_2112.Png": 1,
    "2018-06-14-14-17-54-591_POS2_I1_813_2240.Png": 1,
    "2018-06-14-14-17-54-591_POS2_I1_813_2368.Png": 1,
    "2018-06-14-14-17-54-591_POS2_I1_813_2496.Png": 1,
    "2018-06-14-14-17-54-591_POS2_I1_813_2624.Png": 1,
    "2018-06-14-14-17-54-591_POS2_I1_941_1600.Png": 0,
    "2018-06-14-14-17-54-591_POS2_I1_941_1728.Png": 1,
    "2018-06-14-14-17-54-591_POS2_I1_941_1856.Png": 1,
    "2018-06-14-14-17-54-591_POS2_I1_941_1984.Png": 1,
    "2018-06-14-14-17-54-591_POS2_I1_941_2112.Png": 1,
    "2018-06-14-14-17-54-591_POS2_I1_941_2240.Png": 1,
    "2018-06-14-14-17-54-591_POS2_I1_941_2368.Png": 1,
    "2018-06-14-14-17-54-591_POS2_I1_941_2496.Png": 1,
    "2018-06-14-14-17-54-591_POS2_I1_941_2624.Png": 1,
    "2018-06-19-17-31-48-704_POS0_I1_1111_0.Png": 1,
    "2018-06-19-17-31-48-704_POS0_I1_1111_1024.Png": 1,
    "2018-06-19-17-31-48-704_POS0_I1_1111_1152.Png": 1,
    "2018-06-19-17-31-48-704_POS0_I1_1111_128.Png": 1,
    "2018-06-19-17-31-48-704_POS0_I1_1111_256.Png": 1,
    "2018-06-19-17-31-48-704_POS0_I1_1111_384.Png": 1,
    "2018-06-19-17-31-48-704_POS0_I1_1111_512.Png": 1,
    "2018-06-19-17-31-48-704_POS0_I1_1111_640.Png": 1,
    "2018-06-19-17-31-48-704_POS0_I1_1111_768.Png": 1,
    "2018-06-19-17-31-48-704_POS0_I1_1111_896.Png": 1,
    "2018-06-19-17-31-48-704_POS0_I1_1239_0.Png": 1,
    "2018-06-19-17-31-48-704_POS0_I1_1239_1024.Png": 1,
    "2018-06-19-17-31-48-704_POS0_I1_1239_128.Png": 1,
    "2018-06-19-17-31-48-704_POS0_I1_1239_256.Png": 1,
    "2018-06-19-17-31-48-704_POS0_I1_1239_384.Png": 1,
    "2018-06-19-17-31-48-704_POS0_I1_1239_512.Png": 1,
    "2018-06-19-17-31-48-704_POS0_I1_1239_640.Png": 1,
    "2018-06-19-17-31-48-704_POS0_I1_1239_768.Png": 1,
    "2018-06-19-17-31-48-704_POS0_I1_1239_896.Png": 1,
    "2018-06-19-17-31-48-704_POS0_I1_1367_0.Png": 1,
    "2018-06-19-17-31-48-704_POS0_I1_1367_1024.Png": 1,
    "2018-06-19-17-31-48-704_POS0_I1_1367_128.Png": 1,
    "2018-06-19-17-31-48-704_POS0_I1_1367_256.Png": 1,
    "2018-06-19-17-31-48-704_POS0_I1_1367_384.Png": 1,
    "2018-06-19-17-31-48-704_POS0_I1_1367_512.Png": 1,
    "2018-06-19-17-31-48-704_POS0_I1_1367_640.Png": 1,
    "2018-06-19-17-31-48-704_POS0_I1_1367_768.Png": 1,
    "2018-06-19-17-31-48-704_POS0_I1_1367_896.Png": 1,
    "2018-06-19-17-31-48-704_POS0_I1_1495_1024.Png": 1,
    "2018-06-19-17-31-48-704_POS0_I1_1495_128.Png": 1,
    "2018-06-19-17-31-48-704_POS0_I1_1495_256.Png": 1,
    "2018-06-19-17-31-48-704_POS0_I1_1495_384.Png": 1,
    "2018-06-19-17-31-48-704_POS0_I1_1495_512.Png": 1,
    "2018-06-19-17-31-48-704_POS0_I1_1495_640.Png": 1,
    "2018-06-19-17-31-48-704_POS0_I1_1495_768.Png": 1,
    "2018-06-19-17-31-48-704_POS0_I1_1495_896.Png": 1,
    "2018-06-19-17-31-48-704_POS0_I1_1623_0.Png": 1,
    "2018-06-19-17-31-48-704_POS0_I1_1623_1024.Png": 1,
    "2018-06-19-17-31-48-704_POS0_I1_1623_128.Png": 1,
    "2018-06-19-17-31-48-704_POS0_I1_1623_256.Png": 1,
    "2018-06-19-17-31-48-704_POS0_I1_1623_384.Png": 1,
    "2018-06-19-17-31-48-704_POS0_I1_1623_512.Png": 1,
    "2018-06-19-17-31-48-704_POS0_I1_1623_640.Png": 1,
    "2018-06-19-17-31-48-704_POS0_I1_1623_768.Png": 1,
    "2018-06-19-17-31-48-704_POS0_I1_1623_896.Png": 1,
    "2018-06-19-17-31-48-704_POS0_I1_1751_0.Png": 1,
    "2018-06-19-17-31-48-704_POS0_I1_1751_128.Png": 1,
    "2018-06-19-17-31-48-704_POS0_I1_1751_256.Png": 1,
    "2018-06-19-17-31-48-704_POS0_I1_1751_384.Png": 1,
    "2018-06-19-17-31-48-704_POS0_I1_1751_512.Png": 1,
    "2018-06-19-17-31-48-704_POS0_I1_1751_640.Png": 0,
    "2018-06-19-17-31-48-704_POS0_I1_1751_768.Png": 1,
    "2018-06-19-17-31-48-704_POS0_I1_1751_896.Png": 1,
    "2018-06-19-17-31-48-704_POS0_I1_1879_0.Png": 1,
    "2018-06-19-17-31-48-704_POS0_I1_1879_256.Png": 1,
    "2018-06-19-17-31-48-704_POS0_I1_1879_384.Png": 1,
    "2018-06-19-17-31-48-704_POS0_I1_1879_512.Png": 1,
    "2018-06-19-17-31-48-704_POS0_I1_2007_256.Png": 1,
    "2018-06-19-17-31-48-704_POS0_I1_2007_384.Png": 1,
    "2018-06-19-17-31-48-704_POS0_I1_2007_512.Png": 1,
    "2018-06-19-17-31-48-704_POS0_I1_215_0.Png": 1,
    "2018-06-19-17-31-48-704_POS0_I1_215_128.Png": 1,
    "2018-06-19-17-31-48-704_POS0_I1_215_512.Png": 1,
    "2018-06-19-17-31-48-704_POS0_I1_215_640.Png": 1,
    "2018-06-19-17-31-48-704_POS0_I1_215_768.Png": 1,
    "2018-06-19-17-31-48-704_POS0_I1_343_0.Png": 1,
    "2018-06-19-17-31-48-704_POS0_I1_343_128.Png": 1,
    "2018-06-19-17-31-48-704_POS0_I1_343_256.Png": 1,
    "2018-06-19-17-31-48-704_POS0_I1_343_512.Png": 1,
    "2018-06-19-17-31-48-704_POS0_I1_343_640.Png": 1,
    "2018-06-19-17-31-48-704_POS0_I1_343_768.Png": 1,
    "2018-06-19-17-31-48-704_POS0_I1_471_0.Png": 1,
    "2018-06-19-17-31-48-704_POS0_I1_471_1024.Png": 1,
    "2018-06-19-17-31-48-704_POS0_I1_471_128.Png": 1,
    "2018-06-19-17-31-48-704_POS0_I1_471_256.Png": 1,
    "2018-06-19-17-31-48-704_POS0_I1_471_384.Png": 1,
    "2018-06-19-17-31-48-704_POS0_I1_471_512.Png": 1,
    "2018-06-19-17-31-48-704_POS0_I1_471_640.Png": 1,
    "2018-06-19-17-31-48-704_POS0_I1_471_768.Png": 1,
    "2018-06-19-17-31-48-704_POS0_I1_471_896.Png": 1,
    "2018-06-19-17-31-48-704_POS0_I1_599_0.Png": 1,
    "2018-06-19-17-31-48-704_POS0_I1_599_1024.Png": 1,
    "2018-06-19-17-31-48-704_POS0_I1_599_1152.Png": 1,
    "2018-06-19-17-31-48-704_POS0_I1_599_128.Png": 1,
    "2018-06-19-17-31-48-704_POS0_I1_599_1280.Png": 1,
    "2018-06-19-17-31-48-704_POS0_I1_599_256.Png": 1,
    "2018-06-19-17-31-48-704_POS0_I1_599_384.Png": 1,
    "2018-06-19-17-31-48-704_POS0_I1_599_512.Png": 1,
    "2018-06-19-17-31-48-704_POS0_I1_599_640.Png": 1,
    "2018-06-19-17-31-48-704_POS0_I1_599_768.Png": 1,
    "2018-06-19-17-31-48-704_POS0_I1_599_896.Png": 1,
    "2018-06-19-17-31-48-704_POS0_I1_727_0.Png": 1,
    "2018-06-19-17-31-48-704_POS0_I1_727_1024.Png": 1,
    "2018-06-19-17-31-48-704_POS0_I1_727_1152.Png": 1,
    "2018-06-19-17-31-48-704_POS0_I1_727_128.Png": 1,
    "2018-06-19-17-31-48-704_POS0_I1_727_1280.Png": 1,
    "2018-06-19-17-31-48-704_POS0_I1_727_256.Png": 1,
    "2018-06-19-17-31-48-704_POS0_I1_727_384.Png": 1,
    "2018-06-19-17-31-48-704_POS0_I1_727_512.Png": 1,
    "2018-06-19-17-31-48-704_POS0_I1_727_640.Png": 1,
    "2018-06-19-17-31-48-704_POS0_I1_727_768.Png": 1,
    "2018-06-19-17-31-48-704_POS0_I1_727_896.Png": 1,
    "2018-06-19-17-31-48-704_POS0_I1_855_0.Png": 1,
    "2018-06-19-17-31-48-704_POS0_I1_855_1024.Png": 1,
    "2018-06-19-17-31-48-704_POS0_I1_855_1152.Png": 1,
    "2018-06-19-17-31-48-704_POS0_I1_855_128.Png": 1,
    "2018-06-19-17-31-48-704_POS0_I1_855_1280.Png": 1,
    "2018-06-19-17-31-48-704_POS0_I1_855_256.Png": 1,
    "2018-06-19-17-31-48-704_POS0_I1_855_384.Png": 1,
    "2018-06-19-17-31-48-704_POS0_I1_855_512.Png": 1,
    "2018-06-19-17-31-48-704_POS0_I1_855_640.Png": 1,
    "2018-06-19-17-31-48-704_POS0_I1_855_768.Png": 1,
    "2018-06-19-17-31-48-704_POS0_I1_855_896.Png": 1,
    "2018-06-19-17-31-48-704_POS0_I1_983_1024.Png": 1,
    "2018-06-19-17-31-48-704_POS0_I1_983_1152.Png": 1,
    "2018-06-19-17-31-48-704_POS0_I1_983_128.Png": 1,
    "2018-06-19-17-31-48-704_POS0_I1_983_256.Png": 1,
    "2018-06-19-17-31-48-704_POS0_I1_983_384.Png": 1,
    "2018-06-19-17-31-48-704_POS0_I1_983_512.Png": 1,
    "2018-06-19-17-31-48-704_POS0_I1_983_640.Png": 1,
    "2018-06-19-17-31-48-704_POS0_I1_983_768.Png": 1,
    "2018-06-19-17-31-48-704_POS0_I1_983_896.Png": 1,
    "2018-06-22-02-18-09-475_POS0_I1_1123_1024.Png": 0,
    "2018-06-22-02-18-09-475_POS0_I1_1123_128.Png": 0,
    "2018-06-22-02-18-09-475_POS0_I1_1123_256.Png": 0,
    "2018-06-22-02-18-09-475_POS0_I1_1123_384.Png": 0,
    "2018-06-22-02-18-09-475_POS0_I1_1123_512.Png": 0,
    "2018-06-22-02-18-09-475_POS0_I1_1123_640.Png": 0,
    "2018-06-22-02-18-09-475_POS0_I1_1123_768.Png": 0,
    "2018-06-22-02-18-09-475_POS0_I1_1123_896.Png": 0,
    "2018-06-22-02-18-09-475_POS0_I1_1251_1024.Png": 0,
    "2018-06-22-02-18-09-475_POS0_I1_1251_128.Png": 0,
    "2018-06-22-02-18-09-475_POS0_I1_1251_256.Png": 0,
    "2018-06-22-02-18-09-475_POS0_I1_1251_384.Png": 0,
    "2018-06-22-02-18-09-475_POS0_I1_1251_512.Png": 0,
    "2018-06-22-02-18-09-475_POS0_I1_1251_640.Png": 0,
    "2018-06-22-02-18-09-475_POS0_I1_1251_768.Png": 0,
    "2018-06-22-02-18-09-475_POS0_I1_1251_896.Png": 0,
    "2018-06-22-02-18-09-475_POS0_I1_1379_1024.Png": 0,
    "2018-06-22-02-18-09-475_POS0_I1_1379_128.Png": 0,
    "2018-06-22-02-18-09-475_POS0_I1_1379_256.Png": 0,
    "2018-06-22-02-18-09-475_POS0_I1_1379_384.Png": 0,
    "2018-06-22-02-18-09-475_POS0_I1_1379_512.Png": 0,
    "2018-06-22-02-18-09-475_POS0_I1_1379_640.Png": 0,
    "2018-06-22-02-18-09-475_POS0_I1_1379_768.Png": 0,
    "2018-06-22-02-18-09-475_POS0_I1_1379_896.Png": 0,
    "2018-06-22-02-18-09-475_POS0_I1_1507_1024.Png": 0,
    "2018-06-22-02-18-09-475_POS0_I1_1507_128.Png": 0,
    "2018-06-22-02-18-09-475_POS0_I1_1507_256.Png": 0,
    "2018-06-22-02-18-09-475_POS0_I1_1507_384.Png": 0,
    "2018-06-22-02-18-09-475_POS0_I1_1507_512.Png": 0,
    "2018-06-22-02-18-09-475_POS0_I1_1507_640.Png": 0,
    "2018-06-22-02-18-09-475_POS0_I1_1507_768.Png": 0,
    "2018-06-22-02-18-09-475_POS0_I1_1507_896.Png": 0,
    "2018-06-22-02-18-09-475_POS0_I1_1635_0.Png": 0,
    "2018-06-22-02-18-09-475_POS0_I1_1635_1024.Png": 0,
    "2018-06-22-02-18-09-475_POS0_I1_1635_128.Png": 0,
    "2018-06-22-02-18-09-475_POS0_I1_1635_256.Png": 0,
    "2018-06-22-02-18-09-475_POS0_I1_1635_384.Png": 0,
    "2018-06-22-02-18-09-475_POS0_I1_1635_512.Png": 0,
    "2018-06-22-02-18-09-475_POS0_I1_1635_640.Png": 0,
    "2018-06-22-02-18-09-475_POS0_I1_1635_768.Png": 0,
    "2018-06-22-02-18-09-475_POS0_I1_1635_896.Png": 0,
    "2018-06-22-02-18-09-475_POS0_I1_1763_0.Png": 0,
    "2018-06-22-02-18-09-475_POS0_I1_1763_128.Png": 0,
    "2018-06-22-02-18-09-475_POS0_I1_1763_256.Png": 0,
    "2018-06-22-02-18-09-475_POS0_I1_1763_384.Png": 0,
    "2018-06-22-02-18-09-475_POS0_I1_1763_512.Png": 0,
    "2018-06-22-02-18-09-475_POS0_I1_1763_640.Png": 0,
    "2018-06-22-02-18-09-475_POS0_I1_1763_768.Png": 0,
    "2018-06-22-02-18-09-475_POS0_I1_1763_896.Png": 0,
    "2018-06-22-02-18-09-475_POS0_I1_1891_0.Png": 0,
    "2018-06-22-02-18-09-475_POS0_I1_1891_256.Png": 0,
    "2018-06-22-02-18-09-475_POS0_I1_1891_384.Png": 0,
    "2018-06-22-02-18-09-475_POS0_I1_1891_512.Png": 0,
    "2018-06-22-02-18-09-475_POS0_I1_2019_0.Png": 0,
    "2018-06-22-02-18-09-475_POS0_I1_2019_256.Png": 0,
    "2018-06-22-02-18-09-475_POS0_I1_2019_384.Png": 0,
    "2018-06-22-02-18-09-475_POS0_I1_2019_512.Png": 0,
    "2018-06-22-02-18-09-475_POS0_I1_227_0.Png": 0,
    "2018-06-22-02-18-09-475_POS0_I1_227_128.Png": 0,
    "2018-06-22-02-18-09-475_POS0_I1_227_512.Png": 0,
    "2018-06-22-02-18-09-475_POS0_I1_227_640.Png": 0,
    "2018-06-22-02-18-09-475_POS0_I1_227_768.Png": 0,
    "2018-06-22-02-18-09-475_POS0_I1_355_0.Png": 0,
    "2018-06-22-02-18-09-475_POS0_I1_355_128.Png": 0,
    "2018-06-22-02-18-09-475_POS0_I1_355_256.Png": 0,
    "2018-06-22-02-18-09-475_POS0_I1_355_512.Png": 0,
    "2018-06-22-02-18-09-475_POS0_I1_355_640.Png": 0,
    "2018-06-22-02-18-09-475_POS0_I1_355_768.Png": 0,
    "2018-06-22-02-18-09-475_POS0_I1_483_0.Png": 0,
    "2018-06-22-02-18-09-475_POS0_I1_483_1024.Png": 0,
    "2018-06-22-02-18-09-475_POS0_I1_483_128.Png": 0,
    "2018-06-22-02-18-09-475_POS0_I1_483_256.Png": 0,
    "2018-06-22-02-18-09-475_POS0_I1_483_384.Png": 0,
    "2018-06-22-02-18-09-475_POS0_I1_483_512.Png": 0,
    "2018-06-22-02-18-09-475_POS0_I1_483_640.Png": 0,
    "2018-06-22-02-18-09-475_POS0_I1_483_768.Png": 0,
    "2018-06-22-02-18-09-475_POS0_I1_483_896.Png": 0,
    "2018-06-22-02-18-09-475_POS0_I1_611_0.Png": 0,
    "2018-06-22-02-18-09-475_POS0_I1_611_1024.Png": 0,
    "2018-06-22-02-18-09-475_POS0_I1_611_1152.Png": 0,
    "2018-06-22-02-18-09-475_POS0_I1_611_128.Png": 0,
    "2018-06-22-02-18-09-475_POS0_I1_611_1280.Png": 0,
    "2018-06-22-02-18-09-475_POS0_I1_611_256.Png": 0,
    "2018-06-22-02-18-09-475_POS0_I1_611_384.Png": 0,
    "2018-06-22-02-18-09-475_POS0_I1_611_512.Png": 0,
    "2018-06-22-02-18-09-475_POS0_I1_611_640.Png": 0,
    "2018-06-22-02-18-09-475_POS0_I1_611_768.Png": 0,
    "2018-06-22-02-18-09-475_POS0_I1_611_896.Png": 0,
    "2018-06-22-02-18-09-475_POS0_I1_739_0.Png": 0,
    "2018-06-22-02-18-09-475_POS0_I1_739_1024.Png": 0,
    "2018-06-22-02-18-09-475_POS0_I1_739_1152.Png": 0,
    "2018-06-22-02-18-09-475_POS0_I1_739_128.Png": 0,
    "2018-06-22-02-18-09-475_POS0_I1_739_1280.Png": 0,
    "2018-06-22-02-18-09-475_POS0_I1_739_256.Png": 0,
    "2018-06-22-02-18-09-475_POS0_I1_739_384.Png": 0,
    "2018-06-22-02-18-09-475_POS0_I1_739_512.Png": 0,
    "2018-06-22-02-18-09-475_POS0_I1_739_640.Png": 0,
    "2018-06-22-02-18-09-475_POS0_I1_739_768.Png": 0,
    "2018-06-22-02-18-09-475_POS0_I1_739_896.Png": 0,
    "2018-06-22-02-18-09-475_POS0_I1_867_0.Png": 0,
    "2018-06-22-02-18-09-475_POS0_I1_867_1024.Png": 0,
    "2018-06-22-02-18-09-475_POS0_I1_867_1152.Png": 0,
    "2018-06-22-02-18-09-475_POS0_I1_867_128.Png": 0,
    "2018-06-22-02-18-09-475_POS0_I1_867_1280.Png": 0,
    "2018-06-22-02-18-09-475_POS0_I1_867_256.Png": 0,
    "2018-06-22-02-18-09-475_POS0_I1_867_384.Png": 0,
    "2018-06-22-02-18-09-475_POS0_I1_867_512.Png": 0,
    "2018-06-22-02-18-09-475_POS0_I1_867_640.Png": 0,
    "2018-06-22-02-18-09-475_POS0_I1_867_768.Png": 0,
    "2018-06-22-02-18-09-475_POS0_I1_867_896.Png": 0,
    "2018-06-22-02-18-09-475_POS0_I1_995_1024.Png": 0,
    "2018-06-22-02-18-09-475_POS0_I1_995_1152.Png": 0,
    "2018-06-22-02-18-09-475_POS0_I1_995_128.Png": 0,
    "2018-06-22-02-18-09-475_POS0_I1_995_256.Png": 0,
    "2018-06-22-02-18-09-475_POS0_I1_995_384.Png": 0,
    "2018-06-22-02-18-09-475_POS0_I1_995_512.Png": 0,
    "2018-06-22-02-18-09-475_POS0_I1_995_640.Png": 0,
    "2018-06-22-02-18-09-475_POS0_I1_995_768.Png": 0,
    "2018-06-22-02-18-09-475_POS0_I1_995_896.Png": 0
}
