# Supplementary material for: A data science approach for multi-sensor marine observatory data monitoring cold water corals (Paragorgia arborea) in two campaigns
Source: PLoS One. 2023 Jul 19;18(7):e0282723. doi: 10.1371/journal.pone.0282723 (PMC10355400; doi:10.1371/journal.pone.0282723)
Supplement: S3 Data — Class labels for patches, weights for patches computed from ground truth masks, imagewise ground truth polyp states, patch extraction regions, and region sizes. (XZ) [file pone.0282723.s017.xz › S3_Data/Gamma_1_red/test-imagewise-activity.json]

{
    "2017-11-23-16-22-16-275I1.Png": 0.9205809762595001,
    "2017-12-09-22-03-01-677I1.Png": 0.5931111131865772,
    "2017-12-17-13-30-48-702I2.Png": 0.0,
    "2017-12-19-14-35-43-395I1.Png": 0.7983051611449178,
    "2017-12-23-23-46-15-614I1.Png": 0.0,
    "2018-01-24-07-28-04-772I2.Png": 0.0,
    "2018-02-26-20-19-43-329I2.Png": 0.0,
    "2018-03-05-14-17-42-699I1.Png": 0.0,
    "2018-03-08-20-53-18-851I2.Png": 0.9563252257324698,
    "2018-03-21-14-02-44-454I1.Png": 0.9953709834039548,
    "2018-03-24-07-52-07-794I1.Png": 1.0,
    "2018-03-26-22-52-06-345I1.Png": 0.8009768042842863,
    "2018-04-27-23-09-03-358I1.Png": 0.9549380442659761,
    "2018-05-09-16-45-50-464I1.Png": 1.0,
    "2018-05-10-00-43-50-818I1.Png": 0.9947901518696021,
    "2018-05-20-06-43-53-853I1.Png": 0.5894544970456617,
    "2018-05-21-08-45-50-984I1.Png": 0.9950001387227866,
    "2018-05-23-00-43-52-907I2.Png": 0.0,
    "2018-06-01-20-32-50-866I1.Png": 1.0,
    "2018-06-08-04-05-54-397I1.Png": 0.5484870110498207
}
