# Supplementary material for: A data science approach for multi-sensor marine observatory data monitoring cold water corals (Paragorgia arborea) in two campaigns
Source: PLoS One. 2023 Jul 19;18(7):e0282723. doi: 10.1371/journal.pone.0282723 (PMC10355400; doi:10.1371/journal.pone.0282723)
Supplement: S3 Data — Class labels for patches, weights for patches computed from ground truth masks, imagewise ground truth polyp states, patch extraction regions, and region sizes. (XZ) [file pone.0282723.s017.xz › S3_Data/Gamma_1_red/validation-ratios.json]

{
    "2017-12-11-09-06-30-016I2_1052_1024.Png": 1.0,
    "2017-12-11-09-06-30-016I2_1052_1152.Png": 1.0,
    "2017-12-11-09-06-30-016I2_1052_1280.Png": 1.0,
    "2017-12-11-09-06-30-016I2_1052_1408.Png": 1.0,
    "2017-12-11-09-06-30-016I2_1052_1536.Png": 1.0,
    "2017-12-11-09-06-30-016I2_1052_1664.Png": 1.0,
    "2017-12-11-09-06-30-016I2_1052_1792.Png": 0.423828125,
    "2017-12-11-09-06-30-016I2_1052_512.Png": 0.1455078125,
    "2017-12-11-09-06-30-016I2_1052_640.Png": 0.9443359375,
    "2017-12-11-09-06-30-016I2_1052_768.Png": 0.978515625,
    "2017-12-11-09-06-30-016I2_1052_896.Png": 1.0,
    "2017-12-11-09-06-30-016I2_1180_1024.Png": 1.0,
    "2017-12-11-09-06-30-016I2_1180_1152.Png": 1.0,
    "2017-12-11-09-06-30-016I2_1180_1280.Png": 1.0,
    "2017-12-11-09-06-30-016I2_1180_1408.Png": 1.0,
    "2017-12-11-09-06-30-016I2_1180_1536.Png": 1.0,
    "2017-12-11-09-06-30-016I2_1180_1664.Png": 0.9873046875,
    "2017-12-11-09-06-30-016I2_1180_1792.Png": 0.193359375,
    "2017-12-11-09-06-30-016I2_1180_512.Png": 0.1689453125,
    "2017-12-11-09-06-30-016I2_1180_640.Png": 0.99609375,
    "2017-12-11-09-06-30-016I2_1180_768.Png": 1.0,
    "2017-12-11-09-06-30-016I2_1180_896.Png": 1.0,
    "2017-12-11-09-06-30-016I2_1308_1024.Png": 1.0,
    "2017-12-11-09-06-30-016I2_1308_1152.Png": 1.0,
    "2017-12-11-09-06-30-016I2_1308_128.Png": 0.2490234375,
    "2017-12-11-09-06-30-016I2_1308_1280.Png": 1.0,
    "2017-12-11-09-06-30-016I2_1308_1408.Png": 1.0,
    "2017-12-11-09-06-30-016I2_1308_1536.Png": 1.0,
    "2017-12-11-09-06-30-016I2_1308_1664.Png": 0.7998046875,
    "2017-12-11-09-06-30-016I2_1308_256.Png": 0.6767578125,
    "2017-12-11-09-06-30-016I2_1308_512.Png": 0.3603515625,
    "2017-12-11-09-06-30-016I2_1308_640.Png": 0.9912109375,
    "2017-12-11-09-06-30-016I2_1308_768.Png": 1.0,
    "2017-12-11-09-06-30-016I2_1308_896.Png": 1.0,
    "2017-12-11-09-06-30-016I2_1436_0.Png": 0.7470703125,
    "2017-12-11-09-06-30-016I2_1436_1024.Png": 1.0,
    "2017-12-11-09-06-30-016I2_1436_1152.Png": 1.0,
    "2017-12-11-09-06-30-016I2_1436_128.Png": 0.8994140625,
    "2017-12-11-09-06-30-016I2_1436_1280.Png": 1.0,
    "2017-12-11-09-06-30-016I2_1436_1408.Png": 1.0,
    "2017-12-11-09-06-30-016I2_1436_1536.Png": 0.904296875,
    "2017-12-11-09-06-30-016I2_1436_1664.Png": 0.1376953125,
    "2017-12-11-09-06-30-016I2_1436_256.Png": 1.0,
    "2017-12-11-09-06-30-016I2_1436_384.Png": 0.9697265625,
    "2017-12-11-09-06-30-016I2_1436_512.Png": 1.0,
    "2017-12-11-09-06-30-016I2_1436_640.Png": 1.0,
    "2017-12-11-09-06-30-016I2_1436_768.Png": 1.0,
    "2017-12-11-09-06-30-016I2_1436_896.Png": 1.0,
    "2017-12-11-09-06-30-016I2_1564_0.Png": 0.7197265625,
    "2017-12-11-09-06-30-016I2_1564_1024.Png": 1.0,
    "2017-12-11-09-06-30-016I2_1564_1152.Png": 1.0,
    "2017-12-11-09-06-30-016I2_1564_128.Png": 0.896484375,
    "2017-12-11-09-06-30-016I2_1564_1280.Png": 1.0,
    "2017-12-11-09-06-30-016I2_1564_1408.Png": 1.0,
    "2017-12-11-09-06-30-016I2_1564_1536.Png": 0.4384765625,
    "2017-12-11-09-06-30-016I2_1564_256.Png": 0.7333984375,
    "2017-12-11-09-06-30-016I2_1564_384.Png": 0.8427734375,
    "2017-12-11-09-06-30-016I2_1564_512.Png": 1.0,
    "2017-12-11-09-06-30-016I2_1564_640.Png": 1.0,
    "2017-12-11-09-06-30-016I2_1564_768.Png": 1.0,
    "2017-12-11-09-06-30-016I2_1564_896.Png": 1.0,
    "2017-12-11-09-06-30-016I2_1692_1024.Png": 1.0,
    "2017-12-11-09-06-30-016I2_1692_1152.Png": 1.0,
    "2017-12-11-09-06-30-016I2_1692_128.Png": 0.3583984375,
    "2017-12-11-09-06-30-016I2_1692_1280.Png": 1.0,
    "2017-12-11-09-06-30-016I2_1692_1408.Png": 0.8046875,
    "2017-12-11-09-06-30-016I2_1692_1536.Png": 0.212890625,
    "2017-12-11-09-06-30-016I2_1692_256.Png": 0.1611328125,
    "2017-12-11-09-06-30-016I2_1692_384.Png": 0.4130859375,
    "2017-12-11-09-06-30-016I2_1692_512.Png": 0.5087890625,
    "2017-12-11-09-06-30-016I2_1692_640.Png": 0.923828125,
    "2017-12-11-09-06-30-016I2_1692_768.Png": 1.0,
    "2017-12-11-09-06-30-016I2_1692_896.Png": 1.0,
    "2017-12-11-09-06-30-016I2_1820_0.Png": 0.80859375,
    "2017-12-11-09-06-30-016I2_1820_1024.Png": 1.0,
    "2017-12-11-09-06-30-016I2_1820_1152.Png": 1.0,
    "2017-12-11-09-06-30-016I2_1820_128.Png": 1.0,
    "2017-12-11-09-06-30-016I2_1820_1280.Png": 1.0,
    "2017-12-11-09-06-30-016I2_1820_1408.Png": 0.935546875,
    "2017-12-11-09-06-30-016I2_1820_256.Png": 0.720703125,
    "2017-12-11-09-06-30-016I2_1820_384.Png": 0.4091796875,
    "2017-12-11-09-06-30-016I2_1820_640.Png": 0.79296875,
    "2017-12-11-09-06-30-016I2_1820_768.Png": 0.857421875,
    "2017-12-11-09-06-30-016I2_1820_896.Png": 1.0,
    "2017-12-11-09-06-30-016I2_1948_0.Png": 0.6083984375,
    "2017-12-11-09-06-30-016I2_1948_1024.Png": 0.8876953125,
    "2017-12-11-09-06-30-016I2_1948_1152.Png": 0.8642578125,
    "2017-12-11-09-06-30-016I2_1948_128.Png": 0.2646484375,
    "2017-12-11-09-06-30-016I2_1948_1280.Png": 0.9189453125,
    "2017-12-11-09-06-30-016I2_1948_1408.Png": 0.5,
    "2017-12-11-09-06-30-016I2_1948_640.Png": 0.439453125,
    "2017-12-11-09-06-30-016I2_1948_768.Png": 0.7919921875,
    "2017-12-11-09-06-30-016I2_1948_896.Png": 0.9423828125,
    "2017-12-11-09-06-30-016I2_2076_1024.Png": 0.109375,
    "2017-12-11-09-06-30-016I2_2076_1152.Png": 0.1748046875,
    "2017-12-11-09-06-30-016I2_2076_1280.Png": 0.3818359375,
    "2017-12-11-09-06-30-016I2_2076_640.Png": 0.9775390625,
    "2017-12-11-09-06-30-016I2_2076_768.Png": 1.0,
    "2017-12-11-09-06-30-016I2_2076_896.Png": 0.8173828125,
    "2017-12-11-09-06-30-016I2_412_1280.Png": 0.193359375,
    "2017-12-11-09-06-30-016I2_540_1024.Png": 0.3798828125,
    "2017-12-11-09-06-30-016I2_540_1152.Png": 0.9375,
    "2017-12-11-09-06-30-016I2_540_1280.Png": 0.7236328125,
    "2017-12-11-09-06-30-016I2_540_640.Png": 0.1708984375,
    "2017-12-11-09-06-30-016I2_540_768.Png": 0.765625,
    "2017-12-11-09-06-30-016I2_540_896.Png": 0.2646484375,
    "2017-12-11-09-06-30-016I2_668_1024.Png": 0.6083984375,
    "2017-12-11-09-06-30-016I2_668_1152.Png": 1.0,
    "2017-12-11-09-06-30-016I2_668_1280.Png": 0.94140625,
    "2017-12-11-09-06-30-016I2_668_1408.Png": 0.15625,
    "2017-12-11-09-06-30-016I2_668_640.Png": 0.2568359375,
    "2017-12-11-09-06-30-016I2_668_768.Png": 1.0,
    "2017-12-11-09-06-30-016I2_668_896.Png": 0.8369140625,
    "2017-12-11-09-06-30-016I2_796_1024.Png": 0.826171875,
    "2017-12-11-09-06-30-016I2_796_1152.Png": 1.0,
    "2017-12-11-09-06-30-016I2_796_1280.Png": 1.0,
    "2017-12-11-09-06-30-016I2_796_1408.Png": 0.8095703125,
    "2017-12-11-09-06-30-016I2_796_1536.Png": 0.619140625,
    "2017-12-11-09-06-30-016I2_796_768.Png": 0.71484375,
    "2017-12-11-09-06-30-016I2_796_896.Png": 0.93359375,
    "2017-12-11-09-06-30-016I2_924_1024.Png": 1.0,
    "2017-12-11-09-06-30-016I2_924_1152.Png": 1.0,
    "2017-12-11-09-06-30-016I2_924_1280.Png": 1.0,
    "2017-12-11-09-06-30-016I2_924_1408.Png": 1.0,
    "2017-12-11-09-06-30-016I2_924_1536.Png": 0.9453125,
    "2017-12-11-09-06-30-016I2_924_1664.Png": 0.931640625,
    "2017-12-11-09-06-30-016I2_924_1792.Png": 0.251953125,
    "2017-12-11-09-06-30-016I2_924_640.Png": 0.8408203125,
    "2017-12-11-09-06-30-016I2_924_768.Png": 0.7255859375,
    "2017-12-11-09-06-30-016I2_924_896.Png": 0.9951171875,
    "2017-12-31-20-04-43-339I1_1052_1019.Png": 0.960205078125,
    "2017-12-31-20-04-43-339I1_1052_1147.Png": 0.876708984375,
    "2017-12-31-20-04-43-339I1_1052_1275.Png": 0.9755859375,
    "2017-12-31-20-04-43-339I1_1052_1403.Png": 0.79638671875,
    "2017-12-31-20-04-43-339I1_1052_1531.Png": 0.73583984375,
    "2017-12-31-20-04-43-339I1_1052_1659.Png": 0.287109375,
    "2017-12-31-20-04-43-339I1_1052_379.Png": 0.423828125,
    "2017-12-31-20-04-43-339I1_1052_507.Png": 0.81396484375,
    "2017-12-31-20-04-43-339I1_1052_635.Png": 0.91162109375,
    "2017-12-31-20-04-43-339I1_1052_763.Png": 0.9560546875,
    "2017-12-31-20-04-43-339I1_1052_891.Png": 0.9462890625,
    "2017-12-31-20-04-43-339I1_1180_1019.Png": 0.6171875,
    "2017-12-31-20-04-43-339I1_1180_1147.Png": 0.113525390625,
    "2017-12-31-20-04-43-339I1_1180_1275.Png": 0.91650390625,
    "2017-12-31-20-04-43-339I1_1180_1403.Png": 0.859619140625,
    "2017-12-31-20-04-43-339I1_1180_1531.Png": 0.5732421875,
    "2017-12-31-20-04-43-339I1_1180_379.Png": 0.147216796875,
    "2017-12-31-20-04-43-339I1_1180_507.Png": 0.8251953125,
    "2017-12-31-20-04-43-339I1_1180_635.Png": 0.898681640625,
    "2017-12-31-20-04-43-339I1_1180_763.Png": 0.953125,
    "2017-12-31-20-04-43-339I1_1180_891.Png": 0.968017578125,
    "2017-12-31-20-04-43-339I1_1308_1147.Png": 0.3544921875,
    "2017-12-31-20-04-43-339I1_1308_1275.Png": 0.940673828125,
    "2017-12-31-20-04-43-339I1_1308_1403.Png": 0.778564453125,
    "2017-12-31-20-04-43-339I1_1308_1531.Png": 0.22509765625,
    "2017-12-31-20-04-43-339I1_1308_507.Png": 0.5009765625,
    "2017-12-31-20-04-43-339I1_1308_635.Png": 0.7685546875,
    "2017-12-31-20-04-43-339I1_1308_763.Png": 0.955078125,
    "2017-12-31-20-04-43-339I1_1308_891.Png": 0.67138671875,
    "2017-12-31-20-04-43-339I1_1436_1019.Png": 0.808837890625,
    "2017-12-31-20-04-43-339I1_1436_1147.Png": 0.7919921875,
    "2017-12-31-20-04-43-339I1_1436_1275.Png": 0.91748046875,
    "2017-12-31-20-04-43-339I1_1436_1403.Png": 0.54638671875,
    "2017-12-31-20-04-43-339I1_1436_507.Png": 0.320068359375,
    "2017-12-31-20-04-43-339I1_1436_635.Png": 0.903564453125,
    "2017-12-31-20-04-43-339I1_1436_763.Png": 0.73974609375,
    "2017-12-31-20-04-43-339I1_1436_891.Png": 0.325439453125,
    "2017-12-31-20-04-43-339I1_1564_1019.Png": 1.0,
    "2017-12-31-20-04-43-339I1_1564_1147.Png": 1.0,
    "2017-12-31-20-04-43-339I1_1564_1275.Png": 0.7900390625,
    "2017-12-31-20-04-43-339I1_1564_1403.Png": 0.314453125,
    "2017-12-31-20-04-43-339I1_1564_507.Png": 0.13720703125,
    "2017-12-31-20-04-43-339I1_1564_635.Png": 0.95947265625,
    "2017-12-31-20-04-43-339I1_1564_763.Png": 0.865478515625,
    "2017-12-31-20-04-43-339I1_1564_891.Png": 0.895263671875,
    "2017-12-31-20-04-43-339I1_1692_1019.Png": 1.0,
    "2017-12-31-20-04-43-339I1_1692_1147.Png": 0.9951171875,
    "2017-12-31-20-04-43-339I1_1692_1275.Png": 0.9697265625,
    "2017-12-31-20-04-43-339I1_1692_1403.Png": 0.2119140625,
    "2017-12-31-20-04-43-339I1_1692_507.Png": 0.388427734375,
    "2017-12-31-20-04-43-339I1_1692_635.Png": 0.89453125,
    "2017-12-31-20-04-43-339I1_1692_763.Png": 0.981201171875,
    "2017-12-31-20-04-43-339I1_1692_891.Png": 0.970947265625,
    "2017-12-31-20-04-43-339I1_1820_1019.Png": 1.0,
    "2017-12-31-20-04-43-339I1_1820_1147.Png": 0.858642578125,
    "2017-12-31-20-04-43-339I1_1820_1275.Png": 0.597412109375,
    "2017-12-31-20-04-43-339I1_1820_1403.Png": 0.2451171875,
    "2017-12-31-20-04-43-339I1_1820_379.Png": 0.3798828125,
    "2017-12-31-20-04-43-339I1_1820_507.Png": 0.793701171875,
    "2017-12-31-20-04-43-339I1_1820_635.Png": 0.425537109375,
    "2017-12-31-20-04-43-339I1_1820_763.Png": 0.97216796875,
    "2017-12-31-20-04-43-339I1_1820_891.Png": 1.0,
    "2017-12-31-20-04-43-339I1_1948_1019.Png": 0.677978515625,
    "2017-12-31-20-04-43-339I1_1948_1147.Png": 0.473388671875,
    "2017-12-31-20-04-43-339I1_1948_1275.Png": 0.2197265625,
    "2017-12-31-20-04-43-339I1_1948_507.Png": 0.10693359375,
    "2017-12-31-20-04-43-339I1_1948_635.Png": 0.5166015625,
    "2017-12-31-20-04-43-339I1_1948_763.Png": 0.517822265625,
    "2017-12-31-20-04-43-339I1_1948_891.Png": 0.804931640625,
    "2017-12-31-20-04-43-339I1_2076_507.Png": 0.541259765625,
    "2017-12-31-20-04-43-339I1_2076_635.Png": 0.85595703125,
    "2017-12-31-20-04-43-339I1_2076_763.Png": 0.98388671875,
    "2017-12-31-20-04-43-339I1_2076_891.Png": 0.457763671875,
    "2017-12-31-20-04-43-339I1_412_1019.Png": 0.30615234375,
    "2017-12-31-20-04-43-339I1_412_1147.Png": 0.430908203125,
    "2017-12-31-20-04-43-339I1_412_1275.Png": 0.174072265625,
    "2017-12-31-20-04-43-339I1_412_507.Png": 0.18798828125,
    "2017-12-31-20-04-43-339I1_412_635.Png": 0.177490234375,
    "2017-12-31-20-04-43-339I1_540_1019.Png": 0.662109375,
    "2017-12-31-20-04-43-339I1_540_1147.Png": 0.939453125,
    "2017-12-31-20-04-43-339I1_540_1275.Png": 0.337890625,
    "2017-12-31-20-04-43-339I1_540_507.Png": 0.966796875,
    "2017-12-31-20-04-43-339I1_540_635.Png": 0.7587890625,
    "2017-12-31-20-04-43-339I1_540_763.Png": 0.1025390625,
    "2017-12-31-20-04-43-339I1_668_1019.Png": 0.70068359375,
    "2017-12-31-20-04-43-339I1_668_1147.Png": 0.96875,
    "2017-12-31-20-04-43-339I1_668_1275.Png": 0.586669921875,
    "2017-12-31-20-04-43-339I1_668_1403.Png": 0.348876953125,
    "2017-12-31-20-04-43-339I1_668_507.Png": 0.505126953125,
    "2017-12-31-20-04-43-339I1_668_635.Png": 0.878662109375,
    "2017-12-31-20-04-43-339I1_668_763.Png": 0.845947265625,
    "2017-12-31-20-04-43-339I1_668_891.Png": 0.135986328125,
    "2017-12-31-20-04-43-339I1_796_1019.Png": 0.90478515625,
    "2017-12-31-20-04-43-339I1_796_1147.Png": 0.97265625,
    "2017-12-31-20-04-43-339I1_796_1275.Png": 0.9697265625,
    "2017-12-31-20-04-43-339I1_796_1403.Png": 0.943603515625,
    "2017-12-31-20-04-43-339I1_796_1531.Png": 0.626220703125,
    "2017-12-31-20-04-43-339I1_796_1659.Png": 0.43798828125,
    "2017-12-31-20-04-43-339I1_796_379.Png": 0.19970703125,
    "2017-12-31-20-04-43-339I1_796_507.Png": 0.39111328125,
    "2017-12-31-20-04-43-339I1_796_635.Png": 0.9990234375,
    "2017-12-31-20-04-43-339I1_796_763.Png": 0.869873046875,
    "2017-12-31-20-04-43-339I1_796_891.Png": 0.498779296875,
    "2017-12-31-20-04-43-339I1_924_1019.Png": 0.8505859375,
    "2017-12-31-20-04-43-339I1_924_1147.Png": 0.8837890625,
    "2017-12-31-20-04-43-339I1_924_1275.Png": 1.0,
    "2017-12-31-20-04-43-339I1_924_1403.Png": 0.94482421875,
    "2017-12-31-20-04-43-339I1_924_1531.Png": 0.91259765625,
    "2017-12-31-20-04-43-339I1_924_1659.Png": 0.4541015625,
    "2017-12-31-20-04-43-339I1_924_379.Png": 0.62109375,
    "2017-12-31-20-04-43-339I1_924_507.Png": 0.8525390625,
    "2017-12-31-20-04-43-339I1_924_635.Png": 0.999267578125,
    "2017-12-31-20-04-43-339I1_924_763.Png": 0.954833984375,
    "2017-12-31-20-04-43-339I1_924_891.Png": 0.92578125,
    "2018-01-31-18-32-44-988I1_1017_1115.Png": 0.6591796875,
    "2018-01-31-18-32-44-988I1_1017_1243.Png": 0.788330078125,
    "2018-01-31-18-32-44-988I1_1017_1371.Png": 0.99755859375,
    "2018-01-31-18-32-44-988I1_1017_1499.Png": 0.83038330078125,
    "2018-01-31-18-32-44-988I1_1017_1627.Png": 0.99871826171875,
    "2018-01-31-18-32-44-988I1_1017_1755.Png": 0.888671875,
    "2018-01-31-18-32-44-988I1_1017_1883.Png": 0.969970703125,
    "2018-01-31-18-32-44-988I1_1017_2011.Png": 0.61651611328125,
    "2018-01-31-18-32-44-988I1_1017_2139.Png": 0.15423583984375,
    "2018-01-31-18-32-44-988I1_1145_1115.Png": 0.53662109375,
    "2018-01-31-18-32-44-988I1_1145_1243.Png": 0.995361328125,
    "2018-01-31-18-32-44-988I1_1145_1371.Png": 1.0,
    "2018-01-31-18-32-44-988I1_1145_1499.Png": 0.99163818359375,
    "2018-01-31-18-32-44-988I1_1145_1627.Png": 0.99981689453125,
    "2018-01-31-18-32-44-988I1_1145_1755.Png": 1.0,
    "2018-01-31-18-32-44-988I1_1145_1883.Png": 0.730224609375,
    "2018-01-31-18-32-44-988I1_1145_2011.Png": 0.206787109375,
    "2018-01-31-18-32-44-988I1_121_1115.Png": 0.15106201171875,
    "2018-01-31-18-32-44-988I1_121_1243.Png": 0.14068603515625,
    "2018-01-31-18-32-44-988I1_121_1627.Png": 0.25921630859375,
    "2018-01-31-18-32-44-988I1_121_1755.Png": 0.416015625,
    "2018-01-31-18-32-44-988I1_121_1883.Png": 0.19342041015625,
    "2018-01-31-18-32-44-988I1_1273_1115.Png": 0.3369140625,
    "2018-01-31-18-32-44-988I1_1273_1243.Png": 1.0,
    "2018-01-31-18-32-44-988I1_1273_1371.Png": 1.0,
    "2018-01-31-18-32-44-988I1_1273_1499.Png": 1.0,
    "2018-01-31-18-32-44-988I1_1273_1627.Png": 1.0,
    "2018-01-31-18-32-44-988I1_1273_1755.Png": 0.904052734375,
    "2018-01-31-18-32-44-988I1_1273_1883.Png": 0.56475830078125,
    "2018-01-31-18-32-44-988I1_1273_2011.Png": 0.11102294921875,
    "2018-01-31-18-32-44-988I1_1401_1115.Png": 0.81353759765625,
    "2018-01-31-18-32-44-988I1_1401_1243.Png": 0.953857421875,
    "2018-01-31-18-32-44-988I1_1401_1371.Png": 1.0,
    "2018-01-31-18-32-44-988I1_1401_1499.Png": 1.0,
    "2018-01-31-18-32-44-988I1_1401_1627.Png": 1.0,
    "2018-01-31-18-32-44-988I1_1401_1755.Png": 0.980224609375,
    "2018-01-31-18-32-44-988I1_1401_1883.Png": 0.546630859375,
    "2018-01-31-18-32-44-988I1_1401_987.Png": 0.30780029296875,
    "2018-01-31-18-32-44-988I1_1529_1115.Png": 0.22412109375,
    "2018-01-31-18-32-44-988I1_1529_1243.Png": 0.49530029296875,
    "2018-01-31-18-32-44-988I1_1529_1371.Png": 0.92333984375,
    "2018-01-31-18-32-44-988I1_1529_1499.Png": 1.0,
    "2018-01-31-18-32-44-988I1_1529_1627.Png": 0.96923828125,
    "2018-01-31-18-32-44-988I1_1529_1755.Png": 0.89068603515625,
    "2018-01-31-18-32-44-988I1_1529_1883.Png": 0.37420654296875,
    "2018-01-31-18-32-44-988I1_1529_987.Png": 0.26129150390625,
    "2018-01-31-18-32-44-988I1_1657_1115.Png": 0.66375732421875,
    "2018-01-31-18-32-44-988I1_1657_1243.Png": 0.84136962890625,
    "2018-01-31-18-32-44-988I1_1657_1371.Png": 0.66900634765625,
    "2018-01-31-18-32-44-988I1_1657_1499.Png": 0.329833984375,
    "2018-01-31-18-32-44-988I1_1657_1627.Png": 0.273681640625,
    "2018-01-31-18-32-44-988I1_1657_1755.Png": 0.42987060546875,
    "2018-01-31-18-32-44-988I1_1785_1115.Png": 0.19146728515625,
    "2018-01-31-18-32-44-988I1_1785_1243.Png": 0.532470703125,
    "2018-01-31-18-32-44-988I1_1785_1371.Png": 0.60443115234375,
    "2018-01-31-18-32-44-988I1_249_1115.Png": 0.79833984375,
    "2018-01-31-18-32-44-988I1_249_1243.Png": 0.67474365234375,
    "2018-01-31-18-32-44-988I1_249_1627.Png": 0.679931640625,
    "2018-01-31-18-32-44-988I1_249_1755.Png": 0.89483642578125,
    "2018-01-31-18-32-44-988I1_249_1883.Png": 0.27264404296875,
    "2018-01-31-18-32-44-988I1_377_1115.Png": 0.431396484375,
    "2018-01-31-18-32-44-988I1_377_1243.Png": 0.868896484375,
    "2018-01-31-18-32-44-988I1_377_1371.Png": 0.5673828125,
    "2018-01-31-18-32-44-988I1_377_1499.Png": 0.15301513671875,
    "2018-01-31-18-32-44-988I1_377_1627.Png": 0.69830322265625,
    "2018-01-31-18-32-44-988I1_377_1755.Png": 0.91912841796875,
    "2018-01-31-18-32-44-988I1_377_1883.Png": 0.52197265625,
    "2018-01-31-18-32-44-988I1_377_2011.Png": 0.23370361328125,
    "2018-01-31-18-32-44-988I1_505_1115.Png": 0.3656005859375,
    "2018-01-31-18-32-44-988I1_505_1243.Png": 0.93743896484375,
    "2018-01-31-18-32-44-988I1_505_1371.Png": 0.78265380859375,
    "2018-01-31-18-32-44-988I1_505_1499.Png": 0.42584228515625,
    "2018-01-31-18-32-44-988I1_505_1627.Png": 0.934326171875,
    "2018-01-31-18-32-44-988I1_505_1755.Png": 1.0,
    "2018-01-31-18-32-44-988I1_505_1883.Png": 0.968505859375,
    "2018-01-31-18-32-44-988I1_505_2011.Png": 0.7861328125,
    "2018-01-31-18-32-44-988I1_505_2139.Png": 0.42889404296875,
    "2018-01-31-18-32-44-988I1_505_2267.Png": 0.33135986328125,
    "2018-01-31-18-32-44-988I1_505_987.Png": 0.14886474609375,
    "2018-01-31-18-32-44-988I1_633_1115.Png": 0.85125732421875,
    "2018-01-31-18-32-44-988I1_633_1243.Png": 0.88507080078125,
    "2018-01-31-18-32-44-988I1_633_1371.Png": 0.91162109375,
    "2018-01-31-18-32-44-988I1_633_1499.Png": 0.814697265625,
    "2018-01-31-18-32-44-988I1_633_1627.Png": 0.793212890625,
    "2018-01-31-18-32-44-988I1_633_1755.Png": 0.91162109375,
    "2018-01-31-18-32-44-988I1_633_1883.Png": 0.984375,
    "2018-01-31-18-32-44-988I1_633_2011.Png": 0.92205810546875,
    "2018-01-31-18-32-44-988I1_633_2139.Png": 0.89776611328125,
    "2018-01-31-18-32-44-988I1_633_2267.Png": 0.4560546875,
    "2018-01-31-18-32-44-988I1_633_987.Png": 0.51904296875,
    "2018-01-31-18-32-44-988I1_761_1115.Png": 0.783203125,
    "2018-01-31-18-32-44-988I1_761_1243.Png": 0.91650390625,
    "2018-01-31-18-32-44-988I1_761_1371.Png": 0.94219970703125,
    "2018-01-31-18-32-44-988I1_761_1499.Png": 0.85955810546875,
    "2018-01-31-18-32-44-988I1_761_1627.Png": 0.822509765625,
    "2018-01-31-18-32-44-988I1_761_1755.Png": 0.97998046875,
    "2018-01-31-18-32-44-988I1_761_1883.Png": 1.0,
    "2018-01-31-18-32-44-988I1_761_2011.Png": 0.64794921875,
    "2018-01-31-18-32-44-988I1_761_2139.Png": 0.80450439453125,
    "2018-01-31-18-32-44-988I1_761_2267.Png": 0.20965576171875,
    "2018-01-31-18-32-44-988I1_761_987.Png": 0.340576171875,
    "2018-01-31-18-32-44-988I1_889_1115.Png": 0.74700927734375,
    "2018-01-31-18-32-44-988I1_889_1243.Png": 0.9404296875,
    "2018-01-31-18-32-44-988I1_889_1371.Png": 0.91229248046875,
    "2018-01-31-18-32-44-988I1_889_1499.Png": 0.90020751953125,
    "2018-01-31-18-32-44-988I1_889_1627.Png": 0.89794921875,
    "2018-01-31-18-32-44-988I1_889_1755.Png": 0.85498046875,
    "2018-01-31-18-32-44-988I1_889_1883.Png": 0.99853515625,
    "2018-01-31-18-32-44-988I1_889_2011.Png": 0.699951171875,
    "2018-01-31-18-32-44-988I1_889_2139.Png": 0.45703125,
    "2018-01-31-18-32-44-988I1_889_987.Png": 0.12237548828125,
    "2018-02-17-16-10-01-831I1_1057_1103.Png": 0.577880859375,
    "2018-02-17-16-10-01-831I1_1057_1231.Png": 0.58953857421875,
    "2018-02-17-16-10-01-831I1_1057_1359.Png": 0.35528564453125,
    "2018-02-17-16-10-01-831I1_1057_1487.Png": 1.0,
    "2018-02-17-16-10-01-831I1_1057_1615.Png": 1.0,
    "2018-02-17-16-10-01-831I1_1057_1743.Png": 1.0,
    "2018-02-17-16-10-01-831I1_1057_1871.Png": 1.0,
    "2018-02-17-16-10-01-831I1_1057_1999.Png": 0.93341064453125,
    "2018-02-17-16-10-01-831I1_1057_2127.Png": 0.18719482421875,
    "2018-02-17-16-10-01-831I1_1185_1103.Png": 0.595458984375,
    "2018-02-17-16-10-01-831I1_1185_1231.Png": 1.0,
    "2018-02-17-16-10-01-831I1_1185_1359.Png": 0.9775390625,
    "2018-02-17-16-10-01-831I1_1185_1487.Png": 1.0,
    "2018-02-17-16-10-01-831I1_1185_1615.Png": 1.0,
    "2018-02-17-16-10-01-831I1_1185_1743.Png": 1.0,
    "2018-02-17-16-10-01-831I1_1185_1871.Png": 0.99169921875,
    "2018-02-17-16-10-01-831I1_1185_1999.Png": 0.376953125,
    "2018-02-17-16-10-01-831I1_1313_1103.Png": 0.35791015625,
    "2018-02-17-16-10-01-831I1_1313_1231.Png": 1.0,
    "2018-02-17-16-10-01-831I1_1313_1359.Png": 1.0,
    "2018-02-17-16-10-01-831I1_1313_1487.Png": 1.0,
    "2018-02-17-16-10-01-831I1_1313_1615.Png": 1.0,
    "2018-02-17-16-10-01-831I1_1313_1743.Png": 0.973388671875,
    "2018-02-17-16-10-01-831I1_1313_1871.Png": 0.85870361328125,
    "2018-02-17-16-10-01-831I1_1313_1999.Png": 0.21234130859375,
    "2018-02-17-16-10-01-831I1_1441_1103.Png": 0.90313720703125,
    "2018-02-17-16-10-01-831I1_1441_1231.Png": 0.98876953125,
    "2018-02-17-16-10-01-831I1_1441_1359.Png": 1.0,
    "2018-02-17-16-10-01-831I1_1441_1487.Png": 1.0,
    "2018-02-17-16-10-01-831I1_1441_1615.Png": 1.0,
    "2018-02-17-16-10-01-831I1_1441_1743.Png": 0.773681640625,
    "2018-02-17-16-10-01-831I1_1441_1871.Png": 0.7021484375,
    "2018-02-17-16-10-01-831I1_1441_975.Png": 0.32855224609375,
    "2018-02-17-16-10-01-831I1_1569_1103.Png": 0.35589599609375,
    "2018-02-17-16-10-01-831I1_1569_1231.Png": 0.705810546875,
    "2018-02-17-16-10-01-831I1_1569_1359.Png": 0.992919921875,
    "2018-02-17-16-10-01-831I1_1569_1487.Png": 0.999267578125,
    "2018-02-17-16-10-01-831I1_1569_1615.Png": 0.9541015625,
    "2018-02-17-16-10-01-831I1_1569_1743.Png": 0.91192626953125,
    "2018-02-17-16-10-01-831I1_1569_1871.Png": 0.51605224609375,
    "2018-02-17-16-10-01-831I1_1569_975.Png": 0.27911376953125,
    "2018-02-17-16-10-01-831I1_161_1103.Png": 0.10052490234375,
    "2018-02-17-16-10-01-831I1_161_1231.Png": 0.12384033203125,
    "2018-02-17-16-10-01-831I1_161_1615.Png": 0.45062255859375,
    "2018-02-17-16-10-01-831I1_161_1743.Png": 0.581298828125,
    "2018-02-17-16-10-01-831I1_161_1871.Png": 0.24200439453125,
    "2018-02-17-16-10-01-831I1_1697_1103.Png": 0.787109375,
    "2018-02-17-16-10-01-831I1_1697_1231.Png": 0.996826171875,
    "2018-02-17-16-10-01-831I1_1697_1359.Png": 0.94140625,
    "2018-02-17-16-10-01-831I1_1697_1487.Png": 0.28643798828125,
    "2018-02-17-16-10-01-831I1_1697_1615.Png": 0.205322265625,
    "2018-02-17-16-10-01-831I1_1697_1743.Png": 0.41961669921875,
    "2018-02-17-16-10-01-831I1_1825_1103.Png": 0.23907470703125,
    "2018-02-17-16-10-01-831I1_1825_1231.Png": 0.500732421875,
    "2018-02-17-16-10-01-831I1_1825_1359.Png": 0.673095703125,
    "2018-02-17-16-10-01-831I1_289_1103.Png": 0.99468994140625,
    "2018-02-17-16-10-01-831I1_289_1231.Png": 0.88055419921875,
    "2018-02-17-16-10-01-831I1_289_1615.Png": 0.906982421875,
    "2018-02-17-16-10-01-831I1_289_1743.Png": 1.0,
    "2018-02-17-16-10-01-831I1_289_1871.Png": 0.371826171875,
    "2018-02-17-16-10-01-831I1_417_1103.Png": 0.71112060546875,
    "2018-02-17-16-10-01-831I1_417_1231.Png": 1.0,
    "2018-02-17-16-10-01-831I1_417_1359.Png": 0.737548828125,
    "2018-02-17-16-10-01-831I1_417_1487.Png": 0.30902099609375,
    "2018-02-17-16-10-01-831I1_417_1615.Png": 0.98516845703125,
    "2018-02-17-16-10-01-831I1_417_1743.Png": 1.0,
    "2018-02-17-16-10-01-831I1_417_1871.Png": 0.81414794921875,
    "2018-02-17-16-10-01-831I1_417_1999.Png": 0.37823486328125,
    "2018-02-17-16-10-01-831I1_545_1103.Png": 0.48809814453125,
    "2018-02-17-16-10-01-831I1_545_1231.Png": 1.0,
    "2018-02-17-16-10-01-831I1_545_1359.Png": 0.94012451171875,
    "2018-02-17-16-10-01-831I1_545_1487.Png": 0.60992431640625,
    "2018-02-17-16-10-01-831I1_545_1615.Png": 1.0,
    "2018-02-17-16-10-01-831I1_545_1743.Png": 1.0,
    "2018-02-17-16-10-01-831I1_545_1871.Png": 1.0,
    "2018-02-17-16-10-01-831I1_545_1999.Png": 0.84930419921875,
    "2018-02-17-16-10-01-831I1_545_2127.Png": 0.89697265625,
    "2018-02-17-16-10-01-831I1_545_2255.Png": 0.45269775390625,
    "2018-02-17-16-10-01-831I1_545_975.Png": 0.17791748046875,
    "2018-02-17-16-10-01-831I1_673_1103.Png": 0.96917724609375,
    "2018-02-17-16-10-01-831I1_673_1231.Png": 1.0,
    "2018-02-17-16-10-01-831I1_673_1359.Png": 1.0,
    "2018-02-17-16-10-01-831I1_673_1487.Png": 0.99560546875,
    "2018-02-17-16-10-01-831I1_673_1615.Png": 1.0,
    "2018-02-17-16-10-01-831I1_673_1743.Png": 1.0,
    "2018-02-17-16-10-01-831I1_673_1871.Png": 1.0,
    "2018-02-17-16-10-01-831I1_673_1999.Png": 1.0,
    "2018-02-17-16-10-01-831I1_673_2127.Png": 1.0,
    "2018-02-17-16-10-01-831I1_673_2255.Png": 0.45166015625,
    "2018-02-17-16-10-01-831I1_673_975.Png": 0.53814697265625,
    "2018-02-17-16-10-01-831I1_801_1103.Png": 0.7469482421875,
    "2018-02-17-16-10-01-831I1_801_1231.Png": 0.91790771484375,
    "2018-02-17-16-10-01-831I1_801_1359.Png": 0.990478515625,
    "2018-02-17-16-10-01-831I1_801_1487.Png": 1.0,
    "2018-02-17-16-10-01-831I1_801_1615.Png": 1.0,
    "2018-02-17-16-10-01-831I1_801_1743.Png": 1.0,
    "2018-02-17-16-10-01-831I1_801_1871.Png": 1.0,
    "2018-02-17-16-10-01-831I1_801_1999.Png": 1.0,
    "2018-02-17-16-10-01-831I1_801_2127.Png": 0.981689453125,
    "2018-02-17-16-10-01-831I1_801_2255.Png": 0.29150390625,
    "2018-02-17-16-10-01-831I1_801_975.Png": 0.35516357421875,
    "2018-02-17-16-10-01-831I1_929_1103.Png": 0.8060302734375,
    "2018-02-17-16-10-01-831I1_929_1231.Png": 0.3167724609375,
    "2018-02-17-16-10-01-831I1_929_1359.Png": 0.72698974609375,
    "2018-02-17-16-10-01-831I1_929_1487.Png": 1.0,
    "2018-02-17-16-10-01-831I1_929_1615.Png": 1.0,
    "2018-02-17-16-10-01-831I1_929_1743.Png": 1.0,
    "2018-02-17-16-10-01-831I1_929_1871.Png": 1.0,
    "2018-02-17-16-10-01-831I1_929_1999.Png": 0.98974609375,
    "2018-02-17-16-10-01-831I1_929_2127.Png": 0.71490478515625,
    "2018-02-17-16-10-01-831I1_929_975.Png": 0.12628173828125,
    "2018-02-22-10-22-10-053I1_1053_1435.Png": 0.833984375,
    "2018-02-22-10-22-10-053I1_1053_1563.Png": 0.822265625,
    "2018-02-22-10-22-10-053I1_1053_1691.Png": 1.0,
    "2018-02-22-10-22-10-053I1_1053_1819.Png": 0.90380859375,
    "2018-02-22-10-22-10-053I1_1053_1947.Png": 1.0,
    "2018-02-22-10-22-10-053I1_1053_2075.Png": 0.916015625,
    "2018-02-22-10-22-10-053I1_1053_2203.Png": 0.959716796875,
    "2018-02-22-10-22-10-053I1_1053_2331.Png": 0.55865478515625,
    "2018-02-22-10-22-10-053I1_1053_2459.Png": 0.19793701171875,
    "2018-02-22-10-22-10-053I1_1181_1435.Png": 0.748291015625,
    "2018-02-22-10-22-10-053I1_1181_1563.Png": 1.0,
    "2018-02-22-10-22-10-053I1_1181_1691.Png": 1.0,
    "2018-02-22-10-22-10-053I1_1181_1819.Png": 0.971923828125,
    "2018-02-22-10-22-10-053I1_1181_1947.Png": 1.0,
    "2018-02-22-10-22-10-053I1_1181_2075.Png": 1.0,
    "2018-02-22-10-22-10-053I1_1181_2203.Png": 0.70556640625,
    "2018-02-22-10-22-10-053I1_1181_2331.Png": 0.19580078125,
    "2018-02-22-10-22-10-053I1_1309_1435.Png": 0.58648681640625,
    "2018-02-22-10-22-10-053I1_1309_1563.Png": 1.0,
    "2018-02-22-10-22-10-053I1_1309_1691.Png": 1.0,
    "2018-02-22-10-22-10-053I1_1309_1819.Png": 1.0,
    "2018-02-22-10-22-10-053I1_1309_1947.Png": 1.0,
    "2018-02-22-10-22-10-053I1_1309_2075.Png": 0.94921875,
    "2018-02-22-10-22-10-053I1_1309_2203.Png": 0.65826416015625,
    "2018-02-22-10-22-10-053I1_1437_1307.Png": 0.545166015625,
    "2018-02-22-10-22-10-053I1_1437_1435.Png": 0.84503173828125,
    "2018-02-22-10-22-10-053I1_1437_1563.Png": 0.95501708984375,
    "2018-02-22-10-22-10-053I1_1437_1691.Png": 1.0,
    "2018-02-22-10-22-10-053I1_1437_1819.Png": 1.0,
    "2018-02-22-10-22-10-053I1_1437_1947.Png": 1.0,
    "2018-02-22-10-22-10-053I1_1437_2075.Png": 1.0,
    "2018-02-22-10-22-10-053I1_1437_2203.Png": 0.34716796875,
    "2018-02-22-10-22-10-053I1_1565_1307.Png": 0.195068359375,
    "2018-02-22-10-22-10-053I1_1565_1435.Png": 0.25994873046875,
    "2018-02-22-10-22-10-053I1_1565_1563.Png": 0.62335205078125,
    "2018-02-22-10-22-10-053I1_1565_1691.Png": 1.0,
    "2018-02-22-10-22-10-053I1_1565_1819.Png": 1.0,
    "2018-02-22-10-22-10-053I1_1565_1947.Png": 0.963623046875,
    "2018-02-22-10-22-10-053I1_1565_2075.Png": 0.72833251953125,
    "2018-02-22-10-22-10-053I1_1565_2203.Png": 0.31170654296875,
    "2018-02-22-10-22-10-053I1_157_1947.Png": 0.21966552734375,
    "2018-02-22-10-22-10-053I1_157_2075.Png": 0.363037109375,
    "2018-02-22-10-22-10-053I1_157_2203.Png": 0.22320556640625,
    "2018-02-22-10-22-10-053I1_1693_1307.Png": 0.13531494140625,
    "2018-02-22-10-22-10-053I1_1693_1435.Png": 0.89935302734375,
    "2018-02-22-10-22-10-053I1_1693_1563.Png": 0.849365234375,
    "2018-02-22-10-22-10-053I1_1693_1691.Png": 0.57061767578125,
    "2018-02-22-10-22-10-053I1_1693_1819.Png": 0.371337890625,
    "2018-02-22-10-22-10-053I1_1693_1947.Png": 0.43450927734375,
    "2018-02-22-10-22-10-053I1_1693_2075.Png": 0.1640625,
    "2018-02-22-10-22-10-053I1_1821_1435.Png": 0.15460205078125,
    "2018-02-22-10-22-10-053I1_1821_1563.Png": 0.499755859375,
    "2018-02-22-10-22-10-053I1_1821_1691.Png": 0.30462646484375,
    "2018-02-22-10-22-10-053I1_285_1435.Png": 0.80322265625,
    "2018-02-22-10-22-10-053I1_285_1563.Png": 0.70306396484375,
    "2018-02-22-10-22-10-053I1_285_1947.Png": 0.67431640625,
    "2018-02-22-10-22-10-053I1_285_2075.Png": 0.89404296875,
    "2018-02-22-10-22-10-053I1_285_2203.Png": 0.30615234375,
    "2018-02-22-10-22-10-053I1_413_1435.Png": 0.50927734375,
    "2018-02-22-10-22-10-053I1_413_1563.Png": 0.87548828125,
    "2018-02-22-10-22-10-053I1_413_1691.Png": 0.474365234375,
    "2018-02-22-10-22-10-053I1_413_1819.Png": 0.17425537109375,
    "2018-02-22-10-22-10-053I1_413_1947.Png": 0.66607666015625,
    "2018-02-22-10-22-10-053I1_413_2075.Png": 0.9384765625,
    "2018-02-22-10-22-10-053I1_413_2203.Png": 0.54559326171875,
    "2018-02-22-10-22-10-053I1_413_2331.Png": 0.25714111328125,
    "2018-02-22-10-22-10-053I1_541_1307.Png": 0.13690185546875,
    "2018-02-22-10-22-10-053I1_541_1435.Png": 0.40484619140625,
    "2018-02-22-10-22-10-053I1_541_1563.Png": 0.950439453125,
    "2018-02-22-10-22-10-053I1_541_1691.Png": 0.80810546875,
    "2018-02-22-10-22-10-053I1_541_1819.Png": 0.40625,
    "2018-02-22-10-22-10-053I1_541_1947.Png": 0.9140625,
    "2018-02-22-10-22-10-053I1_541_2075.Png": 1.0,
    "2018-02-22-10-22-10-053I1_541_2203.Png": 0.9638671875,
    "2018-02-22-10-22-10-053I1_541_2331.Png": 0.876220703125,
    "2018-02-22-10-22-10-053I1_541_2459.Png": 0.36932373046875,
    "2018-02-22-10-22-10-053I1_541_2587.Png": 0.47955322265625,
    "2018-02-22-10-22-10-053I1_669_1307.Png": 0.58642578125,
    "2018-02-22-10-22-10-053I1_669_1435.Png": 0.835693359375,
    "2018-02-22-10-22-10-053I1_669_1563.Png": 0.986572265625,
    "2018-02-22-10-22-10-053I1_669_1691.Png": 0.93597412109375,
    "2018-02-22-10-22-10-053I1_669_1819.Png": 0.87432861328125,
    "2018-02-22-10-22-10-053I1_669_1947.Png": 0.842529296875,
    "2018-02-22-10-22-10-053I1_669_2075.Png": 0.895751953125,
    "2018-02-22-10-22-10-053I1_669_2203.Png": 0.979248046875,
    "2018-02-22-10-22-10-053I1_669_2331.Png": 0.90081787109375,
    "2018-02-22-10-22-10-053I1_669_2459.Png": 0.90118408203125,
    "2018-02-22-10-22-10-053I1_669_2587.Png": 0.70361328125,
    "2018-02-22-10-22-10-053I1_797_1307.Png": 0.448486328125,
    "2018-02-22-10-22-10-053I1_797_1435.Png": 0.860107421875,
    "2018-02-22-10-22-10-053I1_797_1563.Png": 0.94659423828125,
    "2018-02-22-10-22-10-053I1_797_1691.Png": 0.94354248046875,
    "2018-02-22-10-22-10-053I1_797_1819.Png": 0.936279296875,
    "2018-02-22-10-22-10-053I1_797_1947.Png": 0.8330078125,
    "2018-02-22-10-22-10-053I1_797_2075.Png": 0.9462890625,
    "2018-02-22-10-22-10-053I1_797_2203.Png": 0.98974609375,
    "2018-02-22-10-22-10-053I1_797_2331.Png": 0.61083984375,
    "2018-02-22-10-22-10-053I1_797_2459.Png": 0.83544921875,
    "2018-02-22-10-22-10-053I1_797_2587.Png": 0.34765625,
    "2018-02-22-10-22-10-053I1_925_1307.Png": 0.18463134765625,
    "2018-02-22-10-22-10-053I1_925_1435.Png": 0.81341552734375,
    "2018-02-22-10-22-10-053I1_925_1563.Png": 0.99945068359375,
    "2018-02-22-10-22-10-053I1_925_1691.Png": 0.93951416015625,
    "2018-02-22-10-22-10-053I1_925_1819.Png": 0.94091796875,
    "2018-02-22-10-22-10-053I1_925_1947.Png": 0.901611328125,
    "2018-02-22-10-22-10-053I1_925_2075.Png": 0.827880859375,
    "2018-02-22-10-22-10-053I1_925_2203.Png": 0.988037109375,
    "2018-02-22-10-22-10-053I1_925_2331.Png": 0.673583984375,
    "2018-02-22-10-22-10-053I1_925_2459.Png": 0.53350830078125,
    "2018-02-24-21-17-41-277I1_1075_0.Png": 0.292724609375,
    "2018-02-24-21-17-41-277I1_1075_1024.Png": 1.0,
    "2018-02-24-21-17-41-277I1_1075_1152.Png": 0.76904296875,
    "2018-02-24-21-17-41-277I1_1075_128.Png": 0.936767578125,
    "2018-02-24-21-17-41-277I1_1075_256.Png": 0.95849609375,
    "2018-02-24-21-17-41-277I1_1075_384.Png": 0.99462890625,
    "2018-02-24-21-17-41-277I1_1075_512.Png": 1.0,
    "2018-02-24-21-17-41-277I1_1075_640.Png": 1.0,
    "2018-02-24-21-17-41-277I1_1075_768.Png": 1.0,
    "2018-02-24-21-17-41-277I1_1075_896.Png": 1.0,
    "2018-02-24-21-17-41-277I1_1203_1024.Png": 0.9921875,
    "2018-02-24-21-17-41-277I1_1203_1152.Png": 0.26025390625,
    "2018-02-24-21-17-41-277I1_1203_128.Png": 0.673583984375,
    "2018-02-24-21-17-41-277I1_1203_256.Png": 0.99658203125,
    "2018-02-24-21-17-41-277I1_1203_384.Png": 0.99169921875,
    "2018-02-24-21-17-41-277I1_1203_512.Png": 1.0,
    "2018-02-24-21-17-41-277I1_1203_640.Png": 1.0,
    "2018-02-24-21-17-41-277I1_1203_768.Png": 1.0,
    "2018-02-24-21-17-41-277I1_1203_896.Png": 1.0,
    "2018-02-24-21-17-41-277I1_1331_1024.Png": 0.873291015625,
    "2018-02-24-21-17-41-277I1_1331_1152.Png": 0.17822265625,
    "2018-02-24-21-17-41-277I1_1331_128.Png": 0.5859375,
    "2018-02-24-21-17-41-277I1_1331_256.Png": 0.998291015625,
    "2018-02-24-21-17-41-277I1_1331_384.Png": 1.0,
    "2018-02-24-21-17-41-277I1_1331_512.Png": 1.0,
    "2018-02-24-21-17-41-277I1_1331_640.Png": 1.0,
    "2018-02-24-21-17-41-277I1_1331_768.Png": 1.0,
    "2018-02-24-21-17-41-277I1_1331_896.Png": 1.0,
    "2018-02-24-21-17-41-277I1_1459_1024.Png": 0.716064453125,
    "2018-02-24-21-17-41-277I1_1459_128.Png": 0.223876953125,
    "2018-02-24-21-17-41-277I1_1459_256.Png": 0.960693359375,
    "2018-02-24-21-17-41-277I1_1459_384.Png": 1.0,
    "2018-02-24-21-17-41-277I1_1459_512.Png": 1.0,
    "2018-02-24-21-17-41-277I1_1459_640.Png": 1.0,
    "2018-02-24-21-17-41-277I1_1459_768.Png": 1.0,
    "2018-02-24-21-17-41-277I1_1459_896.Png": 0.796142578125,
    "2018-02-24-21-17-41-277I1_1587_0.Png": 0.207763671875,
    "2018-02-24-21-17-41-277I1_1587_1024.Png": 0.64501953125,
    "2018-02-24-21-17-41-277I1_1587_128.Png": 0.816162109375,
    "2018-02-24-21-17-41-277I1_1587_256.Png": 0.99755859375,
    "2018-02-24-21-17-41-277I1_1587_384.Png": 0.99658203125,
    "2018-02-24-21-17-41-277I1_1587_512.Png": 1.0,
    "2018-02-24-21-17-41-277I1_1587_640.Png": 1.0,
    "2018-02-24-21-17-41-277I1_1587_768.Png": 1.0,
    "2018-02-24-21-17-41-277I1_1587_896.Png": 0.980712890625,
    "2018-02-24-21-17-41-277I1_1715_0.Png": 0.582275390625,
    "2018-02-24-21-17-41-277I1_1715_128.Png": 0.668701171875,
    "2018-02-24-21-17-41-277I1_1715_256.Png": 0.457275390625,
    "2018-02-24-21-17-41-277I1_1715_384.Png": 0.83935546875,
    "2018-02-24-21-17-41-277I1_1715_512.Png": 0.86865234375,
    "2018-02-24-21-17-41-277I1_1715_640.Png": 0.912841796875,
    "2018-02-24-21-17-41-277I1_1715_768.Png": 0.525390625,
    "2018-02-24-21-17-41-277I1_1715_896.Png": 0.6904296875,
    "2018-02-24-21-17-41-277I1_179_0.Png": 0.4833984375,
    "2018-02-24-21-17-41-277I1_179_128.Png": 0.50390625,
    "2018-02-24-21-17-41-277I1_179_512.Png": 0.17724609375,
    "2018-02-24-21-17-41-277I1_179_640.Png": 0.779296875,
    "2018-02-24-21-17-41-277I1_179_768.Png": 0.6982421875,
    "2018-02-24-21-17-41-277I1_179_896.Png": 0.21923828125,
    "2018-02-24-21-17-41-277I1_1843_128.Png": 0.37158203125,
    "2018-02-24-21-17-41-277I1_1843_256.Png": 0.815673828125,
    "2018-02-24-21-17-41-277I1_1843_384.Png": 1.0,
    "2018-02-24-21-17-41-277I1_1843_512.Png": 0.84228515625,
    "2018-02-24-21-17-41-277I1_1843_896.Png": 0.11181640625,
    "2018-02-24-21-17-41-277I1_1971_128.Png": 0.477294921875,
    "2018-02-24-21-17-41-277I1_1971_256.Png": 0.8056640625,
    "2018-02-24-21-17-41-277I1_1971_384.Png": 0.919921875,
    "2018-02-24-21-17-41-277I1_1971_512.Png": 0.744140625,
    "2018-02-24-21-17-41-277I1_307_0.Png": 0.99853515625,
    "2018-02-24-21-17-41-277I1_307_128.Png": 1.0,
    "2018-02-24-21-17-41-277I1_307_256.Png": 0.73486328125,
    "2018-02-24-21-17-41-277I1_307_512.Png": 0.19677734375,
    "2018-02-24-21-17-41-277I1_307_640.Png": 0.990234375,
    "2018-02-24-21-17-41-277I1_307_768.Png": 1.0,
    "2018-02-24-21-17-41-277I1_307_896.Png": 0.450439453125,
    "2018-02-24-21-17-41-277I1_435_0.Png": 0.51025390625,
    "2018-02-24-21-17-41-277I1_435_1024.Png": 0.533203125,
    "2018-02-24-21-17-41-277I1_435_128.Png": 1.0,
    "2018-02-24-21-17-41-277I1_435_256.Png": 0.992919921875,
    "2018-02-24-21-17-41-277I1_435_384.Png": 0.73828125,
    "2018-02-24-21-17-41-277I1_435_512.Png": 0.428466796875,
    "2018-02-24-21-17-41-277I1_435_640.Png": 0.970703125,
    "2018-02-24-21-17-41-277I1_435_768.Png": 1.0,
    "2018-02-24-21-17-41-277I1_435_896.Png": 0.909423828125,
    "2018-02-24-21-17-41-277I1_563_1024.Png": 1.0,
    "2018-02-24-21-17-41-277I1_563_1152.Png": 0.8916015625,
    "2018-02-24-21-17-41-277I1_563_128.Png": 0.9541015625,
    "2018-02-24-21-17-41-277I1_563_1280.Png": 0.6845703125,
    "2018-02-24-21-17-41-277I1_563_256.Png": 1.0,
    "2018-02-24-21-17-41-277I1_563_384.Png": 0.779296875,
    "2018-02-24-21-17-41-277I1_563_512.Png": 0.612548828125,
    "2018-02-24-21-17-41-277I1_563_640.Png": 1.0,
    "2018-02-24-21-17-41-277I1_563_768.Png": 1.0,
    "2018-02-24-21-17-41-277I1_563_896.Png": 1.0,
    "2018-02-24-21-17-41-277I1_691_0.Png": 0.844970703125,
    "2018-02-24-21-17-41-277I1_691_1024.Png": 1.0,
    "2018-02-24-21-17-41-277I1_691_1152.Png": 1.0,
    "2018-02-24-21-17-41-277I1_691_128.Png": 0.786376953125,
    "2018-02-24-21-17-41-277I1_691_1280.Png": 0.787841796875,
    "2018-02-24-21-17-41-277I1_691_256.Png": 1.0,
    "2018-02-24-21-17-41-277I1_691_384.Png": 1.0,
    "2018-02-24-21-17-41-277I1_691_512.Png": 1.0,
    "2018-02-24-21-17-41-277I1_691_640.Png": 1.0,
    "2018-02-24-21-17-41-277I1_691_768.Png": 1.0,
    "2018-02-24-21-17-41-277I1_691_896.Png": 1.0,
    "2018-02-24-21-17-41-277I1_819_0.Png": 0.971923828125,
    "2018-02-24-21-17-41-277I1_819_1024.Png": 1.0,
    "2018-02-24-21-17-41-277I1_819_1152.Png": 1.0,
    "2018-02-24-21-17-41-277I1_819_128.Png": 0.856201171875,
    "2018-02-24-21-17-41-277I1_819_1280.Png": 0.69482421875,
    "2018-02-24-21-17-41-277I1_819_256.Png": 1.0,
    "2018-02-24-21-17-41-277I1_819_384.Png": 1.0,
    "2018-02-24-21-17-41-277I1_819_512.Png": 1.0,
    "2018-02-24-21-17-41-277I1_819_640.Png": 1.0,
    "2018-02-24-21-17-41-277I1_819_768.Png": 1.0,
    "2018-02-24-21-17-41-277I1_819_896.Png": 1.0,
    "2018-02-24-21-17-41-277I1_947_0.Png": 0.9384765625,
    "2018-02-24-21-17-41-277I1_947_1024.Png": 1.0,
    "2018-02-24-21-17-41-277I1_947_1152.Png": 0.98193359375,
    "2018-02-24-21-17-41-277I1_947_128.Png": 0.9599609375,
    "2018-02-24-21-17-41-277I1_947_1280.Png": 0.333740234375,
    "2018-02-24-21-17-41-277I1_947_256.Png": 1.0,
    "2018-02-24-21-17-41-277I1_947_384.Png": 1.0,
    "2018-02-24-21-17-41-277I1_947_512.Png": 1.0,
    "2018-02-24-21-17-41-277I1_947_640.Png": 1.0,
    "2018-02-24-21-17-41-277I1_947_768.Png": 1.0,
    "2018-02-24-21-17-41-277I1_947_896.Png": 1.0,
    "2018-02-27-10-17-43-888I1_1049_1728.Png": 0.716064453125,
    "2018-02-27-10-17-43-888I1_1049_1856.Png": 0.830322265625,
    "2018-02-27-10-17-43-888I1_1049_1984.Png": 0.994140625,
    "2018-02-27-10-17-43-888I1_1049_2112.Png": 0.890380859375,
    "2018-02-27-10-17-43-888I1_1049_2240.Png": 1.0,
    "2018-02-27-10-17-43-888I1_1049_2368.Png": 0.898681640625,
    "2018-02-27-10-17-43-888I1_1049_2496.Png": 0.9931640625,
    "2018-02-27-10-17-43-888I1_1049_2624.Png": 0.8544921875,
    "2018-02-27-10-17-43-888I1_1177_1728.Png": 0.67431640625,
    "2018-02-27-10-17-43-888I1_1177_1856.Png": 0.989990234375,
    "2018-02-27-10-17-43-888I1_1177_1984.Png": 1.0,
    "2018-02-27-10-17-43-888I1_1177_2112.Png": 0.911376953125,
    "2018-02-27-10-17-43-888I1_1177_2240.Png": 1.0,
    "2018-02-27-10-17-43-888I1_1177_2368.Png": 1.0,
    "2018-02-27-10-17-43-888I1_1177_2496.Png": 0.9091796875,
    "2018-02-27-10-17-43-888I1_1177_2624.Png": 0.673095703125,
    "2018-02-27-10-17-43-888I1_1305_1728.Png": 0.529052734375,
    "2018-02-27-10-17-43-888I1_1305_1856.Png": 1.0,
    "2018-02-27-10-17-43-888I1_1305_1984.Png": 1.0,
    "2018-02-27-10-17-43-888I1_1305_2112.Png": 1.0,
    "2018-02-27-10-17-43-888I1_1305_2240.Png": 1.0,
    "2018-02-27-10-17-43-888I1_1305_2368.Png": 0.97998046875,
    "2018-02-27-10-17-43-888I1_1305_2496.Png": 0.809814453125,
    "2018-02-27-10-17-43-888I1_1305_2624.Png": 0.450927734375,
    "2018-02-27-10-17-43-888I1_1433_1600.Png": 0.526611328125,
    "2018-02-27-10-17-43-888I1_1433_1728.Png": 0.85986328125,
    "2018-02-27-10-17-43-888I1_1433_1856.Png": 0.96630859375,
    "2018-02-27-10-17-43-888I1_1433_1984.Png": 1.0,
    "2018-02-27-10-17-43-888I1_1433_2112.Png": 1.0,
    "2018-02-27-10-17-43-888I1_1433_2240.Png": 1.0,
    "2018-02-27-10-17-43-888I1_1433_2368.Png": 0.79052734375,
    "2018-02-27-10-17-43-888I1_1433_2496.Png": 0.74951171875,
    "2018-02-27-10-17-43-888I1_1433_2624.Png": 0.103515625,
    "2018-02-27-10-17-43-888I1_153_2368.Png": 0.44189453125,
    "2018-02-27-10-17-43-888I1_153_2496.Png": 0.451171875,
    "2018-02-27-10-17-43-888I1_153_2624.Png": 0.2646484375,
    "2018-02-27-10-17-43-888I1_1561_1600.Png": 0.220458984375,
    "2018-02-27-10-17-43-888I1_1561_1728.Png": 0.224609375,
    "2018-02-27-10-17-43-888I1_1561_1856.Png": 0.62548828125,
    "2018-02-27-10-17-43-888I1_1561_1984.Png": 1.0,
    "2018-02-27-10-17-43-888I1_1561_2112.Png": 1.0,
    "2018-02-27-10-17-43-888I1_1561_2240.Png": 0.999755859375,
    "2018-02-27-10-17-43-888I1_1561_2368.Png": 0.971923828125,
    "2018-02-27-10-17-43-888I1_1561_2496.Png": 0.74951171875,
    "2018-02-27-10-17-43-888I1_1689_1600.Png": 0.1259765625,
    "2018-02-27-10-17-43-888I1_1689_1728.Png": 0.845458984375,
    "2018-02-27-10-17-43-888I1_1689_1856.Png": 0.8154296875,
    "2018-02-27-10-17-43-888I1_1689_1984.Png": 0.736572265625,
    "2018-02-27-10-17-43-888I1_1689_2112.Png": 0.5595703125,
    "2018-02-27-10-17-43-888I1_1689_2240.Png": 0.487548828125,
    "2018-02-27-10-17-43-888I1_1689_2368.Png": 0.6728515625,
    "2018-02-27-10-17-43-888I1_1817_1728.Png": 0.175048828125,
    "2018-02-27-10-17-43-888I1_1817_1856.Png": 0.5751953125,
    "2018-02-27-10-17-43-888I1_1817_1984.Png": 0.407958984375,
    "2018-02-27-10-17-43-888I1_1817_2368.Png": 0.126708984375,
    "2018-02-27-10-17-43-888I1_281_1728.Png": 0.459228515625,
    "2018-02-27-10-17-43-888I1_281_1856.Png": 0.96044921875,
    "2018-02-27-10-17-43-888I1_281_1984.Png": 0.353759765625,
    "2018-02-27-10-17-43-888I1_281_2240.Png": 0.2119140625,
    "2018-02-27-10-17-43-888I1_281_2368.Png": 0.90966796875,
    "2018-02-27-10-17-43-888I1_281_2496.Png": 0.96484375,
    "2018-02-27-10-17-43-888I1_281_2624.Png": 0.26171875,
    "2018-02-27-10-17-43-888I1_409_1728.Png": 0.291259765625,
    "2018-02-27-10-17-43-888I1_409_1856.Png": 0.939208984375,
    "2018-02-27-10-17-43-888I1_409_1984.Png": 0.894287109375,
    "2018-02-27-10-17-43-888I1_409_2112.Png": 0.11376953125,
    "2018-02-27-10-17-43-888I1_409_2240.Png": 0.4677734375,
    "2018-02-27-10-17-43-888I1_409_2368.Png": 0.9365234375,
    "2018-02-27-10-17-43-888I1_409_2496.Png": 0.9208984375,
    "2018-02-27-10-17-43-888I1_409_2624.Png": 0.570068359375,
    "2018-02-27-10-17-43-888I1_537_1728.Png": 0.240478515625,
    "2018-02-27-10-17-43-888I1_537_1856.Png": 0.968994140625,
    "2018-02-27-10-17-43-888I1_537_1984.Png": 1.0,
    "2018-02-27-10-17-43-888I1_537_2112.Png": 0.541748046875,
    "2018-02-27-10-17-43-888I1_537_2240.Png": 0.75,
    "2018-02-27-10-17-43-888I1_537_2368.Png": 1.0,
    "2018-02-27-10-17-43-888I1_537_2496.Png": 1.0,
    "2018-02-27-10-17-43-888I1_537_2624.Png": 0.942626953125,
    "2018-02-27-10-17-43-888I1_665_1600.Png": 0.388916015625,
    "2018-02-27-10-17-43-888I1_665_1728.Png": 0.938720703125,
    "2018-02-27-10-17-43-888I1_665_1856.Png": 1.0,
    "2018-02-27-10-17-43-888I1_665_1984.Png": 1.0,
    "2018-02-27-10-17-43-888I1_665_2112.Png": 0.934326171875,
    "2018-02-27-10-17-43-888I1_665_2240.Png": 0.867919921875,
    "2018-02-27-10-17-43-888I1_665_2368.Png": 0.953125,
    "2018-02-27-10-17-43-888I1_665_2496.Png": 0.9677734375,
    "2018-02-27-10-17-43-888I1_665_2624.Png": 1.0,
    "2018-02-27-10-17-43-888I1_793_1600.Png": 0.260986328125,
    "2018-02-27-10-17-43-888I1_793_1728.Png": 0.864013671875,
    "2018-02-27-10-17-43-888I1_793_1856.Png": 0.985107421875,
    "2018-02-27-10-17-43-888I1_793_1984.Png": 1.0,
    "2018-02-27-10-17-43-888I1_793_2112.Png": 0.97119140625,
    "2018-02-27-10-17-43-888I1_793_2240.Png": 0.874267578125,
    "2018-02-27-10-17-43-888I1_793_2368.Png": 0.906005859375,
    "2018-02-27-10-17-43-888I1_793_2496.Png": 1.0,
    "2018-02-27-10-17-43-888I1_793_2624.Png": 0.993896484375,
    "2018-02-27-10-17-43-888I1_921_1728.Png": 0.760986328125,
    "2018-02-27-10-17-43-888I1_921_1856.Png": 0.728759765625,
    "2018-02-27-10-17-43-888I1_921_1984.Png": 0.3369140625,
    "2018-02-27-10-17-43-888I1_921_2112.Png": 0.73193359375,
    "2018-02-27-10-17-43-888I1_921_2240.Png": 0.9130859375,
    "2018-02-27-10-17-43-888I1_921_2368.Png": 0.93359375,
    "2018-02-27-10-17-43-888I1_921_2496.Png": 0.8837890625,
    "2018-02-27-10-17-43-888I1_921_2624.Png": 0.908447265625,
    "2018-02-27-18-17-44-267I1_1051_1728.Png": 0.722900390625,
    "2018-02-27-18-17-44-267I1_1051_1856.Png": 0.940673828125,
    "2018-02-27-18-17-44-267I1_1051_1984.Png": 0.99951171875,
    "2018-02-27-18-17-44-267I1_1051_2112.Png": 0.8798828125,
    "2018-02-27-18-17-44-267I1_1051_2240.Png": 0.999267578125,
    "2018-02-27-18-17-44-267I1_1051_2368.Png": 0.8818359375,
    "2018-02-27-18-17-44-267I1_1051_2496.Png": 0.9990234375,
    "2018-02-27-18-17-44-267I1_1051_2624.Png": 0.921875,
    "2018-02-27-18-17-44-267I1_1179_1728.Png": 0.678955078125,
    "2018-02-27-18-17-44-267I1_1179_1856.Png": 0.995849609375,
    "2018-02-27-18-17-44-267I1_1179_1984.Png": 1.0,
    "2018-02-27-18-17-44-267I1_1179_2112.Png": 0.904052734375,
    "2018-02-27-18-17-44-267I1_1179_2240.Png": 0.999755859375,
    "2018-02-27-18-17-44-267I1_1179_2368.Png": 1.0,
    "2018-02-27-18-17-44-267I1_1179_2496.Png": 0.9169921875,
    "2018-02-27-18-17-44-267I1_1179_2624.Png": 0.6669921875,
    "2018-02-27-18-17-44-267I1_1307_1728.Png": 0.559326171875,
    "2018-02-27-18-17-44-267I1_1307_1856.Png": 1.0,
    "2018-02-27-18-17-44-267I1_1307_1984.Png": 1.0,
    "2018-02-27-18-17-44-267I1_1307_2112.Png": 1.0,
    "2018-02-27-18-17-44-267I1_1307_2240.Png": 0.91796875,
    "2018-02-27-18-17-44-267I1_1307_2368.Png": 0.97412109375,
    "2018-02-27-18-17-44-267I1_1307_2496.Png": 0.816650390625,
    "2018-02-27-18-17-44-267I1_1307_2624.Png": 0.517822265625,
    "2018-02-27-18-17-44-267I1_1435_1600.Png": 0.58740234375,
    "2018-02-27-18-17-44-267I1_1435_1728.Png": 0.8701171875,
    "2018-02-27-18-17-44-267I1_1435_1856.Png": 0.96337890625,
    "2018-02-27-18-17-44-267I1_1435_1984.Png": 1.0,
    "2018-02-27-18-17-44-267I1_1435_2112.Png": 1.0,
    "2018-02-27-18-17-44-267I1_1435_2240.Png": 1.0,
    "2018-02-27-18-17-44-267I1_1435_2368.Png": 0.96923828125,
    "2018-02-27-18-17-44-267I1_1435_2496.Png": 0.773193359375,
    "2018-02-27-18-17-44-267I1_1435_2624.Png": 0.101318359375,
    "2018-02-27-18-17-44-267I1_155_2368.Png": 0.46923828125,
    "2018-02-27-18-17-44-267I1_155_2496.Png": 0.450439453125,
    "2018-02-27-18-17-44-267I1_155_2624.Png": 0.267333984375,
    "2018-02-27-18-17-44-267I1_1563_1600.Png": 0.192626953125,
    "2018-02-27-18-17-44-267I1_1563_1728.Png": 0.253173828125,
    "2018-02-27-18-17-44-267I1_1563_1856.Png": 0.66015625,
    "2018-02-27-18-17-44-267I1_1563_1984.Png": 1.0,
    "2018-02-27-18-17-44-267I1_1563_2112.Png": 1.0,
    "2018-02-27-18-17-44-267I1_1563_2240.Png": 0.999267578125,
    "2018-02-27-18-17-44-267I1_1563_2368.Png": 0.99365234375,
    "2018-02-27-18-17-44-267I1_1563_2496.Png": 0.805419921875,
    "2018-02-27-18-17-44-267I1_1691_1600.Png": 0.1396484375,
    "2018-02-27-18-17-44-267I1_1691_1728.Png": 0.85107421875,
    "2018-02-27-18-17-44-267I1_1691_1856.Png": 0.81591796875,
    "2018-02-27-18-17-44-267I1_1691_1984.Png": 0.723388671875,
    "2018-02-27-18-17-44-267I1_1691_2112.Png": 0.53515625,
    "2018-02-27-18-17-44-267I1_1691_2240.Png": 0.456787109375,
    "2018-02-27-18-17-44-267I1_1691_2368.Png": 0.630615234375,
    "2018-02-27-18-17-44-267I1_1819_1728.Png": 0.160888671875,
    "2018-02-27-18-17-44-267I1_1819_1856.Png": 0.537109375,
    "2018-02-27-18-17-44-267I1_1819_1984.Png": 0.389892578125,
    "2018-02-27-18-17-44-267I1_1819_2368.Png": 0.100341796875,
    "2018-02-27-18-17-44-267I1_283_1728.Png": 0.463623046875,
    "2018-02-27-18-17-44-267I1_283_1856.Png": 0.939697265625,
    "2018-02-27-18-17-44-267I1_283_1984.Png": 0.28955078125,
    "2018-02-27-18-17-44-267I1_283_2240.Png": 0.216064453125,
    "2018-02-27-18-17-44-267I1_283_2368.Png": 0.88720703125,
    "2018-02-27-18-17-44-267I1_283_2496.Png": 0.9462890625,
    "2018-02-27-18-17-44-267I1_283_2624.Png": 0.25244140625,
    "2018-02-27-18-17-44-267I1_411_1728.Png": 0.277099609375,
    "2018-02-27-18-17-44-267I1_411_1856.Png": 0.921630859375,
    "2018-02-27-18-17-44-267I1_411_1984.Png": 0.84521484375,
    "2018-02-27-18-17-44-267I1_411_2240.Png": 0.452880859375,
    "2018-02-27-18-17-44-267I1_411_2368.Png": 0.92578125,
    "2018-02-27-18-17-44-267I1_411_2496.Png": 0.924560546875,
    "2018-02-27-18-17-44-267I1_411_2624.Png": 0.560302734375,
    "2018-02-27-18-17-44-267I1_539_1728.Png": 0.26220703125,
    "2018-02-27-18-17-44-267I1_539_1856.Png": 0.936279296875,
    "2018-02-27-18-17-44-267I1_539_1984.Png": 0.973876953125,
    "2018-02-27-18-17-44-267I1_539_2112.Png": 0.497314453125,
    "2018-02-27-18-17-44-267I1_539_2240.Png": 0.773681640625,
    "2018-02-27-18-17-44-267I1_539_2368.Png": 1.0,
    "2018-02-27-18-17-44-267I1_539_2496.Png": 1.0,
    "2018-02-27-18-17-44-267I1_539_2624.Png": 1.0,
    "2018-02-27-18-17-44-267I1_667_1600.Png": 0.401123046875,
    "2018-02-27-18-17-44-267I1_667_1728.Png": 0.9150390625,
    "2018-02-27-18-17-44-267I1_667_1856.Png": 0.96240234375,
    "2018-02-27-18-17-44-267I1_667_1984.Png": 0.984619140625,
    "2018-02-27-18-17-44-267I1_667_2112.Png": 0.890625,
    "2018-02-27-18-17-44-267I1_667_2240.Png": 1.0,
    "2018-02-27-18-17-44-267I1_667_2368.Png": 0.953369140625,
    "2018-02-27-18-17-44-267I1_667_2496.Png": 0.9755859375,
    "2018-02-27-18-17-44-267I1_667_2624.Png": 1.0,
    "2018-02-27-18-17-44-267I1_795_1600.Png": 0.27685546875,
    "2018-02-27-18-17-44-267I1_795_1728.Png": 0.880126953125,
    "2018-02-27-18-17-44-267I1_795_1856.Png": 0.982666015625,
    "2018-02-27-18-17-44-267I1_795_1984.Png": 1.0,
    "2018-02-27-18-17-44-267I1_795_2112.Png": 0.958740234375,
    "2018-02-27-18-17-44-267I1_795_2240.Png": 0.9736328125,
    "2018-02-27-18-17-44-267I1_795_2368.Png": 0.905029296875,
    "2018-02-27-18-17-44-267I1_795_2496.Png": 1.0,
    "2018-02-27-18-17-44-267I1_795_2624.Png": 1.0,
    "2018-02-27-18-17-44-267I1_923_1728.Png": 0.763671875,
    "2018-02-27-18-17-44-267I1_923_1856.Png": 0.993896484375,
    "2018-02-27-18-17-44-267I1_923_1984.Png": 0.97119140625,
    "2018-02-27-18-17-44-267I1_923_2112.Png": 0.90673828125,
    "2018-02-27-18-17-44-267I1_923_2240.Png": 1.0,
    "2018-02-27-18-17-44-267I1_923_2368.Png": 1.0,
    "2018-02-27-18-17-44-267I1_923_2496.Png": 1.0,
    "2018-02-27-18-17-44-267I1_923_2624.Png": 0.9384765625,
    "2018-03-07-02-55-17-112I1_1035_1728.Png": 0.902099609375,
    "2018-03-07-02-55-17-112I1_1035_1856.Png": 1.0,
    "2018-03-07-02-55-17-112I1_1035_1984.Png": 1.0,
    "2018-03-07-02-55-17-112I1_1035_2112.Png": 1.0,
    "2018-03-07-02-55-17-112I1_1035_2240.Png": 1.0,
    "2018-03-07-02-55-17-112I1_1035_2368.Png": 1.0,
    "2018-03-07-02-55-17-112I1_1035_2496.Png": 1.0,
    "2018-03-07-02-55-17-112I1_1035_2624.Png": 0.96875,
    "2018-03-07-02-55-17-112I1_1163_1728.Png": 0.889892578125,
    "2018-03-07-02-55-17-112I1_1163_1856.Png": 1.0,
    "2018-03-07-02-55-17-112I1_1163_1984.Png": 1.0,
    "2018-03-07-02-55-17-112I1_1163_2112.Png": 1.0,
    "2018-03-07-02-55-17-112I1_1163_2240.Png": 1.0,
    "2018-03-07-02-55-17-112I1_1163_2368.Png": 1.0,
    "2018-03-07-02-55-17-112I1_1163_2496.Png": 1.0,
    "2018-03-07-02-55-17-112I1_1163_2624.Png": 0.96875,
    "2018-03-07-02-55-17-112I1_1291_1728.Png": 0.763671875,
    "2018-03-07-02-55-17-112I1_1291_1856.Png": 1.0,
    "2018-03-07-02-55-17-112I1_1291_1984.Png": 1.0,
    "2018-03-07-02-55-17-112I1_1291_2112.Png": 1.0,
    "2018-03-07-02-55-17-112I1_1291_2240.Png": 1.0,
    "2018-03-07-02-55-17-112I1_1291_2368.Png": 1.0,
    "2018-03-07-02-55-17-112I1_1291_2496.Png": 1.0,
    "2018-03-07-02-55-17-112I1_1291_2624.Png": 0.96875,
    "2018-03-07-02-55-17-112I1_139_1856.Png": 0.138671875,
    "2018-03-07-02-55-17-112I1_139_2240.Png": 0.10888671875,
    "2018-03-07-02-55-17-112I1_139_2368.Png": 0.5849609375,
    "2018-03-07-02-55-17-112I1_139_2496.Png": 0.591796875,
    "2018-03-07-02-55-17-112I1_139_2624.Png": 0.583984375,
    "2018-03-07-02-55-17-112I1_1419_1600.Png": 0.687255859375,
    "2018-03-07-02-55-17-112I1_1419_1728.Png": 1.0,
    "2018-03-07-02-55-17-112I1_1419_1856.Png": 1.0,
    "2018-03-07-02-55-17-112I1_1419_1984.Png": 1.0,
    "2018-03-07-02-55-17-112I1_1419_2112.Png": 1.0,
    "2018-03-07-02-55-17-112I1_1419_2240.Png": 1.0,
    "2018-03-07-02-55-17-112I1_1419_2368.Png": 1.0,
    "2018-03-07-02-55-17-112I1_1419_2496.Png": 1.0,
    "2018-03-07-02-55-17-112I1_1419_2624.Png": 0.6357421875,
    "2018-03-07-02-55-17-112I1_1547_1600.Png": 0.487060546875,
    "2018-03-07-02-55-17-112I1_1547_1728.Png": 0.470947265625,
    "2018-03-07-02-55-17-112I1_1547_1856.Png": 0.88037109375,
    "2018-03-07-02-55-17-112I1_1547_1984.Png": 1.0,
    "2018-03-07-02-55-17-112I1_1547_2112.Png": 1.0,
    "2018-03-07-02-55-17-112I1_1547_2240.Png": 1.0,
    "2018-03-07-02-55-17-112I1_1547_2368.Png": 1.0,
    "2018-03-07-02-55-17-112I1_1547_2496.Png": 1.0,
    "2018-03-07-02-55-17-112I1_1547_2624.Png": 0.3203125,
    "2018-03-07-02-55-17-112I1_1675_1600.Png": 0.122802734375,
    "2018-03-07-02-55-17-112I1_1675_1728.Png": 0.809326171875,
    "2018-03-07-02-55-17-112I1_1675_1856.Png": 0.75732421875,
    "2018-03-07-02-55-17-112I1_1675_1984.Png": 0.8583984375,
    "2018-03-07-02-55-17-112I1_1675_2112.Png": 0.708984375,
    "2018-03-07-02-55-17-112I1_1675_2240.Png": 0.493896484375,
    "2018-03-07-02-55-17-112I1_1675_2368.Png": 0.865478515625,
    "2018-03-07-02-55-17-112I1_1675_2496.Png": 0.4169921875,
    "2018-03-07-02-55-17-112I1_1675_2624.Png": 0.211669921875,
    "2018-03-07-02-55-17-112I1_1803_1728.Png": 0.2978515625,
    "2018-03-07-02-55-17-112I1_1803_1856.Png": 0.685546875,
    "2018-03-07-02-55-17-112I1_1803_1984.Png": 0.50390625,
    "2018-03-07-02-55-17-112I1_1803_2240.Png": 0.101806640625,
    "2018-03-07-02-55-17-112I1_1803_2368.Png": 0.217529296875,
    "2018-03-07-02-55-17-112I1_267_1728.Png": 0.68798828125,
    "2018-03-07-02-55-17-112I1_267_1856.Png": 1.0,
    "2018-03-07-02-55-17-112I1_267_1984.Png": 0.46435546875,
    "2018-03-07-02-55-17-112I1_267_2240.Png": 0.477783203125,
    "2018-03-07-02-55-17-112I1_267_2368.Png": 1.0,
    "2018-03-07-02-55-17-112I1_267_2496.Png": 1.0,
    "2018-03-07-02-55-17-112I1_267_2624.Png": 0.596435546875,
    "2018-03-07-02-55-17-112I1_395_1728.Png": 0.5830078125,
    "2018-03-07-02-55-17-112I1_395_1856.Png": 1.0,
    "2018-03-07-02-55-17-112I1_395_1984.Png": 0.943359375,
    "2018-03-07-02-55-17-112I1_395_2112.Png": 0.24462890625,
    "2018-03-07-02-55-17-112I1_395_2240.Png": 0.778564453125,
    "2018-03-07-02-55-17-112I1_395_2368.Png": 1.0,
    "2018-03-07-02-55-17-112I1_395_2496.Png": 1.0,
    "2018-03-07-02-55-17-112I1_395_2624.Png": 0.885009765625,
    "2018-03-07-02-55-17-112I1_523_1728.Png": 0.40771484375,
    "2018-03-07-02-55-17-112I1_523_1856.Png": 1.0,
    "2018-03-07-02-55-17-112I1_523_1984.Png": 1.0,
    "2018-03-07-02-55-17-112I1_523_2112.Png": 0.67724609375,
    "2018-03-07-02-55-17-112I1_523_2240.Png": 0.9677734375,
    "2018-03-07-02-55-17-112I1_523_2368.Png": 1.0,
    "2018-03-07-02-55-17-112I1_523_2496.Png": 1.0,
    "2018-03-07-02-55-17-112I1_523_2624.Png": 1.0,
    "2018-03-07-02-55-17-112I1_651_1600.Png": 0.50732421875,
    "2018-03-07-02-55-17-112I1_651_1728.Png": 0.99951171875,
    "2018-03-07-02-55-17-112I1_651_1856.Png": 1.0,
    "2018-03-07-02-55-17-112I1_651_1984.Png": 1.0,
    "2018-03-07-02-55-17-112I1_651_2112.Png": 1.0,
    "2018-03-07-02-55-17-112I1_651_2240.Png": 1.0,
    "2018-03-07-02-55-17-112I1_651_2368.Png": 1.0,
    "2018-03-07-02-55-17-112I1_651_2496.Png": 1.0,
    "2018-03-07-02-55-17-112I1_651_2624.Png": 1.0,
    "2018-03-07-02-55-17-112I1_779_1600.Png": 0.478759765625,
    "2018-03-07-02-55-17-112I1_779_1728.Png": 1.0,
    "2018-03-07-02-55-17-112I1_779_1856.Png": 1.0,
    "2018-03-07-02-55-17-112I1_779_1984.Png": 1.0,
    "2018-03-07-02-55-17-112I1_779_2112.Png": 1.0,
    "2018-03-07-02-55-17-112I1_779_2240.Png": 1.0,
    "2018-03-07-02-55-17-112I1_779_2368.Png": 1.0,
    "2018-03-07-02-55-17-112I1_779_2496.Png": 1.0,
    "2018-03-07-02-55-17-112I1_779_2624.Png": 0.994384765625,
    "2018-03-07-02-55-17-112I1_907_1600.Png": 0.291748046875,
    "2018-03-07-02-55-17-112I1_907_1728.Png": 1.0,
    "2018-03-07-02-55-17-112I1_907_1856.Png": 1.0,
    "2018-03-07-02-55-17-112I1_907_1984.Png": 1.0,
    "2018-03-07-02-55-17-112I1_907_2112.Png": 1.0,
    "2018-03-07-02-55-17-112I1_907_2240.Png": 1.0,
    "2018-03-07-02-55-17-112I1_907_2368.Png": 1.0,
    "2018-03-07-02-55-17-112I1_907_2496.Png": 1.0,
    "2018-03-07-02-55-17-112I1_907_2624.Png": 0.96875,
    "2018-03-09-19-53-19-816I2_1067_1027.Png": 1.0,
    "2018-03-09-19-53-19-816I2_1067_1155.Png": 0.97833251953125,
    "2018-03-09-19-53-19-816I2_1067_1283.Png": 0.99993896484375,
    "2018-03-09-19-53-19-816I2_1067_1411.Png": 0.258544921875,
    "2018-03-09-19-53-19-816I2_1067_259.Png": 0.26947021484375,
    "2018-03-09-19-53-19-816I2_1067_387.Png": 0.8035888671875,
    "2018-03-09-19-53-19-816I2_1067_515.Png": 0.53460693359375,
    "2018-03-09-19-53-19-816I2_1067_643.Png": 1.0,
    "2018-03-09-19-53-19-816I2_1067_771.Png": 1.0,
    "2018-03-09-19-53-19-816I2_1067_899.Png": 1.0,
    "2018-03-09-19-53-19-816I2_1195_1027.Png": 1.0,
    "2018-03-09-19-53-19-816I2_1195_1155.Png": 1.0,
    "2018-03-09-19-53-19-816I2_1195_1283.Png": 0.51898193359375,
    "2018-03-09-19-53-19-816I2_1195_387.Png": 0.39404296875,
    "2018-03-09-19-53-19-816I2_1195_515.Png": 0.681884765625,
    "2018-03-09-19-53-19-816I2_1195_643.Png": 1.0,
    "2018-03-09-19-53-19-816I2_1195_771.Png": 1.0,
    "2018-03-09-19-53-19-816I2_1195_899.Png": 1.0,
    "2018-03-09-19-53-19-816I2_1323_1027.Png": 1.0,
    "2018-03-09-19-53-19-816I2_1323_1155.Png": 0.88671875,
    "2018-03-09-19-53-19-816I2_1323_387.Png": 0.37158203125,
    "2018-03-09-19-53-19-816I2_1323_515.Png": 1.0,
    "2018-03-09-19-53-19-816I2_1323_643.Png": 1.0,
    "2018-03-09-19-53-19-816I2_1323_771.Png": 1.0,
    "2018-03-09-19-53-19-816I2_1323_899.Png": 1.0,
    "2018-03-09-19-53-19-816I2_1451_1027.Png": 1.0,
    "2018-03-09-19-53-19-816I2_1451_1155.Png": 0.61712646484375,
    "2018-03-09-19-53-19-816I2_1451_387.Png": 0.29345703125,
    "2018-03-09-19-53-19-816I2_1451_515.Png": 0.99853515625,
    "2018-03-09-19-53-19-816I2_1451_643.Png": 1.0,
    "2018-03-09-19-53-19-816I2_1451_771.Png": 1.0,
    "2018-03-09-19-53-19-816I2_1451_899.Png": 1.0,
    "2018-03-09-19-53-19-816I2_1579_1027.Png": 1.0,
    "2018-03-09-19-53-19-816I2_1579_1155.Png": 0.68798828125,
    "2018-03-09-19-53-19-816I2_1579_387.Png": 0.78997802734375,
    "2018-03-09-19-53-19-816I2_1579_515.Png": 0.9833984375,
    "2018-03-09-19-53-19-816I2_1579_643.Png": 1.0,
    "2018-03-09-19-53-19-816I2_1579_771.Png": 1.0,
    "2018-03-09-19-53-19-816I2_1579_899.Png": 1.0,
    "2018-03-09-19-53-19-816I2_1707_1027.Png": 0.72113037109375,
    "2018-03-09-19-53-19-816I2_1707_1155.Png": 0.20513916015625,
    "2018-03-09-19-53-19-816I2_1707_387.Png": 0.44366455078125,
    "2018-03-09-19-53-19-816I2_1707_515.Png": 0.51904296875,
    "2018-03-09-19-53-19-816I2_1707_643.Png": 0.86517333984375,
    "2018-03-09-19-53-19-816I2_1707_771.Png": 0.90704345703125,
    "2018-03-09-19-53-19-816I2_1707_899.Png": 0.85498046875,
    "2018-03-09-19-53-19-816I2_1835_1027.Png": 0.15753173828125,
    "2018-03-09-19-53-19-816I2_1835_387.Png": 0.92596435546875,
    "2018-03-09-19-53-19-816I2_1835_515.Png": 0.9931640625,
    "2018-03-09-19-53-19-816I2_1835_643.Png": 0.637939453125,
    "2018-03-09-19-53-19-816I2_1835_771.Png": 0.12322998046875,
    "2018-03-09-19-53-19-816I2_1835_899.Png": 0.19921875,
    "2018-03-09-19-53-19-816I2_1963_387.Png": 0.271484375,
    "2018-03-09-19-53-19-816I2_1963_515.Png": 0.5537109375,
    "2018-03-09-19-53-19-816I2_1963_643.Png": 0.24371337890625,
    "2018-03-09-19-53-19-816I2_299_1027.Png": 0.12127685546875,
    "2018-03-09-19-53-19-816I2_299_387.Png": 0.15631103515625,
    "2018-03-09-19-53-19-816I2_299_515.Png": 0.322998046875,
    "2018-03-09-19-53-19-816I2_299_771.Png": 0.53326416015625,
    "2018-03-09-19-53-19-816I2_299_899.Png": 0.596923828125,
    "2018-03-09-19-53-19-816I2_427_1027.Png": 0.337158203125,
    "2018-03-09-19-53-19-816I2_427_387.Png": 0.654052734375,
    "2018-03-09-19-53-19-816I2_427_515.Png": 1.0,
    "2018-03-09-19-53-19-816I2_427_643.Png": 0.455322265625,
    "2018-03-09-19-53-19-816I2_427_771.Png": 0.91552734375,
    "2018-03-09-19-53-19-816I2_427_899.Png": 0.9990234375,
    "2018-03-09-19-53-19-816I2_555_1027.Png": 0.86016845703125,
    "2018-03-09-19-53-19-816I2_555_1155.Png": 0.6044921875,
    "2018-03-09-19-53-19-816I2_555_387.Png": 0.310546875,
    "2018-03-09-19-53-19-816I2_555_515.Png": 1.0,
    "2018-03-09-19-53-19-816I2_555_643.Png": 0.944091796875,
    "2018-03-09-19-53-19-816I2_555_771.Png": 0.96240234375,
    "2018-03-09-19-53-19-816I2_555_899.Png": 1.0,
    "2018-03-09-19-53-19-816I2_683_1027.Png": 1.0,
    "2018-03-09-19-53-19-816I2_683_1155.Png": 0.994140625,
    "2018-03-09-19-53-19-816I2_683_1283.Png": 0.82080078125,
    "2018-03-09-19-53-19-816I2_683_1411.Png": 0.618408203125,
    "2018-03-09-19-53-19-816I2_683_259.Png": 0.20880126953125,
    "2018-03-09-19-53-19-816I2_683_387.Png": 0.28118896484375,
    "2018-03-09-19-53-19-816I2_683_515.Png": 0.972412109375,
    "2018-03-09-19-53-19-816I2_683_643.Png": 0.76348876953125,
    "2018-03-09-19-53-19-816I2_683_771.Png": 0.98236083984375,
    "2018-03-09-19-53-19-816I2_683_899.Png": 1.0,
    "2018-03-09-19-53-19-816I2_811_1027.Png": 1.0,
    "2018-03-09-19-53-19-816I2_811_1155.Png": 1.0,
    "2018-03-09-19-53-19-816I2_811_1283.Png": 1.0,
    "2018-03-09-19-53-19-816I2_811_1411.Png": 0.718505859375,
    "2018-03-09-19-53-19-816I2_811_259.Png": 0.455322265625,
    "2018-03-09-19-53-19-816I2_811_387.Png": 0.34539794921875,
    "2018-03-09-19-53-19-816I2_811_515.Png": 0.82012939453125,
    "2018-03-09-19-53-19-816I2_811_643.Png": 1.0,
    "2018-03-09-19-53-19-816I2_811_771.Png": 1.0,
    "2018-03-09-19-53-19-816I2_811_899.Png": 1.0,
    "2018-03-09-19-53-19-816I2_939_1027.Png": 1.0,
    "2018-03-09-19-53-19-816I2_939_1155.Png": 0.99945068359375,
    "2018-03-09-19-53-19-816I2_939_1283.Png": 0.99981689453125,
    "2018-03-09-19-53-19-816I2_939_1411.Png": 0.610107421875,
    "2018-03-09-19-53-19-816I2_939_259.Png": 0.607421875,
    "2018-03-09-19-53-19-816I2_939_387.Png": 0.48828125,
    "2018-03-09-19-53-19-816I2_939_515.Png": 0.45263671875,
    "2018-03-09-19-53-19-816I2_939_643.Png": 0.984619140625,
    "2018-03-09-19-53-19-816I2_939_771.Png": 1.0,
    "2018-03-09-19-53-19-816I2_939_899.Png": 1.0,
    "2018-03-14-15-02-41-419I1_1051_1472.Png": 0.12353515625,
    "2018-03-14-15-02-41-419I1_1051_1600.Png": 1.0,
    "2018-03-14-15-02-41-419I1_1051_1728.Png": 1.0,
    "2018-03-14-15-02-41-419I1_1051_1856.Png": 0.912109375,
    "2018-03-14-15-02-41-419I1_1051_1984.Png": 1.0,
    "2018-03-14-15-02-41-419I1_1051_2112.Png": 1.0,
    "2018-03-14-15-02-41-419I1_1051_2240.Png": 0.9521484375,
    "2018-03-14-15-02-41-419I1_1051_2368.Png": 0.87353515625,
    "2018-03-14-15-02-41-419I1_1051_2496.Png": 0.135986328125,
    "2018-03-14-15-02-41-419I1_1051_2624.Png": 0.301513671875,
    "2018-03-14-15-02-41-419I1_1179_1472.Png": 0.14404296875,
    "2018-03-14-15-02-41-419I1_1179_1600.Png": 0.9658203125,
    "2018-03-14-15-02-41-419I1_1179_1728.Png": 1.0,
    "2018-03-14-15-02-41-419I1_1179_1856.Png": 1.0,
    "2018-03-14-15-02-41-419I1_1179_1984.Png": 1.0,
    "2018-03-14-15-02-41-419I1_1179_2112.Png": 1.0,
    "2018-03-14-15-02-41-419I1_1179_2240.Png": 0.94873046875,
    "2018-03-14-15-02-41-419I1_1179_2368.Png": 0.61376953125,
    "2018-03-14-15-02-41-419I1_1307_1600.Png": 0.86328125,
    "2018-03-14-15-02-41-419I1_1307_1728.Png": 1.0,
    "2018-03-14-15-02-41-419I1_1307_1856.Png": 1.0,
    "2018-03-14-15-02-41-419I1_1307_1984.Png": 1.0,
    "2018-03-14-15-02-41-419I1_1307_2112.Png": 1.0,
    "2018-03-14-15-02-41-419I1_1307_2240.Png": 0.89306640625,
    "2018-03-14-15-02-41-419I1_1307_2368.Png": 0.811279296875,
    "2018-03-14-15-02-41-419I1_1307_2496.Png": 0.126953125,
    "2018-03-14-15-02-41-419I1_1435_1472.Png": 0.749755859375,
    "2018-03-14-15-02-41-419I1_1435_1600.Png": 0.90283203125,
    "2018-03-14-15-02-41-419I1_1435_1728.Png": 1.0,
    "2018-03-14-15-02-41-419I1_1435_1856.Png": 1.0,
    "2018-03-14-15-02-41-419I1_1435_1984.Png": 1.0,
    "2018-03-14-15-02-41-419I1_1435_2112.Png": 1.0,
    "2018-03-14-15-02-41-419I1_1435_2240.Png": 1.0,
    "2018-03-14-15-02-41-419I1_1435_2368.Png": 0.173828125,
    "2018-03-14-15-02-41-419I1_155_2112.Png": 0.44775390625,
    "2018-03-14-15-02-41-419I1_155_2240.Png": 0.5810546875,
    "2018-03-14-15-02-41-419I1_155_2368.Png": 0.423828125,
    "2018-03-14-15-02-41-419I1_1563_1472.Png": 0.25,
    "2018-03-14-15-02-41-419I1_1563_1600.Png": 0.42431640625,
    "2018-03-14-15-02-41-419I1_1563_1728.Png": 0.853271484375,
    "2018-03-14-15-02-41-419I1_1563_1856.Png": 1.0,
    "2018-03-14-15-02-41-419I1_1563_1984.Png": 0.96875,
    "2018-03-14-15-02-41-419I1_1563_2112.Png": 1.0,
    "2018-03-14-15-02-41-419I1_1563_2240.Png": 0.881103515625,
    "2018-03-14-15-02-41-419I1_1563_2368.Png": 0.369384765625,
    "2018-03-14-15-02-41-419I1_1691_1472.Png": 0.42138671875,
    "2018-03-14-15-02-41-419I1_1691_1600.Png": 0.8193359375,
    "2018-03-14-15-02-41-419I1_1691_1728.Png": 0.958251953125,
    "2018-03-14-15-02-41-419I1_1691_1856.Png": 0.539306640625,
    "2018-03-14-15-02-41-419I1_1691_1984.Png": 0.3955078125,
    "2018-03-14-15-02-41-419I1_1691_2112.Png": 0.685546875,
    "2018-03-14-15-02-41-419I1_1691_2240.Png": 0.110107421875,
    "2018-03-14-15-02-41-419I1_1819_1600.Png": 0.2451171875,
    "2018-03-14-15-02-41-419I1_1819_1728.Png": 0.6533203125,
    "2018-03-14-15-02-41-419I1_1819_1856.Png": 0.268310546875,
    "2018-03-14-15-02-41-419I1_283_1472.Png": 0.16650390625,
    "2018-03-14-15-02-41-419I1_283_1600.Png": 0.99169921875,
    "2018-03-14-15-02-41-419I1_283_1728.Png": 0.82861328125,
    "2018-03-14-15-02-41-419I1_283_1984.Png": 0.10546875,
    "2018-03-14-15-02-41-419I1_283_2112.Png": 0.95166015625,
    "2018-03-14-15-02-41-419I1_283_2240.Png": 1.0,
    "2018-03-14-15-02-41-419I1_283_2368.Png": 0.400146484375,
    "2018-03-14-15-02-41-419I1_411_1600.Png": 0.94775390625,
    "2018-03-14-15-02-41-419I1_411_1728.Png": 0.999755859375,
    "2018-03-14-15-02-41-419I1_411_1856.Png": 0.528076171875,
    "2018-03-14-15-02-41-419I1_411_1984.Png": 0.387451171875,
    "2018-03-14-15-02-41-419I1_411_2112.Png": 0.984375,
    "2018-03-14-15-02-41-419I1_411_2240.Png": 1.0,
    "2018-03-14-15-02-41-419I1_411_2368.Png": 0.805908203125,
    "2018-03-14-15-02-41-419I1_411_2496.Png": 0.24560546875,
    "2018-03-14-15-02-41-419I1_539_1472.Png": 0.1484375,
    "2018-03-14-15-02-41-419I1_539_1600.Png": 0.760009765625,
    "2018-03-14-15-02-41-419I1_539_1728.Png": 1.0,
    "2018-03-14-15-02-41-419I1_539_1856.Png": 0.873291015625,
    "2018-03-14-15-02-41-419I1_539_1984.Png": 0.710205078125,
    "2018-03-14-15-02-41-419I1_539_2112.Png": 1.0,
    "2018-03-14-15-02-41-419I1_539_2240.Png": 1.0,
    "2018-03-14-15-02-41-419I1_539_2368.Png": 1.0,
    "2018-03-14-15-02-41-419I1_539_2496.Png": 0.8818359375,
    "2018-03-14-15-02-41-419I1_539_2624.Png": 0.341552734375,
    "2018-03-14-15-02-41-419I1_667_1472.Png": 0.86474609375,
    "2018-03-14-15-02-41-419I1_667_1600.Png": 0.98095703125,
    "2018-03-14-15-02-41-419I1_667_1728.Png": 1.0,
    "2018-03-14-15-02-41-419I1_667_1856.Png": 1.0,
    "2018-03-14-15-02-41-419I1_667_1984.Png": 1.0,
    "2018-03-14-15-02-41-419I1_667_2112.Png": 1.0,
    "2018-03-14-15-02-41-419I1_667_2240.Png": 1.0,
    "2018-03-14-15-02-41-419I1_667_2368.Png": 0.998291015625,
    "2018-03-14-15-02-41-419I1_667_2496.Png": 0.794677734375,
    "2018-03-14-15-02-41-419I1_667_2624.Png": 0.868896484375,
    "2018-03-14-15-02-41-419I1_795_1472.Png": 0.712158203125,
    "2018-03-14-15-02-41-419I1_795_1600.Png": 0.949951171875,
    "2018-03-14-15-02-41-419I1_795_1728.Png": 1.0,
    "2018-03-14-15-02-41-419I1_795_1856.Png": 1.0,
    "2018-03-14-15-02-41-419I1_795_1984.Png": 1.0,
    "2018-03-14-15-02-41-419I1_795_2112.Png": 1.0,
    "2018-03-14-15-02-41-419I1_795_2240.Png": 1.0,
    "2018-03-14-15-02-41-419I1_795_2368.Png": 0.987060546875,
    "2018-03-14-15-02-41-419I1_795_2496.Png": 0.21533203125,
    "2018-03-14-15-02-41-419I1_795_2624.Png": 0.99853515625,
    "2018-03-14-15-02-41-419I1_923_1472.Png": 0.45556640625,
    "2018-03-14-15-02-41-419I1_923_1600.Png": 0.9091796875,
    "2018-03-14-15-02-41-419I1_923_1728.Png": 1.0,
    "2018-03-14-15-02-41-419I1_923_1856.Png": 1.0,
    "2018-03-14-15-02-41-419I1_923_1984.Png": 1.0,
    "2018-03-14-15-02-41-419I1_923_2112.Png": 1.0,
    "2018-03-14-15-02-41-419I1_923_2240.Png": 1.0,
    "2018-03-14-15-02-41-419I1_923_2368.Png": 0.9921875,
    "2018-03-14-15-02-41-419I1_923_2496.Png": 0.400146484375,
    "2018-03-14-15-02-41-419I1_923_2624.Png": 0.653076171875,
    "2018-03-19-06-00-42-042I1_1039_1472.Png": 0.312255859375,
    "2018-03-19-06-00-42-042I1_1039_1600.Png": 1.0,
    "2018-03-19-06-00-42-042I1_1039_1728.Png": 1.0,
    "2018-03-19-06-00-42-042I1_1039_1856.Png": 1.0,
    "2018-03-19-06-00-42-042I1_1039_1984.Png": 1.0,
    "2018-03-19-06-00-42-042I1_1039_2112.Png": 1.0,
    "2018-03-19-06-00-42-042I1_1039_2240.Png": 1.0,
    "2018-03-19-06-00-42-042I1_1039_2368.Png": 1.0,
    "2018-03-19-06-00-42-042I1_1039_2496.Png": 1.0,
    "2018-03-19-06-00-42-042I1_1039_2624.Png": 0.83349609375,
    "2018-03-19-06-00-42-042I1_1167_1472.Png": 0.305419921875,
    "2018-03-19-06-00-42-042I1_1167_1600.Png": 1.0,
    "2018-03-19-06-00-42-042I1_1167_1728.Png": 1.0,
    "2018-03-19-06-00-42-042I1_1167_1856.Png": 1.0,
    "2018-03-19-06-00-42-042I1_1167_1984.Png": 1.0,
    "2018-03-19-06-00-42-042I1_1167_2112.Png": 1.0,
    "2018-03-19-06-00-42-042I1_1167_2240.Png": 1.0,
    "2018-03-19-06-00-42-042I1_1167_2368.Png": 1.0,
    "2018-03-19-06-00-42-042I1_1167_2496.Png": 0.744873046875,
    "2018-03-19-06-00-42-042I1_1295_1472.Png": 0.185546875,
    "2018-03-19-06-00-42-042I1_1295_1600.Png": 1.0,
    "2018-03-19-06-00-42-042I1_1295_1728.Png": 1.0,
    "2018-03-19-06-00-42-042I1_1295_1856.Png": 1.0,
    "2018-03-19-06-00-42-042I1_1295_1984.Png": 1.0,
    "2018-03-19-06-00-42-042I1_1295_2112.Png": 1.0,
    "2018-03-19-06-00-42-042I1_1295_2240.Png": 1.0,
    "2018-03-19-06-00-42-042I1_1295_2368.Png": 1.0,
    "2018-03-19-06-00-42-042I1_1295_2496.Png": 0.330810546875,
    "2018-03-19-06-00-42-042I1_1423_1344.Png": 0.1005859375,
    "2018-03-19-06-00-42-042I1_1423_1472.Png": 0.90234375,
    "2018-03-19-06-00-42-042I1_1423_1600.Png": 1.0,
    "2018-03-19-06-00-42-042I1_1423_1728.Png": 1.0,
    "2018-03-19-06-00-42-042I1_1423_1856.Png": 1.0,
    "2018-03-19-06-00-42-042I1_1423_1984.Png": 1.0,
    "2018-03-19-06-00-42-042I1_1423_2112.Png": 1.0,
    "2018-03-19-06-00-42-042I1_1423_2240.Png": 1.0,
    "2018-03-19-06-00-42-042I1_1423_2368.Png": 0.653076171875,
    "2018-03-19-06-00-42-042I1_143_2112.Png": 0.4970703125,
    "2018-03-19-06-00-42-042I1_143_2240.Png": 0.5859375,
    "2018-03-19-06-00-42-042I1_143_2368.Png": 0.5400390625,
    "2018-03-19-06-00-42-042I1_1551_1344.Png": 0.1513671875,
    "2018-03-19-06-00-42-042I1_1551_1472.Png": 0.475830078125,
    "2018-03-19-06-00-42-042I1_1551_1600.Png": 0.57958984375,
    "2018-03-19-06-00-42-042I1_1551_1728.Png": 0.92041015625,
    "2018-03-19-06-00-42-042I1_1551_1856.Png": 1.0,
    "2018-03-19-06-00-42-042I1_1551_1984.Png": 0.992431640625,
    "2018-03-19-06-00-42-042I1_1551_2112.Png": 1.0,
    "2018-03-19-06-00-42-042I1_1551_2240.Png": 0.997802734375,
    "2018-03-19-06-00-42-042I1_1551_2368.Png": 0.61376953125,
    "2018-03-19-06-00-42-042I1_1679_1472.Png": 0.3759765625,
    "2018-03-19-06-00-42-042I1_1679_1600.Png": 0.76220703125,
    "2018-03-19-06-00-42-042I1_1679_1728.Png": 0.81005859375,
    "2018-03-19-06-00-42-042I1_1679_1856.Png": 0.545654296875,
    "2018-03-19-06-00-42-042I1_1679_1984.Png": 0.463623046875,
    "2018-03-19-06-00-42-042I1_1679_2112.Png": 0.759765625,
    "2018-03-19-06-00-42-042I1_1679_2240.Png": 0.269775390625,
    "2018-03-19-06-00-42-042I1_1679_2368.Png": 0.109130859375,
    "2018-03-19-06-00-42-042I1_1807_1600.Png": 0.306640625,
    "2018-03-19-06-00-42-042I1_1807_1728.Png": 0.66796875,
    "2018-03-19-06-00-42-042I1_1807_1856.Png": 0.177001953125,
    "2018-03-19-06-00-42-042I1_1807_2112.Png": 0.138671875,
    "2018-03-19-06-00-42-042I1_271_1472.Png": 0.186767578125,
    "2018-03-19-06-00-42-042I1_271_1600.Png": 0.990478515625,
    "2018-03-19-06-00-42-042I1_271_1728.Png": 0.93798828125,
    "2018-03-19-06-00-42-042I1_271_1984.Png": 0.196044921875,
    "2018-03-19-06-00-42-042I1_271_2112.Png": 1.0,
    "2018-03-19-06-00-42-042I1_271_2240.Png": 1.0,
    "2018-03-19-06-00-42-042I1_271_2368.Png": 0.6748046875,
    "2018-03-19-06-00-42-042I1_399_1472.Png": 0.107177734375,
    "2018-03-19-06-00-42-042I1_399_1600.Png": 0.966064453125,
    "2018-03-19-06-00-42-042I1_399_1728.Png": 1.0,
    "2018-03-19-06-00-42-042I1_399_1856.Png": 0.646728515625,
    "2018-03-19-06-00-42-042I1_399_1984.Png": 0.537109375,
    "2018-03-19-06-00-42-042I1_399_2112.Png": 1.0,
    "2018-03-19-06-00-42-042I1_399_2240.Png": 1.0,
    "2018-03-19-06-00-42-042I1_399_2368.Png": 0.9443359375,
    "2018-03-19-06-00-42-042I1_399_2496.Png": 0.498046875,
    "2018-03-19-06-00-42-042I1_527_1472.Png": 0.211669921875,
    "2018-03-19-06-00-42-042I1_527_1600.Png": 0.819091796875,
    "2018-03-19-06-00-42-042I1_527_1728.Png": 1.0,
    "2018-03-19-06-00-42-042I1_527_1856.Png": 0.966796875,
    "2018-03-19-06-00-42-042I1_527_1984.Png": 0.78515625,
    "2018-03-19-06-00-42-042I1_527_2112.Png": 1.0,
    "2018-03-19-06-00-42-042I1_527_2240.Png": 1.0,
    "2018-03-19-06-00-42-042I1_527_2368.Png": 1.0,
    "2018-03-19-06-00-42-042I1_527_2496.Png": 1.0,
    "2018-03-19-06-00-42-042I1_527_2624.Png": 0.81103515625,
    "2018-03-19-06-00-42-042I1_655_1472.Png": 0.970947265625,
    "2018-03-19-06-00-42-042I1_655_1600.Png": 1.0,
    "2018-03-19-06-00-42-042I1_655_1728.Png": 1.0,
    "2018-03-19-06-00-42-042I1_655_1856.Png": 1.0,
    "2018-03-19-06-00-42-042I1_655_1984.Png": 1.0,
    "2018-03-19-06-00-42-042I1_655_2112.Png": 1.0,
    "2018-03-19-06-00-42-042I1_655_2240.Png": 1.0,
    "2018-03-19-06-00-42-042I1_655_2368.Png": 1.0,
    "2018-03-19-06-00-42-042I1_655_2496.Png": 1.0,
    "2018-03-19-06-00-42-042I1_655_2624.Png": 0.993408203125,
    "2018-03-19-06-00-42-042I1_783_1472.Png": 0.93505859375,
    "2018-03-19-06-00-42-042I1_783_1600.Png": 1.0,
    "2018-03-19-06-00-42-042I1_783_1728.Png": 1.0,
    "2018-03-19-06-00-42-042I1_783_1856.Png": 1.0,
    "2018-03-19-06-00-42-042I1_783_1984.Png": 1.0,
    "2018-03-19-06-00-42-042I1_783_2112.Png": 1.0,
    "2018-03-19-06-00-42-042I1_783_2240.Png": 1.0,
    "2018-03-19-06-00-42-042I1_783_2368.Png": 1.0,
    "2018-03-19-06-00-42-042I1_783_2496.Png": 1.0,
    "2018-03-19-06-00-42-042I1_783_2624.Png": 0.96875,
    "2018-03-19-06-00-42-042I1_911_1472.Png": 0.734375,
    "2018-03-19-06-00-42-042I1_911_1600.Png": 1.0,
    "2018-03-19-06-00-42-042I1_911_1728.Png": 1.0,
    "2018-03-19-06-00-42-042I1_911_1856.Png": 1.0,
    "2018-03-19-06-00-42-042I1_911_1984.Png": 1.0,
    "2018-03-19-06-00-42-042I1_911_2112.Png": 1.0,
    "2018-03-19-06-00-42-042I1_911_2240.Png": 1.0,
    "2018-03-19-06-00-42-042I1_911_2368.Png": 1.0,
    "2018-03-19-06-00-42-042I1_911_2496.Png": 1.0,
    "2018-03-19-06-00-42-042I1_911_2624.Png": 0.96875,
    "2018-03-25-05-50-04-895I2_1065_1087.Png": 1.0,
    "2018-03-25-05-50-04-895I2_1065_1215.Png": 1.0,
    "2018-03-25-05-50-04-895I2_1065_1343.Png": 0.41796875,
    "2018-03-25-05-50-04-895I2_1065_191.Png": 0.51300048828125,
    "2018-03-25-05-50-04-895I2_1065_319.Png": 0.99139404296875,
    "2018-03-25-05-50-04-895I2_1065_447.Png": 1.0,
    "2018-03-25-05-50-04-895I2_1065_575.Png": 0.99884033203125,
    "2018-03-25-05-50-04-895I2_1065_703.Png": 0.537109375,
    "2018-03-25-05-50-04-895I2_1065_831.Png": 0.22137451171875,
    "2018-03-25-05-50-04-895I2_1065_959.Png": 1.0,
    "2018-03-25-05-50-04-895I2_1193_1087.Png": 1.0,
    "2018-03-25-05-50-04-895I2_1193_1215.Png": 0.73516845703125,
    "2018-03-25-05-50-04-895I2_1193_319.Png": 0.572265625,
    "2018-03-25-05-50-04-895I2_1193_447.Png": 1.0,
    "2018-03-25-05-50-04-895I2_1193_575.Png": 0.643798828125,
    "2018-03-25-05-50-04-895I2_1193_831.Png": 0.539794921875,
    "2018-03-25-05-50-04-895I2_1193_959.Png": 1.0,
    "2018-03-25-05-50-04-895I2_1321_1087.Png": 1.0,
    "2018-03-25-05-50-04-895I2_1321_1215.Png": 0.270263671875,
    "2018-03-25-05-50-04-895I2_1321_319.Png": 0.46728515625,
    "2018-03-25-05-50-04-895I2_1321_447.Png": 0.96612548828125,
    "2018-03-25-05-50-04-895I2_1321_575.Png": 0.4371337890625,
    "2018-03-25-05-50-04-895I2_1321_703.Png": 0.806640625,
    "2018-03-25-05-50-04-895I2_1321_831.Png": 0.90142822265625,
    "2018-03-25-05-50-04-895I2_1321_959.Png": 1.0,
    "2018-03-25-05-50-04-895I2_1449_1087.Png": 0.87939453125,
    "2018-03-25-05-50-04-895I2_1449_1215.Png": 0.128173828125,
    "2018-03-25-05-50-04-895I2_1449_319.Png": 0.300537109375,
    "2018-03-25-05-50-04-895I2_1449_447.Png": 0.98138427734375,
    "2018-03-25-05-50-04-895I2_1449_575.Png": 0.98541259765625,
    "2018-03-25-05-50-04-895I2_1449_703.Png": 1.0,
    "2018-03-25-05-50-04-895I2_1449_831.Png": 1.0,
    "2018-03-25-05-50-04-895I2_1449_959.Png": 1.0,
    "2018-03-25-05-50-04-895I2_1577_1087.Png": 0.861083984375,
    "2018-03-25-05-50-04-895I2_1577_319.Png": 0.79986572265625,
    "2018-03-25-05-50-04-895I2_1577_447.Png": 1.0,
    "2018-03-25-05-50-04-895I2_1577_575.Png": 1.0,
    "2018-03-25-05-50-04-895I2_1577_703.Png": 1.0,
    "2018-03-25-05-50-04-895I2_1577_831.Png": 1.0,
    "2018-03-25-05-50-04-895I2_1577_959.Png": 1.0,
    "2018-03-25-05-50-04-895I2_1705_1087.Png": 0.434326171875,
    "2018-03-25-05-50-04-895I2_1705_319.Png": 0.64593505859375,
    "2018-03-25-05-50-04-895I2_1705_447.Png": 0.90380859375,
    "2018-03-25-05-50-04-895I2_1705_575.Png": 0.974853515625,
    "2018-03-25-05-50-04-895I2_1705_703.Png": 0.948974609375,
    "2018-03-25-05-50-04-895I2_1705_831.Png": 0.882080078125,
    "2018-03-25-05-50-04-895I2_1705_959.Png": 0.84625244140625,
    "2018-03-25-05-50-04-895I2_1833_319.Png": 0.87286376953125,
    "2018-03-25-05-50-04-895I2_1833_447.Png": 1.0,
    "2018-03-25-05-50-04-895I2_1833_575.Png": 0.90997314453125,
    "2018-03-25-05-50-04-895I2_1833_703.Png": 0.14208984375,
    "2018-03-25-05-50-04-895I2_1833_831.Png": 0.16259765625,
    "2018-03-25-05-50-04-895I2_1833_959.Png": 0.33026123046875,
    "2018-03-25-05-50-04-895I2_1961_319.Png": 0.46435546875,
    "2018-03-25-05-50-04-895I2_1961_447.Png": 0.71044921875,
    "2018-03-25-05-50-04-895I2_1961_575.Png": 0.44036865234375,
    "2018-03-25-05-50-04-895I2_297_319.Png": 0.20550537109375,
    "2018-03-25-05-50-04-895I2_297_447.Png": 0.36962890625,
    "2018-03-25-05-50-04-895I2_297_575.Png": 0.140869140625,
    "2018-03-25-05-50-04-895I2_297_703.Png": 0.684814453125,
    "2018-03-25-05-50-04-895I2_297_831.Png": 0.646240234375,
    "2018-03-25-05-50-04-895I2_297_959.Png": 0.16876220703125,
    "2018-03-25-05-50-04-895I2_425_319.Png": 0.791259765625,
    "2018-03-25-05-50-04-895I2_425_447.Png": 1.0,
    "2018-03-25-05-50-04-895I2_425_575.Png": 0.597900390625,
    "2018-03-25-05-50-04-895I2_425_703.Png": 0.961669921875,
    "2018-03-25-05-50-04-895I2_425_831.Png": 1.0,
    "2018-03-25-05-50-04-895I2_425_959.Png": 0.442626953125,
    "2018-03-25-05-50-04-895I2_553_1087.Png": 0.609375,
    "2018-03-25-05-50-04-895I2_553_319.Png": 0.44482421875,
    "2018-03-25-05-50-04-895I2_553_447.Png": 1.0,
    "2018-03-25-05-50-04-895I2_553_575.Png": 0.970458984375,
    "2018-03-25-05-50-04-895I2_553_703.Png": 0.9931640625,
    "2018-03-25-05-50-04-895I2_553_831.Png": 1.0,
    "2018-03-25-05-50-04-895I2_553_959.Png": 0.92718505859375,
    "2018-03-25-05-50-04-895I2_681_1087.Png": 1.0,
    "2018-03-25-05-50-04-895I2_681_1215.Png": 0.882080078125,
    "2018-03-25-05-50-04-895I2_681_1343.Png": 0.73046875,
    "2018-03-25-05-50-04-895I2_681_191.Png": 0.26043701171875,
    "2018-03-25-05-50-04-895I2_681_319.Png": 0.4261474609375,
    "2018-03-25-05-50-04-895I2_681_447.Png": 0.96868896484375,
    "2018-03-25-05-50-04-895I2_681_575.Png": 0.818359375,
    "2018-03-25-05-50-04-895I2_681_703.Png": 0.986572265625,
    "2018-03-25-05-50-04-895I2_681_831.Png": 1.0,
    "2018-03-25-05-50-04-895I2_681_959.Png": 1.0,
    "2018-03-25-05-50-04-895I2_809_1087.Png": 1.0,
    "2018-03-25-05-50-04-895I2_809_1215.Png": 1.0,
    "2018-03-25-05-50-04-895I2_809_1343.Png": 0.8515625,
    "2018-03-25-05-50-04-895I2_809_191.Png": 0.589111328125,
    "2018-03-25-05-50-04-895I2_809_319.Png": 0.96331787109375,
    "2018-03-25-05-50-04-895I2_809_447.Png": 0.87091064453125,
    "2018-03-25-05-50-04-895I2_809_575.Png": 1.0,
    "2018-03-25-05-50-04-895I2_809_703.Png": 1.0,
    "2018-03-25-05-50-04-895I2_809_831.Png": 1.0,
    "2018-03-25-05-50-04-895I2_809_959.Png": 1.0,
    "2018-03-25-05-50-04-895I2_937_1087.Png": 1.0,
    "2018-03-25-05-50-04-895I2_937_1215.Png": 1.0,
    "2018-03-25-05-50-04-895I2_937_1343.Png": 0.75048828125,
    "2018-03-25-05-50-04-895I2_937_191.Png": 0.817138671875,
    "2018-03-25-05-50-04-895I2_937_319.Png": 1.0,
    "2018-03-25-05-50-04-895I2_937_447.Png": 1.0,
    "2018-03-25-05-50-04-895I2_937_575.Png": 1.0,
    "2018-03-25-05-50-04-895I2_937_703.Png": 1.0,
    "2018-03-25-05-50-04-895I2_937_831.Png": 1.0,
    "2018-03-25-05-50-04-895I2_937_959.Png": 1.0,
    "2018-04-12-05-10-27-088I1_1059_1600.Png": 0.313232421875,
    "2018-04-12-05-10-27-088I1_1059_1728.Png": 0.98974609375,
    "2018-04-12-05-10-27-088I1_1059_1856.Png": 1.0,
    "2018-04-12-05-10-27-088I1_1059_1984.Png": 1.0,
    "2018-04-12-05-10-27-088I1_1059_2112.Png": 1.0,
    "2018-04-12-05-10-27-088I1_1059_2240.Png": 1.0,
    "2018-04-12-05-10-27-088I1_1059_2368.Png": 1.0,
    "2018-04-12-05-10-27-088I1_1059_2496.Png": 1.0,
    "2018-04-12-05-10-27-088I1_1059_2624.Png": 0.427001953125,
    "2018-04-12-05-10-27-088I1_1187_1600.Png": 0.3486328125,
    "2018-04-12-05-10-27-088I1_1187_1728.Png": 1.0,
    "2018-04-12-05-10-27-088I1_1187_1856.Png": 1.0,
    "2018-04-12-05-10-27-088I1_1187_1984.Png": 1.0,
    "2018-04-12-05-10-27-088I1_1187_2112.Png": 1.0,
    "2018-04-12-05-10-27-088I1_1187_2240.Png": 1.0,
    "2018-04-12-05-10-27-088I1_1187_2368.Png": 1.0,
    "2018-04-12-05-10-27-088I1_1187_2496.Png": 0.424072265625,
    "2018-04-12-05-10-27-088I1_1315_1600.Png": 0.268310546875,
    "2018-04-12-05-10-27-088I1_1315_1728.Png": 1.0,
    "2018-04-12-05-10-27-088I1_1315_1856.Png": 1.0,
    "2018-04-12-05-10-27-088I1_1315_1984.Png": 1.0,
    "2018-04-12-05-10-27-088I1_1315_2112.Png": 1.0,
    "2018-04-12-05-10-27-088I1_1315_2240.Png": 1.0,
    "2018-04-12-05-10-27-088I1_1315_2368.Png": 1.0,
    "2018-04-12-05-10-27-088I1_1315_2496.Png": 0.757568359375,
    "2018-04-12-05-10-27-088I1_1315_2624.Png": 0.4345703125,
    "2018-04-12-05-10-27-088I1_1443_1472.Png": 0.169189453125,
    "2018-04-12-05-10-27-088I1_1443_1600.Png": 0.962646484375,
    "2018-04-12-05-10-27-088I1_1443_1728.Png": 1.0,
    "2018-04-12-05-10-27-088I1_1443_1856.Png": 1.0,
    "2018-04-12-05-10-27-088I1_1443_1984.Png": 1.0,
    "2018-04-12-05-10-27-088I1_1443_2112.Png": 1.0,
    "2018-04-12-05-10-27-088I1_1443_2240.Png": 1.0,
    "2018-04-12-05-10-27-088I1_1443_2368.Png": 1.0,
    "2018-04-12-05-10-27-088I1_1443_2496.Png": 0.442626953125,
    "2018-04-12-05-10-27-088I1_1571_1472.Png": 0.120849609375,
    "2018-04-12-05-10-27-088I1_1571_1600.Png": 0.4248046875,
    "2018-04-12-05-10-27-088I1_1571_1728.Png": 0.8349609375,
    "2018-04-12-05-10-27-088I1_1571_1856.Png": 0.970703125,
    "2018-04-12-05-10-27-088I1_1571_1984.Png": 1.0,
    "2018-04-12-05-10-27-088I1_1571_2112.Png": 0.995849609375,
    "2018-04-12-05-10-27-088I1_1571_2240.Png": 1.0,
    "2018-04-12-05-10-27-088I1_1571_2368.Png": 1.0,
    "2018-04-12-05-10-27-088I1_1571_2496.Png": 0.309814453125,
    "2018-04-12-05-10-27-088I1_163_1728.Png": 0.101318359375,
    "2018-04-12-05-10-27-088I1_163_1856.Png": 0.119384765625,
    "2018-04-12-05-10-27-088I1_163_2240.Png": 0.390869140625,
    "2018-04-12-05-10-27-088I1_163_2368.Png": 0.7177734375,
    "2018-04-12-05-10-27-088I1_163_2496.Png": 0.757080078125,
    "2018-04-12-05-10-27-088I1_1699_1600.Png": 0.559326171875,
    "2018-04-12-05-10-27-088I1_1699_1728.Png": 1.0,
    "2018-04-12-05-10-27-088I1_1699_1856.Png": 0.977294921875,
    "2018-04-12-05-10-27-088I1_1699_1984.Png": 0.47412109375,
    "2018-04-12-05-10-27-088I1_1699_2112.Png": 0.476806640625,
    "2018-04-12-05-10-27-088I1_1699_2240.Png": 0.723876953125,
    "2018-04-12-05-10-27-088I1_1699_2368.Png": 0.216796875,
    "2018-04-12-05-10-27-088I1_1827_1728.Png": 0.3125,
    "2018-04-12-05-10-27-088I1_1827_1856.Png": 0.726806640625,
    "2018-04-12-05-10-27-088I1_1827_1984.Png": 0.32080078125,
    "2018-04-12-05-10-27-088I1_1827_2240.Png": 0.114990234375,
    "2018-04-12-05-10-27-088I1_291_1600.Png": 0.1845703125,
    "2018-04-12-05-10-27-088I1_291_1728.Png": 0.999267578125,
    "2018-04-12-05-10-27-088I1_291_1856.Png": 0.985107421875,
    "2018-04-12-05-10-27-088I1_291_2240.Png": 0.940673828125,
    "2018-04-12-05-10-27-088I1_291_2368.Png": 1.0,
    "2018-04-12-05-10-27-088I1_291_2496.Png": 0.893310546875,
    "2018-04-12-05-10-27-088I1_419_1728.Png": 0.951904296875,
    "2018-04-12-05-10-27-088I1_419_1856.Png": 1.0,
    "2018-04-12-05-10-27-088I1_419_1984.Png": 0.810302734375,
    "2018-04-12-05-10-27-088I1_419_2112.Png": 0.432861328125,
    "2018-04-12-05-10-27-088I1_419_2240.Png": 0.99072265625,
    "2018-04-12-05-10-27-088I1_419_2368.Png": 1.0,
    "2018-04-12-05-10-27-088I1_419_2496.Png": 1.0,
    "2018-04-12-05-10-27-088I1_419_2624.Png": 0.33935546875,
    "2018-04-12-05-10-27-088I1_547_1600.Png": 0.242919921875,
    "2018-04-12-05-10-27-088I1_547_1728.Png": 0.806884765625,
    "2018-04-12-05-10-27-088I1_547_1856.Png": 1.0,
    "2018-04-12-05-10-27-088I1_547_1984.Png": 0.923583984375,
    "2018-04-12-05-10-27-088I1_547_2112.Png": 0.772216796875,
    "2018-04-12-05-10-27-088I1_547_2240.Png": 1.0,
    "2018-04-12-05-10-27-088I1_547_2368.Png": 1.0,
    "2018-04-12-05-10-27-088I1_547_2496.Png": 1.0,
    "2018-04-12-05-10-27-088I1_547_2624.Png": 0.996337890625,
    "2018-04-12-05-10-27-088I1_675_1600.Png": 0.969482421875,
    "2018-04-12-05-10-27-088I1_675_1728.Png": 1.0,
    "2018-04-12-05-10-27-088I1_675_1856.Png": 1.0,
    "2018-04-12-05-10-27-088I1_675_1984.Png": 1.0,
    "2018-04-12-05-10-27-088I1_675_2112.Png": 1.0,
    "2018-04-12-05-10-27-088I1_675_2240.Png": 1.0,
    "2018-04-12-05-10-27-088I1_675_2368.Png": 1.0,
    "2018-04-12-05-10-27-088I1_675_2496.Png": 1.0,
    "2018-04-12-05-10-27-088I1_675_2624.Png": 0.96875,
    "2018-04-12-05-10-27-088I1_803_1600.Png": 0.9140625,
    "2018-04-12-05-10-27-088I1_803_1728.Png": 1.0,
    "2018-04-12-05-10-27-088I1_803_1856.Png": 1.0,
    "2018-04-12-05-10-27-088I1_803_1984.Png": 1.0,
    "2018-04-12-05-10-27-088I1_803_2112.Png": 1.0,
    "2018-04-12-05-10-27-088I1_803_2240.Png": 1.0,
    "2018-04-12-05-10-27-088I1_803_2368.Png": 1.0,
    "2018-04-12-05-10-27-088I1_803_2496.Png": 1.0,
    "2018-04-12-05-10-27-088I1_803_2624.Png": 0.71240234375,
    "2018-04-12-05-10-27-088I1_931_1600.Png": 0.698486328125,
    "2018-04-12-05-10-27-088I1_931_1728.Png": 0.94287109375,
    "2018-04-12-05-10-27-088I1_931_1856.Png": 0.9892578125,
    "2018-04-12-05-10-27-088I1_931_1984.Png": 1.0,
    "2018-04-12-05-10-27-088I1_931_2112.Png": 1.0,
    "2018-04-12-05-10-27-088I1_931_2240.Png": 1.0,
    "2018-04-12-05-10-27-088I1_931_2368.Png": 1.0,
    "2018-04-12-05-10-27-088I1_931_2496.Png": 1.0,
    "2018-04-12-05-10-27-088I1_931_2624.Png": 0.780029296875,
    "2018-04-12-11-10-27-385I1_1053_1600.Png": 0.327392578125,
    "2018-04-12-11-10-27-385I1_1053_1728.Png": 1.0,
    "2018-04-12-11-10-27-385I1_1053_1856.Png": 1.0,
    "2018-04-12-11-10-27-385I1_1053_1984.Png": 1.0,
    "2018-04-12-11-10-27-385I1_1053_2112.Png": 1.0,
    "2018-04-12-11-10-27-385I1_1053_2240.Png": 1.0,
    "2018-04-12-11-10-27-385I1_1053_2368.Png": 1.0,
    "2018-04-12-11-10-27-385I1_1053_2496.Png": 1.0,
    "2018-04-12-11-10-27-385I1_1053_2624.Png": 0.4853515625,
    "2018-04-12-11-10-27-385I1_1181_1600.Png": 0.345703125,
    "2018-04-12-11-10-27-385I1_1181_1728.Png": 1.0,
    "2018-04-12-11-10-27-385I1_1181_1856.Png": 1.0,
    "2018-04-12-11-10-27-385I1_1181_1984.Png": 1.0,
    "2018-04-12-11-10-27-385I1_1181_2112.Png": 1.0,
    "2018-04-12-11-10-27-385I1_1181_2240.Png": 1.0,
    "2018-04-12-11-10-27-385I1_1181_2368.Png": 1.0,
    "2018-04-12-11-10-27-385I1_1181_2496.Png": 0.91748046875,
    "2018-04-12-11-10-27-385I1_1181_2624.Png": 0.189453125,
    "2018-04-12-11-10-27-385I1_1309_1600.Png": 0.241455078125,
    "2018-04-12-11-10-27-385I1_1309_1728.Png": 1.0,
    "2018-04-12-11-10-27-385I1_1309_1856.Png": 1.0,
    "2018-04-12-11-10-27-385I1_1309_1984.Png": 1.0,
    "2018-04-12-11-10-27-385I1_1309_2112.Png": 1.0,
    "2018-04-12-11-10-27-385I1_1309_2240.Png": 1.0,
    "2018-04-12-11-10-27-385I1_1309_2368.Png": 1.0,
    "2018-04-12-11-10-27-385I1_1309_2496.Png": 0.92236328125,
    "2018-04-12-11-10-27-385I1_1309_2624.Png": 0.51416015625,
    "2018-04-12-11-10-27-385I1_1437_1472.Png": 0.152587890625,
    "2018-04-12-11-10-27-385I1_1437_1600.Png": 0.943603515625,
    "2018-04-12-11-10-27-385I1_1437_1728.Png": 1.0,
    "2018-04-12-11-10-27-385I1_1437_1856.Png": 1.0,
    "2018-04-12-11-10-27-385I1_1437_1984.Png": 1.0,
    "2018-04-12-11-10-27-385I1_1437_2112.Png": 1.0,
    "2018-04-12-11-10-27-385I1_1437_2240.Png": 1.0,
    "2018-04-12-11-10-27-385I1_1437_2368.Png": 1.0,
    "2018-04-12-11-10-27-385I1_1437_2496.Png": 0.56201171875,
    "2018-04-12-11-10-27-385I1_1437_2624.Png": 0.110595703125,
    "2018-04-12-11-10-27-385I1_1565_1472.Png": 0.137451171875,
    "2018-04-12-11-10-27-385I1_1565_1600.Png": 0.461181640625,
    "2018-04-12-11-10-27-385I1_1565_1728.Png": 0.841796875,
    "2018-04-12-11-10-27-385I1_1565_1856.Png": 0.9580078125,
    "2018-04-12-11-10-27-385I1_1565_1984.Png": 1.0,
    "2018-04-12-11-10-27-385I1_1565_2112.Png": 1.0,
    "2018-04-12-11-10-27-385I1_1565_2240.Png": 1.0,
    "2018-04-12-11-10-27-385I1_1565_2368.Png": 1.0,
    "2018-04-12-11-10-27-385I1_1565_2496.Png": 0.363525390625,
    "2018-04-12-11-10-27-385I1_157_1856.Png": 0.14111328125,
    "2018-04-12-11-10-27-385I1_157_2240.Png": 0.325927734375,
    "2018-04-12-11-10-27-385I1_157_2368.Png": 0.701171875,
    "2018-04-12-11-10-27-385I1_157_2496.Png": 0.7626953125,
    "2018-04-12-11-10-27-385I1_1693_1600.Png": 0.589599609375,
    "2018-04-12-11-10-27-385I1_1693_1728.Png": 1.0,
    "2018-04-12-11-10-27-385I1_1693_1856.Png": 1.0,
    "2018-04-12-11-10-27-385I1_1693_1984.Png": 0.552978515625,
    "2018-04-12-11-10-27-385I1_1693_2112.Png": 0.466796875,
    "2018-04-12-11-10-27-385I1_1693_2240.Png": 0.77685546875,
    "2018-04-12-11-10-27-385I1_1693_2368.Png": 0.434814453125,
    "2018-04-12-11-10-27-385I1_1693_2496.Png": 0.127197265625,
    "2018-04-12-11-10-27-385I1_1821_1600.Png": 0.171875,
    "2018-04-12-11-10-27-385I1_1821_1728.Png": 0.4091796875,
    "2018-04-12-11-10-27-385I1_1821_1856.Png": 0.783203125,
    "2018-04-12-11-10-27-385I1_1821_1984.Png": 0.299560546875,
    "2018-04-12-11-10-27-385I1_1821_2240.Png": 0.17626953125,
    "2018-04-12-11-10-27-385I1_285_1600.Png": 0.171630859375,
    "2018-04-12-11-10-27-385I1_285_1728.Png": 0.9912109375,
    "2018-04-12-11-10-27-385I1_285_1856.Png": 0.97802734375,
    "2018-04-12-11-10-27-385I1_285_1984.Png": 0.123046875,
    "2018-04-12-11-10-27-385I1_285_2240.Png": 0.946533203125,
    "2018-04-12-11-10-27-385I1_285_2368.Png": 1.0,
    "2018-04-12-11-10-27-385I1_285_2496.Png": 0.8984375,
    "2018-04-12-11-10-27-385I1_413_1728.Png": 0.958251953125,
    "2018-04-12-11-10-27-385I1_413_1856.Png": 1.0,
    "2018-04-12-11-10-27-385I1_413_1984.Png": 0.803466796875,
    "2018-04-12-11-10-27-385I1_413_2112.Png": 0.42822265625,
    "2018-04-12-11-10-27-385I1_413_2240.Png": 0.9931640625,
    "2018-04-12-11-10-27-385I1_413_2368.Png": 1.0,
    "2018-04-12-11-10-27-385I1_413_2496.Png": 1.0,
    "2018-04-12-11-10-27-385I1_413_2624.Png": 0.38525390625,
    "2018-04-12-11-10-27-385I1_541_1600.Png": 0.2060546875,
    "2018-04-12-11-10-27-385I1_541_1728.Png": 0.798583984375,
    "2018-04-12-11-10-27-385I1_541_1856.Png": 1.0,
    "2018-04-12-11-10-27-385I1_541_1984.Png": 0.878173828125,
    "2018-04-12-11-10-27-385I1_541_2112.Png": 0.7666015625,
    "2018-04-12-11-10-27-385I1_541_2240.Png": 1.0,
    "2018-04-12-11-10-27-385I1_541_2368.Png": 1.0,
    "2018-04-12-11-10-27-385I1_541_2496.Png": 1.0,
    "2018-04-12-11-10-27-385I1_541_2624.Png": 0.989990234375,
    "2018-04-12-11-10-27-385I1_669_1600.Png": 0.96240234375,
    "2018-04-12-11-10-27-385I1_669_1728.Png": 1.0,
    "2018-04-12-11-10-27-385I1_669_1856.Png": 1.0,
    "2018-04-12-11-10-27-385I1_669_1984.Png": 1.0,
    "2018-04-12-11-10-27-385I1_669_2112.Png": 1.0,
    "2018-04-12-11-10-27-385I1_669_2240.Png": 1.0,
    "2018-04-12-11-10-27-385I1_669_2368.Png": 1.0,
    "2018-04-12-11-10-27-385I1_669_2496.Png": 1.0,
    "2018-04-12-11-10-27-385I1_669_2624.Png": 0.96630859375,
    "2018-04-12-11-10-27-385I1_797_1600.Png": 0.906982421875,
    "2018-04-12-11-10-27-385I1_797_1728.Png": 1.0,
    "2018-04-12-11-10-27-385I1_797_1856.Png": 1.0,
    "2018-04-12-11-10-27-385I1_797_1984.Png": 1.0,
    "2018-04-12-11-10-27-385I1_797_2112.Png": 1.0,
    "2018-04-12-11-10-27-385I1_797_2240.Png": 1.0,
    "2018-04-12-11-10-27-385I1_797_2368.Png": 1.0,
    "2018-04-12-11-10-27-385I1_797_2496.Png": 1.0,
    "2018-04-12-11-10-27-385I1_797_2624.Png": 0.6328125,
    "2018-04-12-11-10-27-385I1_925_1600.Png": 0.7001953125,
    "2018-04-12-11-10-27-385I1_925_1728.Png": 1.0,
    "2018-04-12-11-10-27-385I1_925_1856.Png": 1.0,
    "2018-04-12-11-10-27-385I1_925_1984.Png": 1.0,
    "2018-04-12-11-10-27-385I1_925_2112.Png": 1.0,
    "2018-04-12-11-10-27-385I1_925_2240.Png": 1.0,
    "2018-04-12-11-10-27-385I1_925_2368.Png": 1.0,
    "2018-04-12-11-10-27-385I1_925_2496.Png": 1.0,
    "2018-04-12-11-10-27-385I1_925_2624.Png": 0.81640625,
    "2018-05-03-16-09-06-716I2_1079_1091.Png": 0.813232421875,
    "2018-05-03-16-09-06-716I2_1079_1219.Png": 0.5751953125,
    "2018-05-03-16-09-06-716I2_1079_1347.Png": 0.19482421875,
    "2018-05-03-16-09-06-716I2_1079_195.Png": 0.21160888671875,
    "2018-05-03-16-09-06-716I2_1079_323.Png": 0.71221923828125,
    "2018-05-03-16-09-06-716I2_1079_451.Png": 0.79638671875,
    "2018-05-03-16-09-06-716I2_1079_579.Png": 0.980224609375,
    "2018-05-03-16-09-06-716I2_1079_707.Png": 1.0,
    "2018-05-03-16-09-06-716I2_1079_835.Png": 1.0,
    "2018-05-03-16-09-06-716I2_1079_963.Png": 0.955078125,
    "2018-05-03-16-09-06-716I2_1207_1091.Png": 0.77838134765625,
    "2018-05-03-16-09-06-716I2_1207_1219.Png": 0.3577880859375,
    "2018-05-03-16-09-06-716I2_1207_323.Png": 0.26416015625,
    "2018-05-03-16-09-06-716I2_1207_451.Png": 0.848388671875,
    "2018-05-03-16-09-06-716I2_1207_579.Png": 1.0,
    "2018-05-03-16-09-06-716I2_1207_707.Png": 0.9345703125,
    "2018-05-03-16-09-06-716I2_1207_835.Png": 1.0,
    "2018-05-03-16-09-06-716I2_1207_963.Png": 0.9931640625,
    "2018-05-03-16-09-06-716I2_1335_1091.Png": 0.77850341796875,
    "2018-05-03-16-09-06-716I2_1335_323.Png": 0.19378662109375,
    "2018-05-03-16-09-06-716I2_1335_451.Png": 0.88824462890625,
    "2018-05-03-16-09-06-716I2_1335_579.Png": 0.984375,
    "2018-05-03-16-09-06-716I2_1335_707.Png": 0.9638671875,
    "2018-05-03-16-09-06-716I2_1335_835.Png": 1.0,
    "2018-05-03-16-09-06-716I2_1335_963.Png": 0.9814453125,
    "2018-05-03-16-09-06-716I2_1463_1091.Png": 0.51318359375,
    "2018-05-03-16-09-06-716I2_1463_323.Png": 0.11968994140625,
    "2018-05-03-16-09-06-716I2_1463_451.Png": 0.86517333984375,
    "2018-05-03-16-09-06-716I2_1463_579.Png": 0.99609375,
    "2018-05-03-16-09-06-716I2_1463_707.Png": 1.0,
    "2018-05-03-16-09-06-716I2_1463_835.Png": 1.0,
    "2018-05-03-16-09-06-716I2_1463_963.Png": 1.0,
    "2018-05-03-16-09-06-716I2_1591_1091.Png": 0.66778564453125,
    "2018-05-03-16-09-06-716I2_1591_323.Png": 0.47381591796875,
    "2018-05-03-16-09-06-716I2_1591_451.Png": 0.798583984375,
    "2018-05-03-16-09-06-716I2_1591_579.Png": 1.0,
    "2018-05-03-16-09-06-716I2_1591_707.Png": 1.0,
    "2018-05-03-16-09-06-716I2_1591_835.Png": 1.0,
    "2018-05-03-16-09-06-716I2_1591_963.Png": 0.96893310546875,
    "2018-05-03-16-09-06-716I2_1719_1091.Png": 0.127685546875,
    "2018-05-03-16-09-06-716I2_1719_323.Png": 0.370849609375,
    "2018-05-03-16-09-06-716I2_1719_451.Png": 0.31988525390625,
    "2018-05-03-16-09-06-716I2_1719_579.Png": 0.76043701171875,
    "2018-05-03-16-09-06-716I2_1719_707.Png": 0.91851806640625,
    "2018-05-03-16-09-06-716I2_1719_835.Png": 0.817138671875,
    "2018-05-03-16-09-06-716I2_1719_963.Png": 0.67919921875,
    "2018-05-03-16-09-06-716I2_1847_323.Png": 0.72003173828125,
    "2018-05-03-16-09-06-716I2_1847_451.Png": 0.80120849609375,
    "2018-05-03-16-09-06-716I2_1847_579.Png": 0.56982421875,
    "2018-05-03-16-09-06-716I2_1847_707.Png": 0.15374755859375,
    "2018-05-03-16-09-06-716I2_1847_963.Png": 0.21099853515625,
    "2018-05-03-16-09-06-716I2_1975_323.Png": 0.30755615234375,
    "2018-05-03-16-09-06-716I2_1975_451.Png": 0.4794921875,
    "2018-05-03-16-09-06-716I2_1975_579.Png": 0.22637939453125,
    "2018-05-03-16-09-06-716I2_311_451.Png": 0.17938232421875,
    "2018-05-03-16-09-06-716I2_311_707.Png": 0.32061767578125,
    "2018-05-03-16-09-06-716I2_311_835.Png": 0.366943359375,
    "2018-05-03-16-09-06-716I2_439_323.Png": 0.46826171875,
    "2018-05-03-16-09-06-716I2_439_451.Png": 0.90972900390625,
    "2018-05-03-16-09-06-716I2_439_579.Png": 0.23431396484375,
    "2018-05-03-16-09-06-716I2_439_707.Png": 0.68798828125,
    "2018-05-03-16-09-06-716I2_439_835.Png": 0.862060546875,
    "2018-05-03-16-09-06-716I2_439_963.Png": 0.143310546875,
    "2018-05-03-16-09-06-716I2_567_1091.Png": 0.39794921875,
    "2018-05-03-16-09-06-716I2_567_323.Png": 0.15771484375,
    "2018-05-03-16-09-06-716I2_567_451.Png": 0.906005859375,
    "2018-05-03-16-09-06-716I2_567_579.Png": 0.91119384765625,
    "2018-05-03-16-09-06-716I2_567_707.Png": 0.80926513671875,
    "2018-05-03-16-09-06-716I2_567_835.Png": 0.889892578125,
    "2018-05-03-16-09-06-716I2_567_963.Png": 0.64508056640625,
    "2018-05-03-16-09-06-716I2_695_1091.Png": 0.8349609375,
    "2018-05-03-16-09-06-716I2_695_1219.Png": 0.56182861328125,
    "2018-05-03-16-09-06-716I2_695_1347.Png": 0.41864013671875,
    "2018-05-03-16-09-06-716I2_695_195.Png": 0.14263916015625,
    "2018-05-03-16-09-06-716I2_695_323.Png": 0.1463623046875,
    "2018-05-03-16-09-06-716I2_695_451.Png": 0.83673095703125,
    "2018-05-03-16-09-06-716I2_695_579.Png": 0.9931640625,
    "2018-05-03-16-09-06-716I2_695_707.Png": 0.9267578125,
    "2018-05-03-16-09-06-716I2_695_835.Png": 0.90081787109375,
    "2018-05-03-16-09-06-716I2_695_963.Png": 0.82623291015625,
    "2018-05-03-16-09-06-716I2_823_1091.Png": 0.918212890625,
    "2018-05-03-16-09-06-716I2_823_1219.Png": 0.914306640625,
    "2018-05-03-16-09-06-716I2_823_1347.Png": 0.508544921875,
    "2018-05-03-16-09-06-716I2_823_195.Png": 0.30419921875,
    "2018-05-03-16-09-06-716I2_823_323.Png": 0.69140625,
    "2018-05-03-16-09-06-716I2_823_451.Png": 0.685302734375,
    "2018-05-03-16-09-06-716I2_823_579.Png": 0.99169921875,
    "2018-05-03-16-09-06-716I2_823_707.Png": 1.0,
    "2018-05-03-16-09-06-716I2_823_835.Png": 0.97515869140625,
    "2018-05-03-16-09-06-716I2_823_963.Png": 0.96820068359375,
    "2018-05-03-16-09-06-716I2_951_1091.Png": 0.92987060546875,
    "2018-05-03-16-09-06-716I2_951_1219.Png": 0.73223876953125,
    "2018-05-03-16-09-06-716I2_951_1347.Png": 0.417724609375,
    "2018-05-03-16-09-06-716I2_951_195.Png": 0.443359375,
    "2018-05-03-16-09-06-716I2_951_323.Png": 0.92340087890625,
    "2018-05-03-16-09-06-716I2_951_451.Png": 0.78240966796875,
    "2018-05-03-16-09-06-716I2_951_579.Png": 0.932861328125,
    "2018-05-03-16-09-06-716I2_951_707.Png": 1.0,
    "2018-05-03-16-09-06-716I2_951_835.Png": 1.0,
    "2018-05-03-16-09-06-716I2_951_963.Png": 1.0,
    "2018-05-05-19-43-45-879I1_1065_1600.Png": 0.862060546875,
    "2018-05-05-19-43-45-879I1_1065_1728.Png": 0.923828125,
    "2018-05-05-19-43-45-879I1_1065_1856.Png": 0.923828125,
    "2018-05-05-19-43-45-879I1_1065_1984.Png": 1.0,
    "2018-05-05-19-43-45-879I1_1065_2112.Png": 1.0,
    "2018-05-05-19-43-45-879I1_1065_2240.Png": 0.9404296875,
    "2018-05-05-19-43-45-879I1_1065_2368.Png": 1.0,
    "2018-05-05-19-43-45-879I1_1065_2496.Png": 0.822998046875,
    "2018-05-05-19-43-45-879I1_1065_2624.Png": 0.658935546875,
    "2018-05-05-19-43-45-879I1_1193_1600.Png": 0.9287109375,
    "2018-05-05-19-43-45-879I1_1193_1728.Png": 1.0,
    "2018-05-05-19-43-45-879I1_1193_1856.Png": 1.0,
    "2018-05-05-19-43-45-879I1_1193_1984.Png": 1.0,
    "2018-05-05-19-43-45-879I1_1193_2112.Png": 1.0,
    "2018-05-05-19-43-45-879I1_1193_2240.Png": 1.0,
    "2018-05-05-19-43-45-879I1_1193_2368.Png": 0.98681640625,
    "2018-05-05-19-43-45-879I1_1193_2496.Png": 0.630859375,
    "2018-05-05-19-43-45-879I1_1321_1600.Png": 0.7724609375,
    "2018-05-05-19-43-45-879I1_1321_1728.Png": 1.0,
    "2018-05-05-19-43-45-879I1_1321_1856.Png": 1.0,
    "2018-05-05-19-43-45-879I1_1321_1984.Png": 1.0,
    "2018-05-05-19-43-45-879I1_1321_2112.Png": 1.0,
    "2018-05-05-19-43-45-879I1_1321_2240.Png": 0.9736328125,
    "2018-05-05-19-43-45-879I1_1321_2368.Png": 0.898681640625,
    "2018-05-05-19-43-45-879I1_1321_2496.Png": 0.396484375,
    "2018-05-05-19-43-45-879I1_1449_1472.Png": 0.740478515625,
    "2018-05-05-19-43-45-879I1_1449_1600.Png": 0.91552734375,
    "2018-05-05-19-43-45-879I1_1449_1728.Png": 0.990966796875,
    "2018-05-05-19-43-45-879I1_1449_1856.Png": 1.0,
    "2018-05-05-19-43-45-879I1_1449_1984.Png": 1.0,
    "2018-05-05-19-43-45-879I1_1449_2112.Png": 1.0,
    "2018-05-05-19-43-45-879I1_1449_2240.Png": 1.0,
    "2018-05-05-19-43-45-879I1_1449_2368.Png": 0.604248046875,
    "2018-05-05-19-43-45-879I1_1577_1472.Png": 0.23828125,
    "2018-05-05-19-43-45-879I1_1577_1600.Png": 0.338134765625,
    "2018-05-05-19-43-45-879I1_1577_1728.Png": 0.711181640625,
    "2018-05-05-19-43-45-879I1_1577_1856.Png": 1.0,
    "2018-05-05-19-43-45-879I1_1577_1984.Png": 1.0,
    "2018-05-05-19-43-45-879I1_1577_2112.Png": 0.97607421875,
    "2018-05-05-19-43-45-879I1_1577_2240.Png": 0.885009765625,
    "2018-05-05-19-43-45-879I1_1577_2368.Png": 0.59716796875,
    "2018-05-05-19-43-45-879I1_169_2112.Png": 0.176513671875,
    "2018-05-05-19-43-45-879I1_169_2240.Png": 0.439453125,
    "2018-05-05-19-43-45-879I1_169_2368.Png": 0.459716796875,
    "2018-05-05-19-43-45-879I1_1705_1472.Png": 0.172607421875,
    "2018-05-05-19-43-45-879I1_1705_1600.Png": 0.786376953125,
    "2018-05-05-19-43-45-879I1_1705_1728.Png": 0.8603515625,
    "2018-05-05-19-43-45-879I1_1705_1856.Png": 0.625244140625,
    "2018-05-05-19-43-45-879I1_1705_1984.Png": 0.421875,
    "2018-05-05-19-43-45-879I1_1705_2112.Png": 0.496337890625,
    "2018-05-05-19-43-45-879I1_1705_2240.Png": 0.264892578125,
    "2018-05-05-19-43-45-879I1_1833_1600.Png": 0.1396484375,
    "2018-05-05-19-43-45-879I1_1833_1728.Png": 0.533203125,
    "2018-05-05-19-43-45-879I1_1833_1856.Png": 0.298583984375,
    "2018-05-05-19-43-45-879I1_297_1600.Png": 0.9091796875,
    "2018-05-05-19-43-45-879I1_297_1728.Png": 0.907470703125,
    "2018-05-05-19-43-45-879I1_297_2112.Png": 0.7470703125,
    "2018-05-05-19-43-45-879I1_297_2240.Png": 1.0,
    "2018-05-05-19-43-45-879I1_297_2368.Png": 0.68408203125,
    "2018-05-05-19-43-45-879I1_425_1600.Png": 0.707763671875,
    "2018-05-05-19-43-45-879I1_425_1728.Png": 1.0,
    "2018-05-05-19-43-45-879I1_425_1856.Png": 0.694580078125,
    "2018-05-05-19-43-45-879I1_425_1984.Png": 0.2138671875,
    "2018-05-05-19-43-45-879I1_425_2112.Png": 0.8193359375,
    "2018-05-05-19-43-45-879I1_425_2240.Png": 1.0,
    "2018-05-05-19-43-45-879I1_425_2368.Png": 0.916748046875,
    "2018-05-05-19-43-45-879I1_425_2496.Png": 0.4267578125,
    "2018-05-05-19-43-45-879I1_553_1472.Png": 0.13671875,
    "2018-05-05-19-43-45-879I1_553_1600.Png": 0.5078125,
    "2018-05-05-19-43-45-879I1_553_1728.Png": 1.0,
    "2018-05-05-19-43-45-879I1_553_1856.Png": 0.911376953125,
    "2018-05-05-19-43-45-879I1_553_1984.Png": 0.546142578125,
    "2018-05-05-19-43-45-879I1_553_2112.Png": 0.998291015625,
    "2018-05-05-19-43-45-879I1_553_2240.Png": 1.0,
    "2018-05-05-19-43-45-879I1_553_2368.Png": 1.0,
    "2018-05-05-19-43-45-879I1_553_2496.Png": 1.0,
    "2018-05-05-19-43-45-879I1_553_2624.Png": 0.733154296875,
    "2018-05-05-19-43-45-879I1_681_1472.Png": 0.715087890625,
    "2018-05-05-19-43-45-879I1_681_1600.Png": 0.793701171875,
    "2018-05-05-19-43-45-879I1_681_1728.Png": 0.4658203125,
    "2018-05-05-19-43-45-879I1_681_1856.Png": 0.873291015625,
    "2018-05-05-19-43-45-879I1_681_1984.Png": 0.964599609375,
    "2018-05-05-19-43-45-879I1_681_2112.Png": 1.0,
    "2018-05-05-19-43-45-879I1_681_2240.Png": 1.0,
    "2018-05-05-19-43-45-879I1_681_2368.Png": 1.0,
    "2018-05-05-19-43-45-879I1_681_2496.Png": 1.0,
    "2018-05-05-19-43-45-879I1_681_2624.Png": 1.0,
    "2018-05-05-19-43-45-879I1_809_1472.Png": 0.576416015625,
    "2018-05-05-19-43-45-879I1_809_1600.Png": 0.33154296875,
    "2018-05-05-19-43-45-879I1_809_1856.Png": 0.908447265625,
    "2018-05-05-19-43-45-879I1_809_1984.Png": 1.0,
    "2018-05-05-19-43-45-879I1_809_2112.Png": 1.0,
    "2018-05-05-19-43-45-879I1_809_2240.Png": 1.0,
    "2018-05-05-19-43-45-879I1_809_2368.Png": 1.0,
    "2018-05-05-19-43-45-879I1_809_2496.Png": 0.82470703125,
    "2018-05-05-19-43-45-879I1_809_2624.Png": 0.926513671875,
    "2018-05-05-19-43-45-879I1_937_1472.Png": 0.31591796875,
    "2018-05-05-19-43-45-879I1_937_1600.Png": 0.43408203125,
    "2018-05-05-19-43-45-879I1_937_1728.Png": 0.1201171875,
    "2018-05-05-19-43-45-879I1_937_1856.Png": 0.63720703125,
    "2018-05-05-19-43-45-879I1_937_1984.Png": 1.0,
    "2018-05-05-19-43-45-879I1_937_2112.Png": 1.0,
    "2018-05-05-19-43-45-879I1_937_2240.Png": 1.0,
    "2018-05-05-19-43-45-879I1_937_2368.Png": 1.0,
    "2018-05-05-19-43-45-879I1_937_2496.Png": 0.94091796875,
    "2018-05-05-19-43-45-879I1_937_2624.Png": 0.862548828125,
    "2018-05-20-09-43-54-001I1_1063_1600.Png": 0.947265625,
    "2018-05-20-09-43-54-001I1_1063_1728.Png": 0.94921875,
    "2018-05-20-09-43-54-001I1_1063_1856.Png": 1.0,
    "2018-05-20-09-43-54-001I1_1063_1984.Png": 1.0,
    "2018-05-20-09-43-54-001I1_1063_2112.Png": 1.0,
    "2018-05-20-09-43-54-001I1_1063_2240.Png": 0.9775390625,
    "2018-05-20-09-43-54-001I1_1063_2368.Png": 1.0,
    "2018-05-20-09-43-54-001I1_1063_2496.Png": 0.919921875,
    "2018-05-20-09-43-54-001I1_1063_2624.Png": 0.775146484375,
    "2018-05-20-09-43-54-001I1_1191_1600.Png": 0.939697265625,
    "2018-05-20-09-43-54-001I1_1191_1728.Png": 1.0,
    "2018-05-20-09-43-54-001I1_1191_1856.Png": 1.0,
    "2018-05-20-09-43-54-001I1_1191_1984.Png": 1.0,
    "2018-05-20-09-43-54-001I1_1191_2112.Png": 1.0,
    "2018-05-20-09-43-54-001I1_1191_2240.Png": 1.0,
    "2018-05-20-09-43-54-001I1_1191_2368.Png": 0.994140625,
    "2018-05-20-09-43-54-001I1_1191_2496.Png": 0.694091796875,
    "2018-05-20-09-43-54-001I1_1191_2624.Png": 0.113525390625,
    "2018-05-20-09-43-54-001I1_1319_1600.Png": 0.820068359375,
    "2018-05-20-09-43-54-001I1_1319_1728.Png": 1.0,
    "2018-05-20-09-43-54-001I1_1319_1856.Png": 1.0,
    "2018-05-20-09-43-54-001I1_1319_1984.Png": 1.0,
    "2018-05-20-09-43-54-001I1_1319_2112.Png": 1.0,
    "2018-05-20-09-43-54-001I1_1319_2240.Png": 1.0,
    "2018-05-20-09-43-54-001I1_1319_2368.Png": 0.9365234375,
    "2018-05-20-09-43-54-001I1_1319_2496.Png": 0.423095703125,
    "2018-05-20-09-43-54-001I1_1447_1472.Png": 0.72314453125,
    "2018-05-20-09-43-54-001I1_1447_1600.Png": 1.0,
    "2018-05-20-09-43-54-001I1_1447_1728.Png": 1.0,
    "2018-05-20-09-43-54-001I1_1447_1856.Png": 1.0,
    "2018-05-20-09-43-54-001I1_1447_1984.Png": 1.0,
    "2018-05-20-09-43-54-001I1_1447_2112.Png": 1.0,
    "2018-05-20-09-43-54-001I1_1447_2240.Png": 1.0,
    "2018-05-20-09-43-54-001I1_1447_2368.Png": 0.6787109375,
    "2018-05-20-09-43-54-001I1_1575_1472.Png": 0.310791015625,
    "2018-05-20-09-43-54-001I1_1575_1600.Png": 0.474609375,
    "2018-05-20-09-43-54-001I1_1575_1728.Png": 0.794189453125,
    "2018-05-20-09-43-54-001I1_1575_1856.Png": 0.576171875,
    "2018-05-20-09-43-54-001I1_1575_1984.Png": 0.6240234375,
    "2018-05-20-09-43-54-001I1_1575_2112.Png": 0.913818359375,
    "2018-05-20-09-43-54-001I1_1575_2240.Png": 0.959716796875,
    "2018-05-20-09-43-54-001I1_1575_2368.Png": 0.6806640625,
    "2018-05-20-09-43-54-001I1_167_2112.Png": 0.23291015625,
    "2018-05-20-09-43-54-001I1_167_2240.Png": 0.498046875,
    "2018-05-20-09-43-54-001I1_167_2368.Png": 0.501220703125,
    "2018-05-20-09-43-54-001I1_1703_1472.Png": 0.176513671875,
    "2018-05-20-09-43-54-001I1_1703_1600.Png": 0.787109375,
    "2018-05-20-09-43-54-001I1_1703_1728.Png": 0.770263671875,
    "2018-05-20-09-43-54-001I1_1703_1856.Png": 0.20654296875,
    "2018-05-20-09-43-54-001I1_1703_2112.Png": 0.374267578125,
    "2018-05-20-09-43-54-001I1_1703_2240.Png": 0.36083984375,
    "2018-05-20-09-43-54-001I1_1831_1600.Png": 0.1826171875,
    "2018-05-20-09-43-54-001I1_1831_1728.Png": 0.5537109375,
    "2018-05-20-09-43-54-001I1_1831_1856.Png": 0.29345703125,
    "2018-05-20-09-43-54-001I1_295_1600.Png": 0.92626953125,
    "2018-05-20-09-43-54-001I1_295_1728.Png": 0.858642578125,
    "2018-05-20-09-43-54-001I1_295_1856.Png": 0.1240234375,
    "2018-05-20-09-43-54-001I1_295_2112.Png": 0.7333984375,
    "2018-05-20-09-43-54-001I1_295_2240.Png": 0.9794921875,
    "2018-05-20-09-43-54-001I1_295_2368.Png": 0.73193359375,
    "2018-05-20-09-43-54-001I1_423_1600.Png": 0.766845703125,
    "2018-05-20-09-43-54-001I1_423_1728.Png": 0.99951171875,
    "2018-05-20-09-43-54-001I1_423_1856.Png": 0.732421875,
    "2018-05-20-09-43-54-001I1_423_1984.Png": 0.211181640625,
    "2018-05-20-09-43-54-001I1_423_2112.Png": 0.84619140625,
    "2018-05-20-09-43-54-001I1_423_2240.Png": 1.0,
    "2018-05-20-09-43-54-001I1_423_2368.Png": 0.941650390625,
    "2018-05-20-09-43-54-001I1_423_2496.Png": 0.4345703125,
    "2018-05-20-09-43-54-001I1_551_1472.Png": 0.1611328125,
    "2018-05-20-09-43-54-001I1_551_1600.Png": 0.524658203125,
    "2018-05-20-09-43-54-001I1_551_1728.Png": 1.0,
    "2018-05-20-09-43-54-001I1_551_1856.Png": 0.9599609375,
    "2018-05-20-09-43-54-001I1_551_1984.Png": 0.606201171875,
    "2018-05-20-09-43-54-001I1_551_2112.Png": 0.9794921875,
    "2018-05-20-09-43-54-001I1_551_2240.Png": 1.0,
    "2018-05-20-09-43-54-001I1_551_2368.Png": 1.0,
    "2018-05-20-09-43-54-001I1_551_2496.Png": 1.0,
    "2018-05-20-09-43-54-001I1_551_2624.Png": 0.75390625,
    "2018-05-20-09-43-54-001I1_679_1472.Png": 0.69775390625,
    "2018-05-20-09-43-54-001I1_679_1600.Png": 0.9814453125,
    "2018-05-20-09-43-54-001I1_679_1728.Png": 1.0,
    "2018-05-20-09-43-54-001I1_679_1856.Png": 1.0,
    "2018-05-20-09-43-54-001I1_679_1984.Png": 1.0,
    "2018-05-20-09-43-54-001I1_679_2112.Png": 1.0,
    "2018-05-20-09-43-54-001I1_679_2240.Png": 1.0,
    "2018-05-20-09-43-54-001I1_679_2368.Png": 1.0,
    "2018-05-20-09-43-54-001I1_679_2496.Png": 1.0,
    "2018-05-20-09-43-54-001I1_679_2624.Png": 1.0,
    "2018-05-20-09-43-54-001I1_807_1472.Png": 0.634033203125,
    "2018-05-20-09-43-54-001I1_807_1600.Png": 0.9345703125,
    "2018-05-20-09-43-54-001I1_807_1728.Png": 1.0,
    "2018-05-20-09-43-54-001I1_807_1856.Png": 1.0,
    "2018-05-20-09-43-54-001I1_807_1984.Png": 1.0,
    "2018-05-20-09-43-54-001I1_807_2112.Png": 1.0,
    "2018-05-20-09-43-54-001I1_807_2240.Png": 1.0,
    "2018-05-20-09-43-54-001I1_807_2368.Png": 1.0,
    "2018-05-20-09-43-54-001I1_807_2496.Png": 0.915771484375,
    "2018-05-20-09-43-54-001I1_807_2624.Png": 0.996337890625,
    "2018-05-20-09-43-54-001I1_935_1472.Png": 0.361328125,
    "2018-05-20-09-43-54-001I1_935_1600.Png": 0.970703125,
    "2018-05-20-09-43-54-001I1_935_1728.Png": 1.0,
    "2018-05-20-09-43-54-001I1_935_1856.Png": 1.0,
    "2018-05-20-09-43-54-001I1_935_1984.Png": 1.0,
    "2018-05-20-09-43-54-001I1_935_2112.Png": 1.0,
    "2018-05-20-09-43-54-001I1_935_2240.Png": 0.9462890625,
    "2018-05-20-09-43-54-001I1_935_2368.Png": 1.0,
    "2018-05-20-09-43-54-001I1_935_2496.Png": 0.971923828125,
    "2018-05-20-09-43-54-001I1_935_2624.Png": 0.909912109375,
    "2018-05-26-22-05-56-181I1_1052_0.Png": 0.7646484375,
    "2018-05-26-22-05-56-181I1_1052_1024.Png": 0.595703125,
    "2018-05-26-22-05-56-181I1_1052_128.Png": 0.96484375,
    "2018-05-26-22-05-56-181I1_1052_256.Png": 1.0,
    "2018-05-26-22-05-56-181I1_1052_384.Png": 1.0,
    "2018-05-26-22-05-56-181I1_1052_512.Png": 1.0,
    "2018-05-26-22-05-56-181I1_1052_640.Png": 0.9814453125,
    "2018-05-26-22-05-56-181I1_1052_768.Png": 0.9814453125,
    "2018-05-26-22-05-56-181I1_1052_896.Png": 0.9638671875,
    "2018-05-26-22-05-56-181I1_1180_0.Png": 0.9287109375,
    "2018-05-26-22-05-56-181I1_1180_1024.Png": 0.185546875,
    "2018-05-26-22-05-56-181I1_1180_128.Png": 0.873046875,
    "2018-05-26-22-05-56-181I1_1180_256.Png": 1.0,
    "2018-05-26-22-05-56-181I1_1180_384.Png": 1.0,
    "2018-05-26-22-05-56-181I1_1180_512.Png": 1.0,
    "2018-05-26-22-05-56-181I1_1180_640.Png": 0.98046875,
    "2018-05-26-22-05-56-181I1_1180_768.Png": 0.98828125,
    "2018-05-26-22-05-56-181I1_1180_896.Png": 0.8671875,
    "2018-05-26-22-05-56-181I1_1308_0.Png": 0.9951171875,
    "2018-05-26-22-05-56-181I1_1308_128.Png": 1.0,
    "2018-05-26-22-05-56-181I1_1308_256.Png": 1.0,
    "2018-05-26-22-05-56-181I1_1308_384.Png": 1.0,
    "2018-05-26-22-05-56-181I1_1308_512.Png": 1.0,
    "2018-05-26-22-05-56-181I1_1308_640.Png": 1.0,
    "2018-05-26-22-05-56-181I1_1308_768.Png": 1.0,
    "2018-05-26-22-05-56-181I1_1308_896.Png": 0.7900390625,
    "2018-05-26-22-05-56-181I1_1436_0.Png": 0.857421875,
    "2018-05-26-22-05-56-181I1_1436_128.Png": 1.0,
    "2018-05-26-22-05-56-181I1_1436_256.Png": 1.0,
    "2018-05-26-22-05-56-181I1_1436_384.Png": 1.0,
    "2018-05-26-22-05-56-181I1_1436_512.Png": 1.0,
    "2018-05-26-22-05-56-181I1_1436_640.Png": 1.0,
    "2018-05-26-22-05-56-181I1_1436_768.Png": 1.0,
    "2018-05-26-22-05-56-181I1_1436_896.Png": 0.4990234375,
    "2018-05-26-22-05-56-181I1_1564_0.Png": 0.6669921875,
    "2018-05-26-22-05-56-181I1_1564_128.Png": 1.0,
    "2018-05-26-22-05-56-181I1_1564_256.Png": 1.0,
    "2018-05-26-22-05-56-181I1_1564_384.Png": 1.0,
    "2018-05-26-22-05-56-181I1_1564_512.Png": 1.0,
    "2018-05-26-22-05-56-181I1_1564_640.Png": 1.0,
    "2018-05-26-22-05-56-181I1_1564_768.Png": 1.0,
    "2018-05-26-22-05-56-181I1_1564_896.Png": 0.6259765625,
    "2018-05-26-22-05-56-181I1_156_384.Png": 0.109375,
    "2018-05-26-22-05-56-181I1_156_512.Png": 0.2333984375,
    "2018-05-26-22-05-56-181I1_156_640.Png": 0.2373046875,
    "2018-05-26-22-05-56-181I1_1692_0.Png": 0.8916015625,
    "2018-05-26-22-05-56-181I1_1692_128.Png": 0.84375,
    "2018-05-26-22-05-56-181I1_1692_256.Png": 1.0,
    "2018-05-26-22-05-56-181I1_1692_384.Png": 1.0,
    "2018-05-26-22-05-56-181I1_1692_512.Png": 1.0,
    "2018-05-26-22-05-56-181I1_1692_640.Png": 0.9521484375,
    "2018-05-26-22-05-56-181I1_1692_768.Png": 0.7294921875,
    "2018-05-26-22-05-56-181I1_1820_0.Png": 0.310546875,
    "2018-05-26-22-05-56-181I1_1820_128.Png": 0.8486328125,
    "2018-05-26-22-05-56-181I1_1820_256.Png": 0.8818359375,
    "2018-05-26-22-05-56-181I1_1820_384.Png": 0.8564453125,
    "2018-05-26-22-05-56-181I1_1820_512.Png": 0.5439453125,
    "2018-05-26-22-05-56-181I1_1820_640.Png": 0.314453125,
    "2018-05-26-22-05-56-181I1_1820_768.Png": 0.3720703125,
    "2018-05-26-22-05-56-181I1_1948_0.Png": 0.712890625,
    "2018-05-26-22-05-56-181I1_1948_128.Png": 0.962890625,
    "2018-05-26-22-05-56-181I1_1948_256.Png": 1.0,
    "2018-05-26-22-05-56-181I1_1948_384.Png": 0.80078125,
    "2018-05-26-22-05-56-181I1_2076_0.Png": 0.734375,
    "2018-05-26-22-05-56-181I1_2076_128.Png": 0.525390625,
    "2018-05-26-22-05-56-181I1_2076_256.Png": 0.7685546875,
    "2018-05-26-22-05-56-181I1_2076_384.Png": 0.4384765625,
    "2018-05-26-22-05-56-181I1_284_0.Png": 0.5927734375,
    "2018-05-26-22-05-56-181I1_284_384.Png": 0.576171875,
    "2018-05-26-22-05-56-181I1_284_512.Png": 0.9912109375,
    "2018-05-26-22-05-56-181I1_284_640.Png": 0.8037109375,
    "2018-05-26-22-05-56-181I1_412_0.Png": 0.9365234375,
    "2018-05-26-22-05-56-181I1_412_128.Png": 0.619140625,
    "2018-05-26-22-05-56-181I1_412_384.Png": 0.564453125,
    "2018-05-26-22-05-56-181I1_412_512.Png": 0.9931640625,
    "2018-05-26-22-05-56-181I1_412_640.Png": 0.9853515625,
    "2018-05-26-22-05-56-181I1_412_768.Png": 0.3232421875,
    "2018-05-26-22-05-56-181I1_412_896.Png": 0.1181640625,
    "2018-05-26-22-05-56-181I1_540_0.Png": 0.96875,
    "2018-05-26-22-05-56-181I1_540_1024.Png": 0.484375,
    "2018-05-26-22-05-56-181I1_540_1152.Png": 0.1796875,
    "2018-05-26-22-05-56-181I1_540_128.Png": 0.9912109375,
    "2018-05-26-22-05-56-181I1_540_256.Png": 0.33984375,
    "2018-05-26-22-05-56-181I1_540_384.Png": 0.658203125,
    "2018-05-26-22-05-56-181I1_540_512.Png": 0.98046875,
    "2018-05-26-22-05-56-181I1_540_640.Png": 0.970703125,
    "2018-05-26-22-05-56-181I1_540_768.Png": 0.962890625,
    "2018-05-26-22-05-56-181I1_540_896.Png": 0.7314453125,
    "2018-05-26-22-05-56-181I1_668_0.Png": 0.96875,
    "2018-05-26-22-05-56-181I1_668_1024.Png": 0.921875,
    "2018-05-26-22-05-56-181I1_668_1152.Png": 0.53515625,
    "2018-05-26-22-05-56-181I1_668_128.Png": 0.916015625,
    "2018-05-26-22-05-56-181I1_668_256.Png": 0.8271484375,
    "2018-05-26-22-05-56-181I1_668_384.Png": 0.9609375,
    "2018-05-26-22-05-56-181I1_668_512.Png": 1.0,
    "2018-05-26-22-05-56-181I1_668_640.Png": 1.0,
    "2018-05-26-22-05-56-181I1_668_768.Png": 1.0,
    "2018-05-26-22-05-56-181I1_668_896.Png": 0.9697265625,
    "2018-05-26-22-05-56-181I1_796_0.Png": 0.76171875,
    "2018-05-26-22-05-56-181I1_796_1024.Png": 0.978515625,
    "2018-05-26-22-05-56-181I1_796_1152.Png": 0.37890625,
    "2018-05-26-22-05-56-181I1_796_128.Png": 0.994140625,
    "2018-05-26-22-05-56-181I1_796_256.Png": 1.0,
    "2018-05-26-22-05-56-181I1_796_384.Png": 1.0,
    "2018-05-26-22-05-56-181I1_796_512.Png": 1.0,
    "2018-05-26-22-05-56-181I1_796_640.Png": 1.0,
    "2018-05-26-22-05-56-181I1_796_768.Png": 1.0,
    "2018-05-26-22-05-56-181I1_796_896.Png": 0.908203125,
    "2018-05-26-22-05-56-181I1_924_0.Png": 0.853515625,
    "2018-05-26-22-05-56-181I1_924_1024.Png": 0.814453125,
    "2018-05-26-22-05-56-181I1_924_1152.Png": 0.220703125,
    "2018-05-26-22-05-56-181I1_924_128.Png": 1.0,
    "2018-05-26-22-05-56-181I1_924_256.Png": 1.0,
    "2018-05-26-22-05-56-181I1_924_384.Png": 1.0,
    "2018-05-26-22-05-56-181I1_924_512.Png": 1.0,
    "2018-05-26-22-05-56-181I1_924_640.Png": 0.9921875,
    "2018-05-26-22-05-56-181I1_924_768.Png": 0.947265625,
    "2018-05-26-22-05-56-181I1_924_896.Png": 0.8701171875,
    "2018-06-07-03-32-52-514I1_1067_1600.Png": 0.424072265625,
    "2018-06-07-03-32-52-514I1_1067_1728.Png": 1.0,
    "2018-06-07-03-32-52-514I1_1067_1856.Png": 1.0,
    "2018-06-07-03-32-52-514I1_1067_1984.Png": 1.0,
    "2018-06-07-03-32-52-514I1_1067_2112.Png": 1.0,
    "2018-06-07-03-32-52-514I1_1067_2240.Png": 1.0,
    "2018-06-07-03-32-52-514I1_1067_2368.Png": 1.0,
    "2018-06-07-03-32-52-514I1_1067_2496.Png": 1.0,
    "2018-06-07-03-32-52-514I1_1067_2624.Png": 1.0,
    "2018-06-07-03-32-52-514I1_1195_1600.Png": 0.45947265625,
    "2018-06-07-03-32-52-514I1_1195_1728.Png": 1.0,
    "2018-06-07-03-32-52-514I1_1195_1856.Png": 1.0,
    "2018-06-07-03-32-52-514I1_1195_1984.Png": 1.0,
    "2018-06-07-03-32-52-514I1_1195_2112.Png": 1.0,
    "2018-06-07-03-32-52-514I1_1195_2240.Png": 1.0,
    "2018-06-07-03-32-52-514I1_1195_2368.Png": 1.0,
    "2018-06-07-03-32-52-514I1_1195_2496.Png": 1.0,
    "2018-06-07-03-32-52-514I1_1195_2624.Png": 0.837158203125,
    "2018-06-07-03-32-52-514I1_1323_1600.Png": 0.354736328125,
    "2018-06-07-03-32-52-514I1_1323_1728.Png": 1.0,
    "2018-06-07-03-32-52-514I1_1323_1856.Png": 1.0,
    "2018-06-07-03-32-52-514I1_1323_1984.Png": 1.0,
    "2018-06-07-03-32-52-514I1_1323_2112.Png": 1.0,
    "2018-06-07-03-32-52-514I1_1323_2240.Png": 1.0,
    "2018-06-07-03-32-52-514I1_1323_2368.Png": 1.0,
    "2018-06-07-03-32-52-514I1_1323_2496.Png": 1.0,
    "2018-06-07-03-32-52-514I1_1323_2624.Png": 0.41796875,
    "2018-06-07-03-32-52-514I1_1451_1472.Png": 0.2763671875,
    "2018-06-07-03-32-52-514I1_1451_1600.Png": 0.984130859375,
    "2018-06-07-03-32-52-514I1_1451_1728.Png": 1.0,
    "2018-06-07-03-32-52-514I1_1451_1856.Png": 1.0,
    "2018-06-07-03-32-52-514I1_1451_1984.Png": 1.0,
    "2018-06-07-03-32-52-514I1_1451_2112.Png": 1.0,
    "2018-06-07-03-32-52-514I1_1451_2240.Png": 1.0,
    "2018-06-07-03-32-52-514I1_1451_2368.Png": 1.0,
    "2018-06-07-03-32-52-514I1_1451_2496.Png": 0.7255859375,
    "2018-06-07-03-32-52-514I1_1579_1472.Png": 0.166015625,
    "2018-06-07-03-32-52-514I1_1579_1600.Png": 0.370361328125,
    "2018-06-07-03-32-52-514I1_1579_1728.Png": 0.775634765625,
    "2018-06-07-03-32-52-514I1_1579_1856.Png": 0.9931640625,
    "2018-06-07-03-32-52-514I1_1579_1984.Png": 1.0,
    "2018-06-07-03-32-52-514I1_1579_2112.Png": 0.994873046875,
    "2018-06-07-03-32-52-514I1_1579_2240.Png": 1.0,
    "2018-06-07-03-32-52-514I1_1579_2368.Png": 0.999267578125,
    "2018-06-07-03-32-52-514I1_1579_2496.Png": 0.6396484375,
    "2018-06-07-03-32-52-514I1_1707_1600.Png": 0.23193359375,
    "2018-06-07-03-32-52-514I1_1707_1728.Png": 0.841552734375,
    "2018-06-07-03-32-52-514I1_1707_1856.Png": 1.0,
    "2018-06-07-03-32-52-514I1_1707_1984.Png": 0.62109375,
    "2018-06-07-03-32-52-514I1_1707_2112.Png": 0.428955078125,
    "2018-06-07-03-32-52-514I1_1707_2240.Png": 0.776123046875,
    "2018-06-07-03-32-52-514I1_1707_2368.Png": 0.295654296875,
    "2018-06-07-03-32-52-514I1_1707_2496.Png": 0.1455078125,
    "2018-06-07-03-32-52-514I1_171_1728.Png": 0.1552734375,
    "2018-06-07-03-32-52-514I1_171_1856.Png": 0.19091796875,
    "2018-06-07-03-32-52-514I1_171_2240.Png": 0.460693359375,
    "2018-06-07-03-32-52-514I1_171_2368.Png": 0.599609375,
    "2018-06-07-03-32-52-514I1_171_2496.Png": 0.67578125,
    "2018-06-07-03-32-52-514I1_1835_1600.Png": 0.114501953125,
    "2018-06-07-03-32-52-514I1_1835_1728.Png": 0.3818359375,
    "2018-06-07-03-32-52-514I1_1835_1856.Png": 0.7353515625,
    "2018-06-07-03-32-52-514I1_1835_1984.Png": 0.234375,
    "2018-06-07-03-32-52-514I1_1835_2240.Png": 0.126220703125,
    "2018-06-07-03-32-52-514I1_299_1600.Png": 0.160400390625,
    "2018-06-07-03-32-52-514I1_299_1728.Png": 1.0,
    "2018-06-07-03-32-52-514I1_299_1856.Png": 0.97607421875,
    "2018-06-07-03-32-52-514I1_299_1984.Png": 0.129150390625,
    "2018-06-07-03-32-52-514I1_299_2112.Png": 0.181640625,
    "2018-06-07-03-32-52-514I1_299_2240.Png": 0.995361328125,
    "2018-06-07-03-32-52-514I1_299_2368.Png": 1.0,
    "2018-06-07-03-32-52-514I1_299_2496.Png": 0.743408203125,
    "2018-06-07-03-32-52-514I1_427_1728.Png": 0.930419921875,
    "2018-06-07-03-32-52-514I1_427_1856.Png": 1.0,
    "2018-06-07-03-32-52-514I1_427_1984.Png": 0.55810546875,
    "2018-06-07-03-32-52-514I1_427_2112.Png": 0.509033203125,
    "2018-06-07-03-32-52-514I1_427_2240.Png": 0.9892578125,
    "2018-06-07-03-32-52-514I1_427_2368.Png": 1.0,
    "2018-06-07-03-32-52-514I1_427_2496.Png": 0.987060546875,
    "2018-06-07-03-32-52-514I1_427_2624.Png": 0.5791015625,
    "2018-06-07-03-32-52-514I1_555_1600.Png": 0.2587890625,
    "2018-06-07-03-32-52-514I1_555_1728.Png": 0.83447265625,
    "2018-06-07-03-32-52-514I1_555_1856.Png": 1.0,
    "2018-06-07-03-32-52-514I1_555_1984.Png": 0.955322265625,
    "2018-06-07-03-32-52-514I1_555_2112.Png": 0.814697265625,
    "2018-06-07-03-32-52-514I1_555_2240.Png": 1.0,
    "2018-06-07-03-32-52-514I1_555_2368.Png": 1.0,
    "2018-06-07-03-32-52-514I1_555_2496.Png": 1.0,
    "2018-06-07-03-32-52-514I1_555_2624.Png": 1.0,
    "2018-06-07-03-32-52-514I1_683_1600.Png": 0.981689453125,
    "2018-06-07-03-32-52-514I1_683_1728.Png": 0.999755859375,
    "2018-06-07-03-32-52-514I1_683_1856.Png": 1.0,
    "2018-06-07-03-32-52-514I1_683_1984.Png": 0.9833984375,
    "2018-06-07-03-32-52-514I1_683_2112.Png": 1.0,
    "2018-06-07-03-32-52-514I1_683_2240.Png": 1.0,
    "2018-06-07-03-32-52-514I1_683_2368.Png": 1.0,
    "2018-06-07-03-32-52-514I1_683_2496.Png": 1.0,
    "2018-06-07-03-32-52-514I1_683_2624.Png": 1.0,
    "2018-06-07-03-32-52-514I1_811_1600.Png": 0.949462890625,
    "2018-06-07-03-32-52-514I1_811_1728.Png": 1.0,
    "2018-06-07-03-32-52-514I1_811_1856.Png": 1.0,
    "2018-06-07-03-32-52-514I1_811_1984.Png": 1.0,
    "2018-06-07-03-32-52-514I1_811_2112.Png": 1.0,
    "2018-06-07-03-32-52-514I1_811_2240.Png": 1.0,
    "2018-06-07-03-32-52-514I1_811_2368.Png": 1.0,
    "2018-06-07-03-32-52-514I1_811_2496.Png": 1.0,
    "2018-06-07-03-32-52-514I1_811_2624.Png": 1.0,
    "2018-06-07-03-32-52-514I1_939_1600.Png": 0.693115234375,
    "2018-06-07-03-32-52-514I1_939_1728.Png": 0.9794921875,
    "2018-06-07-03-32-52-514I1_939_1856.Png": 1.0,
    "2018-06-07-03-32-52-514I1_939_1984.Png": 1.0,
    "2018-06-07-03-32-52-514I1_939_2112.Png": 1.0,
    "2018-06-07-03-32-52-514I1_939_2240.Png": 1.0,
    "2018-06-07-03-32-52-514I1_939_2368.Png": 1.0,
    "2018-06-07-03-32-52-514I1_939_2496.Png": 1.0,
    "2018-06-07-03-32-52-514I1_939_2624.Png": 1.0
}
