# Supplementary material for: A data science approach for multi-sensor marine observatory data monitoring cold water corals (Paragorgia arborea) in two campaigns
Source: PLoS One. 2023 Jul 19;18(7):e0282723. doi: 10.1371/journal.pone.0282723 (PMC10355400; doi:10.1371/journal.pone.0282723)
Supplement: S3 Data — Class labels for patches, weights for patches computed from ground truth masks, imagewise ground truth polyp states, patch extraction regions, and region sizes. (XZ) [file pone.0282723.s017.xz › S3_Data/Gamma_1_red/training-ratios.json]

{
    "2017-11-22-21-20-12-687I1_1051_1024.Png": 0.974609375,
    "2017-11-22-21-20-12-687I1_1051_1152.Png": 0.938232421875,
    "2017-11-22-21-20-12-687I1_1051_1280.Png": 0.9609375,
    "2017-11-22-21-20-12-687I1_1051_1408.Png": 0.8154296875,
    "2017-11-22-21-20-12-687I1_1051_1536.Png": 0.76953125,
    "2017-11-22-21-20-12-687I1_1051_1664.Png": 0.2841796875,
    "2017-11-22-21-20-12-687I1_1051_384.Png": 0.401123046875,
    "2017-11-22-21-20-12-687I1_1051_512.Png": 0.7705078125,
    "2017-11-22-21-20-12-687I1_1051_640.Png": 0.9521484375,
    "2017-11-22-21-20-12-687I1_1051_768.Png": 0.9150390625,
    "2017-11-22-21-20-12-687I1_1051_896.Png": 0.92431640625,
    "2017-11-22-21-20-12-687I1_1179_1024.Png": 0.984375,
    "2017-11-22-21-20-12-687I1_1179_1152.Png": 0.92822265625,
    "2017-11-22-21-20-12-687I1_1179_1280.Png": 0.9609375,
    "2017-11-22-21-20-12-687I1_1179_1408.Png": 0.885986328125,
    "2017-11-22-21-20-12-687I1_1179_1536.Png": 0.618408203125,
    "2017-11-22-21-20-12-687I1_1179_384.Png": 0.1318359375,
    "2017-11-22-21-20-12-687I1_1179_512.Png": 0.799072265625,
    "2017-11-22-21-20-12-687I1_1179_640.Png": 0.892333984375,
    "2017-11-22-21-20-12-687I1_1179_768.Png": 0.984375,
    "2017-11-22-21-20-12-687I1_1179_896.Png": 0.94580078125,
    "2017-11-22-21-20-12-687I1_1307_1024.Png": 0.935791015625,
    "2017-11-22-21-20-12-687I1_1307_1152.Png": 0.94775390625,
    "2017-11-22-21-20-12-687I1_1307_128.Png": 0.38623046875,
    "2017-11-22-21-20-12-687I1_1307_1280.Png": 0.935546875,
    "2017-11-22-21-20-12-687I1_1307_1408.Png": 0.81689453125,
    "2017-11-22-21-20-12-687I1_1307_1536.Png": 0.238525390625,
    "2017-11-22-21-20-12-687I1_1307_256.Png": 0.511474609375,
    "2017-11-22-21-20-12-687I1_1307_384.Png": 0.34130859375,
    "2017-11-22-21-20-12-687I1_1307_512.Png": 0.538330078125,
    "2017-11-22-21-20-12-687I1_1307_640.Png": 0.93798828125,
    "2017-11-22-21-20-12-687I1_1307_768.Png": 0.978515625,
    "2017-11-22-21-20-12-687I1_1307_896.Png": 1.0,
    "2017-11-22-21-20-12-687I1_1435_0.Png": 0.513427734375,
    "2017-11-22-21-20-12-687I1_1435_1024.Png": 0.991943359375,
    "2017-11-22-21-20-12-687I1_1435_1152.Png": 1.0,
    "2017-11-22-21-20-12-687I1_1435_128.Png": 0.678466796875,
    "2017-11-22-21-20-12-687I1_1435_1280.Png": 0.941162109375,
    "2017-11-22-21-20-12-687I1_1435_1408.Png": 0.515625,
    "2017-11-22-21-20-12-687I1_1435_256.Png": 0.841064453125,
    "2017-11-22-21-20-12-687I1_1435_384.Png": 0.61279296875,
    "2017-11-22-21-20-12-687I1_1435_512.Png": 0.3662109375,
    "2017-11-22-21-20-12-687I1_1435_640.Png": 0.981689453125,
    "2017-11-22-21-20-12-687I1_1435_768.Png": 0.9892578125,
    "2017-11-22-21-20-12-687I1_1435_896.Png": 1.0,
    "2017-11-22-21-20-12-687I1_1563_0.Png": 0.5634765625,
    "2017-11-22-21-20-12-687I1_1563_1024.Png": 1.0,
    "2017-11-22-21-20-12-687I1_1563_1152.Png": 1.0,
    "2017-11-22-21-20-12-687I1_1563_128.Png": 0.47265625,
    "2017-11-22-21-20-12-687I1_1563_1280.Png": 0.896728515625,
    "2017-11-22-21-20-12-687I1_1563_1408.Png": 0.2861328125,
    "2017-11-22-21-20-12-687I1_1563_256.Png": 0.775634765625,
    "2017-11-22-21-20-12-687I1_1563_384.Png": 0.7216796875,
    "2017-11-22-21-20-12-687I1_1563_512.Png": 0.133056640625,
    "2017-11-22-21-20-12-687I1_1563_640.Png": 0.984375,
    "2017-11-22-21-20-12-687I1_1563_768.Png": 0.940185546875,
    "2017-11-22-21-20-12-687I1_1563_896.Png": 0.92041015625,
    "2017-11-22-21-20-12-687I1_1691_1024.Png": 1.0,
    "2017-11-22-21-20-12-687I1_1691_1152.Png": 1.0,
    "2017-11-22-21-20-12-687I1_1691_1280.Png": 0.985595703125,
    "2017-11-22-21-20-12-687I1_1691_1408.Png": 0.20556640625,
    "2017-11-22-21-20-12-687I1_1691_256.Png": 0.2900390625,
    "2017-11-22-21-20-12-687I1_1691_384.Png": 0.48828125,
    "2017-11-22-21-20-12-687I1_1691_512.Png": 0.437744140625,
    "2017-11-22-21-20-12-687I1_1691_640.Png": 0.91552734375,
    "2017-11-22-21-20-12-687I1_1691_768.Png": 0.993408203125,
    "2017-11-22-21-20-12-687I1_1691_896.Png": 0.98193359375,
    "2017-11-22-21-20-12-687I1_1819_0.Png": 0.80078125,
    "2017-11-22-21-20-12-687I1_1819_1024.Png": 1.0,
    "2017-11-22-21-20-12-687I1_1819_1152.Png": 0.970458984375,
    "2017-11-22-21-20-12-687I1_1819_128.Png": 0.472412109375,
    "2017-11-22-21-20-12-687I1_1819_1280.Png": 0.575927734375,
    "2017-11-22-21-20-12-687I1_1819_1408.Png": 0.1904296875,
    "2017-11-22-21-20-12-687I1_1819_384.Png": 0.4443359375,
    "2017-11-22-21-20-12-687I1_1819_512.Png": 0.78125,
    "2017-11-22-21-20-12-687I1_1819_640.Png": 0.408935546875,
    "2017-11-22-21-20-12-687I1_1819_768.Png": 0.96923828125,
    "2017-11-22-21-20-12-687I1_1819_896.Png": 1.0,
    "2017-11-22-21-20-12-687I1_1947_1024.Png": 0.5615234375,
    "2017-11-22-21-20-12-687I1_1947_1152.Png": 0.378173828125,
    "2017-11-22-21-20-12-687I1_1947_1280.Png": 0.1591796875,
    "2017-11-22-21-20-12-687I1_1947_512.Png": 0.13232421875,
    "2017-11-22-21-20-12-687I1_1947_640.Png": 0.5302734375,
    "2017-11-22-21-20-12-687I1_1947_768.Png": 0.5634765625,
    "2017-11-22-21-20-12-687I1_1947_896.Png": 0.787109375,
    "2017-11-22-21-20-12-687I1_2075_512.Png": 0.5712890625,
    "2017-11-22-21-20-12-687I1_2075_640.Png": 0.850830078125,
    "2017-11-22-21-20-12-687I1_2075_768.Png": 0.95166015625,
    "2017-11-22-21-20-12-687I1_2075_896.Png": 0.445068359375,
    "2017-11-22-21-20-12-687I1_411_1024.Png": 0.3603515625,
    "2017-11-22-21-20-12-687I1_411_1152.Png": 0.7607421875,
    "2017-11-22-21-20-12-687I1_411_1280.Png": 0.17724609375,
    "2017-11-22-21-20-12-687I1_411_512.Png": 0.239501953125,
    "2017-11-22-21-20-12-687I1_411_640.Png": 0.15966796875,
    "2017-11-22-21-20-12-687I1_539_1024.Png": 0.8447265625,
    "2017-11-22-21-20-12-687I1_539_1152.Png": 0.9814453125,
    "2017-11-22-21-20-12-687I1_539_1280.Png": 0.3623046875,
    "2017-11-22-21-20-12-687I1_539_512.Png": 0.8876953125,
    "2017-11-22-21-20-12-687I1_539_640.Png": 0.79296875,
    "2017-11-22-21-20-12-687I1_539_768.Png": 0.147705078125,
    "2017-11-22-21-20-12-687I1_667_1024.Png": 0.955078125,
    "2017-11-22-21-20-12-687I1_667_1152.Png": 0.9765625,
    "2017-11-22-21-20-12-687I1_667_1280.Png": 0.75537109375,
    "2017-11-22-21-20-12-687I1_667_1408.Png": 0.385009765625,
    "2017-11-22-21-20-12-687I1_667_512.Png": 0.4697265625,
    "2017-11-22-21-20-12-687I1_667_640.Png": 0.91552734375,
    "2017-11-22-21-20-12-687I1_667_768.Png": 0.8330078125,
    "2017-11-22-21-20-12-687I1_667_896.Png": 0.1298828125,
    "2017-11-22-21-20-12-687I1_795_1024.Png": 0.93310546875,
    "2017-11-22-21-20-12-687I1_795_1152.Png": 1.0,
    "2017-11-22-21-20-12-687I1_795_1280.Png": 1.0,
    "2017-11-22-21-20-12-687I1_795_1408.Png": 0.965576171875,
    "2017-11-22-21-20-12-687I1_795_1536.Png": 0.57373046875,
    "2017-11-22-21-20-12-687I1_795_1664.Png": 0.421142578125,
    "2017-11-22-21-20-12-687I1_795_384.Png": 0.234130859375,
    "2017-11-22-21-20-12-687I1_795_512.Png": 0.38671875,
    "2017-11-22-21-20-12-687I1_795_640.Png": 0.928955078125,
    "2017-11-22-21-20-12-687I1_795_768.Png": 0.944091796875,
    "2017-11-22-21-20-12-687I1_795_896.Png": 0.537353515625,
    "2017-11-22-21-20-12-687I1_923_1024.Png": 0.84228515625,
    "2017-11-22-21-20-12-687I1_923_1152.Png": 0.884033203125,
    "2017-11-22-21-20-12-687I1_923_1280.Png": 1.0,
    "2017-11-22-21-20-12-687I1_923_1408.Png": 0.935302734375,
    "2017-11-22-21-20-12-687I1_923_1536.Png": 0.869140625,
    "2017-11-22-21-20-12-687I1_923_1664.Png": 0.454833984375,
    "2017-11-22-21-20-12-687I1_923_384.Png": 0.63427734375,
    "2017-11-22-21-20-12-687I1_923_512.Png": 0.8310546875,
    "2017-11-22-21-20-12-687I1_923_640.Png": 0.950927734375,
    "2017-11-22-21-20-12-687I1_923_768.Png": 0.9931640625,
    "2017-11-22-21-20-12-687I1_923_896.Png": 0.928466796875,
    "2017-11-25-17-27-50-202I1_1052_1024.Png": 0.9912109375,
    "2017-11-25-17-27-50-202I1_1052_1152.Png": 0.970703125,
    "2017-11-25-17-27-50-202I1_1052_1280.Png": 0.9775390625,
    "2017-11-25-17-27-50-202I1_1052_1408.Png": 0.8916015625,
    "2017-11-25-17-27-50-202I1_1052_1536.Png": 0.89453125,
    "2017-11-25-17-27-50-202I1_1052_1664.Png": 0.314453125,
    "2017-11-25-17-27-50-202I1_1052_384.Png": 0.5458984375,
    "2017-11-25-17-27-50-202I1_1052_512.Png": 0.8603515625,
    "2017-11-25-17-27-50-202I1_1052_640.Png": 0.9931640625,
    "2017-11-25-17-27-50-202I1_1052_768.Png": 1.0,
    "2017-11-25-17-27-50-202I1_1052_896.Png": 1.0,
    "2017-11-25-17-27-50-202I1_1180_1024.Png": 1.0,
    "2017-11-25-17-27-50-202I1_1180_1152.Png": 1.0,
    "2017-11-25-17-27-50-202I1_1180_1280.Png": 0.9287109375,
    "2017-11-25-17-27-50-202I1_1180_1408.Png": 0.9306640625,
    "2017-11-25-17-27-50-202I1_1180_1536.Png": 0.73046875,
    "2017-11-25-17-27-50-202I1_1180_384.Png": 0.2646484375,
    "2017-11-25-17-27-50-202I1_1180_512.Png": 0.908203125,
    "2017-11-25-17-27-50-202I1_1180_640.Png": 0.9560546875,
    "2017-11-25-17-27-50-202I1_1180_768.Png": 0.9873046875,
    "2017-11-25-17-27-50-202I1_1180_896.Png": 0.9853515625,
    "2017-11-25-17-27-50-202I1_1308_0.Png": 0.1630859375,
    "2017-11-25-17-27-50-202I1_1308_1024.Png": 0.953125,
    "2017-11-25-17-27-50-202I1_1308_1152.Png": 0.9775390625,
    "2017-11-25-17-27-50-202I1_1308_128.Png": 0.6455078125,
    "2017-11-25-17-27-50-202I1_1308_1280.Png": 0.9677734375,
    "2017-11-25-17-27-50-202I1_1308_1408.Png": 0.921875,
    "2017-11-25-17-27-50-202I1_1308_1536.Png": 0.27734375,
    "2017-11-25-17-27-50-202I1_1308_256.Png": 0.7451171875,
    "2017-11-25-17-27-50-202I1_1308_384.Png": 0.4833984375,
    "2017-11-25-17-27-50-202I1_1308_512.Png": 0.6318359375,
    "2017-11-25-17-27-50-202I1_1308_640.Png": 0.9072265625,
    "2017-11-25-17-27-50-202I1_1308_768.Png": 0.986328125,
    "2017-11-25-17-27-50-202I1_1308_896.Png": 1.0,
    "2017-11-25-17-27-50-202I1_1436_0.Png": 0.4619140625,
    "2017-11-25-17-27-50-202I1_1436_1024.Png": 0.9755859375,
    "2017-11-25-17-27-50-202I1_1436_1152.Png": 0.9833984375,
    "2017-11-25-17-27-50-202I1_1436_128.Png": 0.92578125,
    "2017-11-25-17-27-50-202I1_1436_1280.Png": 0.9580078125,
    "2017-11-25-17-27-50-202I1_1436_1408.Png": 0.6708984375,
    "2017-11-25-17-27-50-202I1_1436_256.Png": 0.9462890625,
    "2017-11-25-17-27-50-202I1_1436_384.Png": 0.681640625,
    "2017-11-25-17-27-50-202I1_1436_512.Png": 0.4580078125,
    "2017-11-25-17-27-50-202I1_1436_640.Png": 0.990234375,
    "2017-11-25-17-27-50-202I1_1436_768.Png": 0.9931640625,
    "2017-11-25-17-27-50-202I1_1436_896.Png": 1.0,
    "2017-11-25-17-27-50-202I1_1564_0.Png": 0.4609375,
    "2017-11-25-17-27-50-202I1_1564_1024.Png": 1.0,
    "2017-11-25-17-27-50-202I1_1564_1152.Png": 1.0,
    "2017-11-25-17-27-50-202I1_1564_128.Png": 0.8544921875,
    "2017-11-25-17-27-50-202I1_1564_1280.Png": 0.859375,
    "2017-11-25-17-27-50-202I1_1564_1408.Png": 0.4375,
    "2017-11-25-17-27-50-202I1_1564_256.Png": 0.9638671875,
    "2017-11-25-17-27-50-202I1_1564_384.Png": 0.765625,
    "2017-11-25-17-27-50-202I1_1564_512.Png": 0.2216796875,
    "2017-11-25-17-27-50-202I1_1564_640.Png": 0.9970703125,
    "2017-11-25-17-27-50-202I1_1564_768.Png": 1.0,
    "2017-11-25-17-27-50-202I1_1564_896.Png": 1.0,
    "2017-11-25-17-27-50-202I1_1692_1024.Png": 1.0,
    "2017-11-25-17-27-50-202I1_1692_1152.Png": 0.8681640625,
    "2017-11-25-17-27-50-202I1_1692_128.Png": 0.1748046875,
    "2017-11-25-17-27-50-202I1_1692_1280.Png": 0.9296875,
    "2017-11-25-17-27-50-202I1_1692_1408.Png": 0.2705078125,
    "2017-11-25-17-27-50-202I1_1692_256.Png": 0.1875,
    "2017-11-25-17-27-50-202I1_1692_384.Png": 0.298828125,
    "2017-11-25-17-27-50-202I1_1692_512.Png": 0.5419921875,
    "2017-11-25-17-27-50-202I1_1692_640.Png": 0.9677734375,
    "2017-11-25-17-27-50-202I1_1692_768.Png": 1.0,
    "2017-11-25-17-27-50-202I1_1692_896.Png": 1.0,
    "2017-11-25-17-27-50-202I1_1820_0.Png": 0.580078125,
    "2017-11-25-17-27-50-202I1_1820_1024.Png": 1.0,
    "2017-11-25-17-27-50-202I1_1820_1152.Png": 0.8779296875,
    "2017-11-25-17-27-50-202I1_1820_128.Png": 0.4208984375,
    "2017-11-25-17-27-50-202I1_1820_1280.Png": 0.6123046875,
    "2017-11-25-17-27-50-202I1_1820_1408.Png": 0.2880859375,
    "2017-11-25-17-27-50-202I1_1820_384.Png": 0.4814453125,
    "2017-11-25-17-27-50-202I1_1820_512.Png": 0.8505859375,
    "2017-11-25-17-27-50-202I1_1820_640.Png": 0.49609375,
    "2017-11-25-17-27-50-202I1_1820_768.Png": 0.9794921875,
    "2017-11-25-17-27-50-202I1_1820_896.Png": 1.0,
    "2017-11-25-17-27-50-202I1_1948_1024.Png": 0.5244140625,
    "2017-11-25-17-27-50-202I1_1948_1152.Png": 0.4384765625,
    "2017-11-25-17-27-50-202I1_1948_1280.Png": 0.181640625,
    "2017-11-25-17-27-50-202I1_1948_512.Png": 0.203125,
    "2017-11-25-17-27-50-202I1_1948_640.Png": 0.681640625,
    "2017-11-25-17-27-50-202I1_1948_768.Png": 0.6533203125,
    "2017-11-25-17-27-50-202I1_1948_896.Png": 0.6708984375,
    "2017-11-25-17-27-50-202I1_2076_512.Png": 0.6787109375,
    "2017-11-25-17-27-50-202I1_2076_640.Png": 0.8779296875,
    "2017-11-25-17-27-50-202I1_2076_768.Png": 0.9091796875,
    "2017-11-25-17-27-50-202I1_2076_896.Png": 0.50390625,
    "2017-11-25-17-27-50-202I1_412_1024.Png": 0.56640625,
    "2017-11-25-17-27-50-202I1_412_1152.Png": 0.857421875,
    "2017-11-25-17-27-50-202I1_412_1280.Png": 0.177734375,
    "2017-11-25-17-27-50-202I1_412_512.Png": 0.37890625,
    "2017-11-25-17-27-50-202I1_412_640.Png": 0.2294921875,
    "2017-11-25-17-27-50-202I1_540_1024.Png": 0.958984375,
    "2017-11-25-17-27-50-202I1_540_1152.Png": 0.9892578125,
    "2017-11-25-17-27-50-202I1_540_1280.Png": 0.4111328125,
    "2017-11-25-17-27-50-202I1_540_384.Png": 0.1298828125,
    "2017-11-25-17-27-50-202I1_540_512.Png": 0.9921875,
    "2017-11-25-17-27-50-202I1_540_640.Png": 0.802734375,
    "2017-11-25-17-27-50-202I1_540_768.Png": 0.1298828125,
    "2017-11-25-17-27-50-202I1_540_896.Png": 0.1484375,
    "2017-11-25-17-27-50-202I1_668_1024.Png": 0.994140625,
    "2017-11-25-17-27-50-202I1_668_1152.Png": 1.0,
    "2017-11-25-17-27-50-202I1_668_1280.Png": 0.798828125,
    "2017-11-25-17-27-50-202I1_668_1408.Png": 0.4482421875,
    "2017-11-25-17-27-50-202I1_668_512.Png": 0.638671875,
    "2017-11-25-17-27-50-202I1_668_640.Png": 0.986328125,
    "2017-11-25-17-27-50-202I1_668_768.Png": 0.8369140625,
    "2017-11-25-17-27-50-202I1_668_896.Png": 0.2236328125,
    "2017-11-25-17-27-50-202I1_796_1024.Png": 0.9990234375,
    "2017-11-25-17-27-50-202I1_796_1152.Png": 1.0,
    "2017-11-25-17-27-50-202I1_796_1280.Png": 1.0,
    "2017-11-25-17-27-50-202I1_796_1408.Png": 0.9599609375,
    "2017-11-25-17-27-50-202I1_796_1536.Png": 0.791015625,
    "2017-11-25-17-27-50-202I1_796_1664.Png": 0.4970703125,
    "2017-11-25-17-27-50-202I1_796_384.Png": 0.29296875,
    "2017-11-25-17-27-50-202I1_796_512.Png": 0.5078125,
    "2017-11-25-17-27-50-202I1_796_640.Png": 0.9921875,
    "2017-11-25-17-27-50-202I1_796_768.Png": 0.8349609375,
    "2017-11-25-17-27-50-202I1_796_896.Png": 0.5849609375,
    "2017-11-25-17-27-50-202I1_924_1024.Png": 0.9716796875,
    "2017-11-25-17-27-50-202I1_924_1152.Png": 0.974609375,
    "2017-11-25-17-27-50-202I1_924_1280.Png": 1.0,
    "2017-11-25-17-27-50-202I1_924_1408.Png": 0.974609375,
    "2017-11-25-17-27-50-202I1_924_1536.Png": 0.9833984375,
    "2017-11-25-17-27-50-202I1_924_1664.Png": 0.505859375,
    "2017-11-25-17-27-50-202I1_924_384.Png": 0.7568359375,
    "2017-11-25-17-27-50-202I1_924_512.Png": 0.6650390625,
    "2017-11-25-17-27-50-202I1_924_640.Png": 0.859375,
    "2017-11-25-17-27-50-202I1_924_768.Png": 0.9873046875,
    "2017-11-25-17-27-50-202I1_924_896.Png": 0.98046875,
    "2017-11-27-22-33-36-743I2_1052_1024.Png": 1.0,
    "2017-11-27-22-33-36-743I2_1052_1152.Png": 1.0,
    "2017-11-27-22-33-36-743I2_1052_1280.Png": 1.0,
    "2017-11-27-22-33-36-743I2_1052_1408.Png": 1.0,
    "2017-11-27-22-33-36-743I2_1052_1536.Png": 1.0,
    "2017-11-27-22-33-36-743I2_1052_1664.Png": 0.9326171875,
    "2017-11-27-22-33-36-743I2_1052_1792.Png": 0.2666015625,
    "2017-11-27-22-33-36-743I2_1052_640.Png": 0.88671875,
    "2017-11-27-22-33-36-743I2_1052_768.Png": 0.78125,
    "2017-11-27-22-33-36-743I2_1052_896.Png": 1.0,
    "2017-11-27-22-33-36-743I2_1180_1024.Png": 1.0,
    "2017-11-27-22-33-36-743I2_1180_1152.Png": 1.0,
    "2017-11-27-22-33-36-743I2_1180_1280.Png": 1.0,
    "2017-11-27-22-33-36-743I2_1180_1408.Png": 1.0,
    "2017-11-27-22-33-36-743I2_1180_1536.Png": 0.9091796875,
    "2017-11-27-22-33-36-743I2_1180_1664.Png": 0.9228515625,
    "2017-11-27-22-33-36-743I2_1180_1792.Png": 0.107421875,
    "2017-11-27-22-33-36-743I2_1180_640.Png": 0.9775390625,
    "2017-11-27-22-33-36-743I2_1180_768.Png": 0.9375,
    "2017-11-27-22-33-36-743I2_1180_896.Png": 1.0,
    "2017-11-27-22-33-36-743I2_1308_1024.Png": 1.0,
    "2017-11-27-22-33-36-743I2_1308_1152.Png": 1.0,
    "2017-11-27-22-33-36-743I2_1308_1280.Png": 1.0,
    "2017-11-27-22-33-36-743I2_1308_1408.Png": 1.0,
    "2017-11-27-22-33-36-743I2_1308_1536.Png": 0.896484375,
    "2017-11-27-22-33-36-743I2_1308_1664.Png": 0.58203125,
    "2017-11-27-22-33-36-743I2_1308_256.Png": 0.5751953125,
    "2017-11-27-22-33-36-743I2_1308_512.Png": 0.3017578125,
    "2017-11-27-22-33-36-743I2_1308_640.Png": 0.720703125,
    "2017-11-27-22-33-36-743I2_1308_768.Png": 0.986328125,
    "2017-11-27-22-33-36-743I2_1308_896.Png": 1.0,
    "2017-11-27-22-33-36-743I2_1436_0.Png": 0.4228515625,
    "2017-11-27-22-33-36-743I2_1436_1024.Png": 1.0,
    "2017-11-27-22-33-36-743I2_1436_1152.Png": 1.0,
    "2017-11-27-22-33-36-743I2_1436_128.Png": 0.8662109375,
    "2017-11-27-22-33-36-743I2_1436_1280.Png": 1.0,
    "2017-11-27-22-33-36-743I2_1436_1408.Png": 1.0,
    "2017-11-27-22-33-36-743I2_1436_1536.Png": 0.7880859375,
    "2017-11-27-22-33-36-743I2_1436_256.Png": 0.8798828125,
    "2017-11-27-22-33-36-743I2_1436_384.Png": 0.5478515625,
    "2017-11-27-22-33-36-743I2_1436_512.Png": 0.8447265625,
    "2017-11-27-22-33-36-743I2_1436_640.Png": 0.7939453125,
    "2017-11-27-22-33-36-743I2_1436_768.Png": 1.0,
    "2017-11-27-22-33-36-743I2_1436_896.Png": 1.0,
    "2017-11-27-22-33-36-743I2_1564_0.Png": 0.615234375,
    "2017-11-27-22-33-36-743I2_1564_1024.Png": 1.0,
    "2017-11-27-22-33-36-743I2_1564_1152.Png": 1.0,
    "2017-11-27-22-33-36-743I2_1564_128.Png": 0.6396484375,
    "2017-11-27-22-33-36-743I2_1564_1280.Png": 1.0,
    "2017-11-27-22-33-36-743I2_1564_1408.Png": 0.984375,
    "2017-11-27-22-33-36-743I2_1564_1536.Png": 0.3134765625,
    "2017-11-27-22-33-36-743I2_1564_256.Png": 0.4814453125,
    "2017-11-27-22-33-36-743I2_1564_384.Png": 0.5,
    "2017-11-27-22-33-36-743I2_1564_512.Png": 0.669921875,
    "2017-11-27-22-33-36-743I2_1564_640.Png": 0.7861328125,
    "2017-11-27-22-33-36-743I2_1564_768.Png": 1.0,
    "2017-11-27-22-33-36-743I2_1564_896.Png": 1.0,
    "2017-11-27-22-33-36-743I2_1692_1024.Png": 1.0,
    "2017-11-27-22-33-36-743I2_1692_1152.Png": 1.0,
    "2017-11-27-22-33-36-743I2_1692_128.Png": 0.3916015625,
    "2017-11-27-22-33-36-743I2_1692_1280.Png": 1.0,
    "2017-11-27-22-33-36-743I2_1692_1408.Png": 0.76953125,
    "2017-11-27-22-33-36-743I2_1692_1536.Png": 0.1630859375,
    "2017-11-27-22-33-36-743I2_1692_256.Png": 0.525390625,
    "2017-11-27-22-33-36-743I2_1692_384.Png": 0.4091796875,
    "2017-11-27-22-33-36-743I2_1692_512.Png": 0.3759765625,
    "2017-11-27-22-33-36-743I2_1692_640.Png": 0.712890625,
    "2017-11-27-22-33-36-743I2_1692_768.Png": 0.9990234375,
    "2017-11-27-22-33-36-743I2_1692_896.Png": 1.0,
    "2017-11-27-22-33-36-743I2_1820_0.Png": 0.86328125,
    "2017-11-27-22-33-36-743I2_1820_1024.Png": 1.0,
    "2017-11-27-22-33-36-743I2_1820_1152.Png": 1.0,
    "2017-11-27-22-33-36-743I2_1820_128.Png": 0.8564453125,
    "2017-11-27-22-33-36-743I2_1820_1280.Png": 1.0,
    "2017-11-27-22-33-36-743I2_1820_1408.Png": 0.892578125,
    "2017-11-27-22-33-36-743I2_1820_256.Png": 0.544921875,
    "2017-11-27-22-33-36-743I2_1820_384.Png": 0.2109375,
    "2017-11-27-22-33-36-743I2_1820_640.Png": 0.7060546875,
    "2017-11-27-22-33-36-743I2_1820_768.Png": 0.7353515625,
    "2017-11-27-22-33-36-743I2_1820_896.Png": 1.0,
    "2017-11-27-22-33-36-743I2_1948_0.Png": 0.5986328125,
    "2017-11-27-22-33-36-743I2_1948_1024.Png": 0.849609375,
    "2017-11-27-22-33-36-743I2_1948_1152.Png": 1.0,
    "2017-11-27-22-33-36-743I2_1948_128.Png": 0.1064453125,
    "2017-11-27-22-33-36-743I2_1948_1280.Png": 0.86328125,
    "2017-11-27-22-33-36-743I2_1948_1408.Png": 0.400390625,
    "2017-11-27-22-33-36-743I2_1948_640.Png": 0.4072265625,
    "2017-11-27-22-33-36-743I2_1948_768.Png": 0.6640625,
    "2017-11-27-22-33-36-743I2_1948_896.Png": 0.880859375,
    "2017-11-27-22-33-36-743I2_2076_1024.Png": 0.1240234375,
    "2017-11-27-22-33-36-743I2_2076_1152.Png": 0.4521484375,
    "2017-11-27-22-33-36-743I2_2076_1280.Png": 0.337890625,
    "2017-11-27-22-33-36-743I2_2076_640.Png": 0.904296875,
    "2017-11-27-22-33-36-743I2_2076_768.Png": 0.9814453125,
    "2017-11-27-22-33-36-743I2_2076_896.Png": 0.765625,
    "2017-11-27-22-33-36-743I2_540_1024.Png": 0.2314453125,
    "2017-11-27-22-33-36-743I2_540_1152.Png": 0.78515625,
    "2017-11-27-22-33-36-743I2_540_1280.Png": 0.828125,
    "2017-11-27-22-33-36-743I2_540_768.Png": 0.318359375,
    "2017-11-27-22-33-36-743I2_540_896.Png": 0.5849609375,
    "2017-11-27-22-33-36-743I2_668_1024.Png": 0.5859375,
    "2017-11-27-22-33-36-743I2_668_1152.Png": 0.998046875,
    "2017-11-27-22-33-36-743I2_668_1280.Png": 0.9443359375,
    "2017-11-27-22-33-36-743I2_668_1408.Png": 0.1474609375,
    "2017-11-27-22-33-36-743I2_668_768.Png": 0.5986328125,
    "2017-11-27-22-33-36-743I2_668_896.Png": 0.998046875,
    "2017-11-27-22-33-36-743I2_796_1024.Png": 0.84765625,
    "2017-11-27-22-33-36-743I2_796_1152.Png": 1.0,
    "2017-11-27-22-33-36-743I2_796_1280.Png": 0.9990234375,
    "2017-11-27-22-33-36-743I2_796_1408.Png": 0.69921875,
    "2017-11-27-22-33-36-743I2_796_1536.Png": 0.453125,
    "2017-11-27-22-33-36-743I2_796_768.Png": 0.31640625,
    "2017-11-27-22-33-36-743I2_796_896.Png": 1.0,
    "2017-11-27-22-33-36-743I2_924_1024.Png": 0.9931640625,
    "2017-11-27-22-33-36-743I2_924_1152.Png": 1.0,
    "2017-11-27-22-33-36-743I2_924_1280.Png": 1.0,
    "2017-11-27-22-33-36-743I2_924_1408.Png": 1.0,
    "2017-11-27-22-33-36-743I2_924_1536.Png": 0.8583984375,
    "2017-11-27-22-33-36-743I2_924_1664.Png": 0.875,
    "2017-11-27-22-33-36-743I2_924_1792.Png": 0.25,
    "2017-11-27-22-33-36-743I2_924_640.Png": 0.7060546875,
    "2017-11-27-22-33-36-743I2_924_768.Png": 0.6669921875,
    "2017-11-27-22-33-36-743I2_924_896.Png": 1.0,
    "2017-12-08-11-59-38-035I2_1052_1024.Png": 1.0,
    "2017-12-08-11-59-38-035I2_1052_1152.Png": 1.0,
    "2017-12-08-11-59-38-035I2_1052_1280.Png": 1.0,
    "2017-12-08-11-59-38-035I2_1052_1408.Png": 1.0,
    "2017-12-08-11-59-38-035I2_1052_1536.Png": 1.0,
    "2017-12-08-11-59-38-035I2_1052_1664.Png": 1.0,
    "2017-12-08-11-59-38-035I2_1052_1792.Png": 0.4228515625,
    "2017-12-08-11-59-38-035I2_1052_512.Png": 0.1962890625,
    "2017-12-08-11-59-38-035I2_1052_640.Png": 0.8896484375,
    "2017-12-08-11-59-38-035I2_1052_768.Png": 0.900390625,
    "2017-12-08-11-59-38-035I2_1052_896.Png": 1.0,
    "2017-12-08-11-59-38-035I2_1180_1024.Png": 1.0,
    "2017-12-08-11-59-38-035I2_1180_1152.Png": 1.0,
    "2017-12-08-11-59-38-035I2_1180_1280.Png": 1.0,
    "2017-12-08-11-59-38-035I2_1180_1408.Png": 1.0,
    "2017-12-08-11-59-38-035I2_1180_1536.Png": 1.0,
    "2017-12-08-11-59-38-035I2_1180_1664.Png": 0.9990234375,
    "2017-12-08-11-59-38-035I2_1180_1792.Png": 0.2216796875,
    "2017-12-08-11-59-38-035I2_1180_512.Png": 0.23046875,
    "2017-12-08-11-59-38-035I2_1180_640.Png": 0.9970703125,
    "2017-12-08-11-59-38-035I2_1180_768.Png": 0.5595703125,
    "2017-12-08-11-59-38-035I2_1180_896.Png": 0.8623046875,
    "2017-12-08-11-59-38-035I2_1308_1024.Png": 1.0,
    "2017-12-08-11-59-38-035I2_1308_1152.Png": 1.0,
    "2017-12-08-11-59-38-035I2_1308_128.Png": 0.2861328125,
    "2017-12-08-11-59-38-035I2_1308_1280.Png": 1.0,
    "2017-12-08-11-59-38-035I2_1308_1408.Png": 1.0,
    "2017-12-08-11-59-38-035I2_1308_1536.Png": 1.0,
    "2017-12-08-11-59-38-035I2_1308_1664.Png": 0.810546875,
    "2017-12-08-11-59-38-035I2_1308_256.Png": 0.7109375,
    "2017-12-08-11-59-38-035I2_1308_512.Png": 0.453125,
    "2017-12-08-11-59-38-035I2_1308_640.Png": 0.9716796875,
    "2017-12-08-11-59-38-035I2_1308_768.Png": 0.5244140625,
    "2017-12-08-11-59-38-035I2_1308_896.Png": 0.30859375,
    "2017-12-08-11-59-38-035I2_1436_0.Png": 0.828125,
    "2017-12-08-11-59-38-035I2_1436_1024.Png": 1.0,
    "2017-12-08-11-59-38-035I2_1436_1152.Png": 1.0,
    "2017-12-08-11-59-38-035I2_1436_128.Png": 0.9248046875,
    "2017-12-08-11-59-38-035I2_1436_1280.Png": 1.0,
    "2017-12-08-11-59-38-035I2_1436_1408.Png": 1.0,
    "2017-12-08-11-59-38-035I2_1436_1536.Png": 0.9365234375,
    "2017-12-08-11-59-38-035I2_1436_1664.Png": 0.18359375,
    "2017-12-08-11-59-38-035I2_1436_256.Png": 1.0,
    "2017-12-08-11-59-38-035I2_1436_384.Png": 0.873046875,
    "2017-12-08-11-59-38-035I2_1436_512.Png": 1.0,
    "2017-12-08-11-59-38-035I2_1436_640.Png": 1.0,
    "2017-12-08-11-59-38-035I2_1436_768.Png": 1.0,
    "2017-12-08-11-59-38-035I2_1436_896.Png": 0.650390625,
    "2017-12-08-11-59-38-035I2_1564_0.Png": 0.6337890625,
    "2017-12-08-11-59-38-035I2_1564_1024.Png": 1.0,
    "2017-12-08-11-59-38-035I2_1564_1152.Png": 1.0,
    "2017-12-08-11-59-38-035I2_1564_128.Png": 0.88671875,
    "2017-12-08-11-59-38-035I2_1564_1280.Png": 1.0,
    "2017-12-08-11-59-38-035I2_1564_1408.Png": 1.0,
    "2017-12-08-11-59-38-035I2_1564_1536.Png": 0.517578125,
    "2017-12-08-11-59-38-035I2_1564_256.Png": 0.7265625,
    "2017-12-08-11-59-38-035I2_1564_384.Png": 0.8369140625,
    "2017-12-08-11-59-38-035I2_1564_512.Png": 0.99609375,
    "2017-12-08-11-59-38-035I2_1564_640.Png": 0.9931640625,
    "2017-12-08-11-59-38-035I2_1564_768.Png": 1.0,
    "2017-12-08-11-59-38-035I2_1564_896.Png": 1.0,
    "2017-12-08-11-59-38-035I2_1692_1024.Png": 1.0,
    "2017-12-08-11-59-38-035I2_1692_1152.Png": 1.0,
    "2017-12-08-11-59-38-035I2_1692_128.Png": 0.390625,
    "2017-12-08-11-59-38-035I2_1692_1280.Png": 1.0,
    "2017-12-08-11-59-38-035I2_1692_1408.Png": 0.9794921875,
    "2017-12-08-11-59-38-035I2_1692_1536.Png": 0.2734375,
    "2017-12-08-11-59-38-035I2_1692_256.Png": 0.177734375,
    "2017-12-08-11-59-38-035I2_1692_384.Png": 0.4072265625,
    "2017-12-08-11-59-38-035I2_1692_512.Png": 0.44140625,
    "2017-12-08-11-59-38-035I2_1692_640.Png": 0.931640625,
    "2017-12-08-11-59-38-035I2_1692_768.Png": 1.0,
    "2017-12-08-11-59-38-035I2_1692_896.Png": 1.0,
    "2017-12-08-11-59-38-035I2_1820_0.Png": 0.8037109375,
    "2017-12-08-11-59-38-035I2_1820_1024.Png": 1.0,
    "2017-12-08-11-59-38-035I2_1820_1152.Png": 1.0,
    "2017-12-08-11-59-38-035I2_1820_128.Png": 1.0,
    "2017-12-08-11-59-38-035I2_1820_1280.Png": 1.0,
    "2017-12-08-11-59-38-035I2_1820_1408.Png": 0.9765625,
    "2017-12-08-11-59-38-035I2_1820_256.Png": 0.71484375,
    "2017-12-08-11-59-38-035I2_1820_384.Png": 0.42578125,
    "2017-12-08-11-59-38-035I2_1820_640.Png": 0.845703125,
    "2017-12-08-11-59-38-035I2_1820_768.Png": 0.9404296875,
    "2017-12-08-11-59-38-035I2_1820_896.Png": 1.0,
    "2017-12-08-11-59-38-035I2_1948_0.Png": 0.5576171875,
    "2017-12-08-11-59-38-035I2_1948_1024.Png": 0.8837890625,
    "2017-12-08-11-59-38-035I2_1948_1152.Png": 0.869140625,
    "2017-12-08-11-59-38-035I2_1948_128.Png": 0.23046875,
    "2017-12-08-11-59-38-035I2_1948_1280.Png": 0.9150390625,
    "2017-12-08-11-59-38-035I2_1948_1408.Png": 0.5615234375,
    "2017-12-08-11-59-38-035I2_1948_640.Png": 0.55859375,
    "2017-12-08-11-59-38-035I2_1948_768.Png": 0.8994140625,
    "2017-12-08-11-59-38-035I2_1948_896.Png": 0.9521484375,
    "2017-12-08-11-59-38-035I2_2076_1024.Png": 0.1005859375,
    "2017-12-08-11-59-38-035I2_2076_1152.Png": 0.162109375,
    "2017-12-08-11-59-38-035I2_2076_1280.Png": 0.361328125,
    "2017-12-08-11-59-38-035I2_2076_640.Png": 0.994140625,
    "2017-12-08-11-59-38-035I2_2076_768.Png": 1.0,
    "2017-12-08-11-59-38-035I2_2076_896.Png": 0.8662109375,
    "2017-12-08-11-59-38-035I2_412_1152.Png": 0.2431640625,
    "2017-12-08-11-59-38-035I2_540_1024.Png": 0.548828125,
    "2017-12-08-11-59-38-035I2_540_1152.Png": 0.9775390625,
    "2017-12-08-11-59-38-035I2_540_1280.Png": 0.5283203125,
    "2017-12-08-11-59-38-035I2_540_640.Png": 0.236328125,
    "2017-12-08-11-59-38-035I2_540_768.Png": 0.7978515625,
    "2017-12-08-11-59-38-035I2_540_896.Png": 0.294921875,
    "2017-12-08-11-59-38-035I2_668_1024.Png": 0.787109375,
    "2017-12-08-11-59-38-035I2_668_1152.Png": 1.0,
    "2017-12-08-11-59-38-035I2_668_1280.Png": 0.8896484375,
    "2017-12-08-11-59-38-035I2_668_1408.Png": 0.1005859375,
    "2017-12-08-11-59-38-035I2_668_640.Png": 0.302734375,
    "2017-12-08-11-59-38-035I2_668_768.Png": 1.0,
    "2017-12-08-11-59-38-035I2_668_896.Png": 0.8681640625,
    "2017-12-08-11-59-38-035I2_796_1024.Png": 0.91796875,
    "2017-12-08-11-59-38-035I2_796_1152.Png": 1.0,
    "2017-12-08-11-59-38-035I2_796_1280.Png": 1.0,
    "2017-12-08-11-59-38-035I2_796_1408.Png": 0.7685546875,
    "2017-12-08-11-59-38-035I2_796_1536.Png": 0.5390625,
    "2017-12-08-11-59-38-035I2_796_768.Png": 0.80078125,
    "2017-12-08-11-59-38-035I2_796_896.Png": 1.0,
    "2017-12-08-11-59-38-035I2_924_1024.Png": 1.0,
    "2017-12-08-11-59-38-035I2_924_1152.Png": 1.0,
    "2017-12-08-11-59-38-035I2_924_1280.Png": 1.0,
    "2017-12-08-11-59-38-035I2_924_1408.Png": 1.0,
    "2017-12-08-11-59-38-035I2_924_1536.Png": 0.8779296875,
    "2017-12-08-11-59-38-035I2_924_1664.Png": 0.89453125,
    "2017-12-08-11-59-38-035I2_924_1792.Png": 0.1806640625,
    "2017-12-08-11-59-38-035I2_924_640.Png": 0.8623046875,
    "2017-12-08-11-59-38-035I2_924_768.Png": 0.923828125,
    "2017-12-08-11-59-38-035I2_924_896.Png": 1.0,
    "2017-12-15-20-26-45-119I1_1052_1024.Png": 1.0,
    "2017-12-15-20-26-45-119I1_1052_1152.Png": 0.9990234375,
    "2017-12-15-20-26-45-119I1_1052_1280.Png": 0.966796875,
    "2017-12-15-20-26-45-119I1_1052_1408.Png": 0.88671875,
    "2017-12-15-20-26-45-119I1_1052_1536.Png": 0.8466796875,
    "2017-12-15-20-26-45-119I1_1052_1664.Png": 0.310546875,
    "2017-12-15-20-26-45-119I1_1052_384.Png": 0.44921875,
    "2017-12-15-20-26-45-119I1_1052_512.Png": 0.8544921875,
    "2017-12-15-20-26-45-119I1_1052_640.Png": 0.994140625,
    "2017-12-15-20-26-45-119I1_1052_768.Png": 0.962890625,
    "2017-12-15-20-26-45-119I1_1052_896.Png": 0.9921875,
    "2017-12-15-20-26-45-119I1_1180_1024.Png": 1.0,
    "2017-12-15-20-26-45-119I1_1180_1152.Png": 1.0,
    "2017-12-15-20-26-45-119I1_1180_1280.Png": 0.9248046875,
    "2017-12-15-20-26-45-119I1_1180_1408.Png": 0.9228515625,
    "2017-12-15-20-26-45-119I1_1180_1536.Png": 0.6611328125,
    "2017-12-15-20-26-45-119I1_1180_384.Png": 0.189453125,
    "2017-12-15-20-26-45-119I1_1180_512.Png": 0.8759765625,
    "2017-12-15-20-26-45-119I1_1180_640.Png": 0.9423828125,
    "2017-12-15-20-26-45-119I1_1180_768.Png": 0.98828125,
    "2017-12-15-20-26-45-119I1_1180_896.Png": 1.0,
    "2017-12-15-20-26-45-119I1_1308_1024.Png": 0.974609375,
    "2017-12-15-20-26-45-119I1_1308_1152.Png": 1.0,
    "2017-12-15-20-26-45-119I1_1308_128.Png": 0.388671875,
    "2017-12-15-20-26-45-119I1_1308_1280.Png": 1.0,
    "2017-12-15-20-26-45-119I1_1308_1408.Png": 0.9228515625,
    "2017-12-15-20-26-45-119I1_1308_1536.Png": 0.2470703125,
    "2017-12-15-20-26-45-119I1_1308_256.Png": 0.4775390625,
    "2017-12-15-20-26-45-119I1_1308_384.Png": 0.654296875,
    "2017-12-15-20-26-45-119I1_1308_512.Png": 0.615234375,
    "2017-12-15-20-26-45-119I1_1308_640.Png": 1.0,
    "2017-12-15-20-26-45-119I1_1308_768.Png": 1.0,
    "2017-12-15-20-26-45-119I1_1308_896.Png": 1.0,
    "2017-12-15-20-26-45-119I1_1436_0.Png": 0.390625,
    "2017-12-15-20-26-45-119I1_1436_1024.Png": 0.9931640625,
    "2017-12-15-20-26-45-119I1_1436_1152.Png": 1.0,
    "2017-12-15-20-26-45-119I1_1436_128.Png": 0.7548828125,
    "2017-12-15-20-26-45-119I1_1436_1280.Png": 0.9853515625,
    "2017-12-15-20-26-45-119I1_1436_1408.Png": 0.6396484375,
    "2017-12-15-20-26-45-119I1_1436_256.Png": 0.7841796875,
    "2017-12-15-20-26-45-119I1_1436_384.Png": 0.35546875,
    "2017-12-15-20-26-45-119I1_1436_512.Png": 0.19140625,
    "2017-12-15-20-26-45-119I1_1436_640.Png": 0.9580078125,
    "2017-12-15-20-26-45-119I1_1436_768.Png": 1.0,
    "2017-12-15-20-26-45-119I1_1436_896.Png": 1.0,
    "2017-12-15-20-26-45-119I1_1564_0.Png": 0.6591796875,
    "2017-12-15-20-26-45-119I1_1564_1024.Png": 1.0,
    "2017-12-15-20-26-45-119I1_1564_1152.Png": 1.0,
    "2017-12-15-20-26-45-119I1_1564_128.Png": 0.349609375,
    "2017-12-15-20-26-45-119I1_1564_1280.Png": 0.8701171875,
    "2017-12-15-20-26-45-119I1_1564_1408.Png": 0.3837890625,
    "2017-12-15-20-26-45-119I1_1564_256.Png": 0.1015625,
    "2017-12-15-20-26-45-119I1_1564_384.Png": 0.2041015625,
    "2017-12-15-20-26-45-119I1_1564_512.Png": 0.185546875,
    "2017-12-15-20-26-45-119I1_1564_640.Png": 0.9921875,
    "2017-12-15-20-26-45-119I1_1564_768.Png": 1.0,
    "2017-12-15-20-26-45-119I1_1564_896.Png": 1.0,
    "2017-12-15-20-26-45-119I1_1692_0.Png": 0.173828125,
    "2017-12-15-20-26-45-119I1_1692_1024.Png": 1.0,
    "2017-12-15-20-26-45-119I1_1692_1152.Png": 0.9931640625,
    "2017-12-15-20-26-45-119I1_1692_128.Png": 0.255859375,
    "2017-12-15-20-26-45-119I1_1692_1280.Png": 0.970703125,
    "2017-12-15-20-26-45-119I1_1692_1408.Png": 0.2412109375,
    "2017-12-15-20-26-45-119I1_1692_256.Png": 0.3486328125,
    "2017-12-15-20-26-45-119I1_1692_384.Png": 0.6220703125,
    "2017-12-15-20-26-45-119I1_1692_512.Png": 0.4814453125,
    "2017-12-15-20-26-45-119I1_1692_640.Png": 0.9365234375,
    "2017-12-15-20-26-45-119I1_1692_768.Png": 1.0,
    "2017-12-15-20-26-45-119I1_1692_896.Png": 1.0,
    "2017-12-15-20-26-45-119I1_1820_0.Png": 0.2998046875,
    "2017-12-15-20-26-45-119I1_1820_1024.Png": 1.0,
    "2017-12-15-20-26-45-119I1_1820_1152.Png": 0.990234375,
    "2017-12-15-20-26-45-119I1_1820_128.Png": 0.4326171875,
    "2017-12-15-20-26-45-119I1_1820_1280.Png": 0.650390625,
    "2017-12-15-20-26-45-119I1_1820_1408.Png": 0.287109375,
    "2017-12-15-20-26-45-119I1_1820_384.Png": 0.462890625,
    "2017-12-15-20-26-45-119I1_1820_512.Png": 0.8642578125,
    "2017-12-15-20-26-45-119I1_1820_640.Png": 0.482421875,
    "2017-12-15-20-26-45-119I1_1820_768.Png": 0.9853515625,
    "2017-12-15-20-26-45-119I1_1820_896.Png": 1.0,
    "2017-12-15-20-26-45-119I1_1948_0.Png": 0.169921875,
    "2017-12-15-20-26-45-119I1_1948_1024.Png": 0.6494140625,
    "2017-12-15-20-26-45-119I1_1948_1152.Png": 0.404296875,
    "2017-12-15-20-26-45-119I1_1948_1280.Png": 0.2197265625,
    "2017-12-15-20-26-45-119I1_1948_512.Png": 0.142578125,
    "2017-12-15-20-26-45-119I1_1948_640.Png": 0.52734375,
    "2017-12-15-20-26-45-119I1_1948_768.Png": 0.57421875,
    "2017-12-15-20-26-45-119I1_1948_896.Png": 0.775390625,
    "2017-12-15-20-26-45-119I1_2076_512.Png": 0.6279296875,
    "2017-12-15-20-26-45-119I1_2076_640.Png": 0.8837890625,
    "2017-12-15-20-26-45-119I1_2076_768.Png": 0.9990234375,
    "2017-12-15-20-26-45-119I1_2076_896.Png": 0.4853515625,
    "2017-12-15-20-26-45-119I1_412_1024.Png": 0.45703125,
    "2017-12-15-20-26-45-119I1_412_1152.Png": 0.8095703125,
    "2017-12-15-20-26-45-119I1_412_1280.Png": 0.1708984375,
    "2017-12-15-20-26-45-119I1_412_512.Png": 0.3427734375,
    "2017-12-15-20-26-45-119I1_412_640.Png": 0.2275390625,
    "2017-12-15-20-26-45-119I1_540_1024.Png": 0.9169921875,
    "2017-12-15-20-26-45-119I1_540_1152.Png": 0.994140625,
    "2017-12-15-20-26-45-119I1_540_1280.Png": 0.376953125,
    "2017-12-15-20-26-45-119I1_540_512.Png": 0.986328125,
    "2017-12-15-20-26-45-119I1_540_640.Png": 0.8359375,
    "2017-12-15-20-26-45-119I1_540_768.Png": 0.1376953125,
    "2017-12-15-20-26-45-119I1_668_1024.Png": 0.9736328125,
    "2017-12-15-20-26-45-119I1_668_1152.Png": 1.0,
    "2017-12-15-20-26-45-119I1_668_1280.Png": 0.7724609375,
    "2017-12-15-20-26-45-119I1_668_1408.Png": 0.3935546875,
    "2017-12-15-20-26-45-119I1_668_512.Png": 0.599609375,
    "2017-12-15-20-26-45-119I1_668_640.Png": 0.994140625,
    "2017-12-15-20-26-45-119I1_668_768.Png": 0.869140625,
    "2017-12-15-20-26-45-119I1_668_896.Png": 0.173828125,
    "2017-12-15-20-26-45-119I1_796_1024.Png": 0.9794921875,
    "2017-12-15-20-26-45-119I1_796_1152.Png": 1.0,
    "2017-12-15-20-26-45-119I1_796_1280.Png": 1.0,
    "2017-12-15-20-26-45-119I1_796_1408.Png": 0.955078125,
    "2017-12-15-20-26-45-119I1_796_1536.Png": 0.6787109375,
    "2017-12-15-20-26-45-119I1_796_1664.Png": 0.47265625,
    "2017-12-15-20-26-45-119I1_796_384.Png": 0.2412109375,
    "2017-12-15-20-26-45-119I1_796_512.Png": 0.48046875,
    "2017-12-15-20-26-45-119I1_796_640.Png": 1.0,
    "2017-12-15-20-26-45-119I1_796_768.Png": 0.9375,
    "2017-12-15-20-26-45-119I1_796_896.Png": 0.5888671875,
    "2017-12-15-20-26-45-119I1_924_1024.Png": 1.0,
    "2017-12-15-20-26-45-119I1_924_1152.Png": 1.0,
    "2017-12-15-20-26-45-119I1_924_1280.Png": 1.0,
    "2017-12-15-20-26-45-119I1_924_1408.Png": 0.97265625,
    "2017-12-15-20-26-45-119I1_924_1536.Png": 1.0,
    "2017-12-15-20-26-45-119I1_924_1664.Png": 0.5185546875,
    "2017-12-15-20-26-45-119I1_924_384.Png": 0.6865234375,
    "2017-12-15-20-26-45-119I1_924_512.Png": 0.837890625,
    "2017-12-15-20-26-45-119I1_924_640.Png": 1.0,
    "2017-12-15-20-26-45-119I1_924_768.Png": 1.0,
    "2017-12-15-20-26-45-119I1_924_896.Png": 0.97265625,
    "2017-12-20-04-37-12-104I2_1052_1103.Png": 1.0,
    "2017-12-20-04-37-12-104I2_1052_1231.Png": 1.0,
    "2017-12-20-04-37-12-104I2_1052_1359.Png": 1.0,
    "2017-12-20-04-37-12-104I2_1052_1487.Png": 1.0,
    "2017-12-20-04-37-12-104I2_1052_1615.Png": 1.0,
    "2017-12-20-04-37-12-104I2_1052_1743.Png": 0.6640625,
    "2017-12-20-04-37-12-104I2_1052_591.Png": 0.521484375,
    "2017-12-20-04-37-12-104I2_1052_719.Png": 1.0,
    "2017-12-20-04-37-12-104I2_1052_847.Png": 1.0,
    "2017-12-20-04-37-12-104I2_1052_975.Png": 1.0,
    "2017-12-20-04-37-12-104I2_1180_1103.Png": 1.0,
    "2017-12-20-04-37-12-104I2_1180_1231.Png": 1.0,
    "2017-12-20-04-37-12-104I2_1180_1359.Png": 1.0,
    "2017-12-20-04-37-12-104I2_1180_1487.Png": 0.99853515625,
    "2017-12-20-04-37-12-104I2_1180_1615.Png": 0.98779296875,
    "2017-12-20-04-37-12-104I2_1180_1743.Png": 0.4775390625,
    "2017-12-20-04-37-12-104I2_1180_591.Png": 0.62890625,
    "2017-12-20-04-37-12-104I2_1180_719.Png": 1.0,
    "2017-12-20-04-37-12-104I2_1180_847.Png": 1.0,
    "2017-12-20-04-37-12-104I2_1180_975.Png": 1.0,
    "2017-12-20-04-37-12-104I2_1308_1103.Png": 1.0,
    "2017-12-20-04-37-12-104I2_1308_1231.Png": 1.0,
    "2017-12-20-04-37-12-104I2_1308_1359.Png": 1.0,
    "2017-12-20-04-37-12-104I2_1308_1487.Png": 1.0,
    "2017-12-20-04-37-12-104I2_1308_1615.Png": 0.986083984375,
    "2017-12-20-04-37-12-104I2_1308_1743.Png": 0.136962890625,
    "2017-12-20-04-37-12-104I2_1308_719.Png": 0.863525390625,
    "2017-12-20-04-37-12-104I2_1308_847.Png": 1.0,
    "2017-12-20-04-37-12-104I2_1308_975.Png": 1.0,
    "2017-12-20-04-37-12-104I2_1436_1103.Png": 1.0,
    "2017-12-20-04-37-12-104I2_1436_1231.Png": 1.0,
    "2017-12-20-04-37-12-104I2_1436_1359.Png": 1.0,
    "2017-12-20-04-37-12-104I2_1436_1487.Png": 1.0,
    "2017-12-20-04-37-12-104I2_1436_1615.Png": 0.3857421875,
    "2017-12-20-04-37-12-104I2_1436_719.Png": 0.685546875,
    "2017-12-20-04-37-12-104I2_1436_847.Png": 1.0,
    "2017-12-20-04-37-12-104I2_1436_975.Png": 1.0,
    "2017-12-20-04-37-12-104I2_1564_1103.Png": 1.0,
    "2017-12-20-04-37-12-104I2_1564_1231.Png": 1.0,
    "2017-12-20-04-37-12-104I2_1564_1359.Png": 1.0,
    "2017-12-20-04-37-12-104I2_1564_1487.Png": 0.85888671875,
    "2017-12-20-04-37-12-104I2_1564_719.Png": 0.6220703125,
    "2017-12-20-04-37-12-104I2_1564_847.Png": 1.0,
    "2017-12-20-04-37-12-104I2_1564_975.Png": 1.0,
    "2017-12-20-04-37-12-104I2_1692_1103.Png": 1.0,
    "2017-12-20-04-37-12-104I2_1692_1231.Png": 0.841064453125,
    "2017-12-20-04-37-12-104I2_1692_1359.Png": 0.937255859375,
    "2017-12-20-04-37-12-104I2_1692_1487.Png": 0.509765625,
    "2017-12-20-04-37-12-104I2_1692_719.Png": 0.7724609375,
    "2017-12-20-04-37-12-104I2_1692_847.Png": 1.0,
    "2017-12-20-04-37-12-104I2_1692_975.Png": 1.0,
    "2017-12-20-04-37-12-104I2_1820_1103.Png": 1.0,
    "2017-12-20-04-37-12-104I2_1820_1231.Png": 0.9052734375,
    "2017-12-20-04-37-12-104I2_1820_1359.Png": 1.0,
    "2017-12-20-04-37-12-104I2_1820_1487.Png": 0.380859375,
    "2017-12-20-04-37-12-104I2_1820_591.Png": 0.40234375,
    "2017-12-20-04-37-12-104I2_1820_719.Png": 0.85400390625,
    "2017-12-20-04-37-12-104I2_1820_847.Png": 0.95263671875,
    "2017-12-20-04-37-12-104I2_1820_975.Png": 1.0,
    "2017-12-20-04-37-12-104I2_1948_1103.Png": 0.900146484375,
    "2017-12-20-04-37-12-104I2_1948_1231.Png": 0.957275390625,
    "2017-12-20-04-37-12-104I2_1948_1359.Png": 0.638427734375,
    "2017-12-20-04-37-12-104I2_1948_1487.Png": 0.263916015625,
    "2017-12-20-04-37-12-104I2_1948_591.Png": 0.127685546875,
    "2017-12-20-04-37-12-104I2_1948_719.Png": 0.662841796875,
    "2017-12-20-04-37-12-104I2_1948_847.Png": 0.7412109375,
    "2017-12-20-04-37-12-104I2_1948_975.Png": 0.93017578125,
    "2017-12-20-04-37-12-104I2_2076_1103.Png": 0.230712890625,
    "2017-12-20-04-37-12-104I2_2076_1231.Png": 0.532470703125,
    "2017-12-20-04-37-12-104I2_2076_591.Png": 0.568359375,
    "2017-12-20-04-37-12-104I2_2076_719.Png": 1.0,
    "2017-12-20-04-37-12-104I2_2076_847.Png": 0.998046875,
    "2017-12-20-04-37-12-104I2_2076_975.Png": 0.188232421875,
    "2017-12-20-04-37-12-104I2_540_1103.Png": 0.806640625,
    "2017-12-20-04-37-12-104I2_540_1231.Png": 0.84228515625,
    "2017-12-20-04-37-12-104I2_540_1359.Png": 0.223876953125,
    "2017-12-20-04-37-12-104I2_540_847.Png": 0.5166015625,
    "2017-12-20-04-37-12-104I2_540_975.Png": 0.469970703125,
    "2017-12-20-04-37-12-104I2_668_1103.Png": 0.892333984375,
    "2017-12-20-04-37-12-104I2_668_1231.Png": 1.0,
    "2017-12-20-04-37-12-104I2_668_1359.Png": 0.548828125,
    "2017-12-20-04-37-12-104I2_668_847.Png": 0.9384765625,
    "2017-12-20-04-37-12-104I2_668_975.Png": 0.920166015625,
    "2017-12-20-04-37-12-104I2_796_1103.Png": 0.980224609375,
    "2017-12-20-04-37-12-104I2_796_1231.Png": 1.0,
    "2017-12-20-04-37-12-104I2_796_1359.Png": 0.955078125,
    "2017-12-20-04-37-12-104I2_796_1487.Png": 0.781982421875,
    "2017-12-20-04-37-12-104I2_796_847.Png": 0.7958984375,
    "2017-12-20-04-37-12-104I2_796_975.Png": 0.766845703125,
    "2017-12-20-04-37-12-104I2_924_1103.Png": 1.0,
    "2017-12-20-04-37-12-104I2_924_1231.Png": 1.0,
    "2017-12-20-04-37-12-104I2_924_1359.Png": 1.0,
    "2017-12-20-04-37-12-104I2_924_1487.Png": 0.997314453125,
    "2017-12-20-04-37-12-104I2_924_1615.Png": 0.886474609375,
    "2017-12-20-04-37-12-104I2_924_1743.Png": 0.703125,
    "2017-12-20-04-37-12-104I2_924_591.Png": 0.2001953125,
    "2017-12-20-04-37-12-104I2_924_719.Png": 0.872802734375,
    "2017-12-20-04-37-12-104I2_924_847.Png": 0.995361328125,
    "2017-12-20-04-37-12-104I2_924_975.Png": 0.998046875,
    "2017-12-25-04-49-07-142I2_1052_1097.Png": 0.9443359375,
    "2017-12-25-04-49-07-142I2_1052_1225.Png": 0.9990234375,
    "2017-12-25-04-49-07-142I2_1052_1353.Png": 1.0,
    "2017-12-25-04-49-07-142I2_1052_1481.Png": 0.967529296875,
    "2017-12-25-04-49-07-142I2_1052_1609.Png": 0.95947265625,
    "2017-12-25-04-49-07-142I2_1052_1737.Png": 0.536865234375,
    "2017-12-25-04-49-07-142I2_1052_585.Png": 0.3916015625,
    "2017-12-25-04-49-07-142I2_1052_713.Png": 0.802734375,
    "2017-12-25-04-49-07-142I2_1052_841.Png": 0.845703125,
    "2017-12-25-04-49-07-142I2_1052_969.Png": 1.0,
    "2017-12-25-04-49-07-142I2_1180_1097.Png": 1.0,
    "2017-12-25-04-49-07-142I2_1180_1225.Png": 1.0,
    "2017-12-25-04-49-07-142I2_1180_1353.Png": 0.998046875,
    "2017-12-25-04-49-07-142I2_1180_1481.Png": 0.9130859375,
    "2017-12-25-04-49-07-142I2_1180_1609.Png": 0.76904296875,
    "2017-12-25-04-49-07-142I2_1180_1737.Png": 0.38525390625,
    "2017-12-25-04-49-07-142I2_1180_585.Png": 0.44287109375,
    "2017-12-25-04-49-07-142I2_1180_713.Png": 0.836181640625,
    "2017-12-25-04-49-07-142I2_1180_841.Png": 0.928955078125,
    "2017-12-25-04-49-07-142I2_1180_969.Png": 1.0,
    "2017-12-25-04-49-07-142I2_1308_1097.Png": 0.982421875,
    "2017-12-25-04-49-07-142I2_1308_1225.Png": 1.0,
    "2017-12-25-04-49-07-142I2_1308_1353.Png": 0.98828125,
    "2017-12-25-04-49-07-142I2_1308_1481.Png": 0.845458984375,
    "2017-12-25-04-49-07-142I2_1308_1609.Png": 0.692138671875,
    "2017-12-25-04-49-07-142I2_1308_713.Png": 0.67236328125,
    "2017-12-25-04-49-07-142I2_1308_841.Png": 0.82958984375,
    "2017-12-25-04-49-07-142I2_1308_969.Png": 1.0,
    "2017-12-25-04-49-07-142I2_1436_1097.Png": 0.921875,
    "2017-12-25-04-49-07-142I2_1436_1225.Png": 1.0,
    "2017-12-25-04-49-07-142I2_1436_1353.Png": 0.999267578125,
    "2017-12-25-04-49-07-142I2_1436_1481.Png": 0.80419921875,
    "2017-12-25-04-49-07-142I2_1436_1609.Png": 0.187744140625,
    "2017-12-25-04-49-07-142I2_1436_713.Png": 0.5595703125,
    "2017-12-25-04-49-07-142I2_1436_841.Png": 0.845703125,
    "2017-12-25-04-49-07-142I2_1436_969.Png": 1.0,
    "2017-12-25-04-49-07-142I2_1564_1097.Png": 0.9990234375,
    "2017-12-25-04-49-07-142I2_1564_1225.Png": 0.87109375,
    "2017-12-25-04-49-07-142I2_1564_1353.Png": 1.0,
    "2017-12-25-04-49-07-142I2_1564_1481.Png": 0.5615234375,
    "2017-12-25-04-49-07-142I2_1564_713.Png": 0.42578125,
    "2017-12-25-04-49-07-142I2_1564_841.Png": 1.0,
    "2017-12-25-04-49-07-142I2_1564_969.Png": 1.0,
    "2017-12-25-04-49-07-142I2_1692_1097.Png": 1.0,
    "2017-12-25-04-49-07-142I2_1692_1225.Png": 1.0,
    "2017-12-25-04-49-07-142I2_1692_1353.Png": 0.87939453125,
    "2017-12-25-04-49-07-142I2_1692_1481.Png": 0.27490234375,
    "2017-12-25-04-49-07-142I2_1692_713.Png": 0.576171875,
    "2017-12-25-04-49-07-142I2_1692_841.Png": 1.0,
    "2017-12-25-04-49-07-142I2_1692_969.Png": 1.0,
    "2017-12-25-04-49-07-142I2_1820_1097.Png": 1.0,
    "2017-12-25-04-49-07-142I2_1820_1225.Png": 1.0,
    "2017-12-25-04-49-07-142I2_1820_1353.Png": 1.0,
    "2017-12-25-04-49-07-142I2_1820_1481.Png": 0.2041015625,
    "2017-12-25-04-49-07-142I2_1820_585.Png": 0.269775390625,
    "2017-12-25-04-49-07-142I2_1820_713.Png": 0.7255859375,
    "2017-12-25-04-49-07-142I2_1820_841.Png": 0.853271484375,
    "2017-12-25-04-49-07-142I2_1820_969.Png": 1.0,
    "2017-12-25-04-49-07-142I2_1948_1097.Png": 0.90576171875,
    "2017-12-25-04-49-07-142I2_1948_1225.Png": 0.93359375,
    "2017-12-25-04-49-07-142I2_1948_1353.Png": 0.453857421875,
    "2017-12-25-04-49-07-142I2_1948_1481.Png": 0.116455078125,
    "2017-12-25-04-49-07-142I2_1948_713.Png": 0.538818359375,
    "2017-12-25-04-49-07-142I2_1948_841.Png": 0.52685546875,
    "2017-12-25-04-49-07-142I2_1948_969.Png": 0.8642578125,
    "2017-12-25-04-49-07-142I2_2076_1097.Png": 0.1318359375,
    "2017-12-25-04-49-07-142I2_2076_1225.Png": 0.410400390625,
    "2017-12-25-04-49-07-142I2_2076_585.Png": 0.4638671875,
    "2017-12-25-04-49-07-142I2_2076_713.Png": 0.88525390625,
    "2017-12-25-04-49-07-142I2_2076_841.Png": 0.930908203125,
    "2017-12-25-04-49-07-142I2_2076_969.Png": 0.128173828125,
    "2017-12-25-04-49-07-142I2_540_1097.Png": 0.491455078125,
    "2017-12-25-04-49-07-142I2_540_1225.Png": 0.603759765625,
    "2017-12-25-04-49-07-142I2_540_1353.Png": 0.12353515625,
    "2017-12-25-04-49-07-142I2_540_841.Png": 0.474853515625,
    "2017-12-25-04-49-07-142I2_540_969.Png": 0.116455078125,
    "2017-12-25-04-49-07-142I2_668_1097.Png": 0.673095703125,
    "2017-12-25-04-49-07-142I2_668_1225.Png": 0.966796875,
    "2017-12-25-04-49-07-142I2_668_1353.Png": 0.34765625,
    "2017-12-25-04-49-07-142I2_668_713.Png": 0.137939453125,
    "2017-12-25-04-49-07-142I2_668_841.Png": 0.977294921875,
    "2017-12-25-04-49-07-142I2_668_969.Png": 0.626708984375,
    "2017-12-25-04-49-07-142I2_796_1097.Png": 0.9013671875,
    "2017-12-25-04-49-07-142I2_796_1225.Png": 1.0,
    "2017-12-25-04-49-07-142I2_796_1353.Png": 0.708251953125,
    "2017-12-25-04-49-07-142I2_796_1481.Png": 0.533935546875,
    "2017-12-25-04-49-07-142I2_796_841.Png": 0.814453125,
    "2017-12-25-04-49-07-142I2_796_969.Png": 0.923828125,
    "2017-12-25-04-49-07-142I2_924_1097.Png": 0.958740234375,
    "2017-12-25-04-49-07-142I2_924_1225.Png": 0.95556640625,
    "2017-12-25-04-49-07-142I2_924_1353.Png": 0.96533203125,
    "2017-12-25-04-49-07-142I2_924_1481.Png": 0.837646484375,
    "2017-12-25-04-49-07-142I2_924_1609.Png": 0.710205078125,
    "2017-12-25-04-49-07-142I2_924_1737.Png": 0.5048828125,
    "2017-12-25-04-49-07-142I2_924_585.Png": 0.232666015625,
    "2017-12-25-04-49-07-142I2_924_713.Png": 0.4541015625,
    "2017-12-25-04-49-07-142I2_924_841.Png": 0.894287109375,
    "2017-12-25-04-49-07-142I2_924_969.Png": 0.986572265625,
    "2017-12-30-05-00-56-084I2_1052_1091.Png": 1.0,
    "2017-12-30-05-00-56-084I2_1052_1219.Png": 1.0,
    "2017-12-30-05-00-56-084I2_1052_1347.Png": 1.0,
    "2017-12-30-05-00-56-084I2_1052_1475.Png": 1.0,
    "2017-12-30-05-00-56-084I2_1052_1603.Png": 1.0,
    "2017-12-30-05-00-56-084I2_1052_1731.Png": 0.7978515625,
    "2017-12-30-05-00-56-084I2_1052_579.Png": 0.65234375,
    "2017-12-30-05-00-56-084I2_1052_707.Png": 1.0,
    "2017-12-30-05-00-56-084I2_1052_835.Png": 0.98046875,
    "2017-12-30-05-00-56-084I2_1052_963.Png": 1.0,
    "2017-12-30-05-00-56-084I2_1180_1091.Png": 0.978515625,
    "2017-12-30-05-00-56-084I2_1180_1219.Png": 0.8974609375,
    "2017-12-30-05-00-56-084I2_1180_1347.Png": 1.0,
    "2017-12-30-05-00-56-084I2_1180_1475.Png": 1.0,
    "2017-12-30-05-00-56-084I2_1180_1603.Png": 1.0,
    "2017-12-30-05-00-56-084I2_1180_1731.Png": 0.62890625,
    "2017-12-30-05-00-56-084I2_1180_579.Png": 0.7529296875,
    "2017-12-30-05-00-56-084I2_1180_707.Png": 1.0,
    "2017-12-30-05-00-56-084I2_1180_835.Png": 1.0,
    "2017-12-30-05-00-56-084I2_1180_963.Png": 1.0,
    "2017-12-30-05-00-56-084I2_1308_1091.Png": 0.2744140625,
    "2017-12-30-05-00-56-084I2_1308_1219.Png": 0.427734375,
    "2017-12-30-05-00-56-084I2_1308_1347.Png": 1.0,
    "2017-12-30-05-00-56-084I2_1308_1475.Png": 1.0,
    "2017-12-30-05-00-56-084I2_1308_1603.Png": 1.0,
    "2017-12-30-05-00-56-084I2_1308_1731.Png": 0.2529296875,
    "2017-12-30-05-00-56-084I2_1308_579.Png": 0.162841796875,
    "2017-12-30-05-00-56-084I2_1308_707.Png": 0.918212890625,
    "2017-12-30-05-00-56-084I2_1308_835.Png": 1.0,
    "2017-12-30-05-00-56-084I2_1308_963.Png": 0.966796875,
    "2017-12-30-05-00-56-084I2_1436_1091.Png": 0.1279296875,
    "2017-12-30-05-00-56-084I2_1436_1219.Png": 0.7255859375,
    "2017-12-30-05-00-56-084I2_1436_1347.Png": 1.0,
    "2017-12-30-05-00-56-084I2_1436_1475.Png": 1.0,
    "2017-12-30-05-00-56-084I2_1436_1603.Png": 0.575439453125,
    "2017-12-30-05-00-56-084I2_1436_707.Png": 0.748046875,
    "2017-12-30-05-00-56-084I2_1436_835.Png": 1.0,
    "2017-12-30-05-00-56-084I2_1436_963.Png": 0.56640625,
    "2017-12-30-05-00-56-084I2_1564_1091.Png": 0.927978515625,
    "2017-12-30-05-00-56-084I2_1564_1219.Png": 0.96875,
    "2017-12-30-05-00-56-084I2_1564_1347.Png": 1.0,
    "2017-12-30-05-00-56-084I2_1564_1475.Png": 0.93896484375,
    "2017-12-30-05-00-56-084I2_1564_707.Png": 0.6845703125,
    "2017-12-30-05-00-56-084I2_1564_835.Png": 1.0,
    "2017-12-30-05-00-56-084I2_1564_963.Png": 0.447998046875,
    "2017-12-30-05-00-56-084I2_1692_1091.Png": 1.0,
    "2017-12-30-05-00-56-084I2_1692_1219.Png": 0.940673828125,
    "2017-12-30-05-00-56-084I2_1692_1347.Png": 0.971923828125,
    "2017-12-30-05-00-56-084I2_1692_1475.Png": 0.63623046875,
    "2017-12-30-05-00-56-084I2_1692_707.Png": 0.80419921875,
    "2017-12-30-05-00-56-084I2_1692_835.Png": 0.984375,
    "2017-12-30-05-00-56-084I2_1692_963.Png": 0.9267578125,
    "2017-12-30-05-00-56-084I2_1820_1091.Png": 1.0,
    "2017-12-30-05-00-56-084I2_1820_1219.Png": 0.8984375,
    "2017-12-30-05-00-56-084I2_1820_1347.Png": 1.0,
    "2017-12-30-05-00-56-084I2_1820_1475.Png": 0.4873046875,
    "2017-12-30-05-00-56-084I2_1820_579.Png": 0.3486328125,
    "2017-12-30-05-00-56-084I2_1820_707.Png": 0.918212890625,
    "2017-12-30-05-00-56-084I2_1820_835.Png": 0.944091796875,
    "2017-12-30-05-00-56-084I2_1820_963.Png": 1.0,
    "2017-12-30-05-00-56-084I2_1948_1091.Png": 0.937255859375,
    "2017-12-30-05-00-56-084I2_1948_1219.Png": 0.940673828125,
    "2017-12-30-05-00-56-084I2_1948_1347.Png": 0.71142578125,
    "2017-12-30-05-00-56-084I2_1948_1475.Png": 0.31298828125,
    "2017-12-30-05-00-56-084I2_1948_707.Png": 0.512451171875,
    "2017-12-30-05-00-56-084I2_1948_835.Png": 0.5947265625,
    "2017-12-30-05-00-56-084I2_1948_963.Png": 0.913818359375,
    "2017-12-30-05-00-56-084I2_2076_1091.Png": 0.137939453125,
    "2017-12-30-05-00-56-084I2_2076_1219.Png": 0.58642578125,
    "2017-12-30-05-00-56-084I2_2076_579.Png": 0.3759765625,
    "2017-12-30-05-00-56-084I2_2076_707.Png": 0.919921875,
    "2017-12-30-05-00-56-084I2_2076_835.Png": 0.966796875,
    "2017-12-30-05-00-56-084I2_2076_963.Png": 0.1650390625,
    "2017-12-30-05-00-56-084I2_540_1091.Png": 0.82568359375,
    "2017-12-30-05-00-56-084I2_540_1219.Png": 0.759765625,
    "2017-12-30-05-00-56-084I2_540_1347.Png": 0.1494140625,
    "2017-12-30-05-00-56-084I2_540_707.Png": 0.681640625,
    "2017-12-30-05-00-56-084I2_540_835.Png": 0.566162109375,
    "2017-12-30-05-00-56-084I2_668_1091.Png": 0.939453125,
    "2017-12-30-05-00-56-084I2_668_1219.Png": 1.0,
    "2017-12-30-05-00-56-084I2_668_1347.Png": 0.544921875,
    "2017-12-30-05-00-56-084I2_668_707.Png": 0.950439453125,
    "2017-12-30-05-00-56-084I2_668_835.Png": 0.996337890625,
    "2017-12-30-05-00-56-084I2_668_963.Png": 0.483154296875,
    "2017-12-30-05-00-56-084I2_796_1091.Png": 0.995849609375,
    "2017-12-30-05-00-56-084I2_796_1219.Png": 0.984375,
    "2017-12-30-05-00-56-084I2_796_1347.Png": 0.945068359375,
    "2017-12-30-05-00-56-084I2_796_1475.Png": 0.796142578125,
    "2017-12-30-05-00-56-084I2_796_707.Png": 0.442626953125,
    "2017-12-30-05-00-56-084I2_796_835.Png": 1.0,
    "2017-12-30-05-00-56-084I2_796_963.Png": 0.826416015625,
    "2017-12-30-05-00-56-084I2_924_1091.Png": 1.0,
    "2017-12-30-05-00-56-084I2_924_1219.Png": 0.876708984375,
    "2017-12-30-05-00-56-084I2_924_1347.Png": 0.998291015625,
    "2017-12-30-05-00-56-084I2_924_1475.Png": 0.99755859375,
    "2017-12-30-05-00-56-084I2_924_1603.Png": 0.90771484375,
    "2017-12-30-05-00-56-084I2_924_1731.Png": 0.6162109375,
    "2017-12-30-05-00-56-084I2_924_579.Png": 0.3935546875,
    "2017-12-30-05-00-56-084I2_924_707.Png": 0.80322265625,
    "2017-12-30-05-00-56-084I2_924_835.Png": 0.90380859375,
    "2017-12-30-05-00-56-084I2_924_963.Png": 0.994140625,
    "2018-01-04-05-12-41-092I2_1051_1101.Png": 1.0,
    "2018-01-04-05-12-41-092I2_1051_1229.Png": 1.0,
    "2018-01-04-05-12-41-092I2_1051_1357.Png": 1.0,
    "2018-01-04-05-12-41-092I2_1051_1485.Png": 1.0,
    "2018-01-04-05-12-41-092I2_1051_1613.Png": 1.0,
    "2018-01-04-05-12-41-092I2_1051_1741.Png": 0.833984375,
    "2018-01-04-05-12-41-092I2_1051_589.Png": 0.721435546875,
    "2018-01-04-05-12-41-092I2_1051_717.Png": 0.99505615234375,
    "2018-01-04-05-12-41-092I2_1051_845.Png": 0.96002197265625,
    "2018-01-04-05-12-41-092I2_1051_973.Png": 1.0,
    "2018-01-04-05-12-41-092I2_1179_1101.Png": 1.0,
    "2018-01-04-05-12-41-092I2_1179_1229.Png": 1.0,
    "2018-01-04-05-12-41-092I2_1179_1357.Png": 1.0,
    "2018-01-04-05-12-41-092I2_1179_1485.Png": 0.99462890625,
    "2018-01-04-05-12-41-092I2_1179_1613.Png": 1.0,
    "2018-01-04-05-12-41-092I2_1179_1741.Png": 0.678955078125,
    "2018-01-04-05-12-41-092I2_1179_589.Png": 0.810791015625,
    "2018-01-04-05-12-41-092I2_1179_717.Png": 1.0,
    "2018-01-04-05-12-41-092I2_1179_845.Png": 1.0,
    "2018-01-04-05-12-41-092I2_1179_973.Png": 1.0,
    "2018-01-04-05-12-41-092I2_1307_1101.Png": 1.0,
    "2018-01-04-05-12-41-092I2_1307_1229.Png": 1.0,
    "2018-01-04-05-12-41-092I2_1307_1357.Png": 1.0,
    "2018-01-04-05-12-41-092I2_1307_1485.Png": 0.99853515625,
    "2018-01-04-05-12-41-092I2_1307_1613.Png": 1.0,
    "2018-01-04-05-12-41-092I2_1307_1741.Png": 0.248779296875,
    "2018-01-04-05-12-41-092I2_1307_589.Png": 0.22589111328125,
    "2018-01-04-05-12-41-092I2_1307_717.Png": 0.93231201171875,
    "2018-01-04-05-12-41-092I2_1307_845.Png": 1.0,
    "2018-01-04-05-12-41-092I2_1307_973.Png": 1.0,
    "2018-01-04-05-12-41-092I2_1435_1101.Png": 1.0,
    "2018-01-04-05-12-41-092I2_1435_1229.Png": 1.0,
    "2018-01-04-05-12-41-092I2_1435_1357.Png": 1.0,
    "2018-01-04-05-12-41-092I2_1435_1485.Png": 1.0,
    "2018-01-04-05-12-41-092I2_1435_1613.Png": 0.55059814453125,
    "2018-01-04-05-12-41-092I2_1435_717.Png": 0.811279296875,
    "2018-01-04-05-12-41-092I2_1435_845.Png": 1.0,
    "2018-01-04-05-12-41-092I2_1435_973.Png": 1.0,
    "2018-01-04-05-12-41-092I2_1563_1101.Png": 1.0,
    "2018-01-04-05-12-41-092I2_1563_1229.Png": 1.0,
    "2018-01-04-05-12-41-092I2_1563_1357.Png": 1.0,
    "2018-01-04-05-12-41-092I2_1563_1485.Png": 0.89434814453125,
    "2018-01-04-05-12-41-092I2_1563_717.Png": 0.7587890625,
    "2018-01-04-05-12-41-092I2_1563_845.Png": 1.0,
    "2018-01-04-05-12-41-092I2_1563_973.Png": 1.0,
    "2018-01-04-05-12-41-092I2_1691_1101.Png": 1.0,
    "2018-01-04-05-12-41-092I2_1691_1229.Png": 0.94921875,
    "2018-01-04-05-12-41-092I2_1691_1357.Png": 0.97412109375,
    "2018-01-04-05-12-41-092I2_1691_1485.Png": 0.575927734375,
    "2018-01-04-05-12-41-092I2_1691_717.Png": 0.84576416015625,
    "2018-01-04-05-12-41-092I2_1691_845.Png": 1.0,
    "2018-01-04-05-12-41-092I2_1691_973.Png": 1.0,
    "2018-01-04-05-12-41-092I2_1819_1101.Png": 1.0,
    "2018-01-04-05-12-41-092I2_1819_1229.Png": 0.9423828125,
    "2018-01-04-05-12-41-092I2_1819_1357.Png": 1.0,
    "2018-01-04-05-12-41-092I2_1819_1485.Png": 0.39013671875,
    "2018-01-04-05-12-41-092I2_1819_589.Png": 0.408935546875,
    "2018-01-04-05-12-41-092I2_1819_717.Png": 0.90850830078125,
    "2018-01-04-05-12-41-092I2_1819_845.Png": 0.96478271484375,
    "2018-01-04-05-12-41-092I2_1819_973.Png": 1.0,
    "2018-01-04-05-12-41-092I2_1947_1101.Png": 0.90118408203125,
    "2018-01-04-05-12-41-092I2_1947_1229.Png": 0.98382568359375,
    "2018-01-04-05-12-41-092I2_1947_1357.Png": 0.69390869140625,
    "2018-01-04-05-12-41-092I2_1947_1485.Png": 0.32220458984375,
    "2018-01-04-05-12-41-092I2_1947_717.Png": 0.50091552734375,
    "2018-01-04-05-12-41-092I2_1947_845.Png": 0.6258544921875,
    "2018-01-04-05-12-41-092I2_1947_973.Png": 0.98797607421875,
    "2018-01-04-05-12-41-092I2_2075_1101.Png": 0.25897216796875,
    "2018-01-04-05-12-41-092I2_2075_1229.Png": 0.59112548828125,
    "2018-01-04-05-12-41-092I2_2075_589.Png": 0.478759765625,
    "2018-01-04-05-12-41-092I2_2075_717.Png": 0.90625,
    "2018-01-04-05-12-41-092I2_2075_845.Png": 0.966552734375,
    "2018-01-04-05-12-41-092I2_2075_973.Png": 0.14410400390625,
    "2018-01-04-05-12-41-092I2_539_1101.Png": 0.86474609375,
    "2018-01-04-05-12-41-092I2_539_1229.Png": 0.76123046875,
    "2018-01-04-05-12-41-092I2_539_1357.Png": 0.22052001953125,
    "2018-01-04-05-12-41-092I2_539_717.Png": 0.38128662109375,
    "2018-01-04-05-12-41-092I2_539_845.Png": 0.741455078125,
    "2018-01-04-05-12-41-092I2_539_973.Png": 0.2314453125,
    "2018-01-04-05-12-41-092I2_667_1101.Png": 0.968994140625,
    "2018-01-04-05-12-41-092I2_667_1229.Png": 1.0,
    "2018-01-04-05-12-41-092I2_667_1357.Png": 0.54296875,
    "2018-01-04-05-12-41-092I2_667_717.Png": 0.583984375,
    "2018-01-04-05-12-41-092I2_667_845.Png": 1.0,
    "2018-01-04-05-12-41-092I2_667_973.Png": 0.72265625,
    "2018-01-04-05-12-41-092I2_795_1101.Png": 1.0,
    "2018-01-04-05-12-41-092I2_795_1229.Png": 1.0,
    "2018-01-04-05-12-41-092I2_795_1357.Png": 0.93695068359375,
    "2018-01-04-05-12-41-092I2_795_1485.Png": 0.79833984375,
    "2018-01-04-05-12-41-092I2_795_1613.Png": 0.1640625,
    "2018-01-04-05-12-41-092I2_795_717.Png": 0.210205078125,
    "2018-01-04-05-12-41-092I2_795_845.Png": 0.987548828125,
    "2018-01-04-05-12-41-092I2_795_973.Png": 0.761474609375,
    "2018-01-04-05-12-41-092I2_923_1101.Png": 1.0,
    "2018-01-04-05-12-41-092I2_923_1229.Png": 1.0,
    "2018-01-04-05-12-41-092I2_923_1357.Png": 1.0,
    "2018-01-04-05-12-41-092I2_923_1485.Png": 1.0,
    "2018-01-04-05-12-41-092I2_923_1613.Png": 0.898681640625,
    "2018-01-04-05-12-41-092I2_923_1741.Png": 0.7373046875,
    "2018-01-04-05-12-41-092I2_923_589.Png": 0.46697998046875,
    "2018-01-04-05-12-41-092I2_923_717.Png": 0.7703857421875,
    "2018-01-04-05-12-41-092I2_923_845.Png": 0.88079833984375,
    "2018-01-04-05-12-41-092I2_923_973.Png": 0.968017578125,
    "2018-01-08-01-21-47-518I1_1052_1059.Png": 1.0,
    "2018-01-08-01-21-47-518I1_1052_1187.Png": 1.0,
    "2018-01-08-01-21-47-518I1_1052_1315.Png": 1.0,
    "2018-01-08-01-21-47-518I1_1052_1443.Png": 1.0,
    "2018-01-08-01-21-47-518I1_1052_1571.Png": 0.998291015625,
    "2018-01-08-01-21-47-518I1_1052_1699.Png": 0.252685546875,
    "2018-01-08-01-21-47-518I1_1052_291.Png": 0.1240234375,
    "2018-01-08-01-21-47-518I1_1052_419.Png": 1.0,
    "2018-01-08-01-21-47-518I1_1052_547.Png": 0.966796875,
    "2018-01-08-01-21-47-518I1_1052_675.Png": 1.0,
    "2018-01-08-01-21-47-518I1_1052_803.Png": 1.0,
    "2018-01-08-01-21-47-518I1_1052_931.Png": 1.0,
    "2018-01-08-01-21-47-518I1_1180_1059.Png": 1.0,
    "2018-01-08-01-21-47-518I1_1180_1187.Png": 1.0,
    "2018-01-08-01-21-47-518I1_1180_1315.Png": 1.0,
    "2018-01-08-01-21-47-518I1_1180_1443.Png": 1.0,
    "2018-01-08-01-21-47-518I1_1180_1571.Png": 0.873046875,
    "2018-01-08-01-21-47-518I1_1180_419.Png": 0.85009765625,
    "2018-01-08-01-21-47-518I1_1180_547.Png": 1.0,
    "2018-01-08-01-21-47-518I1_1180_675.Png": 1.0,
    "2018-01-08-01-21-47-518I1_1180_803.Png": 1.0,
    "2018-01-08-01-21-47-518I1_1180_931.Png": 1.0,
    "2018-01-08-01-21-47-518I1_1308_1059.Png": 1.0,
    "2018-01-08-01-21-47-518I1_1308_1187.Png": 1.0,
    "2018-01-08-01-21-47-518I1_1308_1315.Png": 1.0,
    "2018-01-08-01-21-47-518I1_1308_1443.Png": 1.0,
    "2018-01-08-01-21-47-518I1_1308_1571.Png": 0.25390625,
    "2018-01-08-01-21-47-518I1_1308_419.Png": 0.180419921875,
    "2018-01-08-01-21-47-518I1_1308_547.Png": 0.988525390625,
    "2018-01-08-01-21-47-518I1_1308_675.Png": 1.0,
    "2018-01-08-01-21-47-518I1_1308_803.Png": 1.0,
    "2018-01-08-01-21-47-518I1_1308_931.Png": 1.0,
    "2018-01-08-01-21-47-518I1_1436_1059.Png": 1.0,
    "2018-01-08-01-21-47-518I1_1436_1187.Png": 1.0,
    "2018-01-08-01-21-47-518I1_1436_1315.Png": 1.0,
    "2018-01-08-01-21-47-518I1_1436_1443.Png": 0.679931640625,
    "2018-01-08-01-21-47-518I1_1436_547.Png": 0.868896484375,
    "2018-01-08-01-21-47-518I1_1436_675.Png": 1.0,
    "2018-01-08-01-21-47-518I1_1436_803.Png": 1.0,
    "2018-01-08-01-21-47-518I1_1436_931.Png": 1.0,
    "2018-01-08-01-21-47-518I1_1564_1059.Png": 1.0,
    "2018-01-08-01-21-47-518I1_1564_1187.Png": 0.9814453125,
    "2018-01-08-01-21-47-518I1_1564_1315.Png": 0.951416015625,
    "2018-01-08-01-21-47-518I1_1564_1443.Png": 0.427490234375,
    "2018-01-08-01-21-47-518I1_1564_547.Png": 0.692626953125,
    "2018-01-08-01-21-47-518I1_1564_675.Png": 1.0,
    "2018-01-08-01-21-47-518I1_1564_803.Png": 1.0,
    "2018-01-08-01-21-47-518I1_1564_931.Png": 1.0,
    "2018-01-08-01-21-47-518I1_1692_1059.Png": 1.0,
    "2018-01-08-01-21-47-518I1_1692_1187.Png": 0.771240234375,
    "2018-01-08-01-21-47-518I1_1692_1315.Png": 0.99072265625,
    "2018-01-08-01-21-47-518I1_1692_1443.Png": 0.160888671875,
    "2018-01-08-01-21-47-518I1_1692_419.Png": 0.149169921875,
    "2018-01-08-01-21-47-518I1_1692_547.Png": 0.773681640625,
    "2018-01-08-01-21-47-518I1_1692_675.Png": 1.0,
    "2018-01-08-01-21-47-518I1_1692_803.Png": 1.0,
    "2018-01-08-01-21-47-518I1_1692_931.Png": 1.0,
    "2018-01-08-01-21-47-518I1_1820_1059.Png": 0.986328125,
    "2018-01-08-01-21-47-518I1_1820_1187.Png": 1.0,
    "2018-01-08-01-21-47-518I1_1820_1315.Png": 0.739990234375,
    "2018-01-08-01-21-47-518I1_1820_1443.Png": 0.305908203125,
    "2018-01-08-01-21-47-518I1_1820_419.Png": 0.8330078125,
    "2018-01-08-01-21-47-518I1_1820_547.Png": 0.905029296875,
    "2018-01-08-01-21-47-518I1_1820_675.Png": 0.860595703125,
    "2018-01-08-01-21-47-518I1_1820_803.Png": 1.0,
    "2018-01-08-01-21-47-518I1_1820_931.Png": 1.0,
    "2018-01-08-01-21-47-518I1_1948_1059.Png": 0.552734375,
    "2018-01-08-01-21-47-518I1_1948_1187.Png": 0.750244140625,
    "2018-01-08-01-21-47-518I1_1948_419.Png": 0.291259765625,
    "2018-01-08-01-21-47-518I1_1948_547.Png": 0.30712890625,
    "2018-01-08-01-21-47-518I1_1948_675.Png": 0.660888671875,
    "2018-01-08-01-21-47-518I1_1948_803.Png": 0.94384765625,
    "2018-01-08-01-21-47-518I1_1948_931.Png": 0.819091796875,
    "2018-01-08-01-21-47-518I1_2076_547.Png": 0.8984375,
    "2018-01-08-01-21-47-518I1_2076_675.Png": 0.8525390625,
    "2018-01-08-01-21-47-518I1_2076_803.Png": 1.0,
    "2018-01-08-01-21-47-518I1_2076_931.Png": 0.2314453125,
    "2018-01-08-01-21-47-518I1_412_1059.Png": 0.566162109375,
    "2018-01-08-01-21-47-518I1_412_1187.Png": 0.59375,
    "2018-01-08-01-21-47-518I1_412_163.Png": 0.12548828125,
    "2018-01-08-01-21-47-518I1_412_291.Png": 0.2236328125,
    "2018-01-08-01-21-47-518I1_412_419.Png": 0.2978515625,
    "2018-01-08-01-21-47-518I1_412_931.Png": 0.158203125,
    "2018-01-08-01-21-47-518I1_540_1059.Png": 1.0,
    "2018-01-08-01-21-47-518I1_540_1187.Png": 0.943115234375,
    "2018-01-08-01-21-47-518I1_540_1315.Png": 0.164306640625,
    "2018-01-08-01-21-47-518I1_540_163.Png": 0.40625,
    "2018-01-08-01-21-47-518I1_540_291.Png": 0.986328125,
    "2018-01-08-01-21-47-518I1_540_419.Png": 0.9990234375,
    "2018-01-08-01-21-47-518I1_540_547.Png": 0.67236328125,
    "2018-01-08-01-21-47-518I1_540_675.Png": 0.11279296875,
    "2018-01-08-01-21-47-518I1_540_931.Png": 0.380859375,
    "2018-01-08-01-21-47-518I1_668_1059.Png": 0.997314453125,
    "2018-01-08-01-21-47-518I1_668_1187.Png": 1.0,
    "2018-01-08-01-21-47-518I1_668_1315.Png": 0.71875,
    "2018-01-08-01-21-47-518I1_668_1443.Png": 0.4306640625,
    "2018-01-08-01-21-47-518I1_668_291.Png": 0.6201171875,
    "2018-01-08-01-21-47-518I1_668_419.Png": 0.999755859375,
    "2018-01-08-01-21-47-518I1_668_547.Png": 1.0,
    "2018-01-08-01-21-47-518I1_668_675.Png": 0.8369140625,
    "2018-01-08-01-21-47-518I1_668_803.Png": 0.154296875,
    "2018-01-08-01-21-47-518I1_668_931.Png": 0.602294921875,
    "2018-01-08-01-21-47-518I1_796_1059.Png": 1.0,
    "2018-01-08-01-21-47-518I1_796_1187.Png": 1.0,
    "2018-01-08-01-21-47-518I1_796_1315.Png": 1.0,
    "2018-01-08-01-21-47-518I1_796_1443.Png": 0.93505859375,
    "2018-01-08-01-21-47-518I1_796_1571.Png": 0.9423828125,
    "2018-01-08-01-21-47-518I1_796_1699.Png": 0.31298828125,
    "2018-01-08-01-21-47-518I1_796_419.Png": 0.748779296875,
    "2018-01-08-01-21-47-518I1_796_547.Png": 0.990234375,
    "2018-01-08-01-21-47-518I1_796_675.Png": 1.0,
    "2018-01-08-01-21-47-518I1_796_803.Png": 0.80859375,
    "2018-01-08-01-21-47-518I1_796_931.Png": 0.708984375,
    "2018-01-08-01-21-47-518I1_924_1059.Png": 1.0,
    "2018-01-08-01-21-47-518I1_924_1187.Png": 1.0,
    "2018-01-08-01-21-47-518I1_924_1315.Png": 1.0,
    "2018-01-08-01-21-47-518I1_924_1443.Png": 1.0,
    "2018-01-08-01-21-47-518I1_924_1571.Png": 1.0,
    "2018-01-08-01-21-47-518I1_924_1699.Png": 0.4189453125,
    "2018-01-08-01-21-47-518I1_924_291.Png": 0.30078125,
    "2018-01-08-01-21-47-518I1_924_419.Png": 0.95263671875,
    "2018-01-08-01-21-47-518I1_924_547.Png": 0.75341796875,
    "2018-01-08-01-21-47-518I1_924_675.Png": 1.0,
    "2018-01-08-01-21-47-518I1_924_803.Png": 1.0,
    "2018-01-08-01-21-47-518I1_924_931.Png": 1.0,
    "2018-01-09-06-24-46-280I2_1052_1017.Png": 1.0,
    "2018-01-09-06-24-46-280I2_1052_1145.Png": 1.0,
    "2018-01-09-06-24-46-280I2_1052_1273.Png": 1.0,
    "2018-01-09-06-24-46-280I2_1052_1401.Png": 1.0,
    "2018-01-09-06-24-46-280I2_1052_1529.Png": 1.0,
    "2018-01-09-06-24-46-280I2_1052_1657.Png": 1.0,
    "2018-01-09-06-24-46-280I2_1052_1785.Png": 0.470703125,
    "2018-01-09-06-24-46-280I2_1052_505.Png": 0.16943359375,
    "2018-01-09-06-24-46-280I2_1052_633.Png": 0.95263671875,
    "2018-01-09-06-24-46-280I2_1052_761.Png": 1.0,
    "2018-01-09-06-24-46-280I2_1052_889.Png": 1.0,
    "2018-01-09-06-24-46-280I2_1180_1017.Png": 1.0,
    "2018-01-09-06-24-46-280I2_1180_1145.Png": 1.0,
    "2018-01-09-06-24-46-280I2_1180_1273.Png": 1.0,
    "2018-01-09-06-24-46-280I2_1180_1401.Png": 1.0,
    "2018-01-09-06-24-46-280I2_1180_1529.Png": 1.0,
    "2018-01-09-06-24-46-280I2_1180_1657.Png": 1.0,
    "2018-01-09-06-24-46-280I2_1180_1785.Png": 0.2900390625,
    "2018-01-09-06-24-46-280I2_1180_505.Png": 0.2509765625,
    "2018-01-09-06-24-46-280I2_1180_633.Png": 1.0,
    "2018-01-09-06-24-46-280I2_1180_761.Png": 1.0,
    "2018-01-09-06-24-46-280I2_1180_889.Png": 1.0,
    "2018-01-09-06-24-46-280I2_1308_1017.Png": 1.0,
    "2018-01-09-06-24-46-280I2_1308_1145.Png": 1.0,
    "2018-01-09-06-24-46-280I2_1308_1273.Png": 1.0,
    "2018-01-09-06-24-46-280I2_1308_1401.Png": 1.0,
    "2018-01-09-06-24-46-280I2_1308_1529.Png": 1.0,
    "2018-01-09-06-24-46-280I2_1308_1657.Png": 0.88134765625,
    "2018-01-09-06-24-46-280I2_1308_633.Png": 0.556396484375,
    "2018-01-09-06-24-46-280I2_1308_761.Png": 1.0,
    "2018-01-09-06-24-46-280I2_1308_889.Png": 1.0,
    "2018-01-09-06-24-46-280I2_1436_1017.Png": 1.0,
    "2018-01-09-06-24-46-280I2_1436_1145.Png": 1.0,
    "2018-01-09-06-24-46-280I2_1436_1273.Png": 1.0,
    "2018-01-09-06-24-46-280I2_1436_1401.Png": 1.0,
    "2018-01-09-06-24-46-280I2_1436_1529.Png": 0.9697265625,
    "2018-01-09-06-24-46-280I2_1436_1657.Png": 0.228515625,
    "2018-01-09-06-24-46-280I2_1436_633.Png": 0.15625,
    "2018-01-09-06-24-46-280I2_1436_761.Png": 1.0,
    "2018-01-09-06-24-46-280I2_1436_889.Png": 1.0,
    "2018-01-09-06-24-46-280I2_1564_1017.Png": 1.0,
    "2018-01-09-06-24-46-280I2_1564_1145.Png": 1.0,
    "2018-01-09-06-24-46-280I2_1564_1273.Png": 1.0,
    "2018-01-09-06-24-46-280I2_1564_1401.Png": 1.0,
    "2018-01-09-06-24-46-280I2_1564_1529.Png": 0.5830078125,
    "2018-01-09-06-24-46-280I2_1564_633.Png": 0.1201171875,
    "2018-01-09-06-24-46-280I2_1564_761.Png": 1.0,
    "2018-01-09-06-24-46-280I2_1564_889.Png": 1.0,
    "2018-01-09-06-24-46-280I2_1692_1017.Png": 1.0,
    "2018-01-09-06-24-46-280I2_1692_1145.Png": 1.0,
    "2018-01-09-06-24-46-280I2_1692_1273.Png": 0.8564453125,
    "2018-01-09-06-24-46-280I2_1692_1401.Png": 0.932861328125,
    "2018-01-09-06-24-46-280I2_1692_1529.Png": 0.283935546875,
    "2018-01-09-06-24-46-280I2_1692_633.Png": 0.29248046875,
    "2018-01-09-06-24-46-280I2_1692_761.Png": 0.97998046875,
    "2018-01-09-06-24-46-280I2_1692_889.Png": 1.0,
    "2018-01-09-06-24-46-280I2_1820_1017.Png": 1.0,
    "2018-01-09-06-24-46-280I2_1820_1145.Png": 1.0,
    "2018-01-09-06-24-46-280I2_1820_1273.Png": 0.884765625,
    "2018-01-09-06-24-46-280I2_1820_1401.Png": 0.99560546875,
    "2018-01-09-06-24-46-280I2_1820_1529.Png": 0.12939453125,
    "2018-01-09-06-24-46-280I2_1820_633.Png": 0.732177734375,
    "2018-01-09-06-24-46-280I2_1820_761.Png": 0.894775390625,
    "2018-01-09-06-24-46-280I2_1820_889.Png": 1.0,
    "2018-01-09-06-24-46-280I2_1948_1017.Png": 0.8955078125,
    "2018-01-09-06-24-46-280I2_1948_1145.Png": 0.9296875,
    "2018-01-09-06-24-46-280I2_1948_1273.Png": 0.955322265625,
    "2018-01-09-06-24-46-280I2_1948_1401.Png": 0.578857421875,
    "2018-01-09-06-24-46-280I2_1948_1529.Png": 0.158203125,
    "2018-01-09-06-24-46-280I2_1948_633.Png": 0.28369140625,
    "2018-01-09-06-24-46-280I2_1948_761.Png": 0.743896484375,
    "2018-01-09-06-24-46-280I2_1948_889.Png": 0.834716796875,
    "2018-01-09-06-24-46-280I2_2076_1017.Png": 0.13330078125,
    "2018-01-09-06-24-46-280I2_2076_1145.Png": 0.16259765625,
    "2018-01-09-06-24-46-280I2_2076_1273.Png": 0.5087890625,
    "2018-01-09-06-24-46-280I2_2076_633.Png": 0.8759765625,
    "2018-01-09-06-24-46-280I2_2076_761.Png": 1.0,
    "2018-01-09-06-24-46-280I2_2076_889.Png": 0.8095703125,
    "2018-01-09-06-24-46-280I2_540_1017.Png": 0.360107421875,
    "2018-01-09-06-24-46-280I2_540_1145.Png": 0.829833984375,
    "2018-01-09-06-24-46-280I2_540_1273.Png": 0.60009765625,
    "2018-01-09-06-24-46-280I2_540_505.Png": 0.147705078125,
    "2018-01-09-06-24-46-280I2_540_633.Png": 0.447998046875,
    "2018-01-09-06-24-46-280I2_540_761.Png": 0.20703125,
    "2018-01-09-06-24-46-280I2_668_1017.Png": 0.4267578125,
    "2018-01-09-06-24-46-280I2_668_1145.Png": 1.0,
    "2018-01-09-06-24-46-280I2_668_1273.Png": 0.9306640625,
    "2018-01-09-06-24-46-280I2_668_1401.Png": 0.1591796875,
    "2018-01-09-06-24-46-280I2_668_505.Png": 0.3525390625,
    "2018-01-09-06-24-46-280I2_668_633.Png": 1.0,
    "2018-01-09-06-24-46-280I2_668_761.Png": 0.936767578125,
    "2018-01-09-06-24-46-280I2_668_889.Png": 0.321044921875,
    "2018-01-09-06-24-46-280I2_796_1017.Png": 0.73828125,
    "2018-01-09-06-24-46-280I2_796_1145.Png": 1.0,
    "2018-01-09-06-24-46-280I2_796_1273.Png": 1.0,
    "2018-01-09-06-24-46-280I2_796_1401.Png": 0.785888671875,
    "2018-01-09-06-24-46-280I2_796_1529.Png": 0.622314453125,
    "2018-01-09-06-24-46-280I2_796_633.Png": 0.636962890625,
    "2018-01-09-06-24-46-280I2_796_761.Png": 1.0,
    "2018-01-09-06-24-46-280I2_796_889.Png": 0.939453125,
    "2018-01-09-06-24-46-280I2_924_1017.Png": 0.97900390625,
    "2018-01-09-06-24-46-280I2_924_1145.Png": 1.0,
    "2018-01-09-06-24-46-280I2_924_1273.Png": 1.0,
    "2018-01-09-06-24-46-280I2_924_1401.Png": 1.0,
    "2018-01-09-06-24-46-280I2_924_1529.Png": 0.926025390625,
    "2018-01-09-06-24-46-280I2_924_1657.Png": 0.961181640625,
    "2018-01-09-06-24-46-280I2_924_1785.Png": 0.31005859375,
    "2018-01-09-06-24-46-280I2_924_633.Png": 0.867919921875,
    "2018-01-09-06-24-46-280I2_924_761.Png": 0.8173828125,
    "2018-01-09-06-24-46-280I2_924_889.Png": 0.98486328125,
    "2018-01-12-02-31-22-222I1_1052_1053.Png": 1.0,
    "2018-01-12-02-31-22-222I1_1052_1181.Png": 1.0,
    "2018-01-12-02-31-22-222I1_1052_1309.Png": 1.0,
    "2018-01-12-02-31-22-222I1_1052_1437.Png": 1.0,
    "2018-01-12-02-31-22-222I1_1052_1565.Png": 1.0,
    "2018-01-12-02-31-22-222I1_1052_1693.Png": 0.375,
    "2018-01-12-02-31-22-222I1_1052_413.Png": 0.95751953125,
    "2018-01-12-02-31-22-222I1_1052_541.Png": 1.0,
    "2018-01-12-02-31-22-222I1_1052_669.Png": 1.0,
    "2018-01-12-02-31-22-222I1_1052_797.Png": 1.0,
    "2018-01-12-02-31-22-222I1_1052_925.Png": 1.0,
    "2018-01-12-02-31-22-222I1_1180_1053.Png": 1.0,
    "2018-01-12-02-31-22-222I1_1180_1181.Png": 1.0,
    "2018-01-12-02-31-22-222I1_1180_1309.Png": 1.0,
    "2018-01-12-02-31-22-222I1_1180_1437.Png": 1.0,
    "2018-01-12-02-31-22-222I1_1180_1565.Png": 0.947021484375,
    "2018-01-12-02-31-22-222I1_1180_413.Png": 0.6943359375,
    "2018-01-12-02-31-22-222I1_1180_541.Png": 1.0,
    "2018-01-12-02-31-22-222I1_1180_669.Png": 1.0,
    "2018-01-12-02-31-22-222I1_1180_797.Png": 1.0,
    "2018-01-12-02-31-22-222I1_1180_925.Png": 1.0,
    "2018-01-12-02-31-22-222I1_1308_1053.Png": 1.0,
    "2018-01-12-02-31-22-222I1_1308_1181.Png": 1.0,
    "2018-01-12-02-31-22-222I1_1308_1309.Png": 1.0,
    "2018-01-12-02-31-22-222I1_1308_1437.Png": 1.0,
    "2018-01-12-02-31-22-222I1_1308_1565.Png": 0.3984375,
    "2018-01-12-02-31-22-222I1_1308_541.Png": 0.950439453125,
    "2018-01-12-02-31-22-222I1_1308_669.Png": 1.0,
    "2018-01-12-02-31-22-222I1_1308_797.Png": 1.0,
    "2018-01-12-02-31-22-222I1_1308_925.Png": 1.0,
    "2018-01-12-02-31-22-222I1_1436_1053.Png": 1.0,
    "2018-01-12-02-31-22-222I1_1436_1181.Png": 1.0,
    "2018-01-12-02-31-22-222I1_1436_1309.Png": 1.0,
    "2018-01-12-02-31-22-222I1_1436_1437.Png": 0.732666015625,
    "2018-01-12-02-31-22-222I1_1436_541.Png": 0.7333984375,
    "2018-01-12-02-31-22-222I1_1436_669.Png": 1.0,
    "2018-01-12-02-31-22-222I1_1436_797.Png": 1.0,
    "2018-01-12-02-31-22-222I1_1436_925.Png": 1.0,
    "2018-01-12-02-31-22-222I1_1564_1053.Png": 1.0,
    "2018-01-12-02-31-22-222I1_1564_1181.Png": 0.949462890625,
    "2018-01-12-02-31-22-222I1_1564_1309.Png": 0.953857421875,
    "2018-01-12-02-31-22-222I1_1564_1437.Png": 0.4404296875,
    "2018-01-12-02-31-22-222I1_1564_541.Png": 0.583984375,
    "2018-01-12-02-31-22-222I1_1564_669.Png": 1.0,
    "2018-01-12-02-31-22-222I1_1564_797.Png": 1.0,
    "2018-01-12-02-31-22-222I1_1564_925.Png": 1.0,
    "2018-01-12-02-31-22-222I1_1692_1053.Png": 1.0,
    "2018-01-12-02-31-22-222I1_1692_1181.Png": 0.903076171875,
    "2018-01-12-02-31-22-222I1_1692_1309.Png": 0.985595703125,
    "2018-01-12-02-31-22-222I1_1692_1437.Png": 0.1826171875,
    "2018-01-12-02-31-22-222I1_1692_413.Png": 0.111328125,
    "2018-01-12-02-31-22-222I1_1692_541.Png": 0.6962890625,
    "2018-01-12-02-31-22-222I1_1692_669.Png": 1.0,
    "2018-01-12-02-31-22-222I1_1692_797.Png": 1.0,
    "2018-01-12-02-31-22-222I1_1692_925.Png": 1.0,
    "2018-01-12-02-31-22-222I1_1820_1053.Png": 0.9921875,
    "2018-01-12-02-31-22-222I1_1820_1181.Png": 1.0,
    "2018-01-12-02-31-22-222I1_1820_1309.Png": 0.790283203125,
    "2018-01-12-02-31-22-222I1_1820_1437.Png": 0.299560546875,
    "2018-01-12-02-31-22-222I1_1820_413.Png": 0.705078125,
    "2018-01-12-02-31-22-222I1_1820_541.Png": 0.9228515625,
    "2018-01-12-02-31-22-222I1_1820_669.Png": 0.82421875,
    "2018-01-12-02-31-22-222I1_1820_797.Png": 1.0,
    "2018-01-12-02-31-22-222I1_1820_925.Png": 1.0,
    "2018-01-12-02-31-22-222I1_1948_1053.Png": 0.575927734375,
    "2018-01-12-02-31-22-222I1_1948_1181.Png": 0.659423828125,
    "2018-01-12-02-31-22-222I1_1948_413.Png": 0.2802734375,
    "2018-01-12-02-31-22-222I1_1948_541.Png": 0.291748046875,
    "2018-01-12-02-31-22-222I1_1948_669.Png": 0.594970703125,
    "2018-01-12-02-31-22-222I1_1948_797.Png": 0.740234375,
    "2018-01-12-02-31-22-222I1_1948_925.Png": 0.79541015625,
    "2018-01-12-02-31-22-222I1_2076_541.Png": 0.838623046875,
    "2018-01-12-02-31-22-222I1_2076_669.Png": 0.9033203125,
    "2018-01-12-02-31-22-222I1_2076_797.Png": 0.990234375,
    "2018-01-12-02-31-22-222I1_2076_925.Png": 0.2939453125,
    "2018-01-12-02-31-22-222I1_412_1053.Png": 0.5712890625,
    "2018-01-12-02-31-22-222I1_412_1181.Png": 0.523193359375,
    "2018-01-12-02-31-22-222I1_412_285.Png": 0.325927734375,
    "2018-01-12-02-31-22-222I1_412_413.Png": 0.505859375,
    "2018-01-12-02-31-22-222I1_412_541.Png": 0.292236328125,
    "2018-01-12-02-31-22-222I1_540_1053.Png": 1.0,
    "2018-01-12-02-31-22-222I1_540_1181.Png": 0.9873046875,
    "2018-01-12-02-31-22-222I1_540_1309.Png": 0.2333984375,
    "2018-01-12-02-31-22-222I1_540_285.Png": 0.498046875,
    "2018-01-12-02-31-22-222I1_540_413.Png": 1.0,
    "2018-01-12-02-31-22-222I1_540_541.Png": 0.96533203125,
    "2018-01-12-02-31-22-222I1_540_669.Png": 0.326171875,
    "2018-01-12-02-31-22-222I1_540_925.Png": 0.2783203125,
    "2018-01-12-02-31-22-222I1_668_1053.Png": 0.9775390625,
    "2018-01-12-02-31-22-222I1_668_1181.Png": 1.0,
    "2018-01-12-02-31-22-222I1_668_1309.Png": 0.77490234375,
    "2018-01-12-02-31-22-222I1_668_1437.Png": 0.48095703125,
    "2018-01-12-02-31-22-222I1_668_413.Png": 0.75146484375,
    "2018-01-12-02-31-22-222I1_668_541.Png": 1.0,
    "2018-01-12-02-31-22-222I1_668_669.Png": 0.96875,
    "2018-01-12-02-31-22-222I1_668_797.Png": 0.3720703125,
    "2018-01-12-02-31-22-222I1_668_925.Png": 0.490234375,
    "2018-01-12-02-31-22-222I1_796_1053.Png": 1.0,
    "2018-01-12-02-31-22-222I1_796_1181.Png": 1.0,
    "2018-01-12-02-31-22-222I1_796_1309.Png": 1.0,
    "2018-01-12-02-31-22-222I1_796_1437.Png": 0.9462890625,
    "2018-01-12-02-31-22-222I1_796_1565.Png": 0.882568359375,
    "2018-01-12-02-31-22-222I1_796_1693.Png": 0.386962890625,
    "2018-01-12-02-31-22-222I1_796_413.Png": 0.45263671875,
    "2018-01-12-02-31-22-222I1_796_541.Png": 1.0,
    "2018-01-12-02-31-22-222I1_796_669.Png": 1.0,
    "2018-01-12-02-31-22-222I1_796_797.Png": 0.94091796875,
    "2018-01-12-02-31-22-222I1_796_925.Png": 0.67041015625,
    "2018-01-12-02-31-22-222I1_924_1053.Png": 1.0,
    "2018-01-12-02-31-22-222I1_924_1181.Png": 1.0,
    "2018-01-12-02-31-22-222I1_924_1309.Png": 1.0,
    "2018-01-12-02-31-22-222I1_924_1437.Png": 1.0,
    "2018-01-12-02-31-22-222I1_924_1565.Png": 1.0,
    "2018-01-12-02-31-22-222I1_924_1693.Png": 0.5869140625,
    "2018-01-12-02-31-22-222I1_924_285.Png": 0.1708984375,
    "2018-01-12-02-31-22-222I1_924_413.Png": 1.0,
    "2018-01-12-02-31-22-222I1_924_541.Png": 1.0,
    "2018-01-12-02-31-22-222I1_924_669.Png": 0.998046875,
    "2018-01-12-02-31-22-222I1_924_797.Png": 0.958984375,
    "2018-01-12-02-31-22-222I1_924_925.Png": 1.0,
    "2018-01-22-15-08-23-973I1_1052_1015.Png": 0.91259765625,
    "2018-01-22-15-08-23-973I1_1052_1143.Png": 0.864990234375,
    "2018-01-22-15-08-23-973I1_1052_1271.Png": 0.921630859375,
    "2018-01-22-15-08-23-973I1_1052_1399.Png": 0.72998046875,
    "2018-01-22-15-08-23-973I1_1052_1527.Png": 0.703369140625,
    "2018-01-22-15-08-23-973I1_1052_1655.Png": 0.255126953125,
    "2018-01-22-15-08-23-973I1_1052_375.Png": 0.4072265625,
    "2018-01-22-15-08-23-973I1_1052_503.Png": 0.850341796875,
    "2018-01-22-15-08-23-973I1_1052_631.Png": 0.837890625,
    "2018-01-22-15-08-23-973I1_1052_759.Png": 0.882080078125,
    "2018-01-22-15-08-23-973I1_1052_887.Png": 0.853515625,
    "2018-01-22-15-08-23-973I1_1180_1015.Png": 0.916015625,
    "2018-01-22-15-08-23-973I1_1180_1143.Png": 0.499267578125,
    "2018-01-22-15-08-23-973I1_1180_1271.Png": 0.789794921875,
    "2018-01-22-15-08-23-973I1_1180_1399.Png": 0.801513671875,
    "2018-01-22-15-08-23-973I1_1180_1527.Png": 0.559326171875,
    "2018-01-22-15-08-23-973I1_1180_375.Png": 0.174560546875,
    "2018-01-22-15-08-23-973I1_1180_503.Png": 0.81298828125,
    "2018-01-22-15-08-23-973I1_1180_631.Png": 0.863037109375,
    "2018-01-22-15-08-23-973I1_1180_759.Png": 0.8935546875,
    "2018-01-22-15-08-23-973I1_1180_887.Png": 0.87109375,
    "2018-01-22-15-08-23-973I1_1308_1015.Png": 0.100830078125,
    "2018-01-22-15-08-23-973I1_1308_1143.Png": 0.2705078125,
    "2018-01-22-15-08-23-973I1_1308_1271.Png": 0.912353515625,
    "2018-01-22-15-08-23-973I1_1308_1399.Png": 0.782958984375,
    "2018-01-22-15-08-23-973I1_1308_1527.Png": 0.2353515625,
    "2018-01-22-15-08-23-973I1_1308_503.Png": 0.524658203125,
    "2018-01-22-15-08-23-973I1_1308_631.Png": 0.814208984375,
    "2018-01-22-15-08-23-973I1_1308_759.Png": 0.927734375,
    "2018-01-22-15-08-23-973I1_1308_887.Png": 0.829833984375,
    "2018-01-22-15-08-23-973I1_1436_1015.Png": 0.596435546875,
    "2018-01-22-15-08-23-973I1_1436_1143.Png": 0.90234375,
    "2018-01-22-15-08-23-973I1_1436_1271.Png": 0.906982421875,
    "2018-01-22-15-08-23-973I1_1436_1399.Png": 0.504638671875,
    "2018-01-22-15-08-23-973I1_1436_503.Png": 0.264892578125,
    "2018-01-22-15-08-23-973I1_1436_631.Png": 0.833251953125,
    "2018-01-22-15-08-23-973I1_1436_759.Png": 0.645751953125,
    "2018-01-22-15-08-23-973I1_1436_887.Png": 0.35009765625,
    "2018-01-22-15-08-23-973I1_1564_1015.Png": 1.0,
    "2018-01-22-15-08-23-973I1_1564_1143.Png": 0.84765625,
    "2018-01-22-15-08-23-973I1_1564_1271.Png": 0.799560546875,
    "2018-01-22-15-08-23-973I1_1564_1399.Png": 0.351806640625,
    "2018-01-22-15-08-23-973I1_1564_503.Png": 0.20068359375,
    "2018-01-22-15-08-23-973I1_1564_631.Png": 0.92626953125,
    "2018-01-22-15-08-23-973I1_1564_759.Png": 0.883056640625,
    "2018-01-22-15-08-23-973I1_1564_887.Png": 0.800537109375,
    "2018-01-22-15-08-23-973I1_1692_1015.Png": 1.0,
    "2018-01-22-15-08-23-973I1_1692_1143.Png": 0.9990234375,
    "2018-01-22-15-08-23-973I1_1692_1271.Png": 0.98388671875,
    "2018-01-22-15-08-23-973I1_1692_1399.Png": 0.20068359375,
    "2018-01-22-15-08-23-973I1_1692_503.Png": 0.207763671875,
    "2018-01-22-15-08-23-973I1_1692_631.Png": 0.877197265625,
    "2018-01-22-15-08-23-973I1_1692_759.Png": 0.861328125,
    "2018-01-22-15-08-23-973I1_1692_887.Png": 0.802734375,
    "2018-01-22-15-08-23-973I1_1820_1015.Png": 1.0,
    "2018-01-22-15-08-23-973I1_1820_1143.Png": 1.0,
    "2018-01-22-15-08-23-973I1_1820_1271.Png": 0.71484375,
    "2018-01-22-15-08-23-973I1_1820_1399.Png": 0.244140625,
    "2018-01-22-15-08-23-973I1_1820_375.Png": 0.253662109375,
    "2018-01-22-15-08-23-973I1_1820_503.Png": 0.816162109375,
    "2018-01-22-15-08-23-973I1_1820_631.Png": 0.607177734375,
    "2018-01-22-15-08-23-973I1_1820_759.Png": 0.984130859375,
    "2018-01-22-15-08-23-973I1_1820_887.Png": 1.0,
    "2018-01-22-15-08-23-973I1_1948_1015.Png": 0.84912109375,
    "2018-01-22-15-08-23-973I1_1948_1143.Png": 0.54833984375,
    "2018-01-22-15-08-23-973I1_1948_1271.Png": 0.2958984375,
    "2018-01-22-15-08-23-973I1_1948_375.Png": 0.1494140625,
    "2018-01-22-15-08-23-973I1_1948_503.Png": 0.2001953125,
    "2018-01-22-15-08-23-973I1_1948_631.Png": 0.452880859375,
    "2018-01-22-15-08-23-973I1_1948_759.Png": 0.578369140625,
    "2018-01-22-15-08-23-973I1_1948_887.Png": 0.93359375,
    "2018-01-22-15-08-23-973I1_2076_503.Png": 0.486328125,
    "2018-01-22-15-08-23-973I1_2076_631.Png": 0.8408203125,
    "2018-01-22-15-08-23-973I1_2076_759.Png": 0.984375,
    "2018-01-22-15-08-23-973I1_2076_887.Png": 0.4931640625,
    "2018-01-22-15-08-23-973I1_412_1015.Png": 0.1533203125,
    "2018-01-22-15-08-23-973I1_412_1143.Png": 0.194091796875,
    "2018-01-22-15-08-23-973I1_540_1015.Png": 0.625244140625,
    "2018-01-22-15-08-23-973I1_540_1143.Png": 0.848388671875,
    "2018-01-22-15-08-23-973I1_540_1271.Png": 0.19140625,
    "2018-01-22-15-08-23-973I1_540_503.Png": 0.81640625,
    "2018-01-22-15-08-23-973I1_540_631.Png": 0.68310546875,
    "2018-01-22-15-08-23-973I1_668_1015.Png": 0.59765625,
    "2018-01-22-15-08-23-973I1_668_1143.Png": 0.964111328125,
    "2018-01-22-15-08-23-973I1_668_1271.Png": 0.521484375,
    "2018-01-22-15-08-23-973I1_668_1399.Png": 0.163818359375,
    "2018-01-22-15-08-23-973I1_668_503.Png": 0.52001953125,
    "2018-01-22-15-08-23-973I1_668_631.Png": 0.85498046875,
    "2018-01-22-15-08-23-973I1_668_759.Png": 0.608642578125,
    "2018-01-22-15-08-23-973I1_796_1015.Png": 0.86572265625,
    "2018-01-22-15-08-23-973I1_796_1143.Png": 0.99609375,
    "2018-01-22-15-08-23-973I1_796_1271.Png": 0.9765625,
    "2018-01-22-15-08-23-973I1_796_1399.Png": 0.842529296875,
    "2018-01-22-15-08-23-973I1_796_1527.Png": 0.40869140625,
    "2018-01-22-15-08-23-973I1_796_1655.Png": 0.264404296875,
    "2018-01-22-15-08-23-973I1_796_503.Png": 0.2470703125,
    "2018-01-22-15-08-23-973I1_796_631.Png": 0.86669921875,
    "2018-01-22-15-08-23-973I1_796_759.Png": 0.9228515625,
    "2018-01-22-15-08-23-973I1_796_887.Png": 0.35107421875,
    "2018-01-22-15-08-23-973I1_924_1015.Png": 0.904296875,
    "2018-01-22-15-08-23-973I1_924_1143.Png": 0.8974609375,
    "2018-01-22-15-08-23-973I1_924_1271.Png": 0.982421875,
    "2018-01-22-15-08-23-973I1_924_1399.Png": 0.95458984375,
    "2018-01-22-15-08-23-973I1_924_1527.Png": 0.857177734375,
    "2018-01-22-15-08-23-973I1_924_1655.Png": 0.407958984375,
    "2018-01-22-15-08-23-973I1_924_375.Png": 0.5615234375,
    "2018-01-22-15-08-23-973I1_924_503.Png": 0.69580078125,
    "2018-01-22-15-08-23-973I1_924_631.Png": 0.81591796875,
    "2018-01-22-15-08-23-973I1_924_759.Png": 0.9482421875,
    "2018-01-22-15-08-23-973I1_924_887.Png": 0.7939453125,
    "2018-02-02-03-35-48-737I1_1021_1115.Png": 0.659912109375,
    "2018-02-02-03-35-48-737I1_1021_1243.Png": 0.909912109375,
    "2018-02-02-03-35-48-737I1_1021_1371.Png": 0.959228515625,
    "2018-02-02-03-35-48-737I1_1021_1499.Png": 0.88330078125,
    "2018-02-02-03-35-48-737I1_1021_1627.Png": 0.99853515625,
    "2018-02-02-03-35-48-737I1_1021_1755.Png": 0.876953125,
    "2018-02-02-03-35-48-737I1_1021_1883.Png": 0.9501953125,
    "2018-02-02-03-35-48-737I1_1021_2011.Png": 0.56842041015625,
    "2018-02-02-03-35-48-737I1_1021_2139.Png": 0.13616943359375,
    "2018-02-02-03-35-48-737I1_1149_1115.Png": 0.55712890625,
    "2018-02-02-03-35-48-737I1_1149_1243.Png": 0.991455078125,
    "2018-02-02-03-35-48-737I1_1149_1371.Png": 1.0,
    "2018-02-02-03-35-48-737I1_1149_1499.Png": 0.979736328125,
    "2018-02-02-03-35-48-737I1_1149_1627.Png": 1.0,
    "2018-02-02-03-35-48-737I1_1149_1755.Png": 0.978515625,
    "2018-02-02-03-35-48-737I1_1149_1883.Png": 0.736328125,
    "2018-02-02-03-35-48-737I1_1149_2011.Png": 0.21240234375,
    "2018-02-02-03-35-48-737I1_125_1115.Png": 0.14105224609375,
    "2018-02-02-03-35-48-737I1_125_1243.Png": 0.15020751953125,
    "2018-02-02-03-35-48-737I1_125_1627.Png": 0.30438232421875,
    "2018-02-02-03-35-48-737I1_125_1755.Png": 0.45489501953125,
    "2018-02-02-03-35-48-737I1_125_1883.Png": 0.20654296875,
    "2018-02-02-03-35-48-737I1_1277_1115.Png": 0.31201171875,
    "2018-02-02-03-35-48-737I1_1277_1243.Png": 0.999267578125,
    "2018-02-02-03-35-48-737I1_1277_1371.Png": 0.987060546875,
    "2018-02-02-03-35-48-737I1_1277_1499.Png": 0.987060546875,
    "2018-02-02-03-35-48-737I1_1277_1627.Png": 1.0,
    "2018-02-02-03-35-48-737I1_1277_1755.Png": 0.947509765625,
    "2018-02-02-03-35-48-737I1_1277_1883.Png": 0.57135009765625,
    "2018-02-02-03-35-48-737I1_1405_1115.Png": 0.77520751953125,
    "2018-02-02-03-35-48-737I1_1405_1243.Png": 0.947998046875,
    "2018-02-02-03-35-48-737I1_1405_1371.Png": 0.991455078125,
    "2018-02-02-03-35-48-737I1_1405_1499.Png": 0.897705078125,
    "2018-02-02-03-35-48-737I1_1405_1627.Png": 0.997802734375,
    "2018-02-02-03-35-48-737I1_1405_1755.Png": 0.867431640625,
    "2018-02-02-03-35-48-737I1_1405_1883.Png": 0.520751953125,
    "2018-02-02-03-35-48-737I1_1405_987.Png": 0.30462646484375,
    "2018-02-02-03-35-48-737I1_1533_1115.Png": 0.22265625,
    "2018-02-02-03-35-48-737I1_1533_1243.Png": 0.46673583984375,
    "2018-02-02-03-35-48-737I1_1533_1371.Png": 0.916259765625,
    "2018-02-02-03-35-48-737I1_1533_1499.Png": 1.0,
    "2018-02-02-03-35-48-737I1_1533_1627.Png": 0.9619140625,
    "2018-02-02-03-35-48-737I1_1533_1755.Png": 0.70416259765625,
    "2018-02-02-03-35-48-737I1_1533_1883.Png": 0.34173583984375,
    "2018-02-02-03-35-48-737I1_1533_987.Png": 0.23687744140625,
    "2018-02-02-03-35-48-737I1_1661_1115.Png": 0.66326904296875,
    "2018-02-02-03-35-48-737I1_1661_1243.Png": 0.78350830078125,
    "2018-02-02-03-35-48-737I1_1661_1371.Png": 0.68438720703125,
    "2018-02-02-03-35-48-737I1_1661_1499.Png": 0.308349609375,
    "2018-02-02-03-35-48-737I1_1661_1627.Png": 0.237060546875,
    "2018-02-02-03-35-48-737I1_1661_1755.Png": 0.37274169921875,
    "2018-02-02-03-35-48-737I1_1789_1115.Png": 0.18389892578125,
    "2018-02-02-03-35-48-737I1_1789_1243.Png": 0.464111328125,
    "2018-02-02-03-35-48-737I1_1789_1371.Png": 0.56781005859375,
    "2018-02-02-03-35-48-737I1_253_1115.Png": 0.764892578125,
    "2018-02-02-03-35-48-737I1_253_1243.Png": 0.70745849609375,
    "2018-02-02-03-35-48-737I1_253_1627.Png": 0.678955078125,
    "2018-02-02-03-35-48-737I1_253_1755.Png": 0.89202880859375,
    "2018-02-02-03-35-48-737I1_253_1883.Png": 0.27227783203125,
    "2018-02-02-03-35-48-737I1_381_1115.Png": 0.451171875,
    "2018-02-02-03-35-48-737I1_381_1243.Png": 0.883056640625,
    "2018-02-02-03-35-48-737I1_381_1371.Png": 0.5615234375,
    "2018-02-02-03-35-48-737I1_381_1499.Png": 0.16839599609375,
    "2018-02-02-03-35-48-737I1_381_1627.Png": 0.72711181640625,
    "2018-02-02-03-35-48-737I1_381_1755.Png": 0.9482421875,
    "2018-02-02-03-35-48-737I1_381_1883.Png": 0.59295654296875,
    "2018-02-02-03-35-48-737I1_381_2011.Png": 0.26226806640625,
    "2018-02-02-03-35-48-737I1_509_1115.Png": 0.3858642578125,
    "2018-02-02-03-35-48-737I1_509_1243.Png": 0.93792724609375,
    "2018-02-02-03-35-48-737I1_509_1371.Png": 0.82293701171875,
    "2018-02-02-03-35-48-737I1_509_1499.Png": 0.44122314453125,
    "2018-02-02-03-35-48-737I1_509_1627.Png": 0.9423828125,
    "2018-02-02-03-35-48-737I1_509_1755.Png": 1.0,
    "2018-02-02-03-35-48-737I1_509_1883.Png": 0.97314453125,
    "2018-02-02-03-35-48-737I1_509_2011.Png": 0.80657958984375,
    "2018-02-02-03-35-48-737I1_509_2139.Png": 0.4912109375,
    "2018-02-02-03-35-48-737I1_509_2267.Png": 0.36090087890625,
    "2018-02-02-03-35-48-737I1_509_987.Png": 0.16180419921875,
    "2018-02-02-03-35-48-737I1_637_1115.Png": 0.78875732421875,
    "2018-02-02-03-35-48-737I1_637_1243.Png": 0.88653564453125,
    "2018-02-02-03-35-48-737I1_637_1371.Png": 0.95166015625,
    "2018-02-02-03-35-48-737I1_637_1499.Png": 0.881103515625,
    "2018-02-02-03-35-48-737I1_637_1627.Png": 0.979248046875,
    "2018-02-02-03-35-48-737I1_637_1755.Png": 0.922607421875,
    "2018-02-02-03-35-48-737I1_637_1883.Png": 0.9892578125,
    "2018-02-02-03-35-48-737I1_637_2011.Png": 0.913330078125,
    "2018-02-02-03-35-48-737I1_637_2139.Png": 0.905517578125,
    "2018-02-02-03-35-48-737I1_637_2267.Png": 0.453857421875,
    "2018-02-02-03-35-48-737I1_637_987.Png": 0.521484375,
    "2018-02-02-03-35-48-737I1_765_1115.Png": 0.801513671875,
    "2018-02-02-03-35-48-737I1_765_1243.Png": 0.91748046875,
    "2018-02-02-03-35-48-737I1_765_1371.Png": 0.93389892578125,
    "2018-02-02-03-35-48-737I1_765_1499.Png": 0.86077880859375,
    "2018-02-02-03-35-48-737I1_765_1627.Png": 0.914306640625,
    "2018-02-02-03-35-48-737I1_765_1755.Png": 0.978759765625,
    "2018-02-02-03-35-48-737I1_765_1883.Png": 0.965576171875,
    "2018-02-02-03-35-48-737I1_765_2011.Png": 0.651611328125,
    "2018-02-02-03-35-48-737I1_765_2139.Png": 0.81182861328125,
    "2018-02-02-03-35-48-737I1_765_2267.Png": 0.22210693359375,
    "2018-02-02-03-35-48-737I1_765_987.Png": 0.342529296875,
    "2018-02-02-03-35-48-737I1_893_1115.Png": 0.75408935546875,
    "2018-02-02-03-35-48-737I1_893_1243.Png": 0.925537109375,
    "2018-02-02-03-35-48-737I1_893_1371.Png": 0.90960693359375,
    "2018-02-02-03-35-48-737I1_893_1499.Png": 0.90582275390625,
    "2018-02-02-03-35-48-737I1_893_1627.Png": 0.990234375,
    "2018-02-02-03-35-48-737I1_893_1755.Png": 0.92626953125,
    "2018-02-02-03-35-48-737I1_893_1883.Png": 0.992431640625,
    "2018-02-02-03-35-48-737I1_893_2011.Png": 0.6748046875,
    "2018-02-02-03-35-48-737I1_893_2139.Png": 0.44287109375,
    "2018-02-02-03-35-48-737I1_893_987.Png": 0.11236572265625,
    "2018-02-06-02-44-38-423I1_1031_1111.Png": 0.62548828125,
    "2018-02-06-02-44-38-423I1_1031_1239.Png": 0.797119140625,
    "2018-02-06-02-44-38-423I1_1031_1367.Png": 1.0,
    "2018-02-06-02-44-38-423I1_1031_1495.Png": 0.81884765625,
    "2018-02-06-02-44-38-423I1_1031_1623.Png": 0.998291015625,
    "2018-02-06-02-44-38-423I1_1031_1751.Png": 0.892333984375,
    "2018-02-06-02-44-38-423I1_1031_1879.Png": 0.93359375,
    "2018-02-06-02-44-38-423I1_1031_2007.Png": 0.61590576171875,
    "2018-02-06-02-44-38-423I1_1031_2135.Png": 0.10357666015625,
    "2018-02-06-02-44-38-423I1_1159_1111.Png": 0.51513671875,
    "2018-02-06-02-44-38-423I1_1159_1239.Png": 0.966552734375,
    "2018-02-06-02-44-38-423I1_1159_1367.Png": 1.0,
    "2018-02-06-02-44-38-423I1_1159_1495.Png": 0.972900390625,
    "2018-02-06-02-44-38-423I1_1159_1623.Png": 1.0,
    "2018-02-06-02-44-38-423I1_1159_1751.Png": 1.0,
    "2018-02-06-02-44-38-423I1_1159_1879.Png": 0.74365234375,
    "2018-02-06-02-44-38-423I1_1159_2007.Png": 0.22509765625,
    "2018-02-06-02-44-38-423I1_1287_1111.Png": 0.343505859375,
    "2018-02-06-02-44-38-423I1_1287_1239.Png": 1.0,
    "2018-02-06-02-44-38-423I1_1287_1367.Png": 1.0,
    "2018-02-06-02-44-38-423I1_1287_1495.Png": 1.0,
    "2018-02-06-02-44-38-423I1_1287_1623.Png": 1.0,
    "2018-02-06-02-44-38-423I1_1287_1751.Png": 0.855712890625,
    "2018-02-06-02-44-38-423I1_1287_1879.Png": 0.56732177734375,
    "2018-02-06-02-44-38-423I1_1287_2007.Png": 0.11041259765625,
    "2018-02-06-02-44-38-423I1_135_1111.Png": 0.16485595703125,
    "2018-02-06-02-44-38-423I1_135_1239.Png": 0.15863037109375,
    "2018-02-06-02-44-38-423I1_135_1623.Png": 0.36187744140625,
    "2018-02-06-02-44-38-423I1_135_1751.Png": 0.52069091796875,
    "2018-02-06-02-44-38-423I1_135_1879.Png": 0.19189453125,
    "2018-02-06-02-44-38-423I1_1415_1111.Png": 0.82025146484375,
    "2018-02-06-02-44-38-423I1_1415_1239.Png": 0.94091796875,
    "2018-02-06-02-44-38-423I1_1415_1367.Png": 1.0,
    "2018-02-06-02-44-38-423I1_1415_1495.Png": 1.0,
    "2018-02-06-02-44-38-423I1_1415_1623.Png": 1.0,
    "2018-02-06-02-44-38-423I1_1415_1751.Png": 0.959716796875,
    "2018-02-06-02-44-38-423I1_1415_1879.Png": 0.57958984375,
    "2018-02-06-02-44-38-423I1_1415_983.Png": 0.36871337890625,
    "2018-02-06-02-44-38-423I1_1543_1111.Png": 0.38629150390625,
    "2018-02-06-02-44-38-423I1_1543_1239.Png": 0.680908203125,
    "2018-02-06-02-44-38-423I1_1543_1367.Png": 0.99951171875,
    "2018-02-06-02-44-38-423I1_1543_1495.Png": 1.0,
    "2018-02-06-02-44-38-423I1_1543_1623.Png": 0.911865234375,
    "2018-02-06-02-44-38-423I1_1543_1751.Png": 0.80535888671875,
    "2018-02-06-02-44-38-423I1_1543_1879.Png": 0.34576416015625,
    "2018-02-06-02-44-38-423I1_1543_983.Png": 0.20306396484375,
    "2018-02-06-02-44-38-423I1_1671_1111.Png": 0.927001953125,
    "2018-02-06-02-44-38-423I1_1671_1239.Png": 1.0,
    "2018-02-06-02-44-38-423I1_1671_1367.Png": 0.942138671875,
    "2018-02-06-02-44-38-423I1_1671_1495.Png": 0.25872802734375,
    "2018-02-06-02-44-38-423I1_1671_1623.Png": 0.127685546875,
    "2018-02-06-02-44-38-423I1_1671_1751.Png": 0.37725830078125,
    "2018-02-06-02-44-38-423I1_1799_1111.Png": 0.25433349609375,
    "2018-02-06-02-44-38-423I1_1799_1239.Png": 0.63134765625,
    "2018-02-06-02-44-38-423I1_1799_1367.Png": 0.69140625,
    "2018-02-06-02-44-38-423I1_263_1111.Png": 0.879638671875,
    "2018-02-06-02-44-38-423I1_263_1239.Png": 0.71002197265625,
    "2018-02-06-02-44-38-423I1_263_1623.Png": 0.66796875,
    "2018-02-06-02-44-38-423I1_263_1751.Png": 0.94561767578125,
    "2018-02-06-02-44-38-423I1_263_1879.Png": 0.30560302734375,
    "2018-02-06-02-44-38-423I1_391_1111.Png": 0.47802734375,
    "2018-02-06-02-44-38-423I1_391_1239.Png": 0.845703125,
    "2018-02-06-02-44-38-423I1_391_1367.Png": 0.569091796875,
    "2018-02-06-02-44-38-423I1_391_1495.Png": 0.19000244140625,
    "2018-02-06-02-44-38-423I1_391_1623.Png": 0.77313232421875,
    "2018-02-06-02-44-38-423I1_391_1751.Png": 0.914306640625,
    "2018-02-06-02-44-38-423I1_391_1879.Png": 0.61480712890625,
    "2018-02-06-02-44-38-423I1_391_2007.Png": 0.32464599609375,
    "2018-02-06-02-44-38-423I1_519_1111.Png": 0.4093017578125,
    "2018-02-06-02-44-38-423I1_519_1239.Png": 0.97686767578125,
    "2018-02-06-02-44-38-423I1_519_1367.Png": 0.79644775390625,
    "2018-02-06-02-44-38-423I1_519_1495.Png": 0.42181396484375,
    "2018-02-06-02-44-38-423I1_519_1623.Png": 0.957763671875,
    "2018-02-06-02-44-38-423I1_519_1751.Png": 1.0,
    "2018-02-06-02-44-38-423I1_519_1879.Png": 0.95654296875,
    "2018-02-06-02-44-38-423I1_519_2007.Png": 0.77520751953125,
    "2018-02-06-02-44-38-423I1_519_2135.Png": 0.595458984375,
    "2018-02-06-02-44-38-423I1_519_2263.Png": 0.37078857421875,
    "2018-02-06-02-44-38-423I1_519_983.Png": 0.19781494140625,
    "2018-02-06-02-44-38-423I1_647_1111.Png": 0.82843017578125,
    "2018-02-06-02-44-38-423I1_647_1239.Png": 0.93963623046875,
    "2018-02-06-02-44-38-423I1_647_1367.Png": 0.940673828125,
    "2018-02-06-02-44-38-423I1_647_1495.Png": 0.93701171875,
    "2018-02-06-02-44-38-423I1_647_1623.Png": 0.800048828125,
    "2018-02-06-02-44-38-423I1_647_1751.Png": 0.9296875,
    "2018-02-06-02-44-38-423I1_647_1879.Png": 0.995849609375,
    "2018-02-06-02-44-38-423I1_647_2007.Png": 0.89794921875,
    "2018-02-06-02-44-38-423I1_647_2135.Png": 0.85491943359375,
    "2018-02-06-02-44-38-423I1_647_2263.Png": 0.37677001953125,
    "2018-02-06-02-44-38-423I1_647_983.Png": 0.53466796875,
    "2018-02-06-02-44-38-423I1_775_1111.Png": 0.789794921875,
    "2018-02-06-02-44-38-423I1_775_1239.Png": 0.943603515625,
    "2018-02-06-02-44-38-423I1_775_1367.Png": 0.93719482421875,
    "2018-02-06-02-44-38-423I1_775_1495.Png": 0.92071533203125,
    "2018-02-06-02-44-38-423I1_775_1623.Png": 0.88818359375,
    "2018-02-06-02-44-38-423I1_775_1751.Png": 0.945556640625,
    "2018-02-06-02-44-38-423I1_775_1879.Png": 0.9697265625,
    "2018-02-06-02-44-38-423I1_775_2007.Png": 0.59814453125,
    "2018-02-06-02-44-38-423I1_775_2135.Png": 0.757568359375,
    "2018-02-06-02-44-38-423I1_775_2263.Png": 0.203369140625,
    "2018-02-06-02-44-38-423I1_775_983.Png": 0.357421875,
    "2018-02-06-02-44-38-423I1_903_1111.Png": 0.71759033203125,
    "2018-02-06-02-44-38-423I1_903_1239.Png": 0.940185546875,
    "2018-02-06-02-44-38-423I1_903_1367.Png": 0.95098876953125,
    "2018-02-06-02-44-38-423I1_903_1495.Png": 0.96112060546875,
    "2018-02-06-02-44-38-423I1_903_1623.Png": 0.99853515625,
    "2018-02-06-02-44-38-423I1_903_1751.Png": 0.904052734375,
    "2018-02-06-02-44-38-423I1_903_1879.Png": 0.99267578125,
    "2018-02-06-02-44-38-423I1_903_2007.Png": 0.66162109375,
    "2018-02-06-02-44-38-423I1_903_2135.Png": 0.443359375,
    "2018-02-06-02-44-38-423I1_903_983.Png": 0.11151123046875,
    "2018-02-10-13-54-26-368I1_1049_1107.Png": 0.63330078125,
    "2018-02-10-13-54-26-368I1_1049_1235.Png": 0.823486328125,
    "2018-02-10-13-54-26-368I1_1049_1363.Png": 0.9833984375,
    "2018-02-10-13-54-26-368I1_1049_1491.Png": 0.900146484375,
    "2018-02-10-13-54-26-368I1_1049_1619.Png": 0.99658203125,
    "2018-02-10-13-54-26-368I1_1049_1747.Png": 0.8896484375,
    "2018-02-10-13-54-26-368I1_1049_1875.Png": 0.963134765625,
    "2018-02-10-13-54-26-368I1_1049_2003.Png": 0.60113525390625,
    "2018-02-10-13-54-26-368I1_1049_2131.Png": 0.12054443359375,
    "2018-02-10-13-54-26-368I1_1177_1107.Png": 0.5224609375,
    "2018-02-10-13-54-26-368I1_1177_1235.Png": 0.885498046875,
    "2018-02-10-13-54-26-368I1_1177_1363.Png": 1.0,
    "2018-02-10-13-54-26-368I1_1177_1491.Png": 0.997802734375,
    "2018-02-10-13-54-26-368I1_1177_1619.Png": 1.0,
    "2018-02-10-13-54-26-368I1_1177_1747.Png": 1.0,
    "2018-02-10-13-54-26-368I1_1177_1875.Png": 0.774169921875,
    "2018-02-10-13-54-26-368I1_1177_2003.Png": 0.235107421875,
    "2018-02-10-13-54-26-368I1_1305_1107.Png": 0.285400390625,
    "2018-02-10-13-54-26-368I1_1305_1235.Png": 0.9921875,
    "2018-02-10-13-54-26-368I1_1305_1363.Png": 0.9951171875,
    "2018-02-10-13-54-26-368I1_1305_1491.Png": 0.9873046875,
    "2018-02-10-13-54-26-368I1_1305_1619.Png": 1.0,
    "2018-02-10-13-54-26-368I1_1305_1747.Png": 0.883544921875,
    "2018-02-10-13-54-26-368I1_1305_1875.Png": 0.57159423828125,
    "2018-02-10-13-54-26-368I1_1433_1107.Png": 0.75860595703125,
    "2018-02-10-13-54-26-368I1_1433_1235.Png": 0.943115234375,
    "2018-02-10-13-54-26-368I1_1433_1363.Png": 1.0,
    "2018-02-10-13-54-26-368I1_1433_1491.Png": 0.9091796875,
    "2018-02-10-13-54-26-368I1_1433_1619.Png": 0.990234375,
    "2018-02-10-13-54-26-368I1_1433_1747.Png": 0.867919921875,
    "2018-02-10-13-54-26-368I1_1433_1875.Png": 0.5556640625,
    "2018-02-10-13-54-26-368I1_1433_979.Png": 0.30120849609375,
    "2018-02-10-13-54-26-368I1_153_1107.Png": 0.199951171875,
    "2018-02-10-13-54-26-368I1_153_1235.Png": 0.12091064453125,
    "2018-02-10-13-54-26-368I1_153_1619.Png": 0.30364990234375,
    "2018-02-10-13-54-26-368I1_153_1747.Png": 0.411865234375,
    "2018-02-10-13-54-26-368I1_153_1875.Png": 0.17730712890625,
    "2018-02-10-13-54-26-368I1_1561_1107.Png": 0.226806640625,
    "2018-02-10-13-54-26-368I1_1561_1235.Png": 0.39910888671875,
    "2018-02-10-13-54-26-368I1_1561_1363.Png": 0.88623046875,
    "2018-02-10-13-54-26-368I1_1561_1491.Png": 0.981201171875,
    "2018-02-10-13-54-26-368I1_1561_1619.Png": 0.874755859375,
    "2018-02-10-13-54-26-368I1_1561_1747.Png": 0.69195556640625,
    "2018-02-10-13-54-26-368I1_1561_1875.Png": 0.32342529296875,
    "2018-02-10-13-54-26-368I1_1561_979.Png": 0.20196533203125,
    "2018-02-10-13-54-26-368I1_1689_1107.Png": 0.54461669921875,
    "2018-02-10-13-54-26-368I1_1689_1235.Png": 0.71539306640625,
    "2018-02-10-13-54-26-368I1_1689_1363.Png": 0.66796875,
    "2018-02-10-13-54-26-368I1_1689_1491.Png": 0.25616455078125,
    "2018-02-10-13-54-26-368I1_1689_1619.Png": 0.1318359375,
    "2018-02-10-13-54-26-368I1_1689_1747.Png": 0.34417724609375,
    "2018-02-10-13-54-26-368I1_1817_1107.Png": 0.12774658203125,
    "2018-02-10-13-54-26-368I1_1817_1235.Png": 0.3701171875,
    "2018-02-10-13-54-26-368I1_1817_1363.Png": 0.4921875,
    "2018-02-10-13-54-26-368I1_281_1107.Png": 0.91693115234375,
    "2018-02-10-13-54-26-368I1_281_1235.Png": 0.67474365234375,
    "2018-02-10-13-54-26-368I1_281_1619.Png": 0.7509765625,
    "2018-02-10-13-54-26-368I1_281_1747.Png": 0.94024658203125,
    "2018-02-10-13-54-26-368I1_281_1875.Png": 0.26409912109375,
    "2018-02-10-13-54-26-368I1_409_1107.Png": 0.599853515625,
    "2018-02-10-13-54-26-368I1_409_1235.Png": 0.9091796875,
    "2018-02-10-13-54-26-368I1_409_1363.Png": 0.52734375,
    "2018-02-10-13-54-26-368I1_409_1491.Png": 0.19012451171875,
    "2018-02-10-13-54-26-368I1_409_1619.Png": 0.75738525390625,
    "2018-02-10-13-54-26-368I1_409_1747.Png": 0.96600341796875,
    "2018-02-10-13-54-26-368I1_409_1875.Png": 0.619140625,
    "2018-02-10-13-54-26-368I1_409_2003.Png": 0.26495361328125,
    "2018-02-10-13-54-26-368I1_537_1107.Png": 0.4034423828125,
    "2018-02-10-13-54-26-368I1_537_1235.Png": 0.95819091796875,
    "2018-02-10-13-54-26-368I1_537_1363.Png": 0.86248779296875,
    "2018-02-10-13-54-26-368I1_537_1491.Png": 0.46490478515625,
    "2018-02-10-13-54-26-368I1_537_1619.Png": 0.942138671875,
    "2018-02-10-13-54-26-368I1_537_1747.Png": 1.0,
    "2018-02-10-13-54-26-368I1_537_1875.Png": 1.0,
    "2018-02-10-13-54-26-368I1_537_2003.Png": 0.78509521484375,
    "2018-02-10-13-54-26-368I1_537_2131.Png": 0.5576171875,
    "2018-02-10-13-54-26-368I1_537_2259.Png": 0.31280517578125,
    "2018-02-10-13-54-26-368I1_537_979.Png": 0.15008544921875,
    "2018-02-10-13-54-26-368I1_665_1107.Png": 0.82611083984375,
    "2018-02-10-13-54-26-368I1_665_1235.Png": 0.92901611328125,
    "2018-02-10-13-54-26-368I1_665_1363.Png": 0.96142578125,
    "2018-02-10-13-54-26-368I1_665_1491.Png": 0.90478515625,
    "2018-02-10-13-54-26-368I1_665_1619.Png": 0.9765625,
    "2018-02-10-13-54-26-368I1_665_1747.Png": 0.931396484375,
    "2018-02-10-13-54-26-368I1_665_1875.Png": 1.0,
    "2018-02-10-13-54-26-368I1_665_2003.Png": 0.933837890625,
    "2018-02-10-13-54-26-368I1_665_2131.Png": 0.92431640625,
    "2018-02-10-13-54-26-368I1_665_2259.Png": 0.41259765625,
    "2018-02-10-13-54-26-368I1_665_979.Png": 0.520263671875,
    "2018-02-10-13-54-26-368I1_793_1107.Png": 0.809326171875,
    "2018-02-10-13-54-26-368I1_793_1235.Png": 0.94921875,
    "2018-02-10-13-54-26-368I1_793_1363.Png": 0.95245361328125,
    "2018-02-10-13-54-26-368I1_793_1491.Png": 0.90350341796875,
    "2018-02-10-13-54-26-368I1_793_1619.Png": 0.944580078125,
    "2018-02-10-13-54-26-368I1_793_1747.Png": 0.982177734375,
    "2018-02-10-13-54-26-368I1_793_1875.Png": 0.9765625,
    "2018-02-10-13-54-26-368I1_793_2003.Png": 0.690673828125,
    "2018-02-10-13-54-26-368I1_793_2131.Png": 0.84014892578125,
    "2018-02-10-13-54-26-368I1_793_2259.Png": 0.20062255859375,
    "2018-02-10-13-54-26-368I1_793_979.Png": 0.337646484375,
    "2018-02-10-13-54-26-368I1_921_1107.Png": 0.76043701171875,
    "2018-02-10-13-54-26-368I1_921_1235.Png": 0.993896484375,
    "2018-02-10-13-54-26-368I1_921_1363.Png": 0.95111083984375,
    "2018-02-10-13-54-26-368I1_921_1491.Png": 0.93609619140625,
    "2018-02-10-13-54-26-368I1_921_1619.Png": 0.966552734375,
    "2018-02-10-13-54-26-368I1_921_1747.Png": 0.8779296875,
    "2018-02-10-13-54-26-368I1_921_1875.Png": 0.989990234375,
    "2018-02-10-13-54-26-368I1_921_2003.Png": 0.72998046875,
    "2018-02-10-13-54-26-368I1_921_2131.Png": 0.486572265625,
    "2018-02-10-13-54-26-368I1_921_979.Png": 0.11724853515625,
    "2018-02-17-22-10-34-297I1_1069_1107.Png": 0.573974609375,
    "2018-02-17-22-10-34-297I1_1069_1235.Png": 0.80615234375,
    "2018-02-17-22-10-34-297I1_1069_1363.Png": 1.0,
    "2018-02-17-22-10-34-297I1_1069_1491.Png": 0.8935546875,
    "2018-02-17-22-10-34-297I1_1069_1619.Png": 0.99853515625,
    "2018-02-17-22-10-34-297I1_1069_1747.Png": 0.9345703125,
    "2018-02-17-22-10-34-297I1_1069_1875.Png": 0.9189453125,
    "2018-02-17-22-10-34-297I1_1069_2003.Png": 0.64019775390625,
    "2018-02-17-22-10-34-297I1_1197_1107.Png": 0.444091796875,
    "2018-02-17-22-10-34-297I1_1197_1235.Png": 1.0,
    "2018-02-17-22-10-34-297I1_1197_1363.Png": 1.0,
    "2018-02-17-22-10-34-297I1_1197_1491.Png": 0.98486328125,
    "2018-02-17-22-10-34-297I1_1197_1619.Png": 1.0,
    "2018-02-17-22-10-34-297I1_1197_1747.Png": 0.99786376953125,
    "2018-02-17-22-10-34-297I1_1197_1875.Png": 0.79443359375,
    "2018-02-17-22-10-34-297I1_1197_2003.Png": 0.14276123046875,
    "2018-02-17-22-10-34-297I1_1325_1107.Png": 0.306884765625,
    "2018-02-17-22-10-34-297I1_1325_1235.Png": 1.0,
    "2018-02-17-22-10-34-297I1_1325_1363.Png": 1.0,
    "2018-02-17-22-10-34-297I1_1325_1491.Png": 1.0,
    "2018-02-17-22-10-34-297I1_1325_1619.Png": 1.0,
    "2018-02-17-22-10-34-297I1_1325_1747.Png": 0.93572998046875,
    "2018-02-17-22-10-34-297I1_1325_1875.Png": 0.67169189453125,
    "2018-02-17-22-10-34-297I1_1325_2003.Png": 0.11083984375,
    "2018-02-17-22-10-34-297I1_1453_1107.Png": 0.7545166015625,
    "2018-02-17-22-10-34-297I1_1453_1235.Png": 0.97332763671875,
    "2018-02-17-22-10-34-297I1_1453_1363.Png": 1.0,
    "2018-02-17-22-10-34-297I1_1453_1491.Png": 1.0,
    "2018-02-17-22-10-34-297I1_1453_1619.Png": 1.0,
    "2018-02-17-22-10-34-297I1_1453_1747.Png": 0.97607421875,
    "2018-02-17-22-10-34-297I1_1453_1875.Png": 0.569091796875,
    "2018-02-17-22-10-34-297I1_1453_979.Png": 0.26971435546875,
    "2018-02-17-22-10-34-297I1_1581_1235.Png": 0.29888916015625,
    "2018-02-17-22-10-34-297I1_1581_1363.Png": 0.512451171875,
    "2018-02-17-22-10-34-297I1_1581_1491.Png": 0.67864990234375,
    "2018-02-17-22-10-34-297I1_1581_1619.Png": 0.86895751953125,
    "2018-02-17-22-10-34-297I1_1581_1747.Png": 0.76123046875,
    "2018-02-17-22-10-34-297I1_1581_1875.Png": 0.29608154296875,
    "2018-02-17-22-10-34-297I1_1709_1747.Png": 0.31298828125,
    "2018-02-17-22-10-34-297I1_173_1107.Png": 0.13299560546875,
    "2018-02-17-22-10-34-297I1_173_1235.Png": 0.12237548828125,
    "2018-02-17-22-10-34-297I1_173_1619.Png": 0.38275146484375,
    "2018-02-17-22-10-34-297I1_173_1747.Png": 0.457763671875,
    "2018-02-17-22-10-34-297I1_173_1875.Png": 0.17047119140625,
    "2018-02-17-22-10-34-297I1_301_1107.Png": 0.8525390625,
    "2018-02-17-22-10-34-297I1_301_1235.Png": 0.79608154296875,
    "2018-02-17-22-10-34-297I1_301_1619.Png": 0.70361328125,
    "2018-02-17-22-10-34-297I1_301_1747.Png": 0.945068359375,
    "2018-02-17-22-10-34-297I1_301_1875.Png": 0.25146484375,
    "2018-02-17-22-10-34-297I1_429_1107.Png": 0.4482421875,
    "2018-02-17-22-10-34-297I1_429_1235.Png": 0.89697265625,
    "2018-02-17-22-10-34-297I1_429_1363.Png": 0.642822265625,
    "2018-02-17-22-10-34-297I1_429_1491.Png": 0.22454833984375,
    "2018-02-17-22-10-34-297I1_429_1619.Png": 0.77740478515625,
    "2018-02-17-22-10-34-297I1_429_1747.Png": 0.945068359375,
    "2018-02-17-22-10-34-297I1_429_1875.Png": 0.59393310546875,
    "2018-02-17-22-10-34-297I1_429_2003.Png": 0.27813720703125,
    "2018-02-17-22-10-34-297I1_557_1107.Png": 0.41485595703125,
    "2018-02-17-22-10-34-297I1_557_1235.Png": 0.9638671875,
    "2018-02-17-22-10-34-297I1_557_1363.Png": 0.82171630859375,
    "2018-02-17-22-10-34-297I1_557_1491.Png": 0.46002197265625,
    "2018-02-17-22-10-34-297I1_557_1619.Png": 0.93505859375,
    "2018-02-17-22-10-34-297I1_557_1747.Png": 1.0,
    "2018-02-17-22-10-34-297I1_557_1875.Png": 0.992919921875,
    "2018-02-17-22-10-34-297I1_557_2003.Png": 0.73846435546875,
    "2018-02-17-22-10-34-297I1_557_2131.Png": 0.65264892578125,
    "2018-02-17-22-10-34-297I1_557_2259.Png": 0.284912109375,
    "2018-02-17-22-10-34-297I1_557_979.Png": 0.17181396484375,
    "2018-02-17-22-10-34-297I1_685_1107.Png": 0.878662109375,
    "2018-02-17-22-10-34-297I1_685_1235.Png": 0.942138671875,
    "2018-02-17-22-10-34-297I1_685_1363.Png": 0.96240234375,
    "2018-02-17-22-10-34-297I1_685_1491.Png": 0.952880859375,
    "2018-02-17-22-10-34-297I1_685_1619.Png": 0.958251953125,
    "2018-02-17-22-10-34-297I1_685_1747.Png": 0.9697265625,
    "2018-02-17-22-10-34-297I1_685_1875.Png": 0.94140625,
    "2018-02-17-22-10-34-297I1_685_2003.Png": 0.898681640625,
    "2018-02-17-22-10-34-297I1_685_2131.Png": 0.89794921875,
    "2018-02-17-22-10-34-297I1_685_2259.Png": 0.31591796875,
    "2018-02-17-22-10-34-297I1_685_979.Png": 0.4462890625,
    "2018-02-17-22-10-34-297I1_813_1107.Png": 0.8681640625,
    "2018-02-17-22-10-34-297I1_813_1235.Png": 0.946533203125,
    "2018-02-17-22-10-34-297I1_813_1363.Png": 0.93145751953125,
    "2018-02-17-22-10-34-297I1_813_1491.Png": 0.93914794921875,
    "2018-02-17-22-10-34-297I1_813_1619.Png": 0.943115234375,
    "2018-02-17-22-10-34-297I1_813_1747.Png": 0.9658203125,
    "2018-02-17-22-10-34-297I1_813_1875.Png": 1.0,
    "2018-02-17-22-10-34-297I1_813_2003.Png": 0.639404296875,
    "2018-02-17-22-10-34-297I1_813_2131.Png": 0.813232421875,
    "2018-02-17-22-10-34-297I1_813_2259.Png": 0.160400390625,
    "2018-02-17-22-10-34-297I1_813_979.Png": 0.28515625,
    "2018-02-17-22-10-34-297I1_941_1107.Png": 0.70159912109375,
    "2018-02-17-22-10-34-297I1_941_1235.Png": 0.932373046875,
    "2018-02-17-22-10-34-297I1_941_1363.Png": 0.95184326171875,
    "2018-02-17-22-10-34-297I1_941_1491.Png": 0.93853759765625,
    "2018-02-17-22-10-34-297I1_941_1619.Png": 1.0,
    "2018-02-17-22-10-34-297I1_941_1747.Png": 0.927734375,
    "2018-02-17-22-10-34-297I1_941_1875.Png": 0.992431640625,
    "2018-02-17-22-10-34-297I1_941_2003.Png": 0.687255859375,
    "2018-02-17-22-10-34-297I1_941_2131.Png": 0.410888671875,
    "2018-02-27-04-17-43-624I1_1049_1728.Png": 0.74462890625,
    "2018-02-27-04-17-43-624I1_1049_1856.Png": 0.83056640625,
    "2018-02-27-04-17-43-624I1_1049_1984.Png": 0.99853515625,
    "2018-02-27-04-17-43-624I1_1049_2112.Png": 0.865966796875,
    "2018-02-27-04-17-43-624I1_1049_2240.Png": 1.0,
    "2018-02-27-04-17-43-624I1_1049_2368.Png": 0.8427734375,
    "2018-02-27-04-17-43-624I1_1049_2496.Png": 0.99560546875,
    "2018-02-27-04-17-43-624I1_1049_2624.Png": 0.8759765625,
    "2018-02-27-04-17-43-624I1_1177_1728.Png": 0.7109375,
    "2018-02-27-04-17-43-624I1_1177_1856.Png": 0.88232421875,
    "2018-02-27-04-17-43-624I1_1177_1984.Png": 1.0,
    "2018-02-27-04-17-43-624I1_1177_2112.Png": 0.897705078125,
    "2018-02-27-04-17-43-624I1_1177_2240.Png": 1.0,
    "2018-02-27-04-17-43-624I1_1177_2368.Png": 1.0,
    "2018-02-27-04-17-43-624I1_1177_2496.Png": 0.918212890625,
    "2018-02-27-04-17-43-624I1_1177_2624.Png": 0.729248046875,
    "2018-02-27-04-17-43-624I1_1305_1728.Png": 0.566650390625,
    "2018-02-27-04-17-43-624I1_1305_1856.Png": 1.0,
    "2018-02-27-04-17-43-624I1_1305_1984.Png": 1.0,
    "2018-02-27-04-17-43-624I1_1305_2112.Png": 1.0,
    "2018-02-27-04-17-43-624I1_1305_2240.Png": 1.0,
    "2018-02-27-04-17-43-624I1_1305_2368.Png": 1.0,
    "2018-02-27-04-17-43-624I1_1305_2496.Png": 0.900146484375,
    "2018-02-27-04-17-43-624I1_1305_2624.Png": 0.529296875,
    "2018-02-27-04-17-43-624I1_1433_1600.Png": 0.59814453125,
    "2018-02-27-04-17-43-624I1_1433_1728.Png": 0.886474609375,
    "2018-02-27-04-17-43-624I1_1433_1856.Png": 0.967529296875,
    "2018-02-27-04-17-43-624I1_1433_1984.Png": 1.0,
    "2018-02-27-04-17-43-624I1_1433_2112.Png": 1.0,
    "2018-02-27-04-17-43-624I1_1433_2240.Png": 1.0,
    "2018-02-27-04-17-43-624I1_1433_2368.Png": 1.0,
    "2018-02-27-04-17-43-624I1_1433_2496.Png": 0.7919921875,
    "2018-02-27-04-17-43-624I1_1433_2624.Png": 0.12744140625,
    "2018-02-27-04-17-43-624I1_153_2368.Png": 0.45068359375,
    "2018-02-27-04-17-43-624I1_153_2496.Png": 0.439453125,
    "2018-02-27-04-17-43-624I1_153_2624.Png": 0.287109375,
    "2018-02-27-04-17-43-624I1_1561_1600.Png": 0.22314453125,
    "2018-02-27-04-17-43-624I1_1561_1728.Png": 0.247802734375,
    "2018-02-27-04-17-43-624I1_1561_1856.Png": 0.65673828125,
    "2018-02-27-04-17-43-624I1_1561_1984.Png": 1.0,
    "2018-02-27-04-17-43-624I1_1561_2112.Png": 1.0,
    "2018-02-27-04-17-43-624I1_1561_2240.Png": 0.99951171875,
    "2018-02-27-04-17-43-624I1_1561_2368.Png": 0.944580078125,
    "2018-02-27-04-17-43-624I1_1561_2496.Png": 0.810302734375,
    "2018-02-27-04-17-43-624I1_1689_1600.Png": 0.142578125,
    "2018-02-27-04-17-43-624I1_1689_1728.Png": 0.827880859375,
    "2018-02-27-04-17-43-624I1_1689_1856.Png": 0.804443359375,
    "2018-02-27-04-17-43-624I1_1689_1984.Png": 0.789306640625,
    "2018-02-27-04-17-43-624I1_1689_2112.Png": 0.576171875,
    "2018-02-27-04-17-43-624I1_1689_2240.Png": 0.480224609375,
    "2018-02-27-04-17-43-624I1_1689_2368.Png": 0.633056640625,
    "2018-02-27-04-17-43-624I1_1817_1728.Png": 0.162109375,
    "2018-02-27-04-17-43-624I1_1817_1856.Png": 0.5517578125,
    "2018-02-27-04-17-43-624I1_1817_1984.Png": 0.358154296875,
    "2018-02-27-04-17-43-624I1_1817_2368.Png": 0.11376953125,
    "2018-02-27-04-17-43-624I1_281_1728.Png": 0.482666015625,
    "2018-02-27-04-17-43-624I1_281_1856.Png": 0.94921875,
    "2018-02-27-04-17-43-624I1_281_1984.Png": 0.28466796875,
    "2018-02-27-04-17-43-624I1_281_2240.Png": 0.208984375,
    "2018-02-27-04-17-43-624I1_281_2368.Png": 0.89892578125,
    "2018-02-27-04-17-43-624I1_281_2496.Png": 0.966064453125,
    "2018-02-27-04-17-43-624I1_281_2624.Png": 0.269775390625,
    "2018-02-27-04-17-43-624I1_409_1728.Png": 0.283447265625,
    "2018-02-27-04-17-43-624I1_409_1856.Png": 0.894775390625,
    "2018-02-27-04-17-43-624I1_409_1984.Png": 0.861083984375,
    "2018-02-27-04-17-43-624I1_409_2240.Png": 0.454345703125,
    "2018-02-27-04-17-43-624I1_409_2368.Png": 0.93359375,
    "2018-02-27-04-17-43-624I1_409_2496.Png": 0.926513671875,
    "2018-02-27-04-17-43-624I1_409_2624.Png": 0.560302734375,
    "2018-02-27-04-17-43-624I1_537_1728.Png": 0.249755859375,
    "2018-02-27-04-17-43-624I1_537_1856.Png": 0.948486328125,
    "2018-02-27-04-17-43-624I1_537_1984.Png": 0.967041015625,
    "2018-02-27-04-17-43-624I1_537_2112.Png": 0.497314453125,
    "2018-02-27-04-17-43-624I1_537_2240.Png": 0.79052734375,
    "2018-02-27-04-17-43-624I1_537_2368.Png": 1.0,
    "2018-02-27-04-17-43-624I1_537_2496.Png": 1.0,
    "2018-02-27-04-17-43-624I1_537_2624.Png": 0.9541015625,
    "2018-02-27-04-17-43-624I1_665_1600.Png": 0.410400390625,
    "2018-02-27-04-17-43-624I1_665_1728.Png": 0.895263671875,
    "2018-02-27-04-17-43-624I1_665_1856.Png": 0.96728515625,
    "2018-02-27-04-17-43-624I1_665_1984.Png": 0.972900390625,
    "2018-02-27-04-17-43-624I1_665_2112.Png": 0.923583984375,
    "2018-02-27-04-17-43-624I1_665_2240.Png": 0.8642578125,
    "2018-02-27-04-17-43-624I1_665_2368.Png": 0.944580078125,
    "2018-02-27-04-17-43-624I1_665_2496.Png": 0.9599609375,
    "2018-02-27-04-17-43-624I1_665_2624.Png": 1.0,
    "2018-02-27-04-17-43-624I1_793_1600.Png": 0.280517578125,
    "2018-02-27-04-17-43-624I1_793_1728.Png": 0.8955078125,
    "2018-02-27-04-17-43-624I1_793_1856.Png": 0.953125,
    "2018-02-27-04-17-43-624I1_793_1984.Png": 0.96533203125,
    "2018-02-27-04-17-43-624I1_793_2112.Png": 0.987548828125,
    "2018-02-27-04-17-43-624I1_793_2240.Png": 0.896728515625,
    "2018-02-27-04-17-43-624I1_793_2368.Png": 0.903076171875,
    "2018-02-27-04-17-43-624I1_793_2496.Png": 1.0,
    "2018-02-27-04-17-43-624I1_793_2624.Png": 0.982421875,
    "2018-02-27-04-17-43-624I1_921_1728.Png": 0.7685546875,
    "2018-02-27-04-17-43-624I1_921_1856.Png": 1.0,
    "2018-02-27-04-17-43-624I1_921_1984.Png": 0.927734375,
    "2018-02-27-04-17-43-624I1_921_2112.Png": 0.951904296875,
    "2018-02-27-04-17-43-624I1_921_2240.Png": 0.925537109375,
    "2018-02-27-04-17-43-624I1_921_2368.Png": 0.9462890625,
    "2018-02-27-04-17-43-624I1_921_2496.Png": 0.82470703125,
    "2018-02-27-04-17-43-624I1_921_2624.Png": 0.9267578125,
    "2018-03-02-21-19-48-209I1_1049_1727.Png": 0.87353515625,
    "2018-03-02-21-19-48-209I1_1049_1855.Png": 1.0,
    "2018-03-02-21-19-48-209I1_1049_1983.Png": 1.0,
    "2018-03-02-21-19-48-209I1_1049_2111.Png": 1.0,
    "2018-03-02-21-19-48-209I1_1049_2239.Png": 1.0,
    "2018-03-02-21-19-48-209I1_1049_2367.Png": 1.0,
    "2018-03-02-21-19-48-209I1_1049_2495.Png": 1.0,
    "2018-03-02-21-19-48-209I1_1049_2623.Png": 1.0,
    "2018-03-02-21-19-48-209I1_1177_1727.Png": 0.8876953125,
    "2018-03-02-21-19-48-209I1_1177_1855.Png": 1.0,
    "2018-03-02-21-19-48-209I1_1177_1983.Png": 1.0,
    "2018-03-02-21-19-48-209I1_1177_2111.Png": 1.0,
    "2018-03-02-21-19-48-209I1_1177_2239.Png": 1.0,
    "2018-03-02-21-19-48-209I1_1177_2367.Png": 1.0,
    "2018-03-02-21-19-48-209I1_1177_2495.Png": 1.0,
    "2018-03-02-21-19-48-209I1_1177_2623.Png": 1.0,
    "2018-03-02-21-19-48-209I1_1305_1727.Png": 0.75543212890625,
    "2018-03-02-21-19-48-209I1_1305_1855.Png": 1.0,
    "2018-03-02-21-19-48-209I1_1305_1983.Png": 1.0,
    "2018-03-02-21-19-48-209I1_1305_2111.Png": 1.0,
    "2018-03-02-21-19-48-209I1_1305_2239.Png": 1.0,
    "2018-03-02-21-19-48-209I1_1305_2367.Png": 1.0,
    "2018-03-02-21-19-48-209I1_1305_2495.Png": 1.0,
    "2018-03-02-21-19-48-209I1_1305_2623.Png": 1.0,
    "2018-03-02-21-19-48-209I1_1433_1599.Png": 0.69482421875,
    "2018-03-02-21-19-48-209I1_1433_1727.Png": 1.0,
    "2018-03-02-21-19-48-209I1_1433_1855.Png": 1.0,
    "2018-03-02-21-19-48-209I1_1433_1983.Png": 1.0,
    "2018-03-02-21-19-48-209I1_1433_2111.Png": 1.0,
    "2018-03-02-21-19-48-209I1_1433_2239.Png": 1.0,
    "2018-03-02-21-19-48-209I1_1433_2367.Png": 1.0,
    "2018-03-02-21-19-48-209I1_1433_2495.Png": 0.964599609375,
    "2018-03-02-21-19-48-209I1_1433_2623.Png": 0.30328369140625,
    "2018-03-02-21-19-48-209I1_153_1855.Png": 0.18212890625,
    "2018-03-02-21-19-48-209I1_153_2239.Png": 0.12591552734375,
    "2018-03-02-21-19-48-209I1_153_2367.Png": 0.63427734375,
    "2018-03-02-21-19-48-209I1_153_2495.Png": 0.649658203125,
    "2018-03-02-21-19-48-209I1_153_2623.Png": 0.48785400390625,
    "2018-03-02-21-19-48-209I1_1561_1599.Png": 0.368896484375,
    "2018-03-02-21-19-48-209I1_1561_1727.Png": 0.6103515625,
    "2018-03-02-21-19-48-209I1_1561_1855.Png": 0.87255859375,
    "2018-03-02-21-19-48-209I1_1561_1983.Png": 1.0,
    "2018-03-02-21-19-48-209I1_1561_2111.Png": 1.0,
    "2018-03-02-21-19-48-209I1_1561_2239.Png": 0.99951171875,
    "2018-03-02-21-19-48-209I1_1561_2367.Png": 1.0,
    "2018-03-02-21-19-48-209I1_1561_2495.Png": 0.977783203125,
    "2018-03-02-21-19-48-209I1_1561_2623.Png": 0.17578125,
    "2018-03-02-21-19-48-209I1_1689_1599.Png": 0.225341796875,
    "2018-03-02-21-19-48-209I1_1689_1727.Png": 1.0,
    "2018-03-02-21-19-48-209I1_1689_1855.Png": 1.0,
    "2018-03-02-21-19-48-209I1_1689_1983.Png": 0.82843017578125,
    "2018-03-02-21-19-48-209I1_1689_2111.Png": 0.611328125,
    "2018-03-02-21-19-48-209I1_1689_2239.Png": 0.54803466796875,
    "2018-03-02-21-19-48-209I1_1689_2367.Png": 0.81060791015625,
    "2018-03-02-21-19-48-209I1_1689_2495.Png": 0.19970703125,
    "2018-03-02-21-19-48-209I1_1817_1727.Png": 0.302490234375,
    "2018-03-02-21-19-48-209I1_1817_1855.Png": 0.701171875,
    "2018-03-02-21-19-48-209I1_1817_1983.Png": 0.59124755859375,
    "2018-03-02-21-19-48-209I1_1817_2367.Png": 0.13958740234375,
    "2018-03-02-21-19-48-209I1_281_1727.Png": 0.64697265625,
    "2018-03-02-21-19-48-209I1_281_1855.Png": 1.0,
    "2018-03-02-21-19-48-209I1_281_1983.Png": 0.484375,
    "2018-03-02-21-19-48-209I1_281_2239.Png": 0.44189453125,
    "2018-03-02-21-19-48-209I1_281_2367.Png": 1.0,
    "2018-03-02-21-19-48-209I1_281_2495.Png": 1.0,
    "2018-03-02-21-19-48-209I1_281_2623.Png": 0.483642578125,
    "2018-03-02-21-19-48-209I1_409_1727.Png": 0.490478515625,
    "2018-03-02-21-19-48-209I1_409_1855.Png": 1.0,
    "2018-03-02-21-19-48-209I1_409_1983.Png": 0.96331787109375,
    "2018-03-02-21-19-48-209I1_409_2111.Png": 0.23394775390625,
    "2018-03-02-21-19-48-209I1_409_2239.Png": 0.810791015625,
    "2018-03-02-21-19-48-209I1_409_2367.Png": 1.0,
    "2018-03-02-21-19-48-209I1_409_2495.Png": 1.0,
    "2018-03-02-21-19-48-209I1_409_2623.Png": 0.84515380859375,
    "2018-03-02-21-19-48-209I1_537_1599.Png": 0.13323974609375,
    "2018-03-02-21-19-48-209I1_537_1727.Png": 0.41680908203125,
    "2018-03-02-21-19-48-209I1_537_1855.Png": 1.0,
    "2018-03-02-21-19-48-209I1_537_1983.Png": 0.996337890625,
    "2018-03-02-21-19-48-209I1_537_2111.Png": 0.58734130859375,
    "2018-03-02-21-19-48-209I1_537_2239.Png": 0.95343017578125,
    "2018-03-02-21-19-48-209I1_537_2367.Png": 1.0,
    "2018-03-02-21-19-48-209I1_537_2495.Png": 1.0,
    "2018-03-02-21-19-48-209I1_537_2623.Png": 1.0,
    "2018-03-02-21-19-48-209I1_665_1599.Png": 0.50146484375,
    "2018-03-02-21-19-48-209I1_665_1727.Png": 1.0,
    "2018-03-02-21-19-48-209I1_665_1855.Png": 1.0,
    "2018-03-02-21-19-48-209I1_665_1983.Png": 1.0,
    "2018-03-02-21-19-48-209I1_665_2111.Png": 1.0,
    "2018-03-02-21-19-48-209I1_665_2239.Png": 1.0,
    "2018-03-02-21-19-48-209I1_665_2367.Png": 1.0,
    "2018-03-02-21-19-48-209I1_665_2495.Png": 1.0,
    "2018-03-02-21-19-48-209I1_665_2623.Png": 1.0,
    "2018-03-02-21-19-48-209I1_793_1599.Png": 0.438720703125,
    "2018-03-02-21-19-48-209I1_793_1727.Png": 1.0,
    "2018-03-02-21-19-48-209I1_793_1855.Png": 1.0,
    "2018-03-02-21-19-48-209I1_793_1983.Png": 1.0,
    "2018-03-02-21-19-48-209I1_793_2111.Png": 1.0,
    "2018-03-02-21-19-48-209I1_793_2239.Png": 1.0,
    "2018-03-02-21-19-48-209I1_793_2367.Png": 1.0,
    "2018-03-02-21-19-48-209I1_793_2495.Png": 1.0,
    "2018-03-02-21-19-48-209I1_793_2623.Png": 1.0,
    "2018-03-02-21-19-48-209I1_921_1599.Png": 0.21441650390625,
    "2018-03-02-21-19-48-209I1_921_1727.Png": 0.99334716796875,
    "2018-03-02-21-19-48-209I1_921_1855.Png": 1.0,
    "2018-03-02-21-19-48-209I1_921_1983.Png": 1.0,
    "2018-03-02-21-19-48-209I1_921_2111.Png": 1.0,
    "2018-03-02-21-19-48-209I1_921_2239.Png": 1.0,
    "2018-03-02-21-19-48-209I1_921_2367.Png": 1.0,
    "2018-03-02-21-19-48-209I1_921_2495.Png": 1.0,
    "2018-03-02-21-19-48-209I1_921_2623.Png": 1.0,
    "2018-03-05-10-17-42-523I1_1053_1728.Png": 0.753173828125,
    "2018-03-05-10-17-42-523I1_1053_1856.Png": 0.964599609375,
    "2018-03-05-10-17-42-523I1_1053_1984.Png": 1.0,
    "2018-03-05-10-17-42-523I1_1053_2112.Png": 0.954345703125,
    "2018-03-05-10-17-42-523I1_1053_2240.Png": 1.0,
    "2018-03-05-10-17-42-523I1_1053_2368.Png": 0.9091796875,
    "2018-03-05-10-17-42-523I1_1053_2496.Png": 1.0,
    "2018-03-05-10-17-42-523I1_1053_2624.Png": 0.953125,
    "2018-03-05-10-17-42-523I1_1181_1728.Png": 0.7294921875,
    "2018-03-05-10-17-42-523I1_1181_1856.Png": 0.999267578125,
    "2018-03-05-10-17-42-523I1_1181_1984.Png": 1.0,
    "2018-03-05-10-17-42-523I1_1181_2112.Png": 0.976318359375,
    "2018-03-05-10-17-42-523I1_1181_2240.Png": 1.0,
    "2018-03-05-10-17-42-523I1_1181_2368.Png": 1.0,
    "2018-03-05-10-17-42-523I1_1181_2496.Png": 0.939208984375,
    "2018-03-05-10-17-42-523I1_1181_2624.Png": 0.732666015625,
    "2018-03-05-10-17-42-523I1_1309_1728.Png": 0.578125,
    "2018-03-05-10-17-42-523I1_1309_1856.Png": 1.0,
    "2018-03-05-10-17-42-523I1_1309_1984.Png": 1.0,
    "2018-03-05-10-17-42-523I1_1309_2112.Png": 1.0,
    "2018-03-05-10-17-42-523I1_1309_2240.Png": 1.0,
    "2018-03-05-10-17-42-523I1_1309_2368.Png": 1.0,
    "2018-03-05-10-17-42-523I1_1309_2496.Png": 0.935791015625,
    "2018-03-05-10-17-42-523I1_1309_2624.Png": 0.53369140625,
    "2018-03-05-10-17-42-523I1_1437_1600.Png": 0.604248046875,
    "2018-03-05-10-17-42-523I1_1437_1728.Png": 0.90087890625,
    "2018-03-05-10-17-42-523I1_1437_1856.Png": 0.971435546875,
    "2018-03-05-10-17-42-523I1_1437_1984.Png": 1.0,
    "2018-03-05-10-17-42-523I1_1437_2112.Png": 1.0,
    "2018-03-05-10-17-42-523I1_1437_2240.Png": 1.0,
    "2018-03-05-10-17-42-523I1_1437_2368.Png": 1.0,
    "2018-03-05-10-17-42-523I1_1437_2496.Png": 0.8134765625,
    "2018-03-05-10-17-42-523I1_1437_2624.Png": 0.11865234375,
    "2018-03-05-10-17-42-523I1_1565_1600.Png": 0.216064453125,
    "2018-03-05-10-17-42-523I1_1565_1728.Png": 0.273681640625,
    "2018-03-05-10-17-42-523I1_1565_1856.Png": 0.6650390625,
    "2018-03-05-10-17-42-523I1_1565_1984.Png": 1.0,
    "2018-03-05-10-17-42-523I1_1565_2112.Png": 1.0,
    "2018-03-05-10-17-42-523I1_1565_2240.Png": 0.999267578125,
    "2018-03-05-10-17-42-523I1_1565_2368.Png": 0.987060546875,
    "2018-03-05-10-17-42-523I1_1565_2496.Png": 0.80712890625,
    "2018-03-05-10-17-42-523I1_157_2368.Png": 0.486083984375,
    "2018-03-05-10-17-42-523I1_157_2496.Png": 0.474609375,
    "2018-03-05-10-17-42-523I1_157_2624.Png": 0.2919921875,
    "2018-03-05-10-17-42-523I1_1693_1600.Png": 0.139892578125,
    "2018-03-05-10-17-42-523I1_1693_1728.Png": 0.851806640625,
    "2018-03-05-10-17-42-523I1_1693_1856.Png": 0.834228515625,
    "2018-03-05-10-17-42-523I1_1693_1984.Png": 0.727294921875,
    "2018-03-05-10-17-42-523I1_1693_2112.Png": 0.5654296875,
    "2018-03-05-10-17-42-523I1_1693_2240.Png": 0.46484375,
    "2018-03-05-10-17-42-523I1_1693_2368.Png": 0.641357421875,
    "2018-03-05-10-17-42-523I1_1821_1728.Png": 0.16259765625,
    "2018-03-05-10-17-42-523I1_1821_1856.Png": 0.560546875,
    "2018-03-05-10-17-42-523I1_1821_1984.Png": 0.404541015625,
    "2018-03-05-10-17-42-523I1_1821_2368.Png": 0.11279296875,
    "2018-03-05-10-17-42-523I1_285_1728.Png": 0.51220703125,
    "2018-03-05-10-17-42-523I1_285_1856.Png": 0.945556640625,
    "2018-03-05-10-17-42-523I1_285_1984.Png": 0.309326171875,
    "2018-03-05-10-17-42-523I1_285_2240.Png": 0.239501953125,
    "2018-03-05-10-17-42-523I1_285_2368.Png": 0.935791015625,
    "2018-03-05-10-17-42-523I1_285_2496.Png": 0.9873046875,
    "2018-03-05-10-17-42-523I1_285_2624.Png": 0.2861328125,
    "2018-03-05-10-17-42-523I1_413_1728.Png": 0.325439453125,
    "2018-03-05-10-17-42-523I1_413_1856.Png": 0.941162109375,
    "2018-03-05-10-17-42-523I1_413_1984.Png": 0.8642578125,
    "2018-03-05-10-17-42-523I1_413_2240.Png": 0.517822265625,
    "2018-03-05-10-17-42-523I1_413_2368.Png": 0.966796875,
    "2018-03-05-10-17-42-523I1_413_2496.Png": 0.9580078125,
    "2018-03-05-10-17-42-523I1_413_2624.Png": 0.611328125,
    "2018-03-05-10-17-42-523I1_541_1728.Png": 0.277099609375,
    "2018-03-05-10-17-42-523I1_541_1856.Png": 0.986083984375,
    "2018-03-05-10-17-42-523I1_541_1984.Png": 0.983642578125,
    "2018-03-05-10-17-42-523I1_541_2112.Png": 0.502197265625,
    "2018-03-05-10-17-42-523I1_541_2240.Png": 0.817626953125,
    "2018-03-05-10-17-42-523I1_541_2368.Png": 1.0,
    "2018-03-05-10-17-42-523I1_541_2496.Png": 1.0,
    "2018-03-05-10-17-42-523I1_541_2624.Png": 1.0,
    "2018-03-05-10-17-42-523I1_669_1600.Png": 0.4248046875,
    "2018-03-05-10-17-42-523I1_669_1728.Png": 0.91748046875,
    "2018-03-05-10-17-42-523I1_669_1856.Png": 0.984619140625,
    "2018-03-05-10-17-42-523I1_669_1984.Png": 0.992919921875,
    "2018-03-05-10-17-42-523I1_669_2112.Png": 0.91162109375,
    "2018-03-05-10-17-42-523I1_669_2240.Png": 1.0,
    "2018-03-05-10-17-42-523I1_669_2368.Png": 1.0,
    "2018-03-05-10-17-42-523I1_669_2496.Png": 1.0,
    "2018-03-05-10-17-42-523I1_669_2624.Png": 1.0,
    "2018-03-05-10-17-42-523I1_797_1600.Png": 0.303466796875,
    "2018-03-05-10-17-42-523I1_797_1728.Png": 0.9248046875,
    "2018-03-05-10-17-42-523I1_797_1856.Png": 1.0,
    "2018-03-05-10-17-42-523I1_797_1984.Png": 1.0,
    "2018-03-05-10-17-42-523I1_797_2112.Png": 1.0,
    "2018-03-05-10-17-42-523I1_797_2240.Png": 1.0,
    "2018-03-05-10-17-42-523I1_797_2368.Png": 1.0,
    "2018-03-05-10-17-42-523I1_797_2496.Png": 1.0,
    "2018-03-05-10-17-42-523I1_797_2624.Png": 1.0,
    "2018-03-05-10-17-42-523I1_925_1600.Png": 0.110107421875,
    "2018-03-05-10-17-42-523I1_925_1728.Png": 0.821533203125,
    "2018-03-05-10-17-42-523I1_925_1856.Png": 1.0,
    "2018-03-05-10-17-42-523I1_925_1984.Png": 1.0,
    "2018-03-05-10-17-42-523I1_925_2112.Png": 0.974609375,
    "2018-03-05-10-17-42-523I1_925_2240.Png": 1.0,
    "2018-03-05-10-17-42-523I1_925_2368.Png": 0.9970703125,
    "2018-03-05-10-17-42-523I1_925_2496.Png": 0.8681640625,
    "2018-03-05-10-17-42-523I1_925_2624.Png": 0.9599609375,
    "2018-03-10-15-53-20-628I1_1099_1024.Png": 0.869140625,
    "2018-03-10-15-53-20-628I1_1099_1152.Png": 0.4267578125,
    "2018-03-10-15-53-20-628I1_1099_128.Png": 0.658935546875,
    "2018-03-10-15-53-20-628I1_1099_256.Png": 0.87451171875,
    "2018-03-10-15-53-20-628I1_1099_384.Png": 0.91845703125,
    "2018-03-10-15-53-20-628I1_1099_512.Png": 1.0,
    "2018-03-10-15-53-20-628I1_1099_640.Png": 0.899658203125,
    "2018-03-10-15-53-20-628I1_1099_768.Png": 1.0,
    "2018-03-10-15-53-20-628I1_1099_896.Png": 0.8857421875,
    "2018-03-10-15-53-20-628I1_1227_1024.Png": 0.741943359375,
    "2018-03-10-15-53-20-628I1_1227_128.Png": 0.4033203125,
    "2018-03-10-15-53-20-628I1_1227_256.Png": 0.919921875,
    "2018-03-10-15-53-20-628I1_1227_384.Png": 0.9228515625,
    "2018-03-10-15-53-20-628I1_1227_512.Png": 1.0,
    "2018-03-10-15-53-20-628I1_1227_640.Png": 0.968505859375,
    "2018-03-10-15-53-20-628I1_1227_768.Png": 1.0,
    "2018-03-10-15-53-20-628I1_1227_896.Png": 1.0,
    "2018-03-10-15-53-20-628I1_1355_1024.Png": 0.5283203125,
    "2018-03-10-15-53-20-628I1_1355_128.Png": 0.25732421875,
    "2018-03-10-15-53-20-628I1_1355_256.Png": 0.9169921875,
    "2018-03-10-15-53-20-628I1_1355_384.Png": 1.0,
    "2018-03-10-15-53-20-628I1_1355_512.Png": 1.0,
    "2018-03-10-15-53-20-628I1_1355_640.Png": 1.0,
    "2018-03-10-15-53-20-628I1_1355_768.Png": 1.0,
    "2018-03-10-15-53-20-628I1_1355_896.Png": 0.93017578125,
    "2018-03-10-15-53-20-628I1_1483_1024.Png": 0.6396484375,
    "2018-03-10-15-53-20-628I1_1483_128.Png": 0.116455078125,
    "2018-03-10-15-53-20-628I1_1483_256.Png": 0.8603515625,
    "2018-03-10-15-53-20-628I1_1483_384.Png": 1.0,
    "2018-03-10-15-53-20-628I1_1483_512.Png": 1.0,
    "2018-03-10-15-53-20-628I1_1483_640.Png": 1.0,
    "2018-03-10-15-53-20-628I1_1483_768.Png": 1.0,
    "2018-03-10-15-53-20-628I1_1483_896.Png": 0.99951171875,
    "2018-03-10-15-53-20-628I1_1611_0.Png": 0.120849609375,
    "2018-03-10-15-53-20-628I1_1611_1024.Png": 0.360107421875,
    "2018-03-10-15-53-20-628I1_1611_128.Png": 0.683837890625,
    "2018-03-10-15-53-20-628I1_1611_256.Png": 0.78369140625,
    "2018-03-10-15-53-20-628I1_1611_384.Png": 0.902587890625,
    "2018-03-10-15-53-20-628I1_1611_512.Png": 1.0,
    "2018-03-10-15-53-20-628I1_1611_640.Png": 1.0,
    "2018-03-10-15-53-20-628I1_1611_768.Png": 0.99365234375,
    "2018-03-10-15-53-20-628I1_1611_896.Png": 0.94873046875,
    "2018-03-10-15-53-20-628I1_1739_0.Png": 0.296142578125,
    "2018-03-10-15-53-20-628I1_1739_128.Png": 0.3896484375,
    "2018-03-10-15-53-20-628I1_1739_256.Png": 0.446533203125,
    "2018-03-10-15-53-20-628I1_1739_384.Png": 0.666748046875,
    "2018-03-10-15-53-20-628I1_1739_512.Png": 1.0,
    "2018-03-10-15-53-20-628I1_1739_640.Png": 0.8466796875,
    "2018-03-10-15-53-20-628I1_1739_768.Png": 0.40771484375,
    "2018-03-10-15-53-20-628I1_1739_896.Png": 0.556884765625,
    "2018-03-10-15-53-20-628I1_1867_128.Png": 0.407470703125,
    "2018-03-10-15-53-20-628I1_1867_256.Png": 0.979736328125,
    "2018-03-10-15-53-20-628I1_1867_384.Png": 1.0,
    "2018-03-10-15-53-20-628I1_1867_512.Png": 0.96875,
    "2018-03-10-15-53-20-628I1_1995_128.Png": 0.391845703125,
    "2018-03-10-15-53-20-628I1_1995_256.Png": 0.7353515625,
    "2018-03-10-15-53-20-628I1_1995_384.Png": 0.7646484375,
    "2018-03-10-15-53-20-628I1_1995_512.Png": 0.6337890625,
    "2018-03-10-15-53-20-628I1_203_0.Png": 0.39013671875,
    "2018-03-10-15-53-20-628I1_203_128.Png": 0.513427734375,
    "2018-03-10-15-53-20-628I1_203_640.Png": 0.574462890625,
    "2018-03-10-15-53-20-628I1_203_768.Png": 0.57470703125,
    "2018-03-10-15-53-20-628I1_203_896.Png": 0.1494140625,
    "2018-03-10-15-53-20-628I1_331_0.Png": 0.686279296875,
    "2018-03-10-15-53-20-628I1_331_128.Png": 0.875,
    "2018-03-10-15-53-20-628I1_331_256.Png": 0.560546875,
    "2018-03-10-15-53-20-628I1_331_640.Png": 0.7275390625,
    "2018-03-10-15-53-20-628I1_331_768.Png": 0.97314453125,
    "2018-03-10-15-53-20-628I1_331_896.Png": 0.359375,
    "2018-03-10-15-53-20-628I1_459_0.Png": 0.131591796875,
    "2018-03-10-15-53-20-628I1_459_1024.Png": 0.4775390625,
    "2018-03-10-15-53-20-628I1_459_128.Png": 0.77783203125,
    "2018-03-10-15-53-20-628I1_459_256.Png": 0.929931640625,
    "2018-03-10-15-53-20-628I1_459_384.Png": 0.643798828125,
    "2018-03-10-15-53-20-628I1_459_512.Png": 0.171875,
    "2018-03-10-15-53-20-628I1_459_640.Png": 0.7724609375,
    "2018-03-10-15-53-20-628I1_459_768.Png": 1.0,
    "2018-03-10-15-53-20-628I1_459_896.Png": 0.7626953125,
    "2018-03-10-15-53-20-628I1_587_1024.Png": 0.98828125,
    "2018-03-10-15-53-20-628I1_587_1152.Png": 0.664794921875,
    "2018-03-10-15-53-20-628I1_587_128.Png": 0.683837890625,
    "2018-03-10-15-53-20-628I1_587_1280.Png": 0.58154296875,
    "2018-03-10-15-53-20-628I1_587_256.Png": 0.956298828125,
    "2018-03-10-15-53-20-628I1_587_384.Png": 0.837890625,
    "2018-03-10-15-53-20-628I1_587_512.Png": 0.45166015625,
    "2018-03-10-15-53-20-628I1_587_640.Png": 0.926513671875,
    "2018-03-10-15-53-20-628I1_587_768.Png": 0.986328125,
    "2018-03-10-15-53-20-628I1_587_896.Png": 1.0,
    "2018-03-10-15-53-20-628I1_715_0.Png": 0.724365234375,
    "2018-03-10-15-53-20-628I1_715_1024.Png": 0.989013671875,
    "2018-03-10-15-53-20-628I1_715_1152.Png": 0.841552734375,
    "2018-03-10-15-53-20-628I1_715_128.Png": 0.83154296875,
    "2018-03-10-15-53-20-628I1_715_1280.Png": 0.581787109375,
    "2018-03-10-15-53-20-628I1_715_256.Png": 0.95703125,
    "2018-03-10-15-53-20-628I1_715_384.Png": 0.974365234375,
    "2018-03-10-15-53-20-628I1_715_512.Png": 0.89599609375,
    "2018-03-10-15-53-20-628I1_715_640.Png": 1.0,
    "2018-03-10-15-53-20-628I1_715_768.Png": 0.921875,
    "2018-03-10-15-53-20-628I1_715_896.Png": 0.9970703125,
    "2018-03-10-15-53-20-628I1_843_0.Png": 0.8876953125,
    "2018-03-10-15-53-20-628I1_843_1024.Png": 0.918701171875,
    "2018-03-10-15-53-20-628I1_843_1152.Png": 0.6162109375,
    "2018-03-10-15-53-20-628I1_843_128.Png": 0.745849609375,
    "2018-03-10-15-53-20-628I1_843_1280.Png": 0.464599609375,
    "2018-03-10-15-53-20-628I1_843_256.Png": 0.96728515625,
    "2018-03-10-15-53-20-628I1_843_384.Png": 0.9873046875,
    "2018-03-10-15-53-20-628I1_843_512.Png": 0.9716796875,
    "2018-03-10-15-53-20-628I1_843_640.Png": 1.0,
    "2018-03-10-15-53-20-628I1_843_768.Png": 0.9716796875,
    "2018-03-10-15-53-20-628I1_843_896.Png": 0.96875,
    "2018-03-10-15-53-20-628I1_971_0.Png": 0.583251953125,
    "2018-03-10-15-53-20-628I1_971_1024.Png": 0.8955078125,
    "2018-03-10-15-53-20-628I1_971_1152.Png": 0.5634765625,
    "2018-03-10-15-53-20-628I1_971_128.Png": 0.7685546875,
    "2018-03-10-15-53-20-628I1_971_1280.Png": 0.217041015625,
    "2018-03-10-15-53-20-628I1_971_256.Png": 0.9384765625,
    "2018-03-10-15-53-20-628I1_971_384.Png": 0.93603515625,
    "2018-03-10-15-53-20-628I1_971_512.Png": 0.98046875,
    "2018-03-10-15-53-20-628I1_971_640.Png": 0.9619140625,
    "2018-03-10-15-53-20-628I1_971_768.Png": 0.9638671875,
    "2018-03-10-15-53-20-628I1_971_896.Png": 1.0,
    "2018-03-11-08-53-17-034I2_1061_1019.Png": 1.0,
    "2018-03-11-08-53-17-034I2_1061_1147.Png": 0.99072265625,
    "2018-03-11-08-53-17-034I2_1061_1275.Png": 0.996826171875,
    "2018-03-11-08-53-17-034I2_1061_1403.Png": 0.37548828125,
    "2018-03-11-08-53-17-034I2_1061_251.Png": 0.37823486328125,
    "2018-03-11-08-53-17-034I2_1061_379.Png": 0.95941162109375,
    "2018-03-11-08-53-17-034I2_1061_507.Png": 1.0,
    "2018-03-11-08-53-17-034I2_1061_635.Png": 1.0,
    "2018-03-11-08-53-17-034I2_1061_763.Png": 1.0,
    "2018-03-11-08-53-17-034I2_1061_891.Png": 1.0,
    "2018-03-11-08-53-17-034I2_1189_1019.Png": 1.0,
    "2018-03-11-08-53-17-034I2_1189_1147.Png": 1.0,
    "2018-03-11-08-53-17-034I2_1189_1275.Png": 0.70953369140625,
    "2018-03-11-08-53-17-034I2_1189_379.Png": 0.45703125,
    "2018-03-11-08-53-17-034I2_1189_507.Png": 1.0,
    "2018-03-11-08-53-17-034I2_1189_635.Png": 1.0,
    "2018-03-11-08-53-17-034I2_1189_763.Png": 1.0,
    "2018-03-11-08-53-17-034I2_1189_891.Png": 1.0,
    "2018-03-11-08-53-17-034I2_1317_1019.Png": 1.0,
    "2018-03-11-08-53-17-034I2_1317_1147.Png": 1.0,
    "2018-03-11-08-53-17-034I2_1317_1275.Png": 0.20166015625,
    "2018-03-11-08-53-17-034I2_1317_379.Png": 0.41259765625,
    "2018-03-11-08-53-17-034I2_1317_507.Png": 1.0,
    "2018-03-11-08-53-17-034I2_1317_635.Png": 1.0,
    "2018-03-11-08-53-17-034I2_1317_763.Png": 1.0,
    "2018-03-11-08-53-17-034I2_1317_891.Png": 1.0,
    "2018-03-11-08-53-17-034I2_1445_1019.Png": 1.0,
    "2018-03-11-08-53-17-034I2_1445_1147.Png": 0.82818603515625,
    "2018-03-11-08-53-17-034I2_1445_1275.Png": 0.11102294921875,
    "2018-03-11-08-53-17-034I2_1445_379.Png": 0.301025390625,
    "2018-03-11-08-53-17-034I2_1445_507.Png": 1.0,
    "2018-03-11-08-53-17-034I2_1445_635.Png": 1.0,
    "2018-03-11-08-53-17-034I2_1445_763.Png": 1.0,
    "2018-03-11-08-53-17-034I2_1445_891.Png": 1.0,
    "2018-03-11-08-53-17-034I2_1573_1019.Png": 1.0,
    "2018-03-11-08-53-17-034I2_1573_1147.Png": 0.8408203125,
    "2018-03-11-08-53-17-034I2_1573_379.Png": 0.80206298828125,
    "2018-03-11-08-53-17-034I2_1573_507.Png": 1.0,
    "2018-03-11-08-53-17-034I2_1573_635.Png": 1.0,
    "2018-03-11-08-53-17-034I2_1573_763.Png": 1.0,
    "2018-03-11-08-53-17-034I2_1573_891.Png": 1.0,
    "2018-03-11-08-53-17-034I2_1701_1019.Png": 0.82476806640625,
    "2018-03-11-08-53-17-034I2_1701_1147.Png": 0.38397216796875,
    "2018-03-11-08-53-17-034I2_1701_379.Png": 0.59271240234375,
    "2018-03-11-08-53-17-034I2_1701_507.Png": 0.7939453125,
    "2018-03-11-08-53-17-034I2_1701_635.Png": 0.950927734375,
    "2018-03-11-08-53-17-034I2_1701_763.Png": 0.963623046875,
    "2018-03-11-08-53-17-034I2_1701_891.Png": 0.827880859375,
    "2018-03-11-08-53-17-034I2_1829_1019.Png": 0.25506591796875,
    "2018-03-11-08-53-17-034I2_1829_379.Png": 0.95245361328125,
    "2018-03-11-08-53-17-034I2_1829_507.Png": 1.0,
    "2018-03-11-08-53-17-034I2_1829_635.Png": 0.87017822265625,
    "2018-03-11-08-53-17-034I2_1829_763.Png": 0.1669921875,
    "2018-03-11-08-53-17-034I2_1957_379.Png": 0.37255859375,
    "2018-03-11-08-53-17-034I2_1957_507.Png": 0.644287109375,
    "2018-03-11-08-53-17-034I2_1957_635.Png": 0.37103271484375,
    "2018-03-11-08-53-17-034I2_293_1019.Png": 0.16973876953125,
    "2018-03-11-08-53-17-034I2_293_379.Png": 0.10662841796875,
    "2018-03-11-08-53-17-034I2_293_507.Png": 0.291015625,
    "2018-03-11-08-53-17-034I2_293_763.Png": 0.606689453125,
    "2018-03-11-08-53-17-034I2_293_891.Png": 0.544921875,
    "2018-03-11-08-53-17-034I2_421_1019.Png": 0.409912109375,
    "2018-03-11-08-53-17-034I2_421_379.Png": 0.54638671875,
    "2018-03-11-08-53-17-034I2_421_507.Png": 1.0,
    "2018-03-11-08-53-17-034I2_421_635.Png": 0.560302734375,
    "2018-03-11-08-53-17-034I2_421_763.Png": 0.921875,
    "2018-03-11-08-53-17-034I2_421_891.Png": 1.0,
    "2018-03-11-08-53-17-034I2_549_1019.Png": 0.88641357421875,
    "2018-03-11-08-53-17-034I2_549_1147.Png": 0.526611328125,
    "2018-03-11-08-53-17-034I2_549_379.Png": 0.240478515625,
    "2018-03-11-08-53-17-034I2_549_507.Png": 1.0,
    "2018-03-11-08-53-17-034I2_549_635.Png": 0.96173095703125,
    "2018-03-11-08-53-17-034I2_549_763.Png": 0.98577880859375,
    "2018-03-11-08-53-17-034I2_549_891.Png": 1.0,
    "2018-03-11-08-53-17-034I2_677_1019.Png": 1.0,
    "2018-03-11-08-53-17-034I2_677_1147.Png": 1.0,
    "2018-03-11-08-53-17-034I2_677_1275.Png": 0.7890625,
    "2018-03-11-08-53-17-034I2_677_1403.Png": 0.66552734375,
    "2018-03-11-08-53-17-034I2_677_251.Png": 0.21234130859375,
    "2018-03-11-08-53-17-034I2_677_379.Png": 0.31280517578125,
    "2018-03-11-08-53-17-034I2_677_507.Png": 0.968994140625,
    "2018-03-11-08-53-17-034I2_677_635.Png": 0.78802490234375,
    "2018-03-11-08-53-17-034I2_677_763.Png": 0.95269775390625,
    "2018-03-11-08-53-17-034I2_677_891.Png": 1.0,
    "2018-03-11-08-53-17-034I2_805_1019.Png": 1.0,
    "2018-03-11-08-53-17-034I2_805_1147.Png": 1.0,
    "2018-03-11-08-53-17-034I2_805_1275.Png": 1.0,
    "2018-03-11-08-53-17-034I2_805_1403.Png": 0.8017578125,
    "2018-03-11-08-53-17-034I2_805_251.Png": 0.476318359375,
    "2018-03-11-08-53-17-034I2_805_379.Png": 0.920654296875,
    "2018-03-11-08-53-17-034I2_805_507.Png": 0.832275390625,
    "2018-03-11-08-53-17-034I2_805_635.Png": 1.0,
    "2018-03-11-08-53-17-034I2_805_763.Png": 1.0,
    "2018-03-11-08-53-17-034I2_805_891.Png": 1.0,
    "2018-03-11-08-53-17-034I2_933_1019.Png": 1.0,
    "2018-03-11-08-53-17-034I2_933_1147.Png": 1.0,
    "2018-03-11-08-53-17-034I2_933_1275.Png": 0.999755859375,
    "2018-03-11-08-53-17-034I2_933_1403.Png": 0.717529296875,
    "2018-03-11-08-53-17-034I2_933_251.Png": 0.748779296875,
    "2018-03-11-08-53-17-034I2_933_379.Png": 1.0,
    "2018-03-11-08-53-17-034I2_933_507.Png": 0.9951171875,
    "2018-03-11-08-53-17-034I2_933_635.Png": 1.0,
    "2018-03-11-08-53-17-034I2_933_763.Png": 1.0,
    "2018-03-11-08-53-17-034I2_933_891.Png": 1.0,
    "2018-03-11-22-53-17-585I1_1101_1024.Png": 0.82275390625,
    "2018-03-11-22-53-17-585I1_1101_1152.Png": 0.392333984375,
    "2018-03-11-22-53-17-585I1_1101_128.Png": 0.633056640625,
    "2018-03-11-22-53-17-585I1_1101_256.Png": 0.7958984375,
    "2018-03-11-22-53-17-585I1_1101_384.Png": 0.8916015625,
    "2018-03-11-22-53-17-585I1_1101_512.Png": 0.923583984375,
    "2018-03-11-22-53-17-585I1_1101_640.Png": 0.1416015625,
    "2018-03-11-22-53-17-585I1_1101_896.Png": 0.787353515625,
    "2018-03-11-22-53-17-585I1_1229_1024.Png": 0.685546875,
    "2018-03-11-22-53-17-585I1_1229_128.Png": 0.389892578125,
    "2018-03-11-22-53-17-585I1_1229_256.Png": 0.83642578125,
    "2018-03-11-22-53-17-585I1_1229_384.Png": 0.859619140625,
    "2018-03-11-22-53-17-585I1_1229_512.Png": 0.571533203125,
    "2018-03-11-22-53-17-585I1_1229_640.Png": 0.724609375,
    "2018-03-11-22-53-17-585I1_1229_768.Png": 0.86767578125,
    "2018-03-11-22-53-17-585I1_1229_896.Png": 0.999755859375,
    "2018-03-11-22-53-17-585I1_1357_1024.Png": 0.514404296875,
    "2018-03-11-22-53-17-585I1_1357_128.Png": 0.243408203125,
    "2018-03-11-22-53-17-585I1_1357_256.Png": 0.916748046875,
    "2018-03-11-22-53-17-585I1_1357_384.Png": 1.0,
    "2018-03-11-22-53-17-585I1_1357_512.Png": 1.0,
    "2018-03-11-22-53-17-585I1_1357_640.Png": 1.0,
    "2018-03-11-22-53-17-585I1_1357_768.Png": 1.0,
    "2018-03-11-22-53-17-585I1_1357_896.Png": 0.901123046875,
    "2018-03-11-22-53-17-585I1_1485_1024.Png": 0.618896484375,
    "2018-03-11-22-53-17-585I1_1485_128.Png": 0.116455078125,
    "2018-03-11-22-53-17-585I1_1485_256.Png": 0.84716796875,
    "2018-03-11-22-53-17-585I1_1485_384.Png": 1.0,
    "2018-03-11-22-53-17-585I1_1485_512.Png": 1.0,
    "2018-03-11-22-53-17-585I1_1485_640.Png": 1.0,
    "2018-03-11-22-53-17-585I1_1485_768.Png": 1.0,
    "2018-03-11-22-53-17-585I1_1485_896.Png": 0.99853515625,
    "2018-03-11-22-53-17-585I1_1613_0.Png": 0.119384765625,
    "2018-03-11-22-53-17-585I1_1613_1024.Png": 0.32470703125,
    "2018-03-11-22-53-17-585I1_1613_128.Png": 0.680908203125,
    "2018-03-11-22-53-17-585I1_1613_256.Png": 0.774658203125,
    "2018-03-11-22-53-17-585I1_1613_384.Png": 0.89501953125,
    "2018-03-11-22-53-17-585I1_1613_512.Png": 1.0,
    "2018-03-11-22-53-17-585I1_1613_640.Png": 1.0,
    "2018-03-11-22-53-17-585I1_1613_768.Png": 0.990234375,
    "2018-03-11-22-53-17-585I1_1613_896.Png": 0.93408203125,
    "2018-03-11-22-53-17-585I1_1741_0.Png": 0.287841796875,
    "2018-03-11-22-53-17-585I1_1741_128.Png": 0.36669921875,
    "2018-03-11-22-53-17-585I1_1741_256.Png": 0.407470703125,
    "2018-03-11-22-53-17-585I1_1741_384.Png": 0.69580078125,
    "2018-03-11-22-53-17-585I1_1741_512.Png": 0.89599609375,
    "2018-03-11-22-53-17-585I1_1741_640.Png": 0.7021484375,
    "2018-03-11-22-53-17-585I1_1741_768.Png": 0.380859375,
    "2018-03-11-22-53-17-585I1_1741_896.Png": 0.567138671875,
    "2018-03-11-22-53-17-585I1_1869_128.Png": 0.381103515625,
    "2018-03-11-22-53-17-585I1_1869_256.Png": 0.977783203125,
    "2018-03-11-22-53-17-585I1_1869_384.Png": 1.0,
    "2018-03-11-22-53-17-585I1_1869_512.Png": 0.96923828125,
    "2018-03-11-22-53-17-585I1_1997_128.Png": 0.354248046875,
    "2018-03-11-22-53-17-585I1_1997_256.Png": 0.6845703125,
    "2018-03-11-22-53-17-585I1_1997_384.Png": 0.7294921875,
    "2018-03-11-22-53-17-585I1_1997_512.Png": 0.63671875,
    "2018-03-11-22-53-17-585I1_1997_640.Png": 0.10205078125,
    "2018-03-11-22-53-17-585I1_205_0.Png": 0.33837890625,
    "2018-03-11-22-53-17-585I1_205_128.Png": 0.448486328125,
    "2018-03-11-22-53-17-585I1_205_640.Png": 0.52392578125,
    "2018-03-11-22-53-17-585I1_205_768.Png": 0.5068359375,
    "2018-03-11-22-53-17-585I1_205_896.Png": 0.109375,
    "2018-03-11-22-53-17-585I1_333_0.Png": 0.5869140625,
    "2018-03-11-22-53-17-585I1_333_128.Png": 0.859375,
    "2018-03-11-22-53-17-585I1_333_256.Png": 0.54345703125,
    "2018-03-11-22-53-17-585I1_333_640.Png": 0.6708984375,
    "2018-03-11-22-53-17-585I1_333_768.Png": 0.94140625,
    "2018-03-11-22-53-17-585I1_333_896.Png": 0.30322265625,
    "2018-03-11-22-53-17-585I1_461_1024.Png": 0.384765625,
    "2018-03-11-22-53-17-585I1_461_128.Png": 0.722412109375,
    "2018-03-11-22-53-17-585I1_461_256.Png": 0.864990234375,
    "2018-03-11-22-53-17-585I1_461_384.Png": 0.601806640625,
    "2018-03-11-22-53-17-585I1_461_512.Png": 0.14208984375,
    "2018-03-11-22-53-17-585I1_461_640.Png": 0.7373046875,
    "2018-03-11-22-53-17-585I1_461_768.Png": 0.944580078125,
    "2018-03-11-22-53-17-585I1_461_896.Png": 0.70947265625,
    "2018-03-11-22-53-17-585I1_589_0.Png": 0.103271484375,
    "2018-03-11-22-53-17-585I1_589_1024.Png": 0.919921875,
    "2018-03-11-22-53-17-585I1_589_1152.Png": 0.56982421875,
    "2018-03-11-22-53-17-585I1_589_128.Png": 0.629150390625,
    "2018-03-11-22-53-17-585I1_589_1280.Png": 0.50634765625,
    "2018-03-11-22-53-17-585I1_589_256.Png": 0.947998046875,
    "2018-03-11-22-53-17-585I1_589_384.Png": 0.816650390625,
    "2018-03-11-22-53-17-585I1_589_512.Png": 0.422119140625,
    "2018-03-11-22-53-17-585I1_589_640.Png": 0.88134765625,
    "2018-03-11-22-53-17-585I1_589_768.Png": 0.973388671875,
    "2018-03-11-22-53-17-585I1_589_896.Png": 1.0,
    "2018-03-11-22-53-17-585I1_717_0.Png": 0.7314453125,
    "2018-03-11-22-53-17-585I1_717_1024.Png": 0.9814453125,
    "2018-03-11-22-53-17-585I1_717_1152.Png": 0.8173828125,
    "2018-03-11-22-53-17-585I1_717_128.Png": 0.816162109375,
    "2018-03-11-22-53-17-585I1_717_1280.Png": 0.516357421875,
    "2018-03-11-22-53-17-585I1_717_256.Png": 0.9560546875,
    "2018-03-11-22-53-17-585I1_717_384.Png": 0.973876953125,
    "2018-03-11-22-53-17-585I1_717_512.Png": 0.8466796875,
    "2018-03-11-22-53-17-585I1_717_640.Png": 0.781494140625,
    "2018-03-11-22-53-17-585I1_717_768.Png": 0.863037109375,
    "2018-03-11-22-53-17-585I1_717_896.Png": 0.970703125,
    "2018-03-11-22-53-17-585I1_845_0.Png": 0.862060546875,
    "2018-03-11-22-53-17-585I1_845_1024.Png": 0.867919921875,
    "2018-03-11-22-53-17-585I1_845_1152.Png": 0.580078125,
    "2018-03-11-22-53-17-585I1_845_128.Png": 0.748046875,
    "2018-03-11-22-53-17-585I1_845_1280.Png": 0.411376953125,
    "2018-03-11-22-53-17-585I1_845_256.Png": 0.883056640625,
    "2018-03-11-22-53-17-585I1_845_384.Png": 0.934326171875,
    "2018-03-11-22-53-17-585I1_845_512.Png": 0.919921875,
    "2018-03-11-22-53-17-585I1_845_640.Png": 0.939453125,
    "2018-03-11-22-53-17-585I1_845_768.Png": 0.9580078125,
    "2018-03-11-22-53-17-585I1_845_896.Png": 0.9345703125,
    "2018-03-11-22-53-17-585I1_973_0.Png": 0.5439453125,
    "2018-03-11-22-53-17-585I1_973_1024.Png": 0.897216796875,
    "2018-03-11-22-53-17-585I1_973_1152.Png": 0.509521484375,
    "2018-03-11-22-53-17-585I1_973_128.Png": 0.759033203125,
    "2018-03-11-22-53-17-585I1_973_1280.Png": 0.17041015625,
    "2018-03-11-22-53-17-585I1_973_256.Png": 0.933837890625,
    "2018-03-11-22-53-17-585I1_973_384.Png": 0.896484375,
    "2018-03-11-22-53-17-585I1_973_512.Png": 0.958251953125,
    "2018-03-11-22-53-17-585I1_973_640.Png": 0.840576171875,
    "2018-03-11-22-53-17-585I1_973_768.Png": 0.354736328125,
    "2018-03-11-22-53-17-585I1_973_896.Png": 0.517333984375,
    "2018-03-13-20-53-19-465I2_1061_1015.Png": 1.0,
    "2018-03-13-20-53-19-465I2_1061_1143.Png": 1.0,
    "2018-03-13-20-53-19-465I2_1061_1271.Png": 1.0,
    "2018-03-13-20-53-19-465I2_1061_1399.Png": 0.41650390625,
    "2018-03-13-20-53-19-465I2_1061_247.Png": 0.44049072265625,
    "2018-03-13-20-53-19-465I2_1061_375.Png": 0.98333740234375,
    "2018-03-13-20-53-19-465I2_1061_503.Png": 1.0,
    "2018-03-13-20-53-19-465I2_1061_631.Png": 1.0,
    "2018-03-13-20-53-19-465I2_1061_759.Png": 1.0,
    "2018-03-13-20-53-19-465I2_1061_887.Png": 1.0,
    "2018-03-13-20-53-19-465I2_1189_1015.Png": 1.0,
    "2018-03-13-20-53-19-465I2_1189_1143.Png": 1.0,
    "2018-03-13-20-53-19-465I2_1189_1271.Png": 0.75347900390625,
    "2018-03-13-20-53-19-465I2_1189_375.Png": 0.523681640625,
    "2018-03-13-20-53-19-465I2_1189_503.Png": 1.0,
    "2018-03-13-20-53-19-465I2_1189_631.Png": 1.0,
    "2018-03-13-20-53-19-465I2_1189_759.Png": 1.0,
    "2018-03-13-20-53-19-465I2_1189_887.Png": 1.0,
    "2018-03-13-20-53-19-465I2_1317_1015.Png": 1.0,
    "2018-03-13-20-53-19-465I2_1317_1143.Png": 1.0,
    "2018-03-13-20-53-19-465I2_1317_1271.Png": 0.26611328125,
    "2018-03-13-20-53-19-465I2_1317_375.Png": 0.428955078125,
    "2018-03-13-20-53-19-465I2_1317_503.Png": 1.0,
    "2018-03-13-20-53-19-465I2_1317_631.Png": 1.0,
    "2018-03-13-20-53-19-465I2_1317_759.Png": 1.0,
    "2018-03-13-20-53-19-465I2_1317_887.Png": 1.0,
    "2018-03-13-20-53-19-465I2_1445_1015.Png": 1.0,
    "2018-03-13-20-53-19-465I2_1445_1143.Png": 0.84381103515625,
    "2018-03-13-20-53-19-465I2_1445_1271.Png": 0.12713623046875,
    "2018-03-13-20-53-19-465I2_1445_375.Png": 0.34619140625,
    "2018-03-13-20-53-19-465I2_1445_503.Png": 1.0,
    "2018-03-13-20-53-19-465I2_1445_631.Png": 1.0,
    "2018-03-13-20-53-19-465I2_1445_759.Png": 1.0,
    "2018-03-13-20-53-19-465I2_1445_887.Png": 1.0,
    "2018-03-13-20-53-19-465I2_1573_1015.Png": 1.0,
    "2018-03-13-20-53-19-465I2_1573_1143.Png": 0.86102294921875,
    "2018-03-13-20-53-19-465I2_1573_375.Png": 0.81182861328125,
    "2018-03-13-20-53-19-465I2_1573_503.Png": 1.0,
    "2018-03-13-20-53-19-465I2_1573_631.Png": 1.0,
    "2018-03-13-20-53-19-465I2_1573_759.Png": 1.0,
    "2018-03-13-20-53-19-465I2_1573_887.Png": 1.0,
    "2018-03-13-20-53-19-465I2_1701_1015.Png": 0.82745361328125,
    "2018-03-13-20-53-19-465I2_1701_1143.Png": 0.418701171875,
    "2018-03-13-20-53-19-465I2_1701_375.Png": 0.66595458984375,
    "2018-03-13-20-53-19-465I2_1701_503.Png": 0.862060546875,
    "2018-03-13-20-53-19-465I2_1701_631.Png": 0.9619140625,
    "2018-03-13-20-53-19-465I2_1701_759.Png": 0.95263671875,
    "2018-03-13-20-53-19-465I2_1701_887.Png": 0.846923828125,
    "2018-03-13-20-53-19-465I2_1829_1015.Png": 0.28851318359375,
    "2018-03-13-20-53-19-465I2_1829_375.Png": 0.93341064453125,
    "2018-03-13-20-53-19-465I2_1829_503.Png": 1.0,
    "2018-03-13-20-53-19-465I2_1829_631.Png": 0.88336181640625,
    "2018-03-13-20-53-19-465I2_1829_759.Png": 0.1259765625,
    "2018-03-13-20-53-19-465I2_1829_887.Png": 0.13818359375,
    "2018-03-13-20-53-19-465I2_1957_375.Png": 0.3955078125,
    "2018-03-13-20-53-19-465I2_1957_503.Png": 0.641357421875,
    "2018-03-13-20-53-19-465I2_1957_631.Png": 0.44818115234375,
    "2018-03-13-20-53-19-465I2_293_1015.Png": 0.17535400390625,
    "2018-03-13-20-53-19-465I2_293_375.Png": 0.16741943359375,
    "2018-03-13-20-53-19-465I2_293_503.Png": 0.369873046875,
    "2018-03-13-20-53-19-465I2_293_631.Png": 0.11376953125,
    "2018-03-13-20-53-19-465I2_293_759.Png": 0.656982421875,
    "2018-03-13-20-53-19-465I2_293_887.Png": 0.6240234375,
    "2018-03-13-20-53-19-465I2_421_1015.Png": 0.432373046875,
    "2018-03-13-20-53-19-465I2_421_375.Png": 0.70654296875,
    "2018-03-13-20-53-19-465I2_421_503.Png": 1.0,
    "2018-03-13-20-53-19-465I2_421_631.Png": 0.535888671875,
    "2018-03-13-20-53-19-465I2_421_759.Png": 0.9521484375,
    "2018-03-13-20-53-19-465I2_421_887.Png": 1.0,
    "2018-03-13-20-53-19-465I2_549_1015.Png": 0.92376708984375,
    "2018-03-13-20-53-19-465I2_549_1143.Png": 0.60400390625,
    "2018-03-13-20-53-19-465I2_549_375.Png": 0.369384765625,
    "2018-03-13-20-53-19-465I2_549_503.Png": 1.0,
    "2018-03-13-20-53-19-465I2_549_631.Png": 0.97833251953125,
    "2018-03-13-20-53-19-465I2_549_759.Png": 0.96527099609375,
    "2018-03-13-20-53-19-465I2_549_887.Png": 1.0,
    "2018-03-13-20-53-19-465I2_677_1015.Png": 1.0,
    "2018-03-13-20-53-19-465I2_677_1143.Png": 1.0,
    "2018-03-13-20-53-19-465I2_677_1271.Png": 0.84326171875,
    "2018-03-13-20-53-19-465I2_677_1399.Png": 0.690673828125,
    "2018-03-13-20-53-19-465I2_677_247.Png": 0.24139404296875,
    "2018-03-13-20-53-19-465I2_677_375.Png": 0.4141845703125,
    "2018-03-13-20-53-19-465I2_677_503.Png": 0.97210693359375,
    "2018-03-13-20-53-19-465I2_677_631.Png": 0.82733154296875,
    "2018-03-13-20-53-19-465I2_677_759.Png": 0.97247314453125,
    "2018-03-13-20-53-19-465I2_677_887.Png": 1.0,
    "2018-03-13-20-53-19-465I2_805_1015.Png": 1.0,
    "2018-03-13-20-53-19-465I2_805_1143.Png": 1.0,
    "2018-03-13-20-53-19-465I2_805_1271.Png": 1.0,
    "2018-03-13-20-53-19-465I2_805_1399.Png": 0.831787109375,
    "2018-03-13-20-53-19-465I2_805_247.Png": 0.531982421875,
    "2018-03-13-20-53-19-465I2_805_375.Png": 0.94769287109375,
    "2018-03-13-20-53-19-465I2_805_503.Png": 0.80328369140625,
    "2018-03-13-20-53-19-465I2_805_631.Png": 1.0,
    "2018-03-13-20-53-19-465I2_805_759.Png": 1.0,
    "2018-03-13-20-53-19-465I2_805_887.Png": 1.0,
    "2018-03-13-20-53-19-465I2_933_1015.Png": 1.0,
    "2018-03-13-20-53-19-465I2_933_1143.Png": 1.0,
    "2018-03-13-20-53-19-465I2_933_1271.Png": 1.0,
    "2018-03-13-20-53-19-465I2_933_1399.Png": 0.73583984375,
    "2018-03-13-20-53-19-465I2_933_247.Png": 0.783935546875,
    "2018-03-13-20-53-19-465I2_933_375.Png": 1.0,
    "2018-03-13-20-53-19-465I2_933_503.Png": 1.0,
    "2018-03-13-20-53-19-465I2_933_631.Png": 1.0,
    "2018-03-13-20-53-19-465I2_933_759.Png": 1.0,
    "2018-03-13-20-53-19-465I2_933_887.Png": 1.0,
    "2018-03-16-05-02-42-997I1_1052_0.Png": 0.7529296875,
    "2018-03-16-05-02-42-997I1_1052_1024.Png": 0.2548828125,
    "2018-03-16-05-02-42-997I1_1052_128.Png": 0.9736328125,
    "2018-03-16-05-02-42-997I1_1052_256.Png": 0.9306640625,
    "2018-03-16-05-02-42-997I1_1052_384.Png": 0.8427734375,
    "2018-03-16-05-02-42-997I1_1052_512.Png": 0.9765625,
    "2018-03-16-05-02-42-997I1_1052_640.Png": 0.8740234375,
    "2018-03-16-05-02-42-997I1_1052_768.Png": 0.9599609375,
    "2018-03-16-05-02-42-997I1_1052_896.Png": 0.2373046875,
    "2018-03-16-05-02-42-997I1_1180_0.Png": 0.8115234375,
    "2018-03-16-05-02-42-997I1_1180_128.Png": 0.79296875,
    "2018-03-16-05-02-42-997I1_1180_256.Png": 0.94921875,
    "2018-03-16-05-02-42-997I1_1180_384.Png": 0.826171875,
    "2018-03-16-05-02-42-997I1_1180_512.Png": 0.939453125,
    "2018-03-16-05-02-42-997I1_1180_640.Png": 0.7724609375,
    "2018-03-16-05-02-42-997I1_1180_768.Png": 0.732421875,
    "2018-03-16-05-02-42-997I1_1180_896.Png": 0.359375,
    "2018-03-16-05-02-42-997I1_1308_0.Png": 0.8994140625,
    "2018-03-16-05-02-42-997I1_1308_128.Png": 0.7138671875,
    "2018-03-16-05-02-42-997I1_1308_256.Png": 0.876953125,
    "2018-03-16-05-02-42-997I1_1308_384.Png": 0.9365234375,
    "2018-03-16-05-02-42-997I1_1308_512.Png": 0.8994140625,
    "2018-03-16-05-02-42-997I1_1308_640.Png": 0.7080078125,
    "2018-03-16-05-02-42-997I1_1308_768.Png": 0.7685546875,
    "2018-03-16-05-02-42-997I1_1308_896.Png": 0.443359375,
    "2018-03-16-05-02-42-997I1_1436_0.Png": 0.83984375,
    "2018-03-16-05-02-42-997I1_1436_128.Png": 0.9150390625,
    "2018-03-16-05-02-42-997I1_1436_256.Png": 0.6494140625,
    "2018-03-16-05-02-42-997I1_1436_384.Png": 0.916015625,
    "2018-03-16-05-02-42-997I1_1436_512.Png": 0.970703125,
    "2018-03-16-05-02-42-997I1_1436_640.Png": 0.4833984375,
    "2018-03-16-05-02-42-997I1_1436_768.Png": 0.728515625,
    "2018-03-16-05-02-42-997I1_1564_0.Png": 0.7265625,
    "2018-03-16-05-02-42-997I1_1564_128.Png": 0.958984375,
    "2018-03-16-05-02-42-997I1_1564_256.Png": 0.783203125,
    "2018-03-16-05-02-42-997I1_1564_384.Png": 0.7607421875,
    "2018-03-16-05-02-42-997I1_1564_512.Png": 0.841796875,
    "2018-03-16-05-02-42-997I1_1564_640.Png": 0.7529296875,
    "2018-03-16-05-02-42-997I1_1564_768.Png": 0.806640625,
    "2018-03-16-05-02-42-997I1_1564_896.Png": 0.1884765625,
    "2018-03-16-05-02-42-997I1_156_384.Png": 0.234375,
    "2018-03-16-05-02-42-997I1_156_512.Png": 0.1884765625,
    "2018-03-16-05-02-42-997I1_156_640.Png": 0.1669921875,
    "2018-03-16-05-02-42-997I1_1692_0.Png": 0.74609375,
    "2018-03-16-05-02-42-997I1_1692_128.Png": 0.7197265625,
    "2018-03-16-05-02-42-997I1_1692_256.Png": 0.95703125,
    "2018-03-16-05-02-42-997I1_1692_384.Png": 0.955078125,
    "2018-03-16-05-02-42-997I1_1692_512.Png": 0.9189453125,
    "2018-03-16-05-02-42-997I1_1692_640.Png": 0.7412109375,
    "2018-03-16-05-02-42-997I1_1692_768.Png": 0.380859375,
    "2018-03-16-05-02-42-997I1_1820_0.Png": 0.279296875,
    "2018-03-16-05-02-42-997I1_1820_128.Png": 0.65625,
    "2018-03-16-05-02-42-997I1_1820_256.Png": 0.6123046875,
    "2018-03-16-05-02-42-997I1_1820_384.Png": 0.40625,
    "2018-03-16-05-02-42-997I1_1820_512.Png": 0.3447265625,
    "2018-03-16-05-02-42-997I1_1820_640.Png": 0.232421875,
    "2018-03-16-05-02-42-997I1_1820_768.Png": 0.162109375,
    "2018-03-16-05-02-42-997I1_1948_0.Png": 0.798828125,
    "2018-03-16-05-02-42-997I1_1948_128.Png": 0.912109375,
    "2018-03-16-05-02-42-997I1_1948_256.Png": 0.6474609375,
    "2018-03-16-05-02-42-997I1_1948_384.Png": 0.310546875,
    "2018-03-16-05-02-42-997I1_2076_0.Png": 0.48046875,
    "2018-03-16-05-02-42-997I1_2076_128.Png": 0.6298828125,
    "2018-03-16-05-02-42-997I1_2076_256.Png": 0.482421875,
    "2018-03-16-05-02-42-997I1_2076_384.Png": 0.185546875,
    "2018-03-16-05-02-42-997I1_284_0.Png": 0.408203125,
    "2018-03-16-05-02-42-997I1_284_384.Png": 0.6552734375,
    "2018-03-16-05-02-42-997I1_284_512.Png": 0.6669921875,
    "2018-03-16-05-02-42-997I1_284_640.Png": 0.314453125,
    "2018-03-16-05-02-42-997I1_412_0.Png": 0.791015625,
    "2018-03-16-05-02-42-997I1_412_128.Png": 0.3935546875,
    "2018-03-16-05-02-42-997I1_412_384.Png": 0.4931640625,
    "2018-03-16-05-02-42-997I1_412_512.Png": 0.91796875,
    "2018-03-16-05-02-42-997I1_412_640.Png": 0.5673828125,
    "2018-03-16-05-02-42-997I1_540_0.Png": 0.9638671875,
    "2018-03-16-05-02-42-997I1_540_1024.Png": 0.3271484375,
    "2018-03-16-05-02-42-997I1_540_128.Png": 0.642578125,
    "2018-03-16-05-02-42-997I1_540_384.Png": 0.6796875,
    "2018-03-16-05-02-42-997I1_540_512.Png": 0.93359375,
    "2018-03-16-05-02-42-997I1_540_640.Png": 0.740234375,
    "2018-03-16-05-02-42-997I1_540_768.Png": 0.529296875,
    "2018-03-16-05-02-42-997I1_540_896.Png": 0.3291015625,
    "2018-03-16-05-02-42-997I1_668_0.Png": 0.875,
    "2018-03-16-05-02-42-997I1_668_1024.Png": 0.7265625,
    "2018-03-16-05-02-42-997I1_668_1152.Png": 0.14453125,
    "2018-03-16-05-02-42-997I1_668_128.Png": 0.7529296875,
    "2018-03-16-05-02-42-997I1_668_256.Png": 0.73828125,
    "2018-03-16-05-02-42-997I1_668_384.Png": 0.8466796875,
    "2018-03-16-05-02-42-997I1_668_512.Png": 0.8095703125,
    "2018-03-16-05-02-42-997I1_668_640.Png": 0.6552734375,
    "2018-03-16-05-02-42-997I1_668_768.Png": 0.8203125,
    "2018-03-16-05-02-42-997I1_668_896.Png": 0.537109375,
    "2018-03-16-05-02-42-997I1_796_0.Png": 0.7099609375,
    "2018-03-16-05-02-42-997I1_796_1024.Png": 0.724609375,
    "2018-03-16-05-02-42-997I1_796_128.Png": 0.9990234375,
    "2018-03-16-05-02-42-997I1_796_256.Png": 0.8837890625,
    "2018-03-16-05-02-42-997I1_796_384.Png": 0.9482421875,
    "2018-03-16-05-02-42-997I1_796_512.Png": 0.7392578125,
    "2018-03-16-05-02-42-997I1_796_640.Png": 0.8291015625,
    "2018-03-16-05-02-42-997I1_796_768.Png": 0.7294921875,
    "2018-03-16-05-02-42-997I1_796_896.Png": 0.255859375,
    "2018-03-16-05-02-42-997I1_924_0.Png": 0.8837890625,
    "2018-03-16-05-02-42-997I1_924_1024.Png": 0.3125,
    "2018-03-16-05-02-42-997I1_924_128.Png": 0.8173828125,
    "2018-03-16-05-02-42-997I1_924_256.Png": 0.9462890625,
    "2018-03-16-05-02-42-997I1_924_384.Png": 0.88671875,
    "2018-03-16-05-02-42-997I1_924_512.Png": 0.8935546875,
    "2018-03-16-05-02-42-997I1_924_640.Png": 0.7509765625,
    "2018-03-16-05-02-42-997I1_924_768.Png": 0.91796875,
    "2018-03-16-05-02-42-997I1_924_896.Png": 0.400390625,
    "2018-03-19-00-00-41-791I1_1059_1472.Png": 0.152099609375,
    "2018-03-19-00-00-41-791I1_1059_1600.Png": 0.584228515625,
    "2018-03-19-00-00-41-791I1_1059_1728.Png": 0.4267578125,
    "2018-03-19-00-00-41-791I1_1059_1856.Png": 0.108154296875,
    "2018-03-19-00-00-41-791I1_1059_1984.Png": 0.414306640625,
    "2018-03-19-00-00-41-791I1_1059_2112.Png": 0.883056640625,
    "2018-03-19-00-00-41-791I1_1059_2240.Png": 1.0,
    "2018-03-19-00-00-41-791I1_1059_2368.Png": 1.0,
    "2018-03-19-00-00-41-791I1_1059_2496.Png": 1.0,
    "2018-03-19-00-00-41-791I1_1059_2624.Png": 0.701904296875,
    "2018-03-19-00-00-41-791I1_1187_1472.Png": 0.248779296875,
    "2018-03-19-00-00-41-791I1_1187_1600.Png": 0.989013671875,
    "2018-03-19-00-00-41-791I1_1187_1728.Png": 0.9638671875,
    "2018-03-19-00-00-41-791I1_1187_1856.Png": 0.9287109375,
    "2018-03-19-00-00-41-791I1_1187_1984.Png": 0.949951171875,
    "2018-03-19-00-00-41-791I1_1187_2112.Png": 1.0,
    "2018-03-19-00-00-41-791I1_1187_2240.Png": 1.0,
    "2018-03-19-00-00-41-791I1_1187_2368.Png": 1.0,
    "2018-03-19-00-00-41-791I1_1187_2496.Png": 0.64208984375,
    "2018-03-19-00-00-41-791I1_1315_1472.Png": 0.1669921875,
    "2018-03-19-00-00-41-791I1_1315_1600.Png": 0.984375,
    "2018-03-19-00-00-41-791I1_1315_1728.Png": 1.0,
    "2018-03-19-00-00-41-791I1_1315_1856.Png": 1.0,
    "2018-03-19-00-00-41-791I1_1315_1984.Png": 1.0,
    "2018-03-19-00-00-41-791I1_1315_2112.Png": 1.0,
    "2018-03-19-00-00-41-791I1_1315_2240.Png": 1.0,
    "2018-03-19-00-00-41-791I1_1315_2368.Png": 1.0,
    "2018-03-19-00-00-41-791I1_1315_2496.Png": 0.293212890625,
    "2018-03-19-00-00-41-791I1_1443_1344.Png": 0.117919921875,
    "2018-03-19-00-00-41-791I1_1443_1472.Png": 0.924072265625,
    "2018-03-19-00-00-41-791I1_1443_1600.Png": 1.0,
    "2018-03-19-00-00-41-791I1_1443_1728.Png": 1.0,
    "2018-03-19-00-00-41-791I1_1443_1856.Png": 1.0,
    "2018-03-19-00-00-41-791I1_1443_1984.Png": 1.0,
    "2018-03-19-00-00-41-791I1_1443_2112.Png": 1.0,
    "2018-03-19-00-00-41-791I1_1443_2240.Png": 1.0,
    "2018-03-19-00-00-41-791I1_1443_2368.Png": 0.56201171875,
    "2018-03-19-00-00-41-791I1_1571_1472.Png": 0.447021484375,
    "2018-03-19-00-00-41-791I1_1571_1600.Png": 0.7900390625,
    "2018-03-19-00-00-41-791I1_1571_1728.Png": 0.9296875,
    "2018-03-19-00-00-41-791I1_1571_1856.Png": 1.0,
    "2018-03-19-00-00-41-791I1_1571_1984.Png": 0.977783203125,
    "2018-03-19-00-00-41-791I1_1571_2112.Png": 1.0,
    "2018-03-19-00-00-41-791I1_1571_2240.Png": 0.965576171875,
    "2018-03-19-00-00-41-791I1_1571_2368.Png": 0.5859375,
    "2018-03-19-00-00-41-791I1_163_1600.Png": 0.158203125,
    "2018-03-19-00-00-41-791I1_163_1728.Png": 0.14208984375,
    "2018-03-19-00-00-41-791I1_163_2112.Png": 0.64453125,
    "2018-03-19-00-00-41-791I1_163_2240.Png": 0.697265625,
    "2018-03-19-00-00-41-791I1_163_2368.Png": 0.5869140625,
    "2018-03-19-00-00-41-791I1_1699_1472.Png": 0.5185546875,
    "2018-03-19-00-00-41-791I1_1699_1600.Png": 1.0,
    "2018-03-19-00-00-41-791I1_1699_1728.Png": 1.0,
    "2018-03-19-00-00-41-791I1_1699_1856.Png": 0.56298828125,
    "2018-03-19-00-00-41-791I1_1699_1984.Png": 0.337646484375,
    "2018-03-19-00-00-41-791I1_1699_2112.Png": 0.670166015625,
    "2018-03-19-00-00-41-791I1_1699_2240.Png": 0.165283203125,
    "2018-03-19-00-00-41-791I1_1827_1600.Png": 0.2861328125,
    "2018-03-19-00-00-41-791I1_1827_1728.Png": 0.693359375,
    "2018-03-19-00-00-41-791I1_1827_1856.Png": 0.42431640625,
    "2018-03-19-00-00-41-791I1_291_1472.Png": 0.16162109375,
    "2018-03-19-00-00-41-791I1_291_1600.Png": 1.0,
    "2018-03-19-00-00-41-791I1_291_1728.Png": 0.97802734375,
    "2018-03-19-00-00-41-791I1_291_1984.Png": 0.154296875,
    "2018-03-19-00-00-41-791I1_291_2112.Png": 0.9970703125,
    "2018-03-19-00-00-41-791I1_291_2240.Png": 1.0,
    "2018-03-19-00-00-41-791I1_291_2368.Png": 0.672119140625,
    "2018-03-19-00-00-41-791I1_419_1600.Png": 0.91064453125,
    "2018-03-19-00-00-41-791I1_419_1728.Png": 1.0,
    "2018-03-19-00-00-41-791I1_419_1856.Png": 0.72265625,
    "2018-03-19-00-00-41-791I1_419_1984.Png": 0.517822265625,
    "2018-03-19-00-00-41-791I1_419_2112.Png": 1.0,
    "2018-03-19-00-00-41-791I1_419_2240.Png": 1.0,
    "2018-03-19-00-00-41-791I1_419_2368.Png": 0.963623046875,
    "2018-03-19-00-00-41-791I1_419_2496.Png": 0.615234375,
    "2018-03-19-00-00-41-791I1_547_1472.Png": 0.278564453125,
    "2018-03-19-00-00-41-791I1_547_1600.Png": 0.77490234375,
    "2018-03-19-00-00-41-791I1_547_1728.Png": 1.0,
    "2018-03-19-00-00-41-791I1_547_1856.Png": 0.8447265625,
    "2018-03-19-00-00-41-791I1_547_1984.Png": 0.806884765625,
    "2018-03-19-00-00-41-791I1_547_2112.Png": 1.0,
    "2018-03-19-00-00-41-791I1_547_2240.Png": 1.0,
    "2018-03-19-00-00-41-791I1_547_2368.Png": 1.0,
    "2018-03-19-00-00-41-791I1_547_2496.Png": 1.0,
    "2018-03-19-00-00-41-791I1_547_2624.Png": 0.9267578125,
    "2018-03-19-00-00-41-791I1_675_1472.Png": 0.934326171875,
    "2018-03-19-00-00-41-791I1_675_1600.Png": 1.0,
    "2018-03-19-00-00-41-791I1_675_1728.Png": 1.0,
    "2018-03-19-00-00-41-791I1_675_1856.Png": 1.0,
    "2018-03-19-00-00-41-791I1_675_1984.Png": 1.0,
    "2018-03-19-00-00-41-791I1_675_2112.Png": 1.0,
    "2018-03-19-00-00-41-791I1_675_2240.Png": 1.0,
    "2018-03-19-00-00-41-791I1_675_2368.Png": 1.0,
    "2018-03-19-00-00-41-791I1_675_2496.Png": 1.0,
    "2018-03-19-00-00-41-791I1_675_2624.Png": 1.0,
    "2018-03-19-00-00-41-791I1_803_1472.Png": 0.860595703125,
    "2018-03-19-00-00-41-791I1_803_1600.Png": 1.0,
    "2018-03-19-00-00-41-791I1_803_1728.Png": 1.0,
    "2018-03-19-00-00-41-791I1_803_1856.Png": 1.0,
    "2018-03-19-00-00-41-791I1_803_1984.Png": 1.0,
    "2018-03-19-00-00-41-791I1_803_2112.Png": 1.0,
    "2018-03-19-00-00-41-791I1_803_2240.Png": 1.0,
    "2018-03-19-00-00-41-791I1_803_2368.Png": 1.0,
    "2018-03-19-00-00-41-791I1_803_2496.Png": 1.0,
    "2018-03-19-00-00-41-791I1_803_2624.Png": 1.0,
    "2018-03-19-00-00-41-791I1_931_1472.Png": 0.6328125,
    "2018-03-19-00-00-41-791I1_931_1600.Png": 1.0,
    "2018-03-19-00-00-41-791I1_931_1728.Png": 1.0,
    "2018-03-19-00-00-41-791I1_931_1856.Png": 0.995361328125,
    "2018-03-19-00-00-41-791I1_931_1984.Png": 0.732421875,
    "2018-03-19-00-00-41-791I1_931_2112.Png": 0.973388671875,
    "2018-03-19-00-00-41-791I1_931_2240.Png": 1.0,
    "2018-03-19-00-00-41-791I1_931_2368.Png": 1.0,
    "2018-03-19-00-00-41-791I1_931_2496.Png": 1.0,
    "2018-03-19-00-00-41-791I1_931_2624.Png": 0.990478515625,
    "2018-03-21-02-00-43-910I1_1055_1472.Png": 0.17919921875,
    "2018-03-21-02-00-43-910I1_1055_1600.Png": 0.9990234375,
    "2018-03-21-02-00-43-910I1_1055_1728.Png": 0.98828125,
    "2018-03-21-02-00-43-910I1_1055_1856.Png": 1.0,
    "2018-03-21-02-00-43-910I1_1055_1984.Png": 0.99609375,
    "2018-03-21-02-00-43-910I1_1055_2112.Png": 1.0,
    "2018-03-21-02-00-43-910I1_1055_2240.Png": 1.0,
    "2018-03-21-02-00-43-910I1_1055_2368.Png": 0.986328125,
    "2018-03-21-02-00-43-910I1_1055_2496.Png": 0.842041015625,
    "2018-03-21-02-00-43-910I1_1055_2624.Png": 0.471923828125,
    "2018-03-21-02-00-43-910I1_1183_1472.Png": 0.215576171875,
    "2018-03-21-02-00-43-910I1_1183_1600.Png": 0.999267578125,
    "2018-03-21-02-00-43-910I1_1183_1728.Png": 1.0,
    "2018-03-21-02-00-43-910I1_1183_1856.Png": 1.0,
    "2018-03-21-02-00-43-910I1_1183_1984.Png": 0.964111328125,
    "2018-03-21-02-00-43-910I1_1183_2112.Png": 0.98046875,
    "2018-03-21-02-00-43-910I1_1183_2240.Png": 0.966552734375,
    "2018-03-21-02-00-43-910I1_1183_2368.Png": 0.95703125,
    "2018-03-21-02-00-43-910I1_1183_2496.Png": 0.391357421875,
    "2018-03-21-02-00-43-910I1_1311_1472.Png": 0.132080078125,
    "2018-03-21-02-00-43-910I1_1311_1600.Png": 0.913818359375,
    "2018-03-21-02-00-43-910I1_1311_1728.Png": 1.0,
    "2018-03-21-02-00-43-910I1_1311_1856.Png": 1.0,
    "2018-03-21-02-00-43-910I1_1311_1984.Png": 0.989990234375,
    "2018-03-21-02-00-43-910I1_1311_2112.Png": 0.931640625,
    "2018-03-21-02-00-43-910I1_1311_2240.Png": 0.923583984375,
    "2018-03-21-02-00-43-910I1_1311_2368.Png": 0.8837890625,
    "2018-03-21-02-00-43-910I1_1311_2496.Png": 0.157958984375,
    "2018-03-21-02-00-43-910I1_1439_1344.Png": 0.1279296875,
    "2018-03-21-02-00-43-910I1_1439_1472.Png": 0.867919921875,
    "2018-03-21-02-00-43-910I1_1439_1600.Png": 0.921875,
    "2018-03-21-02-00-43-910I1_1439_1728.Png": 1.0,
    "2018-03-21-02-00-43-910I1_1439_1856.Png": 1.0,
    "2018-03-21-02-00-43-910I1_1439_1984.Png": 1.0,
    "2018-03-21-02-00-43-910I1_1439_2112.Png": 0.821044921875,
    "2018-03-21-02-00-43-910I1_1439_2240.Png": 0.86083984375,
    "2018-03-21-02-00-43-910I1_1439_2368.Png": 0.3544921875,
    "2018-03-21-02-00-43-910I1_1567_1472.Png": 0.300537109375,
    "2018-03-21-02-00-43-910I1_1567_1600.Png": 0.48388671875,
    "2018-03-21-02-00-43-910I1_1567_1728.Png": 0.865478515625,
    "2018-03-21-02-00-43-910I1_1567_1856.Png": 0.972900390625,
    "2018-03-21-02-00-43-910I1_1567_1984.Png": 0.97607421875,
    "2018-03-21-02-00-43-910I1_1567_2112.Png": 0.90966796875,
    "2018-03-21-02-00-43-910I1_1567_2240.Png": 0.880859375,
    "2018-03-21-02-00-43-910I1_1567_2368.Png": 0.4150390625,
    "2018-03-21-02-00-43-910I1_159_1600.Png": 0.19482421875,
    "2018-03-21-02-00-43-910I1_159_2112.Png": 0.435546875,
    "2018-03-21-02-00-43-910I1_159_2240.Png": 0.5087890625,
    "2018-03-21-02-00-43-910I1_159_2368.Png": 0.396240234375,
    "2018-03-21-02-00-43-910I1_1695_1472.Png": 0.37060546875,
    "2018-03-21-02-00-43-910I1_1695_1600.Png": 0.83740234375,
    "2018-03-21-02-00-43-910I1_1695_1728.Png": 0.805419921875,
    "2018-03-21-02-00-43-910I1_1695_1856.Png": 0.410400390625,
    "2018-03-21-02-00-43-910I1_1695_1984.Png": 0.36669921875,
    "2018-03-21-02-00-43-910I1_1695_2112.Png": 0.640869140625,
    "2018-03-21-02-00-43-910I1_1823_1600.Png": 0.205078125,
    "2018-03-21-02-00-43-910I1_1823_1728.Png": 0.5517578125,
    "2018-03-21-02-00-43-910I1_1823_1856.Png": 0.19482421875,
    "2018-03-21-02-00-43-910I1_287_1472.Png": 0.385009765625,
    "2018-03-21-02-00-43-910I1_287_1600.Png": 0.96044921875,
    "2018-03-21-02-00-43-910I1_287_1728.Png": 0.6279296875,
    "2018-03-21-02-00-43-910I1_287_2112.Png": 0.9697265625,
    "2018-03-21-02-00-43-910I1_287_2240.Png": 1.0,
    "2018-03-21-02-00-43-910I1_287_2368.Png": 0.490966796875,
    "2018-03-21-02-00-43-910I1_415_1472.Png": 0.156494140625,
    "2018-03-21-02-00-43-910I1_415_1600.Png": 0.98095703125,
    "2018-03-21-02-00-43-910I1_415_1728.Png": 0.94921875,
    "2018-03-21-02-00-43-910I1_415_1856.Png": 0.43798828125,
    "2018-03-21-02-00-43-910I1_415_1984.Png": 0.436767578125,
    "2018-03-21-02-00-43-910I1_415_2112.Png": 0.9775390625,
    "2018-03-21-02-00-43-910I1_415_2240.Png": 1.0,
    "2018-03-21-02-00-43-910I1_415_2368.Png": 0.81591796875,
    "2018-03-21-02-00-43-910I1_415_2496.Png": 0.4150390625,
    "2018-03-21-02-00-43-910I1_543_1472.Png": 0.1923828125,
    "2018-03-21-02-00-43-910I1_543_1600.Png": 0.827392578125,
    "2018-03-21-02-00-43-910I1_543_1728.Png": 1.0,
    "2018-03-21-02-00-43-910I1_543_1856.Png": 0.706787109375,
    "2018-03-21-02-00-43-910I1_543_1984.Png": 0.658203125,
    "2018-03-21-02-00-43-910I1_543_2112.Png": 1.0,
    "2018-03-21-02-00-43-910I1_543_2240.Png": 1.0,
    "2018-03-21-02-00-43-910I1_543_2368.Png": 1.0,
    "2018-03-21-02-00-43-910I1_543_2496.Png": 0.991455078125,
    "2018-03-21-02-00-43-910I1_543_2624.Png": 0.64111328125,
    "2018-03-21-02-00-43-910I1_671_1472.Png": 0.90234375,
    "2018-03-21-02-00-43-910I1_671_1600.Png": 0.895751953125,
    "2018-03-21-02-00-43-910I1_671_1728.Png": 0.96630859375,
    "2018-03-21-02-00-43-910I1_671_1856.Png": 0.949951171875,
    "2018-03-21-02-00-43-910I1_671_1984.Png": 0.985107421875,
    "2018-03-21-02-00-43-910I1_671_2112.Png": 1.0,
    "2018-03-21-02-00-43-910I1_671_2240.Png": 1.0,
    "2018-03-21-02-00-43-910I1_671_2368.Png": 1.0,
    "2018-03-21-02-00-43-910I1_671_2496.Png": 0.999755859375,
    "2018-03-21-02-00-43-910I1_671_2624.Png": 0.972412109375,
    "2018-03-21-02-00-43-910I1_799_1472.Png": 0.805908203125,
    "2018-03-21-02-00-43-910I1_799_1600.Png": 0.931640625,
    "2018-03-21-02-00-43-910I1_799_1728.Png": 0.99951171875,
    "2018-03-21-02-00-43-910I1_799_1856.Png": 1.0,
    "2018-03-21-02-00-43-910I1_799_1984.Png": 1.0,
    "2018-03-21-02-00-43-910I1_799_2112.Png": 1.0,
    "2018-03-21-02-00-43-910I1_799_2240.Png": 1.0,
    "2018-03-21-02-00-43-910I1_799_2368.Png": 1.0,
    "2018-03-21-02-00-43-910I1_799_2496.Png": 0.858642578125,
    "2018-03-21-02-00-43-910I1_799_2624.Png": 0.986328125,
    "2018-03-21-02-00-43-910I1_927_1472.Png": 0.55224609375,
    "2018-03-21-02-00-43-910I1_927_1600.Png": 0.95703125,
    "2018-03-21-02-00-43-910I1_927_1728.Png": 1.0,
    "2018-03-21-02-00-43-910I1_927_1856.Png": 1.0,
    "2018-03-21-02-00-43-910I1_927_1984.Png": 1.0,
    "2018-03-21-02-00-43-910I1_927_2112.Png": 1.0,
    "2018-03-21-02-00-43-910I1_927_2240.Png": 0.9453125,
    "2018-03-21-02-00-43-910I1_927_2368.Png": 1.0,
    "2018-03-21-02-00-43-910I1_927_2496.Png": 0.875,
    "2018-03-21-02-00-43-910I1_927_2624.Png": 0.916748046875,
    "2018-03-24-10-50-07-885I1_1051_1600.Png": 0.285888671875,
    "2018-03-24-10-50-07-885I1_1051_1728.Png": 0.999755859375,
    "2018-03-24-10-50-07-885I1_1051_1856.Png": 0.675537109375,
    "2018-03-24-10-50-07-885I1_1051_1984.Png": 1.0,
    "2018-03-24-10-50-07-885I1_1051_2112.Png": 1.0,
    "2018-03-24-10-50-07-885I1_1051_2240.Png": 1.0,
    "2018-03-24-10-50-07-885I1_1051_2368.Png": 1.0,
    "2018-03-24-10-50-07-885I1_1051_2496.Png": 1.0,
    "2018-03-24-10-50-07-885I1_1051_2624.Png": 1.0,
    "2018-03-24-10-50-07-885I1_1179_1600.Png": 0.327880859375,
    "2018-03-24-10-50-07-885I1_1179_1728.Png": 1.0,
    "2018-03-24-10-50-07-885I1_1179_1856.Png": 1.0,
    "2018-03-24-10-50-07-885I1_1179_1984.Png": 1.0,
    "2018-03-24-10-50-07-885I1_1179_2112.Png": 1.0,
    "2018-03-24-10-50-07-885I1_1179_2240.Png": 1.0,
    "2018-03-24-10-50-07-885I1_1179_2368.Png": 1.0,
    "2018-03-24-10-50-07-885I1_1179_2496.Png": 1.0,
    "2018-03-24-10-50-07-885I1_1179_2624.Png": 0.91650390625,
    "2018-03-24-10-50-07-885I1_1307_1600.Png": 0.25634765625,
    "2018-03-24-10-50-07-885I1_1307_1728.Png": 1.0,
    "2018-03-24-10-50-07-885I1_1307_1856.Png": 1.0,
    "2018-03-24-10-50-07-885I1_1307_1984.Png": 1.0,
    "2018-03-24-10-50-07-885I1_1307_2112.Png": 1.0,
    "2018-03-24-10-50-07-885I1_1307_2240.Png": 1.0,
    "2018-03-24-10-50-07-885I1_1307_2368.Png": 1.0,
    "2018-03-24-10-50-07-885I1_1307_2496.Png": 1.0,
    "2018-03-24-10-50-07-885I1_1307_2624.Png": 0.536376953125,
    "2018-03-24-10-50-07-885I1_1435_1472.Png": 0.171630859375,
    "2018-03-24-10-50-07-885I1_1435_1600.Png": 0.9853515625,
    "2018-03-24-10-50-07-885I1_1435_1728.Png": 1.0,
    "2018-03-24-10-50-07-885I1_1435_1856.Png": 1.0,
    "2018-03-24-10-50-07-885I1_1435_1984.Png": 1.0,
    "2018-03-24-10-50-07-885I1_1435_2112.Png": 1.0,
    "2018-03-24-10-50-07-885I1_1435_2240.Png": 1.0,
    "2018-03-24-10-50-07-885I1_1435_2368.Png": 1.0,
    "2018-03-24-10-50-07-885I1_1435_2496.Png": 0.78515625,
    "2018-03-24-10-50-07-885I1_1435_2624.Png": 0.114501953125,
    "2018-03-24-10-50-07-885I1_155_1728.Png": 0.115966796875,
    "2018-03-24-10-50-07-885I1_155_1856.Png": 0.130615234375,
    "2018-03-24-10-50-07-885I1_155_2240.Png": 0.46484375,
    "2018-03-24-10-50-07-885I1_155_2368.Png": 0.7392578125,
    "2018-03-24-10-50-07-885I1_155_2496.Png": 0.779296875,
    "2018-03-24-10-50-07-885I1_1563_1472.Png": 0.152587890625,
    "2018-03-24-10-50-07-885I1_1563_1600.Png": 0.484375,
    "2018-03-24-10-50-07-885I1_1563_1728.Png": 0.8583984375,
    "2018-03-24-10-50-07-885I1_1563_1856.Png": 0.970703125,
    "2018-03-24-10-50-07-885I1_1563_1984.Png": 1.0,
    "2018-03-24-10-50-07-885I1_1563_2112.Png": 0.99609375,
    "2018-03-24-10-50-07-885I1_1563_2240.Png": 1.0,
    "2018-03-24-10-50-07-885I1_1563_2368.Png": 1.0,
    "2018-03-24-10-50-07-885I1_1563_2496.Png": 0.7685546875,
    "2018-03-24-10-50-07-885I1_1691_1600.Png": 0.5673828125,
    "2018-03-24-10-50-07-885I1_1691_1728.Png": 1.0,
    "2018-03-24-10-50-07-885I1_1691_1856.Png": 1.0,
    "2018-03-24-10-50-07-885I1_1691_1984.Png": 0.520263671875,
    "2018-03-24-10-50-07-885I1_1691_2112.Png": 0.4833984375,
    "2018-03-24-10-50-07-885I1_1691_2240.Png": 0.760498046875,
    "2018-03-24-10-50-07-885I1_1691_2368.Png": 0.443359375,
    "2018-03-24-10-50-07-885I1_1691_2496.Png": 0.3134765625,
    "2018-03-24-10-50-07-885I1_1819_1728.Png": 0.375,
    "2018-03-24-10-50-07-885I1_1819_1856.Png": 0.765625,
    "2018-03-24-10-50-07-885I1_1819_1984.Png": 0.327392578125,
    "2018-03-24-10-50-07-885I1_1819_2240.Png": 0.125244140625,
    "2018-03-24-10-50-07-885I1_283_1600.Png": 0.205078125,
    "2018-03-24-10-50-07-885I1_283_1728.Png": 0.999267578125,
    "2018-03-24-10-50-07-885I1_283_1856.Png": 0.969970703125,
    "2018-03-24-10-50-07-885I1_283_2240.Png": 0.966796875,
    "2018-03-24-10-50-07-885I1_283_2368.Png": 1.0,
    "2018-03-24-10-50-07-885I1_283_2496.Png": 0.916015625,
    "2018-03-24-10-50-07-885I1_411_1728.Png": 0.950927734375,
    "2018-03-24-10-50-07-885I1_411_1856.Png": 1.0,
    "2018-03-24-10-50-07-885I1_411_1984.Png": 0.74658203125,
    "2018-03-24-10-50-07-885I1_411_2112.Png": 0.4482421875,
    "2018-03-24-10-50-07-885I1_411_2240.Png": 0.9892578125,
    "2018-03-24-10-50-07-885I1_411_2368.Png": 1.0,
    "2018-03-24-10-50-07-885I1_411_2496.Png": 1.0,
    "2018-03-24-10-50-07-885I1_411_2624.Png": 0.686767578125,
    "2018-03-24-10-50-07-885I1_539_1600.Png": 0.260986328125,
    "2018-03-24-10-50-07-885I1_539_1728.Png": 0.807861328125,
    "2018-03-24-10-50-07-885I1_539_1856.Png": 1.0,
    "2018-03-24-10-50-07-885I1_539_1984.Png": 0.83056640625,
    "2018-03-24-10-50-07-885I1_539_2112.Png": 0.75,
    "2018-03-24-10-50-07-885I1_539_2240.Png": 1.0,
    "2018-03-24-10-50-07-885I1_539_2368.Png": 1.0,
    "2018-03-24-10-50-07-885I1_539_2496.Png": 1.0,
    "2018-03-24-10-50-07-885I1_539_2624.Png": 1.0,
    "2018-03-24-10-50-07-885I1_667_1600.Png": 0.92919921875,
    "2018-03-24-10-50-07-885I1_667_1728.Png": 0.9384765625,
    "2018-03-24-10-50-07-885I1_667_1856.Png": 1.0,
    "2018-03-24-10-50-07-885I1_667_1984.Png": 1.0,
    "2018-03-24-10-50-07-885I1_667_2112.Png": 1.0,
    "2018-03-24-10-50-07-885I1_667_2240.Png": 1.0,
    "2018-03-24-10-50-07-885I1_667_2368.Png": 1.0,
    "2018-03-24-10-50-07-885I1_667_2496.Png": 1.0,
    "2018-03-24-10-50-07-885I1_667_2624.Png": 1.0,
    "2018-03-24-10-50-07-885I1_795_1600.Png": 0.878662109375,
    "2018-03-24-10-50-07-885I1_795_1728.Png": 0.60400390625,
    "2018-03-24-10-50-07-885I1_795_1856.Png": 0.9609375,
    "2018-03-24-10-50-07-885I1_795_1984.Png": 1.0,
    "2018-03-24-10-50-07-885I1_795_2112.Png": 1.0,
    "2018-03-24-10-50-07-885I1_795_2240.Png": 1.0,
    "2018-03-24-10-50-07-885I1_795_2368.Png": 1.0,
    "2018-03-24-10-50-07-885I1_795_2496.Png": 1.0,
    "2018-03-24-10-50-07-885I1_795_2624.Png": 1.0,
    "2018-03-24-10-50-07-885I1_923_1600.Png": 0.67333984375,
    "2018-03-24-10-50-07-885I1_923_1728.Png": 0.463623046875,
    "2018-03-24-10-50-07-885I1_923_1856.Png": 0.386962890625,
    "2018-03-24-10-50-07-885I1_923_1984.Png": 1.0,
    "2018-03-24-10-50-07-885I1_923_2112.Png": 1.0,
    "2018-03-24-10-50-07-885I1_923_2240.Png": 1.0,
    "2018-03-24-10-50-07-885I1_923_2368.Png": 1.0,
    "2018-03-24-10-50-07-885I1_923_2496.Png": 1.0,
    "2018-03-24-10-50-07-885I1_923_2624.Png": 1.0,
    "2018-03-28-12-52-07-940I1_1039_0.Png": 0.92333984375,
    "2018-03-28-12-52-07-940I1_1039_1024.Png": 1.0,
    "2018-03-28-12-52-07-940I1_1039_1152.Png": 0.813232421875,
    "2018-03-28-12-52-07-940I1_1039_128.Png": 0.239013671875,
    "2018-03-28-12-52-07-940I1_1039_256.Png": 0.218994140625,
    "2018-03-28-12-52-07-940I1_1039_384.Png": 0.99560546875,
    "2018-03-28-12-52-07-940I1_1039_512.Png": 1.0,
    "2018-03-28-12-52-07-940I1_1039_640.Png": 1.0,
    "2018-03-28-12-52-07-940I1_1039_768.Png": 1.0,
    "2018-03-28-12-52-07-940I1_1039_896.Png": 1.0,
    "2018-03-28-12-52-07-940I1_1167_0.Png": 0.487060546875,
    "2018-03-28-12-52-07-940I1_1167_1024.Png": 0.95751953125,
    "2018-03-28-12-52-07-940I1_1167_1152.Png": 0.194580078125,
    "2018-03-28-12-52-07-940I1_1167_128.Png": 0.953857421875,
    "2018-03-28-12-52-07-940I1_1167_256.Png": 0.30908203125,
    "2018-03-28-12-52-07-940I1_1167_384.Png": 0.9921875,
    "2018-03-28-12-52-07-940I1_1167_512.Png": 1.0,
    "2018-03-28-12-52-07-940I1_1167_640.Png": 1.0,
    "2018-03-28-12-52-07-940I1_1167_768.Png": 1.0,
    "2018-03-28-12-52-07-940I1_1167_896.Png": 1.0,
    "2018-03-28-12-52-07-940I1_1295_0.Png": 0.2314453125,
    "2018-03-28-12-52-07-940I1_1295_1024.Png": 0.96240234375,
    "2018-03-28-12-52-07-940I1_1295_128.Png": 1.0,
    "2018-03-28-12-52-07-940I1_1295_256.Png": 1.0,
    "2018-03-28-12-52-07-940I1_1295_384.Png": 1.0,
    "2018-03-28-12-52-07-940I1_1295_512.Png": 1.0,
    "2018-03-28-12-52-07-940I1_1295_640.Png": 1.0,
    "2018-03-28-12-52-07-940I1_1295_768.Png": 1.0,
    "2018-03-28-12-52-07-940I1_1295_896.Png": 1.0,
    "2018-03-28-12-52-07-940I1_1423_0.Png": 0.10693359375,
    "2018-03-28-12-52-07-940I1_1423_1024.Png": 0.52880859375,
    "2018-03-28-12-52-07-940I1_1423_128.Png": 0.900390625,
    "2018-03-28-12-52-07-940I1_1423_256.Png": 1.0,
    "2018-03-28-12-52-07-940I1_1423_384.Png": 1.0,
    "2018-03-28-12-52-07-940I1_1423_512.Png": 1.0,
    "2018-03-28-12-52-07-940I1_1423_640.Png": 1.0,
    "2018-03-28-12-52-07-940I1_1423_768.Png": 1.0,
    "2018-03-28-12-52-07-940I1_1423_896.Png": 1.0,
    "2018-03-28-12-52-07-940I1_143_0.Png": 0.241455078125,
    "2018-03-28-12-52-07-940I1_143_512.Png": 0.3330078125,
    "2018-03-28-12-52-07-940I1_143_640.Png": 0.451171875,
    "2018-03-28-12-52-07-940I1_143_768.Png": 0.39013671875,
    "2018-03-28-12-52-07-940I1_1551_0.Png": 0.510009765625,
    "2018-03-28-12-52-07-940I1_1551_1024.Png": 0.64697265625,
    "2018-03-28-12-52-07-940I1_1551_128.Png": 0.931640625,
    "2018-03-28-12-52-07-940I1_1551_256.Png": 1.0,
    "2018-03-28-12-52-07-940I1_1551_384.Png": 1.0,
    "2018-03-28-12-52-07-940I1_1551_512.Png": 1.0,
    "2018-03-28-12-52-07-940I1_1551_640.Png": 1.0,
    "2018-03-28-12-52-07-940I1_1551_768.Png": 1.0,
    "2018-03-28-12-52-07-940I1_1551_896.Png": 1.0,
    "2018-03-28-12-52-07-940I1_1679_0.Png": 0.96875,
    "2018-03-28-12-52-07-940I1_1679_1024.Png": 0.134765625,
    "2018-03-28-12-52-07-940I1_1679_128.Png": 0.94140625,
    "2018-03-28-12-52-07-940I1_1679_256.Png": 0.9326171875,
    "2018-03-28-12-52-07-940I1_1679_384.Png": 1.0,
    "2018-03-28-12-52-07-940I1_1679_512.Png": 1.0,
    "2018-03-28-12-52-07-940I1_1679_640.Png": 1.0,
    "2018-03-28-12-52-07-940I1_1679_768.Png": 0.8515625,
    "2018-03-28-12-52-07-940I1_1679_896.Png": 0.63232421875,
    "2018-03-28-12-52-07-940I1_1807_0.Png": 0.441162109375,
    "2018-03-28-12-52-07-940I1_1807_128.Png": 0.457275390625,
    "2018-03-28-12-52-07-940I1_1807_256.Png": 0.94921875,
    "2018-03-28-12-52-07-940I1_1807_384.Png": 0.9404296875,
    "2018-03-28-12-52-07-940I1_1807_512.Png": 0.687744140625,
    "2018-03-28-12-52-07-940I1_1807_640.Png": 0.3701171875,
    "2018-03-28-12-52-07-940I1_1807_768.Png": 0.2509765625,
    "2018-03-28-12-52-07-940I1_1807_896.Png": 0.15185546875,
    "2018-03-28-12-52-07-940I1_1935_128.Png": 0.996826171875,
    "2018-03-28-12-52-07-940I1_1935_256.Png": 1.0,
    "2018-03-28-12-52-07-940I1_1935_384.Png": 1.0,
    "2018-03-28-12-52-07-940I1_1935_512.Png": 0.634521484375,
    "2018-03-28-12-52-07-940I1_2063_128.Png": 0.4541015625,
    "2018-03-28-12-52-07-940I1_2063_256.Png": 0.4072265625,
    "2018-03-28-12-52-07-940I1_2063_384.Png": 0.4755859375,
    "2018-03-28-12-52-07-940I1_2063_512.Png": 0.16796875,
    "2018-03-28-12-52-07-940I1_271_0.Png": 0.96875,
    "2018-03-28-12-52-07-940I1_271_128.Png": 0.921142578125,
    "2018-03-28-12-52-07-940I1_271_256.Png": 0.134765625,
    "2018-03-28-12-52-07-940I1_271_512.Png": 0.834716796875,
    "2018-03-28-12-52-07-940I1_271_640.Png": 1.0,
    "2018-03-28-12-52-07-940I1_271_768.Png": 0.88916015625,
    "2018-03-28-12-52-07-940I1_399_0.Png": 0.96875,
    "2018-03-28-12-52-07-940I1_399_1024.Png": 0.11962890625,
    "2018-03-28-12-52-07-940I1_399_128.Png": 1.0,
    "2018-03-28-12-52-07-940I1_399_256.Png": 0.8525390625,
    "2018-03-28-12-52-07-940I1_399_384.Png": 0.236572265625,
    "2018-03-28-12-52-07-940I1_399_512.Png": 0.844970703125,
    "2018-03-28-12-52-07-940I1_399_640.Png": 1.0,
    "2018-03-28-12-52-07-940I1_399_768.Png": 1.0,
    "2018-03-28-12-52-07-940I1_399_896.Png": 0.497314453125,
    "2018-03-28-12-52-07-940I1_527_0.Png": 0.70166015625,
    "2018-03-28-12-52-07-940I1_527_1024.Png": 0.78369140625,
    "2018-03-28-12-52-07-940I1_527_1152.Png": 0.6748046875,
    "2018-03-28-12-52-07-940I1_527_128.Png": 1.0,
    "2018-03-28-12-52-07-940I1_527_1280.Png": 0.217529296875,
    "2018-03-28-12-52-07-940I1_527_256.Png": 1.0,
    "2018-03-28-12-52-07-940I1_527_384.Png": 0.727294921875,
    "2018-03-28-12-52-07-940I1_527_512.Png": 0.908203125,
    "2018-03-28-12-52-07-940I1_527_640.Png": 1.0,
    "2018-03-28-12-52-07-940I1_527_768.Png": 1.0,
    "2018-03-28-12-52-07-940I1_527_896.Png": 0.999755859375,
    "2018-03-28-12-52-07-940I1_655_0.Png": 0.760986328125,
    "2018-03-28-12-52-07-940I1_655_1024.Png": 1.0,
    "2018-03-28-12-52-07-940I1_655_1152.Png": 1.0,
    "2018-03-28-12-52-07-940I1_655_128.Png": 1.0,
    "2018-03-28-12-52-07-940I1_655_1280.Png": 0.46630859375,
    "2018-03-28-12-52-07-940I1_655_256.Png": 1.0,
    "2018-03-28-12-52-07-940I1_655_384.Png": 1.0,
    "2018-03-28-12-52-07-940I1_655_512.Png": 1.0,
    "2018-03-28-12-52-07-940I1_655_640.Png": 1.0,
    "2018-03-28-12-52-07-940I1_655_768.Png": 1.0,
    "2018-03-28-12-52-07-940I1_655_896.Png": 1.0,
    "2018-03-28-12-52-07-940I1_783_0.Png": 0.871337890625,
    "2018-03-28-12-52-07-940I1_783_1024.Png": 1.0,
    "2018-03-28-12-52-07-940I1_783_1152.Png": 1.0,
    "2018-03-28-12-52-07-940I1_783_128.Png": 0.83642578125,
    "2018-03-28-12-52-07-940I1_783_1280.Png": 0.369140625,
    "2018-03-28-12-52-07-940I1_783_256.Png": 1.0,
    "2018-03-28-12-52-07-940I1_783_384.Png": 1.0,
    "2018-03-28-12-52-07-940I1_783_512.Png": 1.0,
    "2018-03-28-12-52-07-940I1_783_640.Png": 1.0,
    "2018-03-28-12-52-07-940I1_783_768.Png": 1.0,
    "2018-03-28-12-52-07-940I1_783_896.Png": 1.0,
    "2018-03-28-12-52-07-940I1_911_0.Png": 0.96875,
    "2018-03-28-12-52-07-940I1_911_1024.Png": 1.0,
    "2018-03-28-12-52-07-940I1_911_1152.Png": 1.0,
    "2018-03-28-12-52-07-940I1_911_128.Png": 0.3857421875,
    "2018-03-28-12-52-07-940I1_911_1280.Png": 0.160888671875,
    "2018-03-28-12-52-07-940I1_911_256.Png": 0.886962890625,
    "2018-03-28-12-52-07-940I1_911_384.Png": 0.94873046875,
    "2018-03-28-12-52-07-940I1_911_512.Png": 1.0,
    "2018-03-28-12-52-07-940I1_911_640.Png": 1.0,
    "2018-03-28-12-52-07-940I1_911_768.Png": 1.0,
    "2018-03-28-12-52-07-940I1_911_896.Png": 1.0,
    "2018-03-31-01-50-10-547I1_1055_1600.Png": 0.194580078125,
    "2018-03-31-01-50-10-547I1_1055_1728.Png": 1.0,
    "2018-03-31-01-50-10-547I1_1055_1856.Png": 1.0,
    "2018-03-31-01-50-10-547I1_1055_1984.Png": 1.0,
    "2018-03-31-01-50-10-547I1_1055_2112.Png": 0.99462890625,
    "2018-03-31-01-50-10-547I1_1055_2240.Png": 1.0,
    "2018-03-31-01-50-10-547I1_1055_2368.Png": 0.9619140625,
    "2018-03-31-01-50-10-547I1_1055_2496.Png": 1.0,
    "2018-03-31-01-50-10-547I1_1055_2624.Png": 0.78759765625,
    "2018-03-31-01-50-10-547I1_1183_1600.Png": 0.202880859375,
    "2018-03-31-01-50-10-547I1_1183_1728.Png": 0.95068359375,
    "2018-03-31-01-50-10-547I1_1183_1856.Png": 1.0,
    "2018-03-31-01-50-10-547I1_1183_1984.Png": 1.0,
    "2018-03-31-01-50-10-547I1_1183_2112.Png": 0.98583984375,
    "2018-03-31-01-50-10-547I1_1183_2240.Png": 1.0,
    "2018-03-31-01-50-10-547I1_1183_2368.Png": 0.999267578125,
    "2018-03-31-01-50-10-547I1_1183_2496.Png": 0.8271484375,
    "2018-03-31-01-50-10-547I1_1183_2624.Png": 0.4912109375,
    "2018-03-31-01-50-10-547I1_1311_1728.Png": 0.85986328125,
    "2018-03-31-01-50-10-547I1_1311_1856.Png": 1.0,
    "2018-03-31-01-50-10-547I1_1311_1984.Png": 1.0,
    "2018-03-31-01-50-10-547I1_1311_2112.Png": 1.0,
    "2018-03-31-01-50-10-547I1_1311_2240.Png": 1.0,
    "2018-03-31-01-50-10-547I1_1311_2368.Png": 0.885986328125,
    "2018-03-31-01-50-10-547I1_1311_2496.Png": 0.7783203125,
    "2018-03-31-01-50-10-547I1_1311_2624.Png": 0.240478515625,
    "2018-03-31-01-50-10-547I1_1439_1472.Png": 0.128662109375,
    "2018-03-31-01-50-10-547I1_1439_1600.Png": 0.785400390625,
    "2018-03-31-01-50-10-547I1_1439_1728.Png": 0.8671875,
    "2018-03-31-01-50-10-547I1_1439_1856.Png": 1.0,
    "2018-03-31-01-50-10-547I1_1439_1984.Png": 1.0,
    "2018-03-31-01-50-10-547I1_1439_2112.Png": 1.0,
    "2018-03-31-01-50-10-547I1_1439_2240.Png": 1.0,
    "2018-03-31-01-50-10-547I1_1439_2368.Png": 0.96044921875,
    "2018-03-31-01-50-10-547I1_1439_2496.Png": 0.432373046875,
    "2018-03-31-01-50-10-547I1_1567_1600.Png": 0.254638671875,
    "2018-03-31-01-50-10-547I1_1567_1728.Png": 0.359375,
    "2018-03-31-01-50-10-547I1_1567_1856.Png": 0.84326171875,
    "2018-03-31-01-50-10-547I1_1567_1984.Png": 1.0,
    "2018-03-31-01-50-10-547I1_1567_2112.Png": 0.994873046875,
    "2018-03-31-01-50-10-547I1_1567_2240.Png": 1.0,
    "2018-03-31-01-50-10-547I1_1567_2368.Png": 0.833984375,
    "2018-03-31-01-50-10-547I1_1567_2496.Png": 0.480712890625,
    "2018-03-31-01-50-10-547I1_159_2240.Png": 0.219970703125,
    "2018-03-31-01-50-10-547I1_159_2368.Png": 0.525634765625,
    "2018-03-31-01-50-10-547I1_159_2496.Png": 0.500732421875,
    "2018-03-31-01-50-10-547I1_1695_1600.Png": 0.400390625,
    "2018-03-31-01-50-10-547I1_1695_1728.Png": 0.7978515625,
    "2018-03-31-01-50-10-547I1_1695_1856.Png": 0.86279296875,
    "2018-03-31-01-50-10-547I1_1695_1984.Png": 0.498779296875,
    "2018-03-31-01-50-10-547I1_1695_2112.Png": 0.481689453125,
    "2018-03-31-01-50-10-547I1_1695_2240.Png": 0.703369140625,
    "2018-03-31-01-50-10-547I1_1695_2368.Png": 0.1640625,
    "2018-03-31-01-50-10-547I1_1823_1728.Png": 0.259765625,
    "2018-03-31-01-50-10-547I1_1823_1856.Png": 0.658203125,
    "2018-03-31-01-50-10-547I1_1823_1984.Png": 0.198486328125,
    "2018-03-31-01-50-10-547I1_1823_2240.Png": 0.145263671875,
    "2018-03-31-01-50-10-547I1_287_1728.Png": 0.96435546875,
    "2018-03-31-01-50-10-547I1_287_1856.Png": 0.796142578125,
    "2018-03-31-01-50-10-547I1_287_2240.Png": 0.81005859375,
    "2018-03-31-01-50-10-547I1_287_2368.Png": 0.969482421875,
    "2018-03-31-01-50-10-547I1_287_2496.Png": 0.754638671875,
    "2018-03-31-01-50-10-547I1_415_1728.Png": 0.849609375,
    "2018-03-31-01-50-10-547I1_415_1856.Png": 0.974853515625,
    "2018-03-31-01-50-10-547I1_415_1984.Png": 0.530517578125,
    "2018-03-31-01-50-10-547I1_415_2112.Png": 0.27978515625,
    "2018-03-31-01-50-10-547I1_415_2240.Png": 0.851806640625,
    "2018-03-31-01-50-10-547I1_415_2368.Png": 1.0,
    "2018-03-31-01-50-10-547I1_415_2496.Png": 0.89404296875,
    "2018-03-31-01-50-10-547I1_415_2624.Png": 0.310546875,
    "2018-03-31-01-50-10-547I1_543_1600.Png": 0.139892578125,
    "2018-03-31-01-50-10-547I1_543_1728.Png": 0.6357421875,
    "2018-03-31-01-50-10-547I1_543_1856.Png": 1.0,
    "2018-03-31-01-50-10-547I1_543_1984.Png": 0.90869140625,
    "2018-03-31-01-50-10-547I1_543_2112.Png": 0.571533203125,
    "2018-03-31-01-50-10-547I1_543_2240.Png": 0.9833984375,
    "2018-03-31-01-50-10-547I1_543_2368.Png": 1.0,
    "2018-03-31-01-50-10-547I1_543_2496.Png": 1.0,
    "2018-03-31-01-50-10-547I1_543_2624.Png": 1.0,
    "2018-03-31-01-50-10-547I1_671_1600.Png": 0.75634765625,
    "2018-03-31-01-50-10-547I1_671_1728.Png": 0.9482421875,
    "2018-03-31-01-50-10-547I1_671_1856.Png": 1.0,
    "2018-03-31-01-50-10-547I1_671_1984.Png": 0.9931640625,
    "2018-03-31-01-50-10-547I1_671_2112.Png": 0.971923828125,
    "2018-03-31-01-50-10-547I1_671_2240.Png": 1.0,
    "2018-03-31-01-50-10-547I1_671_2368.Png": 1.0,
    "2018-03-31-01-50-10-547I1_671_2496.Png": 1.0,
    "2018-03-31-01-50-10-547I1_671_2624.Png": 1.0,
    "2018-03-31-01-50-10-547I1_799_1600.Png": 0.666015625,
    "2018-03-31-01-50-10-547I1_799_1728.Png": 0.9794921875,
    "2018-03-31-01-50-10-547I1_799_1856.Png": 0.98486328125,
    "2018-03-31-01-50-10-547I1_799_1984.Png": 1.0,
    "2018-03-31-01-50-10-547I1_799_2112.Png": 1.0,
    "2018-03-31-01-50-10-547I1_799_2240.Png": 1.0,
    "2018-03-31-01-50-10-547I1_799_2368.Png": 1.0,
    "2018-03-31-01-50-10-547I1_799_2496.Png": 1.0,
    "2018-03-31-01-50-10-547I1_799_2624.Png": 0.801025390625,
    "2018-03-31-01-50-10-547I1_927_1600.Png": 0.44970703125,
    "2018-03-31-01-50-10-547I1_927_1728.Png": 0.8515625,
    "2018-03-31-01-50-10-547I1_927_1856.Png": 0.99462890625,
    "2018-03-31-01-50-10-547I1_927_1984.Png": 1.0,
    "2018-03-31-01-50-10-547I1_927_2112.Png": 1.0,
    "2018-03-31-01-50-10-547I1_927_2240.Png": 1.0,
    "2018-03-31-01-50-10-547I1_927_2368.Png": 1.0,
    "2018-03-31-01-50-10-547I1_927_2496.Png": 0.9853515625,
    "2018-03-31-01-50-10-547I1_927_2624.Png": 0.826416015625,
    "2018-04-01-16-52-12-255I2_1067_1087.Png": 1.0,
    "2018-04-01-16-52-12-255I2_1067_1215.Png": 1.0,
    "2018-04-01-16-52-12-255I2_1067_1343.Png": 0.40185546875,
    "2018-04-01-16-52-12-255I2_1067_191.Png": 0.45062255859375,
    "2018-04-01-16-52-12-255I2_1067_319.Png": 0.5596923828125,
    "2018-04-01-16-52-12-255I2_1067_447.Png": 0.10272216796875,
    "2018-04-01-16-52-12-255I2_1067_575.Png": 0.888671875,
    "2018-04-01-16-52-12-255I2_1067_703.Png": 1.0,
    "2018-04-01-16-52-12-255I2_1067_831.Png": 1.0,
    "2018-04-01-16-52-12-255I2_1067_959.Png": 1.0,
    "2018-04-01-16-52-12-255I2_1195_1087.Png": 1.0,
    "2018-04-01-16-52-12-255I2_1195_1215.Png": 0.70892333984375,
    "2018-04-01-16-52-12-255I2_1195_319.Png": 0.53125,
    "2018-04-01-16-52-12-255I2_1195_447.Png": 0.86602783203125,
    "2018-04-01-16-52-12-255I2_1195_575.Png": 0.96209716796875,
    "2018-04-01-16-52-12-255I2_1195_703.Png": 1.0,
    "2018-04-01-16-52-12-255I2_1195_831.Png": 1.0,
    "2018-04-01-16-52-12-255I2_1195_959.Png": 1.0,
    "2018-04-01-16-52-12-255I2_1323_1087.Png": 1.0,
    "2018-04-01-16-52-12-255I2_1323_1215.Png": 0.241943359375,
    "2018-04-01-16-52-12-255I2_1323_319.Png": 0.440185546875,
    "2018-04-01-16-52-12-255I2_1323_447.Png": 1.0,
    "2018-04-01-16-52-12-255I2_1323_575.Png": 1.0,
    "2018-04-01-16-52-12-255I2_1323_703.Png": 1.0,
    "2018-04-01-16-52-12-255I2_1323_831.Png": 1.0,
    "2018-04-01-16-52-12-255I2_1323_959.Png": 1.0,
    "2018-04-01-16-52-12-255I2_1451_1087.Png": 0.87493896484375,
    "2018-04-01-16-52-12-255I2_1451_1215.Png": 0.13482666015625,
    "2018-04-01-16-52-12-255I2_1451_319.Png": 0.28125,
    "2018-04-01-16-52-12-255I2_1451_447.Png": 1.0,
    "2018-04-01-16-52-12-255I2_1451_575.Png": 1.0,
    "2018-04-01-16-52-12-255I2_1451_703.Png": 1.0,
    "2018-04-01-16-52-12-255I2_1451_831.Png": 1.0,
    "2018-04-01-16-52-12-255I2_1451_959.Png": 1.0,
    "2018-04-01-16-52-12-255I2_1579_1087.Png": 0.875732421875,
    "2018-04-01-16-52-12-255I2_1579_319.Png": 0.77484130859375,
    "2018-04-01-16-52-12-255I2_1579_447.Png": 1.0,
    "2018-04-01-16-52-12-255I2_1579_575.Png": 1.0,
    "2018-04-01-16-52-12-255I2_1579_703.Png": 1.0,
    "2018-04-01-16-52-12-255I2_1579_831.Png": 1.0,
    "2018-04-01-16-52-12-255I2_1579_959.Png": 1.0,
    "2018-04-01-16-52-12-255I2_1707_1087.Png": 0.34283447265625,
    "2018-04-01-16-52-12-255I2_1707_319.Png": 0.58160400390625,
    "2018-04-01-16-52-12-255I2_1707_447.Png": 0.72137451171875,
    "2018-04-01-16-52-12-255I2_1707_575.Png": 0.76885986328125,
    "2018-04-01-16-52-12-255I2_1707_703.Png": 0.963623046875,
    "2018-04-01-16-52-12-255I2_1707_831.Png": 0.88623046875,
    "2018-04-01-16-52-12-255I2_1707_959.Png": 0.82147216796875,
    "2018-04-01-16-52-12-255I2_1835_319.Png": 0.82391357421875,
    "2018-04-01-16-52-12-255I2_1835_447.Png": 0.97467041015625,
    "2018-04-01-16-52-12-255I2_1835_575.Png": 0.5948486328125,
    "2018-04-01-16-52-12-255I2_1835_703.Png": 0.124755859375,
    "2018-04-01-16-52-12-255I2_1835_831.Png": 0.136474609375,
    "2018-04-01-16-52-12-255I2_1835_959.Png": 0.26666259765625,
    "2018-04-01-16-52-12-255I2_1963_319.Png": 0.394287109375,
    "2018-04-01-16-52-12-255I2_1963_447.Png": 0.63427734375,
    "2018-04-01-16-52-12-255I2_1963_575.Png": 0.42193603515625,
    "2018-04-01-16-52-12-255I2_299_319.Png": 0.16680908203125,
    "2018-04-01-16-52-12-255I2_299_447.Png": 0.32470703125,
    "2018-04-01-16-52-12-255I2_299_703.Png": 0.641357421875,
    "2018-04-01-16-52-12-255I2_299_831.Png": 0.600830078125,
    "2018-04-01-16-52-12-255I2_299_959.Png": 0.13519287109375,
    "2018-04-01-16-52-12-255I2_427_319.Png": 0.752685546875,
    "2018-04-01-16-52-12-255I2_427_447.Png": 0.94775390625,
    "2018-04-01-16-52-12-255I2_427_575.Png": 0.5302734375,
    "2018-04-01-16-52-12-255I2_427_703.Png": 0.958251953125,
    "2018-04-01-16-52-12-255I2_427_831.Png": 1.0,
    "2018-04-01-16-52-12-255I2_427_959.Png": 0.3955078125,
    "2018-04-01-16-52-12-255I2_555_1087.Png": 0.59521484375,
    "2018-04-01-16-52-12-255I2_555_319.Png": 0.27264404296875,
    "2018-04-01-16-52-12-255I2_555_447.Png": 0.39556884765625,
    "2018-04-01-16-52-12-255I2_555_575.Png": 0.95599365234375,
    "2018-04-01-16-52-12-255I2_555_703.Png": 0.98736572265625,
    "2018-04-01-16-52-12-255I2_555_831.Png": 1.0,
    "2018-04-01-16-52-12-255I2_555_959.Png": 0.89898681640625,
    "2018-04-01-16-52-12-255I2_683_1087.Png": 1.0,
    "2018-04-01-16-52-12-255I2_683_1215.Png": 0.8505859375,
    "2018-04-01-16-52-12-255I2_683_1343.Png": 0.6953125,
    "2018-04-01-16-52-12-255I2_683_191.Png": 0.24615478515625,
    "2018-04-01-16-52-12-255I2_683_319.Png": 0.25048828125,
    "2018-04-01-16-52-12-255I2_683_447.Png": 0.70892333984375,
    "2018-04-01-16-52-12-255I2_683_575.Png": 0.79840087890625,
    "2018-04-01-16-52-12-255I2_683_703.Png": 0.97723388671875,
    "2018-04-01-16-52-12-255I2_683_831.Png": 1.0,
    "2018-04-01-16-52-12-255I2_683_959.Png": 1.0,
    "2018-04-01-16-52-12-255I2_811_1087.Png": 1.0,
    "2018-04-01-16-52-12-255I2_811_1215.Png": 1.0,
    "2018-04-01-16-52-12-255I2_811_1343.Png": 0.816162109375,
    "2018-04-01-16-52-12-255I2_811_191.Png": 0.525634765625,
    "2018-04-01-16-52-12-255I2_811_319.Png": 0.69940185546875,
    "2018-04-01-16-52-12-255I2_811_447.Png": 0.99932861328125,
    "2018-04-01-16-52-12-255I2_811_575.Png": 1.0,
    "2018-04-01-16-52-12-255I2_811_703.Png": 1.0,
    "2018-04-01-16-52-12-255I2_811_831.Png": 1.0,
    "2018-04-01-16-52-12-255I2_811_959.Png": 1.0,
    "2018-04-01-16-52-12-255I2_939_1087.Png": 1.0,
    "2018-04-01-16-52-12-255I2_939_1215.Png": 1.0,
    "2018-04-01-16-52-12-255I2_939_1343.Png": 0.737060546875,
    "2018-04-01-16-52-12-255I2_939_191.Png": 0.7861328125,
    "2018-04-01-16-52-12-255I2_939_319.Png": 0.787109375,
    "2018-04-01-16-52-12-255I2_939_447.Png": 0.54290771484375,
    "2018-04-01-16-52-12-255I2_939_575.Png": 0.88360595703125,
    "2018-04-01-16-52-12-255I2_939_703.Png": 1.0,
    "2018-04-01-16-52-12-255I2_939_831.Png": 1.0,
    "2018-04-01-16-52-12-255I2_939_959.Png": 1.0,
    "2018-04-04-18-10-26-701I2_1065_1091.Png": 1.0,
    "2018-04-04-18-10-26-701I2_1065_1219.Png": 1.0,
    "2018-04-04-18-10-26-701I2_1065_1347.Png": 0.47314453125,
    "2018-04-04-18-10-26-701I2_1065_195.Png": 0.52081298828125,
    "2018-04-04-18-10-26-701I2_1065_323.Png": 0.98089599609375,
    "2018-04-04-18-10-26-701I2_1065_451.Png": 1.0,
    "2018-04-04-18-10-26-701I2_1065_579.Png": 1.0,
    "2018-04-04-18-10-26-701I2_1065_707.Png": 1.0,
    "2018-04-04-18-10-26-701I2_1065_835.Png": 1.0,
    "2018-04-04-18-10-26-701I2_1065_963.Png": 1.0,
    "2018-04-04-18-10-26-701I2_1193_1091.Png": 1.0,
    "2018-04-04-18-10-26-701I2_1193_1219.Png": 0.77471923828125,
    "2018-04-04-18-10-26-701I2_1193_323.Png": 0.54150390625,
    "2018-04-04-18-10-26-701I2_1193_451.Png": 1.0,
    "2018-04-04-18-10-26-701I2_1193_579.Png": 1.0,
    "2018-04-04-18-10-26-701I2_1193_707.Png": 1.0,
    "2018-04-04-18-10-26-701I2_1193_835.Png": 1.0,
    "2018-04-04-18-10-26-701I2_1193_963.Png": 1.0,
    "2018-04-04-18-10-26-701I2_1321_1091.Png": 1.0,
    "2018-04-04-18-10-26-701I2_1321_1219.Png": 0.31005859375,
    "2018-04-04-18-10-26-701I2_1321_323.Png": 0.488525390625,
    "2018-04-04-18-10-26-701I2_1321_451.Png": 1.0,
    "2018-04-04-18-10-26-701I2_1321_579.Png": 1.0,
    "2018-04-04-18-10-26-701I2_1321_707.Png": 1.0,
    "2018-04-04-18-10-26-701I2_1321_835.Png": 1.0,
    "2018-04-04-18-10-26-701I2_1321_963.Png": 1.0,
    "2018-04-04-18-10-26-701I2_1449_1091.Png": 0.8828125,
    "2018-04-04-18-10-26-701I2_1449_1219.Png": 0.16064453125,
    "2018-04-04-18-10-26-701I2_1449_323.Png": 0.296630859375,
    "2018-04-04-18-10-26-701I2_1449_451.Png": 1.0,
    "2018-04-04-18-10-26-701I2_1449_579.Png": 1.0,
    "2018-04-04-18-10-26-701I2_1449_707.Png": 1.0,
    "2018-04-04-18-10-26-701I2_1449_835.Png": 1.0,
    "2018-04-04-18-10-26-701I2_1449_963.Png": 1.0,
    "2018-04-04-18-10-26-701I2_1577_1091.Png": 0.93365478515625,
    "2018-04-04-18-10-26-701I2_1577_323.Png": 0.74932861328125,
    "2018-04-04-18-10-26-701I2_1577_451.Png": 1.0,
    "2018-04-04-18-10-26-701I2_1577_579.Png": 1.0,
    "2018-04-04-18-10-26-701I2_1577_707.Png": 1.0,
    "2018-04-04-18-10-26-701I2_1577_835.Png": 1.0,
    "2018-04-04-18-10-26-701I2_1577_963.Png": 1.0,
    "2018-04-04-18-10-26-701I2_1705_1091.Png": 0.43988037109375,
    "2018-04-04-18-10-26-701I2_1705_323.Png": 0.63568115234375,
    "2018-04-04-18-10-26-701I2_1705_451.Png": 0.83740234375,
    "2018-04-04-18-10-26-701I2_1705_579.Png": 0.98272705078125,
    "2018-04-04-18-10-26-701I2_1705_707.Png": 0.93109130859375,
    "2018-04-04-18-10-26-701I2_1705_835.Png": 0.862060546875,
    "2018-04-04-18-10-26-701I2_1705_963.Png": 0.78204345703125,
    "2018-04-04-18-10-26-701I2_1833_323.Png": 0.90338134765625,
    "2018-04-04-18-10-26-701I2_1833_451.Png": 1.0,
    "2018-04-04-18-10-26-701I2_1833_579.Png": 0.885009765625,
    "2018-04-04-18-10-26-701I2_1833_707.Png": 0.13848876953125,
    "2018-04-04-18-10-26-701I2_1833_835.Png": 0.11962890625,
    "2018-04-04-18-10-26-701I2_1833_963.Png": 0.33172607421875,
    "2018-04-04-18-10-26-701I2_1961_323.Png": 0.47509765625,
    "2018-04-04-18-10-26-701I2_1961_451.Png": 0.72119140625,
    "2018-04-04-18-10-26-701I2_1961_579.Png": 0.41766357421875,
    "2018-04-04-18-10-26-701I2_297_323.Png": 0.15301513671875,
    "2018-04-04-18-10-26-701I2_297_451.Png": 0.358642578125,
    "2018-04-04-18-10-26-701I2_297_579.Png": 0.16552734375,
    "2018-04-04-18-10-26-701I2_297_707.Png": 0.692138671875,
    "2018-04-04-18-10-26-701I2_297_835.Png": 0.605224609375,
    "2018-04-04-18-10-26-701I2_297_963.Png": 0.23004150390625,
    "2018-04-04-18-10-26-701I2_425_323.Png": 0.69140625,
    "2018-04-04-18-10-26-701I2_425_451.Png": 1.0,
    "2018-04-04-18-10-26-701I2_425_579.Png": 0.6982421875,
    "2018-04-04-18-10-26-701I2_425_707.Png": 0.973388671875,
    "2018-04-04-18-10-26-701I2_425_835.Png": 1.0,
    "2018-04-04-18-10-26-701I2_425_963.Png": 0.4931640625,
    "2018-04-04-18-10-26-701I2_553_1091.Png": 0.6064453125,
    "2018-04-04-18-10-26-701I2_553_1219.Png": 0.13018798828125,
    "2018-04-04-18-10-26-701I2_553_323.Png": 0.39013671875,
    "2018-04-04-18-10-26-701I2_553_451.Png": 1.0,
    "2018-04-04-18-10-26-701I2_553_579.Png": 0.98272705078125,
    "2018-04-04-18-10-26-701I2_553_707.Png": 0.98504638671875,
    "2018-04-04-18-10-26-701I2_553_835.Png": 1.0,
    "2018-04-04-18-10-26-701I2_553_963.Png": 0.95281982421875,
    "2018-04-04-18-10-26-701I2_681_1091.Png": 1.0,
    "2018-04-04-18-10-26-701I2_681_1219.Png": 0.85223388671875,
    "2018-04-04-18-10-26-701I2_681_1347.Png": 0.77545166015625,
    "2018-04-04-18-10-26-701I2_681_195.Png": 0.25408935546875,
    "2018-04-04-18-10-26-701I2_681_323.Png": 0.32550048828125,
    "2018-04-04-18-10-26-701I2_681_451.Png": 0.985595703125,
    "2018-04-04-18-10-26-701I2_681_579.Png": 0.76995849609375,
    "2018-04-04-18-10-26-701I2_681_707.Png": 0.97076416015625,
    "2018-04-04-18-10-26-701I2_681_835.Png": 1.0,
    "2018-04-04-18-10-26-701I2_681_963.Png": 1.0,
    "2018-04-04-18-10-26-701I2_809_1091.Png": 1.0,
    "2018-04-04-18-10-26-701I2_809_1219.Png": 1.0,
    "2018-04-04-18-10-26-701I2_809_1347.Png": 0.907470703125,
    "2018-04-04-18-10-26-701I2_809_195.Png": 0.64501953125,
    "2018-04-04-18-10-26-701I2_809_323.Png": 0.96484375,
    "2018-04-04-18-10-26-701I2_809_451.Png": 1.0,
    "2018-04-04-18-10-26-701I2_809_579.Png": 1.0,
    "2018-04-04-18-10-26-701I2_809_707.Png": 1.0,
    "2018-04-04-18-10-26-701I2_809_835.Png": 1.0,
    "2018-04-04-18-10-26-701I2_809_963.Png": 1.0,
    "2018-04-04-18-10-26-701I2_937_1091.Png": 1.0,
    "2018-04-04-18-10-26-701I2_937_1219.Png": 1.0,
    "2018-04-04-18-10-26-701I2_937_1347.Png": 0.819580078125,
    "2018-04-04-18-10-26-701I2_937_195.Png": 0.869384765625,
    "2018-04-04-18-10-26-701I2_937_323.Png": 1.0,
    "2018-04-04-18-10-26-701I2_937_451.Png": 1.0,
    "2018-04-04-18-10-26-701I2_937_579.Png": 1.0,
    "2018-04-04-18-10-26-701I2_937_707.Png": 1.0,
    "2018-04-04-18-10-26-701I2_937_835.Png": 1.0,
    "2018-04-04-18-10-26-701I2_937_963.Png": 1.0,
    "2018-04-05-07-10-27-329I1_1061_1600.Png": 0.105712890625,
    "2018-04-05-07-10-27-329I1_1061_1728.Png": 0.970703125,
    "2018-04-05-07-10-27-329I1_1061_1856.Png": 0.927734375,
    "2018-04-05-07-10-27-329I1_1061_1984.Png": 0.9765625,
    "2018-04-05-07-10-27-329I1_1061_2112.Png": 0.80615234375,
    "2018-04-05-07-10-27-329I1_1061_2240.Png": 1.0,
    "2018-04-05-07-10-27-329I1_1061_2368.Png": 0.8623046875,
    "2018-04-05-07-10-27-329I1_1061_2496.Png": 0.97265625,
    "2018-04-05-07-10-27-329I1_1061_2624.Png": 0.62353515625,
    "2018-04-05-07-10-27-329I1_1189_1600.Png": 0.12744140625,
    "2018-04-05-07-10-27-329I1_1189_1728.Png": 0.90185546875,
    "2018-04-05-07-10-27-329I1_1189_1856.Png": 0.99853515625,
    "2018-04-05-07-10-27-329I1_1189_1984.Png": 1.0,
    "2018-04-05-07-10-27-329I1_1189_2112.Png": 0.908203125,
    "2018-04-05-07-10-27-329I1_1189_2240.Png": 1.0,
    "2018-04-05-07-10-27-329I1_1189_2368.Png": 0.994873046875,
    "2018-04-05-07-10-27-329I1_1189_2496.Png": 0.713134765625,
    "2018-04-05-07-10-27-329I1_1189_2624.Png": 0.34716796875,
    "2018-04-05-07-10-27-329I1_1317_1728.Png": 0.87353515625,
    "2018-04-05-07-10-27-329I1_1317_1856.Png": 1.0,
    "2018-04-05-07-10-27-329I1_1317_1984.Png": 1.0,
    "2018-04-05-07-10-27-329I1_1317_2112.Png": 1.0,
    "2018-04-05-07-10-27-329I1_1317_2240.Png": 1.0,
    "2018-04-05-07-10-27-329I1_1317_2368.Png": 0.8662109375,
    "2018-04-05-07-10-27-329I1_1317_2496.Png": 0.731201171875,
    "2018-04-05-07-10-27-329I1_1317_2624.Png": 0.17138671875,
    "2018-04-05-07-10-27-329I1_1445_1472.Png": 0.133056640625,
    "2018-04-05-07-10-27-329I1_1445_1600.Png": 0.78857421875,
    "2018-04-05-07-10-27-329I1_1445_1728.Png": 0.8330078125,
    "2018-04-05-07-10-27-329I1_1445_1856.Png": 1.0,
    "2018-04-05-07-10-27-329I1_1445_1984.Png": 1.0,
    "2018-04-05-07-10-27-329I1_1445_2112.Png": 1.0,
    "2018-04-05-07-10-27-329I1_1445_2240.Png": 1.0,
    "2018-04-05-07-10-27-329I1_1445_2368.Png": 0.936767578125,
    "2018-04-05-07-10-27-329I1_1445_2496.Png": 0.31640625,
    "2018-04-05-07-10-27-329I1_1573_1600.Png": 0.22607421875,
    "2018-04-05-07-10-27-329I1_1573_1728.Png": 0.32080078125,
    "2018-04-05-07-10-27-329I1_1573_1856.Png": 0.833984375,
    "2018-04-05-07-10-27-329I1_1573_1984.Png": 1.0,
    "2018-04-05-07-10-27-329I1_1573_2112.Png": 0.987060546875,
    "2018-04-05-07-10-27-329I1_1573_2240.Png": 1.0,
    "2018-04-05-07-10-27-329I1_1573_2368.Png": 0.791015625,
    "2018-04-05-07-10-27-329I1_1573_2496.Png": 0.391357421875,
    "2018-04-05-07-10-27-329I1_165_2240.Png": 0.133056640625,
    "2018-04-05-07-10-27-329I1_165_2368.Png": 0.430908203125,
    "2018-04-05-07-10-27-329I1_165_2496.Png": 0.40771484375,
    "2018-04-05-07-10-27-329I1_1701_1600.Png": 0.411865234375,
    "2018-04-05-07-10-27-329I1_1701_1728.Png": 0.80224609375,
    "2018-04-05-07-10-27-329I1_1701_1856.Png": 0.853515625,
    "2018-04-05-07-10-27-329I1_1701_1984.Png": 0.468994140625,
    "2018-04-05-07-10-27-329I1_1701_2112.Png": 0.504150390625,
    "2018-04-05-07-10-27-329I1_1701_2240.Png": 0.7001953125,
    "2018-04-05-07-10-27-329I1_1701_2368.Png": 0.158203125,
    "2018-04-05-07-10-27-329I1_1829_1728.Png": 0.2197265625,
    "2018-04-05-07-10-27-329I1_1829_1856.Png": 0.5693359375,
    "2018-04-05-07-10-27-329I1_1829_1984.Png": 0.162841796875,
    "2018-04-05-07-10-27-329I1_1829_2240.Png": 0.1064453125,
    "2018-04-05-07-10-27-329I1_293_1728.Png": 0.8486328125,
    "2018-04-05-07-10-27-329I1_293_1856.Png": 0.616943359375,
    "2018-04-05-07-10-27-329I1_293_2240.Png": 0.647705078125,
    "2018-04-05-07-10-27-329I1_293_2368.Png": 0.913818359375,
    "2018-04-05-07-10-27-329I1_293_2496.Png": 0.584228515625,
    "2018-04-05-07-10-27-329I1_421_1728.Png": 0.70947265625,
    "2018-04-05-07-10-27-329I1_421_1856.Png": 0.82958984375,
    "2018-04-05-07-10-27-329I1_421_1984.Png": 0.3466796875,
    "2018-04-05-07-10-27-329I1_421_2112.Png": 0.19189453125,
    "2018-04-05-07-10-27-329I1_421_2240.Png": 0.7685546875,
    "2018-04-05-07-10-27-329I1_421_2368.Png": 1.0,
    "2018-04-05-07-10-27-329I1_421_2496.Png": 0.76416015625,
    "2018-04-05-07-10-27-329I1_421_2624.Png": 0.259765625,
    "2018-04-05-07-10-27-329I1_549_1600.Png": 0.1181640625,
    "2018-04-05-07-10-27-329I1_549_1728.Png": 0.545166015625,
    "2018-04-05-07-10-27-329I1_549_1856.Png": 0.94921875,
    "2018-04-05-07-10-27-329I1_549_1984.Png": 0.762939453125,
    "2018-04-05-07-10-27-329I1_549_2112.Png": 0.427001953125,
    "2018-04-05-07-10-27-329I1_549_2240.Png": 0.96240234375,
    "2018-04-05-07-10-27-329I1_549_2368.Png": 1.0,
    "2018-04-05-07-10-27-329I1_549_2496.Png": 0.964599609375,
    "2018-04-05-07-10-27-329I1_549_2624.Png": 0.9814453125,
    "2018-04-05-07-10-27-329I1_677_1600.Png": 0.705810546875,
    "2018-04-05-07-10-27-329I1_677_1728.Png": 0.8486328125,
    "2018-04-05-07-10-27-329I1_677_1856.Png": 0.9736328125,
    "2018-04-05-07-10-27-329I1_677_1984.Png": 0.829833984375,
    "2018-04-05-07-10-27-329I1_677_2112.Png": 0.869140625,
    "2018-04-05-07-10-27-329I1_677_2240.Png": 0.832275390625,
    "2018-04-05-07-10-27-329I1_677_2368.Png": 0.89501953125,
    "2018-04-05-07-10-27-329I1_677_2496.Png": 0.87890625,
    "2018-04-05-07-10-27-329I1_677_2624.Png": 0.95703125,
    "2018-04-05-07-10-27-329I1_805_1600.Png": 0.62353515625,
    "2018-04-05-07-10-27-329I1_805_1728.Png": 0.819091796875,
    "2018-04-05-07-10-27-329I1_805_1856.Png": 0.890869140625,
    "2018-04-05-07-10-27-329I1_805_1984.Png": 0.97314453125,
    "2018-04-05-07-10-27-329I1_805_2112.Png": 0.951904296875,
    "2018-04-05-07-10-27-329I1_805_2240.Png": 0.826416015625,
    "2018-04-05-07-10-27-329I1_805_2368.Png": 0.99169921875,
    "2018-04-05-07-10-27-329I1_805_2496.Png": 0.98486328125,
    "2018-04-05-07-10-27-329I1_805_2624.Png": 0.70361328125,
    "2018-04-05-07-10-27-329I1_933_1600.Png": 0.380859375,
    "2018-04-05-07-10-27-329I1_933_1728.Png": 0.74462890625,
    "2018-04-05-07-10-27-329I1_933_1856.Png": 0.922119140625,
    "2018-04-05-07-10-27-329I1_933_1984.Png": 0.96337890625,
    "2018-04-05-07-10-27-329I1_933_2112.Png": 0.9384765625,
    "2018-04-05-07-10-27-329I1_933_2240.Png": 0.98486328125,
    "2018-04-05-07-10-27-329I1_933_2368.Png": 0.8212890625,
    "2018-04-05-07-10-27-329I1_933_2496.Png": 0.96826171875,
    "2018-04-05-07-10-27-329I1_933_2624.Png": 0.72509765625,
    "2018-04-07-06-10-29-657I2_1069_1077.Png": 1.0,
    "2018-04-07-06-10-29-657I2_1069_1205.Png": 1.0,
    "2018-04-07-06-10-29-657I2_1069_1333.Png": 0.427734375,
    "2018-04-07-06-10-29-657I2_1069_181.Png": 0.50042724609375,
    "2018-04-07-06-10-29-657I2_1069_309.Png": 0.98663330078125,
    "2018-04-07-06-10-29-657I2_1069_437.Png": 1.0,
    "2018-04-07-06-10-29-657I2_1069_565.Png": 1.0,
    "2018-04-07-06-10-29-657I2_1069_693.Png": 1.0,
    "2018-04-07-06-10-29-657I2_1069_821.Png": 1.0,
    "2018-04-07-06-10-29-657I2_1069_949.Png": 1.0,
    "2018-04-07-06-10-29-657I2_1197_1077.Png": 1.0,
    "2018-04-07-06-10-29-657I2_1197_1205.Png": 0.77069091796875,
    "2018-04-07-06-10-29-657I2_1197_309.Png": 0.494384765625,
    "2018-04-07-06-10-29-657I2_1197_437.Png": 1.0,
    "2018-04-07-06-10-29-657I2_1197_565.Png": 1.0,
    "2018-04-07-06-10-29-657I2_1197_693.Png": 1.0,
    "2018-04-07-06-10-29-657I2_1197_821.Png": 1.0,
    "2018-04-07-06-10-29-657I2_1197_949.Png": 1.0,
    "2018-04-07-06-10-29-657I2_1325_1077.Png": 1.0,
    "2018-04-07-06-10-29-657I2_1325_1205.Png": 0.34375,
    "2018-04-07-06-10-29-657I2_1325_309.Png": 0.395263671875,
    "2018-04-07-06-10-29-657I2_1325_437.Png": 1.0,
    "2018-04-07-06-10-29-657I2_1325_565.Png": 1.0,
    "2018-04-07-06-10-29-657I2_1325_693.Png": 1.0,
    "2018-04-07-06-10-29-657I2_1325_821.Png": 1.0,
    "2018-04-07-06-10-29-657I2_1325_949.Png": 1.0,
    "2018-04-07-06-10-29-657I2_1453_1077.Png": 0.9248046875,
    "2018-04-07-06-10-29-657I2_1453_1205.Png": 0.18994140625,
    "2018-04-07-06-10-29-657I2_1453_309.Png": 0.24658203125,
    "2018-04-07-06-10-29-657I2_1453_437.Png": 0.99853515625,
    "2018-04-07-06-10-29-657I2_1453_565.Png": 1.0,
    "2018-04-07-06-10-29-657I2_1453_693.Png": 1.0,
    "2018-04-07-06-10-29-657I2_1453_821.Png": 1.0,
    "2018-04-07-06-10-29-657I2_1453_949.Png": 1.0,
    "2018-04-07-06-10-29-657I2_1581_1077.Png": 0.920654296875,
    "2018-04-07-06-10-29-657I2_1581_309.Png": 0.726318359375,
    "2018-04-07-06-10-29-657I2_1581_437.Png": 1.0,
    "2018-04-07-06-10-29-657I2_1581_565.Png": 1.0,
    "2018-04-07-06-10-29-657I2_1581_693.Png": 1.0,
    "2018-04-07-06-10-29-657I2_1581_821.Png": 1.0,
    "2018-04-07-06-10-29-657I2_1581_949.Png": 1.0,
    "2018-04-07-06-10-29-657I2_1709_1077.Png": 0.467529296875,
    "2018-04-07-06-10-29-657I2_1709_309.Png": 0.626953125,
    "2018-04-07-06-10-29-657I2_1709_437.Png": 0.912353515625,
    "2018-04-07-06-10-29-657I2_1709_565.Png": 0.97314453125,
    "2018-04-07-06-10-29-657I2_1709_693.Png": 0.95556640625,
    "2018-04-07-06-10-29-657I2_1709_821.Png": 0.8525390625,
    "2018-04-07-06-10-29-657I2_1709_949.Png": 0.91693115234375,
    "2018-04-07-06-10-29-657I2_1837_309.Png": 0.83245849609375,
    "2018-04-07-06-10-29-657I2_1837_437.Png": 1.0,
    "2018-04-07-06-10-29-657I2_1837_565.Png": 0.91351318359375,
    "2018-04-07-06-10-29-657I2_1837_693.Png": 0.13037109375,
    "2018-04-07-06-10-29-657I2_1837_821.Png": 0.11669921875,
    "2018-04-07-06-10-29-657I2_1837_949.Png": 0.35992431640625,
    "2018-04-07-06-10-29-657I2_1965_309.Png": 0.54736328125,
    "2018-04-07-06-10-29-657I2_1965_437.Png": 0.6962890625,
    "2018-04-07-06-10-29-657I2_1965_565.Png": 0.47052001953125,
    "2018-04-07-06-10-29-657I2_301_309.Png": 0.17730712890625,
    "2018-04-07-06-10-29-657I2_301_437.Png": 0.350341796875,
    "2018-04-07-06-10-29-657I2_301_693.Png": 0.664306640625,
    "2018-04-07-06-10-29-657I2_301_821.Png": 0.64599609375,
    "2018-04-07-06-10-29-657I2_301_949.Png": 0.17694091796875,
    "2018-04-07-06-10-29-657I2_429_309.Png": 0.77099609375,
    "2018-04-07-06-10-29-657I2_429_437.Png": 1.0,
    "2018-04-07-06-10-29-657I2_429_565.Png": 0.54443359375,
    "2018-04-07-06-10-29-657I2_429_693.Png": 0.9501953125,
    "2018-04-07-06-10-29-657I2_429_821.Png": 1.0,
    "2018-04-07-06-10-29-657I2_429_949.Png": 0.435302734375,
    "2018-04-07-06-10-29-657I2_557_1077.Png": 0.603515625,
    "2018-04-07-06-10-29-657I2_557_309.Png": 0.358154296875,
    "2018-04-07-06-10-29-657I2_557_437.Png": 1.0,
    "2018-04-07-06-10-29-657I2_557_565.Png": 0.96820068359375,
    "2018-04-07-06-10-29-657I2_557_693.Png": 0.98297119140625,
    "2018-04-07-06-10-29-657I2_557_821.Png": 1.0,
    "2018-04-07-06-10-29-657I2_557_949.Png": 0.93487548828125,
    "2018-04-07-06-10-29-657I2_685_1077.Png": 1.0,
    "2018-04-07-06-10-29-657I2_685_1205.Png": 0.88427734375,
    "2018-04-07-06-10-29-657I2_685_1333.Png": 0.749755859375,
    "2018-04-07-06-10-29-657I2_685_181.Png": 0.22906494140625,
    "2018-04-07-06-10-29-657I2_685_309.Png": 0.39105224609375,
    "2018-04-07-06-10-29-657I2_685_437.Png": 0.982666015625,
    "2018-04-07-06-10-29-657I2_685_565.Png": 0.82012939453125,
    "2018-04-07-06-10-29-657I2_685_693.Png": 0.96356201171875,
    "2018-04-07-06-10-29-657I2_685_821.Png": 1.0,
    "2018-04-07-06-10-29-657I2_685_949.Png": 1.0,
    "2018-04-07-06-10-29-657I2_813_1077.Png": 1.0,
    "2018-04-07-06-10-29-657I2_813_1205.Png": 0.955078125,
    "2018-04-07-06-10-29-657I2_813_1333.Png": 0.830078125,
    "2018-04-07-06-10-29-657I2_813_181.Png": 0.5439453125,
    "2018-04-07-06-10-29-657I2_813_309.Png": 0.963134765625,
    "2018-04-07-06-10-29-657I2_813_437.Png": 1.0,
    "2018-04-07-06-10-29-657I2_813_565.Png": 1.0,
    "2018-04-07-06-10-29-657I2_813_693.Png": 1.0,
    "2018-04-07-06-10-29-657I2_813_821.Png": 1.0,
    "2018-04-07-06-10-29-657I2_813_949.Png": 1.0,
    "2018-04-07-06-10-29-657I2_941_1077.Png": 1.0,
    "2018-04-07-06-10-29-657I2_941_1205.Png": 1.0,
    "2018-04-07-06-10-29-657I2_941_1333.Png": 0.7490234375,
    "2018-04-07-06-10-29-657I2_941_181.Png": 0.831787109375,
    "2018-04-07-06-10-29-657I2_941_309.Png": 1.0,
    "2018-04-07-06-10-29-657I2_941_437.Png": 1.0,
    "2018-04-07-06-10-29-657I2_941_565.Png": 1.0,
    "2018-04-07-06-10-29-657I2_941_693.Png": 1.0,
    "2018-04-07-06-10-29-657I2_941_821.Png": 1.0,
    "2018-04-07-06-10-29-657I2_941_949.Png": 1.0,
    "2018-04-08-16-10-22-894I1_1061_1600.Png": 0.2109375,
    "2018-04-08-16-10-22-894I1_1061_1728.Png": 1.0,
    "2018-04-08-16-10-22-894I1_1061_1856.Png": 0.99853515625,
    "2018-04-08-16-10-22-894I1_1061_1984.Png": 1.0,
    "2018-04-08-16-10-22-894I1_1061_2112.Png": 1.0,
    "2018-04-08-16-10-22-894I1_1061_2240.Png": 1.0,
    "2018-04-08-16-10-22-894I1_1061_2368.Png": 1.0,
    "2018-04-08-16-10-22-894I1_1061_2496.Png": 1.0,
    "2018-04-08-16-10-22-894I1_1061_2624.Png": 1.0,
    "2018-04-08-16-10-22-894I1_1189_1600.Png": 0.284912109375,
    "2018-04-08-16-10-22-894I1_1189_1728.Png": 1.0,
    "2018-04-08-16-10-22-894I1_1189_1856.Png": 1.0,
    "2018-04-08-16-10-22-894I1_1189_1984.Png": 1.0,
    "2018-04-08-16-10-22-894I1_1189_2112.Png": 1.0,
    "2018-04-08-16-10-22-894I1_1189_2240.Png": 1.0,
    "2018-04-08-16-10-22-894I1_1189_2368.Png": 1.0,
    "2018-04-08-16-10-22-894I1_1189_2496.Png": 1.0,
    "2018-04-08-16-10-22-894I1_1189_2624.Png": 0.859130859375,
    "2018-04-08-16-10-22-894I1_1317_1600.Png": 0.17626953125,
    "2018-04-08-16-10-22-894I1_1317_1728.Png": 0.986328125,
    "2018-04-08-16-10-22-894I1_1317_1856.Png": 1.0,
    "2018-04-08-16-10-22-894I1_1317_1984.Png": 1.0,
    "2018-04-08-16-10-22-894I1_1317_2112.Png": 1.0,
    "2018-04-08-16-10-22-894I1_1317_2240.Png": 1.0,
    "2018-04-08-16-10-22-894I1_1317_2368.Png": 1.0,
    "2018-04-08-16-10-22-894I1_1317_2496.Png": 1.0,
    "2018-04-08-16-10-22-894I1_1317_2624.Png": 0.525634765625,
    "2018-04-08-16-10-22-894I1_1445_1472.Png": 0.162841796875,
    "2018-04-08-16-10-22-894I1_1445_1600.Png": 0.94482421875,
    "2018-04-08-16-10-22-894I1_1445_1728.Png": 0.99951171875,
    "2018-04-08-16-10-22-894I1_1445_1856.Png": 1.0,
    "2018-04-08-16-10-22-894I1_1445_1984.Png": 1.0,
    "2018-04-08-16-10-22-894I1_1445_2112.Png": 1.0,
    "2018-04-08-16-10-22-894I1_1445_2240.Png": 1.0,
    "2018-04-08-16-10-22-894I1_1445_2368.Png": 1.0,
    "2018-04-08-16-10-22-894I1_1445_2496.Png": 0.71630859375,
    "2018-04-08-16-10-22-894I1_1573_1600.Png": 0.346923828125,
    "2018-04-08-16-10-22-894I1_1573_1728.Png": 0.77587890625,
    "2018-04-08-16-10-22-894I1_1573_1856.Png": 0.962890625,
    "2018-04-08-16-10-22-894I1_1573_1984.Png": 1.0,
    "2018-04-08-16-10-22-894I1_1573_2112.Png": 0.988037109375,
    "2018-04-08-16-10-22-894I1_1573_2240.Png": 1.0,
    "2018-04-08-16-10-22-894I1_1573_2368.Png": 0.9921875,
    "2018-04-08-16-10-22-894I1_1573_2496.Png": 0.73291015625,
    "2018-04-08-16-10-22-894I1_165_1728.Png": 0.125,
    "2018-04-08-16-10-22-894I1_165_1856.Png": 0.148193359375,
    "2018-04-08-16-10-22-894I1_165_2240.Png": 0.462158203125,
    "2018-04-08-16-10-22-894I1_165_2368.Png": 0.7333984375,
    "2018-04-08-16-10-22-894I1_165_2496.Png": 0.744384765625,
    "2018-04-08-16-10-22-894I1_1701_1600.Png": 0.576171875,
    "2018-04-08-16-10-22-894I1_1701_1728.Png": 1.0,
    "2018-04-08-16-10-22-894I1_1701_1856.Png": 1.0,
    "2018-04-08-16-10-22-894I1_1701_1984.Png": 0.533203125,
    "2018-04-08-16-10-22-894I1_1701_2112.Png": 0.436767578125,
    "2018-04-08-16-10-22-894I1_1701_2240.Png": 0.76318359375,
    "2018-04-08-16-10-22-894I1_1701_2368.Png": 0.3203125,
    "2018-04-08-16-10-22-894I1_1701_2496.Png": 0.1953125,
    "2018-04-08-16-10-22-894I1_1829_1600.Png": 0.103271484375,
    "2018-04-08-16-10-22-894I1_1829_1728.Png": 0.3154296875,
    "2018-04-08-16-10-22-894I1_1829_1856.Png": 0.7314453125,
    "2018-04-08-16-10-22-894I1_1829_1984.Png": 0.3525390625,
    "2018-04-08-16-10-22-894I1_1829_2240.Png": 0.16943359375,
    "2018-04-08-16-10-22-894I1_293_1600.Png": 0.19482421875,
    "2018-04-08-16-10-22-894I1_293_1728.Png": 1.0,
    "2018-04-08-16-10-22-894I1_293_1856.Png": 0.958251953125,
    "2018-04-08-16-10-22-894I1_293_2240.Png": 0.945068359375,
    "2018-04-08-16-10-22-894I1_293_2368.Png": 1.0,
    "2018-04-08-16-10-22-894I1_293_2496.Png": 0.935302734375,
    "2018-04-08-16-10-22-894I1_421_1728.Png": 0.9345703125,
    "2018-04-08-16-10-22-894I1_421_1856.Png": 1.0,
    "2018-04-08-16-10-22-894I1_421_1984.Png": 0.7216796875,
    "2018-04-08-16-10-22-894I1_421_2112.Png": 0.40673828125,
    "2018-04-08-16-10-22-894I1_421_2240.Png": 0.9599609375,
    "2018-04-08-16-10-22-894I1_421_2368.Png": 1.0,
    "2018-04-08-16-10-22-894I1_421_2496.Png": 1.0,
    "2018-04-08-16-10-22-894I1_421_2624.Png": 0.692626953125,
    "2018-04-08-16-10-22-894I1_549_1600.Png": 0.17919921875,
    "2018-04-08-16-10-22-894I1_549_1728.Png": 0.718505859375,
    "2018-04-08-16-10-22-894I1_549_1856.Png": 1.0,
    "2018-04-08-16-10-22-894I1_549_1984.Png": 0.97900390625,
    "2018-04-08-16-10-22-894I1_549_2112.Png": 0.73681640625,
    "2018-04-08-16-10-22-894I1_549_2240.Png": 1.0,
    "2018-04-08-16-10-22-894I1_549_2368.Png": 1.0,
    "2018-04-08-16-10-22-894I1_549_2496.Png": 1.0,
    "2018-04-08-16-10-22-894I1_549_2624.Png": 1.0,
    "2018-04-08-16-10-22-894I1_677_1600.Png": 0.8896484375,
    "2018-04-08-16-10-22-894I1_677_1728.Png": 0.667236328125,
    "2018-04-08-16-10-22-894I1_677_1856.Png": 1.0,
    "2018-04-08-16-10-22-894I1_677_1984.Png": 1.0,
    "2018-04-08-16-10-22-894I1_677_2112.Png": 1.0,
    "2018-04-08-16-10-22-894I1_677_2240.Png": 1.0,
    "2018-04-08-16-10-22-894I1_677_2368.Png": 1.0,
    "2018-04-08-16-10-22-894I1_677_2496.Png": 1.0,
    "2018-04-08-16-10-22-894I1_677_2624.Png": 1.0,
    "2018-04-08-16-10-22-894I1_805_1600.Png": 0.800537109375,
    "2018-04-08-16-10-22-894I1_805_1728.Png": 0.2353515625,
    "2018-04-08-16-10-22-894I1_805_1856.Png": 0.514404296875,
    "2018-04-08-16-10-22-894I1_805_1984.Png": 0.9921875,
    "2018-04-08-16-10-22-894I1_805_2112.Png": 1.0,
    "2018-04-08-16-10-22-894I1_805_2240.Png": 1.0,
    "2018-04-08-16-10-22-894I1_805_2368.Png": 1.0,
    "2018-04-08-16-10-22-894I1_805_2496.Png": 1.0,
    "2018-04-08-16-10-22-894I1_805_2624.Png": 1.0,
    "2018-04-08-16-10-22-894I1_933_1600.Png": 0.5771484375,
    "2018-04-08-16-10-22-894I1_933_1728.Png": 0.59765625,
    "2018-04-08-16-10-22-894I1_933_1856.Png": 0.433349609375,
    "2018-04-08-16-10-22-894I1_933_1984.Png": 1.0,
    "2018-04-08-16-10-22-894I1_933_2112.Png": 1.0,
    "2018-04-08-16-10-22-894I1_933_2240.Png": 1.0,
    "2018-04-08-16-10-22-894I1_933_2368.Png": 1.0,
    "2018-04-08-16-10-22-894I1_933_2496.Png": 1.0,
    "2018-04-08-16-10-22-894I1_933_2624.Png": 1.0,
    "2018-04-09-16-10-24-082I2_1071_1085.Png": 0.90576171875,
    "2018-04-09-16-10-24-082I2_1071_1213.Png": 0.99853515625,
    "2018-04-09-16-10-24-082I2_1071_1341.Png": 0.42724609375,
    "2018-04-09-16-10-24-082I2_1071_189.Png": 0.51885986328125,
    "2018-04-09-16-10-24-082I2_1071_317.Png": 0.99017333984375,
    "2018-04-09-16-10-24-082I2_1071_445.Png": 1.0,
    "2018-04-09-16-10-24-082I2_1071_573.Png": 1.0,
    "2018-04-09-16-10-24-082I2_1071_701.Png": 1.0,
    "2018-04-09-16-10-24-082I2_1071_829.Png": 1.0,
    "2018-04-09-16-10-24-082I2_1071_957.Png": 1.0,
    "2018-04-09-16-10-24-082I2_1199_1085.Png": 1.0,
    "2018-04-09-16-10-24-082I2_1199_1213.Png": 0.75030517578125,
    "2018-04-09-16-10-24-082I2_1199_317.Png": 0.561767578125,
    "2018-04-09-16-10-24-082I2_1199_445.Png": 1.0,
    "2018-04-09-16-10-24-082I2_1199_573.Png": 1.0,
    "2018-04-09-16-10-24-082I2_1199_701.Png": 1.0,
    "2018-04-09-16-10-24-082I2_1199_829.Png": 1.0,
    "2018-04-09-16-10-24-082I2_1199_957.Png": 1.0,
    "2018-04-09-16-10-24-082I2_1327_1085.Png": 1.0,
    "2018-04-09-16-10-24-082I2_1327_1213.Png": 0.304931640625,
    "2018-04-09-16-10-24-082I2_1327_317.Png": 0.470458984375,
    "2018-04-09-16-10-24-082I2_1327_445.Png": 1.0,
    "2018-04-09-16-10-24-082I2_1327_573.Png": 1.0,
    "2018-04-09-16-10-24-082I2_1327_701.Png": 1.0,
    "2018-04-09-16-10-24-082I2_1327_829.Png": 1.0,
    "2018-04-09-16-10-24-082I2_1327_957.Png": 1.0,
    "2018-04-09-16-10-24-082I2_1455_1085.Png": 0.93096923828125,
    "2018-04-09-16-10-24-082I2_1455_1213.Png": 0.16937255859375,
    "2018-04-09-16-10-24-082I2_1455_317.Png": 0.3203125,
    "2018-04-09-16-10-24-082I2_1455_445.Png": 1.0,
    "2018-04-09-16-10-24-082I2_1455_573.Png": 1.0,
    "2018-04-09-16-10-24-082I2_1455_701.Png": 1.0,
    "2018-04-09-16-10-24-082I2_1455_829.Png": 1.0,
    "2018-04-09-16-10-24-082I2_1455_957.Png": 1.0,
    "2018-04-09-16-10-24-082I2_1583_1085.Png": 0.90643310546875,
    "2018-04-09-16-10-24-082I2_1583_317.Png": 0.79937744140625,
    "2018-04-09-16-10-24-082I2_1583_445.Png": 1.0,
    "2018-04-09-16-10-24-082I2_1583_573.Png": 1.0,
    "2018-04-09-16-10-24-082I2_1583_701.Png": 1.0,
    "2018-04-09-16-10-24-082I2_1583_829.Png": 1.0,
    "2018-04-09-16-10-24-082I2_1583_957.Png": 1.0,
    "2018-04-09-16-10-24-082I2_1711_1085.Png": 0.389892578125,
    "2018-04-09-16-10-24-082I2_1711_317.Png": 0.63690185546875,
    "2018-04-09-16-10-24-082I2_1711_445.Png": 0.91845703125,
    "2018-04-09-16-10-24-082I2_1711_573.Png": 0.98193359375,
    "2018-04-09-16-10-24-082I2_1711_701.Png": 0.92822265625,
    "2018-04-09-16-10-24-082I2_1711_829.Png": 0.84912109375,
    "2018-04-09-16-10-24-082I2_1711_957.Png": 0.82427978515625,
    "2018-04-09-16-10-24-082I2_1839_317.Png": 0.87701416015625,
    "2018-04-09-16-10-24-082I2_1839_445.Png": 1.0,
    "2018-04-09-16-10-24-082I2_1839_573.Png": 0.87335205078125,
    "2018-04-09-16-10-24-082I2_1839_701.Png": 0.10546875,
    "2018-04-09-16-10-24-082I2_1839_957.Png": 0.28851318359375,
    "2018-04-09-16-10-24-082I2_1967_317.Png": 0.48876953125,
    "2018-04-09-16-10-24-082I2_1967_445.Png": 0.689453125,
    "2018-04-09-16-10-24-082I2_1967_573.Png": 0.41888427734375,
    "2018-04-09-16-10-24-082I2_303_317.Png": 0.20477294921875,
    "2018-04-09-16-10-24-082I2_303_445.Png": 0.37646484375,
    "2018-04-09-16-10-24-082I2_303_573.Png": 0.14013671875,
    "2018-04-09-16-10-24-082I2_303_701.Png": 0.713623046875,
    "2018-04-09-16-10-24-082I2_303_829.Png": 0.64990234375,
    "2018-04-09-16-10-24-082I2_303_957.Png": 0.18780517578125,
    "2018-04-09-16-10-24-082I2_431_317.Png": 0.79443359375,
    "2018-04-09-16-10-24-082I2_431_445.Png": 1.0,
    "2018-04-09-16-10-24-082I2_431_573.Png": 0.6015625,
    "2018-04-09-16-10-24-082I2_431_701.Png": 0.971435546875,
    "2018-04-09-16-10-24-082I2_431_829.Png": 1.0,
    "2018-04-09-16-10-24-082I2_431_957.Png": 0.4580078125,
    "2018-04-09-16-10-24-082I2_559_1085.Png": 0.63330078125,
    "2018-04-09-16-10-24-082I2_559_1213.Png": 0.116455078125,
    "2018-04-09-16-10-24-082I2_559_317.Png": 0.444091796875,
    "2018-04-09-16-10-24-082I2_559_445.Png": 1.0,
    "2018-04-09-16-10-24-082I2_559_573.Png": 0.96783447265625,
    "2018-04-09-16-10-24-082I2_559_701.Png": 0.99896240234375,
    "2018-04-09-16-10-24-082I2_559_829.Png": 1.0,
    "2018-04-09-16-10-24-082I2_559_957.Png": 0.92474365234375,
    "2018-04-09-16-10-24-082I2_687_1085.Png": 1.0,
    "2018-04-09-16-10-24-082I2_687_1213.Png": 0.906005859375,
    "2018-04-09-16-10-24-082I2_687_1341.Png": 0.7705078125,
    "2018-04-09-16-10-24-082I2_687_189.Png": 0.25823974609375,
    "2018-04-09-16-10-24-082I2_687_317.Png": 0.4241943359375,
    "2018-04-09-16-10-24-082I2_687_445.Png": 0.98626708984375,
    "2018-04-09-16-10-24-082I2_687_573.Png": 0.87103271484375,
    "2018-04-09-16-10-24-082I2_687_701.Png": 0.98883056640625,
    "2018-04-09-16-10-24-082I2_687_829.Png": 1.0,
    "2018-04-09-16-10-24-082I2_687_957.Png": 1.0,
    "2018-04-09-16-10-24-082I2_815_1085.Png": 1.0,
    "2018-04-09-16-10-24-082I2_815_1213.Png": 1.0,
    "2018-04-09-16-10-24-082I2_815_1341.Png": 0.84912109375,
    "2018-04-09-16-10-24-082I2_815_189.Png": 0.58447265625,
    "2018-04-09-16-10-24-082I2_815_317.Png": 0.96307373046875,
    "2018-04-09-16-10-24-082I2_815_445.Png": 0.88848876953125,
    "2018-04-09-16-10-24-082I2_815_573.Png": 1.0,
    "2018-04-09-16-10-24-082I2_815_701.Png": 1.0,
    "2018-04-09-16-10-24-082I2_815_829.Png": 1.0,
    "2018-04-09-16-10-24-082I2_815_957.Png": 1.0,
    "2018-04-09-16-10-24-082I2_943_1085.Png": 1.0,
    "2018-04-09-16-10-24-082I2_943_1213.Png": 1.0,
    "2018-04-09-16-10-24-082I2_943_1341.Png": 0.765869140625,
    "2018-04-09-16-10-24-082I2_943_189.Png": 0.844482421875,
    "2018-04-09-16-10-24-082I2_943_317.Png": 1.0,
    "2018-04-09-16-10-24-082I2_943_445.Png": 1.0,
    "2018-04-09-16-10-24-082I2_943_573.Png": 1.0,
    "2018-04-09-16-10-24-082I2_943_701.Png": 1.0,
    "2018-04-09-16-10-24-082I2_943_829.Png": 1.0,
    "2018-04-09-16-10-24-082I2_943_957.Png": 1.0,
    "2018-04-09-20-08-24-254I1_1035_0.Png": 0.96875,
    "2018-04-09-20-08-24-254I1_1035_1024.Png": 1.0,
    "2018-04-09-20-08-24-254I1_1035_1152.Png": 0.842041015625,
    "2018-04-09-20-08-24-254I1_1035_128.Png": 1.0,
    "2018-04-09-20-08-24-254I1_1035_256.Png": 1.0,
    "2018-04-09-20-08-24-254I1_1035_384.Png": 1.0,
    "2018-04-09-20-08-24-254I1_1035_512.Png": 1.0,
    "2018-04-09-20-08-24-254I1_1035_640.Png": 1.0,
    "2018-04-09-20-08-24-254I1_1035_768.Png": 1.0,
    "2018-04-09-20-08-24-254I1_1035_896.Png": 1.0,
    "2018-04-09-20-08-24-254I1_1163_0.Png": 0.5986328125,
    "2018-04-09-20-08-24-254I1_1163_1024.Png": 0.987548828125,
    "2018-04-09-20-08-24-254I1_1163_1152.Png": 0.280029296875,
    "2018-04-09-20-08-24-254I1_1163_128.Png": 1.0,
    "2018-04-09-20-08-24-254I1_1163_256.Png": 1.0,
    "2018-04-09-20-08-24-254I1_1163_384.Png": 1.0,
    "2018-04-09-20-08-24-254I1_1163_512.Png": 1.0,
    "2018-04-09-20-08-24-254I1_1163_640.Png": 1.0,
    "2018-04-09-20-08-24-254I1_1163_768.Png": 1.0,
    "2018-04-09-20-08-24-254I1_1163_896.Png": 1.0,
    "2018-04-09-20-08-24-254I1_1291_0.Png": 0.2197265625,
    "2018-04-09-20-08-24-254I1_1291_1024.Png": 0.998779296875,
    "2018-04-09-20-08-24-254I1_1291_128.Png": 1.0,
    "2018-04-09-20-08-24-254I1_1291_256.Png": 1.0,
    "2018-04-09-20-08-24-254I1_1291_384.Png": 1.0,
    "2018-04-09-20-08-24-254I1_1291_512.Png": 1.0,
    "2018-04-09-20-08-24-254I1_1291_640.Png": 1.0,
    "2018-04-09-20-08-24-254I1_1291_768.Png": 1.0,
    "2018-04-09-20-08-24-254I1_1291_896.Png": 1.0,
    "2018-04-09-20-08-24-254I1_139_0.Png": 0.24609375,
    "2018-04-09-20-08-24-254I1_139_128.Png": 0.113037109375,
    "2018-04-09-20-08-24-254I1_139_512.Png": 0.29541015625,
    "2018-04-09-20-08-24-254I1_139_640.Png": 0.404296875,
    "2018-04-09-20-08-24-254I1_139_768.Png": 0.3505859375,
    "2018-04-09-20-08-24-254I1_1419_0.Png": 0.173583984375,
    "2018-04-09-20-08-24-254I1_1419_1024.Png": 0.705322265625,
    "2018-04-09-20-08-24-254I1_1419_128.Png": 0.9384765625,
    "2018-04-09-20-08-24-254I1_1419_256.Png": 1.0,
    "2018-04-09-20-08-24-254I1_1419_384.Png": 1.0,
    "2018-04-09-20-08-24-254I1_1419_512.Png": 1.0,
    "2018-04-09-20-08-24-254I1_1419_640.Png": 1.0,
    "2018-04-09-20-08-24-254I1_1419_768.Png": 1.0,
    "2018-04-09-20-08-24-254I1_1419_896.Png": 1.0,
    "2018-04-09-20-08-24-254I1_1547_0.Png": 0.239013671875,
    "2018-04-09-20-08-24-254I1_1547_1024.Png": 0.740478515625,
    "2018-04-09-20-08-24-254I1_1547_128.Png": 0.9423828125,
    "2018-04-09-20-08-24-254I1_1547_256.Png": 1.0,
    "2018-04-09-20-08-24-254I1_1547_384.Png": 1.0,
    "2018-04-09-20-08-24-254I1_1547_512.Png": 1.0,
    "2018-04-09-20-08-24-254I1_1547_640.Png": 1.0,
    "2018-04-09-20-08-24-254I1_1547_768.Png": 1.0,
    "2018-04-09-20-08-24-254I1_1547_896.Png": 1.0,
    "2018-04-09-20-08-24-254I1_1675_0.Png": 0.948486328125,
    "2018-04-09-20-08-24-254I1_1675_1024.Png": 0.15869140625,
    "2018-04-09-20-08-24-254I1_1675_128.Png": 0.9736328125,
    "2018-04-09-20-08-24-254I1_1675_256.Png": 0.958251953125,
    "2018-04-09-20-08-24-254I1_1675_384.Png": 1.0,
    "2018-04-09-20-08-24-254I1_1675_512.Png": 1.0,
    "2018-04-09-20-08-24-254I1_1675_640.Png": 1.0,
    "2018-04-09-20-08-24-254I1_1675_768.Png": 0.85693359375,
    "2018-04-09-20-08-24-254I1_1675_896.Png": 0.681396484375,
    "2018-04-09-20-08-24-254I1_1803_0.Png": 0.4521484375,
    "2018-04-09-20-08-24-254I1_1803_128.Png": 0.445068359375,
    "2018-04-09-20-08-24-254I1_1803_256.Png": 0.934326171875,
    "2018-04-09-20-08-24-254I1_1803_384.Png": 0.92578125,
    "2018-04-09-20-08-24-254I1_1803_512.Png": 0.6689453125,
    "2018-04-09-20-08-24-254I1_1803_640.Png": 0.3955078125,
    "2018-04-09-20-08-24-254I1_1803_768.Png": 0.24951171875,
    "2018-04-09-20-08-24-254I1_1803_896.Png": 0.179931640625,
    "2018-04-09-20-08-24-254I1_1931_128.Png": 0.985595703125,
    "2018-04-09-20-08-24-254I1_1931_256.Png": 1.0,
    "2018-04-09-20-08-24-254I1_1931_384.Png": 1.0,
    "2018-04-09-20-08-24-254I1_1931_512.Png": 0.6826171875,
    "2018-04-09-20-08-24-254I1_2059_128.Png": 0.5419921875,
    "2018-04-09-20-08-24-254I1_2059_256.Png": 0.3779296875,
    "2018-04-09-20-08-24-254I1_2059_384.Png": 0.505859375,
    "2018-04-09-20-08-24-254I1_2059_512.Png": 0.224609375,
    "2018-04-09-20-08-24-254I1_267_0.Png": 1.0,
    "2018-04-09-20-08-24-254I1_267_128.Png": 0.939697265625,
    "2018-04-09-20-08-24-254I1_267_256.Png": 0.2265625,
    "2018-04-09-20-08-24-254I1_267_512.Png": 0.87353515625,
    "2018-04-09-20-08-24-254I1_267_640.Png": 1.0,
    "2018-04-09-20-08-24-254I1_267_768.Png": 0.8623046875,
    "2018-04-09-20-08-24-254I1_395_0.Png": 1.0,
    "2018-04-09-20-08-24-254I1_395_128.Png": 1.0,
    "2018-04-09-20-08-24-254I1_395_256.Png": 0.87109375,
    "2018-04-09-20-08-24-254I1_395_384.Png": 0.31787109375,
    "2018-04-09-20-08-24-254I1_395_512.Png": 0.8564453125,
    "2018-04-09-20-08-24-254I1_395_640.Png": 1.0,
    "2018-04-09-20-08-24-254I1_395_768.Png": 1.0,
    "2018-04-09-20-08-24-254I1_395_896.Png": 0.44873046875,
    "2018-04-09-20-08-24-254I1_523_0.Png": 0.73779296875,
    "2018-04-09-20-08-24-254I1_523_1024.Png": 0.731201171875,
    "2018-04-09-20-08-24-254I1_523_1152.Png": 0.634765625,
    "2018-04-09-20-08-24-254I1_523_128.Png": 1.0,
    "2018-04-09-20-08-24-254I1_523_1280.Png": 0.186279296875,
    "2018-04-09-20-08-24-254I1_523_256.Png": 1.0,
    "2018-04-09-20-08-24-254I1_523_384.Png": 0.77978515625,
    "2018-04-09-20-08-24-254I1_523_512.Png": 0.92578125,
    "2018-04-09-20-08-24-254I1_523_640.Png": 1.0,
    "2018-04-09-20-08-24-254I1_523_768.Png": 1.0,
    "2018-04-09-20-08-24-254I1_523_896.Png": 1.0,
    "2018-04-09-20-08-24-254I1_651_0.Png": 0.800537109375,
    "2018-04-09-20-08-24-254I1_651_1024.Png": 1.0,
    "2018-04-09-20-08-24-254I1_651_1152.Png": 1.0,
    "2018-04-09-20-08-24-254I1_651_128.Png": 1.0,
    "2018-04-09-20-08-24-254I1_651_1280.Png": 0.441162109375,
    "2018-04-09-20-08-24-254I1_651_256.Png": 1.0,
    "2018-04-09-20-08-24-254I1_651_384.Png": 1.0,
    "2018-04-09-20-08-24-254I1_651_512.Png": 1.0,
    "2018-04-09-20-08-24-254I1_651_640.Png": 1.0,
    "2018-04-09-20-08-24-254I1_651_768.Png": 1.0,
    "2018-04-09-20-08-24-254I1_651_896.Png": 1.0,
    "2018-04-09-20-08-24-254I1_779_0.Png": 0.96875,
    "2018-04-09-20-08-24-254I1_779_1024.Png": 1.0,
    "2018-04-09-20-08-24-254I1_779_1152.Png": 1.0,
    "2018-04-09-20-08-24-254I1_779_128.Png": 1.0,
    "2018-04-09-20-08-24-254I1_779_1280.Png": 0.342529296875,
    "2018-04-09-20-08-24-254I1_779_256.Png": 1.0,
    "2018-04-09-20-08-24-254I1_779_384.Png": 1.0,
    "2018-04-09-20-08-24-254I1_779_512.Png": 1.0,
    "2018-04-09-20-08-24-254I1_779_640.Png": 1.0,
    "2018-04-09-20-08-24-254I1_779_768.Png": 1.0,
    "2018-04-09-20-08-24-254I1_779_896.Png": 1.0,
    "2018-04-09-20-08-24-254I1_907_0.Png": 0.96875,
    "2018-04-09-20-08-24-254I1_907_1024.Png": 1.0,
    "2018-04-09-20-08-24-254I1_907_1152.Png": 1.0,
    "2018-04-09-20-08-24-254I1_907_128.Png": 1.0,
    "2018-04-09-20-08-24-254I1_907_1280.Png": 0.166259765625,
    "2018-04-09-20-08-24-254I1_907_256.Png": 1.0,
    "2018-04-09-20-08-24-254I1_907_384.Png": 1.0,
    "2018-04-09-20-08-24-254I1_907_512.Png": 1.0,
    "2018-04-09-20-08-24-254I1_907_640.Png": 1.0,
    "2018-04-09-20-08-24-254I1_907_768.Png": 1.0,
    "2018-04-09-20-08-24-254I1_907_896.Png": 1.0,
    "2018-04-11-12-08-26-219I1_1049_1600.Png": 0.159912109375,
    "2018-04-11-12-08-26-219I1_1049_1728.Png": 1.0,
    "2018-04-11-12-08-26-219I1_1049_1856.Png": 1.0,
    "2018-04-11-12-08-26-219I1_1049_1984.Png": 1.0,
    "2018-04-11-12-08-26-219I1_1049_2112.Png": 1.0,
    "2018-04-11-12-08-26-219I1_1049_2240.Png": 1.0,
    "2018-04-11-12-08-26-219I1_1049_2368.Png": 0.9853515625,
    "2018-04-11-12-08-26-219I1_1049_2496.Png": 1.0,
    "2018-04-11-12-08-26-219I1_1049_2624.Png": 0.951171875,
    "2018-04-11-12-08-26-219I1_1177_1600.Png": 0.17578125,
    "2018-04-11-12-08-26-219I1_1177_1728.Png": 0.9677734375,
    "2018-04-11-12-08-26-219I1_1177_1856.Png": 1.0,
    "2018-04-11-12-08-26-219I1_1177_1984.Png": 1.0,
    "2018-04-11-12-08-26-219I1_1177_2112.Png": 1.0,
    "2018-04-11-12-08-26-219I1_1177_2240.Png": 1.0,
    "2018-04-11-12-08-26-219I1_1177_2368.Png": 1.0,
    "2018-04-11-12-08-26-219I1_1177_2496.Png": 0.97412109375,
    "2018-04-11-12-08-26-219I1_1177_2624.Png": 0.6103515625,
    "2018-04-11-12-08-26-219I1_1305_1728.Png": 0.882568359375,
    "2018-04-11-12-08-26-219I1_1305_1856.Png": 1.0,
    "2018-04-11-12-08-26-219I1_1305_1984.Png": 1.0,
    "2018-04-11-12-08-26-219I1_1305_2112.Png": 1.0,
    "2018-04-11-12-08-26-219I1_1305_2240.Png": 1.0,
    "2018-04-11-12-08-26-219I1_1305_2368.Png": 0.966796875,
    "2018-04-11-12-08-26-219I1_1305_2496.Png": 0.88818359375,
    "2018-04-11-12-08-26-219I1_1305_2624.Png": 0.26220703125,
    "2018-04-11-12-08-26-219I1_1433_1600.Png": 0.72216796875,
    "2018-04-11-12-08-26-219I1_1433_1728.Png": 0.901611328125,
    "2018-04-11-12-08-26-219I1_1433_1856.Png": 1.0,
    "2018-04-11-12-08-26-219I1_1433_1984.Png": 1.0,
    "2018-04-11-12-08-26-219I1_1433_2112.Png": 1.0,
    "2018-04-11-12-08-26-219I1_1433_2240.Png": 1.0,
    "2018-04-11-12-08-26-219I1_1433_2368.Png": 1.0,
    "2018-04-11-12-08-26-219I1_1433_2496.Png": 0.568603515625,
    "2018-04-11-12-08-26-219I1_153_2240.Png": 0.23193359375,
    "2018-04-11-12-08-26-219I1_153_2368.Png": 0.548828125,
    "2018-04-11-12-08-26-219I1_153_2496.Png": 0.63671875,
    "2018-04-11-12-08-26-219I1_1561_1600.Png": 0.272705078125,
    "2018-04-11-12-08-26-219I1_1561_1728.Png": 0.384033203125,
    "2018-04-11-12-08-26-219I1_1561_1856.Png": 0.867431640625,
    "2018-04-11-12-08-26-219I1_1561_1984.Png": 1.0,
    "2018-04-11-12-08-26-219I1_1561_2112.Png": 0.999267578125,
    "2018-04-11-12-08-26-219I1_1561_2240.Png": 1.0,
    "2018-04-11-12-08-26-219I1_1561_2368.Png": 0.922119140625,
    "2018-04-11-12-08-26-219I1_1561_2496.Png": 0.559326171875,
    "2018-04-11-12-08-26-219I1_1689_1600.Png": 0.414794921875,
    "2018-04-11-12-08-26-219I1_1689_1728.Png": 0.788818359375,
    "2018-04-11-12-08-26-219I1_1689_1856.Png": 0.849365234375,
    "2018-04-11-12-08-26-219I1_1689_1984.Png": 0.536376953125,
    "2018-04-11-12-08-26-219I1_1689_2112.Png": 0.498779296875,
    "2018-04-11-12-08-26-219I1_1689_2240.Png": 0.7548828125,
    "2018-04-11-12-08-26-219I1_1689_2368.Png": 0.209716796875,
    "2018-04-11-12-08-26-219I1_1689_2496.Png": 0.150390625,
    "2018-04-11-12-08-26-219I1_1817_1728.Png": 0.341796875,
    "2018-04-11-12-08-26-219I1_1817_1856.Png": 0.7041015625,
    "2018-04-11-12-08-26-219I1_1817_1984.Png": 0.214599609375,
    "2018-04-11-12-08-26-219I1_1817_2240.Png": 0.1953125,
    "2018-04-11-12-08-26-219I1_281_1728.Png": 0.948974609375,
    "2018-04-11-12-08-26-219I1_281_1856.Png": 0.909912109375,
    "2018-04-11-12-08-26-219I1_281_2240.Png": 0.87451171875,
    "2018-04-11-12-08-26-219I1_281_2368.Png": 1.0,
    "2018-04-11-12-08-26-219I1_281_2496.Png": 0.857421875,
    "2018-04-11-12-08-26-219I1_409_1728.Png": 0.924072265625,
    "2018-04-11-12-08-26-219I1_409_1856.Png": 1.0,
    "2018-04-11-12-08-26-219I1_409_1984.Png": 0.6337890625,
    "2018-04-11-12-08-26-219I1_409_2112.Png": 0.2626953125,
    "2018-04-11-12-08-26-219I1_409_2240.Png": 0.9775390625,
    "2018-04-11-12-08-26-219I1_409_2368.Png": 1.0,
    "2018-04-11-12-08-26-219I1_409_2496.Png": 1.0,
    "2018-04-11-12-08-26-219I1_409_2624.Png": 0.522216796875,
    "2018-04-11-12-08-26-219I1_537_1728.Png": 0.68896484375,
    "2018-04-11-12-08-26-219I1_537_1856.Png": 1.0,
    "2018-04-11-12-08-26-219I1_537_1984.Png": 0.971435546875,
    "2018-04-11-12-08-26-219I1_537_2112.Png": 0.626708984375,
    "2018-04-11-12-08-26-219I1_537_2240.Png": 1.0,
    "2018-04-11-12-08-26-219I1_537_2368.Png": 1.0,
    "2018-04-11-12-08-26-219I1_537_2496.Png": 1.0,
    "2018-04-11-12-08-26-219I1_537_2624.Png": 1.0,
    "2018-04-11-12-08-26-219I1_665_1600.Png": 0.775390625,
    "2018-04-11-12-08-26-219I1_665_1728.Png": 0.971923828125,
    "2018-04-11-12-08-26-219I1_665_1856.Png": 1.0,
    "2018-04-11-12-08-26-219I1_665_1984.Png": 1.0,
    "2018-04-11-12-08-26-219I1_665_2112.Png": 1.0,
    "2018-04-11-12-08-26-219I1_665_2240.Png": 1.0,
    "2018-04-11-12-08-26-219I1_665_2368.Png": 1.0,
    "2018-04-11-12-08-26-219I1_665_2496.Png": 1.0,
    "2018-04-11-12-08-26-219I1_665_2624.Png": 1.0,
    "2018-04-11-12-08-26-219I1_793_1600.Png": 0.703857421875,
    "2018-04-11-12-08-26-219I1_793_1728.Png": 1.0,
    "2018-04-11-12-08-26-219I1_793_1856.Png": 1.0,
    "2018-04-11-12-08-26-219I1_793_1984.Png": 1.0,
    "2018-04-11-12-08-26-219I1_793_2112.Png": 1.0,
    "2018-04-11-12-08-26-219I1_793_2240.Png": 1.0,
    "2018-04-11-12-08-26-219I1_793_2368.Png": 1.0,
    "2018-04-11-12-08-26-219I1_793_2496.Png": 1.0,
    "2018-04-11-12-08-26-219I1_793_2624.Png": 1.0,
    "2018-04-11-12-08-26-219I1_921_1600.Png": 0.471435546875,
    "2018-04-11-12-08-26-219I1_921_1728.Png": 0.935546875,
    "2018-04-11-12-08-26-219I1_921_1856.Png": 1.0,
    "2018-04-11-12-08-26-219I1_921_1984.Png": 1.0,
    "2018-04-11-12-08-26-219I1_921_2112.Png": 1.0,
    "2018-04-11-12-08-26-219I1_921_2240.Png": 1.0,
    "2018-04-11-12-08-26-219I1_921_2368.Png": 1.0,
    "2018-04-11-12-08-26-219I1_921_2496.Png": 1.0,
    "2018-04-11-12-08-26-219I1_921_2624.Png": 1.0,
    "2018-04-12-17-10-27-682I1_1059_1600.Png": 0.311279296875,
    "2018-04-12-17-10-27-682I1_1059_1728.Png": 1.0,
    "2018-04-12-17-10-27-682I1_1059_1856.Png": 1.0,
    "2018-04-12-17-10-27-682I1_1059_1984.Png": 1.0,
    "2018-04-12-17-10-27-682I1_1059_2112.Png": 1.0,
    "2018-04-12-17-10-27-682I1_1059_2240.Png": 1.0,
    "2018-04-12-17-10-27-682I1_1059_2368.Png": 1.0,
    "2018-04-12-17-10-27-682I1_1059_2496.Png": 1.0,
    "2018-04-12-17-10-27-682I1_1059_2624.Png": 0.536376953125,
    "2018-04-12-17-10-27-682I1_1187_1600.Png": 0.34765625,
    "2018-04-12-17-10-27-682I1_1187_1728.Png": 1.0,
    "2018-04-12-17-10-27-682I1_1187_1856.Png": 1.0,
    "2018-04-12-17-10-27-682I1_1187_1984.Png": 1.0,
    "2018-04-12-17-10-27-682I1_1187_2112.Png": 1.0,
    "2018-04-12-17-10-27-682I1_1187_2240.Png": 1.0,
    "2018-04-12-17-10-27-682I1_1187_2368.Png": 1.0,
    "2018-04-12-17-10-27-682I1_1187_2496.Png": 0.90771484375,
    "2018-04-12-17-10-27-682I1_1187_2624.Png": 0.205810546875,
    "2018-04-12-17-10-27-682I1_1315_1600.Png": 0.31103515625,
    "2018-04-12-17-10-27-682I1_1315_1728.Png": 1.0,
    "2018-04-12-17-10-27-682I1_1315_1856.Png": 1.0,
    "2018-04-12-17-10-27-682I1_1315_1984.Png": 1.0,
    "2018-04-12-17-10-27-682I1_1315_2112.Png": 1.0,
    "2018-04-12-17-10-27-682I1_1315_2240.Png": 1.0,
    "2018-04-12-17-10-27-682I1_1315_2368.Png": 1.0,
    "2018-04-12-17-10-27-682I1_1315_2496.Png": 0.96630859375,
    "2018-04-12-17-10-27-682I1_1315_2624.Png": 0.550537109375,
    "2018-04-12-17-10-27-682I1_1443_1472.Png": 0.211669921875,
    "2018-04-12-17-10-27-682I1_1443_1600.Png": 0.9921875,
    "2018-04-12-17-10-27-682I1_1443_1728.Png": 1.0,
    "2018-04-12-17-10-27-682I1_1443_1856.Png": 1.0,
    "2018-04-12-17-10-27-682I1_1443_1984.Png": 1.0,
    "2018-04-12-17-10-27-682I1_1443_2112.Png": 1.0,
    "2018-04-12-17-10-27-682I1_1443_2240.Png": 1.0,
    "2018-04-12-17-10-27-682I1_1443_2368.Png": 1.0,
    "2018-04-12-17-10-27-682I1_1443_2496.Png": 0.4580078125,
    "2018-04-12-17-10-27-682I1_1443_2624.Png": 0.113037109375,
    "2018-04-12-17-10-27-682I1_1571_1600.Png": 0.434814453125,
    "2018-04-12-17-10-27-682I1_1571_1728.Png": 0.8583984375,
    "2018-04-12-17-10-27-682I1_1571_1856.Png": 0.9619140625,
    "2018-04-12-17-10-27-682I1_1571_1984.Png": 1.0,
    "2018-04-12-17-10-27-682I1_1571_2112.Png": 0.997802734375,
    "2018-04-12-17-10-27-682I1_1571_2240.Png": 1.0,
    "2018-04-12-17-10-27-682I1_1571_2368.Png": 1.0,
    "2018-04-12-17-10-27-682I1_1571_2496.Png": 0.364013671875,
    "2018-04-12-17-10-27-682I1_163_1728.Png": 0.13671875,
    "2018-04-12-17-10-27-682I1_163_1856.Png": 0.1611328125,
    "2018-04-12-17-10-27-682I1_163_2240.Png": 0.489501953125,
    "2018-04-12-17-10-27-682I1_163_2368.Png": 0.7724609375,
    "2018-04-12-17-10-27-682I1_163_2496.Png": 0.810791015625,
    "2018-04-12-17-10-27-682I1_163_2624.Png": 0.1513671875,
    "2018-04-12-17-10-27-682I1_1699_1600.Png": 0.5712890625,
    "2018-04-12-17-10-27-682I1_1699_1728.Png": 1.0,
    "2018-04-12-17-10-27-682I1_1699_1856.Png": 1.0,
    "2018-04-12-17-10-27-682I1_1699_1984.Png": 0.57421875,
    "2018-04-12-17-10-27-682I1_1699_2112.Png": 0.433837890625,
    "2018-04-12-17-10-27-682I1_1699_2240.Png": 0.710205078125,
    "2018-04-12-17-10-27-682I1_1699_2368.Png": 0.318359375,
    "2018-04-12-17-10-27-682I1_1827_1600.Png": 0.134521484375,
    "2018-04-12-17-10-27-682I1_1827_1728.Png": 0.3359375,
    "2018-04-12-17-10-27-682I1_1827_1856.Png": 0.79296875,
    "2018-04-12-17-10-27-682I1_1827_1984.Png": 0.3857421875,
    "2018-04-12-17-10-27-682I1_1827_2240.Png": 0.160888671875,
    "2018-04-12-17-10-27-682I1_291_1600.Png": 0.21142578125,
    "2018-04-12-17-10-27-682I1_291_1728.Png": 1.0,
    "2018-04-12-17-10-27-682I1_291_1856.Png": 0.982421875,
    "2018-04-12-17-10-27-682I1_291_2240.Png": 0.978271484375,
    "2018-04-12-17-10-27-682I1_291_2368.Png": 1.0,
    "2018-04-12-17-10-27-682I1_291_2496.Png": 0.967529296875,
    "2018-04-12-17-10-27-682I1_419_1728.Png": 0.949951171875,
    "2018-04-12-17-10-27-682I1_419_1856.Png": 1.0,
    "2018-04-12-17-10-27-682I1_419_1984.Png": 0.81396484375,
    "2018-04-12-17-10-27-682I1_419_2112.Png": 0.447509765625,
    "2018-04-12-17-10-27-682I1_419_2240.Png": 0.99609375,
    "2018-04-12-17-10-27-682I1_419_2368.Png": 1.0,
    "2018-04-12-17-10-27-682I1_419_2496.Png": 1.0,
    "2018-04-12-17-10-27-682I1_419_2624.Png": 0.4716796875,
    "2018-04-12-17-10-27-682I1_547_1600.Png": 0.290283203125,
    "2018-04-12-17-10-27-682I1_547_1728.Png": 0.807861328125,
    "2018-04-12-17-10-27-682I1_547_1856.Png": 1.0,
    "2018-04-12-17-10-27-682I1_547_1984.Png": 0.986083984375,
    "2018-04-12-17-10-27-682I1_547_2112.Png": 0.7978515625,
    "2018-04-12-17-10-27-682I1_547_2240.Png": 1.0,
    "2018-04-12-17-10-27-682I1_547_2368.Png": 1.0,
    "2018-04-12-17-10-27-682I1_547_2496.Png": 1.0,
    "2018-04-12-17-10-27-682I1_547_2624.Png": 1.0,
    "2018-04-12-17-10-27-682I1_675_1600.Png": 0.966064453125,
    "2018-04-12-17-10-27-682I1_675_1728.Png": 1.0,
    "2018-04-12-17-10-27-682I1_675_1856.Png": 1.0,
    "2018-04-12-17-10-27-682I1_675_1984.Png": 1.0,
    "2018-04-12-17-10-27-682I1_675_2112.Png": 1.0,
    "2018-04-12-17-10-27-682I1_675_2240.Png": 1.0,
    "2018-04-12-17-10-27-682I1_675_2368.Png": 1.0,
    "2018-04-12-17-10-27-682I1_675_2496.Png": 1.0,
    "2018-04-12-17-10-27-682I1_675_2624.Png": 1.0,
    "2018-04-12-17-10-27-682I1_803_1600.Png": 0.909912109375,
    "2018-04-12-17-10-27-682I1_803_1728.Png": 1.0,
    "2018-04-12-17-10-27-682I1_803_1856.Png": 1.0,
    "2018-04-12-17-10-27-682I1_803_1984.Png": 1.0,
    "2018-04-12-17-10-27-682I1_803_2112.Png": 1.0,
    "2018-04-12-17-10-27-682I1_803_2240.Png": 1.0,
    "2018-04-12-17-10-27-682I1_803_2368.Png": 1.0,
    "2018-04-12-17-10-27-682I1_803_2496.Png": 1.0,
    "2018-04-12-17-10-27-682I1_803_2624.Png": 0.687255859375,
    "2018-04-12-17-10-27-682I1_931_1600.Png": 0.70263671875,
    "2018-04-12-17-10-27-682I1_931_1728.Png": 1.0,
    "2018-04-12-17-10-27-682I1_931_1856.Png": 1.0,
    "2018-04-12-17-10-27-682I1_931_1984.Png": 1.0,
    "2018-04-12-17-10-27-682I1_931_2112.Png": 1.0,
    "2018-04-12-17-10-27-682I1_931_2240.Png": 1.0,
    "2018-04-12-17-10-27-682I1_931_2368.Png": 1.0,
    "2018-04-12-17-10-27-682I1_931_2496.Png": 1.0,
    "2018-04-12-17-10-27-682I1_931_2624.Png": 0.833740234375,
    "2018-04-18-03-35-56-791I1_1031_0.Png": 0.96875,
    "2018-04-18-03-35-56-791I1_1031_1024.Png": 1.0,
    "2018-04-18-03-35-56-791I1_1031_1152.Png": 0.8798828125,
    "2018-04-18-03-35-56-791I1_1031_128.Png": 1.0,
    "2018-04-18-03-35-56-791I1_1031_256.Png": 1.0,
    "2018-04-18-03-35-56-791I1_1031_384.Png": 1.0,
    "2018-04-18-03-35-56-791I1_1031_512.Png": 1.0,
    "2018-04-18-03-35-56-791I1_1031_640.Png": 1.0,
    "2018-04-18-03-35-56-791I1_1031_768.Png": 1.0,
    "2018-04-18-03-35-56-791I1_1031_896.Png": 1.0,
    "2018-04-18-03-35-56-791I1_1159_0.Png": 0.589599609375,
    "2018-04-18-03-35-56-791I1_1159_1024.Png": 0.948974609375,
    "2018-04-18-03-35-56-791I1_1159_1152.Png": 0.2578125,
    "2018-04-18-03-35-56-791I1_1159_128.Png": 1.0,
    "2018-04-18-03-35-56-791I1_1159_256.Png": 1.0,
    "2018-04-18-03-35-56-791I1_1159_384.Png": 1.0,
    "2018-04-18-03-35-56-791I1_1159_512.Png": 1.0,
    "2018-04-18-03-35-56-791I1_1159_640.Png": 1.0,
    "2018-04-18-03-35-56-791I1_1159_768.Png": 1.0,
    "2018-04-18-03-35-56-791I1_1159_896.Png": 1.0,
    "2018-04-18-03-35-56-791I1_1287_0.Png": 0.18896484375,
    "2018-04-18-03-35-56-791I1_1287_1024.Png": 0.932861328125,
    "2018-04-18-03-35-56-791I1_1287_128.Png": 1.0,
    "2018-04-18-03-35-56-791I1_1287_256.Png": 1.0,
    "2018-04-18-03-35-56-791I1_1287_384.Png": 1.0,
    "2018-04-18-03-35-56-791I1_1287_512.Png": 1.0,
    "2018-04-18-03-35-56-791I1_1287_640.Png": 1.0,
    "2018-04-18-03-35-56-791I1_1287_768.Png": 1.0,
    "2018-04-18-03-35-56-791I1_1287_896.Png": 1.0,
    "2018-04-18-03-35-56-791I1_135_0.Png": 0.125244140625,
    "2018-04-18-03-35-56-791I1_135_512.Png": 0.178955078125,
    "2018-04-18-03-35-56-791I1_135_640.Png": 0.3466796875,
    "2018-04-18-03-35-56-791I1_135_768.Png": 0.29443359375,
    "2018-04-18-03-35-56-791I1_1415_0.Png": 0.17919921875,
    "2018-04-18-03-35-56-791I1_1415_1024.Png": 0.569091796875,
    "2018-04-18-03-35-56-791I1_1415_128.Png": 0.93017578125,
    "2018-04-18-03-35-56-791I1_1415_256.Png": 1.0,
    "2018-04-18-03-35-56-791I1_1415_384.Png": 1.0,
    "2018-04-18-03-35-56-791I1_1415_512.Png": 1.0,
    "2018-04-18-03-35-56-791I1_1415_640.Png": 1.0,
    "2018-04-18-03-35-56-791I1_1415_768.Png": 1.0,
    "2018-04-18-03-35-56-791I1_1415_896.Png": 1.0,
    "2018-04-18-03-35-56-791I1_1543_0.Png": 0.17138671875,
    "2018-04-18-03-35-56-791I1_1543_1024.Png": 0.654052734375,
    "2018-04-18-03-35-56-791I1_1543_128.Png": 0.89501953125,
    "2018-04-18-03-35-56-791I1_1543_256.Png": 1.0,
    "2018-04-18-03-35-56-791I1_1543_384.Png": 1.0,
    "2018-04-18-03-35-56-791I1_1543_512.Png": 1.0,
    "2018-04-18-03-35-56-791I1_1543_640.Png": 1.0,
    "2018-04-18-03-35-56-791I1_1543_768.Png": 1.0,
    "2018-04-18-03-35-56-791I1_1543_896.Png": 1.0,
    "2018-04-18-03-35-56-791I1_1671_0.Png": 0.89501953125,
    "2018-04-18-03-35-56-791I1_1671_1024.Png": 0.20068359375,
    "2018-04-18-03-35-56-791I1_1671_128.Png": 0.99609375,
    "2018-04-18-03-35-56-791I1_1671_256.Png": 0.892822265625,
    "2018-04-18-03-35-56-791I1_1671_384.Png": 1.0,
    "2018-04-18-03-35-56-791I1_1671_512.Png": 1.0,
    "2018-04-18-03-35-56-791I1_1671_640.Png": 1.0,
    "2018-04-18-03-35-56-791I1_1671_768.Png": 0.900146484375,
    "2018-04-18-03-35-56-791I1_1671_896.Png": 0.65576171875,
    "2018-04-18-03-35-56-791I1_1799_0.Png": 0.4560546875,
    "2018-04-18-03-35-56-791I1_1799_128.Png": 0.289794921875,
    "2018-04-18-03-35-56-791I1_1799_256.Png": 0.655029296875,
    "2018-04-18-03-35-56-791I1_1799_384.Png": 0.800048828125,
    "2018-04-18-03-35-56-791I1_1799_512.Png": 0.59375,
    "2018-04-18-03-35-56-791I1_1799_640.Png": 0.4462890625,
    "2018-04-18-03-35-56-791I1_1799_768.Png": 0.284423828125,
    "2018-04-18-03-35-56-791I1_1799_896.Png": 0.18310546875,
    "2018-04-18-03-35-56-791I1_1927_128.Png": 0.816162109375,
    "2018-04-18-03-35-56-791I1_1927_256.Png": 0.759765625,
    "2018-04-18-03-35-56-791I1_1927_384.Png": 0.805419921875,
    "2018-04-18-03-35-56-791I1_1927_512.Png": 0.474853515625,
    "2018-04-18-03-35-56-791I1_2055_128.Png": 0.40673828125,
    "2018-04-18-03-35-56-791I1_2055_256.Png": 0.318359375,
    "2018-04-18-03-35-56-791I1_2055_384.Png": 0.3896484375,
    "2018-04-18-03-35-56-791I1_263_0.Png": 0.96875,
    "2018-04-18-03-35-56-791I1_263_128.Png": 0.872802734375,
    "2018-04-18-03-35-56-791I1_263_256.Png": 0.15380859375,
    "2018-04-18-03-35-56-791I1_263_512.Png": 0.82177734375,
    "2018-04-18-03-35-56-791I1_263_640.Png": 1.0,
    "2018-04-18-03-35-56-791I1_263_768.Png": 0.90869140625,
    "2018-04-18-03-35-56-791I1_391_0.Png": 0.96875,
    "2018-04-18-03-35-56-791I1_391_1024.Png": 0.100341796875,
    "2018-04-18-03-35-56-791I1_391_128.Png": 1.0,
    "2018-04-18-03-35-56-791I1_391_256.Png": 0.79248046875,
    "2018-04-18-03-35-56-791I1_391_384.Png": 0.2275390625,
    "2018-04-18-03-35-56-791I1_391_512.Png": 0.836181640625,
    "2018-04-18-03-35-56-791I1_391_640.Png": 1.0,
    "2018-04-18-03-35-56-791I1_391_768.Png": 1.0,
    "2018-04-18-03-35-56-791I1_391_896.Png": 0.414306640625,
    "2018-04-18-03-35-56-791I1_519_0.Png": 0.754638671875,
    "2018-04-18-03-35-56-791I1_519_1024.Png": 0.775634765625,
    "2018-04-18-03-35-56-791I1_519_1152.Png": 0.5673828125,
    "2018-04-18-03-35-56-791I1_519_128.Png": 1.0,
    "2018-04-18-03-35-56-791I1_519_1280.Png": 0.183837890625,
    "2018-04-18-03-35-56-791I1_519_256.Png": 1.0,
    "2018-04-18-03-35-56-791I1_519_384.Png": 0.6640625,
    "2018-04-18-03-35-56-791I1_519_512.Png": 0.9130859375,
    "2018-04-18-03-35-56-791I1_519_640.Png": 1.0,
    "2018-04-18-03-35-56-791I1_519_768.Png": 1.0,
    "2018-04-18-03-35-56-791I1_519_896.Png": 0.99365234375,
    "2018-04-18-03-35-56-791I1_647_0.Png": 0.54541015625,
    "2018-04-18-03-35-56-791I1_647_1024.Png": 1.0,
    "2018-04-18-03-35-56-791I1_647_1152.Png": 1.0,
    "2018-04-18-03-35-56-791I1_647_128.Png": 1.0,
    "2018-04-18-03-35-56-791I1_647_1280.Png": 0.52099609375,
    "2018-04-18-03-35-56-791I1_647_256.Png": 1.0,
    "2018-04-18-03-35-56-791I1_647_384.Png": 1.0,
    "2018-04-18-03-35-56-791I1_647_512.Png": 1.0,
    "2018-04-18-03-35-56-791I1_647_640.Png": 1.0,
    "2018-04-18-03-35-56-791I1_647_768.Png": 1.0,
    "2018-04-18-03-35-56-791I1_647_896.Png": 1.0,
    "2018-04-18-03-35-56-791I1_775_0.Png": 0.941162109375,
    "2018-04-18-03-35-56-791I1_775_1024.Png": 1.0,
    "2018-04-18-03-35-56-791I1_775_1152.Png": 1.0,
    "2018-04-18-03-35-56-791I1_775_128.Png": 1.0,
    "2018-04-18-03-35-56-791I1_775_1280.Png": 0.386962890625,
    "2018-04-18-03-35-56-791I1_775_256.Png": 1.0,
    "2018-04-18-03-35-56-791I1_775_384.Png": 1.0,
    "2018-04-18-03-35-56-791I1_775_512.Png": 1.0,
    "2018-04-18-03-35-56-791I1_775_640.Png": 1.0,
    "2018-04-18-03-35-56-791I1_775_768.Png": 1.0,
    "2018-04-18-03-35-56-791I1_775_896.Png": 1.0,
    "2018-04-18-03-35-56-791I1_903_0.Png": 0.96875,
    "2018-04-18-03-35-56-791I1_903_1024.Png": 1.0,
    "2018-04-18-03-35-56-791I1_903_1152.Png": 1.0,
    "2018-04-18-03-35-56-791I1_903_128.Png": 1.0,
    "2018-04-18-03-35-56-791I1_903_1280.Png": 0.210205078125,
    "2018-04-18-03-35-56-791I1_903_256.Png": 1.0,
    "2018-04-18-03-35-56-791I1_903_384.Png": 1.0,
    "2018-04-18-03-35-56-791I1_903_512.Png": 1.0,
    "2018-04-18-03-35-56-791I1_903_640.Png": 1.0,
    "2018-04-18-03-35-56-791I1_903_768.Png": 1.0,
    "2018-04-18-03-35-56-791I1_903_896.Png": 1.0,
    "2018-04-20-08-43-27-231I2_1073_1085.Png": 1.0,
    "2018-04-20-08-43-27-231I2_1073_1213.Png": 1.0,
    "2018-04-20-08-43-27-231I2_1073_1341.Png": 0.4306640625,
    "2018-04-20-08-43-27-231I2_1073_189.Png": 0.51434326171875,
    "2018-04-20-08-43-27-231I2_1073_317.Png": 0.98370361328125,
    "2018-04-20-08-43-27-231I2_1073_445.Png": 0.37152099609375,
    "2018-04-20-08-43-27-231I2_1073_573.Png": 0.96124267578125,
    "2018-04-20-08-43-27-231I2_1073_701.Png": 1.0,
    "2018-04-20-08-43-27-231I2_1073_829.Png": 1.0,
    "2018-04-20-08-43-27-231I2_1073_957.Png": 1.0,
    "2018-04-20-08-43-27-231I2_1201_1085.Png": 1.0,
    "2018-04-20-08-43-27-231I2_1201_1213.Png": 0.76507568359375,
    "2018-04-20-08-43-27-231I2_1201_317.Png": 0.556396484375,
    "2018-04-20-08-43-27-231I2_1201_445.Png": 0.92169189453125,
    "2018-04-20-08-43-27-231I2_1201_573.Png": 0.87811279296875,
    "2018-04-20-08-43-27-231I2_1201_701.Png": 1.0,
    "2018-04-20-08-43-27-231I2_1201_829.Png": 1.0,
    "2018-04-20-08-43-27-231I2_1201_957.Png": 1.0,
    "2018-04-20-08-43-27-231I2_1329_1085.Png": 1.0,
    "2018-04-20-08-43-27-231I2_1329_1213.Png": 0.30908203125,
    "2018-04-20-08-43-27-231I2_1329_317.Png": 0.46533203125,
    "2018-04-20-08-43-27-231I2_1329_445.Png": 1.0,
    "2018-04-20-08-43-27-231I2_1329_573.Png": 0.976318359375,
    "2018-04-20-08-43-27-231I2_1329_701.Png": 1.0,
    "2018-04-20-08-43-27-231I2_1329_829.Png": 1.0,
    "2018-04-20-08-43-27-231I2_1329_957.Png": 1.0,
    "2018-04-20-08-43-27-231I2_1457_1085.Png": 0.94134521484375,
    "2018-04-20-08-43-27-231I2_1457_1213.Png": 0.17608642578125,
    "2018-04-20-08-43-27-231I2_1457_317.Png": 0.32421875,
    "2018-04-20-08-43-27-231I2_1457_445.Png": 1.0,
    "2018-04-20-08-43-27-231I2_1457_573.Png": 1.0,
    "2018-04-20-08-43-27-231I2_1457_701.Png": 1.0,
    "2018-04-20-08-43-27-231I2_1457_829.Png": 1.0,
    "2018-04-20-08-43-27-231I2_1457_957.Png": 1.0,
    "2018-04-20-08-43-27-231I2_1585_1085.Png": 0.912353515625,
    "2018-04-20-08-43-27-231I2_1585_317.Png": 0.82708740234375,
    "2018-04-20-08-43-27-231I2_1585_445.Png": 1.0,
    "2018-04-20-08-43-27-231I2_1585_573.Png": 1.0,
    "2018-04-20-08-43-27-231I2_1585_701.Png": 1.0,
    "2018-04-20-08-43-27-231I2_1585_829.Png": 1.0,
    "2018-04-20-08-43-27-231I2_1585_957.Png": 1.0,
    "2018-04-20-08-43-27-231I2_1713_1085.Png": 0.35479736328125,
    "2018-04-20-08-43-27-231I2_1713_317.Png": 0.66998291015625,
    "2018-04-20-08-43-27-231I2_1713_445.Png": 0.968994140625,
    "2018-04-20-08-43-27-231I2_1713_573.Png": 0.9814453125,
    "2018-04-20-08-43-27-231I2_1713_701.Png": 0.941650390625,
    "2018-04-20-08-43-27-231I2_1713_829.Png": 0.880615234375,
    "2018-04-20-08-43-27-231I2_1713_957.Png": 0.82684326171875,
    "2018-04-20-08-43-27-231I2_1841_317.Png": 0.90057373046875,
    "2018-04-20-08-43-27-231I2_1841_445.Png": 1.0,
    "2018-04-20-08-43-27-231I2_1841_573.Png": 0.93499755859375,
    "2018-04-20-08-43-27-231I2_1841_701.Png": 0.116943359375,
    "2018-04-20-08-43-27-231I2_1841_957.Png": 0.30010986328125,
    "2018-04-20-08-43-27-231I2_1969_317.Png": 0.549560546875,
    "2018-04-20-08-43-27-231I2_1969_445.Png": 0.64990234375,
    "2018-04-20-08-43-27-231I2_1969_573.Png": 0.42828369140625,
    "2018-04-20-08-43-27-231I2_305_317.Png": 0.21343994140625,
    "2018-04-20-08-43-27-231I2_305_445.Png": 0.38330078125,
    "2018-04-20-08-43-27-231I2_305_573.Png": 0.132568359375,
    "2018-04-20-08-43-27-231I2_305_701.Png": 0.6572265625,
    "2018-04-20-08-43-27-231I2_305_829.Png": 0.65087890625,
    "2018-04-20-08-43-27-231I2_305_957.Png": 0.17718505859375,
    "2018-04-20-08-43-27-231I2_433_317.Png": 0.78662109375,
    "2018-04-20-08-43-27-231I2_433_445.Png": 1.0,
    "2018-04-20-08-43-27-231I2_433_573.Png": 0.639892578125,
    "2018-04-20-08-43-27-231I2_433_701.Png": 1.0,
    "2018-04-20-08-43-27-231I2_433_829.Png": 1.0,
    "2018-04-20-08-43-27-231I2_433_957.Png": 0.444580078125,
    "2018-04-20-08-43-27-231I2_561_1085.Png": 0.639404296875,
    "2018-04-20-08-43-27-231I2_561_1213.Png": 0.117919921875,
    "2018-04-20-08-43-27-231I2_561_317.Png": 0.44287109375,
    "2018-04-20-08-43-27-231I2_561_445.Png": 1.0,
    "2018-04-20-08-43-27-231I2_561_573.Png": 1.0,
    "2018-04-20-08-43-27-231I2_561_701.Png": 1.0,
    "2018-04-20-08-43-27-231I2_561_829.Png": 1.0,
    "2018-04-20-08-43-27-231I2_561_957.Png": 0.93145751953125,
    "2018-04-20-08-43-27-231I2_689_1085.Png": 1.0,
    "2018-04-20-08-43-27-231I2_689_1213.Png": 0.912109375,
    "2018-04-20-08-43-27-231I2_689_1341.Png": 0.7421875,
    "2018-04-20-08-43-27-231I2_689_189.Png": 0.26470947265625,
    "2018-04-20-08-43-27-231I2_689_317.Png": 0.50286865234375,
    "2018-04-20-08-43-27-231I2_689_445.Png": 1.0,
    "2018-04-20-08-43-27-231I2_689_573.Png": 1.0,
    "2018-04-20-08-43-27-231I2_689_701.Png": 1.0,
    "2018-04-20-08-43-27-231I2_689_829.Png": 1.0,
    "2018-04-20-08-43-27-231I2_689_957.Png": 1.0,
    "2018-04-20-08-43-27-231I2_817_1085.Png": 1.0,
    "2018-04-20-08-43-27-231I2_817_1213.Png": 1.0,
    "2018-04-20-08-43-27-231I2_817_1341.Png": 0.80419921875,
    "2018-04-20-08-43-27-231I2_817_189.Png": 0.589599609375,
    "2018-04-20-08-43-27-231I2_817_317.Png": 0.83880615234375,
    "2018-04-20-08-43-27-231I2_817_445.Png": 0.87872314453125,
    "2018-04-20-08-43-27-231I2_817_573.Png": 1.0,
    "2018-04-20-08-43-27-231I2_817_701.Png": 1.0,
    "2018-04-20-08-43-27-231I2_817_829.Png": 1.0,
    "2018-04-20-08-43-27-231I2_817_957.Png": 1.0,
    "2018-04-20-08-43-27-231I2_945_1085.Png": 1.0,
    "2018-04-20-08-43-27-231I2_945_1213.Png": 1.0,
    "2018-04-20-08-43-27-231I2_945_1341.Png": 0.739501953125,
    "2018-04-20-08-43-27-231I2_945_189.Png": 0.833984375,
    "2018-04-20-08-43-27-231I2_945_317.Png": 0.68829345703125,
    "2018-04-20-08-43-27-231I2_945_445.Png": 0.22088623046875,
    "2018-04-20-08-43-27-231I2_945_573.Png": 0.96533203125,
    "2018-04-20-08-43-27-231I2_945_701.Png": 1.0,
    "2018-04-20-08-43-27-231I2_945_829.Png": 1.0,
    "2018-04-20-08-43-27-231I2_945_957.Png": 1.0,
    "2018-04-25-15-11-00-658I1_1107_0.Png": 0.4853515625,
    "2018-04-25-15-11-00-658I1_1107_1024.Png": 0.374755859375,
    "2018-04-25-15-11-00-658I1_1107_128.Png": 0.786865234375,
    "2018-04-25-15-11-00-658I1_1107_256.Png": 0.867431640625,
    "2018-04-25-15-11-00-658I1_1107_384.Png": 0.9501953125,
    "2018-04-25-15-11-00-658I1_1107_512.Png": 0.9111328125,
    "2018-04-25-15-11-00-658I1_1107_640.Png": 0.988037109375,
    "2018-04-25-15-11-00-658I1_1107_768.Png": 0.93359375,
    "2018-04-25-15-11-00-658I1_1107_896.Png": 0.907470703125,
    "2018-04-25-15-11-00-658I1_1235_1024.Png": 0.3134765625,
    "2018-04-25-15-11-00-658I1_1235_128.Png": 0.9697265625,
    "2018-04-25-15-11-00-658I1_1235_256.Png": 0.682861328125,
    "2018-04-25-15-11-00-658I1_1235_384.Png": 0.95263671875,
    "2018-04-25-15-11-00-658I1_1235_512.Png": 0.9580078125,
    "2018-04-25-15-11-00-658I1_1235_640.Png": 0.845458984375,
    "2018-04-25-15-11-00-658I1_1235_768.Png": 0.757080078125,
    "2018-04-25-15-11-00-658I1_1235_896.Png": 0.770263671875,
    "2018-04-25-15-11-00-658I1_1363_1024.Png": 0.32177734375,
    "2018-04-25-15-11-00-658I1_1363_128.Png": 0.787841796875,
    "2018-04-25-15-11-00-658I1_1363_256.Png": 0.928955078125,
    "2018-04-25-15-11-00-658I1_1363_384.Png": 0.61181640625,
    "2018-04-25-15-11-00-658I1_1363_512.Png": 0.912109375,
    "2018-04-25-15-11-00-658I1_1363_640.Png": 0.90869140625,
    "2018-04-25-15-11-00-658I1_1363_768.Png": 0.5498046875,
    "2018-04-25-15-11-00-658I1_1363_896.Png": 0.707275390625,
    "2018-04-25-15-11-00-658I1_1491_128.Png": 0.474853515625,
    "2018-04-25-15-11-00-658I1_1491_256.Png": 0.953369140625,
    "2018-04-25-15-11-00-658I1_1491_384.Png": 0.71630859375,
    "2018-04-25-15-11-00-658I1_1491_512.Png": 0.852294921875,
    "2018-04-25-15-11-00-658I1_1491_640.Png": 0.941162109375,
    "2018-04-25-15-11-00-658I1_1491_768.Png": 0.56787109375,
    "2018-04-25-15-11-00-658I1_1491_896.Png": 0.84912109375,
    "2018-04-25-15-11-00-658I1_1619_0.Png": 0.33984375,
    "2018-04-25-15-11-00-658I1_1619_1024.Png": 0.156005859375,
    "2018-04-25-15-11-00-658I1_1619_128.Png": 0.86962890625,
    "2018-04-25-15-11-00-658I1_1619_256.Png": 0.901123046875,
    "2018-04-25-15-11-00-658I1_1619_384.Png": 0.93408203125,
    "2018-04-25-15-11-00-658I1_1619_512.Png": 0.91552734375,
    "2018-04-25-15-11-00-658I1_1619_640.Png": 0.953369140625,
    "2018-04-25-15-11-00-658I1_1619_768.Png": 0.995361328125,
    "2018-04-25-15-11-00-658I1_1619_896.Png": 0.69677734375,
    "2018-04-25-15-11-00-658I1_1747_0.Png": 0.69189453125,
    "2018-04-25-15-11-00-658I1_1747_128.Png": 0.27587890625,
    "2018-04-25-15-11-00-658I1_1747_256.Png": 0.407470703125,
    "2018-04-25-15-11-00-658I1_1747_384.Png": 0.682373046875,
    "2018-04-25-15-11-00-658I1_1747_512.Png": 0.6611328125,
    "2018-04-25-15-11-00-658I1_1747_640.Png": 0.71240234375,
    "2018-04-25-15-11-00-658I1_1747_768.Png": 0.43408203125,
    "2018-04-25-15-11-00-658I1_1747_896.Png": 0.26025390625,
    "2018-04-25-15-11-00-658I1_1875_128.Png": 0.55224609375,
    "2018-04-25-15-11-00-658I1_1875_256.Png": 0.687255859375,
    "2018-04-25-15-11-00-658I1_1875_384.Png": 0.666259765625,
    "2018-04-25-15-11-00-658I1_1875_512.Png": 0.262451171875,
    "2018-04-25-15-11-00-658I1_2003_128.Png": 0.59814453125,
    "2018-04-25-15-11-00-658I1_2003_256.Png": 0.661865234375,
    "2018-04-25-15-11-00-658I1_2003_384.Png": 0.7216796875,
    "2018-04-25-15-11-00-658I1_2003_512.Png": 0.23828125,
    "2018-04-25-15-11-00-658I1_211_0.Png": 0.381591796875,
    "2018-04-25-15-11-00-658I1_211_128.Png": 0.236572265625,
    "2018-04-25-15-11-00-658I1_211_512.Png": 0.33056640625,
    "2018-04-25-15-11-00-658I1_211_640.Png": 0.623046875,
    "2018-04-25-15-11-00-658I1_211_768.Png": 0.318115234375,
    "2018-04-25-15-11-00-658I1_339_0.Png": 0.96240234375,
    "2018-04-25-15-11-00-658I1_339_128.Png": 0.82373046875,
    "2018-04-25-15-11-00-658I1_339_256.Png": 0.24462890625,
    "2018-04-25-15-11-00-658I1_339_512.Png": 0.518798828125,
    "2018-04-25-15-11-00-658I1_339_640.Png": 0.98828125,
    "2018-04-25-15-11-00-658I1_339_768.Png": 0.591064453125,
    "2018-04-25-15-11-00-658I1_467_0.Png": 0.737060546875,
    "2018-04-25-15-11-00-658I1_467_1024.Png": 0.16162109375,
    "2018-04-25-15-11-00-658I1_467_128.Png": 0.9453125,
    "2018-04-25-15-11-00-658I1_467_256.Png": 0.84033203125,
    "2018-04-25-15-11-00-658I1_467_384.Png": 0.21484375,
    "2018-04-25-15-11-00-658I1_467_512.Png": 0.634521484375,
    "2018-04-25-15-11-00-658I1_467_640.Png": 0.990234375,
    "2018-04-25-15-11-00-658I1_467_768.Png": 0.890625,
    "2018-04-25-15-11-00-658I1_467_896.Png": 0.329345703125,
    "2018-04-25-15-11-00-658I1_595_0.Png": 0.342529296875,
    "2018-04-25-15-11-00-658I1_595_1024.Png": 0.543701171875,
    "2018-04-25-15-11-00-658I1_595_1152.Png": 0.776123046875,
    "2018-04-25-15-11-00-658I1_595_128.Png": 0.990478515625,
    "2018-04-25-15-11-00-658I1_595_1280.Png": 0.2060546875,
    "2018-04-25-15-11-00-658I1_595_256.Png": 0.945068359375,
    "2018-04-25-15-11-00-658I1_595_384.Png": 0.420166015625,
    "2018-04-25-15-11-00-658I1_595_512.Png": 0.721435546875,
    "2018-04-25-15-11-00-658I1_595_640.Png": 0.96240234375,
    "2018-04-25-15-11-00-658I1_595_768.Png": 0.8662109375,
    "2018-04-25-15-11-00-658I1_595_896.Png": 0.6025390625,
    "2018-04-25-15-11-00-658I1_723_0.Png": 0.466796875,
    "2018-04-25-15-11-00-658I1_723_1024.Png": 0.498779296875,
    "2018-04-25-15-11-00-658I1_723_1152.Png": 0.885009765625,
    "2018-04-25-15-11-00-658I1_723_128.Png": 0.760986328125,
    "2018-04-25-15-11-00-658I1_723_1280.Png": 0.216796875,
    "2018-04-25-15-11-00-658I1_723_256.Png": 0.94873046875,
    "2018-04-25-15-11-00-658I1_723_384.Png": 0.928466796875,
    "2018-04-25-15-11-00-658I1_723_512.Png": 0.906005859375,
    "2018-04-25-15-11-00-658I1_723_640.Png": 0.862548828125,
    "2018-04-25-15-11-00-658I1_723_768.Png": 0.875,
    "2018-04-25-15-11-00-658I1_723_896.Png": 0.71875,
    "2018-04-25-15-11-00-658I1_851_0.Png": 0.413818359375,
    "2018-04-25-15-11-00-658I1_851_1024.Png": 0.236572265625,
    "2018-04-25-15-11-00-658I1_851_1152.Png": 0.57177734375,
    "2018-04-25-15-11-00-658I1_851_128.Png": 0.670654296875,
    "2018-04-25-15-11-00-658I1_851_1280.Png": 0.162109375,
    "2018-04-25-15-11-00-658I1_851_256.Png": 0.921875,
    "2018-04-25-15-11-00-658I1_851_384.Png": 0.9951171875,
    "2018-04-25-15-11-00-658I1_851_512.Png": 0.98828125,
    "2018-04-25-15-11-00-658I1_851_640.Png": 0.8857421875,
    "2018-04-25-15-11-00-658I1_851_768.Png": 0.90380859375,
    "2018-04-25-15-11-00-658I1_851_896.Png": 0.931396484375,
    "2018-04-25-15-11-00-658I1_979_0.Png": 0.525390625,
    "2018-04-25-15-11-00-658I1_979_1024.Png": 0.44921875,
    "2018-04-25-15-11-00-658I1_979_1152.Png": 0.31689453125,
    "2018-04-25-15-11-00-658I1_979_128.Png": 0.546142578125,
    "2018-04-25-15-11-00-658I1_979_256.Png": 0.9873046875,
    "2018-04-25-15-11-00-658I1_979_384.Png": 0.951171875,
    "2018-04-25-15-11-00-658I1_979_512.Png": 0.9755859375,
    "2018-04-25-15-11-00-658I1_979_640.Png": 0.903564453125,
    "2018-04-25-15-11-00-658I1_979_768.Png": 0.94287109375,
    "2018-04-25-15-11-00-658I1_979_896.Png": 0.9716796875,
    "2018-04-26-12-11-01-667I1_1101_0.Png": 0.802978515625,
    "2018-04-26-12-11-01-667I1_1101_1024.Png": 0.400146484375,
    "2018-04-26-12-11-01-667I1_1101_1152.Png": 0.10302734375,
    "2018-04-26-12-11-01-667I1_1101_128.Png": 1.0,
    "2018-04-26-12-11-01-667I1_1101_256.Png": 1.0,
    "2018-04-26-12-11-01-667I1_1101_384.Png": 1.0,
    "2018-04-26-12-11-01-667I1_1101_512.Png": 1.0,
    "2018-04-26-12-11-01-667I1_1101_640.Png": 1.0,
    "2018-04-26-12-11-01-667I1_1101_768.Png": 1.0,
    "2018-04-26-12-11-01-667I1_1101_896.Png": 1.0,
    "2018-04-26-12-11-01-667I1_1229_0.Png": 0.25048828125,
    "2018-04-26-12-11-01-667I1_1229_1024.Png": 0.452392578125,
    "2018-04-26-12-11-01-667I1_1229_128.Png": 1.0,
    "2018-04-26-12-11-01-667I1_1229_256.Png": 1.0,
    "2018-04-26-12-11-01-667I1_1229_384.Png": 1.0,
    "2018-04-26-12-11-01-667I1_1229_512.Png": 1.0,
    "2018-04-26-12-11-01-667I1_1229_640.Png": 1.0,
    "2018-04-26-12-11-01-667I1_1229_768.Png": 1.0,
    "2018-04-26-12-11-01-667I1_1229_896.Png": 1.0,
    "2018-04-26-12-11-01-667I1_1357_0.Png": 0.282958984375,
    "2018-04-26-12-11-01-667I1_1357_1024.Png": 0.561767578125,
    "2018-04-26-12-11-01-667I1_1357_128.Png": 1.0,
    "2018-04-26-12-11-01-667I1_1357_256.Png": 1.0,
    "2018-04-26-12-11-01-667I1_1357_384.Png": 1.0,
    "2018-04-26-12-11-01-667I1_1357_512.Png": 1.0,
    "2018-04-26-12-11-01-667I1_1357_640.Png": 1.0,
    "2018-04-26-12-11-01-667I1_1357_768.Png": 0.8212890625,
    "2018-04-26-12-11-01-667I1_1357_896.Png": 0.873291015625,
    "2018-04-26-12-11-01-667I1_1485_128.Png": 0.8037109375,
    "2018-04-26-12-11-01-667I1_1485_256.Png": 1.0,
    "2018-04-26-12-11-01-667I1_1485_384.Png": 1.0,
    "2018-04-26-12-11-01-667I1_1485_512.Png": 1.0,
    "2018-04-26-12-11-01-667I1_1485_640.Png": 1.0,
    "2018-04-26-12-11-01-667I1_1485_768.Png": 0.732421875,
    "2018-04-26-12-11-01-667I1_1485_896.Png": 0.812744140625,
    "2018-04-26-12-11-01-667I1_1613_0.Png": 0.5732421875,
    "2018-04-26-12-11-01-667I1_1613_128.Png": 1.0,
    "2018-04-26-12-11-01-667I1_1613_256.Png": 1.0,
    "2018-04-26-12-11-01-667I1_1613_384.Png": 1.0,
    "2018-04-26-12-11-01-667I1_1613_512.Png": 1.0,
    "2018-04-26-12-11-01-667I1_1613_640.Png": 1.0,
    "2018-04-26-12-11-01-667I1_1613_768.Png": 1.0,
    "2018-04-26-12-11-01-667I1_1613_896.Png": 0.609619140625,
    "2018-04-26-12-11-01-667I1_1741_0.Png": 0.933837890625,
    "2018-04-26-12-11-01-667I1_1741_128.Png": 0.5654296875,
    "2018-04-26-12-11-01-667I1_1741_256.Png": 0.624755859375,
    "2018-04-26-12-11-01-667I1_1741_384.Png": 0.760498046875,
    "2018-04-26-12-11-01-667I1_1741_512.Png": 0.68603515625,
    "2018-04-26-12-11-01-667I1_1741_640.Png": 0.84521484375,
    "2018-04-26-12-11-01-667I1_1741_768.Png": 0.48193359375,
    "2018-04-26-12-11-01-667I1_1741_896.Png": 0.28857421875,
    "2018-04-26-12-11-01-667I1_1869_128.Png": 0.494873046875,
    "2018-04-26-12-11-01-667I1_1869_256.Png": 0.60791015625,
    "2018-04-26-12-11-01-667I1_1869_384.Png": 0.6455078125,
    "2018-04-26-12-11-01-667I1_1869_512.Png": 0.17626953125,
    "2018-04-26-12-11-01-667I1_1997_128.Png": 0.777587890625,
    "2018-04-26-12-11-01-667I1_1997_256.Png": 0.732177734375,
    "2018-04-26-12-11-01-667I1_1997_384.Png": 0.723876953125,
    "2018-04-26-12-11-01-667I1_205_0.Png": 0.648193359375,
    "2018-04-26-12-11-01-667I1_205_128.Png": 0.283935546875,
    "2018-04-26-12-11-01-667I1_205_512.Png": 0.6337890625,
    "2018-04-26-12-11-01-667I1_205_640.Png": 0.697265625,
    "2018-04-26-12-11-01-667I1_205_768.Png": 0.567626953125,
    "2018-04-26-12-11-01-667I1_333_0.Png": 0.96875,
    "2018-04-26-12-11-01-667I1_333_128.Png": 0.985595703125,
    "2018-04-26-12-11-01-667I1_333_256.Png": 0.386474609375,
    "2018-04-26-12-11-01-667I1_333_512.Png": 0.774658203125,
    "2018-04-26-12-11-01-667I1_333_640.Png": 1.0,
    "2018-04-26-12-11-01-667I1_333_768.Png": 0.755615234375,
    "2018-04-26-12-11-01-667I1_461_0.Png": 0.91357421875,
    "2018-04-26-12-11-01-667I1_461_1024.Png": 0.259765625,
    "2018-04-26-12-11-01-667I1_461_128.Png": 1.0,
    "2018-04-26-12-11-01-667I1_461_256.Png": 0.99462890625,
    "2018-04-26-12-11-01-667I1_461_384.Png": 0.464111328125,
    "2018-04-26-12-11-01-667I1_461_512.Png": 0.938720703125,
    "2018-04-26-12-11-01-667I1_461_640.Png": 1.0,
    "2018-04-26-12-11-01-667I1_461_768.Png": 1.0,
    "2018-04-26-12-11-01-667I1_461_896.Png": 0.51806640625,
    "2018-04-26-12-11-01-667I1_589_0.Png": 0.563232421875,
    "2018-04-26-12-11-01-667I1_589_1024.Png": 0.68212890625,
    "2018-04-26-12-11-01-667I1_589_1152.Png": 0.88232421875,
    "2018-04-26-12-11-01-667I1_589_128.Png": 1.0,
    "2018-04-26-12-11-01-667I1_589_1280.Png": 0.353515625,
    "2018-04-26-12-11-01-667I1_589_256.Png": 1.0,
    "2018-04-26-12-11-01-667I1_589_384.Png": 0.62548828125,
    "2018-04-26-12-11-01-667I1_589_512.Png": 0.91845703125,
    "2018-04-26-12-11-01-667I1_589_640.Png": 1.0,
    "2018-04-26-12-11-01-667I1_589_768.Png": 1.0,
    "2018-04-26-12-11-01-667I1_589_896.Png": 0.996337890625,
    "2018-04-26-12-11-01-667I1_717_0.Png": 0.702880859375,
    "2018-04-26-12-11-01-667I1_717_1024.Png": 0.62353515625,
    "2018-04-26-12-11-01-667I1_717_1152.Png": 1.0,
    "2018-04-26-12-11-01-667I1_717_128.Png": 0.877685546875,
    "2018-04-26-12-11-01-667I1_717_1280.Png": 0.36083984375,
    "2018-04-26-12-11-01-667I1_717_256.Png": 1.0,
    "2018-04-26-12-11-01-667I1_717_384.Png": 1.0,
    "2018-04-26-12-11-01-667I1_717_512.Png": 1.0,
    "2018-04-26-12-11-01-667I1_717_640.Png": 1.0,
    "2018-04-26-12-11-01-667I1_717_768.Png": 1.0,
    "2018-04-26-12-11-01-667I1_717_896.Png": 1.0,
    "2018-04-26-12-11-01-667I1_845_0.Png": 0.9365234375,
    "2018-04-26-12-11-01-667I1_845_1024.Png": 0.404052734375,
    "2018-04-26-12-11-01-667I1_845_1152.Png": 0.70654296875,
    "2018-04-26-12-11-01-667I1_845_128.Png": 0.862548828125,
    "2018-04-26-12-11-01-667I1_845_1280.Png": 0.179443359375,
    "2018-04-26-12-11-01-667I1_845_256.Png": 1.0,
    "2018-04-26-12-11-01-667I1_845_384.Png": 1.0,
    "2018-04-26-12-11-01-667I1_845_512.Png": 1.0,
    "2018-04-26-12-11-01-667I1_845_640.Png": 1.0,
    "2018-04-26-12-11-01-667I1_845_768.Png": 1.0,
    "2018-04-26-12-11-01-667I1_845_896.Png": 1.0,
    "2018-04-26-12-11-01-667I1_973_0.Png": 0.96875,
    "2018-04-26-12-11-01-667I1_973_1024.Png": 0.674072265625,
    "2018-04-26-12-11-01-667I1_973_1152.Png": 0.3037109375,
    "2018-04-26-12-11-01-667I1_973_128.Png": 1.0,
    "2018-04-26-12-11-01-667I1_973_256.Png": 1.0,
    "2018-04-26-12-11-01-667I1_973_384.Png": 1.0,
    "2018-04-26-12-11-01-667I1_973_512.Png": 1.0,
    "2018-04-26-12-11-01-667I1_973_640.Png": 1.0,
    "2018-04-26-12-11-01-667I1_973_768.Png": 1.0,
    "2018-04-26-12-11-01-667I1_973_896.Png": 1.0,
    "2018-05-01-13-09-04-221I1_1067_1600.Png": 0.2099609375,
    "2018-05-01-13-09-04-221I1_1067_1728.Png": 1.0,
    "2018-05-01-13-09-04-221I1_1067_1856.Png": 1.0,
    "2018-05-01-13-09-04-221I1_1067_1984.Png": 1.0,
    "2018-05-01-13-09-04-221I1_1067_2112.Png": 1.0,
    "2018-05-01-13-09-04-221I1_1067_2240.Png": 1.0,
    "2018-05-01-13-09-04-221I1_1067_2368.Png": 1.0,
    "2018-05-01-13-09-04-221I1_1067_2496.Png": 1.0,
    "2018-05-01-13-09-04-221I1_1067_2624.Png": 0.9814453125,
    "2018-05-01-13-09-04-221I1_1195_1600.Png": 0.23974609375,
    "2018-05-01-13-09-04-221I1_1195_1728.Png": 1.0,
    "2018-05-01-13-09-04-221I1_1195_1856.Png": 1.0,
    "2018-05-01-13-09-04-221I1_1195_1984.Png": 1.0,
    "2018-05-01-13-09-04-221I1_1195_2112.Png": 1.0,
    "2018-05-01-13-09-04-221I1_1195_2240.Png": 1.0,
    "2018-05-01-13-09-04-221I1_1195_2368.Png": 1.0,
    "2018-05-01-13-09-04-221I1_1195_2496.Png": 0.980712890625,
    "2018-05-01-13-09-04-221I1_1195_2624.Png": 0.4609375,
    "2018-05-01-13-09-04-221I1_1323_1728.Png": 0.884765625,
    "2018-05-01-13-09-04-221I1_1323_1856.Png": 1.0,
    "2018-05-01-13-09-04-221I1_1323_1984.Png": 1.0,
    "2018-05-01-13-09-04-221I1_1323_2112.Png": 1.0,
    "2018-05-01-13-09-04-221I1_1323_2240.Png": 1.0,
    "2018-05-01-13-09-04-221I1_1323_2368.Png": 1.0,
    "2018-05-01-13-09-04-221I1_1323_2496.Png": 0.869873046875,
    "2018-05-01-13-09-04-221I1_1323_2624.Png": 0.24169921875,
    "2018-05-01-13-09-04-221I1_1451_1472.Png": 0.128662109375,
    "2018-05-01-13-09-04-221I1_1451_1600.Png": 0.832763671875,
    "2018-05-01-13-09-04-221I1_1451_1728.Png": 0.908935546875,
    "2018-05-01-13-09-04-221I1_1451_1856.Png": 1.0,
    "2018-05-01-13-09-04-221I1_1451_1984.Png": 1.0,
    "2018-05-01-13-09-04-221I1_1451_2112.Png": 1.0,
    "2018-05-01-13-09-04-221I1_1451_2240.Png": 1.0,
    "2018-05-01-13-09-04-221I1_1451_2368.Png": 1.0,
    "2018-05-01-13-09-04-221I1_1451_2496.Png": 0.45947265625,
    "2018-05-01-13-09-04-221I1_1579_1600.Png": 0.342529296875,
    "2018-05-01-13-09-04-221I1_1579_1728.Png": 0.732666015625,
    "2018-05-01-13-09-04-221I1_1579_1856.Png": 0.9462890625,
    "2018-05-01-13-09-04-221I1_1579_1984.Png": 1.0,
    "2018-05-01-13-09-04-221I1_1579_2112.Png": 0.97705078125,
    "2018-05-01-13-09-04-221I1_1579_2240.Png": 1.0,
    "2018-05-01-13-09-04-221I1_1579_2368.Png": 0.9658203125,
    "2018-05-01-13-09-04-221I1_1579_2496.Png": 0.533935546875,
    "2018-05-01-13-09-04-221I1_1707_1600.Png": 0.583740234375,
    "2018-05-01-13-09-04-221I1_1707_1728.Png": 1.0,
    "2018-05-01-13-09-04-221I1_1707_1856.Png": 1.0,
    "2018-05-01-13-09-04-221I1_1707_1984.Png": 0.451171875,
    "2018-05-01-13-09-04-221I1_1707_2112.Png": 0.41650390625,
    "2018-05-01-13-09-04-221I1_1707_2240.Png": 0.66650390625,
    "2018-05-01-13-09-04-221I1_1707_2368.Png": 0.173828125,
    "2018-05-01-13-09-04-221I1_171_2240.Png": 0.261474609375,
    "2018-05-01-13-09-04-221I1_171_2368.Png": 0.5791015625,
    "2018-05-01-13-09-04-221I1_171_2496.Png": 0.503173828125,
    "2018-05-01-13-09-04-221I1_1835_1728.Png": 0.3017578125,
    "2018-05-01-13-09-04-221I1_1835_1856.Png": 0.6845703125,
    "2018-05-01-13-09-04-221I1_1835_1984.Png": 0.2626953125,
    "2018-05-01-13-09-04-221I1_1835_2240.Png": 0.11181640625,
    "2018-05-01-13-09-04-221I1_299_1600.Png": 0.141845703125,
    "2018-05-01-13-09-04-221I1_299_1728.Png": 0.945556640625,
    "2018-05-01-13-09-04-221I1_299_1856.Png": 0.703125,
    "2018-05-01-13-09-04-221I1_299_2240.Png": 0.930419921875,
    "2018-05-01-13-09-04-221I1_299_2368.Png": 1.0,
    "2018-05-01-13-09-04-221I1_299_2496.Png": 0.737548828125,
    "2018-05-01-13-09-04-221I1_427_1728.Png": 0.95556640625,
    "2018-05-01-13-09-04-221I1_427_1856.Png": 0.9912109375,
    "2018-05-01-13-09-04-221I1_427_1984.Png": 0.44140625,
    "2018-05-01-13-09-04-221I1_427_2112.Png": 0.387939453125,
    "2018-05-01-13-09-04-221I1_427_2240.Png": 0.99072265625,
    "2018-05-01-13-09-04-221I1_427_2368.Png": 1.0,
    "2018-05-01-13-09-04-221I1_427_2496.Png": 0.97021484375,
    "2018-05-01-13-09-04-221I1_427_2624.Png": 0.4921875,
    "2018-05-01-13-09-04-221I1_555_1600.Png": 0.146240234375,
    "2018-05-01-13-09-04-221I1_555_1728.Png": 0.73974609375,
    "2018-05-01-13-09-04-221I1_555_1856.Png": 0.8779296875,
    "2018-05-01-13-09-04-221I1_555_1984.Png": 0.885009765625,
    "2018-05-01-13-09-04-221I1_555_2112.Png": 0.671142578125,
    "2018-05-01-13-09-04-221I1_555_2240.Png": 1.0,
    "2018-05-01-13-09-04-221I1_555_2368.Png": 1.0,
    "2018-05-01-13-09-04-221I1_555_2496.Png": 1.0,
    "2018-05-01-13-09-04-221I1_555_2624.Png": 1.0,
    "2018-05-01-13-09-04-221I1_683_1600.Png": 0.882568359375,
    "2018-05-01-13-09-04-221I1_683_1728.Png": 0.99609375,
    "2018-05-01-13-09-04-221I1_683_1856.Png": 1.0,
    "2018-05-01-13-09-04-221I1_683_1984.Png": 0.986083984375,
    "2018-05-01-13-09-04-221I1_683_2112.Png": 0.98095703125,
    "2018-05-01-13-09-04-221I1_683_2240.Png": 1.0,
    "2018-05-01-13-09-04-221I1_683_2368.Png": 1.0,
    "2018-05-01-13-09-04-221I1_683_2496.Png": 1.0,
    "2018-05-01-13-09-04-221I1_683_2624.Png": 1.0,
    "2018-05-01-13-09-04-221I1_811_1600.Png": 0.796875,
    "2018-05-01-13-09-04-221I1_811_1728.Png": 1.0,
    "2018-05-01-13-09-04-221I1_811_1856.Png": 1.0,
    "2018-05-01-13-09-04-221I1_811_1984.Png": 1.0,
    "2018-05-01-13-09-04-221I1_811_2112.Png": 1.0,
    "2018-05-01-13-09-04-221I1_811_2240.Png": 1.0,
    "2018-05-01-13-09-04-221I1_811_2368.Png": 1.0,
    "2018-05-01-13-09-04-221I1_811_2496.Png": 1.0,
    "2018-05-01-13-09-04-221I1_811_2624.Png": 1.0,
    "2018-05-01-13-09-04-221I1_939_1600.Png": 0.49951171875,
    "2018-05-01-13-09-04-221I1_939_1728.Png": 1.0,
    "2018-05-01-13-09-04-221I1_939_1856.Png": 1.0,
    "2018-05-01-13-09-04-221I1_939_1984.Png": 1.0,
    "2018-05-01-13-09-04-221I1_939_2112.Png": 1.0,
    "2018-05-01-13-09-04-221I1_939_2240.Png": 1.0,
    "2018-05-01-13-09-04-221I1_939_2368.Png": 1.0,
    "2018-05-01-13-09-04-221I1_939_2496.Png": 1.0,
    "2018-05-01-13-09-04-221I1_939_2624.Png": 1.0,
    "2018-05-02-10-11-05-288I1_1055_1600.Png": 0.365966796875,
    "2018-05-02-10-11-05-288I1_1055_1728.Png": 1.0,
    "2018-05-02-10-11-05-288I1_1055_1856.Png": 1.0,
    "2018-05-02-10-11-05-288I1_1055_1984.Png": 1.0,
    "2018-05-02-10-11-05-288I1_1055_2112.Png": 1.0,
    "2018-05-02-10-11-05-288I1_1055_2240.Png": 1.0,
    "2018-05-02-10-11-05-288I1_1055_2368.Png": 1.0,
    "2018-05-02-10-11-05-288I1_1055_2496.Png": 0.9794921875,
    "2018-05-02-10-11-05-288I1_1055_2624.Png": 0.292236328125,
    "2018-05-02-10-11-05-288I1_1183_1600.Png": 0.37744140625,
    "2018-05-02-10-11-05-288I1_1183_1728.Png": 1.0,
    "2018-05-02-10-11-05-288I1_1183_1856.Png": 1.0,
    "2018-05-02-10-11-05-288I1_1183_1984.Png": 1.0,
    "2018-05-02-10-11-05-288I1_1183_2112.Png": 1.0,
    "2018-05-02-10-11-05-288I1_1183_2240.Png": 1.0,
    "2018-05-02-10-11-05-288I1_1183_2368.Png": 1.0,
    "2018-05-02-10-11-05-288I1_1183_2496.Png": 0.85888671875,
    "2018-05-02-10-11-05-288I1_1311_1600.Png": 0.252685546875,
    "2018-05-02-10-11-05-288I1_1311_1728.Png": 1.0,
    "2018-05-02-10-11-05-288I1_1311_1856.Png": 1.0,
    "2018-05-02-10-11-05-288I1_1311_1984.Png": 1.0,
    "2018-05-02-10-11-05-288I1_1311_2112.Png": 1.0,
    "2018-05-02-10-11-05-288I1_1311_2240.Png": 1.0,
    "2018-05-02-10-11-05-288I1_1311_2368.Png": 1.0,
    "2018-05-02-10-11-05-288I1_1311_2496.Png": 0.90966796875,
    "2018-05-02-10-11-05-288I1_1311_2624.Png": 0.44091796875,
    "2018-05-02-10-11-05-288I1_1439_1472.Png": 0.1650390625,
    "2018-05-02-10-11-05-288I1_1439_1600.Png": 0.942138671875,
    "2018-05-02-10-11-05-288I1_1439_1728.Png": 1.0,
    "2018-05-02-10-11-05-288I1_1439_1856.Png": 1.0,
    "2018-05-02-10-11-05-288I1_1439_1984.Png": 1.0,
    "2018-05-02-10-11-05-288I1_1439_2112.Png": 1.0,
    "2018-05-02-10-11-05-288I1_1439_2240.Png": 1.0,
    "2018-05-02-10-11-05-288I1_1439_2368.Png": 1.0,
    "2018-05-02-10-11-05-288I1_1439_2496.Png": 0.5458984375,
    "2018-05-02-10-11-05-288I1_1439_2624.Png": 0.11474609375,
    "2018-05-02-10-11-05-288I1_1567_1472.Png": 0.1728515625,
    "2018-05-02-10-11-05-288I1_1567_1600.Png": 0.465576171875,
    "2018-05-02-10-11-05-288I1_1567_1728.Png": 0.659423828125,
    "2018-05-02-10-11-05-288I1_1567_1856.Png": 0.92822265625,
    "2018-05-02-10-11-05-288I1_1567_1984.Png": 1.0,
    "2018-05-02-10-11-05-288I1_1567_2112.Png": 1.0,
    "2018-05-02-10-11-05-288I1_1567_2240.Png": 1.0,
    "2018-05-02-10-11-05-288I1_1567_2368.Png": 1.0,
    "2018-05-02-10-11-05-288I1_1567_2496.Png": 0.491455078125,
    "2018-05-02-10-11-05-288I1_159_2240.Png": 0.505126953125,
    "2018-05-02-10-11-05-288I1_159_2368.Png": 0.6865234375,
    "2018-05-02-10-11-05-288I1_159_2496.Png": 0.70703125,
    "2018-05-02-10-11-05-288I1_1695_1600.Png": 0.30859375,
    "2018-05-02-10-11-05-288I1_1695_1728.Png": 0.822998046875,
    "2018-05-02-10-11-05-288I1_1695_1856.Png": 0.77978515625,
    "2018-05-02-10-11-05-288I1_1695_1984.Png": 0.552734375,
    "2018-05-02-10-11-05-288I1_1695_2112.Png": 0.486328125,
    "2018-05-02-10-11-05-288I1_1695_2240.Png": 0.724365234375,
    "2018-05-02-10-11-05-288I1_1695_2368.Png": 0.3681640625,
    "2018-05-02-10-11-05-288I1_1695_2496.Png": 0.231201171875,
    "2018-05-02-10-11-05-288I1_1823_1728.Png": 0.3232421875,
    "2018-05-02-10-11-05-288I1_1823_1856.Png": 0.7080078125,
    "2018-05-02-10-11-05-288I1_1823_1984.Png": 0.162109375,
    "2018-05-02-10-11-05-288I1_1823_2240.Png": 0.146728515625,
    "2018-05-02-10-11-05-288I1_287_1600.Png": 0.296875,
    "2018-05-02-10-11-05-288I1_287_1728.Png": 0.97900390625,
    "2018-05-02-10-11-05-288I1_287_1856.Png": 0.88916015625,
    "2018-05-02-10-11-05-288I1_287_2112.Png": 0.12158203125,
    "2018-05-02-10-11-05-288I1_287_2240.Png": 0.992919921875,
    "2018-05-02-10-11-05-288I1_287_2368.Png": 1.0,
    "2018-05-02-10-11-05-288I1_287_2496.Png": 0.698486328125,
    "2018-05-02-10-11-05-288I1_415_1600.Png": 0.228515625,
    "2018-05-02-10-11-05-288I1_415_1728.Png": 0.999267578125,
    "2018-05-02-10-11-05-288I1_415_1856.Png": 1.0,
    "2018-05-02-10-11-05-288I1_415_1984.Png": 0.62060546875,
    "2018-05-02-10-11-05-288I1_415_2112.Png": 0.478515625,
    "2018-05-02-10-11-05-288I1_415_2240.Png": 1.0,
    "2018-05-02-10-11-05-288I1_415_2368.Png": 1.0,
    "2018-05-02-10-11-05-288I1_415_2496.Png": 0.944091796875,
    "2018-05-02-10-11-05-288I1_415_2624.Png": 0.2861328125,
    "2018-05-02-10-11-05-288I1_543_1600.Png": 0.23486328125,
    "2018-05-02-10-11-05-288I1_543_1728.Png": 0.896240234375,
    "2018-05-02-10-11-05-288I1_543_1856.Png": 1.0,
    "2018-05-02-10-11-05-288I1_543_1984.Png": 0.859375,
    "2018-05-02-10-11-05-288I1_543_2112.Png": 0.79443359375,
    "2018-05-02-10-11-05-288I1_543_2240.Png": 1.0,
    "2018-05-02-10-11-05-288I1_543_2368.Png": 1.0,
    "2018-05-02-10-11-05-288I1_543_2496.Png": 1.0,
    "2018-05-02-10-11-05-288I1_543_2624.Png": 1.0,
    "2018-05-02-10-11-05-288I1_671_1600.Png": 0.97021484375,
    "2018-05-02-10-11-05-288I1_671_1728.Png": 1.0,
    "2018-05-02-10-11-05-288I1_671_1856.Png": 1.0,
    "2018-05-02-10-11-05-288I1_671_1984.Png": 1.0,
    "2018-05-02-10-11-05-288I1_671_2112.Png": 1.0,
    "2018-05-02-10-11-05-288I1_671_2240.Png": 1.0,
    "2018-05-02-10-11-05-288I1_671_2368.Png": 1.0,
    "2018-05-02-10-11-05-288I1_671_2496.Png": 1.0,
    "2018-05-02-10-11-05-288I1_671_2624.Png": 0.9248046875,
    "2018-05-02-10-11-05-288I1_799_1600.Png": 0.93896484375,
    "2018-05-02-10-11-05-288I1_799_1728.Png": 1.0,
    "2018-05-02-10-11-05-288I1_799_1856.Png": 1.0,
    "2018-05-02-10-11-05-288I1_799_1984.Png": 1.0,
    "2018-05-02-10-11-05-288I1_799_2112.Png": 1.0,
    "2018-05-02-10-11-05-288I1_799_2240.Png": 1.0,
    "2018-05-02-10-11-05-288I1_799_2368.Png": 1.0,
    "2018-05-02-10-11-05-288I1_799_2496.Png": 1.0,
    "2018-05-02-10-11-05-288I1_799_2624.Png": 0.4443359375,
    "2018-05-02-10-11-05-288I1_927_1600.Png": 0.738037109375,
    "2018-05-02-10-11-05-288I1_927_1728.Png": 1.0,
    "2018-05-02-10-11-05-288I1_927_1856.Png": 1.0,
    "2018-05-02-10-11-05-288I1_927_1984.Png": 1.0,
    "2018-05-02-10-11-05-288I1_927_2112.Png": 1.0,
    "2018-05-02-10-11-05-288I1_927_2240.Png": 1.0,
    "2018-05-02-10-11-05-288I1_927_2368.Png": 1.0,
    "2018-05-02-10-11-05-288I1_927_2496.Png": 1.0,
    "2018-05-02-10-11-05-288I1_927_2624.Png": 0.552734375,
    "2018-05-06-02-43-46-226I1_1052_0.Png": 0.7880859375,
    "2018-05-06-02-43-46-226I1_1052_1024.Png": 0.6640625,
    "2018-05-06-02-43-46-226I1_1052_128.Png": 1.0,
    "2018-05-06-02-43-46-226I1_1052_256.Png": 1.0,
    "2018-05-06-02-43-46-226I1_1052_384.Png": 0.955078125,
    "2018-05-06-02-43-46-226I1_1052_512.Png": 1.0,
    "2018-05-06-02-43-46-226I1_1052_640.Png": 0.98046875,
    "2018-05-06-02-43-46-226I1_1052_768.Png": 0.984375,
    "2018-05-06-02-43-46-226I1_1052_896.Png": 0.9541015625,
    "2018-05-06-02-43-46-226I1_1180_0.Png": 0.96484375,
    "2018-05-06-02-43-46-226I1_1180_1024.Png": 0.2041015625,
    "2018-05-06-02-43-46-226I1_1180_128.Png": 0.857421875,
    "2018-05-06-02-43-46-226I1_1180_256.Png": 1.0,
    "2018-05-06-02-43-46-226I1_1180_384.Png": 0.9609375,
    "2018-05-06-02-43-46-226I1_1180_512.Png": 0.89453125,
    "2018-05-06-02-43-46-226I1_1180_640.Png": 0.984375,
    "2018-05-06-02-43-46-226I1_1180_768.Png": 0.9873046875,
    "2018-05-06-02-43-46-226I1_1180_896.Png": 0.849609375,
    "2018-05-06-02-43-46-226I1_1308_0.Png": 0.94140625,
    "2018-05-06-02-43-46-226I1_1308_128.Png": 0.8759765625,
    "2018-05-06-02-43-46-226I1_1308_256.Png": 1.0,
    "2018-05-06-02-43-46-226I1_1308_384.Png": 1.0,
    "2018-05-06-02-43-46-226I1_1308_512.Png": 0.9921875,
    "2018-05-06-02-43-46-226I1_1308_640.Png": 1.0,
    "2018-05-06-02-43-46-226I1_1308_768.Png": 1.0,
    "2018-05-06-02-43-46-226I1_1308_896.Png": 0.818359375,
    "2018-05-06-02-43-46-226I1_1436_0.Png": 0.82421875,
    "2018-05-06-02-43-46-226I1_1436_128.Png": 1.0,
    "2018-05-06-02-43-46-226I1_1436_256.Png": 1.0,
    "2018-05-06-02-43-46-226I1_1436_384.Png": 1.0,
    "2018-05-06-02-43-46-226I1_1436_512.Png": 1.0,
    "2018-05-06-02-43-46-226I1_1436_640.Png": 1.0,
    "2018-05-06-02-43-46-226I1_1436_768.Png": 1.0,
    "2018-05-06-02-43-46-226I1_1436_896.Png": 0.4892578125,
    "2018-05-06-02-43-46-226I1_1564_0.Png": 0.6865234375,
    "2018-05-06-02-43-46-226I1_1564_128.Png": 1.0,
    "2018-05-06-02-43-46-226I1_1564_256.Png": 1.0,
    "2018-05-06-02-43-46-226I1_1564_384.Png": 1.0,
    "2018-05-06-02-43-46-226I1_1564_512.Png": 1.0,
    "2018-05-06-02-43-46-226I1_1564_640.Png": 1.0,
    "2018-05-06-02-43-46-226I1_1564_768.Png": 0.958984375,
    "2018-05-06-02-43-46-226I1_1564_896.Png": 0.6572265625,
    "2018-05-06-02-43-46-226I1_156_384.Png": 0.1376953125,
    "2018-05-06-02-43-46-226I1_156_512.Png": 0.263671875,
    "2018-05-06-02-43-46-226I1_156_640.Png": 0.259765625,
    "2018-05-06-02-43-46-226I1_1692_0.Png": 0.8798828125,
    "2018-05-06-02-43-46-226I1_1692_128.Png": 0.7734375,
    "2018-05-06-02-43-46-226I1_1692_256.Png": 1.0,
    "2018-05-06-02-43-46-226I1_1692_384.Png": 1.0,
    "2018-05-06-02-43-46-226I1_1692_512.Png": 1.0,
    "2018-05-06-02-43-46-226I1_1692_640.Png": 0.931640625,
    "2018-05-06-02-43-46-226I1_1692_768.Png": 0.716796875,
    "2018-05-06-02-43-46-226I1_1820_0.Png": 0.236328125,
    "2018-05-06-02-43-46-226I1_1820_128.Png": 0.7529296875,
    "2018-05-06-02-43-46-226I1_1820_256.Png": 0.81640625,
    "2018-05-06-02-43-46-226I1_1820_384.Png": 0.853515625,
    "2018-05-06-02-43-46-226I1_1820_512.Png": 0.5224609375,
    "2018-05-06-02-43-46-226I1_1820_640.Png": 0.1708984375,
    "2018-05-06-02-43-46-226I1_1820_768.Png": 0.29296875,
    "2018-05-06-02-43-46-226I1_1948_0.Png": 0.912109375,
    "2018-05-06-02-43-46-226I1_1948_128.Png": 0.9169921875,
    "2018-05-06-02-43-46-226I1_1948_256.Png": 1.0,
    "2018-05-06-02-43-46-226I1_1948_384.Png": 0.6435546875,
    "2018-05-06-02-43-46-226I1_2076_0.Png": 0.5751953125,
    "2018-05-06-02-43-46-226I1_2076_128.Png": 0.650390625,
    "2018-05-06-02-43-46-226I1_2076_256.Png": 0.7255859375,
    "2018-05-06-02-43-46-226I1_2076_384.Png": 0.337890625,
    "2018-05-06-02-43-46-226I1_284_0.Png": 0.64453125,
    "2018-05-06-02-43-46-226I1_284_384.Png": 0.5810546875,
    "2018-05-06-02-43-46-226I1_284_512.Png": 0.9970703125,
    "2018-05-06-02-43-46-226I1_284_640.Png": 0.79296875,
    "2018-05-06-02-43-46-226I1_412_0.Png": 0.900390625,
    "2018-05-06-02-43-46-226I1_412_128.Png": 0.65625,
    "2018-05-06-02-43-46-226I1_412_256.Png": 0.1142578125,
    "2018-05-06-02-43-46-226I1_412_384.Png": 0.5302734375,
    "2018-05-06-02-43-46-226I1_412_512.Png": 0.9853515625,
    "2018-05-06-02-43-46-226I1_412_640.Png": 0.9755859375,
    "2018-05-06-02-43-46-226I1_412_768.Png": 0.3017578125,
    "2018-05-06-02-43-46-226I1_412_896.Png": 0.1083984375,
    "2018-05-06-02-43-46-226I1_540_0.Png": 0.9765625,
    "2018-05-06-02-43-46-226I1_540_1024.Png": 0.513671875,
    "2018-05-06-02-43-46-226I1_540_1152.Png": 0.1865234375,
    "2018-05-06-02-43-46-226I1_540_128.Png": 0.89453125,
    "2018-05-06-02-43-46-226I1_540_256.Png": 0.2568359375,
    "2018-05-06-02-43-46-226I1_540_384.Png": 0.62890625,
    "2018-05-06-02-43-46-226I1_540_512.Png": 0.9912109375,
    "2018-05-06-02-43-46-226I1_540_640.Png": 0.9775390625,
    "2018-05-06-02-43-46-226I1_540_768.Png": 0.9609375,
    "2018-05-06-02-43-46-226I1_540_896.Png": 0.7275390625,
    "2018-05-06-02-43-46-226I1_668_0.Png": 0.970703125,
    "2018-05-06-02-43-46-226I1_668_1024.Png": 1.0,
    "2018-05-06-02-43-46-226I1_668_1152.Png": 0.51171875,
    "2018-05-06-02-43-46-226I1_668_128.Png": 0.904296875,
    "2018-05-06-02-43-46-226I1_668_256.Png": 0.869140625,
    "2018-05-06-02-43-46-226I1_668_384.Png": 0.8720703125,
    "2018-05-06-02-43-46-226I1_668_512.Png": 1.0,
    "2018-05-06-02-43-46-226I1_668_640.Png": 1.0,
    "2018-05-06-02-43-46-226I1_668_768.Png": 1.0,
    "2018-05-06-02-43-46-226I1_668_896.Png": 0.9716796875,
    "2018-05-06-02-43-46-226I1_796_0.Png": 0.748046875,
    "2018-05-06-02-43-46-226I1_796_1024.Png": 0.9580078125,
    "2018-05-06-02-43-46-226I1_796_1152.Png": 0.35546875,
    "2018-05-06-02-43-46-226I1_796_128.Png": 0.9921875,
    "2018-05-06-02-43-46-226I1_796_256.Png": 1.0,
    "2018-05-06-02-43-46-226I1_796_384.Png": 1.0,
    "2018-05-06-02-43-46-226I1_796_512.Png": 0.986328125,
    "2018-05-06-02-43-46-226I1_796_640.Png": 1.0,
    "2018-05-06-02-43-46-226I1_796_768.Png": 1.0,
    "2018-05-06-02-43-46-226I1_796_896.Png": 0.8818359375,
    "2018-05-06-02-43-46-226I1_924_0.Png": 0.814453125,
    "2018-05-06-02-43-46-226I1_924_1024.Png": 0.7880859375,
    "2018-05-06-02-43-46-226I1_924_1152.Png": 0.2119140625,
    "2018-05-06-02-43-46-226I1_924_128.Png": 1.0,
    "2018-05-06-02-43-46-226I1_924_256.Png": 1.0,
    "2018-05-06-02-43-46-226I1_924_384.Png": 1.0,
    "2018-05-06-02-43-46-226I1_924_512.Png": 1.0,
    "2018-05-06-02-43-46-226I1_924_640.Png": 1.0,
    "2018-05-06-02-43-46-226I1_924_768.Png": 1.0,
    "2018-05-06-02-43-46-226I1_924_896.Png": 0.89453125,
    "2018-05-07-06-43-47-612I1_1063_1600.Png": 0.99462890625,
    "2018-05-07-06-43-47-612I1_1063_1728.Png": 1.0,
    "2018-05-07-06-43-47-612I1_1063_1856.Png": 1.0,
    "2018-05-07-06-43-47-612I1_1063_1984.Png": 0.5966796875,
    "2018-05-07-06-43-47-612I1_1063_2240.Png": 0.956787109375,
    "2018-05-07-06-43-47-612I1_1063_2368.Png": 1.0,
    "2018-05-07-06-43-47-612I1_1063_2496.Png": 1.0,
    "2018-05-07-06-43-47-612I1_1063_2624.Png": 0.8984375,
    "2018-05-07-06-43-47-612I1_1191_1472.Png": 0.106201171875,
    "2018-05-07-06-43-47-612I1_1191_1600.Png": 0.98583984375,
    "2018-05-07-06-43-47-612I1_1191_1728.Png": 1.0,
    "2018-05-07-06-43-47-612I1_1191_1856.Png": 0.912353515625,
    "2018-05-07-06-43-47-612I1_1191_1984.Png": 0.408935546875,
    "2018-05-07-06-43-47-612I1_1191_2112.Png": 0.85498046875,
    "2018-05-07-06-43-47-612I1_1191_2240.Png": 1.0,
    "2018-05-07-06-43-47-612I1_1191_2368.Png": 1.0,
    "2018-05-07-06-43-47-612I1_1191_2496.Png": 0.79931640625,
    "2018-05-07-06-43-47-612I1_1319_1600.Png": 0.8974609375,
    "2018-05-07-06-43-47-612I1_1319_1728.Png": 1.0,
    "2018-05-07-06-43-47-612I1_1319_1856.Png": 0.967529296875,
    "2018-05-07-06-43-47-612I1_1319_1984.Png": 0.994384765625,
    "2018-05-07-06-43-47-612I1_1319_2112.Png": 1.0,
    "2018-05-07-06-43-47-612I1_1319_2240.Png": 1.0,
    "2018-05-07-06-43-47-612I1_1319_2368.Png": 1.0,
    "2018-05-07-06-43-47-612I1_1319_2496.Png": 0.542236328125,
    "2018-05-07-06-43-47-612I1_1447_1472.Png": 0.806396484375,
    "2018-05-07-06-43-47-612I1_1447_1600.Png": 1.0,
    "2018-05-07-06-43-47-612I1_1447_1728.Png": 1.0,
    "2018-05-07-06-43-47-612I1_1447_1856.Png": 1.0,
    "2018-05-07-06-43-47-612I1_1447_1984.Png": 1.0,
    "2018-05-07-06-43-47-612I1_1447_2112.Png": 1.0,
    "2018-05-07-06-43-47-612I1_1447_2240.Png": 1.0,
    "2018-05-07-06-43-47-612I1_1447_2368.Png": 0.761474609375,
    "2018-05-07-06-43-47-612I1_1575_1472.Png": 0.3984375,
    "2018-05-07-06-43-47-612I1_1575_1600.Png": 0.771484375,
    "2018-05-07-06-43-47-612I1_1575_1728.Png": 0.908203125,
    "2018-05-07-06-43-47-612I1_1575_1856.Png": 1.0,
    "2018-05-07-06-43-47-612I1_1575_1984.Png": 1.0,
    "2018-05-07-06-43-47-612I1_1575_2112.Png": 0.98828125,
    "2018-05-07-06-43-47-612I1_1575_2240.Png": 0.97314453125,
    "2018-05-07-06-43-47-612I1_1575_2368.Png": 0.80029296875,
    "2018-05-07-06-43-47-612I1_167_1728.Png": 0.12060546875,
    "2018-05-07-06-43-47-612I1_167_2112.Png": 0.391357421875,
    "2018-05-07-06-43-47-612I1_167_2240.Png": 0.626953125,
    "2018-05-07-06-43-47-612I1_167_2368.Png": 0.58544921875,
    "2018-05-07-06-43-47-612I1_1703_1472.Png": 0.204833984375,
    "2018-05-07-06-43-47-612I1_1703_1600.Png": 0.9970703125,
    "2018-05-07-06-43-47-612I1_1703_1728.Png": 1.0,
    "2018-05-07-06-43-47-612I1_1703_1856.Png": 0.644775390625,
    "2018-05-07-06-43-47-612I1_1703_1984.Png": 0.43359375,
    "2018-05-07-06-43-47-612I1_1703_2112.Png": 0.51708984375,
    "2018-05-07-06-43-47-612I1_1703_2240.Png": 0.380859375,
    "2018-05-07-06-43-47-612I1_1831_1600.Png": 0.2724609375,
    "2018-05-07-06-43-47-612I1_1831_1728.Png": 0.671875,
    "2018-05-07-06-43-47-612I1_1831_1856.Png": 0.466552734375,
    "2018-05-07-06-43-47-612I1_295_1600.Png": 0.97021484375,
    "2018-05-07-06-43-47-612I1_295_1728.Png": 0.97802734375,
    "2018-05-07-06-43-47-612I1_295_1856.Png": 0.113037109375,
    "2018-05-07-06-43-47-612I1_295_2112.Png": 0.88720703125,
    "2018-05-07-06-43-47-612I1_295_2240.Png": 1.0,
    "2018-05-07-06-43-47-612I1_295_2368.Png": 0.752197265625,
    "2018-05-07-06-43-47-612I1_423_1600.Png": 0.783935546875,
    "2018-05-07-06-43-47-612I1_423_1728.Png": 0.8544921875,
    "2018-05-07-06-43-47-612I1_423_1856.Png": 0.831298828125,
    "2018-05-07-06-43-47-612I1_423_1984.Png": 0.35791015625,
    "2018-05-07-06-43-47-612I1_423_2112.Png": 0.981201171875,
    "2018-05-07-06-43-47-612I1_423_2240.Png": 1.0,
    "2018-05-07-06-43-47-612I1_423_2368.Png": 0.993408203125,
    "2018-05-07-06-43-47-612I1_423_2496.Png": 0.6005859375,
    "2018-05-07-06-43-47-612I1_551_1472.Png": 0.193115234375,
    "2018-05-07-06-43-47-612I1_551_1600.Png": 0.625244140625,
    "2018-05-07-06-43-47-612I1_551_1728.Png": 0.994140625,
    "2018-05-07-06-43-47-612I1_551_1856.Png": 1.0,
    "2018-05-07-06-43-47-612I1_551_1984.Png": 0.74560546875,
    "2018-05-07-06-43-47-612I1_551_2112.Png": 1.0,
    "2018-05-07-06-43-47-612I1_551_2240.Png": 1.0,
    "2018-05-07-06-43-47-612I1_551_2368.Png": 1.0,
    "2018-05-07-06-43-47-612I1_551_2496.Png": 1.0,
    "2018-05-07-06-43-47-612I1_551_2624.Png": 0.860595703125,
    "2018-05-07-06-43-47-612I1_679_1472.Png": 0.726318359375,
    "2018-05-07-06-43-47-612I1_679_1600.Png": 1.0,
    "2018-05-07-06-43-47-612I1_679_1728.Png": 1.0,
    "2018-05-07-06-43-47-612I1_679_1856.Png": 1.0,
    "2018-05-07-06-43-47-612I1_679_1984.Png": 1.0,
    "2018-05-07-06-43-47-612I1_679_2112.Png": 1.0,
    "2018-05-07-06-43-47-612I1_679_2240.Png": 1.0,
    "2018-05-07-06-43-47-612I1_679_2368.Png": 1.0,
    "2018-05-07-06-43-47-612I1_679_2496.Png": 1.0,
    "2018-05-07-06-43-47-612I1_679_2624.Png": 1.0,
    "2018-05-07-06-43-47-612I1_807_1472.Png": 0.660888671875,
    "2018-05-07-06-43-47-612I1_807_1600.Png": 1.0,
    "2018-05-07-06-43-47-612I1_807_1728.Png": 1.0,
    "2018-05-07-06-43-47-612I1_807_1856.Png": 1.0,
    "2018-05-07-06-43-47-612I1_807_1984.Png": 1.0,
    "2018-05-07-06-43-47-612I1_807_2112.Png": 1.0,
    "2018-05-07-06-43-47-612I1_807_2240.Png": 1.0,
    "2018-05-07-06-43-47-612I1_807_2368.Png": 1.0,
    "2018-05-07-06-43-47-612I1_807_2496.Png": 1.0,
    "2018-05-07-06-43-47-612I1_807_2624.Png": 1.0,
    "2018-05-07-06-43-47-612I1_935_1472.Png": 0.431884765625,
    "2018-05-07-06-43-47-612I1_935_1600.Png": 1.0,
    "2018-05-07-06-43-47-612I1_935_1728.Png": 1.0,
    "2018-05-07-06-43-47-612I1_935_1856.Png": 1.0,
    "2018-05-07-06-43-47-612I1_935_1984.Png": 1.0,
    "2018-05-07-06-43-47-612I1_935_2112.Png": 0.72509765625,
    "2018-05-07-06-43-47-612I1_935_2240.Png": 0.835205078125,
    "2018-05-07-06-43-47-612I1_935_2368.Png": 1.0,
    "2018-05-07-06-43-47-612I1_935_2496.Png": 1.0,
    "2018-05-07-06-43-47-612I1_935_2624.Png": 1.0,
    "2018-05-10-04-45-51-043I1_1065_1600.Png": 1.0,
    "2018-05-10-04-45-51-043I1_1065_1728.Png": 1.0,
    "2018-05-10-04-45-51-043I1_1065_1856.Png": 1.0,
    "2018-05-10-04-45-51-043I1_1065_1984.Png": 1.0,
    "2018-05-10-04-45-51-043I1_1065_2112.Png": 1.0,
    "2018-05-10-04-45-51-043I1_1065_2240.Png": 1.0,
    "2018-05-10-04-45-51-043I1_1065_2368.Png": 1.0,
    "2018-05-10-04-45-51-043I1_1065_2496.Png": 0.53076171875,
    "2018-05-10-04-45-51-043I1_1193_1472.Png": 0.123046875,
    "2018-05-10-04-45-51-043I1_1193_1600.Png": 0.9970703125,
    "2018-05-10-04-45-51-043I1_1193_1728.Png": 1.0,
    "2018-05-10-04-45-51-043I1_1193_1856.Png": 1.0,
    "2018-05-10-04-45-51-043I1_1193_1984.Png": 1.0,
    "2018-05-10-04-45-51-043I1_1193_2112.Png": 1.0,
    "2018-05-10-04-45-51-043I1_1193_2240.Png": 1.0,
    "2018-05-10-04-45-51-043I1_1193_2368.Png": 0.892333984375,
    "2018-05-10-04-45-51-043I1_1193_2496.Png": 0.181640625,
    "2018-05-10-04-45-51-043I1_1321_1472.Png": 0.128662109375,
    "2018-05-10-04-45-51-043I1_1321_1600.Png": 0.95703125,
    "2018-05-10-04-45-51-043I1_1321_1728.Png": 1.0,
    "2018-05-10-04-45-51-043I1_1321_1856.Png": 1.0,
    "2018-05-10-04-45-51-043I1_1321_1984.Png": 1.0,
    "2018-05-10-04-45-51-043I1_1321_2112.Png": 1.0,
    "2018-05-10-04-45-51-043I1_1321_2240.Png": 0.990234375,
    "2018-05-10-04-45-51-043I1_1321_2368.Png": 0.966064453125,
    "2018-05-10-04-45-51-043I1_1321_2496.Png": 0.541015625,
    "2018-05-10-04-45-51-043I1_1449_1472.Png": 0.922119140625,
    "2018-05-10-04-45-51-043I1_1449_1600.Png": 1.0,
    "2018-05-10-04-45-51-043I1_1449_1728.Png": 1.0,
    "2018-05-10-04-45-51-043I1_1449_1856.Png": 1.0,
    "2018-05-10-04-45-51-043I1_1449_1984.Png": 1.0,
    "2018-05-10-04-45-51-043I1_1449_2112.Png": 1.0,
    "2018-05-10-04-45-51-043I1_1449_2240.Png": 1.0,
    "2018-05-10-04-45-51-043I1_1449_2368.Png": 0.549072265625,
    "2018-05-10-04-45-51-043I1_1577_1472.Png": 0.420654296875,
    "2018-05-10-04-45-51-043I1_1577_1600.Png": 0.770263671875,
    "2018-05-10-04-45-51-043I1_1577_1728.Png": 0.955078125,
    "2018-05-10-04-45-51-043I1_1577_1856.Png": 1.0,
    "2018-05-10-04-45-51-043I1_1577_1984.Png": 0.995849609375,
    "2018-05-10-04-45-51-043I1_1577_2112.Png": 0.95458984375,
    "2018-05-10-04-45-51-043I1_1577_2240.Png": 1.0,
    "2018-05-10-04-45-51-043I1_1577_2368.Png": 0.35986328125,
    "2018-05-10-04-45-51-043I1_169_1600.Png": 0.128173828125,
    "2018-05-10-04-45-51-043I1_169_1728.Png": 0.192626953125,
    "2018-05-10-04-45-51-043I1_169_2112.Png": 0.2998046875,
    "2018-05-10-04-45-51-043I1_169_2240.Png": 0.6640625,
    "2018-05-10-04-45-51-043I1_169_2368.Png": 0.680419921875,
    "2018-05-10-04-45-51-043I1_1705_1472.Png": 0.232666015625,
    "2018-05-10-04-45-51-043I1_1705_1600.Png": 0.976806640625,
    "2018-05-10-04-45-51-043I1_1705_1728.Png": 0.9951171875,
    "2018-05-10-04-45-51-043I1_1705_1856.Png": 0.677978515625,
    "2018-05-10-04-45-51-043I1_1705_1984.Png": 0.316650390625,
    "2018-05-10-04-45-51-043I1_1705_2112.Png": 0.4384765625,
    "2018-05-10-04-45-51-043I1_1705_2240.Png": 0.446533203125,
    "2018-05-10-04-45-51-043I1_1833_1600.Png": 0.21484375,
    "2018-05-10-04-45-51-043I1_1833_1728.Png": 0.69921875,
    "2018-05-10-04-45-51-043I1_1833_1856.Png": 0.407958984375,
    "2018-05-10-04-45-51-043I1_297_1472.Png": 0.137939453125,
    "2018-05-10-04-45-51-043I1_297_1600.Png": 0.995849609375,
    "2018-05-10-04-45-51-043I1_297_1728.Png": 0.980224609375,
    "2018-05-10-04-45-51-043I1_297_1856.Png": 0.10693359375,
    "2018-05-10-04-45-51-043I1_297_2112.Png": 0.932373046875,
    "2018-05-10-04-45-51-043I1_297_2240.Png": 1.0,
    "2018-05-10-04-45-51-043I1_297_2368.Png": 0.6572265625,
    "2018-05-10-04-45-51-043I1_425_1600.Png": 0.92529296875,
    "2018-05-10-04-45-51-043I1_425_1728.Png": 1.0,
    "2018-05-10-04-45-51-043I1_425_1856.Png": 0.81884765625,
    "2018-05-10-04-45-51-043I1_425_1984.Png": 0.394287109375,
    "2018-05-10-04-45-51-043I1_425_2112.Png": 0.982666015625,
    "2018-05-10-04-45-51-043I1_425_2240.Png": 1.0,
    "2018-05-10-04-45-51-043I1_425_2368.Png": 0.992431640625,
    "2018-05-10-04-45-51-043I1_425_2496.Png": 0.3271484375,
    "2018-05-10-04-45-51-043I1_425_2624.Png": 0.136474609375,
    "2018-05-10-04-45-51-043I1_553_1472.Png": 0.22802734375,
    "2018-05-10-04-45-51-043I1_553_1600.Png": 0.71728515625,
    "2018-05-10-04-45-51-043I1_553_1728.Png": 1.0,
    "2018-05-10-04-45-51-043I1_553_1856.Png": 0.990234375,
    "2018-05-10-04-45-51-043I1_553_1984.Png": 0.747314453125,
    "2018-05-10-04-45-51-043I1_553_2112.Png": 1.0,
    "2018-05-10-04-45-51-043I1_553_2240.Png": 1.0,
    "2018-05-10-04-45-51-043I1_553_2368.Png": 1.0,
    "2018-05-10-04-45-51-043I1_553_2496.Png": 1.0,
    "2018-05-10-04-45-51-043I1_553_2624.Png": 0.728759765625,
    "2018-05-10-04-45-51-043I1_681_1472.Png": 0.783447265625,
    "2018-05-10-04-45-51-043I1_681_1600.Png": 1.0,
    "2018-05-10-04-45-51-043I1_681_1728.Png": 1.0,
    "2018-05-10-04-45-51-043I1_681_1856.Png": 1.0,
    "2018-05-10-04-45-51-043I1_681_1984.Png": 0.9736328125,
    "2018-05-10-04-45-51-043I1_681_2112.Png": 1.0,
    "2018-05-10-04-45-51-043I1_681_2240.Png": 1.0,
    "2018-05-10-04-45-51-043I1_681_2368.Png": 1.0,
    "2018-05-10-04-45-51-043I1_681_2496.Png": 1.0,
    "2018-05-10-04-45-51-043I1_681_2624.Png": 1.0,
    "2018-05-10-04-45-51-043I1_809_1472.Png": 0.680908203125,
    "2018-05-10-04-45-51-043I1_809_1600.Png": 1.0,
    "2018-05-10-04-45-51-043I1_809_1728.Png": 1.0,
    "2018-05-10-04-45-51-043I1_809_1856.Png": 1.0,
    "2018-05-10-04-45-51-043I1_809_1984.Png": 1.0,
    "2018-05-10-04-45-51-043I1_809_2112.Png": 1.0,
    "2018-05-10-04-45-51-043I1_809_2240.Png": 1.0,
    "2018-05-10-04-45-51-043I1_809_2368.Png": 1.0,
    "2018-05-10-04-45-51-043I1_809_2496.Png": 1.0,
    "2018-05-10-04-45-51-043I1_809_2624.Png": 1.0,
    "2018-05-10-04-45-51-043I1_937_1472.Png": 0.46728515625,
    "2018-05-10-04-45-51-043I1_937_1600.Png": 1.0,
    "2018-05-10-04-45-51-043I1_937_1728.Png": 1.0,
    "2018-05-10-04-45-51-043I1_937_1856.Png": 1.0,
    "2018-05-10-04-45-51-043I1_937_1984.Png": 1.0,
    "2018-05-10-04-45-51-043I1_937_2112.Png": 1.0,
    "2018-05-10-04-45-51-043I1_937_2240.Png": 1.0,
    "2018-05-10-04-45-51-043I1_937_2368.Png": 1.0,
    "2018-05-10-04-45-51-043I1_937_2496.Png": 0.908935546875,
    "2018-05-10-04-45-51-043I1_937_2624.Png": 0.3232421875,
    "2018-05-12-05-43-53-428I1_1052_0.Png": 0.65234375,
    "2018-05-12-05-43-53-428I1_1052_1024.Png": 0.44140625,
    "2018-05-12-05-43-53-428I1_1052_128.Png": 0.951171875,
    "2018-05-12-05-43-53-428I1_1052_256.Png": 0.9326171875,
    "2018-05-12-05-43-53-428I1_1052_384.Png": 0.880859375,
    "2018-05-12-05-43-53-428I1_1052_512.Png": 0.98828125,
    "2018-05-12-05-43-53-428I1_1052_640.Png": 0.94921875,
    "2018-05-12-05-43-53-428I1_1052_768.Png": 0.9599609375,
    "2018-05-12-05-43-53-428I1_1052_896.Png": 0.83203125,
    "2018-05-12-05-43-53-428I1_1180_0.Png": 0.8916015625,
    "2018-05-12-05-43-53-428I1_1180_1024.Png": 0.1123046875,
    "2018-05-12-05-43-53-428I1_1180_128.Png": 0.7373046875,
    "2018-05-12-05-43-53-428I1_1180_256.Png": 0.9404296875,
    "2018-05-12-05-43-53-428I1_1180_384.Png": 0.9287109375,
    "2018-05-12-05-43-53-428I1_1180_512.Png": 0.8837890625,
    "2018-05-12-05-43-53-428I1_1180_640.Png": 0.9775390625,
    "2018-05-12-05-43-53-428I1_1180_768.Png": 0.9775390625,
    "2018-05-12-05-43-53-428I1_1180_896.Png": 0.689453125,
    "2018-05-12-05-43-53-428I1_1308_0.Png": 0.884765625,
    "2018-05-12-05-43-53-428I1_1308_128.Png": 0.7587890625,
    "2018-05-12-05-43-53-428I1_1308_256.Png": 1.0,
    "2018-05-12-05-43-53-428I1_1308_384.Png": 1.0,
    "2018-05-12-05-43-53-428I1_1308_512.Png": 0.9990234375,
    "2018-05-12-05-43-53-428I1_1308_640.Png": 1.0,
    "2018-05-12-05-43-53-428I1_1308_768.Png": 0.8603515625,
    "2018-05-12-05-43-53-428I1_1308_896.Png": 0.6669921875,
    "2018-05-12-05-43-53-428I1_1436_0.Png": 0.6826171875,
    "2018-05-12-05-43-53-428I1_1436_128.Png": 1.0,
    "2018-05-12-05-43-53-428I1_1436_256.Png": 1.0,
    "2018-05-12-05-43-53-428I1_1436_384.Png": 1.0,
    "2018-05-12-05-43-53-428I1_1436_512.Png": 1.0,
    "2018-05-12-05-43-53-428I1_1436_640.Png": 1.0,
    "2018-05-12-05-43-53-428I1_1436_768.Png": 0.8623046875,
    "2018-05-12-05-43-53-428I1_1436_896.Png": 0.36328125,
    "2018-05-12-05-43-53-428I1_1564_0.Png": 0.5234375,
    "2018-05-12-05-43-53-428I1_1564_128.Png": 1.0,
    "2018-05-12-05-43-53-428I1_1564_256.Png": 1.0,
    "2018-05-12-05-43-53-428I1_1564_384.Png": 1.0,
    "2018-05-12-05-43-53-428I1_1564_512.Png": 1.0,
    "2018-05-12-05-43-53-428I1_1564_640.Png": 1.0,
    "2018-05-12-05-43-53-428I1_1564_768.Png": 0.9111328125,
    "2018-05-12-05-43-53-428I1_1564_896.Png": 0.5625,
    "2018-05-12-05-43-53-428I1_156_512.Png": 0.1630859375,
    "2018-05-12-05-43-53-428I1_156_640.Png": 0.14453125,
    "2018-05-12-05-43-53-428I1_1692_0.Png": 0.7666015625,
    "2018-05-12-05-43-53-428I1_1692_128.Png": 0.6796875,
    "2018-05-12-05-43-53-428I1_1692_256.Png": 0.9951171875,
    "2018-05-12-05-43-53-428I1_1692_384.Png": 1.0,
    "2018-05-12-05-43-53-428I1_1692_512.Png": 1.0,
    "2018-05-12-05-43-53-428I1_1692_640.Png": 0.9208984375,
    "2018-05-12-05-43-53-428I1_1692_768.Png": 0.7119140625,
    "2018-05-12-05-43-53-428I1_1820_0.Png": 0.1474609375,
    "2018-05-12-05-43-53-428I1_1820_128.Png": 0.658203125,
    "2018-05-12-05-43-53-428I1_1820_256.Png": 0.6923828125,
    "2018-05-12-05-43-53-428I1_1820_384.Png": 0.697265625,
    "2018-05-12-05-43-53-428I1_1820_512.Png": 0.505859375,
    "2018-05-12-05-43-53-428I1_1820_640.Png": 0.140625,
    "2018-05-12-05-43-53-428I1_1820_768.Png": 0.3212890625,
    "2018-05-12-05-43-53-428I1_1948_0.Png": 0.7060546875,
    "2018-05-12-05-43-53-428I1_1948_128.Png": 0.6845703125,
    "2018-05-12-05-43-53-428I1_1948_256.Png": 0.8955078125,
    "2018-05-12-05-43-53-428I1_1948_384.Png": 0.5654296875,
    "2018-05-12-05-43-53-428I1_2076_0.Png": 0.583984375,
    "2018-05-12-05-43-53-428I1_2076_128.Png": 0.513671875,
    "2018-05-12-05-43-53-428I1_2076_256.Png": 0.677734375,
    "2018-05-12-05-43-53-428I1_2076_384.Png": 0.208984375,
    "2018-05-12-05-43-53-428I1_284_0.Png": 0.318359375,
    "2018-05-12-05-43-53-428I1_284_384.Png": 0.4052734375,
    "2018-05-12-05-43-53-428I1_284_512.Png": 0.83203125,
    "2018-05-12-05-43-53-428I1_284_640.Png": 0.6708984375,
    "2018-05-12-05-43-53-428I1_412_0.Png": 0.662109375,
    "2018-05-12-05-43-53-428I1_412_128.Png": 0.443359375,
    "2018-05-12-05-43-53-428I1_412_384.Png": 0.3544921875,
    "2018-05-12-05-43-53-428I1_412_512.Png": 0.93359375,
    "2018-05-12-05-43-53-428I1_412_640.Png": 0.8544921875,
    "2018-05-12-05-43-53-428I1_412_768.Png": 0.197265625,
    "2018-05-12-05-43-53-428I1_540_0.Png": 0.8984375,
    "2018-05-12-05-43-53-428I1_540_1024.Png": 0.3671875,
    "2018-05-12-05-43-53-428I1_540_1152.Png": 0.10546875,
    "2018-05-12-05-43-53-428I1_540_128.Png": 0.96484375,
    "2018-05-12-05-43-53-428I1_540_256.Png": 0.2841796875,
    "2018-05-12-05-43-53-428I1_540_384.Png": 0.4921875,
    "2018-05-12-05-43-53-428I1_540_512.Png": 0.880859375,
    "2018-05-12-05-43-53-428I1_540_640.Png": 0.947265625,
    "2018-05-12-05-43-53-428I1_540_768.Png": 0.890625,
    "2018-05-12-05-43-53-428I1_540_896.Png": 0.5888671875,
    "2018-05-12-05-43-53-428I1_668_0.Png": 0.884765625,
    "2018-05-12-05-43-53-428I1_668_1024.Png": 0.8369140625,
    "2018-05-12-05-43-53-428I1_668_1152.Png": 0.4208984375,
    "2018-05-12-05-43-53-428I1_668_128.Png": 0.8515625,
    "2018-05-12-05-43-53-428I1_668_256.Png": 0.71875,
    "2018-05-12-05-43-53-428I1_668_384.Png": 0.8388671875,
    "2018-05-12-05-43-53-428I1_668_512.Png": 0.916015625,
    "2018-05-12-05-43-53-428I1_668_640.Png": 0.9384765625,
    "2018-05-12-05-43-53-428I1_668_768.Png": 1.0,
    "2018-05-12-05-43-53-428I1_668_896.Png": 0.8798828125,
    "2018-05-12-05-43-53-428I1_796_0.Png": 0.8779296875,
    "2018-05-12-05-43-53-428I1_796_1024.Png": 0.8955078125,
    "2018-05-12-05-43-53-428I1_796_1152.Png": 0.263671875,
    "2018-05-12-05-43-53-428I1_796_128.Png": 0.9658203125,
    "2018-05-12-05-43-53-428I1_796_256.Png": 0.9580078125,
    "2018-05-12-05-43-53-428I1_796_384.Png": 0.9384765625,
    "2018-05-12-05-43-53-428I1_796_512.Png": 0.7451171875,
    "2018-05-12-05-43-53-428I1_796_640.Png": 0.9365234375,
    "2018-05-12-05-43-53-428I1_796_768.Png": 0.9736328125,
    "2018-05-12-05-43-53-428I1_796_896.Png": 0.841796875,
    "2018-05-12-05-43-53-428I1_924_0.Png": 0.7861328125,
    "2018-05-12-05-43-53-428I1_924_1024.Png": 0.6787109375,
    "2018-05-12-05-43-53-428I1_924_1152.Png": 0.1240234375,
    "2018-05-12-05-43-53-428I1_924_128.Png": 0.8916015625,
    "2018-05-12-05-43-53-428I1_924_256.Png": 0.916015625,
    "2018-05-12-05-43-53-428I1_924_384.Png": 0.9462890625,
    "2018-05-12-05-43-53-428I1_924_512.Png": 0.9453125,
    "2018-05-12-05-43-53-428I1_924_640.Png": 0.9560546875,
    "2018-05-12-05-43-53-428I1_924_768.Png": 0.9150390625,
    "2018-05-12-05-43-53-428I1_924_896.Png": 0.7958984375,
    "2018-05-23-07-43-53-253I1_1071_1600.Png": 0.903564453125,
    "2018-05-23-07-43-53-253I1_1071_1728.Png": 0.955078125,
    "2018-05-23-07-43-53-253I1_1071_1856.Png": 1.0,
    "2018-05-23-07-43-53-253I1_1071_1984.Png": 0.9853515625,
    "2018-05-23-07-43-53-253I1_1071_2112.Png": 1.0,
    "2018-05-23-07-43-53-253I1_1071_2240.Png": 0.93359375,
    "2018-05-23-07-43-53-253I1_1071_2368.Png": 0.998046875,
    "2018-05-23-07-43-53-253I1_1071_2496.Png": 0.782958984375,
    "2018-05-23-07-43-53-253I1_1071_2624.Png": 0.532958984375,
    "2018-05-23-07-43-53-253I1_1199_1600.Png": 0.843994140625,
    "2018-05-23-07-43-53-253I1_1199_1728.Png": 1.0,
    "2018-05-23-07-43-53-253I1_1199_1856.Png": 1.0,
    "2018-05-23-07-43-53-253I1_1199_1984.Png": 1.0,
    "2018-05-23-07-43-53-253I1_1199_2112.Png": 1.0,
    "2018-05-23-07-43-53-253I1_1199_2240.Png": 1.0,
    "2018-05-23-07-43-53-253I1_1199_2368.Png": 0.841552734375,
    "2018-05-23-07-43-53-253I1_1199_2496.Png": 0.48388671875,
    "2018-05-23-07-43-53-253I1_1327_1600.Png": 0.722900390625,
    "2018-05-23-07-43-53-253I1_1327_1728.Png": 1.0,
    "2018-05-23-07-43-53-253I1_1327_1856.Png": 1.0,
    "2018-05-23-07-43-53-253I1_1327_1984.Png": 1.0,
    "2018-05-23-07-43-53-253I1_1327_2112.Png": 1.0,
    "2018-05-23-07-43-53-253I1_1327_2240.Png": 0.937744140625,
    "2018-05-23-07-43-53-253I1_1327_2368.Png": 0.8173828125,
    "2018-05-23-07-43-53-253I1_1327_2496.Png": 0.302978515625,
    "2018-05-23-07-43-53-253I1_1455_1472.Png": 0.6923828125,
    "2018-05-23-07-43-53-253I1_1455_1600.Png": 0.87353515625,
    "2018-05-23-07-43-53-253I1_1455_1728.Png": 0.98388671875,
    "2018-05-23-07-43-53-253I1_1455_1856.Png": 1.0,
    "2018-05-23-07-43-53-253I1_1455_1984.Png": 1.0,
    "2018-05-23-07-43-53-253I1_1455_2112.Png": 1.0,
    "2018-05-23-07-43-53-253I1_1455_2240.Png": 0.990966796875,
    "2018-05-23-07-43-53-253I1_1455_2368.Png": 0.54150390625,
    "2018-05-23-07-43-53-253I1_1583_1472.Png": 0.196533203125,
    "2018-05-23-07-43-53-253I1_1583_1600.Png": 0.55517578125,
    "2018-05-23-07-43-53-253I1_1583_1728.Png": 0.86181640625,
    "2018-05-23-07-43-53-253I1_1583_1856.Png": 1.0,
    "2018-05-23-07-43-53-253I1_1583_1984.Png": 1.0,
    "2018-05-23-07-43-53-253I1_1583_2112.Png": 0.969482421875,
    "2018-05-23-07-43-53-253I1_1583_2240.Png": 0.83203125,
    "2018-05-23-07-43-53-253I1_1583_2368.Png": 0.516357421875,
    "2018-05-23-07-43-53-253I1_1711_1472.Png": 0.1533203125,
    "2018-05-23-07-43-53-253I1_1711_1600.Png": 0.931640625,
    "2018-05-23-07-43-53-253I1_1711_1728.Png": 0.9775390625,
    "2018-05-23-07-43-53-253I1_1711_1856.Png": 0.601806640625,
    "2018-05-23-07-43-53-253I1_1711_1984.Png": 0.4287109375,
    "2018-05-23-07-43-53-253I1_1711_2112.Png": 0.459716796875,
    "2018-05-23-07-43-53-253I1_1711_2240.Png": 0.24169921875,
    "2018-05-23-07-43-53-253I1_175_2112.Png": 0.169921875,
    "2018-05-23-07-43-53-253I1_175_2240.Png": 0.454345703125,
    "2018-05-23-07-43-53-253I1_175_2368.Png": 0.433837890625,
    "2018-05-23-07-43-53-253I1_1839_1600.Png": 0.158203125,
    "2018-05-23-07-43-53-253I1_1839_1728.Png": 0.5537109375,
    "2018-05-23-07-43-53-253I1_1839_1856.Png": 0.357177734375,
    "2018-05-23-07-43-53-253I1_303_1600.Png": 0.830078125,
    "2018-05-23-07-43-53-253I1_303_1728.Png": 0.78369140625,
    "2018-05-23-07-43-53-253I1_303_2112.Png": 0.691162109375,
    "2018-05-23-07-43-53-253I1_303_2240.Png": 0.946044921875,
    "2018-05-23-07-43-53-253I1_303_2368.Png": 0.670166015625,
    "2018-05-23-07-43-53-253I1_431_1600.Png": 0.667724609375,
    "2018-05-23-07-43-53-253I1_431_1728.Png": 0.98681640625,
    "2018-05-23-07-43-53-253I1_431_1856.Png": 0.587890625,
    "2018-05-23-07-43-53-253I1_431_1984.Png": 0.17333984375,
    "2018-05-23-07-43-53-253I1_431_2112.Png": 0.784423828125,
    "2018-05-23-07-43-53-253I1_431_2240.Png": 1.0,
    "2018-05-23-07-43-53-253I1_431_2368.Png": 0.86474609375,
    "2018-05-23-07-43-53-253I1_431_2496.Png": 0.3916015625,
    "2018-05-23-07-43-53-253I1_559_1472.Png": 0.126953125,
    "2018-05-23-07-43-53-253I1_559_1600.Png": 0.476318359375,
    "2018-05-23-07-43-53-253I1_559_1728.Png": 0.984619140625,
    "2018-05-23-07-43-53-253I1_559_1856.Png": 0.921142578125,
    "2018-05-23-07-43-53-253I1_559_1984.Png": 0.52392578125,
    "2018-05-23-07-43-53-253I1_559_2112.Png": 0.966796875,
    "2018-05-23-07-43-53-253I1_559_2240.Png": 1.0,
    "2018-05-23-07-43-53-253I1_559_2368.Png": 1.0,
    "2018-05-23-07-43-53-253I1_559_2496.Png": 0.994140625,
    "2018-05-23-07-43-53-253I1_559_2624.Png": 0.604248046875,
    "2018-05-23-07-43-53-253I1_687_1472.Png": 0.634033203125,
    "2018-05-23-07-43-53-253I1_687_1600.Png": 0.923583984375,
    "2018-05-23-07-43-53-253I1_687_1728.Png": 1.0,
    "2018-05-23-07-43-53-253I1_687_1856.Png": 0.968017578125,
    "2018-05-23-07-43-53-253I1_687_1984.Png": 0.95703125,
    "2018-05-23-07-43-53-253I1_687_2112.Png": 1.0,
    "2018-05-23-07-43-53-253I1_687_2240.Png": 1.0,
    "2018-05-23-07-43-53-253I1_687_2368.Png": 1.0,
    "2018-05-23-07-43-53-253I1_687_2496.Png": 1.0,
    "2018-05-23-07-43-53-253I1_687_2624.Png": 0.970703125,
    "2018-05-23-07-43-53-253I1_815_1472.Png": 0.518798828125,
    "2018-05-23-07-43-53-253I1_815_1600.Png": 0.932861328125,
    "2018-05-23-07-43-53-253I1_815_1728.Png": 1.0,
    "2018-05-23-07-43-53-253I1_815_1856.Png": 1.0,
    "2018-05-23-07-43-53-253I1_815_1984.Png": 1.0,
    "2018-05-23-07-43-53-253I1_815_2112.Png": 1.0,
    "2018-05-23-07-43-53-253I1_815_2240.Png": 1.0,
    "2018-05-23-07-43-53-253I1_815_2368.Png": 1.0,
    "2018-05-23-07-43-53-253I1_815_2496.Png": 0.834228515625,
    "2018-05-23-07-43-53-253I1_815_2624.Png": 0.8974609375,
    "2018-05-23-07-43-53-253I1_943_1472.Png": 0.23974609375,
    "2018-05-23-07-43-53-253I1_943_1600.Png": 0.8740234375,
    "2018-05-23-07-43-53-253I1_943_1728.Png": 1.0,
    "2018-05-23-07-43-53-253I1_943_1856.Png": 0.9873046875,
    "2018-05-23-07-43-53-253I1_943_1984.Png": 0.9794921875,
    "2018-05-23-07-43-53-253I1_943_2112.Png": 1.0,
    "2018-05-23-07-43-53-253I1_943_2240.Png": 0.9541015625,
    "2018-05-23-07-43-53-253I1_943_2368.Png": 1.0,
    "2018-05-23-07-43-53-253I1_943_2496.Png": 0.920166015625,
    "2018-05-23-07-43-53-253I1_943_2624.Png": 0.779541015625,
    "2018-05-25-07-43-55-505I1_1075_1599.Png": 0.87615966796875,
    "2018-05-25-07-43-55-505I1_1075_1727.Png": 0.91632080078125,
    "2018-05-25-07-43-55-505I1_1075_1855.Png": 0.9755859375,
    "2018-05-25-07-43-55-505I1_1075_1983.Png": 0.8779296875,
    "2018-05-25-07-43-55-505I1_1075_2111.Png": 1.0,
    "2018-05-25-07-43-55-505I1_1075_2239.Png": 0.681884765625,
    "2018-05-25-07-43-55-505I1_1075_2367.Png": 0.977783203125,
    "2018-05-25-07-43-55-505I1_1075_2495.Png": 0.698486328125,
    "2018-05-25-07-43-55-505I1_1075_2623.Png": 0.41546630859375,
    "2018-05-25-07-43-55-505I1_1203_1599.Png": 0.80670166015625,
    "2018-05-25-07-43-55-505I1_1203_1727.Png": 0.99237060546875,
    "2018-05-25-07-43-55-505I1_1203_1855.Png": 1.0,
    "2018-05-25-07-43-55-505I1_1203_1983.Png": 0.96826171875,
    "2018-05-25-07-43-55-505I1_1203_2111.Png": 1.0,
    "2018-05-25-07-43-55-505I1_1203_2239.Png": 0.98626708984375,
    "2018-05-25-07-43-55-505I1_1203_2367.Png": 0.763916015625,
    "2018-05-25-07-43-55-505I1_1203_2495.Png": 0.41119384765625,
    "2018-05-25-07-43-55-505I1_1331_1599.Png": 0.69012451171875,
    "2018-05-25-07-43-55-505I1_1331_1727.Png": 1.0,
    "2018-05-25-07-43-55-505I1_1331_1855.Png": 1.0,
    "2018-05-25-07-43-55-505I1_1331_1983.Png": 1.0,
    "2018-05-25-07-43-55-505I1_1331_2111.Png": 1.0,
    "2018-05-25-07-43-55-505I1_1331_2239.Png": 0.89068603515625,
    "2018-05-25-07-43-55-505I1_1331_2367.Png": 0.74993896484375,
    "2018-05-25-07-43-55-505I1_1331_2495.Png": 0.253173828125,
    "2018-05-25-07-43-55-505I1_1459_1471.Png": 0.64935302734375,
    "2018-05-25-07-43-55-505I1_1459_1599.Png": 0.8291015625,
    "2018-05-25-07-43-55-505I1_1459_1727.Png": 0.98101806640625,
    "2018-05-25-07-43-55-505I1_1459_1855.Png": 1.0,
    "2018-05-25-07-43-55-505I1_1459_1983.Png": 1.0,
    "2018-05-25-07-43-55-505I1_1459_2111.Png": 1.0,
    "2018-05-25-07-43-55-505I1_1459_2239.Png": 0.975341796875,
    "2018-05-25-07-43-55-505I1_1459_2367.Png": 0.517822265625,
    "2018-05-25-07-43-55-505I1_1587_1471.Png": 0.15997314453125,
    "2018-05-25-07-43-55-505I1_1587_1599.Png": 0.392578125,
    "2018-05-25-07-43-55-505I1_1587_1727.Png": 0.79437255859375,
    "2018-05-25-07-43-55-505I1_1587_1855.Png": 1.0,
    "2018-05-25-07-43-55-505I1_1587_1983.Png": 1.0,
    "2018-05-25-07-43-55-505I1_1587_2111.Png": 0.9609375,
    "2018-05-25-07-43-55-505I1_1587_2239.Png": 0.78411865234375,
    "2018-05-25-07-43-55-505I1_1587_2367.Png": 0.45098876953125,
    "2018-05-25-07-43-55-505I1_1715_1471.Png": 0.126953125,
    "2018-05-25-07-43-55-505I1_1715_1599.Png": 0.90478515625,
    "2018-05-25-07-43-55-505I1_1715_1727.Png": 0.9892578125,
    "2018-05-25-07-43-55-505I1_1715_1855.Png": 0.63031005859375,
    "2018-05-25-07-43-55-505I1_1715_1983.Png": 0.35595703125,
    "2018-05-25-07-43-55-505I1_1715_2111.Png": 0.45074462890625,
    "2018-05-25-07-43-55-505I1_1715_2239.Png": 0.21875,
    "2018-05-25-07-43-55-505I1_179_2111.Png": 0.11407470703125,
    "2018-05-25-07-43-55-505I1_179_2239.Png": 0.41357421875,
    "2018-05-25-07-43-55-505I1_179_2367.Png": 0.38690185546875,
    "2018-05-25-07-43-55-505I1_1843_1599.Png": 0.1171875,
    "2018-05-25-07-43-55-505I1_1843_1727.Png": 0.5146484375,
    "2018-05-25-07-43-55-505I1_1843_1855.Png": 0.33917236328125,
    "2018-05-25-07-43-55-505I1_307_1599.Png": 0.72735595703125,
    "2018-05-25-07-43-55-505I1_307_1727.Png": 0.682861328125,
    "2018-05-25-07-43-55-505I1_307_2111.Png": 0.600341796875,
    "2018-05-25-07-43-55-505I1_307_2239.Png": 0.897216796875,
    "2018-05-25-07-43-55-505I1_307_2367.Png": 0.566162109375,
    "2018-05-25-07-43-55-505I1_435_1599.Png": 0.53436279296875,
    "2018-05-25-07-43-55-505I1_435_1727.Png": 0.92071533203125,
    "2018-05-25-07-43-55-505I1_435_1855.Png": 0.535400390625,
    "2018-05-25-07-43-55-505I1_435_1983.Png": 0.12823486328125,
    "2018-05-25-07-43-55-505I1_435_2111.Png": 0.5506591796875,
    "2018-05-25-07-43-55-505I1_435_2239.Png": 0.93756103515625,
    "2018-05-25-07-43-55-505I1_435_2367.Png": 0.6748046875,
    "2018-05-25-07-43-55-505I1_563_1471.Png": 0.13360595703125,
    "2018-05-25-07-43-55-505I1_563_1599.Png": 0.4091796875,
    "2018-05-25-07-43-55-505I1_563_1727.Png": 0.95404052734375,
    "2018-05-25-07-43-55-505I1_563_1855.Png": 0.87506103515625,
    "2018-05-25-07-43-55-505I1_563_1983.Png": 0.43426513671875,
    "2018-05-25-07-43-55-505I1_563_2111.Png": 0.42529296875,
    "2018-05-25-07-43-55-505I1_563_2239.Png": 0.202880859375,
    "2018-05-25-07-43-55-505I1_563_2367.Png": 0.63555908203125,
    "2018-05-25-07-43-55-505I1_563_2495.Png": 0.752197265625,
    "2018-05-25-07-43-55-505I1_563_2623.Png": 0.51654052734375,
    "2018-05-25-07-43-55-505I1_691_1471.Png": 0.589111328125,
    "2018-05-25-07-43-55-505I1_691_1599.Png": 0.874267578125,
    "2018-05-25-07-43-55-505I1_691_1727.Png": 0.942138671875,
    "2018-05-25-07-43-55-505I1_691_1855.Png": 0.95751953125,
    "2018-05-25-07-43-55-505I1_691_1983.Png": 0.927978515625,
    "2018-05-25-07-43-55-505I1_691_2111.Png": 0.97442626953125,
    "2018-05-25-07-43-55-505I1_691_2239.Png": 0.95794677734375,
    "2018-05-25-07-43-55-505I1_691_2367.Png": 1.0,
    "2018-05-25-07-43-55-505I1_691_2495.Png": 0.981689453125,
    "2018-05-25-07-43-55-505I1_691_2623.Png": 0.91387939453125,
    "2018-05-25-07-43-55-505I1_819_1471.Png": 0.473876953125,
    "2018-05-25-07-43-55-505I1_819_1599.Png": 0.85546875,
    "2018-05-25-07-43-55-505I1_819_1727.Png": 0.95086669921875,
    "2018-05-25-07-43-55-505I1_819_1855.Png": 0.94586181640625,
    "2018-05-25-07-43-55-505I1_819_1983.Png": 0.95458984375,
    "2018-05-25-07-43-55-505I1_819_2111.Png": 0.969970703125,
    "2018-05-25-07-43-55-505I1_819_2239.Png": 0.99169921875,
    "2018-05-25-07-43-55-505I1_819_2367.Png": 0.972900390625,
    "2018-05-25-07-43-55-505I1_819_2495.Png": 0.75164794921875,
    "2018-05-25-07-43-55-505I1_819_2623.Png": 0.80206298828125,
    "2018-05-25-07-43-55-505I1_947_1471.Png": 0.20526123046875,
    "2018-05-25-07-43-55-505I1_947_1599.Png": 0.79840087890625,
    "2018-05-25-07-43-55-505I1_947_1727.Png": 0.99981689453125,
    "2018-05-25-07-43-55-505I1_947_1855.Png": 0.92767333984375,
    "2018-05-25-07-43-55-505I1_947_1983.Png": 0.94140625,
    "2018-05-25-07-43-55-505I1_947_2111.Png": 0.980712890625,
    "2018-05-25-07-43-55-505I1_947_2239.Png": 0.946044921875,
    "2018-05-25-07-43-55-505I1_947_2367.Png": 0.9951171875,
    "2018-05-25-07-43-55-505I1_947_2495.Png": 0.79443359375,
    "2018-05-25-07-43-55-505I1_947_2623.Png": 0.686767578125,
    "2018-05-26-02-05-55-191I2_1052_1600.Png": 0.1806640625,
    "2018-05-26-02-05-55-191I2_1052_1728.Png": 0.6357421875,
    "2018-05-26-02-05-55-191I2_1052_1856.Png": 0.8798828125,
    "2018-05-26-02-05-55-191I2_1052_1984.Png": 1.0,
    "2018-05-26-02-05-55-191I2_1052_2112.Png": 1.0,
    "2018-05-26-02-05-55-191I2_1052_2240.Png": 1.0,
    "2018-05-26-02-05-55-191I2_1052_2368.Png": 1.0,
    "2018-05-26-02-05-55-191I2_1052_2496.Png": 1.0,
    "2018-05-26-02-05-55-191I2_1052_2624.Png": 1.0,
    "2018-05-26-02-05-55-191I2_1180_1728.Png": 0.48828125,
    "2018-05-26-02-05-55-191I2_1180_1856.Png": 1.0,
    "2018-05-26-02-05-55-191I2_1180_1984.Png": 1.0,
    "2018-05-26-02-05-55-191I2_1180_2112.Png": 1.0,
    "2018-05-26-02-05-55-191I2_1180_2240.Png": 1.0,
    "2018-05-26-02-05-55-191I2_1180_2368.Png": 1.0,
    "2018-05-26-02-05-55-191I2_1180_2496.Png": 1.0,
    "2018-05-26-02-05-55-191I2_1180_2624.Png": 0.947265625,
    "2018-05-26-02-05-55-191I2_1308_1728.Png": 0.4853515625,
    "2018-05-26-02-05-55-191I2_1308_1856.Png": 1.0,
    "2018-05-26-02-05-55-191I2_1308_1984.Png": 1.0,
    "2018-05-26-02-05-55-191I2_1308_2112.Png": 1.0,
    "2018-05-26-02-05-55-191I2_1308_2240.Png": 1.0,
    "2018-05-26-02-05-55-191I2_1308_2368.Png": 1.0,
    "2018-05-26-02-05-55-191I2_1308_2496.Png": 1.0,
    "2018-05-26-02-05-55-191I2_1308_2624.Png": 0.8994140625,
    "2018-05-26-02-05-55-191I2_1436_1728.Png": 0.4267578125,
    "2018-05-26-02-05-55-191I2_1436_1856.Png": 1.0,
    "2018-05-26-02-05-55-191I2_1436_1984.Png": 1.0,
    "2018-05-26-02-05-55-191I2_1436_2112.Png": 1.0,
    "2018-05-26-02-05-55-191I2_1436_2240.Png": 1.0,
    "2018-05-26-02-05-55-191I2_1436_2368.Png": 1.0,
    "2018-05-26-02-05-55-191I2_1436_2496.Png": 1.0,
    "2018-05-26-02-05-55-191I2_1436_2624.Png": 0.814453125,
    "2018-05-26-02-05-55-191I2_1564_1600.Png": 0.125,
    "2018-05-26-02-05-55-191I2_1564_1728.Png": 0.8916015625,
    "2018-05-26-02-05-55-191I2_1564_1856.Png": 1.0,
    "2018-05-26-02-05-55-191I2_1564_1984.Png": 0.9501953125,
    "2018-05-26-02-05-55-191I2_1564_2112.Png": 1.0,
    "2018-05-26-02-05-55-191I2_1564_2240.Png": 1.0,
    "2018-05-26-02-05-55-191I2_1564_2368.Png": 1.0,
    "2018-05-26-02-05-55-191I2_1564_2496.Png": 0.9375,
    "2018-05-26-02-05-55-191I2_1564_2624.Png": 0.7421875,
    "2018-05-26-02-05-55-191I2_1692_1600.Png": 0.162109375,
    "2018-05-26-02-05-55-191I2_1692_1728.Png": 0.552734375,
    "2018-05-26-02-05-55-191I2_1692_1856.Png": 0.88671875,
    "2018-05-26-02-05-55-191I2_1692_1984.Png": 1.0,
    "2018-05-26-02-05-55-191I2_1692_2112.Png": 1.0,
    "2018-05-26-02-05-55-191I2_1692_2240.Png": 1.0,
    "2018-05-26-02-05-55-191I2_1692_2368.Png": 0.7548828125,
    "2018-05-26-02-05-55-191I2_1692_2496.Png": 0.84375,
    "2018-05-26-02-05-55-191I2_1692_2624.Png": 0.4833984375,
    "2018-05-26-02-05-55-191I2_1820_1600.Png": 0.1357421875,
    "2018-05-26-02-05-55-191I2_1820_1728.Png": 0.6962890625,
    "2018-05-26-02-05-55-191I2_1820_1856.Png": 0.5830078125,
    "2018-05-26-02-05-55-191I2_1820_1984.Png": 0.875,
    "2018-05-26-02-05-55-191I2_1820_2112.Png": 0.99609375,
    "2018-05-26-02-05-55-191I2_1820_2240.Png": 0.974609375,
    "2018-05-26-02-05-55-191I2_1820_2368.Png": 1.0,
    "2018-05-26-02-05-55-191I2_1820_2496.Png": 1.0,
    "2018-05-26-02-05-55-191I2_1820_2624.Png": 0.275390625,
    "2018-05-26-02-05-55-191I2_1948_1600.Png": 0.1259765625,
    "2018-05-26-02-05-55-191I2_1948_1728.Png": 0.62109375,
    "2018-05-26-02-05-55-191I2_1948_1856.Png": 0.9345703125,
    "2018-05-26-02-05-55-191I2_1948_1984.Png": 0.1494140625,
    "2018-05-26-02-05-55-191I2_1948_2112.Png": 0.423828125,
    "2018-05-26-02-05-55-191I2_1948_2240.Png": 0.466796875,
    "2018-05-26-02-05-55-191I2_1948_2368.Png": 0.7353515625,
    "2018-05-26-02-05-55-191I2_1948_2496.Png": 0.291015625,
    "2018-05-26-02-05-55-191I2_1948_2624.Png": 0.2587890625,
    "2018-05-26-02-05-55-191I2_2076_1856.Png": 0.2490234375,
    "2018-05-26-02-05-55-191I2_2076_2240.Png": 0.138671875,
    "2018-05-26-02-05-55-191I2_284_2240.Png": 0.1669921875,
    "2018-05-26-02-05-55-191I2_284_2368.Png": 0.3623046875,
    "2018-05-26-02-05-55-191I2_284_2496.Png": 0.3564453125,
    "2018-05-26-02-05-55-191I2_412_1856.Png": 0.6357421875,
    "2018-05-26-02-05-55-191I2_412_1984.Png": 0.9716796875,
    "2018-05-26-02-05-55-191I2_412_2112.Png": 0.2021484375,
    "2018-05-26-02-05-55-191I2_412_2240.Png": 0.775390625,
    "2018-05-26-02-05-55-191I2_412_2368.Png": 0.9814453125,
    "2018-05-26-02-05-55-191I2_412_2496.Png": 0.822265625,
    "2018-05-26-02-05-55-191I2_540_1856.Png": 0.63671875,
    "2018-05-26-02-05-55-191I2_540_1984.Png": 1.0,
    "2018-05-26-02-05-55-191I2_540_2112.Png": 0.7900390625,
    "2018-05-26-02-05-55-191I2_540_2240.Png": 0.7900390625,
    "2018-05-26-02-05-55-191I2_540_2368.Png": 1.0,
    "2018-05-26-02-05-55-191I2_540_2496.Png": 1.0,
    "2018-05-26-02-05-55-191I2_540_2624.Png": 0.3701171875,
    "2018-05-26-02-05-55-191I2_668_1856.Png": 0.36328125,
    "2018-05-26-02-05-55-191I2_668_1984.Png": 0.890625,
    "2018-05-26-02-05-55-191I2_668_2112.Png": 0.6962890625,
    "2018-05-26-02-05-55-191I2_668_2240.Png": 1.0,
    "2018-05-26-02-05-55-191I2_668_2368.Png": 1.0,
    "2018-05-26-02-05-55-191I2_668_2496.Png": 0.9716796875,
    "2018-05-26-02-05-55-191I2_668_2624.Png": 0.9326171875,
    "2018-05-26-02-05-55-191I2_796_1856.Png": 0.4482421875,
    "2018-05-26-02-05-55-191I2_796_1984.Png": 0.99609375,
    "2018-05-26-02-05-55-191I2_796_2112.Png": 1.0,
    "2018-05-26-02-05-55-191I2_796_2240.Png": 1.0,
    "2018-05-26-02-05-55-191I2_796_2368.Png": 1.0,
    "2018-05-26-02-05-55-191I2_796_2496.Png": 1.0,
    "2018-05-26-02-05-55-191I2_796_2624.Png": 0.9951171875,
    "2018-05-26-02-05-55-191I2_924_1600.Png": 0.2578125,
    "2018-05-26-02-05-55-191I2_924_1728.Png": 0.25390625,
    "2018-05-26-02-05-55-191I2_924_1856.Png": 0.744140625,
    "2018-05-26-02-05-55-191I2_924_1984.Png": 1.0,
    "2018-05-26-02-05-55-191I2_924_2112.Png": 1.0,
    "2018-05-26-02-05-55-191I2_924_2240.Png": 1.0,
    "2018-05-26-02-05-55-191I2_924_2368.Png": 1.0,
    "2018-05-26-02-05-55-191I2_924_2496.Png": 1.0,
    "2018-05-26-02-05-55-191I2_924_2624.Png": 0.9921875,
    "2018-05-27-21-07-54-220I1_1063_1600.Png": 0.998291015625,
    "2018-05-27-21-07-54-220I1_1063_1728.Png": 1.0,
    "2018-05-27-21-07-54-220I1_1063_1856.Png": 1.0,
    "2018-05-27-21-07-54-220I1_1063_1984.Png": 1.0,
    "2018-05-27-21-07-54-220I1_1063_2112.Png": 1.0,
    "2018-05-27-21-07-54-220I1_1063_2240.Png": 1.0,
    "2018-05-27-21-07-54-220I1_1063_2368.Png": 1.0,
    "2018-05-27-21-07-54-220I1_1063_2496.Png": 0.500244140625,
    "2018-05-27-21-07-54-220I1_1191_1472.Png": 0.110107421875,
    "2018-05-27-21-07-54-220I1_1191_1600.Png": 0.992919921875,
    "2018-05-27-21-07-54-220I1_1191_1728.Png": 1.0,
    "2018-05-27-21-07-54-220I1_1191_1856.Png": 1.0,
    "2018-05-27-21-07-54-220I1_1191_1984.Png": 1.0,
    "2018-05-27-21-07-54-220I1_1191_2112.Png": 1.0,
    "2018-05-27-21-07-54-220I1_1191_2240.Png": 1.0,
    "2018-05-27-21-07-54-220I1_1191_2368.Png": 1.0,
    "2018-05-27-21-07-54-220I1_1191_2496.Png": 0.7734375,
    "2018-05-27-21-07-54-220I1_1191_2624.Png": 0.1015625,
    "2018-05-27-21-07-54-220I1_1319_1600.Png": 0.9375,
    "2018-05-27-21-07-54-220I1_1319_1728.Png": 1.0,
    "2018-05-27-21-07-54-220I1_1319_1856.Png": 1.0,
    "2018-05-27-21-07-54-220I1_1319_1984.Png": 1.0,
    "2018-05-27-21-07-54-220I1_1319_2112.Png": 1.0,
    "2018-05-27-21-07-54-220I1_1319_2240.Png": 1.0,
    "2018-05-27-21-07-54-220I1_1319_2368.Png": 1.0,
    "2018-05-27-21-07-54-220I1_1319_2496.Png": 0.642822265625,
    "2018-05-27-21-07-54-220I1_1447_1472.Png": 0.847412109375,
    "2018-05-27-21-07-54-220I1_1447_1600.Png": 1.0,
    "2018-05-27-21-07-54-220I1_1447_1728.Png": 1.0,
    "2018-05-27-21-07-54-220I1_1447_1856.Png": 1.0,
    "2018-05-27-21-07-54-220I1_1447_1984.Png": 1.0,
    "2018-05-27-21-07-54-220I1_1447_2112.Png": 1.0,
    "2018-05-27-21-07-54-220I1_1447_2240.Png": 1.0,
    "2018-05-27-21-07-54-220I1_1447_2368.Png": 0.55908203125,
    "2018-05-27-21-07-54-220I1_1575_1472.Png": 0.4140625,
    "2018-05-27-21-07-54-220I1_1575_1600.Png": 0.71923828125,
    "2018-05-27-21-07-54-220I1_1575_1728.Png": 0.885986328125,
    "2018-05-27-21-07-54-220I1_1575_1856.Png": 0.956787109375,
    "2018-05-27-21-07-54-220I1_1575_1984.Png": 1.0,
    "2018-05-27-21-07-54-220I1_1575_2112.Png": 0.984619140625,
    "2018-05-27-21-07-54-220I1_1575_2240.Png": 1.0,
    "2018-05-27-21-07-54-220I1_1575_2368.Png": 0.715576171875,
    "2018-05-27-21-07-54-220I1_167_1728.Png": 0.172607421875,
    "2018-05-27-21-07-54-220I1_167_2112.Png": 0.3876953125,
    "2018-05-27-21-07-54-220I1_167_2240.Png": 0.6474609375,
    "2018-05-27-21-07-54-220I1_167_2368.Png": 0.68115234375,
    "2018-05-27-21-07-54-220I1_1703_1600.Png": 0.67138671875,
    "2018-05-27-21-07-54-220I1_1703_1728.Png": 0.872802734375,
    "2018-05-27-21-07-54-220I1_1703_1856.Png": 0.61669921875,
    "2018-05-27-21-07-54-220I1_1703_1984.Png": 0.5322265625,
    "2018-05-27-21-07-54-220I1_1703_2112.Png": 0.48876953125,
    "2018-05-27-21-07-54-220I1_1703_2240.Png": 0.34228515625,
    "2018-05-27-21-07-54-220I1_1831_1600.Png": 0.201171875,
    "2018-05-27-21-07-54-220I1_1831_1728.Png": 0.6025390625,
    "2018-05-27-21-07-54-220I1_1831_1856.Png": 0.447998046875,
    "2018-05-27-21-07-54-220I1_295_1600.Png": 0.986083984375,
    "2018-05-27-21-07-54-220I1_295_1728.Png": 0.990478515625,
    "2018-05-27-21-07-54-220I1_295_1856.Png": 0.21240234375,
    "2018-05-27-21-07-54-220I1_295_2112.Png": 0.916015625,
    "2018-05-27-21-07-54-220I1_295_2240.Png": 1.0,
    "2018-05-27-21-07-54-220I1_295_2368.Png": 0.826171875,
    "2018-05-27-21-07-54-220I1_423_1600.Png": 0.893310546875,
    "2018-05-27-21-07-54-220I1_423_1728.Png": 1.0,
    "2018-05-27-21-07-54-220I1_423_1856.Png": 0.89404296875,
    "2018-05-27-21-07-54-220I1_423_1984.Png": 0.347412109375,
    "2018-05-27-21-07-54-220I1_423_2112.Png": 0.9755859375,
    "2018-05-27-21-07-54-220I1_423_2240.Png": 1.0,
    "2018-05-27-21-07-54-220I1_423_2368.Png": 0.98779296875,
    "2018-05-27-21-07-54-220I1_423_2496.Png": 0.2998046875,
    "2018-05-27-21-07-54-220I1_423_2624.Png": 0.1171875,
    "2018-05-27-21-07-54-220I1_551_1472.Png": 0.190185546875,
    "2018-05-27-21-07-54-220I1_551_1600.Png": 0.64501953125,
    "2018-05-27-21-07-54-220I1_551_1728.Png": 0.99755859375,
    "2018-05-27-21-07-54-220I1_551_1856.Png": 0.9453125,
    "2018-05-27-21-07-54-220I1_551_1984.Png": 0.750244140625,
    "2018-05-27-21-07-54-220I1_551_2112.Png": 1.0,
    "2018-05-27-21-07-54-220I1_551_2240.Png": 1.0,
    "2018-05-27-21-07-54-220I1_551_2368.Png": 1.0,
    "2018-05-27-21-07-54-220I1_551_2496.Png": 1.0,
    "2018-05-27-21-07-54-220I1_551_2624.Png": 0.522216796875,
    "2018-05-27-21-07-54-220I1_679_1472.Png": 0.69140625,
    "2018-05-27-21-07-54-220I1_679_1600.Png": 0.999755859375,
    "2018-05-27-21-07-54-220I1_679_1728.Png": 0.98095703125,
    "2018-05-27-21-07-54-220I1_679_1856.Png": 1.0,
    "2018-05-27-21-07-54-220I1_679_1984.Png": 1.0,
    "2018-05-27-21-07-54-220I1_679_2112.Png": 1.0,
    "2018-05-27-21-07-54-220I1_679_2240.Png": 1.0,
    "2018-05-27-21-07-54-220I1_679_2368.Png": 1.0,
    "2018-05-27-21-07-54-220I1_679_2496.Png": 1.0,
    "2018-05-27-21-07-54-220I1_679_2624.Png": 0.766357421875,
    "2018-05-27-21-07-54-220I1_807_1472.Png": 0.621826171875,
    "2018-05-27-21-07-54-220I1_807_1600.Png": 1.0,
    "2018-05-27-21-07-54-220I1_807_1728.Png": 1.0,
    "2018-05-27-21-07-54-220I1_807_1856.Png": 1.0,
    "2018-05-27-21-07-54-220I1_807_1984.Png": 1.0,
    "2018-05-27-21-07-54-220I1_807_2112.Png": 1.0,
    "2018-05-27-21-07-54-220I1_807_2240.Png": 1.0,
    "2018-05-27-21-07-54-220I1_807_2368.Png": 1.0,
    "2018-05-27-21-07-54-220I1_807_2496.Png": 0.697021484375,
    "2018-05-27-21-07-54-220I1_807_2624.Png": 0.531005859375,
    "2018-05-27-21-07-54-220I1_935_1472.Png": 0.4599609375,
    "2018-05-27-21-07-54-220I1_935_1600.Png": 1.0,
    "2018-05-27-21-07-54-220I1_935_1728.Png": 1.0,
    "2018-05-27-21-07-54-220I1_935_1856.Png": 1.0,
    "2018-05-27-21-07-54-220I1_935_1984.Png": 1.0,
    "2018-05-27-21-07-54-220I1_935_2112.Png": 1.0,
    "2018-05-27-21-07-54-220I1_935_2240.Png": 1.0,
    "2018-05-27-21-07-54-220I1_935_2368.Png": 1.0,
    "2018-05-27-21-07-54-220I1_935_2496.Png": 0.822998046875,
    "2018-05-27-21-07-54-220I1_935_2624.Png": 0.152099609375,
    "2018-05-28-00-05-54-342I2_1097_1107.Png": 0.7869873046875,
    "2018-05-28-00-05-54-342I2_1097_1235.Png": 0.32586669921875,
    "2018-05-28-00-05-54-342I2_1097_211.Png": 0.81317138671875,
    "2018-05-28-00-05-54-342I2_1097_339.Png": 0.860595703125,
    "2018-05-28-00-05-54-342I2_1097_467.Png": 1.0,
    "2018-05-28-00-05-54-342I2_1097_595.Png": 1.0,
    "2018-05-28-00-05-54-342I2_1097_723.Png": 1.0,
    "2018-05-28-00-05-54-342I2_1097_83.Png": 0.28131103515625,
    "2018-05-28-00-05-54-342I2_1097_851.Png": 1.0,
    "2018-05-28-00-05-54-342I2_1097_979.Png": 0.92083740234375,
    "2018-05-28-00-05-54-342I2_1225_1107.Png": 0.5498046875,
    "2018-05-28-00-05-54-342I2_1225_211.Png": 0.322509765625,
    "2018-05-28-00-05-54-342I2_1225_339.Png": 0.882080078125,
    "2018-05-28-00-05-54-342I2_1225_467.Png": 0.98193359375,
    "2018-05-28-00-05-54-342I2_1225_595.Png": 1.0,
    "2018-05-28-00-05-54-342I2_1225_723.Png": 1.0,
    "2018-05-28-00-05-54-342I2_1225_851.Png": 0.99853515625,
    "2018-05-28-00-05-54-342I2_1225_979.Png": 0.93310546875,
    "2018-05-28-00-05-54-342I2_1353_1107.Png": 0.222900390625,
    "2018-05-28-00-05-54-342I2_1353_211.Png": 0.282470703125,
    "2018-05-28-00-05-54-342I2_1353_339.Png": 0.9736328125,
    "2018-05-28-00-05-54-342I2_1353_467.Png": 1.0,
    "2018-05-28-00-05-54-342I2_1353_595.Png": 1.0,
    "2018-05-28-00-05-54-342I2_1353_723.Png": 1.0,
    "2018-05-28-00-05-54-342I2_1353_851.Png": 0.89111328125,
    "2018-05-28-00-05-54-342I2_1353_979.Png": 0.903564453125,
    "2018-05-28-00-05-54-342I2_1481_211.Png": 0.16455078125,
    "2018-05-28-00-05-54-342I2_1481_339.Png": 0.947265625,
    "2018-05-28-00-05-54-342I2_1481_467.Png": 1.0,
    "2018-05-28-00-05-54-342I2_1481_595.Png": 1.0,
    "2018-05-28-00-05-54-342I2_1481_723.Png": 1.0,
    "2018-05-28-00-05-54-342I2_1481_851.Png": 1.0,
    "2018-05-28-00-05-54-342I2_1481_979.Png": 0.7626953125,
    "2018-05-28-00-05-54-342I2_1609_211.Png": 0.67828369140625,
    "2018-05-28-00-05-54-342I2_1609_339.Png": 0.981201171875,
    "2018-05-28-00-05-54-342I2_1609_467.Png": 1.0,
    "2018-05-28-00-05-54-342I2_1609_595.Png": 1.0,
    "2018-05-28-00-05-54-342I2_1609_723.Png": 1.0,
    "2018-05-28-00-05-54-342I2_1609_851.Png": 0.97320556640625,
    "2018-05-28-00-05-54-342I2_1609_979.Png": 0.847900390625,
    "2018-05-28-00-05-54-342I2_1737_211.Png": 0.45989990234375,
    "2018-05-28-00-05-54-342I2_1737_339.Png": 0.76904296875,
    "2018-05-28-00-05-54-342I2_1737_467.Png": 1.0,
    "2018-05-28-00-05-54-342I2_1737_595.Png": 0.887939453125,
    "2018-05-28-00-05-54-342I2_1737_723.Png": 0.783447265625,
    "2018-05-28-00-05-54-342I2_1737_851.Png": 0.779052734375,
    "2018-05-28-00-05-54-342I2_1865_211.Png": 0.65631103515625,
    "2018-05-28-00-05-54-342I2_1865_339.Png": 0.98583984375,
    "2018-05-28-00-05-54-342I2_1865_467.Png": 0.98297119140625,
    "2018-05-28-00-05-54-342I2_1865_851.Png": 0.23284912109375,
    "2018-05-28-00-05-54-342I2_1993_211.Png": 0.425048828125,
    "2018-05-28-00-05-54-342I2_1993_339.Png": 0.640869140625,
    "2018-05-28-00-05-54-342I2_1993_467.Png": 0.51336669921875,
    "2018-05-28-00-05-54-342I2_329_211.Png": 0.19940185546875,
    "2018-05-28-00-05-54-342I2_329_339.Png": 0.3642578125,
    "2018-05-28-00-05-54-342I2_329_595.Png": 0.54827880859375,
    "2018-05-28-00-05-54-342I2_329_723.Png": 0.56494140625,
    "2018-05-28-00-05-54-342I2_329_851.Png": 0.13995361328125,
    "2018-05-28-00-05-54-342I2_457_211.Png": 0.607177734375,
    "2018-05-28-00-05-54-342I2_457_339.Png": 0.99365234375,
    "2018-05-28-00-05-54-342I2_457_467.Png": 0.392822265625,
    "2018-05-28-00-05-54-342I2_457_595.Png": 0.796875,
    "2018-05-28-00-05-54-342I2_457_723.Png": 0.970458984375,
    "2018-05-28-00-05-54-342I2_457_851.Png": 0.3681640625,
    "2018-05-28-00-05-54-342I2_585_1107.Png": 0.11572265625,
    "2018-05-28-00-05-54-342I2_585_211.Png": 0.220703125,
    "2018-05-28-00-05-54-342I2_585_339.Png": 0.999267578125,
    "2018-05-28-00-05-54-342I2_585_467.Png": 0.8818359375,
    "2018-05-28-00-05-54-342I2_585_595.Png": 0.7373046875,
    "2018-05-28-00-05-54-342I2_585_723.Png": 1.0,
    "2018-05-28-00-05-54-342I2_585_851.Png": 0.83367919921875,
    "2018-05-28-00-05-54-342I2_585_979.Png": 0.619384765625,
    "2018-05-28-00-05-54-342I2_713_1107.Png": 0.77880859375,
    "2018-05-28-00-05-54-342I2_713_1235.Png": 0.709716796875,
    "2018-05-28-00-05-54-342I2_713_211.Png": 0.2471923828125,
    "2018-05-28-00-05-54-342I2_713_339.Png": 0.91522216796875,
    "2018-05-28-00-05-54-342I2_713_467.Png": 0.87493896484375,
    "2018-05-28-00-05-54-342I2_713_595.Png": 0.81817626953125,
    "2018-05-28-00-05-54-342I2_713_723.Png": 0.993408203125,
    "2018-05-28-00-05-54-342I2_713_83.Png": 0.24066162109375,
    "2018-05-28-00-05-54-342I2_713_851.Png": 0.974365234375,
    "2018-05-28-00-05-54-342I2_713_979.Png": 0.99853515625,
    "2018-05-28-00-05-54-342I2_841_1107.Png": 0.9873046875,
    "2018-05-28-00-05-54-342I2_841_1235.Png": 0.72607421875,
    "2018-05-28-00-05-54-342I2_841_211.Png": 0.85833740234375,
    "2018-05-28-00-05-54-342I2_841_339.Png": 0.79132080078125,
    "2018-05-28-00-05-54-342I2_841_467.Png": 1.0,
    "2018-05-28-00-05-54-342I2_841_595.Png": 0.9873046875,
    "2018-05-28-00-05-54-342I2_841_723.Png": 0.9345703125,
    "2018-05-28-00-05-54-342I2_841_83.Png": 0.44921875,
    "2018-05-28-00-05-54-342I2_841_851.Png": 1.0,
    "2018-05-28-00-05-54-342I2_841_979.Png": 1.0,
    "2018-05-28-00-05-54-342I2_969_1107.Png": 0.87225341796875,
    "2018-05-28-00-05-54-342I2_969_1235.Png": 0.61865234375,
    "2018-05-28-00-05-54-342I2_969_211.Png": 0.955810546875,
    "2018-05-28-00-05-54-342I2_969_339.Png": 0.856201171875,
    "2018-05-28-00-05-54-342I2_969_467.Png": 1.0,
    "2018-05-28-00-05-54-342I2_969_595.Png": 1.0,
    "2018-05-28-00-05-54-342I2_969_723.Png": 1.0,
    "2018-05-28-00-05-54-342I2_969_83.Png": 0.656005859375,
    "2018-05-28-00-05-54-342I2_969_851.Png": 1.0,
    "2018-05-28-00-05-54-342I2_969_979.Png": 0.99615478515625,
    "2018-06-05-07-34-50-393I1_1085_1600.Png": 0.3720703125,
    "2018-06-05-07-34-50-393I1_1085_1728.Png": 1.0,
    "2018-06-05-07-34-50-393I1_1085_1856.Png": 1.0,
    "2018-06-05-07-34-50-393I1_1085_1984.Png": 1.0,
    "2018-06-05-07-34-50-393I1_1085_2112.Png": 1.0,
    "2018-06-05-07-34-50-393I1_1085_2240.Png": 1.0,
    "2018-06-05-07-34-50-393I1_1085_2368.Png": 1.0,
    "2018-06-05-07-34-50-393I1_1085_2496.Png": 1.0,
    "2018-06-05-07-34-50-393I1_1085_2624.Png": 0.252197265625,
    "2018-06-05-07-34-50-393I1_1213_1600.Png": 0.471923828125,
    "2018-06-05-07-34-50-393I1_1213_1728.Png": 1.0,
    "2018-06-05-07-34-50-393I1_1213_1856.Png": 1.0,
    "2018-06-05-07-34-50-393I1_1213_1984.Png": 1.0,
    "2018-06-05-07-34-50-393I1_1213_2112.Png": 1.0,
    "2018-06-05-07-34-50-393I1_1213_2240.Png": 1.0,
    "2018-06-05-07-34-50-393I1_1213_2368.Png": 1.0,
    "2018-06-05-07-34-50-393I1_1213_2496.Png": 0.8154296875,
    "2018-06-05-07-34-50-393I1_1341_1600.Png": 0.433837890625,
    "2018-06-05-07-34-50-393I1_1341_1728.Png": 1.0,
    "2018-06-05-07-34-50-393I1_1341_1856.Png": 1.0,
    "2018-06-05-07-34-50-393I1_1341_1984.Png": 1.0,
    "2018-06-05-07-34-50-393I1_1341_2112.Png": 1.0,
    "2018-06-05-07-34-50-393I1_1341_2240.Png": 0.864501953125,
    "2018-06-05-07-34-50-393I1_1341_2368.Png": 0.939208984375,
    "2018-06-05-07-34-50-393I1_1341_2496.Png": 1.0,
    "2018-06-05-07-34-50-393I1_1341_2624.Png": 0.45166015625,
    "2018-06-05-07-34-50-393I1_1469_1472.Png": 0.336181640625,
    "2018-06-05-07-34-50-393I1_1469_1600.Png": 1.0,
    "2018-06-05-07-34-50-393I1_1469_1728.Png": 1.0,
    "2018-06-05-07-34-50-393I1_1469_1856.Png": 1.0,
    "2018-06-05-07-34-50-393I1_1469_1984.Png": 1.0,
    "2018-06-05-07-34-50-393I1_1469_2112.Png": 1.0,
    "2018-06-05-07-34-50-393I1_1469_2240.Png": 0.722412109375,
    "2018-06-05-07-34-50-393I1_1469_2368.Png": 0.914306640625,
    "2018-06-05-07-34-50-393I1_1469_2496.Png": 0.44140625,
    "2018-06-05-07-34-50-393I1_1597_1600.Png": 0.271728515625,
    "2018-06-05-07-34-50-393I1_1597_1728.Png": 0.7333984375,
    "2018-06-05-07-34-50-393I1_1597_1856.Png": 0.899658203125,
    "2018-06-05-07-34-50-393I1_1597_1984.Png": 0.93896484375,
    "2018-06-05-07-34-50-393I1_1597_2112.Png": 0.962158203125,
    "2018-06-05-07-34-50-393I1_1597_2240.Png": 1.0,
    "2018-06-05-07-34-50-393I1_1597_2368.Png": 0.963134765625,
    "2018-06-05-07-34-50-393I1_1597_2496.Png": 0.317626953125,
    "2018-06-05-07-34-50-393I1_1725_1600.Png": 0.2861328125,
    "2018-06-05-07-34-50-393I1_1725_1728.Png": 0.912109375,
    "2018-06-05-07-34-50-393I1_1725_1856.Png": 0.898193359375,
    "2018-06-05-07-34-50-393I1_1725_1984.Png": 0.318115234375,
    "2018-06-05-07-34-50-393I1_1725_2112.Png": 0.286865234375,
    "2018-06-05-07-34-50-393I1_1725_2240.Png": 0.693115234375,
    "2018-06-05-07-34-50-393I1_1853_1728.Png": 0.2158203125,
    "2018-06-05-07-34-50-393I1_1853_1856.Png": 0.6171875,
    "2018-06-05-07-34-50-393I1_1853_1984.Png": 0.156982421875,
    "2018-06-05-07-34-50-393I1_189_1728.Png": 0.1826171875,
    "2018-06-05-07-34-50-393I1_189_1856.Png": 0.209228515625,
    "2018-06-05-07-34-50-393I1_189_2240.Png": 0.48046875,
    "2018-06-05-07-34-50-393I1_317_1600.Png": 0.21240234375,
    "2018-06-05-07-34-50-393I1_317_1728.Png": 1.0,
    "2018-06-05-07-34-50-393I1_317_1856.Png": 0.989990234375,
    "2018-06-05-07-34-50-393I1_317_1984.Png": 0.100341796875,
    "2018-06-05-07-34-50-393I1_317_2112.Png": 0.178955078125,
    "2018-06-05-07-34-50-393I1_317_2240.Png": 0.93994140625,
    "2018-06-05-07-34-50-393I1_317_2496.Png": 0.17333984375,
    "2018-06-05-07-34-50-393I1_445_1728.Png": 0.949951171875,
    "2018-06-05-07-34-50-393I1_445_1856.Png": 1.0,
    "2018-06-05-07-34-50-393I1_445_1984.Png": 0.736572265625,
    "2018-06-05-07-34-50-393I1_445_2112.Png": 0.61376953125,
    "2018-06-05-07-34-50-393I1_445_2240.Png": 0.97021484375,
    "2018-06-05-07-34-50-393I1_445_2368.Png": 0.488525390625,
    "2018-06-05-07-34-50-393I1_445_2496.Png": 0.8779296875,
    "2018-06-05-07-34-50-393I1_445_2624.Png": 0.349609375,
    "2018-06-05-07-34-50-393I1_573_1600.Png": 0.3486328125,
    "2018-06-05-07-34-50-393I1_573_1728.Png": 0.895751953125,
    "2018-06-05-07-34-50-393I1_573_1856.Png": 1.0,
    "2018-06-05-07-34-50-393I1_573_1984.Png": 0.9423828125,
    "2018-06-05-07-34-50-393I1_573_2112.Png": 0.857421875,
    "2018-06-05-07-34-50-393I1_573_2240.Png": 1.0,
    "2018-06-05-07-34-50-393I1_573_2368.Png": 0.962158203125,
    "2018-06-05-07-34-50-393I1_573_2496.Png": 0.99267578125,
    "2018-06-05-07-34-50-393I1_573_2624.Png": 0.983154296875,
    "2018-06-05-07-34-50-393I1_701_1472.Png": 0.103271484375,
    "2018-06-05-07-34-50-393I1_701_1600.Png": 0.999755859375,
    "2018-06-05-07-34-50-393I1_701_1728.Png": 1.0,
    "2018-06-05-07-34-50-393I1_701_1856.Png": 1.0,
    "2018-06-05-07-34-50-393I1_701_1984.Png": 1.0,
    "2018-06-05-07-34-50-393I1_701_2112.Png": 1.0,
    "2018-06-05-07-34-50-393I1_701_2240.Png": 1.0,
    "2018-06-05-07-34-50-393I1_701_2368.Png": 1.0,
    "2018-06-05-07-34-50-393I1_701_2496.Png": 1.0,
    "2018-06-05-07-34-50-393I1_701_2624.Png": 0.8818359375,
    "2018-06-05-07-34-50-393I1_829_1600.Png": 0.9677734375,
    "2018-06-05-07-34-50-393I1_829_1728.Png": 0.94287109375,
    "2018-06-05-07-34-50-393I1_829_1856.Png": 1.0,
    "2018-06-05-07-34-50-393I1_829_1984.Png": 1.0,
    "2018-06-05-07-34-50-393I1_829_2112.Png": 1.0,
    "2018-06-05-07-34-50-393I1_829_2240.Png": 1.0,
    "2018-06-05-07-34-50-393I1_829_2368.Png": 1.0,
    "2018-06-05-07-34-50-393I1_829_2496.Png": 1.0,
    "2018-06-05-07-34-50-393I1_829_2624.Png": 0.43994140625,
    "2018-06-05-07-34-50-393I1_957_1600.Png": 0.730224609375,
    "2018-06-05-07-34-50-393I1_957_1728.Png": 0.97119140625,
    "2018-06-05-07-34-50-393I1_957_1856.Png": 1.0,
    "2018-06-05-07-34-50-393I1_957_1984.Png": 1.0,
    "2018-06-05-07-34-50-393I1_957_2112.Png": 1.0,
    "2018-06-05-07-34-50-393I1_957_2240.Png": 1.0,
    "2018-06-05-07-34-50-393I1_957_2368.Png": 1.0,
    "2018-06-05-07-34-50-393I1_957_2496.Png": 1.0,
    "2018-06-05-07-34-50-393I1_957_2624.Png": 0.62158203125,
    "2018-06-10-04-07-56-801I1_1075_1728.Png": 0.8876953125,
    "2018-06-10-04-07-56-801I1_1075_1856.Png": 0.9697265625,
    "2018-06-10-04-07-56-801I1_1075_1984.Png": 1.0,
    "2018-06-10-04-07-56-801I1_1075_2112.Png": 0.983154296875,
    "2018-06-10-04-07-56-801I1_1075_2240.Png": 1.0,
    "2018-06-10-04-07-56-801I1_1075_2368.Png": 0.935546875,
    "2018-06-10-04-07-56-801I1_1075_2496.Png": 1.0,
    "2018-06-10-04-07-56-801I1_1075_2624.Png": 0.50537109375,
    "2018-06-10-04-07-56-801I1_1203_1728.Png": 0.84326171875,
    "2018-06-10-04-07-56-801I1_1203_1856.Png": 1.0,
    "2018-06-10-04-07-56-801I1_1203_1984.Png": 1.0,
    "2018-06-10-04-07-56-801I1_1203_2112.Png": 0.971923828125,
    "2018-06-10-04-07-56-801I1_1203_2240.Png": 1.0,
    "2018-06-10-04-07-56-801I1_1203_2368.Png": 1.0,
    "2018-06-10-04-07-56-801I1_1203_2496.Png": 0.988525390625,
    "2018-06-10-04-07-56-801I1_1203_2624.Png": 0.664306640625,
    "2018-06-10-04-07-56-801I1_1331_1728.Png": 0.7373046875,
    "2018-06-10-04-07-56-801I1_1331_1856.Png": 1.0,
    "2018-06-10-04-07-56-801I1_1331_1984.Png": 1.0,
    "2018-06-10-04-07-56-801I1_1331_2112.Png": 1.0,
    "2018-06-10-04-07-56-801I1_1331_2240.Png": 1.0,
    "2018-06-10-04-07-56-801I1_1331_2368.Png": 0.920654296875,
    "2018-06-10-04-07-56-801I1_1331_2496.Png": 0.971435546875,
    "2018-06-10-04-07-56-801I1_1331_2624.Png": 0.51416015625,
    "2018-06-10-04-07-56-801I1_1459_1600.Png": 0.7314453125,
    "2018-06-10-04-07-56-801I1_1459_1728.Png": 0.910888671875,
    "2018-06-10-04-07-56-801I1_1459_1856.Png": 0.98583984375,
    "2018-06-10-04-07-56-801I1_1459_1984.Png": 1.0,
    "2018-06-10-04-07-56-801I1_1459_2112.Png": 1.0,
    "2018-06-10-04-07-56-801I1_1459_2240.Png": 0.887939453125,
    "2018-06-10-04-07-56-801I1_1459_2368.Png": 0.669189453125,
    "2018-06-10-04-07-56-801I1_1459_2496.Png": 0.693603515625,
    "2018-06-10-04-07-56-801I1_1459_2624.Png": 0.111083984375,
    "2018-06-10-04-07-56-801I1_1587_1600.Png": 0.2060546875,
    "2018-06-10-04-07-56-801I1_1587_1728.Png": 0.26708984375,
    "2018-06-10-04-07-56-801I1_1587_1856.Png": 0.750732421875,
    "2018-06-10-04-07-56-801I1_1587_1984.Png": 0.917724609375,
    "2018-06-10-04-07-56-801I1_1587_2112.Png": 1.0,
    "2018-06-10-04-07-56-801I1_1587_2240.Png": 0.996826171875,
    "2018-06-10-04-07-56-801I1_1587_2368.Png": 0.966064453125,
    "2018-06-10-04-07-56-801I1_1587_2496.Png": 0.188232421875,
    "2018-06-10-04-07-56-801I1_1715_1728.Png": 0.680419921875,
    "2018-06-10-04-07-56-801I1_1715_1856.Png": 0.857177734375,
    "2018-06-10-04-07-56-801I1_1715_1984.Png": 0.611572265625,
    "2018-06-10-04-07-56-801I1_1715_2112.Png": 0.533203125,
    "2018-06-10-04-07-56-801I1_1715_2240.Png": 0.4697265625,
    "2018-06-10-04-07-56-801I1_1715_2368.Png": 0.582275390625,
    "2018-06-10-04-07-56-801I1_179_2240.Png": 0.153076171875,
    "2018-06-10-04-07-56-801I1_179_2368.Png": 0.471923828125,
    "2018-06-10-04-07-56-801I1_179_2496.Png": 0.47900390625,
    "2018-06-10-04-07-56-801I1_179_2624.Png": 0.15625,
    "2018-06-10-04-07-56-801I1_1843_1728.Png": 0.1689453125,
    "2018-06-10-04-07-56-801I1_1843_1856.Png": 0.609375,
    "2018-06-10-04-07-56-801I1_1843_1984.Png": 0.4111328125,
    "2018-06-10-04-07-56-801I1_307_1728.Png": 0.6865234375,
    "2018-06-10-04-07-56-801I1_307_1856.Png": 0.89453125,
    "2018-06-10-04-07-56-801I1_307_1984.Png": 0.297607421875,
    "2018-06-10-04-07-56-801I1_307_2240.Png": 0.45947265625,
    "2018-06-10-04-07-56-801I1_307_2368.Png": 0.999755859375,
    "2018-06-10-04-07-56-801I1_307_2496.Png": 0.89013671875,
    "2018-06-10-04-07-56-801I1_435_1728.Png": 0.51708984375,
    "2018-06-10-04-07-56-801I1_435_1856.Png": 0.999267578125,
    "2018-06-10-04-07-56-801I1_435_1984.Png": 0.817626953125,
    "2018-06-10-04-07-56-801I1_435_2240.Png": 0.695068359375,
    "2018-06-10-04-07-56-801I1_435_2368.Png": 1.0,
    "2018-06-10-04-07-56-801I1_435_2496.Png": 0.9677734375,
    "2018-06-10-04-07-56-801I1_435_2624.Png": 0.35693359375,
    "2018-06-10-04-07-56-801I1_563_1600.Png": 0.11279296875,
    "2018-06-10-04-07-56-801I1_563_1728.Png": 0.3876953125,
    "2018-06-10-04-07-56-801I1_563_1856.Png": 1.0,
    "2018-06-10-04-07-56-801I1_563_1984.Png": 0.8994140625,
    "2018-06-10-04-07-56-801I1_563_2112.Png": 0.434814453125,
    "2018-06-10-04-07-56-801I1_563_2240.Png": 0.9560546875,
    "2018-06-10-04-07-56-801I1_563_2368.Png": 1.0,
    "2018-06-10-04-07-56-801I1_563_2496.Png": 1.0,
    "2018-06-10-04-07-56-801I1_563_2624.Png": 0.9765625,
    "2018-06-10-04-07-56-801I1_691_1600.Png": 0.54931640625,
    "2018-06-10-04-07-56-801I1_691_1728.Png": 0.94384765625,
    "2018-06-10-04-07-56-801I1_691_1856.Png": 1.0,
    "2018-06-10-04-07-56-801I1_691_1984.Png": 0.974609375,
    "2018-06-10-04-07-56-801I1_691_2112.Png": 0.953125,
    "2018-06-10-04-07-56-801I1_691_2240.Png": 1.0,
    "2018-06-10-04-07-56-801I1_691_2368.Png": 1.0,
    "2018-06-10-04-07-56-801I1_691_2496.Png": 1.0,
    "2018-06-10-04-07-56-801I1_691_2624.Png": 1.0,
    "2018-06-10-04-07-56-801I1_819_1600.Png": 0.444091796875,
    "2018-06-10-04-07-56-801I1_819_1728.Png": 0.943359375,
    "2018-06-10-04-07-56-801I1_819_1856.Png": 0.9765625,
    "2018-06-10-04-07-56-801I1_819_1984.Png": 1.0,
    "2018-06-10-04-07-56-801I1_819_2112.Png": 1.0,
    "2018-06-10-04-07-56-801I1_819_2240.Png": 1.0,
    "2018-06-10-04-07-56-801I1_819_2368.Png": 1.0,
    "2018-06-10-04-07-56-801I1_819_2496.Png": 1.0,
    "2018-06-10-04-07-56-801I1_819_2624.Png": 0.716796875,
    "2018-06-10-04-07-56-801I1_947_1600.Png": 0.197509765625,
    "2018-06-10-04-07-56-801I1_947_1728.Png": 0.89306640625,
    "2018-06-10-04-07-56-801I1_947_1856.Png": 1.0,
    "2018-06-10-04-07-56-801I1_947_1984.Png": 1.0,
    "2018-06-10-04-07-56-801I1_947_2112.Png": 1.0,
    "2018-06-10-04-07-56-801I1_947_2240.Png": 1.0,
    "2018-06-10-04-07-56-801I1_947_2368.Png": 1.0,
    "2018-06-10-04-07-56-801I1_947_2496.Png": 1.0,
    "2018-06-10-04-07-56-801I1_947_2624.Png": 0.810546875,
    "2018-06-11-12-05-54-280I2_1091_1009.Png": 1.0,
    "2018-06-11-12-05-54-280I2_1091_1137.Png": 0.84954833984375,
    "2018-06-11-12-05-54-280I2_1091_1265.Png": 0.78204345703125,
    "2018-06-11-12-05-54-280I2_1091_1393.Png": 0.2080078125,
    "2018-06-11-12-05-54-280I2_1091_241.Png": 0.24005126953125,
    "2018-06-11-12-05-54-280I2_1091_369.Png": 0.76605224609375,
    "2018-06-11-12-05-54-280I2_1091_497.Png": 0.854248046875,
    "2018-06-11-12-05-54-280I2_1091_625.Png": 0.99945068359375,
    "2018-06-11-12-05-54-280I2_1091_753.Png": 0.99102783203125,
    "2018-06-11-12-05-54-280I2_1091_881.Png": 0.986083984375,
    "2018-06-11-12-05-54-280I2_1219_1009.Png": 1.0,
    "2018-06-11-12-05-54-280I2_1219_1137.Png": 0.858642578125,
    "2018-06-11-12-05-54-280I2_1219_1265.Png": 0.38726806640625,
    "2018-06-11-12-05-54-280I2_1219_369.Png": 0.350830078125,
    "2018-06-11-12-05-54-280I2_1219_497.Png": 0.829833984375,
    "2018-06-11-12-05-54-280I2_1219_625.Png": 0.997802734375,
    "2018-06-11-12-05-54-280I2_1219_753.Png": 1.0,
    "2018-06-11-12-05-54-280I2_1219_881.Png": 1.0,
    "2018-06-11-12-05-54-280I2_1347_1009.Png": 1.0,
    "2018-06-11-12-05-54-280I2_1347_1137.Png": 0.818359375,
    "2018-06-11-12-05-54-280I2_1347_369.Png": 0.32061767578125,
    "2018-06-11-12-05-54-280I2_1347_497.Png": 0.96673583984375,
    "2018-06-11-12-05-54-280I2_1347_625.Png": 1.0,
    "2018-06-11-12-05-54-280I2_1347_753.Png": 0.9755859375,
    "2018-06-11-12-05-54-280I2_1347_881.Png": 1.0,
    "2018-06-11-12-05-54-280I2_1475_1009.Png": 0.924560546875,
    "2018-06-11-12-05-54-280I2_1475_1137.Png": 0.62261962890625,
    "2018-06-11-12-05-54-280I2_1475_369.Png": 0.19769287109375,
    "2018-06-11-12-05-54-280I2_1475_497.Png": 0.93536376953125,
    "2018-06-11-12-05-54-280I2_1475_625.Png": 1.0,
    "2018-06-11-12-05-54-280I2_1475_753.Png": 1.0,
    "2018-06-11-12-05-54-280I2_1475_881.Png": 1.0,
    "2018-06-11-12-05-54-280I2_1603_1009.Png": 0.861083984375,
    "2018-06-11-12-05-54-280I2_1603_1137.Png": 0.635009765625,
    "2018-06-11-12-05-54-280I2_1603_369.Png": 0.71954345703125,
    "2018-06-11-12-05-54-280I2_1603_497.Png": 0.948486328125,
    "2018-06-11-12-05-54-280I2_1603_625.Png": 1.0,
    "2018-06-11-12-05-54-280I2_1603_753.Png": 1.0,
    "2018-06-11-12-05-54-280I2_1603_881.Png": 0.999267578125,
    "2018-06-11-12-05-54-280I2_1731_1009.Png": 0.61114501953125,
    "2018-06-11-12-05-54-280I2_1731_1137.Png": 0.15545654296875,
    "2018-06-11-12-05-54-280I2_1731_369.Png": 0.255126953125,
    "2018-06-11-12-05-54-280I2_1731_497.Png": 0.59124755859375,
    "2018-06-11-12-05-54-280I2_1731_625.Png": 0.91119384765625,
    "2018-06-11-12-05-54-280I2_1731_753.Png": 0.89202880859375,
    "2018-06-11-12-05-54-280I2_1731_881.Png": 0.7841796875,
    "2018-06-11-12-05-54-280I2_1859_1009.Png": 0.17352294921875,
    "2018-06-11-12-05-54-280I2_1859_369.Png": 0.27435302734375,
    "2018-06-11-12-05-54-280I2_1859_497.Png": 0.99542236328125,
    "2018-06-11-12-05-54-280I2_1859_625.Png": 0.78271484375,
    "2018-06-11-12-05-54-280I2_1859_881.Png": 0.13037109375,
    "2018-06-11-12-05-54-280I2_1987_369.Png": 0.22760009765625,
    "2018-06-11-12-05-54-280I2_1987_497.Png": 0.577880859375,
    "2018-06-11-12-05-54-280I2_1987_625.Png": 0.33538818359375,
    "2018-06-11-12-05-54-280I2_323_497.Png": 0.24151611328125,
    "2018-06-11-12-05-54-280I2_323_753.Png": 0.4638671875,
    "2018-06-11-12-05-54-280I2_323_881.Png": 0.44189453125,
    "2018-06-11-12-05-54-280I2_451_1009.Png": 0.251953125,
    "2018-06-11-12-05-54-280I2_451_369.Png": 0.470458984375,
    "2018-06-11-12-05-54-280I2_451_497.Png": 0.95013427734375,
    "2018-06-11-12-05-54-280I2_451_625.Png": 0.42315673828125,
    "2018-06-11-12-05-54-280I2_451_753.Png": 0.835693359375,
    "2018-06-11-12-05-54-280I2_451_881.Png": 0.95654296875,
    "2018-06-11-12-05-54-280I2_579_1009.Png": 0.75482177734375,
    "2018-06-11-12-05-54-280I2_579_1137.Png": 0.551513671875,
    "2018-06-11-12-05-54-280I2_579_369.Png": 0.172607421875,
    "2018-06-11-12-05-54-280I2_579_497.Png": 0.97900390625,
    "2018-06-11-12-05-54-280I2_579_625.Png": 0.91876220703125,
    "2018-06-11-12-05-54-280I2_579_753.Png": 0.91888427734375,
    "2018-06-11-12-05-54-280I2_579_881.Png": 1.0,
    "2018-06-11-12-05-54-280I2_707_1009.Png": 0.9873046875,
    "2018-06-11-12-05-54-280I2_707_1137.Png": 0.971923828125,
    "2018-06-11-12-05-54-280I2_707_1265.Png": 0.72021484375,
    "2018-06-11-12-05-54-280I2_707_1393.Png": 0.51123046875,
    "2018-06-11-12-05-54-280I2_707_241.Png": 0.16497802734375,
    "2018-06-11-12-05-54-280I2_707_369.Png": 0.22979736328125,
    "2018-06-11-12-05-54-280I2_707_497.Png": 0.920654296875,
    "2018-06-11-12-05-54-280I2_707_625.Png": 0.93572998046875,
    "2018-06-11-12-05-54-280I2_707_753.Png": 0.93170166015625,
    "2018-06-11-12-05-54-280I2_707_881.Png": 0.98828125,
    "2018-06-11-12-05-54-280I2_835_1009.Png": 1.0,
    "2018-06-11-12-05-54-280I2_835_1137.Png": 0.990234375,
    "2018-06-11-12-05-54-280I2_835_1265.Png": 0.939697265625,
    "2018-06-11-12-05-54-280I2_835_1393.Png": 0.57177734375,
    "2018-06-11-12-05-54-280I2_835_241.Png": 0.33837890625,
    "2018-06-11-12-05-54-280I2_835_369.Png": 0.79986572265625,
    "2018-06-11-12-05-54-280I2_835_497.Png": 0.82147216796875,
    "2018-06-11-12-05-54-280I2_835_625.Png": 1.0,
    "2018-06-11-12-05-54-280I2_835_753.Png": 0.88623046875,
    "2018-06-11-12-05-54-280I2_835_881.Png": 0.98828125,
    "2018-06-11-12-05-54-280I2_963_1009.Png": 1.0,
    "2018-06-11-12-05-54-280I2_963_1137.Png": 0.98345947265625,
    "2018-06-11-12-05-54-280I2_963_1265.Png": 0.87347412109375,
    "2018-06-11-12-05-54-280I2_963_1393.Png": 0.489501953125,
    "2018-06-11-12-05-54-280I2_963_241.Png": 0.5703125,
    "2018-06-11-12-05-54-280I2_963_369.Png": 0.95477294921875,
    "2018-06-11-12-05-54-280I2_963_497.Png": 0.89337158203125,
    "2018-06-11-12-05-54-280I2_963_625.Png": 0.99224853515625,
    "2018-06-11-12-05-54-280I2_963_753.Png": 0.96478271484375,
    "2018-06-11-12-05-54-280I2_963_881.Png": 0.972900390625,
    "2018-06-14-14-17-54-591_POS2_I1_1069_1600.Png": 0.2587890625,
    "2018-06-14-14-17-54-591_POS2_I1_1069_1728.Png": 1.0,
    "2018-06-14-14-17-54-591_POS2_I1_1069_1856.Png": 1.0,
    "2018-06-14-14-17-54-591_POS2_I1_1069_1984.Png": 1.0,
    "2018-06-14-14-17-54-591_POS2_I1_1069_2112.Png": 1.0,
    "2018-06-14-14-17-54-591_POS2_I1_1069_2240.Png": 1.0,
    "2018-06-14-14-17-54-591_POS2_I1_1069_2368.Png": 1.0,
    "2018-06-14-14-17-54-591_POS2_I1_1069_2496.Png": 1.0,
    "2018-06-14-14-17-54-591_POS2_I1_1069_2624.Png": 0.9638671875,
    "2018-06-14-14-17-54-591_POS2_I1_1197_1600.Png": 0.3193359375,
    "2018-06-14-14-17-54-591_POS2_I1_1197_1728.Png": 1.0,
    "2018-06-14-14-17-54-591_POS2_I1_1197_1856.Png": 1.0,
    "2018-06-14-14-17-54-591_POS2_I1_1197_1984.Png": 0.981689453125,
    "2018-06-14-14-17-54-591_POS2_I1_1197_2112.Png": 0.947265625,
    "2018-06-14-14-17-54-591_POS2_I1_1197_2240.Png": 0.9892578125,
    "2018-06-14-14-17-54-591_POS2_I1_1197_2368.Png": 1.0,
    "2018-06-14-14-17-54-591_POS2_I1_1197_2496.Png": 0.935546875,
    "2018-06-14-14-17-54-591_POS2_I1_1197_2624.Png": 0.6416015625,
    "2018-06-14-14-17-54-591_POS2_I1_1325_1600.Png": 0.1318359375,
    "2018-06-14-14-17-54-591_POS2_I1_1325_1728.Png": 0.978515625,
    "2018-06-14-14-17-54-591_POS2_I1_1325_1856.Png": 0.93115234375,
    "2018-06-14-14-17-54-591_POS2_I1_1325_1984.Png": 0.926513671875,
    "2018-06-14-14-17-54-591_POS2_I1_1325_2112.Png": 0.986328125,
    "2018-06-14-14-17-54-591_POS2_I1_1325_2240.Png": 0.943359375,
    "2018-06-14-14-17-54-591_POS2_I1_1325_2368.Png": 1.0,
    "2018-06-14-14-17-54-591_POS2_I1_1325_2496.Png": 0.896484375,
    "2018-06-14-14-17-54-591_POS2_I1_1325_2624.Png": 0.266357421875,
    "2018-06-14-14-17-54-591_POS2_I1_1453_1472.Png": 0.128173828125,
    "2018-06-14-14-17-54-591_POS2_I1_1453_1600.Png": 0.863037109375,
    "2018-06-14-14-17-54-591_POS2_I1_1453_1728.Png": 0.995361328125,
    "2018-06-14-14-17-54-591_POS2_I1_1453_1856.Png": 0.99658203125,
    "2018-06-14-14-17-54-591_POS2_I1_1453_1984.Png": 1.0,
    "2018-06-14-14-17-54-591_POS2_I1_1453_2112.Png": 1.0,
    "2018-06-14-14-17-54-591_POS2_I1_1453_2240.Png": 0.86767578125,
    "2018-06-14-14-17-54-591_POS2_I1_1453_2368.Png": 0.888671875,
    "2018-06-14-14-17-54-591_POS2_I1_1453_2496.Png": 0.577392578125,
    "2018-06-14-14-17-54-591_POS2_I1_1581_1600.Png": 0.2314453125,
    "2018-06-14-14-17-54-591_POS2_I1_1581_1728.Png": 0.416015625,
    "2018-06-14-14-17-54-591_POS2_I1_1581_1856.Png": 0.869873046875,
    "2018-06-14-14-17-54-591_POS2_I1_1581_1984.Png": 0.998291015625,
    "2018-06-14-14-17-54-591_POS2_I1_1581_2112.Png": 0.99609375,
    "2018-06-14-14-17-54-591_POS2_I1_1581_2240.Png": 0.99853515625,
    "2018-06-14-14-17-54-591_POS2_I1_1581_2368.Png": 0.895263671875,
    "2018-06-14-14-17-54-591_POS2_I1_1581_2496.Png": 0.607177734375,
    "2018-06-14-14-17-54-591_POS2_I1_1709_1728.Png": 0.502685546875,
    "2018-06-14-14-17-54-591_POS2_I1_1709_1856.Png": 0.73193359375,
    "2018-06-14-14-17-54-591_POS2_I1_1709_1984.Png": 0.420654296875,
    "2018-06-14-14-17-54-591_POS2_I1_1709_2112.Png": 0.3642578125,
    "2018-06-14-14-17-54-591_POS2_I1_1709_2240.Png": 0.72802734375,
    "2018-06-14-14-17-54-591_POS2_I1_1709_2368.Png": 0.178955078125,
    "2018-06-14-14-17-54-591_POS2_I1_1709_2496.Png": 0.1630859375,
    "2018-06-14-14-17-54-591_POS2_I1_173_2240.Png": 0.3212890625,
    "2018-06-14-14-17-54-591_POS2_I1_173_2368.Png": 0.509765625,
    "2018-06-14-14-17-54-591_POS2_I1_173_2496.Png": 0.57470703125,
    "2018-06-14-14-17-54-591_POS2_I1_1837_1728.Png": 0.2646484375,
    "2018-06-14-14-17-54-591_POS2_I1_1837_1856.Png": 0.598388671875,
    "2018-06-14-14-17-54-591_POS2_I1_1837_1984.Png": 0.130859375,
    "2018-06-14-14-17-54-591_POS2_I1_1837_2240.Png": 0.12939453125,
    "2018-06-14-14-17-54-591_POS2_I1_301_1600.Png": 0.115478515625,
    "2018-06-14-14-17-54-591_POS2_I1_301_1728.Png": 0.903076171875,
    "2018-06-14-14-17-54-591_POS2_I1_301_1856.Png": 0.871826171875,
    "2018-06-14-14-17-54-591_POS2_I1_301_2240.Png": 0.9541015625,
    "2018-06-14-14-17-54-591_POS2_I1_301_2368.Png": 1.0,
    "2018-06-14-14-17-54-591_POS2_I1_301_2496.Png": 0.79931640625,
    "2018-06-14-14-17-54-591_POS2_I1_429_1728.Png": 0.937744140625,
    "2018-06-14-14-17-54-591_POS2_I1_429_1856.Png": 0.998046875,
    "2018-06-14-14-17-54-591_POS2_I1_429_1984.Png": 0.587646484375,
    "2018-06-14-14-17-54-591_POS2_I1_429_2112.Png": 0.387939453125,
    "2018-06-14-14-17-54-591_POS2_I1_429_2240.Png": 0.9697265625,
    "2018-06-14-14-17-54-591_POS2_I1_429_2368.Png": 1.0,
    "2018-06-14-14-17-54-591_POS2_I1_429_2496.Png": 0.9990234375,
    "2018-06-14-14-17-54-591_POS2_I1_429_2624.Png": 0.515380859375,
    "2018-06-14-14-17-54-591_POS2_I1_557_1600.Png": 0.116455078125,
    "2018-06-14-14-17-54-591_POS2_I1_557_1728.Png": 0.780517578125,
    "2018-06-14-14-17-54-591_POS2_I1_557_1856.Png": 1.0,
    "2018-06-14-14-17-54-591_POS2_I1_557_1984.Png": 0.71826171875,
    "2018-06-14-14-17-54-591_POS2_I1_557_2112.Png": 0.67578125,
    "2018-06-14-14-17-54-591_POS2_I1_557_2240.Png": 1.0,
    "2018-06-14-14-17-54-591_POS2_I1_557_2368.Png": 1.0,
    "2018-06-14-14-17-54-591_POS2_I1_557_2496.Png": 1.0,
    "2018-06-14-14-17-54-591_POS2_I1_557_2624.Png": 1.0,
    "2018-06-14-14-17-54-591_POS2_I1_685_1600.Png": 0.871826171875,
    "2018-06-14-14-17-54-591_POS2_I1_685_1728.Png": 0.923095703125,
    "2018-06-14-14-17-54-591_POS2_I1_685_1856.Png": 1.0,
    "2018-06-14-14-17-54-591_POS2_I1_685_1984.Png": 1.0,
    "2018-06-14-14-17-54-591_POS2_I1_685_2112.Png": 1.0,
    "2018-06-14-14-17-54-591_POS2_I1_685_2240.Png": 1.0,
    "2018-06-14-14-17-54-591_POS2_I1_685_2368.Png": 1.0,
    "2018-06-14-14-17-54-591_POS2_I1_685_2496.Png": 1.0,
    "2018-06-14-14-17-54-591_POS2_I1_685_2624.Png": 1.0,
    "2018-06-14-14-17-54-591_POS2_I1_813_1600.Png": 0.802978515625,
    "2018-06-14-14-17-54-591_POS2_I1_813_1728.Png": 0.977783203125,
    "2018-06-14-14-17-54-591_POS2_I1_813_1856.Png": 1.0,
    "2018-06-14-14-17-54-591_POS2_I1_813_1984.Png": 1.0,
    "2018-06-14-14-17-54-591_POS2_I1_813_2112.Png": 1.0,
    "2018-06-14-14-17-54-591_POS2_I1_813_2240.Png": 1.0,
    "2018-06-14-14-17-54-591_POS2_I1_813_2368.Png": 1.0,
    "2018-06-14-14-17-54-591_POS2_I1_813_2496.Png": 1.0,
    "2018-06-14-14-17-54-591_POS2_I1_813_2624.Png": 1.0,
    "2018-06-14-14-17-54-591_POS2_I1_941_1600.Png": 0.53125,
    "2018-06-14-14-17-54-591_POS2_I1_941_1728.Png": 0.98046875,
    "2018-06-14-14-17-54-591_POS2_I1_941_1856.Png": 1.0,
    "2018-06-14-14-17-54-591_POS2_I1_941_1984.Png": 1.0,
    "2018-06-14-14-17-54-591_POS2_I1_941_2112.Png": 1.0,
    "2018-06-14-14-17-54-591_POS2_I1_941_2240.Png": 1.0,
    "2018-06-14-14-17-54-591_POS2_I1_941_2368.Png": 1.0,
    "2018-06-14-14-17-54-591_POS2_I1_941_2496.Png": 1.0,
    "2018-06-14-14-17-54-591_POS2_I1_941_2624.Png": 1.0,
    "2018-06-19-17-31-48-704_POS0_I1_1111_0.Png": 0.246826171875,
    "2018-06-19-17-31-48-704_POS0_I1_1111_1024.Png": 1.0,
    "2018-06-19-17-31-48-704_POS0_I1_1111_1152.Png": 0.53955078125,
    "2018-06-19-17-31-48-704_POS0_I1_1111_128.Png": 0.870849609375,
    "2018-06-19-17-31-48-704_POS0_I1_1111_256.Png": 1.0,
    "2018-06-19-17-31-48-704_POS0_I1_1111_384.Png": 1.0,
    "2018-06-19-17-31-48-704_POS0_I1_1111_512.Png": 1.0,
    "2018-06-19-17-31-48-704_POS0_I1_1111_640.Png": 1.0,
    "2018-06-19-17-31-48-704_POS0_I1_1111_768.Png": 1.0,
    "2018-06-19-17-31-48-704_POS0_I1_1111_896.Png": 1.0,
    "2018-06-19-17-31-48-704_POS0_I1_1239_0.Png": 0.320068359375,
    "2018-06-19-17-31-48-704_POS0_I1_1239_1024.Png": 0.928466796875,
    "2018-06-19-17-31-48-704_POS0_I1_1239_128.Png": 1.0,
    "2018-06-19-17-31-48-704_POS0_I1_1239_256.Png": 1.0,
    "2018-06-19-17-31-48-704_POS0_I1_1239_384.Png": 1.0,
    "2018-06-19-17-31-48-704_POS0_I1_1239_512.Png": 1.0,
    "2018-06-19-17-31-48-704_POS0_I1_1239_640.Png": 1.0,
    "2018-06-19-17-31-48-704_POS0_I1_1239_768.Png": 1.0,
    "2018-06-19-17-31-48-704_POS0_I1_1239_896.Png": 1.0,
    "2018-06-19-17-31-48-704_POS0_I1_1367_0.Png": 0.35009765625,
    "2018-06-19-17-31-48-704_POS0_I1_1367_1024.Png": 0.783447265625,
    "2018-06-19-17-31-48-704_POS0_I1_1367_128.Png": 0.9951171875,
    "2018-06-19-17-31-48-704_POS0_I1_1367_256.Png": 1.0,
    "2018-06-19-17-31-48-704_POS0_I1_1367_384.Png": 1.0,
    "2018-06-19-17-31-48-704_POS0_I1_1367_512.Png": 1.0,
    "2018-06-19-17-31-48-704_POS0_I1_1367_640.Png": 1.0,
    "2018-06-19-17-31-48-704_POS0_I1_1367_768.Png": 1.0,
    "2018-06-19-17-31-48-704_POS0_I1_1367_896.Png": 1.0,
    "2018-06-19-17-31-48-704_POS0_I1_1495_1024.Png": 0.43017578125,
    "2018-06-19-17-31-48-704_POS0_I1_1495_128.Png": 0.896484375,
    "2018-06-19-17-31-48-704_POS0_I1_1495_256.Png": 1.0,
    "2018-06-19-17-31-48-704_POS0_I1_1495_384.Png": 1.0,
    "2018-06-19-17-31-48-704_POS0_I1_1495_512.Png": 1.0,
    "2018-06-19-17-31-48-704_POS0_I1_1495_640.Png": 1.0,
    "2018-06-19-17-31-48-704_POS0_I1_1495_768.Png": 1.0,
    "2018-06-19-17-31-48-704_POS0_I1_1495_896.Png": 1.0,
    "2018-06-19-17-31-48-704_POS0_I1_1623_0.Png": 0.633544921875,
    "2018-06-19-17-31-48-704_POS0_I1_1623_1024.Png": 0.45556640625,
    "2018-06-19-17-31-48-704_POS0_I1_1623_128.Png": 1.0,
    "2018-06-19-17-31-48-704_POS0_I1_1623_256.Png": 1.0,
    "2018-06-19-17-31-48-704_POS0_I1_1623_384.Png": 1.0,
    "2018-06-19-17-31-48-704_POS0_I1_1623_512.Png": 1.0,
    "2018-06-19-17-31-48-704_POS0_I1_1623_640.Png": 1.0,
    "2018-06-19-17-31-48-704_POS0_I1_1623_768.Png": 1.0,
    "2018-06-19-17-31-48-704_POS0_I1_1623_896.Png": 0.87451171875,
    "2018-06-19-17-31-48-704_POS0_I1_1751_0.Png": 0.866455078125,
    "2018-06-19-17-31-48-704_POS0_I1_1751_128.Png": 0.37109375,
    "2018-06-19-17-31-48-704_POS0_I1_1751_256.Png": 0.558349609375,
    "2018-06-19-17-31-48-704_POS0_I1_1751_384.Png": 0.91748046875,
    "2018-06-19-17-31-48-704_POS0_I1_1751_512.Png": 0.8544921875,
    "2018-06-19-17-31-48-704_POS0_I1_1751_640.Png": 0.94775390625,
    "2018-06-19-17-31-48-704_POS0_I1_1751_768.Png": 0.654541015625,
    "2018-06-19-17-31-48-704_POS0_I1_1751_896.Png": 0.330810546875,
    "2018-06-19-17-31-48-704_POS0_I1_1879_0.Png": 0.18017578125,
    "2018-06-19-17-31-48-704_POS0_I1_1879_256.Png": 0.492919921875,
    "2018-06-19-17-31-48-704_POS0_I1_1879_384.Png": 0.8955078125,
    "2018-06-19-17-31-48-704_POS0_I1_1879_512.Png": 0.335205078125,
    "2018-06-19-17-31-48-704_POS0_I1_2007_256.Png": 0.68359375,
    "2018-06-19-17-31-48-704_POS0_I1_2007_384.Png": 0.876953125,
    "2018-06-19-17-31-48-704_POS0_I1_2007_512.Png": 0.322998046875,
    "2018-06-19-17-31-48-704_POS0_I1_215_0.Png": 0.542236328125,
    "2018-06-19-17-31-48-704_POS0_I1_215_128.Png": 0.3603515625,
    "2018-06-19-17-31-48-704_POS0_I1_215_512.Png": 0.645263671875,
    "2018-06-19-17-31-48-704_POS0_I1_215_640.Png": 0.7314453125,
    "2018-06-19-17-31-48-704_POS0_I1_215_768.Png": 0.673583984375,
    "2018-06-19-17-31-48-704_POS0_I1_343_0.Png": 0.96875,
    "2018-06-19-17-31-48-704_POS0_I1_343_128.Png": 1.0,
    "2018-06-19-17-31-48-704_POS0_I1_343_256.Png": 0.32763671875,
    "2018-06-19-17-31-48-704_POS0_I1_343_512.Png": 0.85498046875,
    "2018-06-19-17-31-48-704_POS0_I1_343_640.Png": 1.0,
    "2018-06-19-17-31-48-704_POS0_I1_343_768.Png": 0.930908203125,
    "2018-06-19-17-31-48-704_POS0_I1_471_0.Png": 0.94287109375,
    "2018-06-19-17-31-48-704_POS0_I1_471_1024.Png": 0.380615234375,
    "2018-06-19-17-31-48-704_POS0_I1_471_128.Png": 1.0,
    "2018-06-19-17-31-48-704_POS0_I1_471_256.Png": 0.994384765625,
    "2018-06-19-17-31-48-704_POS0_I1_471_384.Png": 0.481201171875,
    "2018-06-19-17-31-48-704_POS0_I1_471_512.Png": 0.93896484375,
    "2018-06-19-17-31-48-704_POS0_I1_471_640.Png": 1.0,
    "2018-06-19-17-31-48-704_POS0_I1_471_768.Png": 1.0,
    "2018-06-19-17-31-48-704_POS0_I1_471_896.Png": 0.786376953125,
    "2018-06-19-17-31-48-704_POS0_I1_599_0.Png": 0.331787109375,
    "2018-06-19-17-31-48-704_POS0_I1_599_1024.Png": 0.974853515625,
    "2018-06-19-17-31-48-704_POS0_I1_599_1152.Png": 0.99365234375,
    "2018-06-19-17-31-48-704_POS0_I1_599_128.Png": 0.83154296875,
    "2018-06-19-17-31-48-704_POS0_I1_599_1280.Png": 0.37060546875,
    "2018-06-19-17-31-48-704_POS0_I1_599_256.Png": 1.0,
    "2018-06-19-17-31-48-704_POS0_I1_599_384.Png": 0.61279296875,
    "2018-06-19-17-31-48-704_POS0_I1_599_512.Png": 0.949462890625,
    "2018-06-19-17-31-48-704_POS0_I1_599_640.Png": 1.0,
    "2018-06-19-17-31-48-704_POS0_I1_599_768.Png": 1.0,
    "2018-06-19-17-31-48-704_POS0_I1_599_896.Png": 1.0,
    "2018-06-19-17-31-48-704_POS0_I1_727_0.Png": 0.3955078125,
    "2018-06-19-17-31-48-704_POS0_I1_727_1024.Png": 1.0,
    "2018-06-19-17-31-48-704_POS0_I1_727_1152.Png": 1.0,
    "2018-06-19-17-31-48-704_POS0_I1_727_128.Png": 0.18896484375,
    "2018-06-19-17-31-48-704_POS0_I1_727_1280.Png": 0.41064453125,
    "2018-06-19-17-31-48-704_POS0_I1_727_256.Png": 0.943115234375,
    "2018-06-19-17-31-48-704_POS0_I1_727_384.Png": 1.0,
    "2018-06-19-17-31-48-704_POS0_I1_727_512.Png": 1.0,
    "2018-06-19-17-31-48-704_POS0_I1_727_640.Png": 1.0,
    "2018-06-19-17-31-48-704_POS0_I1_727_768.Png": 1.0,
    "2018-06-19-17-31-48-704_POS0_I1_727_896.Png": 1.0,
    "2018-06-19-17-31-48-704_POS0_I1_855_0.Png": 0.63330078125,
    "2018-06-19-17-31-48-704_POS0_I1_855_1024.Png": 1.0,
    "2018-06-19-17-31-48-704_POS0_I1_855_1152.Png": 1.0,
    "2018-06-19-17-31-48-704_POS0_I1_855_128.Png": 0.264892578125,
    "2018-06-19-17-31-48-704_POS0_I1_855_1280.Png": 0.322021484375,
    "2018-06-19-17-31-48-704_POS0_I1_855_256.Png": 0.6611328125,
    "2018-06-19-17-31-48-704_POS0_I1_855_384.Png": 1.0,
    "2018-06-19-17-31-48-704_POS0_I1_855_512.Png": 1.0,
    "2018-06-19-17-31-48-704_POS0_I1_855_640.Png": 1.0,
    "2018-06-19-17-31-48-704_POS0_I1_855_768.Png": 1.0,
    "2018-06-19-17-31-48-704_POS0_I1_855_896.Png": 1.0,
    "2018-06-19-17-31-48-704_POS0_I1_983_1024.Png": 1.0,
    "2018-06-19-17-31-48-704_POS0_I1_983_1152.Png": 0.974609375,
    "2018-06-19-17-31-48-704_POS0_I1_983_128.Png": 0.931640625,
    "2018-06-19-17-31-48-704_POS0_I1_983_256.Png": 0.546142578125,
    "2018-06-19-17-31-48-704_POS0_I1_983_384.Png": 0.9853515625,
    "2018-06-19-17-31-48-704_POS0_I1_983_512.Png": 1.0,
    "2018-06-19-17-31-48-704_POS0_I1_983_640.Png": 1.0,
    "2018-06-19-17-31-48-704_POS0_I1_983_768.Png": 1.0,
    "2018-06-19-17-31-48-704_POS0_I1_983_896.Png": 1.0,
    "2018-06-22-02-18-09-475_POS0_I1_1123_1024.Png": 0.5068359375,
    "2018-06-22-02-18-09-475_POS0_I1_1123_128.Png": 0.570068359375,
    "2018-06-22-02-18-09-475_POS0_I1_1123_256.Png": 0.890869140625,
    "2018-06-22-02-18-09-475_POS0_I1_1123_384.Png": 1.0,
    "2018-06-22-02-18-09-475_POS0_I1_1123_512.Png": 0.9326171875,
    "2018-06-22-02-18-09-475_POS0_I1_1123_640.Png": 0.97216796875,
    "2018-06-22-02-18-09-475_POS0_I1_1123_768.Png": 0.9189453125,
    "2018-06-22-02-18-09-475_POS0_I1_1123_896.Png": 0.994140625,
    "2018-06-22-02-18-09-475_POS0_I1_1251_1024.Png": 0.431884765625,
    "2018-06-22-02-18-09-475_POS0_I1_1251_128.Png": 0.80859375,
    "2018-06-22-02-18-09-475_POS0_I1_1251_256.Png": 0.80029296875,
    "2018-06-22-02-18-09-475_POS0_I1_1251_384.Png": 1.0,
    "2018-06-22-02-18-09-475_POS0_I1_1251_512.Png": 1.0,
    "2018-06-22-02-18-09-475_POS0_I1_1251_640.Png": 0.91748046875,
    "2018-06-22-02-18-09-475_POS0_I1_1251_768.Png": 1.0,
    "2018-06-22-02-18-09-475_POS0_I1_1251_896.Png": 0.96875,
    "2018-06-22-02-18-09-475_POS0_I1_1379_1024.Png": 0.388916015625,
    "2018-06-22-02-18-09-475_POS0_I1_1379_128.Png": 0.701416015625,
    "2018-06-22-02-18-09-475_POS0_I1_1379_256.Png": 0.907958984375,
    "2018-06-22-02-18-09-475_POS0_I1_1379_384.Png": 0.82470703125,
    "2018-06-22-02-18-09-475_POS0_I1_1379_512.Png": 0.9638671875,
    "2018-06-22-02-18-09-475_POS0_I1_1379_640.Png": 1.0,
    "2018-06-22-02-18-09-475_POS0_I1_1379_768.Png": 1.0,
    "2018-06-22-02-18-09-475_POS0_I1_1379_896.Png": 0.947265625,
    "2018-06-22-02-18-09-475_POS0_I1_1507_1024.Png": 0.33740234375,
    "2018-06-22-02-18-09-475_POS0_I1_1507_128.Png": 0.405517578125,
    "2018-06-22-02-18-09-475_POS0_I1_1507_256.Png": 1.0,
    "2018-06-22-02-18-09-475_POS0_I1_1507_384.Png": 0.70068359375,
    "2018-06-22-02-18-09-475_POS0_I1_1507_512.Png": 0.9931640625,
    "2018-06-22-02-18-09-475_POS0_I1_1507_640.Png": 1.0,
    "2018-06-22-02-18-09-475_POS0_I1_1507_768.Png": 1.0,
    "2018-06-22-02-18-09-475_POS0_I1_1507_896.Png": 1.0,
    "2018-06-22-02-18-09-475_POS0_I1_1635_0.Png": 0.299072265625,
    "2018-06-22-02-18-09-475_POS0_I1_1635_1024.Png": 0.3037109375,
    "2018-06-22-02-18-09-475_POS0_I1_1635_128.Png": 0.929443359375,
    "2018-06-22-02-18-09-475_POS0_I1_1635_256.Png": 0.9609375,
    "2018-06-22-02-18-09-475_POS0_I1_1635_384.Png": 1.0,
    "2018-06-22-02-18-09-475_POS0_I1_1635_512.Png": 1.0,
    "2018-06-22-02-18-09-475_POS0_I1_1635_640.Png": 1.0,
    "2018-06-22-02-18-09-475_POS0_I1_1635_768.Png": 1.0,
    "2018-06-22-02-18-09-475_POS0_I1_1635_896.Png": 0.725830078125,
    "2018-06-22-02-18-09-475_POS0_I1_1763_0.Png": 0.973388671875,
    "2018-06-22-02-18-09-475_POS0_I1_1763_128.Png": 0.674072265625,
    "2018-06-22-02-18-09-475_POS0_I1_1763_256.Png": 0.14111328125,
    "2018-06-22-02-18-09-475_POS0_I1_1763_384.Png": 0.751220703125,
    "2018-06-22-02-18-09-475_POS0_I1_1763_512.Png": 0.884521484375,
    "2018-06-22-02-18-09-475_POS0_I1_1763_640.Png": 0.81884765625,
    "2018-06-22-02-18-09-475_POS0_I1_1763_768.Png": 0.447265625,
    "2018-06-22-02-18-09-475_POS0_I1_1763_896.Png": 0.280029296875,
    "2018-06-22-02-18-09-475_POS0_I1_1891_0.Png": 0.73583984375,
    "2018-06-22-02-18-09-475_POS0_I1_1891_256.Png": 0.20166015625,
    "2018-06-22-02-18-09-475_POS0_I1_1891_384.Png": 0.8994140625,
    "2018-06-22-02-18-09-475_POS0_I1_1891_512.Png": 0.423583984375,
    "2018-06-22-02-18-09-475_POS0_I1_2019_0.Png": 0.31591796875,
    "2018-06-22-02-18-09-475_POS0_I1_2019_256.Png": 0.1748046875,
    "2018-06-22-02-18-09-475_POS0_I1_2019_384.Png": 0.800537109375,
    "2018-06-22-02-18-09-475_POS0_I1_2019_512.Png": 0.35693359375,
    "2018-06-22-02-18-09-475_POS0_I1_227_0.Png": 0.211669921875,
    "2018-06-22-02-18-09-475_POS0_I1_227_128.Png": 0.318115234375,
    "2018-06-22-02-18-09-475_POS0_I1_227_512.Png": 0.260009765625,
    "2018-06-22-02-18-09-475_POS0_I1_227_640.Png": 0.65234375,
    "2018-06-22-02-18-09-475_POS0_I1_227_768.Png": 0.536376953125,
    "2018-06-22-02-18-09-475_POS0_I1_355_0.Png": 0.962646484375,
    "2018-06-22-02-18-09-475_POS0_I1_355_128.Png": 0.881103515625,
    "2018-06-22-02-18-09-475_POS0_I1_355_256.Png": 0.429931640625,
    "2018-06-22-02-18-09-475_POS0_I1_355_512.Png": 0.362060546875,
    "2018-06-22-02-18-09-475_POS0_I1_355_640.Png": 0.9990234375,
    "2018-06-22-02-18-09-475_POS0_I1_355_768.Png": 0.903076171875,
    "2018-06-22-02-18-09-475_POS0_I1_483_0.Png": 0.520751953125,
    "2018-06-22-02-18-09-475_POS0_I1_483_1024.Png": 0.332275390625,
    "2018-06-22-02-18-09-475_POS0_I1_483_128.Png": 1.0,
    "2018-06-22-02-18-09-475_POS0_I1_483_256.Png": 0.93310546875,
    "2018-06-22-02-18-09-475_POS0_I1_483_384.Png": 0.447998046875,
    "2018-06-22-02-18-09-475_POS0_I1_483_512.Png": 0.572509765625,
    "2018-06-22-02-18-09-475_POS0_I1_483_640.Png": 0.9482421875,
    "2018-06-22-02-18-09-475_POS0_I1_483_768.Png": 0.96484375,
    "2018-06-22-02-18-09-475_POS0_I1_483_896.Png": 0.63720703125,
    "2018-06-22-02-18-09-475_POS0_I1_611_0.Png": 0.17822265625,
    "2018-06-22-02-18-09-475_POS0_I1_611_1024.Png": 0.819091796875,
    "2018-06-22-02-18-09-475_POS0_I1_611_1152.Png": 0.839111328125,
    "2018-06-22-02-18-09-475_POS0_I1_611_128.Png": 1.0,
    "2018-06-22-02-18-09-475_POS0_I1_611_1280.Png": 0.287353515625,
    "2018-06-22-02-18-09-475_POS0_I1_611_256.Png": 1.0,
    "2018-06-22-02-18-09-475_POS0_I1_611_384.Png": 0.715576171875,
    "2018-06-22-02-18-09-475_POS0_I1_611_512.Png": 0.699951171875,
    "2018-06-22-02-18-09-475_POS0_I1_611_640.Png": 1.0,
    "2018-06-22-02-18-09-475_POS0_I1_611_768.Png": 1.0,
    "2018-06-22-02-18-09-475_POS0_I1_611_896.Png": 1.0,
    "2018-06-22-02-18-09-475_POS0_I1_739_0.Png": 0.311279296875,
    "2018-06-22-02-18-09-475_POS0_I1_739_1024.Png": 0.94189453125,
    "2018-06-22-02-18-09-475_POS0_I1_739_1152.Png": 0.97802734375,
    "2018-06-22-02-18-09-475_POS0_I1_739_128.Png": 0.998046875,
    "2018-06-22-02-18-09-475_POS0_I1_739_1280.Png": 0.3046875,
    "2018-06-22-02-18-09-475_POS0_I1_739_256.Png": 0.947509765625,
    "2018-06-22-02-18-09-475_POS0_I1_739_384.Png": 0.98828125,
    "2018-06-22-02-18-09-475_POS0_I1_739_512.Png": 0.912109375,
    "2018-06-22-02-18-09-475_POS0_I1_739_640.Png": 1.0,
    "2018-06-22-02-18-09-475_POS0_I1_739_768.Png": 1.0,
    "2018-06-22-02-18-09-475_POS0_I1_739_896.Png": 1.0,
    "2018-06-22-02-18-09-475_POS0_I1_867_0.Png": 0.1982421875,
    "2018-06-22-02-18-09-475_POS0_I1_867_1024.Png": 0.71533203125,
    "2018-06-22-02-18-09-475_POS0_I1_867_1152.Png": 0.83740234375,
    "2018-06-22-02-18-09-475_POS0_I1_867_128.Png": 0.85009765625,
    "2018-06-22-02-18-09-475_POS0_I1_867_1280.Png": 0.205322265625,
    "2018-06-22-02-18-09-475_POS0_I1_867_256.Png": 0.919677734375,
    "2018-06-22-02-18-09-475_POS0_I1_867_384.Png": 1.0,
    "2018-06-22-02-18-09-475_POS0_I1_867_512.Png": 1.0,
    "2018-06-22-02-18-09-475_POS0_I1_867_640.Png": 1.0,
    "2018-06-22-02-18-09-475_POS0_I1_867_768.Png": 0.9892578125,
    "2018-06-22-02-18-09-475_POS0_I1_867_896.Png": 1.0,
    "2018-06-22-02-18-09-475_POS0_I1_995_1024.Png": 0.619140625,
    "2018-06-22-02-18-09-475_POS0_I1_995_1152.Png": 0.42333984375,
    "2018-06-22-02-18-09-475_POS0_I1_995_128.Png": 0.63916015625,
    "2018-06-22-02-18-09-475_POS0_I1_995_256.Png": 0.99755859375,
    "2018-06-22-02-18-09-475_POS0_I1_995_384.Png": 1.0,
    "2018-06-22-02-18-09-475_POS0_I1_995_512.Png": 0.9697265625,
    "2018-06-22-02-18-09-475_POS0_I1_995_640.Png": 1.0,
    "2018-06-22-02-18-09-475_POS0_I1_995_768.Png": 0.9580078125,
    "2018-06-22-02-18-09-475_POS0_I1_995_896.Png": 0.9306640625
}
