# Supplementary material for: A data science approach for multi-sensor marine observatory data monitoring cold water corals (Paragorgia arborea) in two campaigns
Source: PLoS One. 2023 Jul 19;18(7):e0282723. doi: 10.1371/journal.pone.0282723 (PMC10355400; doi:10.1371/journal.pone.0282723)
Supplement: S3 Data — Class labels for patches, weights for patches computed from ground truth masks, imagewise ground truth polyp states, patch extraction regions, and region sizes. (XZ) [file pone.0282723.s017.xz › S3_Data/Gamma_1-2_blue/test-labels.json]

{
    "2018-06-18-10-31-22-786_POS2_I1_823_256.Png": 0,
    "2018-06-20-12-31-27-856_POS2_I1_1203_128.Png": 0,
    "2018-06-20-12-31-27-856_POS2_I1_1203_512.Png": 1,
    "2018-06-26-06-55-59-403_POS3_I1_819_384.Png": 1,
    "2018-06-20-12-31-27-856_POS2_I1_947_256.Png": 1,
    "2018-06-26-06-55-59-403_POS3_I1_1075_128.Png": 0,
    "2018-06-26-18-02-40-962_POS3_I1_1201_384.Png": 1,
    "2018-06-18-10-31-22-786_POS2_I1_823_640.Png": 0,
    "2018-06-26-18-02-40-962_POS3_I1_689_256.Png": 1,
    "2018-06-26-06-55-59-403_POS3_I1_1075_512.Png": 1,
    "2018-06-26-06-55-59-403_POS3_I1_1331_128.Png": 0,
    "2018-06-17-15-38-03-183_POS2_I1_681_256.Png": 0,
    "2018-06-17-15-38-03-183_POS2_I1_809_128.Png": 1,
    "2018-06-17-15-38-03-183_POS2_I1_809_512.Png": 1,
    "2018-06-26-18-02-40-962_POS3_I1_1073_0.Png": 0,
    "2018-06-26-06-55-59-403_POS3_I1_947_384.Png": 1,
    "2018-06-17-15-38-03-183_POS2_I1_1321_128.Png": 0,
    "2018-06-26-18-02-40-962_POS3_I1_945_0.Png": 0,
    "2018-06-26-18-02-40-962_POS3_I1_817_512.Png": 1,
    "2018-06-26-18-02-40-962_POS3_I1_945_256.Png": 0,
    "2018-06-26-18-02-40-962_POS3_I1_1073_128.Png": 0,
    "2018-06-26-06-55-59-403_POS3_I1_819_256.Png": 0,
    "2018-06-18-10-31-22-786_POS2_I1_951_128.Png": 0,
    "2018-06-26-18-02-40-962_POS3_I1_1073_384.Png": 1,
    "2018-06-26-18-02-40-962_POS3_I1_945_512.Png": 1,
    "2018-06-20-12-31-27-856_POS2_I1_947_512.Png": 1,
    "2018-06-26-06-55-59-403_POS3_I1_947_640.Png": 1,
    "2018-06-26-06-55-59-403_POS3_I1_819_640.Png": 1,
    "2018-06-26-18-02-40-962_POS3_I1_1073_512.Png": 1,
    "2018-06-20-12-31-27-856_POS2_I1_947_640.Png": 1,
    "2018-06-20-12-31-27-856_POS2_I1_1075_128.Png": 0,
    "2018-06-18-10-31-22-786_POS2_I1_951_384.Png": 1,
    "2018-06-26-06-55-59-403_POS3_I1_947_128.Png": 0,
    "2018-06-26-06-55-59-403_POS3_I1_1075_256.Png": 0,
    "2018-06-17-15-38-03-183_POS2_I1_937_640.Png": 1,
    "2018-06-18-10-31-22-786_POS2_I1_1335_128.Png": 0,
    "2018-06-20-12-31-27-856_POS2_I1_819_384.Png": 1,
    "2018-06-18-10-31-22-786_POS2_I1_695_256.Png": 0,
    "2018-06-20-12-31-27-856_POS2_I1_947_0.Png": 0,
    "2018-06-20-12-31-27-856_POS2_I1_819_512.Png": 1,
    "2018-06-26-06-55-59-403_POS3_I1_947_256.Png": 0,
    "2018-06-26-06-55-59-403_POS3_I1_1203_128.Png": 0,
    "2018-06-18-10-31-22-786_POS2_I1_951_512.Png": 0,
    "2018-06-26-06-55-59-403_POS3_I1_947_0.Png": 0,
    "2018-06-17-15-38-03-183_POS2_I1_1193_640.Png": 1,
    "2018-06-18-10-31-22-786_POS2_I1_1079_384.Png": 1,
    "2018-06-17-15-38-03-183_POS2_I1_809_384.Png": 1,
    "2018-06-17-15-38-03-183_POS2_I1_1321_0.Png": 1,
    "2018-06-17-15-38-03-183_POS2_I1_1193_512.Png": 1,
    "2018-06-17-15-38-03-183_POS2_I1_1065_384.Png": 1,
    "2018-06-26-18-02-40-962_POS3_I1_817_256.Png": 1,
    "2018-06-18-10-31-22-786_POS2_I1_1207_384.Png": 1,
    "2018-06-18-10-31-22-786_POS2_I1_951_640.Png": 0,
    "2018-06-26-06-55-59-403_POS3_I1_1075_384.Png": 1,
    "2018-06-26-18-02-40-962_POS3_I1_1329_0.Png": 0,
    "2018-06-18-10-31-22-786_POS2_I1_823_0.Png": 0,
    "2018-06-18-10-31-22-786_POS2_I1_1335_0.Png": 1,
    "2018-06-17-15-38-03-183_POS2_I1_1193_384.Png": 1,
    "2018-06-18-10-31-22-786_POS2_I1_1207_0.Png": 0,
    "2018-06-26-18-02-40-962_POS3_I1_945_128.Png": 0,
    "2018-06-26-18-02-40-962_POS3_I1_1201_0.Png": 0,
    "2018-06-26-18-02-40-962_POS3_I1_1201_256.Png": 1,
    "2018-06-26-06-55-59-403_POS3_I1_1075_0.Png": 0,
    "2018-06-20-12-31-27-856_POS2_I1_819_128.Png": 0,
    "2018-06-17-15-38-03-183_POS2_I1_1065_128.Png": 1,
    "2018-06-26-06-55-59-403_POS3_I1_1203_640.Png": 1,
    "2018-06-20-12-31-27-856_POS2_I1_1331_128.Png": 0,
    "2018-06-26-06-55-59-403_POS3_I1_691_512.Png": 1,
    "2018-06-26-18-02-40-962_POS3_I1_1073_256.Png": 1,
    "2018-06-17-15-38-03-183_POS2_I1_937_256.Png": 1,
    "2018-06-26-18-02-40-962_POS3_I1_945_640.Png": 1,
    "2018-06-26-18-02-40-962_POS3_I1_945_384.Png": 1,
    "2018-06-26-06-55-59-403_POS3_I1_1203_512.Png": 1,
    "2018-06-20-12-31-27-856_POS2_I1_1203_384.Png": 1,
    "2018-06-17-15-38-03-183_POS2_I1_937_512.Png": 1,
    "2018-06-20-12-31-27-856_POS2_I1_1075_256.Png": 1,
    "2018-06-20-12-31-27-856_POS2_I1_1075_384.Png": 1,
    "2018-06-18-10-31-22-786_POS2_I1_951_256.Png": 1,
    "2018-06-26-06-55-59-403_POS3_I1_691_256.Png": 1,
    "2018-06-26-06-55-59-403_POS3_I1_1203_256.Png": 1,
    "2018-06-18-10-31-22-786_POS2_I1_1079_512.Png": 1,
    "2018-06-26-06-55-59-403_POS3_I1_1203_384.Png": 1,
    "2018-06-20-12-31-27-856_POS2_I1_691_256.Png": 1,
    "2018-06-17-15-38-03-183_POS2_I1_1065_0.Png": 1,
    "2018-06-20-12-31-27-856_POS2_I1_819_640.Png": 1,
    "2018-06-17-15-38-03-183_POS2_I1_937_0.Png": 0,
    "2018-06-18-10-31-22-786_POS2_I1_695_384.Png": 0,
    "2018-06-18-10-31-22-786_POS2_I1_1079_640.Png": 1,
    "2018-06-20-12-31-27-856_POS2_I1_947_128.Png": 0,
    "2018-06-18-10-31-22-786_POS2_I1_1079_256.Png": 1,
    "2018-06-26-06-55-59-403_POS3_I1_691_384.Png": 1,
    "2018-06-18-10-31-22-786_POS2_I1_823_384.Png": 1,
    "2018-06-17-15-38-03-183_POS2_I1_1065_256.Png": 1,
    "2018-06-20-12-31-27-856_POS2_I1_947_384.Png": 1,
    "2018-06-17-15-38-03-183_POS2_I1_1065_512.Png": 1,
    "2018-06-26-18-02-40-962_POS3_I1_1329_128.Png": 0,
    "2018-06-20-12-31-27-856_POS2_I1_1203_256.Png": 1,
    "2018-06-20-12-31-27-856_POS2_I1_819_256.Png": 1,
    "2018-06-26-18-02-40-962_POS3_I1_1201_512.Png": 1,
    "2018-06-18-10-31-22-786_POS2_I1_823_512.Png": 0,
    "2018-06-26-18-02-40-962_POS3_I1_817_384.Png": 1,
    "2018-06-26-06-55-59-403_POS3_I1_1203_0.Png": 0,
    "2018-06-18-10-31-22-786_POS2_I1_1207_128.Png": 1,
    "2018-06-26-18-02-40-962_POS3_I1_689_384.Png": 1,
    "2018-06-17-15-38-03-183_POS2_I1_1193_0.Png": 1,
    "2018-06-18-10-31-22-786_POS2_I1_951_0.Png": 0,
    "2018-06-20-12-31-27-856_POS2_I1_1075_640.Png": 1,
    "2018-06-17-15-38-03-183_POS2_I1_681_512.Png": 1,
    "2018-06-26-18-02-40-962_POS3_I1_1201_128.Png": 1,
    "2018-06-20-12-31-27-856_POS2_I1_691_512.Png": 1,
    "2018-06-20-12-31-27-856_POS2_I1_1203_0.Png": 0,
    "2018-06-18-10-31-22-786_POS2_I1_1079_128.Png": 1,
    "2018-06-18-10-31-22-786_POS2_I1_823_128.Png": 0,
    "2018-06-17-15-38-03-183_POS2_I1_1065_640.Png": 1,
    "2018-06-20-12-31-27-856_POS2_I1_1075_0.Png": 0,
    "2018-06-26-18-02-40-962_POS3_I1_817_128.Png": 0,
    "2018-06-17-15-38-03-183_POS2_I1_1193_128.Png": 1,
    "2018-06-18-10-31-22-786_POS2_I1_695_512.Png": 0,
    "2018-06-17-15-38-03-183_POS2_I1_809_640.Png": 1,
    "2018-06-26-06-55-59-403_POS3_I1_1075_640.Png": 1,
    "2018-06-26-18-02-40-962_POS3_I1_817_640.Png": 1,
    "2018-06-17-15-38-03-183_POS2_I1_681_384.Png": 1,
    "2018-06-26-06-55-59-403_POS3_I1_819_512.Png": 1,
    "2018-06-18-10-31-22-786_POS2_I1_1079_0.Png": 0,
    "2018-06-26-06-55-59-403_POS3_I1_947_512.Png": 1,
    "2018-06-26-06-55-59-403_POS3_I1_1331_0.Png": 0,
    "2018-06-18-10-31-22-786_POS2_I1_1207_256.Png": 1,
    "2018-06-17-15-38-03-183_POS2_I1_937_384.Png": 1,
    "2018-06-18-10-31-22-786_POS2_I1_1207_512.Png": 1,
    "2018-06-26-18-02-40-962_POS3_I1_689_512.Png": 1,
    "2018-06-17-15-38-03-183_POS2_I1_1193_256.Png": 1,
    "2018-06-20-12-31-27-856_POS2_I1_1075_512.Png": 1,
    "2018-06-26-06-55-59-403_POS3_I1_819_128.Png": 0,
    "2018-06-17-15-38-03-183_POS2_I1_809_256.Png": 1,
    "2018-06-17-15-38-03-183_POS2_I1_937_128.Png": 1,
    "2018-06-20-12-31-27-856_POS2_I1_691_384.Png": 1,
    "2018-06-26-18-02-40-962_POS3_I1_1201_640.Png": 1,
    "2018-06-20-12-31-27-856_POS2_I1_1331_0.Png": 0,
    "2018-06-26-18-02-40-962_POS3_I1_1073_640.Png": 1
}
