# Supplementary material for: A data science approach for multi-sensor marine observatory data monitoring cold water corals (Paragorgia arborea) in two campaigns
Source: PLoS One. 2023 Jul 19;18(7):e0282723. doi: 10.1371/journal.pone.0282723 (PMC10355400; doi:10.1371/journal.pone.0282723)
Supplement: S3 Data — Class labels for patches, weights for patches computed from ground truth masks, imagewise ground truth polyp states, patch extraction regions, and region sizes. (XZ) [file pone.0282723.s017.xz › S3_Data/Gamma_1-2_blue/test-patchwise-activity.json]

{
    "2018-06-17-15-38-03-183_POS2_I1.Png": {
        "2018-06-17-15-38-03-183_POS2_I1_1065_0.Png": {
            "h": 1065,
            "result": 1,
            "w": 0,
            "weight": 0.894287109375
        },
        "2018-06-17-15-38-03-183_POS2_I1_1065_128.Png": {
            "h": 1065,
            "result": 1,
            "w": 128,
            "weight": 0.9921875
        },
        "2018-06-17-15-38-03-183_POS2_I1_1065_256.Png": {
            "h": 1065,
            "result": 1,
            "w": 256,
            "weight": 0.912353515625
        },
        "2018-06-17-15-38-03-183_POS2_I1_1065_384.Png": {
            "h": 1065,
            "result": 1,
            "w": 384,
            "weight": 0.92138671875
        },
        "2018-06-17-15-38-03-183_POS2_I1_1065_512.Png": {
            "h": 1065,
            "result": 1,
            "w": 512,
            "weight": 0.982666015625
        },
        "2018-06-17-15-38-03-183_POS2_I1_1065_640.Png": {
            "h": 1065,
            "result": 1,
            "w": 640,
            "weight": 0.615966796875
        },
        "2018-06-17-15-38-03-183_POS2_I1_1193_0.Png": {
            "h": 1193,
            "result": 1,
            "w": 0,
            "weight": 0.839599609375
        },
        "2018-06-17-15-38-03-183_POS2_I1_1193_128.Png": {
            "h": 1193,
            "result": 1,
            "w": 128,
            "weight": 1.0
        },
        "2018-06-17-15-38-03-183_POS2_I1_1193_256.Png": {
            "h": 1193,
            "result": 1,
            "w": 256,
            "weight": 0.8388671875
        },
        "2018-06-17-15-38-03-183_POS2_I1_1193_384.Png": {
            "h": 1193,
            "result": 1,
            "w": 384,
            "weight": 0.25048828125
        },
        "2018-06-17-15-38-03-183_POS2_I1_1193_512.Png": {
            "h": 1193,
            "result": 1,
            "w": 512,
            "weight": 0.219482421875
        },
        "2018-06-17-15-38-03-183_POS2_I1_1193_640.Png": {
            "h": 1193,
            "result": 1,
            "w": 640,
            "weight": 0.119384765625
        },
        "2018-06-17-15-38-03-183_POS2_I1_1321_0.Png": {
            "h": 1321,
            "result": 1,
            "w": 0,
            "weight": 0.267333984375
        },
        "2018-06-17-15-38-03-183_POS2_I1_1321_128.Png": {
            "h": 1321,
            "result": 0,
            "w": 128,
            "weight": 0.5380859375
        },
        "2018-06-17-15-38-03-183_POS2_I1_681_256.Png": {
            "h": 681,
            "result": 0,
            "w": 256,
            "weight": 0.178466796875
        },
        "2018-06-17-15-38-03-183_POS2_I1_681_384.Png": {
            "h": 681,
            "result": 1,
            "w": 384,
            "weight": 0.59765625
        },
        "2018-06-17-15-38-03-183_POS2_I1_681_512.Png": {
            "h": 681,
            "result": 1,
            "w": 512,
            "weight": 0.271728515625
        },
        "2018-06-17-15-38-03-183_POS2_I1_809_128.Png": {
            "h": 809,
            "result": 1,
            "w": 128,
            "weight": 0.662109375
        },
        "2018-06-17-15-38-03-183_POS2_I1_809_256.Png": {
            "h": 809,
            "result": 1,
            "w": 256,
            "weight": 0.77490234375
        },
        "2018-06-17-15-38-03-183_POS2_I1_809_384.Png": {
            "h": 809,
            "result": 1,
            "w": 384,
            "weight": 1.0
        },
        "2018-06-17-15-38-03-183_POS2_I1_809_512.Png": {
            "h": 809,
            "result": 1,
            "w": 512,
            "weight": 0.991943359375
        },
        "2018-06-17-15-38-03-183_POS2_I1_809_640.Png": {
            "h": 809,
            "result": 1,
            "w": 640,
            "weight": 0.45068359375
        },
        "2018-06-17-15-38-03-183_POS2_I1_937_0.Png": {
            "h": 937,
            "result": 0,
            "w": 0,
            "weight": 0.44775390625
        },
        "2018-06-17-15-38-03-183_POS2_I1_937_128.Png": {
            "h": 937,
            "result": 1,
            "w": 128,
            "weight": 0.982421875
        },
        "2018-06-17-15-38-03-183_POS2_I1_937_256.Png": {
            "h": 937,
            "result": 1,
            "w": 256,
            "weight": 0.98974609375
        },
        "2018-06-17-15-38-03-183_POS2_I1_937_384.Png": {
            "h": 937,
            "result": 1,
            "w": 384,
            "weight": 1.0
        },
        "2018-06-17-15-38-03-183_POS2_I1_937_512.Png": {
            "h": 937,
            "result": 1,
            "w": 512,
            "weight": 1.0
        },
        "2018-06-17-15-38-03-183_POS2_I1_937_640.Png": {
            "h": 937,
            "result": 1,
            "w": 640,
            "weight": 0.871826171875
        }
    },
    "2018-06-18-10-31-22-786_POS2_I1.Png": {
        "2018-06-18-10-31-22-786_POS2_I1_1079_0.Png": {
            "h": 1079,
            "result": 0,
            "w": 0,
            "weight": 0.755126953125
        },
        "2018-06-18-10-31-22-786_POS2_I1_1079_128.Png": {
            "h": 1079,
            "result": 1,
            "w": 128,
            "weight": 0.940673828125
        },
        "2018-06-18-10-31-22-786_POS2_I1_1079_256.Png": {
            "h": 1079,
            "result": 1,
            "w": 256,
            "weight": 0.87451171875
        },
        "2018-06-18-10-31-22-786_POS2_I1_1079_384.Png": {
            "h": 1079,
            "result": 1,
            "w": 384,
            "weight": 0.865478515625
        },
        "2018-06-18-10-31-22-786_POS2_I1_1079_512.Png": {
            "h": 1079,
            "result": 1,
            "w": 512,
            "weight": 0.97314453125
        },
        "2018-06-18-10-31-22-786_POS2_I1_1079_640.Png": {
            "h": 1079,
            "result": 1,
            "w": 640,
            "weight": 0.452392578125
        },
        "2018-06-18-10-31-22-786_POS2_I1_1207_0.Png": {
            "h": 1207,
            "result": 0,
            "w": 0,
            "weight": 0.7919921875
        },
        "2018-06-18-10-31-22-786_POS2_I1_1207_128.Png": {
            "h": 1207,
            "result": 1,
            "w": 128,
            "weight": 0.998291015625
        },
        "2018-06-18-10-31-22-786_POS2_I1_1207_256.Png": {
            "h": 1207,
            "result": 1,
            "w": 256,
            "weight": 0.743896484375
        },
        "2018-06-18-10-31-22-786_POS2_I1_1207_384.Png": {
            "h": 1207,
            "result": 1,
            "w": 384,
            "weight": 0.143310546875
        },
        "2018-06-18-10-31-22-786_POS2_I1_1207_512.Png": {
            "h": 1207,
            "result": 1,
            "w": 512,
            "weight": 0.111083984375
        },
        "2018-06-18-10-31-22-786_POS2_I1_1335_0.Png": {
            "h": 1335,
            "result": 1,
            "w": 0,
            "weight": 0.359375
        },
        "2018-06-18-10-31-22-786_POS2_I1_1335_128.Png": {
            "h": 1335,
            "result": 0,
            "w": 128,
            "weight": 0.45849609375
        },
        "2018-06-18-10-31-22-786_POS2_I1_695_256.Png": {
            "h": 695,
            "result": 0,
            "w": 256,
            "weight": 0.18994140625
        },
        "2018-06-18-10-31-22-786_POS2_I1_695_384.Png": {
            "h": 695,
            "result": 0,
            "w": 384,
            "weight": 0.5400390625
        },
        "2018-06-18-10-31-22-786_POS2_I1_695_512.Png": {
            "h": 695,
            "result": 0,
            "w": 512,
            "weight": 0.24658203125
        },
        "2018-06-18-10-31-22-786_POS2_I1_823_0.Png": {
            "h": 823,
            "result": 0,
            "w": 0,
            "weight": 0.125244140625
        },
        "2018-06-18-10-31-22-786_POS2_I1_823_128.Png": {
            "h": 823,
            "result": 0,
            "w": 128,
            "weight": 0.63916015625
        },
        "2018-06-18-10-31-22-786_POS2_I1_823_256.Png": {
            "h": 823,
            "result": 0,
            "w": 256,
            "weight": 0.683349609375
        },
        "2018-06-18-10-31-22-786_POS2_I1_823_384.Png": {
            "h": 823,
            "result": 1,
            "w": 384,
            "weight": 1.0
        },
        "2018-06-18-10-31-22-786_POS2_I1_823_512.Png": {
            "h": 823,
            "result": 0,
            "w": 512,
            "weight": 0.9287109375
        },
        "2018-06-18-10-31-22-786_POS2_I1_823_640.Png": {
            "h": 823,
            "result": 0,
            "w": 640,
            "weight": 0.325439453125
        },
        "2018-06-18-10-31-22-786_POS2_I1_951_0.Png": {
            "h": 951,
            "result": 0,
            "w": 0,
            "weight": 0.40478515625
        },
        "2018-06-18-10-31-22-786_POS2_I1_951_128.Png": {
            "h": 951,
            "result": 0,
            "w": 128,
            "weight": 0.95654296875
        },
        "2018-06-18-10-31-22-786_POS2_I1_951_256.Png": {
            "h": 951,
            "result": 1,
            "w": 256,
            "weight": 0.934814453125
        },
        "2018-06-18-10-31-22-786_POS2_I1_951_384.Png": {
            "h": 951,
            "result": 1,
            "w": 384,
            "weight": 0.966796875
        },
        "2018-06-18-10-31-22-786_POS2_I1_951_512.Png": {
            "h": 951,
            "result": 0,
            "w": 512,
            "weight": 0.979736328125
        },
        "2018-06-18-10-31-22-786_POS2_I1_951_640.Png": {
            "h": 951,
            "result": 0,
            "w": 640,
            "weight": 0.5830078125
        }
    },
    "2018-06-20-12-31-27-856_POS2_I1.Png": {
        "2018-06-20-12-31-27-856_POS2_I1_1075_0.Png": {
            "h": 1075,
            "result": 0,
            "w": 0,
            "weight": 0.7607421875
        },
        "2018-06-20-12-31-27-856_POS2_I1_1075_128.Png": {
            "h": 1075,
            "result": 0,
            "w": 128,
            "weight": 0.9775390625
        },
        "2018-06-20-12-31-27-856_POS2_I1_1075_256.Png": {
            "h": 1075,
            "result": 1,
            "w": 256,
            "weight": 0.853515625
        },
        "2018-06-20-12-31-27-856_POS2_I1_1075_384.Png": {
            "h": 1075,
            "result": 1,
            "w": 384,
            "weight": 0.84912109375
        },
        "2018-06-20-12-31-27-856_POS2_I1_1075_512.Png": {
            "h": 1075,
            "result": 1,
            "w": 512,
            "weight": 0.961181640625
        },
        "2018-06-20-12-31-27-856_POS2_I1_1075_640.Png": {
            "h": 1075,
            "result": 1,
            "w": 640,
            "weight": 0.5439453125
        },
        "2018-06-20-12-31-27-856_POS2_I1_1203_0.Png": {
            "h": 1203,
            "result": 0,
            "w": 0,
            "weight": 0.713623046875
        },
        "2018-06-20-12-31-27-856_POS2_I1_1203_128.Png": {
            "h": 1203,
            "result": 0,
            "w": 128,
            "weight": 0.9912109375
        },
        "2018-06-20-12-31-27-856_POS2_I1_1203_256.Png": {
            "h": 1203,
            "result": 1,
            "w": 256,
            "weight": 0.832275390625
        },
        "2018-06-20-12-31-27-856_POS2_I1_1203_384.Png": {
            "h": 1203,
            "result": 1,
            "w": 384,
            "weight": 0.19482421875
        },
        "2018-06-20-12-31-27-856_POS2_I1_1203_512.Png": {
            "h": 1203,
            "result": 1,
            "w": 512,
            "weight": 0.147216796875
        },
        "2018-06-20-12-31-27-856_POS2_I1_1331_0.Png": {
            "h": 1331,
            "result": 0,
            "w": 0,
            "weight": 0.23095703125
        },
        "2018-06-20-12-31-27-856_POS2_I1_1331_128.Png": {
            "h": 1331,
            "result": 0,
            "w": 128,
            "weight": 0.458984375
        },
        "2018-06-20-12-31-27-856_POS2_I1_691_256.Png": {
            "h": 691,
            "result": 1,
            "w": 256,
            "weight": 0.293212890625
        },
        "2018-06-20-12-31-27-856_POS2_I1_691_384.Png": {
            "h": 691,
            "result": 1,
            "w": 384,
            "weight": 0.5859375
        },
        "2018-06-20-12-31-27-856_POS2_I1_691_512.Png": {
            "h": 691,
            "result": 1,
            "w": 512,
            "weight": 0.27490234375
        },
        "2018-06-20-12-31-27-856_POS2_I1_819_128.Png": {
            "h": 819,
            "result": 0,
            "w": 128,
            "weight": 0.567626953125
        },
        "2018-06-20-12-31-27-856_POS2_I1_819_256.Png": {
            "h": 819,
            "result": 1,
            "w": 256,
            "weight": 0.765380859375
        },
        "2018-06-20-12-31-27-856_POS2_I1_819_384.Png": {
            "h": 819,
            "result": 1,
            "w": 384,
            "weight": 1.0
        },
        "2018-06-20-12-31-27-856_POS2_I1_819_512.Png": {
            "h": 819,
            "result": 1,
            "w": 512,
            "weight": 0.99853515625
        },
        "2018-06-20-12-31-27-856_POS2_I1_819_640.Png": {
            "h": 819,
            "result": 1,
            "w": 640,
            "weight": 0.427734375
        },
        "2018-06-20-12-31-27-856_POS2_I1_947_0.Png": {
            "h": 947,
            "result": 0,
            "w": 0,
            "weight": 0.390380859375
        },
        "2018-06-20-12-31-27-856_POS2_I1_947_128.Png": {
            "h": 947,
            "result": 0,
            "w": 128,
            "weight": 0.93798828125
        },
        "2018-06-20-12-31-27-856_POS2_I1_947_256.Png": {
            "h": 947,
            "result": 1,
            "w": 256,
            "weight": 0.958984375
        },
        "2018-06-20-12-31-27-856_POS2_I1_947_384.Png": {
            "h": 947,
            "result": 1,
            "w": 384,
            "weight": 1.0
        },
        "2018-06-20-12-31-27-856_POS2_I1_947_512.Png": {
            "h": 947,
            "result": 1,
            "w": 512,
            "weight": 1.0
        },
        "2018-06-20-12-31-27-856_POS2_I1_947_640.Png": {
            "h": 947,
            "result": 1,
            "w": 640,
            "weight": 0.791748046875
        }
    },
    "2018-06-26-06-55-59-403_POS3_I1.Png": {
        "2018-06-26-06-55-59-403_POS3_I1_1075_0.Png": {
            "h": 1075,
            "result": 0,
            "w": 0,
            "weight": 0.6552734375
        },
        "2018-06-26-06-55-59-403_POS3_I1_1075_128.Png": {
            "h": 1075,
            "result": 0,
            "w": 128,
            "weight": 0.88818359375
        },
        "2018-06-26-06-55-59-403_POS3_I1_1075_256.Png": {
            "h": 1075,
            "result": 0,
            "w": 256,
            "weight": 0.88525390625
        },
        "2018-06-26-06-55-59-403_POS3_I1_1075_384.Png": {
            "h": 1075,
            "result": 1,
            "w": 384,
            "weight": 0.869873046875
        },
        "2018-06-26-06-55-59-403_POS3_I1_1075_512.Png": {
            "h": 1075,
            "result": 1,
            "w": 512,
            "weight": 0.974609375
        },
        "2018-06-26-06-55-59-403_POS3_I1_1075_640.Png": {
            "h": 1075,
            "result": 1,
            "w": 640,
            "weight": 0.646240234375
        },
        "2018-06-26-06-55-59-403_POS3_I1_1203_0.Png": {
            "h": 1203,
            "result": 0,
            "w": 0,
            "weight": 0.622314453125
        },
        "2018-06-26-06-55-59-403_POS3_I1_1203_128.Png": {
            "h": 1203,
            "result": 0,
            "w": 128,
            "weight": 0.971923828125
        },
        "2018-06-26-06-55-59-403_POS3_I1_1203_256.Png": {
            "h": 1203,
            "result": 1,
            "w": 256,
            "weight": 0.870361328125
        },
        "2018-06-26-06-55-59-403_POS3_I1_1203_384.Png": {
            "h": 1203,
            "result": 1,
            "w": 384,
            "weight": 0.18994140625
        },
        "2018-06-26-06-55-59-403_POS3_I1_1203_512.Png": {
            "h": 1203,
            "result": 1,
            "w": 512,
            "weight": 0.1708984375
        },
        "2018-06-26-06-55-59-403_POS3_I1_1203_640.Png": {
            "h": 1203,
            "result": 1,
            "w": 640,
            "weight": 0.11669921875
        },
        "2018-06-26-06-55-59-403_POS3_I1_1331_0.Png": {
            "h": 1331,
            "result": 0,
            "w": 0,
            "weight": 0.1767578125
        },
        "2018-06-26-06-55-59-403_POS3_I1_1331_128.Png": {
            "h": 1331,
            "result": 0,
            "w": 128,
            "weight": 0.519775390625
        },
        "2018-06-26-06-55-59-403_POS3_I1_691_256.Png": {
            "h": 691,
            "result": 1,
            "w": 256,
            "weight": 0.188720703125
        },
        "2018-06-26-06-55-59-403_POS3_I1_691_384.Png": {
            "h": 691,
            "result": 1,
            "w": 384,
            "weight": 0.595703125
        },
        "2018-06-26-06-55-59-403_POS3_I1_691_512.Png": {
            "h": 691,
            "result": 1,
            "w": 512,
            "weight": 0.33447265625
        },
        "2018-06-26-06-55-59-403_POS3_I1_819_128.Png": {
            "h": 819,
            "result": 0,
            "w": 128,
            "weight": 0.524169921875
        },
        "2018-06-26-06-55-59-403_POS3_I1_819_256.Png": {
            "h": 819,
            "result": 0,
            "w": 256,
            "weight": 0.70361328125
        },
        "2018-06-26-06-55-59-403_POS3_I1_819_384.Png": {
            "h": 819,
            "result": 1,
            "w": 384,
            "weight": 1.0
        },
        "2018-06-26-06-55-59-403_POS3_I1_819_512.Png": {
            "h": 819,
            "result": 1,
            "w": 512,
            "weight": 0.97900390625
        },
        "2018-06-26-06-55-59-403_POS3_I1_819_640.Png": {
            "h": 819,
            "result": 1,
            "w": 640,
            "weight": 0.49072265625
        },
        "2018-06-26-06-55-59-403_POS3_I1_947_0.Png": {
            "h": 947,
            "result": 0,
            "w": 0,
            "weight": 0.302490234375
        },
        "2018-06-26-06-55-59-403_POS3_I1_947_128.Png": {
            "h": 947,
            "result": 0,
            "w": 128,
            "weight": 0.92578125
        },
        "2018-06-26-06-55-59-403_POS3_I1_947_256.Png": {
            "h": 947,
            "result": 0,
            "w": 256,
            "weight": 0.944091796875
        },
        "2018-06-26-06-55-59-403_POS3_I1_947_384.Png": {
            "h": 947,
            "result": 1,
            "w": 384,
            "weight": 0.970458984375
        },
        "2018-06-26-06-55-59-403_POS3_I1_947_512.Png": {
            "h": 947,
            "result": 1,
            "w": 512,
            "weight": 1.0
        },
        "2018-06-26-06-55-59-403_POS3_I1_947_640.Png": {
            "h": 947,
            "result": 1,
            "w": 640,
            "weight": 0.89208984375
        }
    },
    "2018-06-26-18-02-40-962_POS3_I1.Png": {
        "2018-06-26-18-02-40-962_POS3_I1_1073_0.Png": {
            "h": 1073,
            "result": 0,
            "w": 0,
            "weight": 0.660400390625
        },
        "2018-06-26-18-02-40-962_POS3_I1_1073_128.Png": {
            "h": 1073,
            "result": 0,
            "w": 128,
            "weight": 0.846923828125
        },
        "2018-06-26-18-02-40-962_POS3_I1_1073_256.Png": {
            "h": 1073,
            "result": 1,
            "w": 256,
            "weight": 0.88037109375
        },
        "2018-06-26-18-02-40-962_POS3_I1_1073_384.Png": {
            "h": 1073,
            "result": 1,
            "w": 384,
            "weight": 0.895751953125
        },
        "2018-06-26-18-02-40-962_POS3_I1_1073_512.Png": {
            "h": 1073,
            "result": 1,
            "w": 512,
            "weight": 0.917724609375
        },
        "2018-06-26-18-02-40-962_POS3_I1_1073_640.Png": {
            "h": 1073,
            "result": 1,
            "w": 640,
            "weight": 0.61962890625
        },
        "2018-06-26-18-02-40-962_POS3_I1_1201_0.Png": {
            "h": 1201,
            "result": 0,
            "w": 0,
            "weight": 0.488525390625
        },
        "2018-06-26-18-02-40-962_POS3_I1_1201_128.Png": {
            "h": 1201,
            "result": 1,
            "w": 128,
            "weight": 0.330078125
        },
        "2018-06-26-18-02-40-962_POS3_I1_1201_256.Png": {
            "h": 1201,
            "result": 1,
            "w": 256,
            "weight": 0.79443359375
        },
        "2018-06-26-18-02-40-962_POS3_I1_1201_384.Png": {
            "h": 1201,
            "result": 1,
            "w": 384,
            "weight": 0.255859375
        },
        "2018-06-26-18-02-40-962_POS3_I1_1201_512.Png": {
            "h": 1201,
            "result": 1,
            "w": 512,
            "weight": 0.15966796875
        },
        "2018-06-26-18-02-40-962_POS3_I1_1201_640.Png": {
            "h": 1201,
            "result": 1,
            "w": 640,
            "weight": 0.13916015625
        },
        "2018-06-26-18-02-40-962_POS3_I1_1329_0.Png": {
            "h": 1329,
            "result": 0,
            "w": 0,
            "weight": 0.164794921875
        },
        "2018-06-26-18-02-40-962_POS3_I1_1329_128.Png": {
            "h": 1329,
            "result": 0,
            "w": 128,
            "weight": 0.548095703125
        },
        "2018-06-26-18-02-40-962_POS3_I1_689_256.Png": {
            "h": 689,
            "result": 1,
            "w": 256,
            "weight": 0.225830078125
        },
        "2018-06-26-18-02-40-962_POS3_I1_689_384.Png": {
            "h": 689,
            "result": 1,
            "w": 384,
            "weight": 0.595703125
        },
        "2018-06-26-18-02-40-962_POS3_I1_689_512.Png": {
            "h": 689,
            "result": 1,
            "w": 512,
            "weight": 0.3349609375
        },
        "2018-06-26-18-02-40-962_POS3_I1_817_128.Png": {
            "h": 817,
            "result": 0,
            "w": 128,
            "weight": 0.53564453125
        },
        "2018-06-26-18-02-40-962_POS3_I1_817_256.Png": {
            "h": 817,
            "result": 1,
            "w": 256,
            "weight": 0.790771484375
        },
        "2018-06-26-18-02-40-962_POS3_I1_817_384.Png": {
            "h": 817,
            "result": 1,
            "w": 384,
            "weight": 1.0
        },
        "2018-06-26-18-02-40-962_POS3_I1_817_512.Png": {
            "h": 817,
            "result": 1,
            "w": 512,
            "weight": 0.92431640625
        },
        "2018-06-26-18-02-40-962_POS3_I1_817_640.Png": {
            "h": 817,
            "result": 1,
            "w": 640,
            "weight": 0.453857421875
        },
        "2018-06-26-18-02-40-962_POS3_I1_945_0.Png": {
            "h": 945,
            "result": 0,
            "w": 0,
            "weight": 0.3359375
        },
        "2018-06-26-18-02-40-962_POS3_I1_945_128.Png": {
            "h": 945,
            "result": 0,
            "w": 128,
            "weight": 0.92724609375
        },
        "2018-06-26-18-02-40-962_POS3_I1_945_256.Png": {
            "h": 945,
            "result": 0,
            "w": 256,
            "weight": 0.9697265625
        },
        "2018-06-26-18-02-40-962_POS3_I1_945_384.Png": {
            "h": 945,
            "result": 1,
            "w": 384,
            "weight": 0.999755859375
        },
        "2018-06-26-18-02-40-962_POS3_I1_945_512.Png": {
            "h": 945,
            "result": 1,
            "w": 512,
            "weight": 0.976806640625
        },
        "2018-06-26-18-02-40-962_POS3_I1_945_640.Png": {
            "h": 945,
            "result": 1,
            "w": 640,
            "weight": 0.765625
        }
    }
}
