# Supplementary material for: A data science approach for multi-sensor marine observatory data monitoring cold water corals (Paragorgia arborea) in two campaigns
Source: PLoS One. 2023 Jul 19;18(7):e0282723. doi: 10.1371/journal.pone.0282723 (PMC10355400; doi:10.1371/journal.pone.0282723)
Supplement: S3 Data — Class labels for patches, weights for patches computed from ground truth masks, imagewise ground truth polyp states, patch extraction regions, and region sizes. (XZ) [file pone.0282723.s017.xz › S3_Data/Gamma_1_blue/test-ratios.json]

{
    "2017-12-17-13-30-48-702I2_1099_0.Png": 0.26318359375,
    "2017-12-17-13-30-48-702I2_1227_0.Png": 0.33447265625,
    "2017-12-17-13-30-48-702I2_1227_128.Png": 0.176025390625,
    "2017-12-17-13-30-48-702I2_1355_0.Png": 0.34912109375,
    "2018-01-24-07-28-04-772I2_1077_0.Png": 0.4638671875,
    "2018-01-24-07-28-04-772I2_1205_0.Png": 0.15380859375,
    "2018-01-24-07-28-04-772I2_821_0.Png": 0.1640625,
    "2018-01-24-07-28-04-772I2_949_0.Png": 0.37744140625,
    "2018-03-05-14-17-42-699I1_1043_0.Png": 0.43603515625,
    "2018-03-05-14-17-42-699I1_1043_128.Png": 0.890380859375,
    "2018-03-05-14-17-42-699I1_1043_256.Png": 0.947021484375,
    "2018-03-05-14-17-42-699I1_1043_384.Png": 0.776123046875,
    "2018-03-05-14-17-42-699I1_1043_512.Png": 0.9560546875,
    "2018-03-05-14-17-42-699I1_1043_640.Png": 0.561279296875,
    "2018-03-05-14-17-42-699I1_1171_0.Png": 0.2275390625,
    "2018-03-05-14-17-42-699I1_1171_128.Png": 0.92626953125,
    "2018-03-05-14-17-42-699I1_1171_256.Png": 0.914306640625,
    "2018-03-05-14-17-42-699I1_1171_384.Png": 0.34619140625,
    "2018-03-05-14-17-42-699I1_1171_512.Png": 0.1123046875,
    "2018-03-05-14-17-42-699I1_1299_128.Png": 0.533203125,
    "2018-03-05-14-17-42-699I1_1299_256.Png": 0.17333984375,
    "2018-03-05-14-17-42-699I1_659_384.Png": 0.471435546875,
    "2018-03-05-14-17-42-699I1_659_512.Png": 0.350830078125,
    "2018-03-05-14-17-42-699I1_787_128.Png": 0.302001953125,
    "2018-03-05-14-17-42-699I1_787_256.Png": 0.611083984375,
    "2018-03-05-14-17-42-699I1_787_384.Png": 0.84521484375,
    "2018-03-05-14-17-42-699I1_787_512.Png": 0.982177734375,
    "2018-03-05-14-17-42-699I1_787_640.Png": 0.480712890625,
    "2018-03-05-14-17-42-699I1_915_128.Png": 0.77783203125,
    "2018-03-05-14-17-42-699I1_915_256.Png": 0.947021484375,
    "2018-03-05-14-17-42-699I1_915_384.Png": 0.90966796875,
    "2018-03-05-14-17-42-699I1_915_512.Png": 0.99609375,
    "2018-03-05-14-17-42-699I1_915_640.Png": 0.684326171875,
    "2018-03-21-14-02-44-454I1_1053_0.Png": 0.9794921875,
    "2018-03-21-14-02-44-454I1_1053_128.Png": 0.88037109375,
    "2018-03-21-14-02-44-454I1_1053_256.Png": 0.93505859375,
    "2018-03-21-14-02-44-454I1_1053_384.Png": 0.87060546875,
    "2018-03-21-14-02-44-454I1_1053_512.Png": 0.470703125,
    "2018-03-21-14-02-44-454I1_1181_0.Png": 1.0,
    "2018-03-21-14-02-44-454I1_1181_128.Png": 0.72412109375,
    "2018-03-21-14-02-44-454I1_1181_256.Png": 0.234619140625,
    "2018-03-21-14-02-44-454I1_1181_384.Png": 0.23095703125,
    "2018-03-21-14-02-44-454I1_1181_512.Png": 0.126953125,
    "2018-03-21-14-02-44-454I1_1309_0.Png": 0.4560546875,
    "2018-03-21-14-02-44-454I1_669_128.Png": 0.50244140625,
    "2018-03-21-14-02-44-454I1_669_256.Png": 0.47021484375,
    "2018-03-21-14-02-44-454I1_669_384.Png": 0.201904296875,
    "2018-03-21-14-02-44-454I1_797_0.Png": 0.891845703125,
    "2018-03-21-14-02-44-454I1_797_128.Png": 0.885986328125,
    "2018-03-21-14-02-44-454I1_797_256.Png": 0.9970703125,
    "2018-03-21-14-02-44-454I1_797_384.Png": 0.682861328125,
    "2018-03-21-14-02-44-454I1_797_512.Png": 0.222412109375,
    "2018-03-21-14-02-44-454I1_925_0.Png": 0.979736328125,
    "2018-03-21-14-02-44-454I1_925_128.Png": 0.989501953125,
    "2018-03-21-14-02-44-454I1_925_256.Png": 0.925537109375,
    "2018-03-21-14-02-44-454I1_925_384.Png": 0.8076171875,
    "2018-03-21-14-02-44-454I1_925_512.Png": 0.643798828125,
    "2018-03-26-22-52-06-345I1_1049_0.Png": 0.7763671875,
    "2018-03-26-22-52-06-345I1_1049_128.Png": 0.904541015625,
    "2018-03-26-22-52-06-345I1_1049_256.Png": 0.860107421875,
    "2018-03-26-22-52-06-345I1_1049_384.Png": 0.86767578125,
    "2018-03-26-22-52-06-345I1_1049_512.Png": 0.979248046875,
    "2018-03-26-22-52-06-345I1_1049_640.Png": 0.444091796875,
    "2018-03-26-22-52-06-345I1_1177_0.Png": 0.735107421875,
    "2018-03-26-22-52-06-345I1_1177_128.Png": 0.994140625,
    "2018-03-26-22-52-06-345I1_1177_256.Png": 0.767578125,
    "2018-03-26-22-52-06-345I1_1177_384.Png": 0.212646484375,
    "2018-03-26-22-52-06-345I1_1177_512.Png": 0.166259765625,
    "2018-03-26-22-52-06-345I1_1177_640.Png": 0.114990234375,
    "2018-03-26-22-52-06-345I1_1305_0.Png": 0.251708984375,
    "2018-03-26-22-52-06-345I1_1305_128.Png": 0.5625,
    "2018-03-26-22-52-06-345I1_665_256.Png": 0.210693359375,
    "2018-03-26-22-52-06-345I1_665_384.Png": 0.529296875,
    "2018-03-26-22-52-06-345I1_665_512.Png": 0.2333984375,
    "2018-03-26-22-52-06-345I1_793_0.Png": 0.111083984375,
    "2018-03-26-22-52-06-345I1_793_128.Png": 0.5830078125,
    "2018-03-26-22-52-06-345I1_793_256.Png": 0.61962890625,
    "2018-03-26-22-52-06-345I1_793_384.Png": 0.998046875,
    "2018-03-26-22-52-06-345I1_793_512.Png": 0.9931640625,
    "2018-03-26-22-52-06-345I1_793_640.Png": 0.3974609375,
    "2018-03-26-22-52-06-345I1_921_0.Png": 0.392333984375,
    "2018-03-26-22-52-06-345I1_921_128.Png": 0.9619140625,
    "2018-03-26-22-52-06-345I1_921_256.Png": 0.92431640625,
    "2018-03-26-22-52-06-345I1_921_384.Png": 0.982177734375,
    "2018-03-26-22-52-06-345I1_921_512.Png": 1.0,
    "2018-03-26-22-52-06-345I1_921_640.Png": 0.712646484375,
    "2018-05-09-16-45-50-464I1_1079_0.Png": 1.0,
    "2018-05-09-16-45-50-464I1_1079_128.Png": 1.0,
    "2018-05-09-16-45-50-464I1_1079_256.Png": 1.0,
    "2018-05-09-16-45-50-464I1_1079_384.Png": 1.0,
    "2018-05-09-16-45-50-464I1_1079_512.Png": 0.732421875,
    "2018-05-09-16-45-50-464I1_1207_0.Png": 1.0,
    "2018-05-09-16-45-50-464I1_1207_128.Png": 0.8466796875,
    "2018-05-09-16-45-50-464I1_1207_256.Png": 0.279296875,
    "2018-05-09-16-45-50-464I1_1207_384.Png": 0.169921875,
    "2018-05-09-16-45-50-464I1_1207_512.Png": 0.1357421875,
    "2018-05-09-16-45-50-464I1_1335_0.Png": 0.5634765625,
    "2018-05-09-16-45-50-464I1_695_128.Png": 0.417724609375,
    "2018-05-09-16-45-50-464I1_695_256.Png": 0.65234375,
    "2018-05-09-16-45-50-464I1_695_384.Png": 0.445068359375,
    "2018-05-09-16-45-50-464I1_823_0.Png": 0.8828125,
    "2018-05-09-16-45-50-464I1_823_128.Png": 0.895751953125,
    "2018-05-09-16-45-50-464I1_823_256.Png": 1.0,
    "2018-05-09-16-45-50-464I1_823_384.Png": 0.987548828125,
    "2018-05-09-16-45-50-464I1_823_512.Png": 0.472412109375,
    "2018-05-09-16-45-50-464I1_951_0.Png": 1.0,
    "2018-05-09-16-45-50-464I1_951_128.Png": 1.0,
    "2018-05-09-16-45-50-464I1_951_256.Png": 1.0,
    "2018-05-09-16-45-50-464I1_951_384.Png": 1.0,
    "2018-05-09-16-45-50-464I1_951_512.Png": 0.955322265625,
    "2018-05-10-00-43-50-818I1_1085_0.Png": 0.96875,
    "2018-05-10-00-43-50-818I1_1085_128.Png": 0.96337890625,
    "2018-05-10-00-43-50-818I1_1085_256.Png": 0.9638671875,
    "2018-05-10-00-43-50-818I1_1085_384.Png": 1.0,
    "2018-05-10-00-43-50-818I1_1085_512.Png": 0.700927734375,
    "2018-05-10-00-43-50-818I1_1213_0.Png": 0.96875,
    "2018-05-10-00-43-50-818I1_1213_128.Png": 0.830810546875,
    "2018-05-10-00-43-50-818I1_1213_256.Png": 0.1806640625,
    "2018-05-10-00-43-50-818I1_1213_384.Png": 0.1318359375,
    "2018-05-10-00-43-50-818I1_1341_0.Png": 0.509033203125,
    "2018-05-10-00-43-50-818I1_701_0.Png": 0.10302734375,
    "2018-05-10-00-43-50-818I1_701_128.Png": 0.34619140625,
    "2018-05-10-00-43-50-818I1_701_256.Png": 0.7265625,
    "2018-05-10-00-43-50-818I1_701_384.Png": 0.4482421875,
    "2018-05-10-00-43-50-818I1_701_512.Png": 0.1025390625,
    "2018-05-10-00-43-50-818I1_829_0.Png": 0.847900390625,
    "2018-05-10-00-43-50-818I1_829_128.Png": 0.69482421875,
    "2018-05-10-00-43-50-818I1_829_256.Png": 0.822265625,
    "2018-05-10-00-43-50-818I1_829_384.Png": 1.0,
    "2018-05-10-00-43-50-818I1_829_512.Png": 0.645263671875,
    "2018-05-10-00-43-50-818I1_957_0.Png": 0.96875,
    "2018-05-10-00-43-50-818I1_957_128.Png": 0.98681640625,
    "2018-05-10-00-43-50-818I1_957_256.Png": 1.0,
    "2018-05-10-00-43-50-818I1_957_384.Png": 1.0,
    "2018-05-10-00-43-50-818I1_957_512.Png": 0.971923828125,
    "2018-05-21-08-45-50-984I1_1085_131.Png": 0.88336181640625,
    "2018-05-21-08-45-50-984I1_1085_259.Png": 0.842041015625,
    "2018-05-21-08-45-50-984I1_1085_3.Png": 0.91815185546875,
    "2018-05-21-08-45-50-984I1_1085_387.Png": 0.974609375,
    "2018-05-21-08-45-50-984I1_1085_515.Png": 0.433837890625,
    "2018-05-21-08-45-50-984I1_1213_131.Png": 0.74517822265625,
    "2018-05-21-08-45-50-984I1_1213_259.Png": 0.135498046875,
    "2018-05-21-08-45-50-984I1_1213_3.Png": 0.976318359375,
    "2018-05-21-08-45-50-984I1_1341_3.Png": 0.65313720703125,
    "2018-05-21-08-45-50-984I1_701_131.Png": 0.22650146484375,
    "2018-05-21-08-45-50-984I1_701_259.Png": 0.571533203125,
    "2018-05-21-08-45-50-984I1_701_387.Png": 0.339111328125,
    "2018-05-21-08-45-50-984I1_829_131.Png": 0.63385009765625,
    "2018-05-21-08-45-50-984I1_829_259.Png": 0.99609375,
    "2018-05-21-08-45-50-984I1_829_3.Png": 0.57513427734375,
    "2018-05-21-08-45-50-984I1_829_387.Png": 0.97515869140625,
    "2018-05-21-08-45-50-984I1_829_515.Png": 0.34027099609375,
    "2018-05-21-08-45-50-984I1_957_131.Png": 0.90252685546875,
    "2018-05-21-08-45-50-984I1_957_259.Png": 0.9638671875,
    "2018-05-21-08-45-50-984I1_957_3.Png": 0.91387939453125,
    "2018-05-21-08-45-50-984I1_957_387.Png": 0.99945068359375,
    "2018-05-21-08-45-50-984I1_957_515.Png": 0.70684814453125,
    "2018-06-01-20-32-50-866I1_1065_0.Png": 0.892578125,
    "2018-06-01-20-32-50-866I1_1065_128.Png": 1.0,
    "2018-06-01-20-32-50-866I1_1065_256.Png": 0.9208984375,
    "2018-06-01-20-32-50-866I1_1065_384.Png": 1.0,
    "2018-06-01-20-32-50-866I1_1065_512.Png": 0.99560546875,
    "2018-06-01-20-32-50-866I1_1065_640.Png": 0.450927734375,
    "2018-06-01-20-32-50-866I1_1193_0.Png": 0.83740234375,
    "2018-06-01-20-32-50-866I1_1193_128.Png": 1.0,
    "2018-06-01-20-32-50-866I1_1193_256.Png": 0.802734375,
    "2018-06-01-20-32-50-866I1_1193_384.Png": 0.296875,
    "2018-06-01-20-32-50-866I1_1193_512.Png": 0.20556640625,
    "2018-06-01-20-32-50-866I1_1321_0.Png": 0.381591796875,
    "2018-06-01-20-32-50-866I1_1321_128.Png": 0.2890625,
    "2018-06-01-20-32-50-866I1_681_256.Png": 0.306640625,
    "2018-06-01-20-32-50-866I1_681_384.Png": 0.548828125,
    "2018-06-01-20-32-50-866I1_681_512.Png": 0.171142578125,
    "2018-06-01-20-32-50-866I1_809_0.Png": 0.21484375,
    "2018-06-01-20-32-50-866I1_809_128.Png": 0.705322265625,
    "2018-06-01-20-32-50-866I1_809_256.Png": 0.766845703125,
    "2018-06-01-20-32-50-866I1_809_384.Png": 1.0,
    "2018-06-01-20-32-50-866I1_809_512.Png": 0.996826171875,
    "2018-06-01-20-32-50-866I1_809_640.Png": 0.31884765625,
    "2018-06-01-20-32-50-866I1_937_0.Png": 0.641357421875,
    "2018-06-01-20-32-50-866I1_937_128.Png": 1.0,
    "2018-06-01-20-32-50-866I1_937_256.Png": 0.992919921875,
    "2018-06-01-20-32-50-866I1_937_384.Png": 1.0,
    "2018-06-01-20-32-50-866I1_937_512.Png": 1.0,
    "2018-06-01-20-32-50-866I1_937_640.Png": 0.70458984375,
    "2018-06-08-04-05-54-397I1_1067_0.Png": 0.517822265625,
    "2018-06-08-04-05-54-397I1_1067_128.Png": 0.90966796875,
    "2018-06-08-04-05-54-397I1_1067_256.Png": 1.0,
    "2018-06-08-04-05-54-397I1_1067_384.Png": 0.8896484375,
    "2018-06-08-04-05-54-397I1_1067_512.Png": 1.0,
    "2018-06-08-04-05-54-397I1_1067_640.Png": 0.6005859375,
    "2018-06-08-04-05-54-397I1_1195_0.Png": 0.37744140625,
    "2018-06-08-04-05-54-397I1_1195_128.Png": 0.922607421875,
    "2018-06-08-04-05-54-397I1_1195_256.Png": 0.908447265625,
    "2018-06-08-04-05-54-397I1_1195_384.Png": 0.275634765625,
    "2018-06-08-04-05-54-397I1_1195_512.Png": 0.1337890625,
    "2018-06-08-04-05-54-397I1_1195_640.Png": 0.127197265625,
    "2018-06-08-04-05-54-397I1_1323_128.Png": 0.673583984375,
    "2018-06-08-04-05-54-397I1_1323_256.Png": 0.154052734375,
    "2018-06-08-04-05-54-397I1_683_384.Png": 0.477783203125,
    "2018-06-08-04-05-54-397I1_683_512.Png": 0.340087890625,
    "2018-06-08-04-05-54-397I1_811_128.Png": 0.34521484375,
    "2018-06-08-04-05-54-397I1_811_256.Png": 0.648193359375,
    "2018-06-08-04-05-54-397I1_811_384.Png": 0.927978515625,
    "2018-06-08-04-05-54-397I1_811_512.Png": 0.989013671875,
    "2018-06-08-04-05-54-397I1_811_640.Png": 0.48046875,
    "2018-06-08-04-05-54-397I1_939_128.Png": 0.81103515625,
    "2018-06-08-04-05-54-397I1_939_256.Png": 0.98583984375,
    "2018-06-08-04-05-54-397I1_939_384.Png": 0.977783203125,
    "2018-06-08-04-05-54-397I1_939_512.Png": 1.0,
    "2018-06-08-04-05-54-397I1_939_640.Png": 0.811279296875
}
