# Supplementary material for: A data science approach for multi-sensor marine observatory data monitoring cold water corals (Paragorgia arborea) in two campaigns
Source: PLoS One. 2023 Jul 19;18(7):e0282723. doi: 10.1371/journal.pone.0282723 (PMC10355400; doi:10.1371/journal.pone.0282723)
Supplement: S3 Data — Class labels for patches, weights for patches computed from ground truth masks, imagewise ground truth polyp states, patch extraction regions, and region sizes. (XZ) [file pone.0282723.s017.xz › S3_Data/Gamma_1_blue/test-labels.json]

{
    "2017-12-17-13-30-48-702I2_1099_0.Png": 0,
    "2017-12-17-13-30-48-702I2_1227_0.Png": 0,
    "2017-12-17-13-30-48-702I2_1227_128.Png": 0,
    "2017-12-17-13-30-48-702I2_1355_0.Png": 0,
    "2018-01-24-07-28-04-772I2_1077_0.Png": 0,
    "2018-01-24-07-28-04-772I2_1205_0.Png": 0,
    "2018-01-24-07-28-04-772I2_821_0.Png": 0,
    "2018-01-24-07-28-04-772I2_949_0.Png": 0,
    "2018-03-05-14-17-42-699I1_1043_0.Png": 0,
    "2018-03-05-14-17-42-699I1_1043_128.Png": 0,
    "2018-03-05-14-17-42-699I1_1043_256.Png": 0,
    "2018-03-05-14-17-42-699I1_1043_384.Png": 0,
    "2018-03-05-14-17-42-699I1_1043_512.Png": 0,
    "2018-03-05-14-17-42-699I1_1043_640.Png": 0,
    "2018-03-05-14-17-42-699I1_1171_0.Png": 0,
    "2018-03-05-14-17-42-699I1_1171_128.Png": 0,
    "2018-03-05-14-17-42-699I1_1171_256.Png": 0,
    "2018-03-05-14-17-42-699I1_1171_384.Png": 0,
    "2018-03-05-14-17-42-699I1_1171_512.Png": 0,
    "2018-03-05-14-17-42-699I1_1299_128.Png": 0,
    "2018-03-05-14-17-42-699I1_1299_256.Png": 0,
    "2018-03-05-14-17-42-699I1_659_384.Png": 0,
    "2018-03-05-14-17-42-699I1_659_512.Png": 0,
    "2018-03-05-14-17-42-699I1_787_128.Png": 0,
    "2018-03-05-14-17-42-699I1_787_256.Png": 0,
    "2018-03-05-14-17-42-699I1_787_384.Png": 0,
    "2018-03-05-14-17-42-699I1_787_512.Png": 0,
    "2018-03-05-14-17-42-699I1_787_640.Png": 0,
    "2018-03-05-14-17-42-699I1_915_128.Png": 0,
    "2018-03-05-14-17-42-699I1_915_256.Png": 0,
    "2018-03-05-14-17-42-699I1_915_384.Png": 0,
    "2018-03-05-14-17-42-699I1_915_512.Png": 0,
    "2018-03-05-14-17-42-699I1_915_640.Png": 0,
    "2018-03-21-14-02-44-454I1_1053_0.Png": 1,
    "2018-03-21-14-02-44-454I1_1053_128.Png": 1,
    "2018-03-21-14-02-44-454I1_1053_256.Png": 1,
    "2018-03-21-14-02-44-454I1_1053_384.Png": 1,
    "2018-03-21-14-02-44-454I1_1053_512.Png": 1,
    "2018-03-21-14-02-44-454I1_1181_0.Png": 1,
    "2018-03-21-14-02-44-454I1_1181_128.Png": 1,
    "2018-03-21-14-02-44-454I1_1181_256.Png": 1,
    "2018-03-21-14-02-44-454I1_1181_384.Png": 1,
    "2018-03-21-14-02-44-454I1_1181_512.Png": 1,
    "2018-03-21-14-02-44-454I1_1309_0.Png": 1,
    "2018-03-21-14-02-44-454I1_669_128.Png": 1,
    "2018-03-21-14-02-44-454I1_669_256.Png": 1,
    "2018-03-21-14-02-44-454I1_669_384.Png": 1,
    "2018-03-21-14-02-44-454I1_797_0.Png": 1,
    "2018-03-21-14-02-44-454I1_797_128.Png": 1,
    "2018-03-21-14-02-44-454I1_797_256.Png": 1,
    "2018-03-21-14-02-44-454I1_797_384.Png": 1,
    "2018-03-21-14-02-44-454I1_797_512.Png": 1,
    "2018-03-21-14-02-44-454I1_925_0.Png": 1,
    "2018-03-21-14-02-44-454I1_925_128.Png": 1,
    "2018-03-21-14-02-44-454I1_925_256.Png": 1,
    "2018-03-21-14-02-44-454I1_925_384.Png": 1,
    "2018-03-21-14-02-44-454I1_925_512.Png": 1,
    "2018-03-26-22-52-06-345I1_1049_0.Png": 0,
    "2018-03-26-22-52-06-345I1_1049_128.Png": 0,
    "2018-03-26-22-52-06-345I1_1049_256.Png": 0,
    "2018-03-26-22-52-06-345I1_1049_384.Png": 0,
    "2018-03-26-22-52-06-345I1_1049_512.Png": 1,
    "2018-03-26-22-52-06-345I1_1049_640.Png": 1,
    "2018-03-26-22-52-06-345I1_1177_0.Png": 0,
    "2018-03-26-22-52-06-345I1_1177_128.Png": 0,
    "2018-03-26-22-52-06-345I1_1177_256.Png": 0,
    "2018-03-26-22-52-06-345I1_1177_384.Png": 0,
    "2018-03-26-22-52-06-345I1_1177_512.Png": 1,
    "2018-03-26-22-52-06-345I1_1177_640.Png": 0,
    "2018-03-26-22-52-06-345I1_1305_0.Png": 0,
    "2018-03-26-22-52-06-345I1_1305_128.Png": 0,
    "2018-03-26-22-52-06-345I1_665_256.Png": 0,
    "2018-03-26-22-52-06-345I1_665_384.Png": 1,
    "2018-03-26-22-52-06-345I1_665_512.Png": 1,
    "2018-03-26-22-52-06-345I1_793_0.Png": 0,
    "2018-03-26-22-52-06-345I1_793_128.Png": 0,
    "2018-03-26-22-52-06-345I1_793_256.Png": 0,
    "2018-03-26-22-52-06-345I1_793_384.Png": 0,
    "2018-03-26-22-52-06-345I1_793_512.Png": 1,
    "2018-03-26-22-52-06-345I1_793_640.Png": 1,
    "2018-03-26-22-52-06-345I1_921_0.Png": 0,
    "2018-03-26-22-52-06-345I1_921_128.Png": 0,
    "2018-03-26-22-52-06-345I1_921_256.Png": 0,
    "2018-03-26-22-52-06-345I1_921_384.Png": 0,
    "2018-03-26-22-52-06-345I1_921_512.Png": 1,
    "2018-03-26-22-52-06-345I1_921_640.Png": 1,
    "2018-05-09-16-45-50-464I1_1079_0.Png": 1,
    "2018-05-09-16-45-50-464I1_1079_128.Png": 1,
    "2018-05-09-16-45-50-464I1_1079_256.Png": 1,
    "2018-05-09-16-45-50-464I1_1079_384.Png": 1,
    "2018-05-09-16-45-50-464I1_1079_512.Png": 1,
    "2018-05-09-16-45-50-464I1_1207_0.Png": 1,
    "2018-05-09-16-45-50-464I1_1207_128.Png": 1,
    "2018-05-09-16-45-50-464I1_1207_256.Png": 1,
    "2018-05-09-16-45-50-464I1_1207_384.Png": 1,
    "2018-05-09-16-45-50-464I1_1207_512.Png": 1,
    "2018-05-09-16-45-50-464I1_1335_0.Png": 1,
    "2018-05-09-16-45-50-464I1_695_128.Png": 1,
    "2018-05-09-16-45-50-464I1_695_256.Png": 1,
    "2018-05-09-16-45-50-464I1_695_384.Png": 1,
    "2018-05-09-16-45-50-464I1_823_0.Png": 1,
    "2018-05-09-16-45-50-464I1_823_128.Png": 1,
    "2018-05-09-16-45-50-464I1_823_256.Png": 1,
    "2018-05-09-16-45-50-464I1_823_384.Png": 1,
    "2018-05-09-16-45-50-464I1_823_512.Png": 1,
    "2018-05-09-16-45-50-464I1_951_0.Png": 1,
    "2018-05-09-16-45-50-464I1_951_128.Png": 1,
    "2018-05-09-16-45-50-464I1_951_256.Png": 1,
    "2018-05-09-16-45-50-464I1_951_384.Png": 1,
    "2018-05-09-16-45-50-464I1_951_512.Png": 1,
    "2018-05-10-00-43-50-818I1_1085_0.Png": 1,
    "2018-05-10-00-43-50-818I1_1085_128.Png": 1,
    "2018-05-10-00-43-50-818I1_1085_256.Png": 1,
    "2018-05-10-00-43-50-818I1_1085_384.Png": 1,
    "2018-05-10-00-43-50-818I1_1085_512.Png": 1,
    "2018-05-10-00-43-50-818I1_1213_0.Png": 1,
    "2018-05-10-00-43-50-818I1_1213_128.Png": 1,
    "2018-05-10-00-43-50-818I1_1213_256.Png": 1,
    "2018-05-10-00-43-50-818I1_1213_384.Png": 1,
    "2018-05-10-00-43-50-818I1_1341_0.Png": 1,
    "2018-05-10-00-43-50-818I1_701_0.Png": 1,
    "2018-05-10-00-43-50-818I1_701_128.Png": 1,
    "2018-05-10-00-43-50-818I1_701_256.Png": 1,
    "2018-05-10-00-43-50-818I1_701_384.Png": 1,
    "2018-05-10-00-43-50-818I1_701_512.Png": 1,
    "2018-05-10-00-43-50-818I1_829_0.Png": 1,
    "2018-05-10-00-43-50-818I1_829_128.Png": 1,
    "2018-05-10-00-43-50-818I1_829_256.Png": 1,
    "2018-05-10-00-43-50-818I1_829_384.Png": 1,
    "2018-05-10-00-43-50-818I1_829_512.Png": 1,
    "2018-05-10-00-43-50-818I1_957_0.Png": 1,
    "2018-05-10-00-43-50-818I1_957_128.Png": 1,
    "2018-05-10-00-43-50-818I1_957_256.Png": 1,
    "2018-05-10-00-43-50-818I1_957_384.Png": 1,
    "2018-05-10-00-43-50-818I1_957_512.Png": 1,
    "2018-05-21-08-45-50-984I1_1085_131.Png": 0,
    "2018-05-21-08-45-50-984I1_1085_259.Png": 0,
    "2018-05-21-08-45-50-984I1_1085_3.Png": 0,
    "2018-05-21-08-45-50-984I1_1085_387.Png": 0,
    "2018-05-21-08-45-50-984I1_1085_515.Png": 0,
    "2018-05-21-08-45-50-984I1_1213_131.Png": 0,
    "2018-05-21-08-45-50-984I1_1213_259.Png": 0,
    "2018-05-21-08-45-50-984I1_1213_3.Png": 0,
    "2018-05-21-08-45-50-984I1_1341_3.Png": 0,
    "2018-05-21-08-45-50-984I1_701_131.Png": 0,
    "2018-05-21-08-45-50-984I1_701_259.Png": 0,
    "2018-05-21-08-45-50-984I1_701_387.Png": 0,
    "2018-05-21-08-45-50-984I1_829_131.Png": 0,
    "2018-05-21-08-45-50-984I1_829_259.Png": 0,
    "2018-05-21-08-45-50-984I1_829_3.Png": 0,
    "2018-05-21-08-45-50-984I1_829_387.Png": 0,
    "2018-05-21-08-45-50-984I1_829_515.Png": 0,
    "2018-05-21-08-45-50-984I1_957_131.Png": 0,
    "2018-05-21-08-45-50-984I1_957_259.Png": 0,
    "2018-05-21-08-45-50-984I1_957_3.Png": 0,
    "2018-05-21-08-45-50-984I1_957_387.Png": 0,
    "2018-05-21-08-45-50-984I1_957_515.Png": 0,
    "2018-06-01-20-32-50-866I1_1065_0.Png": 1,
    "2018-06-01-20-32-50-866I1_1065_128.Png": 1,
    "2018-06-01-20-32-50-866I1_1065_256.Png": 1,
    "2018-06-01-20-32-50-866I1_1065_384.Png": 1,
    "2018-06-01-20-32-50-866I1_1065_512.Png": 1,
    "2018-06-01-20-32-50-866I1_1065_640.Png": 1,
    "2018-06-01-20-32-50-866I1_1193_0.Png": 1,
    "2018-06-01-20-32-50-866I1_1193_128.Png": 1,
    "2018-06-01-20-32-50-866I1_1193_256.Png": 1,
    "2018-06-01-20-32-50-866I1_1193_384.Png": 1,
    "2018-06-01-20-32-50-866I1_1193_512.Png": 1,
    "2018-06-01-20-32-50-866I1_1321_0.Png": 1,
    "2018-06-01-20-32-50-866I1_1321_128.Png": 1,
    "2018-06-01-20-32-50-866I1_681_256.Png": 1,
    "2018-06-01-20-32-50-866I1_681_384.Png": 1,
    "2018-06-01-20-32-50-866I1_681_512.Png": 1,
    "2018-06-01-20-32-50-866I1_809_0.Png": 0,
    "2018-06-01-20-32-50-866I1_809_128.Png": 1,
    "2018-06-01-20-32-50-866I1_809_256.Png": 1,
    "2018-06-01-20-32-50-866I1_809_384.Png": 1,
    "2018-06-01-20-32-50-866I1_809_512.Png": 1,
    "2018-06-01-20-32-50-866I1_809_640.Png": 1,
    "2018-06-01-20-32-50-866I1_937_0.Png": 1,
    "2018-06-01-20-32-50-866I1_937_128.Png": 1,
    "2018-06-01-20-32-50-866I1_937_256.Png": 1,
    "2018-06-01-20-32-50-866I1_937_384.Png": 1,
    "2018-06-01-20-32-50-866I1_937_512.Png": 1,
    "2018-06-01-20-32-50-866I1_937_640.Png": 1,
    "2018-06-08-04-05-54-397I1_1067_0.Png": 0,
    "2018-06-08-04-05-54-397I1_1067_128.Png": 0,
    "2018-06-08-04-05-54-397I1_1067_256.Png": 1,
    "2018-06-08-04-05-54-397I1_1067_384.Png": 1,
    "2018-06-08-04-05-54-397I1_1067_512.Png": 1,
    "2018-06-08-04-05-54-397I1_1067_640.Png": 0,
    "2018-06-08-04-05-54-397I1_1195_0.Png": 0,
    "2018-06-08-04-05-54-397I1_1195_128.Png": 0,
    "2018-06-08-04-05-54-397I1_1195_256.Png": 0,
    "2018-06-08-04-05-54-397I1_1195_384.Png": 0,
    "2018-06-08-04-05-54-397I1_1195_512.Png": 0,
    "2018-06-08-04-05-54-397I1_1195_640.Png": 0,
    "2018-06-08-04-05-54-397I1_1323_128.Png": 0,
    "2018-06-08-04-05-54-397I1_1323_256.Png": 0,
    "2018-06-08-04-05-54-397I1_683_384.Png": 0,
    "2018-06-08-04-05-54-397I1_683_512.Png": 0,
    "2018-06-08-04-05-54-397I1_811_128.Png": 0,
    "2018-06-08-04-05-54-397I1_811_256.Png": 0,
    "2018-06-08-04-05-54-397I1_811_384.Png": 1,
    "2018-06-08-04-05-54-397I1_811_512.Png": 1,
    "2018-06-08-04-05-54-397I1_811_640.Png": 0,
    "2018-06-08-04-05-54-397I1_939_128.Png": 0,
    "2018-06-08-04-05-54-397I1_939_256.Png": 0,
    "2018-06-08-04-05-54-397I1_939_384.Png": 1,
    "2018-06-08-04-05-54-397I1_939_512.Png": 1,
    "2018-06-08-04-05-54-397I1_939_640.Png": 0
}
