# Supplementary material for: A data science approach for multi-sensor marine observatory data monitoring cold water corals (Paragorgia arborea) in two campaigns
Source: PLoS One. 2023 Jul 19;18(7):e0282723. doi: 10.1371/journal.pone.0282723 (PMC10355400; doi:10.1371/journal.pone.0282723)
Supplement: S3 Data — Class labels for patches, weights for patches computed from ground truth masks, imagewise ground truth polyp states, patch extraction regions, and region sizes. (XZ) [file pone.0282723.s017.xz › S3_Data/Gamma_1_blue/training-grids.json]

{
    "2017-11-22-21-20-12-687I1.Png": null,
    "2017-11-25-17-27-50-202I1.Png": null,
    "2017-11-27-22-33-36-743I2.Png": {
        "grid_start_h": 1071,
        "grid_start_w": 0,
        "n_patches_h": 3,
        "n_patches_w": 2
    },
    "2017-12-08-11-59-38-035I2.Png": {
        "grid_start_h": 1071,
        "grid_start_w": 0,
        "n_patches_h": 3,
        "n_patches_w": 2
    },
    "2017-12-15-20-26-45-119I1.Png": null,
    "2017-12-20-04-37-12-104I2.Png": {
        "grid_start_h": 1017,
        "grid_start_w": 0,
        "n_patches_h": 4,
        "n_patches_w": 2
    },
    "2017-12-25-04-49-07-142I2.Png": {
        "grid_start_h": 1049,
        "grid_start_w": 0,
        "n_patches_h": 4,
        "n_patches_w": 2
    },
    "2017-12-30-05-00-56-084I2.Png": {
        "grid_start_h": 1031,
        "grid_start_w": 0,
        "n_patches_h": 4,
        "n_patches_w": 2
    },
    "2018-01-04-05-12-41-092I2.Png": {
        "grid_start_h": 1043,
        "grid_start_w": 0,
        "n_patches_h": 4,
        "n_patches_w": 2
    },
    "2018-01-08-01-21-47-518I1.Png": null,
    "2018-01-09-06-24-46-280I2.Png": {
        "grid_start_h": 1043,
        "grid_start_w": 0,
        "n_patches_h": 4,
        "n_patches_w": 2
    },
    "2018-01-12-02-31-22-222I1.Png": null,
    "2018-01-22-15-08-23-973I1.Png": null,
    "2018-02-02-03-35-48-737I1.Png": {
        "grid_start_h": 869,
        "grid_start_w": 0,
        "n_patches_h": 3,
        "n_patches_w": 1
    },
    "2018-02-06-02-44-38-423I1.Png": {
        "grid_start_h": 867,
        "grid_start_w": 0,
        "n_patches_h": 3,
        "n_patches_w": 1
    },
    "2018-02-10-13-54-26-368I1.Png": {
        "grid_start_h": 893,
        "grid_start_w": 0,
        "n_patches_h": 3,
        "n_patches_w": 1
    },
    "2018-02-17-22-10-34-297I1.Png": {
        "grid_start_h": 915,
        "grid_start_w": 0,
        "n_patches_h": 3,
        "n_patches_w": 1
    },
    "2018-02-27-04-17-43-624I1.Png": {
        "grid_start_h": 655,
        "grid_start_w": 0,
        "n_patches_h": 6,
        "n_patches_w": 7
    },
    "2018-03-02-21-19-48-209I1.Png": {
        "grid_start_h": 655,
        "grid_start_w": 0,
        "n_patches_h": 6,
        "n_patches_w": 7
    },
    "2018-03-05-10-17-42-523I1.Png": {
        "grid_start_h": 657,
        "grid_start_w": 0,
        "n_patches_h": 6,
        "n_patches_w": 7
    },
    "2018-03-10-15-53-20-628I1.Png": null,
    "2018-03-11-08-53-17-034I2.Png": null,
    "2018-03-11-22-53-17-585I1.Png": null,
    "2018-03-13-20-53-19-465I2.Png": null,
    "2018-03-16-05-02-42-997I1.Png": null,
    "2018-03-19-00-00-41-791I1.Png": {
        "grid_start_h": 669,
        "grid_start_w": 0,
        "n_patches_h": 6,
        "n_patches_w": 5
    },
    "2018-03-21-02-00-43-910I1.Png": {
        "grid_start_h": 685,
        "grid_start_w": 0,
        "n_patches_h": 6,
        "n_patches_w": 5
    },
    "2018-03-24-10-50-07-885I1.Png": {
        "grid_start_h": 673,
        "grid_start_w": 0,
        "n_patches_h": 6,
        "n_patches_w": 6
    },
    "2018-03-28-12-52-07-940I1.Png": null,
    "2018-03-31-01-50-10-547I1.Png": {
        "grid_start_h": 667,
        "grid_start_w": 0,
        "n_patches_h": 6,
        "n_patches_w": 6
    },
    "2018-04-01-16-52-12-255I2.Png": null,
    "2018-04-04-18-10-26-701I2.Png": null,
    "2018-04-05-07-10-27-329I1.Png": {
        "grid_start_h": 667,
        "grid_start_w": 0,
        "n_patches_h": 6,
        "n_patches_w": 6
    },
    "2018-04-07-06-10-29-657I2.Png": null,
    "2018-04-08-16-10-22-894I1.Png": {
        "grid_start_h": 673,
        "grid_start_w": 0,
        "n_patches_h": 6,
        "n_patches_w": 6
    },
    "2018-04-09-16-10-24-082I2.Png": null,
    "2018-04-09-20-08-24-254I1.Png": null,
    "2018-04-11-12-08-26-219I1.Png": {
        "grid_start_h": 669,
        "grid_start_w": 0,
        "n_patches_h": 6,
        "n_patches_w": 6
    },
    "2018-04-12-17-10-27-682I1.Png": {
        "grid_start_h": 677,
        "grid_start_w": 0,
        "n_patches_h": 6,
        "n_patches_w": 6
    },
    "2018-04-18-03-35-56-791I1.Png": null,
    "2018-04-20-08-43-27-231I2.Png": null,
    "2018-04-25-15-11-00-658I1.Png": null,
    "2018-04-26-12-11-01-667I1.Png": null,
    "2018-05-01-13-09-04-221I1.Png": {
        "grid_start_h": 677,
        "grid_start_w": 0,
        "n_patches_h": 6,
        "n_patches_w": 6
    },
    "2018-05-02-10-11-05-288I1.Png": {
        "grid_start_h": 673,
        "grid_start_w": 0,
        "n_patches_h": 6,
        "n_patches_w": 6
    },
    "2018-05-06-02-43-46-226I1.Png": null,
    "2018-05-07-06-43-47-612I1.Png": {
        "grid_start_h": 693,
        "grid_start_w": 0,
        "n_patches_h": 6,
        "n_patches_w": 6
    },
    "2018-05-10-04-45-51-043I1.Png": {
        "grid_start_h": 691,
        "grid_start_w": 0,
        "n_patches_h": 6,
        "n_patches_w": 6
    },
    "2018-05-12-05-43-53-428I1.Png": null,
    "2018-05-23-07-43-53-253I1.Png": {
        "grid_start_h": 693,
        "grid_start_w": 0,
        "n_patches_h": 6,
        "n_patches_w": 5
    },
    "2018-05-25-07-43-55-505I1.Png": {
        "grid_start_h": 685,
        "grid_start_w": 0,
        "n_patches_h": 6,
        "n_patches_w": 6
    },
    "2018-05-26-02-05-55-191I2.Png": {
        "grid_start_h": 787,
        "grid_start_w": 553,
        "n_patches_h": 5,
        "n_patches_w": 6
    },
    "2018-05-27-21-07-54-220I1.Png": {
        "grid_start_h": 693,
        "grid_start_w": 0,
        "n_patches_h": 6,
        "n_patches_w": 6
    },
    "2018-05-28-00-05-54-342I2.Png": null,
    "2018-06-05-07-34-50-393I1.Png": {
        "grid_start_h": 687,
        "grid_start_w": 0,
        "n_patches_h": 6,
        "n_patches_w": 6
    },
    "2018-06-10-04-07-56-801I1.Png": {
        "grid_start_h": 681,
        "grid_start_w": 0,
        "n_patches_h": 6,
        "n_patches_w": 7
    },
    "2018-06-11-12-05-54-280I2.Png": null,
    "2018-06-14-14-17-54-591_POS2_I1.Png": {
        "grid_start_h": 683,
        "grid_start_w": 0,
        "n_patches_h": 6,
        "n_patches_w": 6
    },
    "2018-06-19-17-31-48-704_POS0_I1.Png": null,
    "2018-06-22-02-18-09-475_POS0_I1.Png": null
}
