# Supplementary material for: A data science approach for multi-sensor marine observatory data monitoring cold water corals (Paragorgia arborea) in two campaigns
Source: PLoS One. 2023 Jul 19;18(7):e0282723. doi: 10.1371/journal.pone.0282723 (PMC10355400; doi:10.1371/journal.pone.0282723)
Supplement: S3 Data — Class labels for patches, weights for patches computed from ground truth masks, imagewise ground truth polyp states, patch extraction regions, and region sizes. (XZ) [file pone.0282723.s017.xz › S3_Data/Gamma_1_blue/validation-labels.json]

{
    "2017-12-11-09-06-30-016I2_1117_0.Png": 1,
    "2017-12-11-09-06-30-016I2_1117_128.Png": 1,
    "2017-12-11-09-06-30-016I2_1245_0.Png": 1,
    "2017-12-11-09-06-30-016I2_1245_128.Png": 1,
    "2017-12-11-09-06-30-016I2_1373_0.Png": 1,
    "2017-12-11-09-06-30-016I2_989_0.Png": 1,
    "2018-01-31-18-32-44-988I1_865_0.Png": 0,
    "2018-01-31-18-32-44-988I1_993_0.Png": 0,
    "2018-02-17-16-10-01-831I1_1043_0.Png": 0,
    "2018-02-17-16-10-01-831I1_915_0.Png": 0,
    "2018-02-22-10-22-10-053I1_1067_0.Png": 0,
    "2018-02-22-10-22-10-053I1_1067_128.Png": 0,
    "2018-02-22-10-22-10-053I1_1067_256.Png": 0,
    "2018-02-22-10-22-10-053I1_1067_384.Png": 0,
    "2018-02-22-10-22-10-053I1_1195_0.Png": 0,
    "2018-02-22-10-22-10-053I1_1195_128.Png": 0,
    "2018-02-22-10-22-10-053I1_1195_256.Png": 0,
    "2018-02-22-10-22-10-053I1_683_0.Png": 0,
    "2018-02-22-10-22-10-053I1_683_128.Png": 0,
    "2018-02-22-10-22-10-053I1_683_256.Png": 0,
    "2018-02-22-10-22-10-053I1_811_0.Png": 0,
    "2018-02-22-10-22-10-053I1_811_128.Png": 0,
    "2018-02-22-10-22-10-053I1_811_256.Png": 0,
    "2018-02-22-10-22-10-053I1_939_0.Png": 0,
    "2018-02-22-10-22-10-053I1_939_128.Png": 0,
    "2018-02-22-10-22-10-053I1_939_256.Png": 0,
    "2018-02-22-10-22-10-053I1_939_384.Png": 0,
    "2018-02-27-10-17-43-888I1_1037_0.Png": 0,
    "2018-02-27-10-17-43-888I1_1037_128.Png": 0,
    "2018-02-27-10-17-43-888I1_1037_256.Png": 0,
    "2018-02-27-10-17-43-888I1_1037_384.Png": 0,
    "2018-02-27-10-17-43-888I1_1037_512.Png": 0,
    "2018-02-27-10-17-43-888I1_1037_640.Png": 0,
    "2018-02-27-10-17-43-888I1_1165_0.Png": 0,
    "2018-02-27-10-17-43-888I1_1165_128.Png": 0,
    "2018-02-27-10-17-43-888I1_1165_256.Png": 0,
    "2018-02-27-10-17-43-888I1_1165_384.Png": 0,
    "2018-02-27-10-17-43-888I1_1165_512.Png": 0,
    "2018-02-27-10-17-43-888I1_1165_640.Png": 0,
    "2018-02-27-10-17-43-888I1_1293_128.Png": 0,
    "2018-02-27-10-17-43-888I1_1293_256.Png": 0,
    "2018-02-27-10-17-43-888I1_653_384.Png": 0,
    "2018-02-27-10-17-43-888I1_653_512.Png": 0,
    "2018-02-27-10-17-43-888I1_781_128.Png": 0,
    "2018-02-27-10-17-43-888I1_781_256.Png": 0,
    "2018-02-27-10-17-43-888I1_781_384.Png": 0,
    "2018-02-27-10-17-43-888I1_781_512.Png": 0,
    "2018-02-27-10-17-43-888I1_781_640.Png": 0,
    "2018-02-27-10-17-43-888I1_909_128.Png": 0,
    "2018-02-27-10-17-43-888I1_909_256.Png": 0,
    "2018-02-27-10-17-43-888I1_909_384.Png": 0,
    "2018-02-27-10-17-43-888I1_909_512.Png": 0,
    "2018-02-27-10-17-43-888I1_909_640.Png": 0,
    "2018-02-27-10-17-43-888I1_909_768.Png": 0,
    "2018-02-27-18-17-44-267I1_1039_0.Png": 0,
    "2018-02-27-18-17-44-267I1_1039_128.Png": 0,
    "2018-02-27-18-17-44-267I1_1039_256.Png": 0,
    "2018-02-27-18-17-44-267I1_1039_384.Png": 0,
    "2018-02-27-18-17-44-267I1_1039_512.Png": 0,
    "2018-02-27-18-17-44-267I1_1039_640.Png": 0,
    "2018-02-27-18-17-44-267I1_1167_0.Png": 0,
    "2018-02-27-18-17-44-267I1_1167_128.Png": 0,
    "2018-02-27-18-17-44-267I1_1167_256.Png": 0,
    "2018-02-27-18-17-44-267I1_1167_384.Png": 0,
    "2018-02-27-18-17-44-267I1_1167_512.Png": 0,
    "2018-02-27-18-17-44-267I1_1295_128.Png": 0,
    "2018-02-27-18-17-44-267I1_1295_256.Png": 0,
    "2018-02-27-18-17-44-267I1_655_384.Png": 0,
    "2018-02-27-18-17-44-267I1_655_512.Png": 0,
    "2018-02-27-18-17-44-267I1_783_128.Png": 0,
    "2018-02-27-18-17-44-267I1_783_256.Png": 0,
    "2018-02-27-18-17-44-267I1_783_384.Png": 0,
    "2018-02-27-18-17-44-267I1_783_512.Png": 0,
    "2018-02-27-18-17-44-267I1_783_640.Png": 0,
    "2018-02-27-18-17-44-267I1_911_128.Png": 0,
    "2018-02-27-18-17-44-267I1_911_256.Png": 0,
    "2018-02-27-18-17-44-267I1_911_384.Png": 0,
    "2018-02-27-18-17-44-267I1_911_512.Png": 0,
    "2018-02-27-18-17-44-267I1_911_640.Png": 0,
    "2018-03-07-02-55-17-112I1_1039_0.Png": 1,
    "2018-03-07-02-55-17-112I1_1039_128.Png": 1,
    "2018-03-07-02-55-17-112I1_1039_256.Png": 1,
    "2018-03-07-02-55-17-112I1_1039_384.Png": 1,
    "2018-03-07-02-55-17-112I1_1039_512.Png": 1,
    "2018-03-07-02-55-17-112I1_1039_640.Png": 1,
    "2018-03-07-02-55-17-112I1_1167_0.Png": 1,
    "2018-03-07-02-55-17-112I1_1167_128.Png": 1,
    "2018-03-07-02-55-17-112I1_1167_256.Png": 1,
    "2018-03-07-02-55-17-112I1_1167_384.Png": 1,
    "2018-03-07-02-55-17-112I1_1167_512.Png": 1,
    "2018-03-07-02-55-17-112I1_1167_640.Png": 1,
    "2018-03-07-02-55-17-112I1_1295_128.Png": 1,
    "2018-03-07-02-55-17-112I1_1295_256.Png": 1,
    "2018-03-07-02-55-17-112I1_655_384.Png": 1,
    "2018-03-07-02-55-17-112I1_655_512.Png": 1,
    "2018-03-07-02-55-17-112I1_655_640.Png": 0,
    "2018-03-07-02-55-17-112I1_783_128.Png": 1,
    "2018-03-07-02-55-17-112I1_783_256.Png": 1,
    "2018-03-07-02-55-17-112I1_783_384.Png": 1,
    "2018-03-07-02-55-17-112I1_783_512.Png": 1,
    "2018-03-07-02-55-17-112I1_783_640.Png": 1,
    "2018-03-07-02-55-17-112I1_911_128.Png": 1,
    "2018-03-07-02-55-17-112I1_911_256.Png": 1,
    "2018-03-07-02-55-17-112I1_911_384.Png": 1,
    "2018-03-07-02-55-17-112I1_911_512.Png": 1,
    "2018-03-07-02-55-17-112I1_911_640.Png": 1,
    "2018-03-07-02-55-17-112I1_911_768.Png": 1,
    "2018-03-14-15-02-41-419I1_1057_0.Png": 0,
    "2018-03-14-15-02-41-419I1_1057_128.Png": 1,
    "2018-03-14-15-02-41-419I1_1057_256.Png": 1,
    "2018-03-14-15-02-41-419I1_1057_384.Png": 1,
    "2018-03-14-15-02-41-419I1_1057_512.Png": 1,
    "2018-03-14-15-02-41-419I1_1185_0.Png": 0,
    "2018-03-14-15-02-41-419I1_1185_128.Png": 0,
    "2018-03-14-15-02-41-419I1_1185_256.Png": 1,
    "2018-03-14-15-02-41-419I1_1185_384.Png": 1,
    "2018-03-14-15-02-41-419I1_1313_0.Png": 0,
    "2018-03-14-15-02-41-419I1_673_128.Png": 1,
    "2018-03-14-15-02-41-419I1_673_256.Png": 1,
    "2018-03-14-15-02-41-419I1_673_384.Png": 1,
    "2018-03-14-15-02-41-419I1_801_0.Png": 0,
    "2018-03-14-15-02-41-419I1_801_128.Png": 0,
    "2018-03-14-15-02-41-419I1_801_256.Png": 1,
    "2018-03-14-15-02-41-419I1_801_384.Png": 1,
    "2018-03-14-15-02-41-419I1_801_512.Png": 1,
    "2018-03-14-15-02-41-419I1_929_0.Png": 0,
    "2018-03-14-15-02-41-419I1_929_128.Png": 1,
    "2018-03-14-15-02-41-419I1_929_256.Png": 1,
    "2018-03-14-15-02-41-419I1_929_384.Png": 1,
    "2018-03-14-15-02-41-419I1_929_512.Png": 1,
    "2018-03-19-06-00-42-042I1_1059_0.Png": 0,
    "2018-03-19-06-00-42-042I1_1059_128.Png": 0,
    "2018-03-19-06-00-42-042I1_1059_256.Png": 0,
    "2018-03-19-06-00-42-042I1_1059_384.Png": 0,
    "2018-03-19-06-00-42-042I1_1059_512.Png": 0,
    "2018-03-19-06-00-42-042I1_1187_0.Png": 0,
    "2018-03-19-06-00-42-042I1_1187_128.Png": 0,
    "2018-03-19-06-00-42-042I1_1187_256.Png": 0,
    "2018-03-19-06-00-42-042I1_1187_384.Png": 0,
    "2018-03-19-06-00-42-042I1_1315_0.Png": 0,
    "2018-03-19-06-00-42-042I1_675_128.Png": 0,
    "2018-03-19-06-00-42-042I1_675_256.Png": 0,
    "2018-03-19-06-00-42-042I1_675_384.Png": 0,
    "2018-03-19-06-00-42-042I1_803_0.Png": 0,
    "2018-03-19-06-00-42-042I1_803_128.Png": 0,
    "2018-03-19-06-00-42-042I1_803_256.Png": 0,
    "2018-03-19-06-00-42-042I1_803_384.Png": 0,
    "2018-03-19-06-00-42-042I1_803_512.Png": 0,
    "2018-03-19-06-00-42-042I1_931_0.Png": 0,
    "2018-03-19-06-00-42-042I1_931_128.Png": 0,
    "2018-03-19-06-00-42-042I1_931_256.Png": 0,
    "2018-03-19-06-00-42-042I1_931_384.Png": 0,
    "2018-03-19-06-00-42-042I1_931_512.Png": 0,
    "2018-04-12-05-10-27-088I1_1051_0.Png": 1,
    "2018-04-12-05-10-27-088I1_1051_128.Png": 1,
    "2018-04-12-05-10-27-088I1_1051_256.Png": 1,
    "2018-04-12-05-10-27-088I1_1051_384.Png": 1,
    "2018-04-12-05-10-27-088I1_1051_512.Png": 1,
    "2018-04-12-05-10-27-088I1_1051_640.Png": 1,
    "2018-04-12-05-10-27-088I1_1179_0.Png": 1,
    "2018-04-12-05-10-27-088I1_1179_128.Png": 1,
    "2018-04-12-05-10-27-088I1_1179_256.Png": 1,
    "2018-04-12-05-10-27-088I1_1179_384.Png": 1,
    "2018-04-12-05-10-27-088I1_1179_512.Png": 1,
    "2018-04-12-05-10-27-088I1_1179_640.Png": 1,
    "2018-04-12-05-10-27-088I1_1307_0.Png": 1,
    "2018-04-12-05-10-27-088I1_1307_128.Png": 1,
    "2018-04-12-05-10-27-088I1_667_256.Png": 1,
    "2018-04-12-05-10-27-088I1_667_384.Png": 1,
    "2018-04-12-05-10-27-088I1_667_512.Png": 1,
    "2018-04-12-05-10-27-088I1_795_0.Png": 1,
    "2018-04-12-05-10-27-088I1_795_128.Png": 1,
    "2018-04-12-05-10-27-088I1_795_256.Png": 1,
    "2018-04-12-05-10-27-088I1_795_384.Png": 1,
    "2018-04-12-05-10-27-088I1_795_512.Png": 1,
    "2018-04-12-05-10-27-088I1_795_640.Png": 1,
    "2018-04-12-05-10-27-088I1_923_0.Png": 1,
    "2018-04-12-05-10-27-088I1_923_128.Png": 1,
    "2018-04-12-05-10-27-088I1_923_256.Png": 1,
    "2018-04-12-05-10-27-088I1_923_384.Png": 1,
    "2018-04-12-05-10-27-088I1_923_512.Png": 1,
    "2018-04-12-05-10-27-088I1_923_640.Png": 1,
    "2018-04-12-11-10-27-385I1_1053_0.Png": 0,
    "2018-04-12-11-10-27-385I1_1053_128.Png": 0,
    "2018-04-12-11-10-27-385I1_1053_256.Png": 0,
    "2018-04-12-11-10-27-385I1_1053_384.Png": 0,
    "2018-04-12-11-10-27-385I1_1053_512.Png": 0,
    "2018-04-12-11-10-27-385I1_1053_640.Png": 0,
    "2018-04-12-11-10-27-385I1_1181_0.Png": 0,
    "2018-04-12-11-10-27-385I1_1181_128.Png": 0,
    "2018-04-12-11-10-27-385I1_1181_256.Png": 0,
    "2018-04-12-11-10-27-385I1_1181_384.Png": 0,
    "2018-04-12-11-10-27-385I1_1181_512.Png": 0,
    "2018-04-12-11-10-27-385I1_1181_640.Png": 0,
    "2018-04-12-11-10-27-385I1_1309_0.Png": 0,
    "2018-04-12-11-10-27-385I1_1309_128.Png": 0,
    "2018-04-12-11-10-27-385I1_669_256.Png": 0,
    "2018-04-12-11-10-27-385I1_669_384.Png": 0,
    "2018-04-12-11-10-27-385I1_669_512.Png": 0,
    "2018-04-12-11-10-27-385I1_797_0.Png": 0,
    "2018-04-12-11-10-27-385I1_797_128.Png": 0,
    "2018-04-12-11-10-27-385I1_797_256.Png": 0,
    "2018-04-12-11-10-27-385I1_797_384.Png": 0,
    "2018-04-12-11-10-27-385I1_797_512.Png": 0,
    "2018-04-12-11-10-27-385I1_797_640.Png": 0,
    "2018-04-12-11-10-27-385I1_925_0.Png": 0,
    "2018-04-12-11-10-27-385I1_925_128.Png": 0,
    "2018-04-12-11-10-27-385I1_925_256.Png": 0,
    "2018-04-12-11-10-27-385I1_925_384.Png": 0,
    "2018-04-12-11-10-27-385I1_925_512.Png": 0,
    "2018-04-12-11-10-27-385I1_925_640.Png": 0,
    "2018-05-05-19-43-45-879I1_1081_0.Png": 1,
    "2018-05-05-19-43-45-879I1_1081_128.Png": 1,
    "2018-05-05-19-43-45-879I1_1081_256.Png": 1,
    "2018-05-05-19-43-45-879I1_1081_384.Png": 1,
    "2018-05-05-19-43-45-879I1_1081_512.Png": 1,
    "2018-05-05-19-43-45-879I1_1209_0.Png": 1,
    "2018-05-05-19-43-45-879I1_1209_128.Png": 1,
    "2018-05-05-19-43-45-879I1_1209_256.Png": 1,
    "2018-05-05-19-43-45-879I1_1209_384.Png": 1,
    "2018-05-05-19-43-45-879I1_1209_512.Png": 1,
    "2018-05-05-19-43-45-879I1_1337_0.Png": 1,
    "2018-05-05-19-43-45-879I1_1337_128.Png": 1,
    "2018-05-05-19-43-45-879I1_697_128.Png": 1,
    "2018-05-05-19-43-45-879I1_697_256.Png": 1,
    "2018-05-05-19-43-45-879I1_697_384.Png": 1,
    "2018-05-05-19-43-45-879I1_697_512.Png": 1,
    "2018-05-05-19-43-45-879I1_825_0.Png": 1,
    "2018-05-05-19-43-45-879I1_825_128.Png": 1,
    "2018-05-05-19-43-45-879I1_825_256.Png": 1,
    "2018-05-05-19-43-45-879I1_825_384.Png": 1,
    "2018-05-05-19-43-45-879I1_825_512.Png": 1,
    "2018-05-05-19-43-45-879I1_953_0.Png": 1,
    "2018-05-05-19-43-45-879I1_953_128.Png": 1,
    "2018-05-05-19-43-45-879I1_953_256.Png": 1,
    "2018-05-05-19-43-45-879I1_953_384.Png": 1,
    "2018-05-05-19-43-45-879I1_953_512.Png": 1,
    "2018-05-20-09-43-54-001I1_1073_0.Png": 1,
    "2018-05-20-09-43-54-001I1_1073_128.Png": 1,
    "2018-05-20-09-43-54-001I1_1073_256.Png": 1,
    "2018-05-20-09-43-54-001I1_1073_384.Png": 1,
    "2018-05-20-09-43-54-001I1_1073_512.Png": 1,
    "2018-05-20-09-43-54-001I1_1201_0.Png": 1,
    "2018-05-20-09-43-54-001I1_1201_128.Png": 1,
    "2018-05-20-09-43-54-001I1_1201_256.Png": 1,
    "2018-05-20-09-43-54-001I1_1201_384.Png": 1,
    "2018-05-20-09-43-54-001I1_1201_512.Png": 1,
    "2018-05-20-09-43-54-001I1_1329_0.Png": 1,
    "2018-05-20-09-43-54-001I1_689_128.Png": 1,
    "2018-05-20-09-43-54-001I1_689_256.Png": 1,
    "2018-05-20-09-43-54-001I1_689_384.Png": 1,
    "2018-05-20-09-43-54-001I1_817_0.Png": 1,
    "2018-05-20-09-43-54-001I1_817_128.Png": 1,
    "2018-05-20-09-43-54-001I1_817_256.Png": 1,
    "2018-05-20-09-43-54-001I1_817_384.Png": 1,
    "2018-05-20-09-43-54-001I1_817_512.Png": 1,
    "2018-05-20-09-43-54-001I1_945_0.Png": 1,
    "2018-05-20-09-43-54-001I1_945_128.Png": 1,
    "2018-05-20-09-43-54-001I1_945_256.Png": 1,
    "2018-05-20-09-43-54-001I1_945_384.Png": 1,
    "2018-05-20-09-43-54-001I1_945_512.Png": 1,
    "2018-06-07-03-32-52-514I1_1067_0.Png": 1,
    "2018-06-07-03-32-52-514I1_1067_128.Png": 1,
    "2018-06-07-03-32-52-514I1_1067_256.Png": 1,
    "2018-06-07-03-32-52-514I1_1067_384.Png": 1,
    "2018-06-07-03-32-52-514I1_1067_512.Png": 1,
    "2018-06-07-03-32-52-514I1_1067_640.Png": 1,
    "2018-06-07-03-32-52-514I1_1195_0.Png": 1,
    "2018-06-07-03-32-52-514I1_1195_128.Png": 1,
    "2018-06-07-03-32-52-514I1_1195_256.Png": 1,
    "2018-06-07-03-32-52-514I1_1195_384.Png": 1,
    "2018-06-07-03-32-52-514I1_1195_512.Png": 1,
    "2018-06-07-03-32-52-514I1_1323_0.Png": 1,
    "2018-06-07-03-32-52-514I1_1323_128.Png": 1,
    "2018-06-07-03-32-52-514I1_683_256.Png": 1,
    "2018-06-07-03-32-52-514I1_683_384.Png": 1,
    "2018-06-07-03-32-52-514I1_683_512.Png": 1,
    "2018-06-07-03-32-52-514I1_811_0.Png": 1,
    "2018-06-07-03-32-52-514I1_811_128.Png": 1,
    "2018-06-07-03-32-52-514I1_811_256.Png": 1,
    "2018-06-07-03-32-52-514I1_811_384.Png": 1,
    "2018-06-07-03-32-52-514I1_811_512.Png": 1,
    "2018-06-07-03-32-52-514I1_811_640.Png": 1,
    "2018-06-07-03-32-52-514I1_939_0.Png": 1,
    "2018-06-07-03-32-52-514I1_939_128.Png": 1,
    "2018-06-07-03-32-52-514I1_939_256.Png": 1,
    "2018-06-07-03-32-52-514I1_939_384.Png": 1,
    "2018-06-07-03-32-52-514I1_939_512.Png": 1,
    "2018-06-07-03-32-52-514I1_939_640.Png": 1
}
