# Supplementary material for: A data science approach for multi-sensor marine observatory data monitoring cold water corals (Paragorgia arborea) in two campaigns
Source: PLoS One. 2023 Jul 19;18(7):e0282723. doi: 10.1371/journal.pone.0282723 (PMC10355400; doi:10.1371/journal.pone.0282723)
Supplement: S3 Data — Class labels for patches, weights for patches computed from ground truth masks, imagewise ground truth polyp states, patch extraction regions, and region sizes. (XZ) [file pone.0282723.s017.xz › S3_Data/Gamma_1_blue/training-labels.json]

{
    "2017-11-27-22-33-36-743I2_1071_0.Png": 0,
    "2017-11-27-22-33-36-743I2_1199_0.Png": 0,
    "2017-11-27-22-33-36-743I2_1199_128.Png": 0,
    "2017-11-27-22-33-36-743I2_1327_0.Png": 0,
    "2017-12-08-11-59-38-035I2_1071_0.Png": 1,
    "2017-12-08-11-59-38-035I2_1199_0.Png": 1,
    "2017-12-08-11-59-38-035I2_1199_128.Png": 1,
    "2017-12-08-11-59-38-035I2_1327_0.Png": 1,
    "2017-12-08-11-59-38-035I2_1327_128.Png": 1,
    "2017-12-20-04-37-12-104I2_1017_0.Png": 0,
    "2017-12-20-04-37-12-104I2_1145_0.Png": 0,
    "2017-12-20-04-37-12-104I2_1145_128.Png": 1,
    "2017-12-20-04-37-12-104I2_1273_0.Png": 1,
    "2017-12-20-04-37-12-104I2_1273_128.Png": 1,
    "2017-12-20-04-37-12-104I2_1401_0.Png": 1,
    "2017-12-25-04-49-07-142I2_1049_0.Png": 0,
    "2017-12-25-04-49-07-142I2_1177_0.Png": 0,
    "2017-12-25-04-49-07-142I2_1177_128.Png": 0,
    "2017-12-25-04-49-07-142I2_1305_0.Png": 0,
    "2017-12-25-04-49-07-142I2_1305_128.Png": 0,
    "2017-12-25-04-49-07-142I2_1433_0.Png": 0,
    "2017-12-30-05-00-56-084I2_1031_0.Png": 1,
    "2017-12-30-05-00-56-084I2_1159_0.Png": 1,
    "2017-12-30-05-00-56-084I2_1159_128.Png": 1,
    "2017-12-30-05-00-56-084I2_1287_0.Png": 1,
    "2017-12-30-05-00-56-084I2_1287_128.Png": 1,
    "2017-12-30-05-00-56-084I2_1415_0.Png": 0,
    "2018-01-04-05-12-41-092I2_1043_0.Png": 1,
    "2018-01-04-05-12-41-092I2_1171_0.Png": 1,
    "2018-01-04-05-12-41-092I2_1171_128.Png": 1,
    "2018-01-04-05-12-41-092I2_1299_0.Png": 1,
    "2018-01-04-05-12-41-092I2_1299_128.Png": 1,
    "2018-01-04-05-12-41-092I2_1427_0.Png": 1,
    "2018-01-09-06-24-46-280I2_1043_0.Png": 0,
    "2018-01-09-06-24-46-280I2_1171_0.Png": 0,
    "2018-01-09-06-24-46-280I2_1171_128.Png": 0,
    "2018-01-09-06-24-46-280I2_1299_0.Png": 0,
    "2018-01-09-06-24-46-280I2_1299_128.Png": 0,
    "2018-01-09-06-24-46-280I2_1427_0.Png": 0,
    "2018-02-02-03-35-48-737I1_869_0.Png": 0,
    "2018-02-02-03-35-48-737I1_997_0.Png": 0,
    "2018-02-06-02-44-38-423I1_867_0.Png": 0,
    "2018-02-06-02-44-38-423I1_995_0.Png": 0,
    "2018-02-10-13-54-26-368I1_1021_0.Png": 0,
    "2018-02-10-13-54-26-368I1_893_0.Png": 0,
    "2018-02-17-22-10-34-297I1_1043_0.Png": 0,
    "2018-02-17-22-10-34-297I1_915_0.Png": 0,
    "2018-02-27-04-17-43-624I1_1039_0.Png": 0,
    "2018-02-27-04-17-43-624I1_1039_128.Png": 0,
    "2018-02-27-04-17-43-624I1_1039_256.Png": 0,
    "2018-02-27-04-17-43-624I1_1039_384.Png": 0,
    "2018-02-27-04-17-43-624I1_1039_512.Png": 0,
    "2018-02-27-04-17-43-624I1_1039_640.Png": 0,
    "2018-02-27-04-17-43-624I1_1167_0.Png": 0,
    "2018-02-27-04-17-43-624I1_1167_128.Png": 0,
    "2018-02-27-04-17-43-624I1_1167_256.Png": 0,
    "2018-02-27-04-17-43-624I1_1167_384.Png": 0,
    "2018-02-27-04-17-43-624I1_1167_512.Png": 0,
    "2018-02-27-04-17-43-624I1_1167_640.Png": 0,
    "2018-02-27-04-17-43-624I1_1295_128.Png": 0,
    "2018-02-27-04-17-43-624I1_655_384.Png": 0,
    "2018-02-27-04-17-43-624I1_655_512.Png": 0,
    "2018-02-27-04-17-43-624I1_783_128.Png": 0,
    "2018-02-27-04-17-43-624I1_783_256.Png": 0,
    "2018-02-27-04-17-43-624I1_783_384.Png": 0,
    "2018-02-27-04-17-43-624I1_783_512.Png": 0,
    "2018-02-27-04-17-43-624I1_783_640.Png": 0,
    "2018-02-27-04-17-43-624I1_911_128.Png": 0,
    "2018-02-27-04-17-43-624I1_911_256.Png": 0,
    "2018-02-27-04-17-43-624I1_911_384.Png": 0,
    "2018-02-27-04-17-43-624I1_911_512.Png": 0,
    "2018-02-27-04-17-43-624I1_911_640.Png": 0,
    "2018-03-02-21-19-48-209I1_1039_0.Png": 1,
    "2018-03-02-21-19-48-209I1_1039_128.Png": 1,
    "2018-03-02-21-19-48-209I1_1039_256.Png": 1,
    "2018-03-02-21-19-48-209I1_1039_384.Png": 1,
    "2018-03-02-21-19-48-209I1_1039_512.Png": 1,
    "2018-03-02-21-19-48-209I1_1039_640.Png": 1,
    "2018-03-02-21-19-48-209I1_1167_0.Png": 1,
    "2018-03-02-21-19-48-209I1_1167_128.Png": 1,
    "2018-03-02-21-19-48-209I1_1167_256.Png": 1,
    "2018-03-02-21-19-48-209I1_1167_384.Png": 1,
    "2018-03-02-21-19-48-209I1_1167_512.Png": 1,
    "2018-03-02-21-19-48-209I1_1167_640.Png": 1,
    "2018-03-02-21-19-48-209I1_1295_128.Png": 1,
    "2018-03-02-21-19-48-209I1_1295_256.Png": 1,
    "2018-03-02-21-19-48-209I1_655_384.Png": 1,
    "2018-03-02-21-19-48-209I1_655_512.Png": 0,
    "2018-03-02-21-19-48-209I1_783_128.Png": 1,
    "2018-03-02-21-19-48-209I1_783_256.Png": 1,
    "2018-03-02-21-19-48-209I1_783_384.Png": 1,
    "2018-03-02-21-19-48-209I1_783_512.Png": 1,
    "2018-03-02-21-19-48-209I1_783_640.Png": 0,
    "2018-03-02-21-19-48-209I1_911_128.Png": 1,
    "2018-03-02-21-19-48-209I1_911_256.Png": 1,
    "2018-03-02-21-19-48-209I1_911_384.Png": 1,
    "2018-03-02-21-19-48-209I1_911_512.Png": 1,
    "2018-03-02-21-19-48-209I1_911_640.Png": 1,
    "2018-03-02-21-19-48-209I1_911_768.Png": 1,
    "2018-03-05-10-17-42-523I1_1041_0.Png": 0,
    "2018-03-05-10-17-42-523I1_1041_128.Png": 0,
    "2018-03-05-10-17-42-523I1_1041_256.Png": 0,
    "2018-03-05-10-17-42-523I1_1041_384.Png": 0,
    "2018-03-05-10-17-42-523I1_1041_512.Png": 0,
    "2018-03-05-10-17-42-523I1_1041_640.Png": 0,
    "2018-03-05-10-17-42-523I1_1169_0.Png": 0,
    "2018-03-05-10-17-42-523I1_1169_128.Png": 0,
    "2018-03-05-10-17-42-523I1_1169_256.Png": 0,
    "2018-03-05-10-17-42-523I1_1169_384.Png": 0,
    "2018-03-05-10-17-42-523I1_1169_512.Png": 0,
    "2018-03-05-10-17-42-523I1_1169_640.Png": 0,
    "2018-03-05-10-17-42-523I1_1297_128.Png": 0,
    "2018-03-05-10-17-42-523I1_1297_256.Png": 0,
    "2018-03-05-10-17-42-523I1_657_384.Png": 0,
    "2018-03-05-10-17-42-523I1_657_512.Png": 0,
    "2018-03-05-10-17-42-523I1_785_128.Png": 0,
    "2018-03-05-10-17-42-523I1_785_256.Png": 0,
    "2018-03-05-10-17-42-523I1_785_384.Png": 0,
    "2018-03-05-10-17-42-523I1_785_512.Png": 0,
    "2018-03-05-10-17-42-523I1_785_640.Png": 0,
    "2018-03-05-10-17-42-523I1_913_128.Png": 0,
    "2018-03-05-10-17-42-523I1_913_256.Png": 0,
    "2018-03-05-10-17-42-523I1_913_384.Png": 0,
    "2018-03-05-10-17-42-523I1_913_512.Png": 0,
    "2018-03-05-10-17-42-523I1_913_640.Png": 0,
    "2018-03-19-00-00-41-791I1_1053_0.Png": 0,
    "2018-03-19-00-00-41-791I1_1053_128.Png": 0,
    "2018-03-19-00-00-41-791I1_1053_256.Png": 1,
    "2018-03-19-00-00-41-791I1_1053_384.Png": 1,
    "2018-03-19-00-00-41-791I1_1053_512.Png": 0,
    "2018-03-19-00-00-41-791I1_1181_0.Png": 0,
    "2018-03-19-00-00-41-791I1_1181_128.Png": 0,
    "2018-03-19-00-00-41-791I1_1181_256.Png": 0,
    "2018-03-19-00-00-41-791I1_1181_384.Png": 0,
    "2018-03-19-00-00-41-791I1_1309_0.Png": 0,
    "2018-03-19-00-00-41-791I1_669_128.Png": 0,
    "2018-03-19-00-00-41-791I1_669_256.Png": 0,
    "2018-03-19-00-00-41-791I1_669_384.Png": 0,
    "2018-03-19-00-00-41-791I1_797_0.Png": 0,
    "2018-03-19-00-00-41-791I1_797_128.Png": 0,
    "2018-03-19-00-00-41-791I1_797_256.Png": 0,
    "2018-03-19-00-00-41-791I1_797_384.Png": 0,
    "2018-03-19-00-00-41-791I1_797_512.Png": 0,
    "2018-03-19-00-00-41-791I1_925_0.Png": 0,
    "2018-03-19-00-00-41-791I1_925_128.Png": 1,
    "2018-03-19-00-00-41-791I1_925_256.Png": 0,
    "2018-03-19-00-00-41-791I1_925_384.Png": 0,
    "2018-03-19-00-00-41-791I1_925_512.Png": 0,
    "2018-03-21-02-00-43-910I1_1069_0.Png": 0,
    "2018-03-21-02-00-43-910I1_1069_128.Png": 0,
    "2018-03-21-02-00-43-910I1_1069_256.Png": 0,
    "2018-03-21-02-00-43-910I1_1069_384.Png": 0,
    "2018-03-21-02-00-43-910I1_1069_512.Png": 0,
    "2018-03-21-02-00-43-910I1_1197_0.Png": 0,
    "2018-03-21-02-00-43-910I1_1197_128.Png": 0,
    "2018-03-21-02-00-43-910I1_1197_256.Png": 0,
    "2018-03-21-02-00-43-910I1_1325_0.Png": 0,
    "2018-03-21-02-00-43-910I1_685_128.Png": 0,
    "2018-03-21-02-00-43-910I1_685_256.Png": 0,
    "2018-03-21-02-00-43-910I1_685_384.Png": 0,
    "2018-03-21-02-00-43-910I1_813_0.Png": 0,
    "2018-03-21-02-00-43-910I1_813_128.Png": 0,
    "2018-03-21-02-00-43-910I1_813_256.Png": 0,
    "2018-03-21-02-00-43-910I1_813_384.Png": 0,
    "2018-03-21-02-00-43-910I1_813_512.Png": 0,
    "2018-03-21-02-00-43-910I1_941_0.Png": 0,
    "2018-03-21-02-00-43-910I1_941_128.Png": 0,
    "2018-03-21-02-00-43-910I1_941_256.Png": 0,
    "2018-03-21-02-00-43-910I1_941_384.Png": 0,
    "2018-03-21-02-00-43-910I1_941_512.Png": 0,
    "2018-03-24-10-50-07-885I1_1057_0.Png": 1,
    "2018-03-24-10-50-07-885I1_1057_128.Png": 1,
    "2018-03-24-10-50-07-885I1_1057_256.Png": 1,
    "2018-03-24-10-50-07-885I1_1057_384.Png": 1,
    "2018-03-24-10-50-07-885I1_1057_512.Png": 1,
    "2018-03-24-10-50-07-885I1_1057_640.Png": 1,
    "2018-03-24-10-50-07-885I1_1185_0.Png": 1,
    "2018-03-24-10-50-07-885I1_1185_128.Png": 1,
    "2018-03-24-10-50-07-885I1_1185_256.Png": 1,
    "2018-03-24-10-50-07-885I1_1185_384.Png": 1,
    "2018-03-24-10-50-07-885I1_1185_512.Png": 1,
    "2018-03-24-10-50-07-885I1_1313_0.Png": 1,
    "2018-03-24-10-50-07-885I1_1313_128.Png": 1,
    "2018-03-24-10-50-07-885I1_673_256.Png": 1,
    "2018-03-24-10-50-07-885I1_673_384.Png": 1,
    "2018-03-24-10-50-07-885I1_673_512.Png": 1,
    "2018-03-24-10-50-07-885I1_801_0.Png": 1,
    "2018-03-24-10-50-07-885I1_801_128.Png": 1,
    "2018-03-24-10-50-07-885I1_801_256.Png": 1,
    "2018-03-24-10-50-07-885I1_801_384.Png": 1,
    "2018-03-24-10-50-07-885I1_801_512.Png": 1,
    "2018-03-24-10-50-07-885I1_801_640.Png": 1,
    "2018-03-24-10-50-07-885I1_929_0.Png": 1,
    "2018-03-24-10-50-07-885I1_929_128.Png": 1,
    "2018-03-24-10-50-07-885I1_929_256.Png": 1,
    "2018-03-24-10-50-07-885I1_929_384.Png": 1,
    "2018-03-24-10-50-07-885I1_929_512.Png": 1,
    "2018-03-24-10-50-07-885I1_929_640.Png": 1,
    "2018-03-31-01-50-10-547I1_1051_0.Png": 0,
    "2018-03-31-01-50-10-547I1_1051_128.Png": 0,
    "2018-03-31-01-50-10-547I1_1051_256.Png": 0,
    "2018-03-31-01-50-10-547I1_1051_384.Png": 0,
    "2018-03-31-01-50-10-547I1_1051_512.Png": 0,
    "2018-03-31-01-50-10-547I1_1051_640.Png": 0,
    "2018-03-31-01-50-10-547I1_1179_0.Png": 0,
    "2018-03-31-01-50-10-547I1_1179_128.Png": 0,
    "2018-03-31-01-50-10-547I1_1179_256.Png": 0,
    "2018-03-31-01-50-10-547I1_1179_384.Png": 0,
    "2018-03-31-01-50-10-547I1_1179_512.Png": 0,
    "2018-03-31-01-50-10-547I1_1307_0.Png": 0,
    "2018-03-31-01-50-10-547I1_1307_128.Png": 0,
    "2018-03-31-01-50-10-547I1_667_256.Png": 0,
    "2018-03-31-01-50-10-547I1_667_384.Png": 0,
    "2018-03-31-01-50-10-547I1_667_512.Png": 0,
    "2018-03-31-01-50-10-547I1_795_128.Png": 0,
    "2018-03-31-01-50-10-547I1_795_256.Png": 0,
    "2018-03-31-01-50-10-547I1_795_384.Png": 0,
    "2018-03-31-01-50-10-547I1_795_512.Png": 0,
    "2018-03-31-01-50-10-547I1_795_640.Png": 0,
    "2018-03-31-01-50-10-547I1_923_0.Png": 0,
    "2018-03-31-01-50-10-547I1_923_128.Png": 0,
    "2018-03-31-01-50-10-547I1_923_256.Png": 0,
    "2018-03-31-01-50-10-547I1_923_384.Png": 0,
    "2018-03-31-01-50-10-547I1_923_512.Png": 0,
    "2018-03-31-01-50-10-547I1_923_640.Png": 0,
    "2018-04-05-07-10-27-329I1_1051_0.Png": 1,
    "2018-04-05-07-10-27-329I1_1051_128.Png": 1,
    "2018-04-05-07-10-27-329I1_1051_256.Png": 1,
    "2018-04-05-07-10-27-329I1_1051_384.Png": 1,
    "2018-04-05-07-10-27-329I1_1051_512.Png": 1,
    "2018-04-05-07-10-27-329I1_1051_640.Png": 1,
    "2018-04-05-07-10-27-329I1_1179_0.Png": 1,
    "2018-04-05-07-10-27-329I1_1179_128.Png": 1,
    "2018-04-05-07-10-27-329I1_1179_256.Png": 1,
    "2018-04-05-07-10-27-329I1_1179_384.Png": 1,
    "2018-04-05-07-10-27-329I1_1179_512.Png": 1,
    "2018-04-05-07-10-27-329I1_1179_640.Png": 1,
    "2018-04-05-07-10-27-329I1_1307_0.Png": 1,
    "2018-04-05-07-10-27-329I1_1307_128.Png": 1,
    "2018-04-05-07-10-27-329I1_667_256.Png": 1,
    "2018-04-05-07-10-27-329I1_667_384.Png": 1,
    "2018-04-05-07-10-27-329I1_667_512.Png": 1,
    "2018-04-05-07-10-27-329I1_795_0.Png": 1,
    "2018-04-05-07-10-27-329I1_795_128.Png": 1,
    "2018-04-05-07-10-27-329I1_795_256.Png": 1,
    "2018-04-05-07-10-27-329I1_795_384.Png": 1,
    "2018-04-05-07-10-27-329I1_795_512.Png": 1,
    "2018-04-05-07-10-27-329I1_795_640.Png": 1,
    "2018-04-05-07-10-27-329I1_923_0.Png": 1,
    "2018-04-05-07-10-27-329I1_923_128.Png": 1,
    "2018-04-05-07-10-27-329I1_923_256.Png": 1,
    "2018-04-05-07-10-27-329I1_923_384.Png": 1,
    "2018-04-05-07-10-27-329I1_923_512.Png": 1,
    "2018-04-05-07-10-27-329I1_923_640.Png": 1,
    "2018-04-08-16-10-22-894I1_1057_0.Png": 0,
    "2018-04-08-16-10-22-894I1_1057_128.Png": 0,
    "2018-04-08-16-10-22-894I1_1057_256.Png": 0,
    "2018-04-08-16-10-22-894I1_1057_384.Png": 0,
    "2018-04-08-16-10-22-894I1_1057_512.Png": 0,
    "2018-04-08-16-10-22-894I1_1057_640.Png": 0,
    "2018-04-08-16-10-22-894I1_1185_0.Png": 0,
    "2018-04-08-16-10-22-894I1_1185_128.Png": 0,
    "2018-04-08-16-10-22-894I1_1185_256.Png": 0,
    "2018-04-08-16-10-22-894I1_1185_384.Png": 0,
    "2018-04-08-16-10-22-894I1_1185_512.Png": 0,
    "2018-04-08-16-10-22-894I1_1313_0.Png": 0,
    "2018-04-08-16-10-22-894I1_1313_128.Png": 0,
    "2018-04-08-16-10-22-894I1_673_256.Png": 0,
    "2018-04-08-16-10-22-894I1_673_384.Png": 0,
    "2018-04-08-16-10-22-894I1_673_512.Png": 0,
    "2018-04-08-16-10-22-894I1_801_128.Png": 0,
    "2018-04-08-16-10-22-894I1_801_256.Png": 0,
    "2018-04-08-16-10-22-894I1_801_384.Png": 0,
    "2018-04-08-16-10-22-894I1_801_512.Png": 0,
    "2018-04-08-16-10-22-894I1_801_640.Png": 0,
    "2018-04-08-16-10-22-894I1_929_0.Png": 0,
    "2018-04-08-16-10-22-894I1_929_128.Png": 0,
    "2018-04-08-16-10-22-894I1_929_256.Png": 0,
    "2018-04-08-16-10-22-894I1_929_384.Png": 0,
    "2018-04-08-16-10-22-894I1_929_512.Png": 0,
    "2018-04-08-16-10-22-894I1_929_640.Png": 0,
    "2018-04-11-12-08-26-219I1_1053_0.Png": 0,
    "2018-04-11-12-08-26-219I1_1053_128.Png": 0,
    "2018-04-11-12-08-26-219I1_1053_256.Png": 0,
    "2018-04-11-12-08-26-219I1_1053_384.Png": 0,
    "2018-04-11-12-08-26-219I1_1053_512.Png": 1,
    "2018-04-11-12-08-26-219I1_1053_640.Png": 1,
    "2018-04-11-12-08-26-219I1_1181_0.Png": 0,
    "2018-04-11-12-08-26-219I1_1181_128.Png": 0,
    "2018-04-11-12-08-26-219I1_1181_256.Png": 0,
    "2018-04-11-12-08-26-219I1_1181_384.Png": 0,
    "2018-04-11-12-08-26-219I1_1181_512.Png": 1,
    "2018-04-11-12-08-26-219I1_1309_0.Png": 0,
    "2018-04-11-12-08-26-219I1_1309_128.Png": 0,
    "2018-04-11-12-08-26-219I1_669_256.Png": 0,
    "2018-04-11-12-08-26-219I1_669_384.Png": 0,
    "2018-04-11-12-08-26-219I1_669_512.Png": 0,
    "2018-04-11-12-08-26-219I1_797_128.Png": 0,
    "2018-04-11-12-08-26-219I1_797_256.Png": 0,
    "2018-04-11-12-08-26-219I1_797_384.Png": 1,
    "2018-04-11-12-08-26-219I1_797_512.Png": 1,
    "2018-04-11-12-08-26-219I1_797_640.Png": 0,
    "2018-04-11-12-08-26-219I1_925_0.Png": 0,
    "2018-04-11-12-08-26-219I1_925_128.Png": 0,
    "2018-04-11-12-08-26-219I1_925_256.Png": 0,
    "2018-04-11-12-08-26-219I1_925_384.Png": 1,
    "2018-04-11-12-08-26-219I1_925_512.Png": 1,
    "2018-04-11-12-08-26-219I1_925_640.Png": 1,
    "2018-04-12-17-10-27-682I1_1061_0.Png": 1,
    "2018-04-12-17-10-27-682I1_1061_128.Png": 1,
    "2018-04-12-17-10-27-682I1_1061_256.Png": 1,
    "2018-04-12-17-10-27-682I1_1061_384.Png": 1,
    "2018-04-12-17-10-27-682I1_1061_512.Png": 1,
    "2018-04-12-17-10-27-682I1_1061_640.Png": 1,
    "2018-04-12-17-10-27-682I1_1189_0.Png": 1,
    "2018-04-12-17-10-27-682I1_1189_128.Png": 1,
    "2018-04-12-17-10-27-682I1_1189_256.Png": 1,
    "2018-04-12-17-10-27-682I1_1189_384.Png": 1,
    "2018-04-12-17-10-27-682I1_1189_512.Png": 1,
    "2018-04-12-17-10-27-682I1_1189_640.Png": 1,
    "2018-04-12-17-10-27-682I1_1317_0.Png": 1,
    "2018-04-12-17-10-27-682I1_1317_128.Png": 1,
    "2018-04-12-17-10-27-682I1_677_256.Png": 1,
    "2018-04-12-17-10-27-682I1_677_384.Png": 1,
    "2018-04-12-17-10-27-682I1_677_512.Png": 1,
    "2018-04-12-17-10-27-682I1_805_0.Png": 1,
    "2018-04-12-17-10-27-682I1_805_128.Png": 1,
    "2018-04-12-17-10-27-682I1_805_256.Png": 1,
    "2018-04-12-17-10-27-682I1_805_384.Png": 1,
    "2018-04-12-17-10-27-682I1_805_512.Png": 1,
    "2018-04-12-17-10-27-682I1_805_640.Png": 1,
    "2018-04-12-17-10-27-682I1_933_0.Png": 1,
    "2018-04-12-17-10-27-682I1_933_128.Png": 1,
    "2018-04-12-17-10-27-682I1_933_256.Png": 1,
    "2018-04-12-17-10-27-682I1_933_384.Png": 1,
    "2018-04-12-17-10-27-682I1_933_512.Png": 1,
    "2018-04-12-17-10-27-682I1_933_640.Png": 1,
    "2018-05-01-13-09-04-221I1_1061_0.Png": 1,
    "2018-05-01-13-09-04-221I1_1061_128.Png": 1,
    "2018-05-01-13-09-04-221I1_1061_256.Png": 1,
    "2018-05-01-13-09-04-221I1_1061_384.Png": 1,
    "2018-05-01-13-09-04-221I1_1061_512.Png": 1,
    "2018-05-01-13-09-04-221I1_1061_640.Png": 1,
    "2018-05-01-13-09-04-221I1_1189_0.Png": 1,
    "2018-05-01-13-09-04-221I1_1189_128.Png": 1,
    "2018-05-01-13-09-04-221I1_1189_256.Png": 1,
    "2018-05-01-13-09-04-221I1_1189_384.Png": 1,
    "2018-05-01-13-09-04-221I1_1189_512.Png": 1,
    "2018-05-01-13-09-04-221I1_1317_0.Png": 1,
    "2018-05-01-13-09-04-221I1_1317_128.Png": 1,
    "2018-05-01-13-09-04-221I1_677_256.Png": 1,
    "2018-05-01-13-09-04-221I1_677_384.Png": 1,
    "2018-05-01-13-09-04-221I1_677_512.Png": 1,
    "2018-05-01-13-09-04-221I1_805_0.Png": 1,
    "2018-05-01-13-09-04-221I1_805_128.Png": 1,
    "2018-05-01-13-09-04-221I1_805_256.Png": 1,
    "2018-05-01-13-09-04-221I1_805_384.Png": 1,
    "2018-05-01-13-09-04-221I1_805_512.Png": 1,
    "2018-05-01-13-09-04-221I1_805_640.Png": 1,
    "2018-05-01-13-09-04-221I1_933_0.Png": 1,
    "2018-05-01-13-09-04-221I1_933_128.Png": 1,
    "2018-05-01-13-09-04-221I1_933_256.Png": 1,
    "2018-05-01-13-09-04-221I1_933_384.Png": 1,
    "2018-05-01-13-09-04-221I1_933_512.Png": 1,
    "2018-05-01-13-09-04-221I1_933_640.Png": 1,
    "2018-05-02-10-11-05-288I1_1057_0.Png": 1,
    "2018-05-02-10-11-05-288I1_1057_128.Png": 1,
    "2018-05-02-10-11-05-288I1_1057_256.Png": 1,
    "2018-05-02-10-11-05-288I1_1057_384.Png": 1,
    "2018-05-02-10-11-05-288I1_1057_512.Png": 1,
    "2018-05-02-10-11-05-288I1_1057_640.Png": 1,
    "2018-05-02-10-11-05-288I1_1185_0.Png": 1,
    "2018-05-02-10-11-05-288I1_1185_128.Png": 1,
    "2018-05-02-10-11-05-288I1_1185_256.Png": 1,
    "2018-05-02-10-11-05-288I1_1185_384.Png": 1,
    "2018-05-02-10-11-05-288I1_1185_512.Png": 1,
    "2018-05-02-10-11-05-288I1_1313_0.Png": 1,
    "2018-05-02-10-11-05-288I1_1313_128.Png": 1,
    "2018-05-02-10-11-05-288I1_673_256.Png": 1,
    "2018-05-02-10-11-05-288I1_673_384.Png": 1,
    "2018-05-02-10-11-05-288I1_673_512.Png": 1,
    "2018-05-02-10-11-05-288I1_801_0.Png": 1,
    "2018-05-02-10-11-05-288I1_801_128.Png": 1,
    "2018-05-02-10-11-05-288I1_801_256.Png": 1,
    "2018-05-02-10-11-05-288I1_801_384.Png": 1,
    "2018-05-02-10-11-05-288I1_801_512.Png": 1,
    "2018-05-02-10-11-05-288I1_801_640.Png": 1,
    "2018-05-02-10-11-05-288I1_929_0.Png": 1,
    "2018-05-02-10-11-05-288I1_929_128.Png": 1,
    "2018-05-02-10-11-05-288I1_929_256.Png": 1,
    "2018-05-02-10-11-05-288I1_929_384.Png": 1,
    "2018-05-02-10-11-05-288I1_929_512.Png": 1,
    "2018-05-02-10-11-05-288I1_929_640.Png": 1,
    "2018-05-07-06-43-47-612I1_1077_0.Png": 1,
    "2018-05-07-06-43-47-612I1_1077_128.Png": 1,
    "2018-05-07-06-43-47-612I1_1077_256.Png": 1,
    "2018-05-07-06-43-47-612I1_1077_384.Png": 1,
    "2018-05-07-06-43-47-612I1_1077_512.Png": 1,
    "2018-05-07-06-43-47-612I1_1205_0.Png": 1,
    "2018-05-07-06-43-47-612I1_1205_128.Png": 1,
    "2018-05-07-06-43-47-612I1_1205_256.Png": 1,
    "2018-05-07-06-43-47-612I1_1205_384.Png": 0,
    "2018-05-07-06-43-47-612I1_1205_512.Png": 1,
    "2018-05-07-06-43-47-612I1_1333_0.Png": 1,
    "2018-05-07-06-43-47-612I1_693_128.Png": 1,
    "2018-05-07-06-43-47-612I1_693_256.Png": 1,
    "2018-05-07-06-43-47-612I1_693_384.Png": 1,
    "2018-05-07-06-43-47-612I1_821_0.Png": 0,
    "2018-05-07-06-43-47-612I1_821_128.Png": 1,
    "2018-05-07-06-43-47-612I1_821_256.Png": 1,
    "2018-05-07-06-43-47-612I1_821_384.Png": 1,
    "2018-05-07-06-43-47-612I1_821_512.Png": 1,
    "2018-05-07-06-43-47-612I1_949_0.Png": 1,
    "2018-05-07-06-43-47-612I1_949_128.Png": 1,
    "2018-05-07-06-43-47-612I1_949_256.Png": 1,
    "2018-05-07-06-43-47-612I1_949_384.Png": 1,
    "2018-05-07-06-43-47-612I1_949_512.Png": 1,
    "2018-05-10-04-45-51-043I1_1075_0.Png": 1,
    "2018-05-10-04-45-51-043I1_1075_128.Png": 1,
    "2018-05-10-04-45-51-043I1_1075_256.Png": 1,
    "2018-05-10-04-45-51-043I1_1075_384.Png": 1,
    "2018-05-10-04-45-51-043I1_1075_512.Png": 1,
    "2018-05-10-04-45-51-043I1_1203_0.Png": 1,
    "2018-05-10-04-45-51-043I1_1203_128.Png": 1,
    "2018-05-10-04-45-51-043I1_1203_256.Png": 1,
    "2018-05-10-04-45-51-043I1_1203_384.Png": 1,
    "2018-05-10-04-45-51-043I1_1203_512.Png": 1,
    "2018-05-10-04-45-51-043I1_1331_0.Png": 1,
    "2018-05-10-04-45-51-043I1_691_128.Png": 1,
    "2018-05-10-04-45-51-043I1_691_256.Png": 1,
    "2018-05-10-04-45-51-043I1_691_384.Png": 1,
    "2018-05-10-04-45-51-043I1_819_0.Png": 1,
    "2018-05-10-04-45-51-043I1_819_128.Png": 1,
    "2018-05-10-04-45-51-043I1_819_256.Png": 1,
    "2018-05-10-04-45-51-043I1_819_384.Png": 1,
    "2018-05-10-04-45-51-043I1_819_512.Png": 1,
    "2018-05-10-04-45-51-043I1_947_0.Png": 1,
    "2018-05-10-04-45-51-043I1_947_128.Png": 1,
    "2018-05-10-04-45-51-043I1_947_256.Png": 1,
    "2018-05-10-04-45-51-043I1_947_384.Png": 1,
    "2018-05-10-04-45-51-043I1_947_512.Png": 1,
    "2018-05-23-07-43-53-253I1_1077_0.Png": 0,
    "2018-05-23-07-43-53-253I1_1077_128.Png": 0,
    "2018-05-23-07-43-53-253I1_1077_256.Png": 0,
    "2018-05-23-07-43-53-253I1_1077_384.Png": 0,
    "2018-05-23-07-43-53-253I1_1077_512.Png": 0,
    "2018-05-23-07-43-53-253I1_1205_0.Png": 0,
    "2018-05-23-07-43-53-253I1_1205_128.Png": 0,
    "2018-05-23-07-43-53-253I1_1205_256.Png": 0,
    "2018-05-23-07-43-53-253I1_1205_384.Png": 0,
    "2018-05-23-07-43-53-253I1_1333_0.Png": 0,
    "2018-05-23-07-43-53-253I1_693_128.Png": 0,
    "2018-05-23-07-43-53-253I1_693_256.Png": 0,
    "2018-05-23-07-43-53-253I1_693_384.Png": 0,
    "2018-05-23-07-43-53-253I1_821_0.Png": 0,
    "2018-05-23-07-43-53-253I1_821_128.Png": 0,
    "2018-05-23-07-43-53-253I1_821_256.Png": 0,
    "2018-05-23-07-43-53-253I1_821_384.Png": 0,
    "2018-05-23-07-43-53-253I1_821_512.Png": 0,
    "2018-05-23-07-43-53-253I1_949_0.Png": 0,
    "2018-05-23-07-43-53-253I1_949_128.Png": 0,
    "2018-05-23-07-43-53-253I1_949_256.Png": 0,
    "2018-05-23-07-43-53-253I1_949_384.Png": 0,
    "2018-05-23-07-43-53-253I1_949_512.Png": 0,
    "2018-05-25-07-43-55-505I1_1069_0.Png": 0,
    "2018-05-25-07-43-55-505I1_1069_128.Png": 0,
    "2018-05-25-07-43-55-505I1_1069_256.Png": 0,
    "2018-05-25-07-43-55-505I1_1069_384.Png": 0,
    "2018-05-25-07-43-55-505I1_1069_512.Png": 0,
    "2018-05-25-07-43-55-505I1_1197_0.Png": 0,
    "2018-05-25-07-43-55-505I1_1197_128.Png": 0,
    "2018-05-25-07-43-55-505I1_1197_256.Png": 0,
    "2018-05-25-07-43-55-505I1_1197_384.Png": 0,
    "2018-05-25-07-43-55-505I1_1197_512.Png": 0,
    "2018-05-25-07-43-55-505I1_1325_0.Png": 0,
    "2018-05-25-07-43-55-505I1_685_128.Png": 0,
    "2018-05-25-07-43-55-505I1_685_256.Png": 0,
    "2018-05-25-07-43-55-505I1_685_384.Png": 0,
    "2018-05-25-07-43-55-505I1_813_0.Png": 0,
    "2018-05-25-07-43-55-505I1_813_128.Png": 0,
    "2018-05-25-07-43-55-505I1_813_256.Png": 0,
    "2018-05-25-07-43-55-505I1_813_384.Png": 0,
    "2018-05-25-07-43-55-505I1_813_512.Png": 0,
    "2018-05-25-07-43-55-505I1_941_0.Png": 0,
    "2018-05-25-07-43-55-505I1_941_128.Png": 0,
    "2018-05-25-07-43-55-505I1_941_256.Png": 0,
    "2018-05-25-07-43-55-505I1_941_384.Png": 0,
    "2018-05-25-07-43-55-505I1_941_512.Png": 0,
    "2018-05-26-02-05-55-191I2_1043_1065.Png": 0,
    "2018-05-26-02-05-55-191I2_1043_1193.Png": 0,
    "2018-05-26-02-05-55-191I2_1043_553.Png": 0,
    "2018-05-26-02-05-55-191I2_1043_681.Png": 1,
    "2018-05-26-02-05-55-191I2_1043_809.Png": 1,
    "2018-05-26-02-05-55-191I2_1043_937.Png": 1,
    "2018-05-26-02-05-55-191I2_1171_1065.Png": 1,
    "2018-05-26-02-05-55-191I2_1171_1193.Png": 0,
    "2018-05-26-02-05-55-191I2_1171_553.Png": 0,
    "2018-05-26-02-05-55-191I2_1171_681.Png": 0,
    "2018-05-26-02-05-55-191I2_1171_809.Png": 1,
    "2018-05-26-02-05-55-191I2_1171_937.Png": 1,
    "2018-05-26-02-05-55-191I2_1299_681.Png": 1,
    "2018-05-26-02-05-55-191I2_1299_809.Png": 0,
    "2018-05-26-02-05-55-191I2_787_1065.Png": 0,
    "2018-05-26-02-05-55-191I2_787_809.Png": 0,
    "2018-05-26-02-05-55-191I2_787_937.Png": 0,
    "2018-05-26-02-05-55-191I2_915_1065.Png": 0,
    "2018-05-26-02-05-55-191I2_915_1193.Png": 0,
    "2018-05-26-02-05-55-191I2_915_681.Png": 0,
    "2018-05-26-02-05-55-191I2_915_809.Png": 0,
    "2018-05-26-02-05-55-191I2_915_937.Png": 1,
    "2018-05-27-21-07-54-220I1_1077_0.Png": 1,
    "2018-05-27-21-07-54-220I1_1077_128.Png": 1,
    "2018-05-27-21-07-54-220I1_1077_256.Png": 1,
    "2018-05-27-21-07-54-220I1_1077_384.Png": 1,
    "2018-05-27-21-07-54-220I1_1077_512.Png": 1,
    "2018-05-27-21-07-54-220I1_1205_0.Png": 1,
    "2018-05-27-21-07-54-220I1_1205_128.Png": 1,
    "2018-05-27-21-07-54-220I1_1205_256.Png": 1,
    "2018-05-27-21-07-54-220I1_1205_384.Png": 1,
    "2018-05-27-21-07-54-220I1_1205_512.Png": 1,
    "2018-05-27-21-07-54-220I1_1333_0.Png": 0,
    "2018-05-27-21-07-54-220I1_693_128.Png": 1,
    "2018-05-27-21-07-54-220I1_693_256.Png": 1,
    "2018-05-27-21-07-54-220I1_693_384.Png": 1,
    "2018-05-27-21-07-54-220I1_821_0.Png": 0,
    "2018-05-27-21-07-54-220I1_821_128.Png": 1,
    "2018-05-27-21-07-54-220I1_821_256.Png": 1,
    "2018-05-27-21-07-54-220I1_821_384.Png": 1,
    "2018-05-27-21-07-54-220I1_821_512.Png": 1,
    "2018-05-27-21-07-54-220I1_949_0.Png": 1,
    "2018-05-27-21-07-54-220I1_949_128.Png": 1,
    "2018-05-27-21-07-54-220I1_949_256.Png": 1,
    "2018-05-27-21-07-54-220I1_949_384.Png": 1,
    "2018-05-27-21-07-54-220I1_949_512.Png": 1,
    "2018-06-05-07-34-50-393I1_1071_0.Png": 1,
    "2018-06-05-07-34-50-393I1_1071_128.Png": 1,
    "2018-06-05-07-34-50-393I1_1071_256.Png": 1,
    "2018-06-05-07-34-50-393I1_1071_384.Png": 1,
    "2018-06-05-07-34-50-393I1_1071_512.Png": 1,
    "2018-06-05-07-34-50-393I1_1071_640.Png": 1,
    "2018-06-05-07-34-50-393I1_1199_0.Png": 1,
    "2018-06-05-07-34-50-393I1_1199_128.Png": 1,
    "2018-06-05-07-34-50-393I1_1199_256.Png": 1,
    "2018-06-05-07-34-50-393I1_1199_384.Png": 1,
    "2018-06-05-07-34-50-393I1_1199_512.Png": 1,
    "2018-06-05-07-34-50-393I1_1327_0.Png": 1,
    "2018-06-05-07-34-50-393I1_1327_128.Png": 1,
    "2018-06-05-07-34-50-393I1_687_256.Png": 1,
    "2018-06-05-07-34-50-393I1_687_384.Png": 1,
    "2018-06-05-07-34-50-393I1_687_512.Png": 1,
    "2018-06-05-07-34-50-393I1_815_0.Png": 1,
    "2018-06-05-07-34-50-393I1_815_128.Png": 1,
    "2018-06-05-07-34-50-393I1_815_256.Png": 1,
    "2018-06-05-07-34-50-393I1_815_384.Png": 1,
    "2018-06-05-07-34-50-393I1_815_512.Png": 1,
    "2018-06-05-07-34-50-393I1_815_640.Png": 1,
    "2018-06-05-07-34-50-393I1_943_0.Png": 1,
    "2018-06-05-07-34-50-393I1_943_128.Png": 1,
    "2018-06-05-07-34-50-393I1_943_256.Png": 1,
    "2018-06-05-07-34-50-393I1_943_384.Png": 1,
    "2018-06-05-07-34-50-393I1_943_512.Png": 1,
    "2018-06-05-07-34-50-393I1_943_640.Png": 1,
    "2018-06-10-04-07-56-801I1_1065_0.Png": 0,
    "2018-06-10-04-07-56-801I1_1065_128.Png": 0,
    "2018-06-10-04-07-56-801I1_1065_256.Png": 0,
    "2018-06-10-04-07-56-801I1_1065_384.Png": 0,
    "2018-06-10-04-07-56-801I1_1065_512.Png": 0,
    "2018-06-10-04-07-56-801I1_1065_640.Png": 0,
    "2018-06-10-04-07-56-801I1_1193_0.Png": 0,
    "2018-06-10-04-07-56-801I1_1193_128.Png": 0,
    "2018-06-10-04-07-56-801I1_1193_256.Png": 0,
    "2018-06-10-04-07-56-801I1_1193_384.Png": 0,
    "2018-06-10-04-07-56-801I1_1193_512.Png": 0,
    "2018-06-10-04-07-56-801I1_1193_640.Png": 0,
    "2018-06-10-04-07-56-801I1_1321_128.Png": 0,
    "2018-06-10-04-07-56-801I1_1321_256.Png": 0,
    "2018-06-10-04-07-56-801I1_681_384.Png": 0,
    "2018-06-10-04-07-56-801I1_681_512.Png": 0,
    "2018-06-10-04-07-56-801I1_809_128.Png": 0,
    "2018-06-10-04-07-56-801I1_809_256.Png": 0,
    "2018-06-10-04-07-56-801I1_809_384.Png": 0,
    "2018-06-10-04-07-56-801I1_809_512.Png": 0,
    "2018-06-10-04-07-56-801I1_809_640.Png": 0,
    "2018-06-10-04-07-56-801I1_937_128.Png": 0,
    "2018-06-10-04-07-56-801I1_937_256.Png": 0,
    "2018-06-10-04-07-56-801I1_937_384.Png": 0,
    "2018-06-10-04-07-56-801I1_937_512.Png": 0,
    "2018-06-10-04-07-56-801I1_937_640.Png": 0,
    "2018-06-14-14-17-54-591_POS2_I1_1067_0.Png": 0,
    "2018-06-14-14-17-54-591_POS2_I1_1067_128.Png": 1,
    "2018-06-14-14-17-54-591_POS2_I1_1067_256.Png": 1,
    "2018-06-14-14-17-54-591_POS2_I1_1067_384.Png": 1,
    "2018-06-14-14-17-54-591_POS2_I1_1067_512.Png": 1,
    "2018-06-14-14-17-54-591_POS2_I1_1067_640.Png": 1,
    "2018-06-14-14-17-54-591_POS2_I1_1195_0.Png": 0,
    "2018-06-14-14-17-54-591_POS2_I1_1195_128.Png": 0,
    "2018-06-14-14-17-54-591_POS2_I1_1195_256.Png": 1,
    "2018-06-14-14-17-54-591_POS2_I1_1195_384.Png": 1,
    "2018-06-14-14-17-54-591_POS2_I1_1195_512.Png": 0,
    "2018-06-14-14-17-54-591_POS2_I1_1195_640.Png": 1,
    "2018-06-14-14-17-54-591_POS2_I1_1323_0.Png": 0,
    "2018-06-14-14-17-54-591_POS2_I1_1323_128.Png": 0,
    "2018-06-14-14-17-54-591_POS2_I1_683_256.Png": 1,
    "2018-06-14-14-17-54-591_POS2_I1_683_384.Png": 1,
    "2018-06-14-14-17-54-591_POS2_I1_683_512.Png": 1,
    "2018-06-14-14-17-54-591_POS2_I1_811_128.Png": 0,
    "2018-06-14-14-17-54-591_POS2_I1_811_256.Png": 0,
    "2018-06-14-14-17-54-591_POS2_I1_811_384.Png": 1,
    "2018-06-14-14-17-54-591_POS2_I1_811_512.Png": 1,
    "2018-06-14-14-17-54-591_POS2_I1_811_640.Png": 1,
    "2018-06-14-14-17-54-591_POS2_I1_939_0.Png": 0,
    "2018-06-14-14-17-54-591_POS2_I1_939_128.Png": 0,
    "2018-06-14-14-17-54-591_POS2_I1_939_256.Png": 0,
    "2018-06-14-14-17-54-591_POS2_I1_939_384.Png": 1,
    "2018-06-14-14-17-54-591_POS2_I1_939_512.Png": 1,
    "2018-06-14-14-17-54-591_POS2_I1_939_640.Png": 1
}
