# Supplementary material for: A data science approach for multi-sensor marine observatory data monitoring cold water corals (Paragorgia arborea) in two campaigns
Source: PLoS One. 2023 Jul 19;18(7):e0282723. doi: 10.1371/journal.pone.0282723 (PMC10355400; doi:10.1371/journal.pone.0282723)
Supplement: S3 Data — Class labels for patches, weights for patches computed from ground truth masks, imagewise ground truth polyp states, patch extraction regions, and region sizes. (XZ) [file pone.0282723.s017.xz › S3_Data/Gamma_1_blue/validation-grids.json]

{
    "2017-12-11-09-06-30-016I2.Png": {
        "grid_start_h": 989,
        "grid_start_w": 0,
        "n_patches_h": 4,
        "n_patches_w": 2
    },
    "2017-12-31-20-04-43-339I1.Png": null,
    "2018-01-31-18-32-44-988I1.Png": {
        "grid_start_h": 865,
        "grid_start_w": 0,
        "n_patches_h": 3,
        "n_patches_w": 1
    },
    "2018-02-17-16-10-01-831I1.Png": {
        "grid_start_h": 915,
        "grid_start_w": 0,
        "n_patches_h": 3,
        "n_patches_w": 1
    },
    "2018-02-22-10-22-10-053I1.Png": {
        "grid_start_h": 683,
        "grid_start_w": 0,
        "n_patches_h": 5,
        "n_patches_w": 4
    },
    "2018-02-24-21-17-41-277I1.Png": null,
    "2018-02-27-10-17-43-888I1.Png": {
        "grid_start_h": 653,
        "grid_start_w": 0,
        "n_patches_h": 6,
        "n_patches_w": 7
    },
    "2018-02-27-18-17-44-267I1.Png": {
        "grid_start_h": 655,
        "grid_start_w": 0,
        "n_patches_h": 6,
        "n_patches_w": 7
    },
    "2018-03-07-02-55-17-112I1.Png": {
        "grid_start_h": 655,
        "grid_start_w": 0,
        "n_patches_h": 6,
        "n_patches_w": 7
    },
    "2018-03-09-19-53-19-816I2.Png": null,
    "2018-03-14-15-02-41-419I1.Png": {
        "grid_start_h": 673,
        "grid_start_w": 0,
        "n_patches_h": 6,
        "n_patches_w": 5
    },
    "2018-03-19-06-00-42-042I1.Png": {
        "grid_start_h": 675,
        "grid_start_w": 0,
        "n_patches_h": 6,
        "n_patches_w": 5
    },
    "2018-03-25-05-50-04-895I2.Png": null,
    "2018-04-12-05-10-27-088I1.Png": {
        "grid_start_h": 667,
        "grid_start_w": 0,
        "n_patches_h": 6,
        "n_patches_w": 6
    },
    "2018-04-12-11-10-27-385I1.Png": {
        "grid_start_h": 669,
        "grid_start_w": 0,
        "n_patches_h": 6,
        "n_patches_w": 6
    },
    "2018-05-03-16-09-06-716I2.Png": null,
    "2018-05-05-19-43-45-879I1.Png": {
        "grid_start_h": 697,
        "grid_start_w": 0,
        "n_patches_h": 6,
        "n_patches_w": 6
    },
    "2018-05-20-09-43-54-001I1.Png": {
        "grid_start_h": 689,
        "grid_start_w": 0,
        "n_patches_h": 6,
        "n_patches_w": 6
    },
    "2018-05-26-22-05-56-181I1.Png": null,
    "2018-06-07-03-32-52-514I1.Png": {
        "grid_start_h": 683,
        "grid_start_w": 0,
        "n_patches_h": 6,
        "n_patches_w": 6
    }
}
