# Supplementary material for: A data science approach for multi-sensor marine observatory data monitoring cold water corals (Paragorgia arborea) in two campaigns
Source: PLoS One. 2023 Jul 19;18(7):e0282723. doi: 10.1371/journal.pone.0282723 (PMC10355400; doi:10.1371/journal.pone.0282723)
Supplement: S3 Data — Class labels for patches, weights for patches computed from ground truth masks, imagewise ground truth polyp states, patch extraction regions, and region sizes. (XZ) [file pone.0282723.s017.xz › S3_Data/Gamma_1_blue/validation-ratios.json]

{
    "2017-12-11-09-06-30-016I2_1117_0.Png": 0.88134765625,
    "2017-12-11-09-06-30-016I2_1117_128.Png": 0.111572265625,
    "2017-12-11-09-06-30-016I2_1245_0.Png": 0.96875,
    "2017-12-11-09-06-30-016I2_1245_128.Png": 0.3662109375,
    "2017-12-11-09-06-30-016I2_1373_0.Png": 0.452392578125,
    "2017-12-11-09-06-30-016I2_989_0.Png": 0.308837890625,
    "2018-01-31-18-32-44-988I1_865_0.Png": 0.15283203125,
    "2018-01-31-18-32-44-988I1_993_0.Png": 0.31396484375,
    "2018-02-17-16-10-01-831I1_1043_0.Png": 0.414306640625,
    "2018-02-17-16-10-01-831I1_915_0.Png": 0.23681640625,
    "2018-02-22-10-22-10-053I1_1067_0.Png": 0.63916015625,
    "2018-02-22-10-22-10-053I1_1067_128.Png": 0.902587890625,
    "2018-02-22-10-22-10-053I1_1067_256.Png": 0.781494140625,
    "2018-02-22-10-22-10-053I1_1067_384.Png": 0.13720703125,
    "2018-02-22-10-22-10-053I1_1195_0.Png": 0.328857421875,
    "2018-02-22-10-22-10-053I1_1195_128.Png": 0.1943359375,
    "2018-02-22-10-22-10-053I1_1195_256.Png": 0.13525390625,
    "2018-02-22-10-22-10-053I1_683_0.Png": 0.560302734375,
    "2018-02-22-10-22-10-053I1_683_128.Png": 0.395751953125,
    "2018-02-22-10-22-10-053I1_683_256.Png": 0.1640625,
    "2018-02-22-10-22-10-053I1_811_0.Png": 0.88427734375,
    "2018-02-22-10-22-10-053I1_811_128.Png": 0.986083984375,
    "2018-02-22-10-22-10-053I1_811_256.Png": 0.7314453125,
    "2018-02-22-10-22-10-053I1_939_0.Png": 0.86083984375,
    "2018-02-22-10-22-10-053I1_939_128.Png": 0.975341796875,
    "2018-02-22-10-22-10-053I1_939_256.Png": 0.826416015625,
    "2018-02-22-10-22-10-053I1_939_384.Png": 0.285888671875,
    "2018-02-27-10-17-43-888I1_1037_0.Png": 0.364501953125,
    "2018-02-27-10-17-43-888I1_1037_128.Png": 0.917236328125,
    "2018-02-27-10-17-43-888I1_1037_256.Png": 0.94287109375,
    "2018-02-27-10-17-43-888I1_1037_384.Png": 0.880615234375,
    "2018-02-27-10-17-43-888I1_1037_512.Png": 0.95703125,
    "2018-02-27-10-17-43-888I1_1037_640.Png": 0.644775390625,
    "2018-02-27-10-17-43-888I1_1165_0.Png": 0.24853515625,
    "2018-02-27-10-17-43-888I1_1165_128.Png": 0.954833984375,
    "2018-02-27-10-17-43-888I1_1165_256.Png": 0.933837890625,
    "2018-02-27-10-17-43-888I1_1165_384.Png": 0.333984375,
    "2018-02-27-10-17-43-888I1_1165_512.Png": 0.1611328125,
    "2018-02-27-10-17-43-888I1_1165_640.Png": 0.148681640625,
    "2018-02-27-10-17-43-888I1_1293_128.Png": 0.556640625,
    "2018-02-27-10-17-43-888I1_1293_256.Png": 0.2177734375,
    "2018-02-27-10-17-43-888I1_653_384.Png": 0.43310546875,
    "2018-02-27-10-17-43-888I1_653_512.Png": 0.3447265625,
    "2018-02-27-10-17-43-888I1_781_128.Png": 0.2880859375,
    "2018-02-27-10-17-43-888I1_781_256.Png": 0.61669921875,
    "2018-02-27-10-17-43-888I1_781_384.Png": 0.827880859375,
    "2018-02-27-10-17-43-888I1_781_512.Png": 0.9833984375,
    "2018-02-27-10-17-43-888I1_781_640.Png": 0.55322265625,
    "2018-02-27-10-17-43-888I1_909_128.Png": 0.736328125,
    "2018-02-27-10-17-43-888I1_909_256.Png": 0.957275390625,
    "2018-02-27-10-17-43-888I1_909_384.Png": 0.853515625,
    "2018-02-27-10-17-43-888I1_909_512.Png": 1.0,
    "2018-02-27-10-17-43-888I1_909_640.Png": 0.7744140625,
    "2018-02-27-10-17-43-888I1_909_768.Png": 0.12109375,
    "2018-02-27-18-17-44-267I1_1039_0.Png": 0.3623046875,
    "2018-02-27-18-17-44-267I1_1039_128.Png": 0.8876953125,
    "2018-02-27-18-17-44-267I1_1039_256.Png": 0.968994140625,
    "2018-02-27-18-17-44-267I1_1039_384.Png": 0.867919921875,
    "2018-02-27-18-17-44-267I1_1039_512.Png": 0.948486328125,
    "2018-02-27-18-17-44-267I1_1039_640.Png": 0.596435546875,
    "2018-02-27-18-17-44-267I1_1167_0.Png": 0.240478515625,
    "2018-02-27-18-17-44-267I1_1167_128.Png": 0.941650390625,
    "2018-02-27-18-17-44-267I1_1167_256.Png": 0.948974609375,
    "2018-02-27-18-17-44-267I1_1167_384.Png": 0.31591796875,
    "2018-02-27-18-17-44-267I1_1167_512.Png": 0.108154296875,
    "2018-02-27-18-17-44-267I1_1295_128.Png": 0.560791015625,
    "2018-02-27-18-17-44-267I1_1295_256.Png": 0.222900390625,
    "2018-02-27-18-17-44-267I1_655_384.Png": 0.416748046875,
    "2018-02-27-18-17-44-267I1_655_512.Png": 0.333984375,
    "2018-02-27-18-17-44-267I1_783_128.Png": 0.252197265625,
    "2018-02-27-18-17-44-267I1_783_256.Png": 0.588134765625,
    "2018-02-27-18-17-44-267I1_783_384.Png": 0.80810546875,
    "2018-02-27-18-17-44-267I1_783_512.Png": 0.9873046875,
    "2018-02-27-18-17-44-267I1_783_640.Png": 0.52587890625,
    "2018-02-27-18-17-44-267I1_911_128.Png": 0.694580078125,
    "2018-02-27-18-17-44-267I1_911_256.Png": 0.90185546875,
    "2018-02-27-18-17-44-267I1_911_384.Png": 0.94775390625,
    "2018-02-27-18-17-44-267I1_911_512.Png": 1.0,
    "2018-02-27-18-17-44-267I1_911_640.Png": 0.757568359375,
    "2018-03-07-02-55-17-112I1_1039_0.Png": 0.653076171875,
    "2018-03-07-02-55-17-112I1_1039_128.Png": 0.999755859375,
    "2018-03-07-02-55-17-112I1_1039_256.Png": 1.0,
    "2018-03-07-02-55-17-112I1_1039_384.Png": 1.0,
    "2018-03-07-02-55-17-112I1_1039_512.Png": 1.0,
    "2018-03-07-02-55-17-112I1_1039_640.Png": 0.8505859375,
    "2018-03-07-02-55-17-112I1_1167_0.Png": 0.3388671875,
    "2018-03-07-02-55-17-112I1_1167_128.Png": 0.9951171875,
    "2018-03-07-02-55-17-112I1_1167_256.Png": 0.967529296875,
    "2018-03-07-02-55-17-112I1_1167_384.Png": 0.4130859375,
    "2018-03-07-02-55-17-112I1_1167_512.Png": 0.1728515625,
    "2018-03-07-02-55-17-112I1_1167_640.Png": 0.2138671875,
    "2018-03-07-02-55-17-112I1_1295_128.Png": 0.5859375,
    "2018-03-07-02-55-17-112I1_1295_256.Png": 0.176025390625,
    "2018-03-07-02-55-17-112I1_655_384.Png": 0.5869140625,
    "2018-03-07-02-55-17-112I1_655_512.Png": 0.309814453125,
    "2018-03-07-02-55-17-112I1_655_640.Png": 0.11083984375,
    "2018-03-07-02-55-17-112I1_783_128.Png": 0.4296875,
    "2018-03-07-02-55-17-112I1_783_256.Png": 0.772216796875,
    "2018-03-07-02-55-17-112I1_783_384.Png": 0.94384765625,
    "2018-03-07-02-55-17-112I1_783_512.Png": 0.983154296875,
    "2018-03-07-02-55-17-112I1_783_640.Png": 0.742431640625,
    "2018-03-07-02-55-17-112I1_911_128.Png": 0.929931640625,
    "2018-03-07-02-55-17-112I1_911_256.Png": 1.0,
    "2018-03-07-02-55-17-112I1_911_384.Png": 0.99853515625,
    "2018-03-07-02-55-17-112I1_911_512.Png": 1.0,
    "2018-03-07-02-55-17-112I1_911_640.Png": 0.998291015625,
    "2018-03-07-02-55-17-112I1_911_768.Png": 0.20068359375,
    "2018-03-14-15-02-41-419I1_1057_0.Png": 0.96142578125,
    "2018-03-14-15-02-41-419I1_1057_128.Png": 0.9150390625,
    "2018-03-14-15-02-41-419I1_1057_256.Png": 0.880126953125,
    "2018-03-14-15-02-41-419I1_1057_384.Png": 0.9677734375,
    "2018-03-14-15-02-41-419I1_1057_512.Png": 0.377685546875,
    "2018-03-14-15-02-41-419I1_1185_0.Png": 0.989990234375,
    "2018-03-14-15-02-41-419I1_1185_128.Png": 0.744873046875,
    "2018-03-14-15-02-41-419I1_1185_256.Png": 0.23828125,
    "2018-03-14-15-02-41-419I1_1185_384.Png": 0.181640625,
    "2018-03-14-15-02-41-419I1_1313_0.Png": 0.487548828125,
    "2018-03-14-15-02-41-419I1_673_128.Png": 0.43505859375,
    "2018-03-14-15-02-41-419I1_673_256.Png": 0.525390625,
    "2018-03-14-15-02-41-419I1_673_384.Png": 0.1796875,
    "2018-03-14-15-02-41-419I1_801_0.Png": 0.598388671875,
    "2018-03-14-15-02-41-419I1_801_128.Png": 0.7099609375,
    "2018-03-14-15-02-41-419I1_801_256.Png": 1.0,
    "2018-03-14-15-02-41-419I1_801_384.Png": 0.9716796875,
    "2018-03-14-15-02-41-419I1_801_512.Png": 0.279296875,
    "2018-03-14-15-02-41-419I1_929_0.Png": 0.904296875,
    "2018-03-14-15-02-41-419I1_929_128.Png": 0.93701171875,
    "2018-03-14-15-02-41-419I1_929_256.Png": 0.959716796875,
    "2018-03-14-15-02-41-419I1_929_384.Png": 1.0,
    "2018-03-14-15-02-41-419I1_929_512.Png": 0.66259765625,
    "2018-03-19-06-00-42-042I1_1059_0.Png": 0.96875,
    "2018-03-19-06-00-42-042I1_1059_128.Png": 0.808837890625,
    "2018-03-19-06-00-42-042I1_1059_256.Png": 0.883544921875,
    "2018-03-19-06-00-42-042I1_1059_384.Png": 0.9580078125,
    "2018-03-19-06-00-42-042I1_1059_512.Png": 0.321044921875,
    "2018-03-19-06-00-42-042I1_1187_0.Png": 0.961181640625,
    "2018-03-19-06-00-42-042I1_1187_128.Png": 0.6748046875,
    "2018-03-19-06-00-42-042I1_1187_256.Png": 0.21484375,
    "2018-03-19-06-00-42-042I1_1187_384.Png": 0.15625,
    "2018-03-19-06-00-42-042I1_1315_0.Png": 0.46044921875,
    "2018-03-19-06-00-42-042I1_675_128.Png": 0.446044921875,
    "2018-03-19-06-00-42-042I1_675_256.Png": 0.546875,
    "2018-03-19-06-00-42-042I1_675_384.Png": 0.236083984375,
    "2018-03-19-06-00-42-042I1_803_0.Png": 0.735595703125,
    "2018-03-19-06-00-42-042I1_803_128.Png": 0.732421875,
    "2018-03-19-06-00-42-042I1_803_256.Png": 1.0,
    "2018-03-19-06-00-42-042I1_803_384.Png": 0.940673828125,
    "2018-03-19-06-00-42-042I1_803_512.Png": 0.23876953125,
    "2018-03-19-06-00-42-042I1_931_0.Png": 0.953857421875,
    "2018-03-19-06-00-42-042I1_931_128.Png": 0.949462890625,
    "2018-03-19-06-00-42-042I1_931_256.Png": 0.968017578125,
    "2018-03-19-06-00-42-042I1_931_384.Png": 0.998046875,
    "2018-03-19-06-00-42-042I1_931_512.Png": 0.551513671875,
    "2018-04-12-05-10-27-088I1_1051_0.Png": 0.93798828125,
    "2018-04-12-05-10-27-088I1_1051_128.Png": 1.0,
    "2018-04-12-05-10-27-088I1_1051_256.Png": 1.0,
    "2018-04-12-05-10-27-088I1_1051_384.Png": 1.0,
    "2018-04-12-05-10-27-088I1_1051_512.Png": 1.0,
    "2018-04-12-05-10-27-088I1_1051_640.Png": 0.5869140625,
    "2018-04-12-05-10-27-088I1_1179_0.Png": 0.890380859375,
    "2018-04-12-05-10-27-088I1_1179_128.Png": 1.0,
    "2018-04-12-05-10-27-088I1_1179_256.Png": 0.8505859375,
    "2018-04-12-05-10-27-088I1_1179_384.Png": 0.2626953125,
    "2018-04-12-05-10-27-088I1_1179_512.Png": 0.205078125,
    "2018-04-12-05-10-27-088I1_1179_640.Png": 0.109130859375,
    "2018-04-12-05-10-27-088I1_1307_0.Png": 0.361328125,
    "2018-04-12-05-10-27-088I1_1307_128.Png": 0.46484375,
    "2018-04-12-05-10-27-088I1_667_256.Png": 0.260498046875,
    "2018-04-12-05-10-27-088I1_667_384.Png": 0.587890625,
    "2018-04-12-05-10-27-088I1_667_512.Png": 0.2802734375,
    "2018-04-12-05-10-27-088I1_795_0.Png": 0.16064453125,
    "2018-04-12-05-10-27-088I1_795_128.Png": 0.76513671875,
    "2018-04-12-05-10-27-088I1_795_256.Png": 0.755126953125,
    "2018-04-12-05-10-27-088I1_795_384.Png": 1.0,
    "2018-04-12-05-10-27-088I1_795_512.Png": 1.0,
    "2018-04-12-05-10-27-088I1_795_640.Png": 0.517333984375,
    "2018-04-12-05-10-27-088I1_923_0.Png": 0.528564453125,
    "2018-04-12-05-10-27-088I1_923_128.Png": 1.0,
    "2018-04-12-05-10-27-088I1_923_256.Png": 1.0,
    "2018-04-12-05-10-27-088I1_923_384.Png": 1.0,
    "2018-04-12-05-10-27-088I1_923_512.Png": 1.0,
    "2018-04-12-05-10-27-088I1_923_640.Png": 0.830322265625,
    "2018-04-12-11-10-27-385I1_1053_0.Png": 0.8583984375,
    "2018-04-12-11-10-27-385I1_1053_128.Png": 0.9873046875,
    "2018-04-12-11-10-27-385I1_1053_256.Png": 0.8876953125,
    "2018-04-12-11-10-27-385I1_1053_384.Png": 0.895263671875,
    "2018-04-12-11-10-27-385I1_1053_512.Png": 0.998046875,
    "2018-04-12-11-10-27-385I1_1053_640.Png": 0.493408203125,
    "2018-04-12-11-10-27-385I1_1181_0.Png": 0.831298828125,
    "2018-04-12-11-10-27-385I1_1181_128.Png": 0.99853515625,
    "2018-04-12-11-10-27-385I1_1181_256.Png": 0.81298828125,
    "2018-04-12-11-10-27-385I1_1181_384.Png": 0.20458984375,
    "2018-04-12-11-10-27-385I1_1181_512.Png": 0.166015625,
    "2018-04-12-11-10-27-385I1_1181_640.Png": 0.104736328125,
    "2018-04-12-11-10-27-385I1_1309_0.Png": 0.279052734375,
    "2018-04-12-11-10-27-385I1_1309_128.Png": 0.54345703125,
    "2018-04-12-11-10-27-385I1_669_256.Png": 0.215576171875,
    "2018-04-12-11-10-27-385I1_669_384.Png": 0.5234375,
    "2018-04-12-11-10-27-385I1_669_512.Png": 0.239501953125,
    "2018-04-12-11-10-27-385I1_797_0.Png": 0.13525390625,
    "2018-04-12-11-10-27-385I1_797_128.Png": 0.671142578125,
    "2018-04-12-11-10-27-385I1_797_256.Png": 0.6796875,
    "2018-04-12-11-10-27-385I1_797_384.Png": 0.939208984375,
    "2018-04-12-11-10-27-385I1_797_512.Png": 0.988037109375,
    "2018-04-12-11-10-27-385I1_797_640.Png": 0.38623046875,
    "2018-04-12-11-10-27-385I1_925_0.Png": 0.46728515625,
    "2018-04-12-11-10-27-385I1_925_128.Png": 0.97998046875,
    "2018-04-12-11-10-27-385I1_925_256.Png": 0.973876953125,
    "2018-04-12-11-10-27-385I1_925_384.Png": 0.9697265625,
    "2018-04-12-11-10-27-385I1_925_512.Png": 1.0,
    "2018-04-12-11-10-27-385I1_925_640.Png": 0.7548828125,
    "2018-05-05-19-43-45-879I1_1081_0.Png": 0.9375,
    "2018-05-05-19-43-45-879I1_1081_128.Png": 1.0,
    "2018-05-05-19-43-45-879I1_1081_256.Png": 1.0,
    "2018-05-05-19-43-45-879I1_1081_384.Png": 1.0,
    "2018-05-05-19-43-45-879I1_1081_512.Png": 0.734619140625,
    "2018-05-05-19-43-45-879I1_1209_0.Png": 0.9375,
    "2018-05-05-19-43-45-879I1_1209_128.Png": 0.88037109375,
    "2018-05-05-19-43-45-879I1_1209_256.Png": 0.240234375,
    "2018-05-05-19-43-45-879I1_1209_384.Png": 0.1181640625,
    "2018-05-05-19-43-45-879I1_1209_512.Png": 0.149169921875,
    "2018-05-05-19-43-45-879I1_1337_0.Png": 0.66748046875,
    "2018-05-05-19-43-45-879I1_1337_128.Png": 0.11279296875,
    "2018-05-05-19-43-45-879I1_697_128.Png": 0.270751953125,
    "2018-05-05-19-43-45-879I1_697_256.Png": 0.7216796875,
    "2018-05-05-19-43-45-879I1_697_384.Png": 0.4755859375,
    "2018-05-05-19-43-45-879I1_697_512.Png": 0.108642578125,
    "2018-05-05-19-43-45-879I1_825_0.Png": 0.84423828125,
    "2018-05-05-19-43-45-879I1_825_128.Png": 0.873779296875,
    "2018-05-05-19-43-45-879I1_825_256.Png": 1.0,
    "2018-05-05-19-43-45-879I1_825_384.Png": 1.0,
    "2018-05-05-19-43-45-879I1_825_512.Png": 0.684326171875,
    "2018-05-05-19-43-45-879I1_953_0.Png": 0.967529296875,
    "2018-05-05-19-43-45-879I1_953_128.Png": 1.0,
    "2018-05-05-19-43-45-879I1_953_256.Png": 1.0,
    "2018-05-05-19-43-45-879I1_953_384.Png": 1.0,
    "2018-05-05-19-43-45-879I1_953_512.Png": 0.9990234375,
    "2018-05-20-09-43-54-001I1_1073_0.Png": 0.96875,
    "2018-05-20-09-43-54-001I1_1073_128.Png": 1.0,
    "2018-05-20-09-43-54-001I1_1073_256.Png": 0.97265625,
    "2018-05-20-09-43-54-001I1_1073_384.Png": 1.0,
    "2018-05-20-09-43-54-001I1_1073_512.Png": 0.73486328125,
    "2018-05-20-09-43-54-001I1_1201_0.Png": 0.96875,
    "2018-05-20-09-43-54-001I1_1201_128.Png": 0.8955078125,
    "2018-05-20-09-43-54-001I1_1201_256.Png": 0.3271484375,
    "2018-05-20-09-43-54-001I1_1201_384.Png": 0.2021484375,
    "2018-05-20-09-43-54-001I1_1201_512.Png": 0.14208984375,
    "2018-05-20-09-43-54-001I1_1329_0.Png": 0.593994140625,
    "2018-05-20-09-43-54-001I1_689_128.Png": 0.23681640625,
    "2018-05-20-09-43-54-001I1_689_256.Png": 0.640625,
    "2018-05-20-09-43-54-001I1_689_384.Png": 0.302734375,
    "2018-05-20-09-43-54-001I1_817_0.Png": 0.81396484375,
    "2018-05-20-09-43-54-001I1_817_128.Png": 0.75439453125,
    "2018-05-20-09-43-54-001I1_817_256.Png": 1.0,
    "2018-05-20-09-43-54-001I1_817_384.Png": 1.0,
    "2018-05-20-09-43-54-001I1_817_512.Png": 0.6630859375,
    "2018-05-20-09-43-54-001I1_945_0.Png": 0.96875,
    "2018-05-20-09-43-54-001I1_945_128.Png": 0.990234375,
    "2018-05-20-09-43-54-001I1_945_256.Png": 1.0,
    "2018-05-20-09-43-54-001I1_945_384.Png": 1.0,
    "2018-05-20-09-43-54-001I1_945_512.Png": 0.9892578125,
    "2018-06-07-03-32-52-514I1_1067_0.Png": 0.9892578125,
    "2018-06-07-03-32-52-514I1_1067_128.Png": 1.0,
    "2018-06-07-03-32-52-514I1_1067_256.Png": 0.873779296875,
    "2018-06-07-03-32-52-514I1_1067_384.Png": 1.0,
    "2018-06-07-03-32-52-514I1_1067_512.Png": 0.9794921875,
    "2018-06-07-03-32-52-514I1_1067_640.Png": 0.399169921875,
    "2018-06-07-03-32-52-514I1_1195_0.Png": 0.89404296875,
    "2018-06-07-03-32-52-514I1_1195_128.Png": 1.0,
    "2018-06-07-03-32-52-514I1_1195_256.Png": 0.75927734375,
    "2018-06-07-03-32-52-514I1_1195_384.Png": 0.2158203125,
    "2018-06-07-03-32-52-514I1_1195_512.Png": 0.19140625,
    "2018-06-07-03-32-52-514I1_1323_0.Png": 0.387939453125,
    "2018-06-07-03-32-52-514I1_1323_128.Png": 0.49609375,
    "2018-06-07-03-32-52-514I1_683_256.Png": 0.33447265625,
    "2018-06-07-03-32-52-514I1_683_384.Png": 0.51171875,
    "2018-06-07-03-32-52-514I1_683_512.Png": 0.17041015625,
    "2018-06-07-03-32-52-514I1_811_0.Png": 0.231201171875,
    "2018-06-07-03-32-52-514I1_811_128.Png": 0.81494140625,
    "2018-06-07-03-32-52-514I1_811_256.Png": 0.78173828125,
    "2018-06-07-03-32-52-514I1_811_384.Png": 1.0,
    "2018-06-07-03-32-52-514I1_811_512.Png": 0.792236328125,
    "2018-06-07-03-32-52-514I1_811_640.Png": 0.290771484375,
    "2018-06-07-03-32-52-514I1_939_0.Png": 0.65283203125,
    "2018-06-07-03-32-52-514I1_939_128.Png": 0.984375,
    "2018-06-07-03-32-52-514I1_939_256.Png": 0.9765625,
    "2018-06-07-03-32-52-514I1_939_384.Png": 1.0,
    "2018-06-07-03-32-52-514I1_939_512.Png": 0.994384765625,
    "2018-06-07-03-32-52-514I1_939_640.Png": 0.6337890625
}
