# Supplementary material for: A data science approach for multi-sensor marine observatory data monitoring cold water corals (Paragorgia arborea) in two campaigns
Source: PLoS One. 2023 Jul 19;18(7):e0282723. doi: 10.1371/journal.pone.0282723 (PMC10355400; doi:10.1371/journal.pone.0282723)
Supplement: S3 Data — Class labels for patches, weights for patches computed from ground truth masks, imagewise ground truth polyp states, patch extraction regions, and region sizes. (XZ) [file pone.0282723.s017.xz › S3_Data/Gamma_1_blue/training-ratios.json]

{
    "2017-11-27-22-33-36-743I2_1071_0.Png": 0.2001953125,
    "2017-11-27-22-33-36-743I2_1199_0.Png": 0.270263671875,
    "2017-11-27-22-33-36-743I2_1199_128.Png": 0.1650390625,
    "2017-11-27-22-33-36-743I2_1327_0.Png": 0.384033203125,
    "2017-12-08-11-59-38-035I2_1071_0.Png": 0.422119140625,
    "2017-12-08-11-59-38-035I2_1199_0.Png": 0.888671875,
    "2017-12-08-11-59-38-035I2_1199_128.Png": 0.318603515625,
    "2017-12-08-11-59-38-035I2_1327_0.Png": 0.790771484375,
    "2017-12-08-11-59-38-035I2_1327_128.Png": 0.189697265625,
    "2017-12-20-04-37-12-104I2_1017_0.Png": 0.19873046875,
    "2017-12-20-04-37-12-104I2_1145_0.Png": 0.21875,
    "2017-12-20-04-37-12-104I2_1145_128.Png": 0.15771484375,
    "2017-12-20-04-37-12-104I2_1273_0.Png": 0.465087890625,
    "2017-12-20-04-37-12-104I2_1273_128.Png": 0.343505859375,
    "2017-12-20-04-37-12-104I2_1401_0.Png": 0.609619140625,
    "2017-12-25-04-49-07-142I2_1049_0.Png": 0.176025390625,
    "2017-12-25-04-49-07-142I2_1177_0.Png": 0.2373046875,
    "2017-12-25-04-49-07-142I2_1177_128.Png": 0.156982421875,
    "2017-12-25-04-49-07-142I2_1305_0.Png": 0.484375,
    "2017-12-25-04-49-07-142I2_1305_128.Png": 0.137939453125,
    "2017-12-25-04-49-07-142I2_1433_0.Png": 0.271240234375,
    "2017-12-30-05-00-56-084I2_1031_0.Png": 0.387939453125,
    "2017-12-30-05-00-56-084I2_1159_0.Png": 0.5634765625,
    "2017-12-30-05-00-56-084I2_1159_128.Png": 0.185302734375,
    "2017-12-30-05-00-56-084I2_1287_0.Png": 0.596435546875,
    "2017-12-30-05-00-56-084I2_1287_128.Png": 0.290283203125,
    "2017-12-30-05-00-56-084I2_1415_0.Png": 0.4736328125,
    "2018-01-04-05-12-41-092I2_1043_0.Png": 0.277587890625,
    "2018-01-04-05-12-41-092I2_1171_0.Png": 0.309814453125,
    "2018-01-04-05-12-41-092I2_1171_128.Png": 0.25341796875,
    "2018-01-04-05-12-41-092I2_1299_0.Png": 0.60546875,
    "2018-01-04-05-12-41-092I2_1299_128.Png": 0.33837890625,
    "2018-01-04-05-12-41-092I2_1427_0.Png": 0.51220703125,
    "2018-01-09-06-24-46-280I2_1043_0.Png": 0.212158203125,
    "2018-01-09-06-24-46-280I2_1171_0.Png": 0.41650390625,
    "2018-01-09-06-24-46-280I2_1171_128.Png": 0.10205078125,
    "2018-01-09-06-24-46-280I2_1299_0.Png": 0.44140625,
    "2018-01-09-06-24-46-280I2_1299_128.Png": 0.12353515625,
    "2018-01-09-06-24-46-280I2_1427_0.Png": 0.203369140625,
    "2018-02-02-03-35-48-737I1_869_0.Png": 0.211669921875,
    "2018-02-02-03-35-48-737I1_997_0.Png": 0.373291015625,
    "2018-02-06-02-44-38-423I1_867_0.Png": 0.146728515625,
    "2018-02-06-02-44-38-423I1_995_0.Png": 0.316162109375,
    "2018-02-10-13-54-26-368I1_1021_0.Png": 0.451416015625,
    "2018-02-10-13-54-26-368I1_893_0.Png": 0.245361328125,
    "2018-02-17-22-10-34-297I1_1043_0.Png": 0.388427734375,
    "2018-02-17-22-10-34-297I1_915_0.Png": 0.231689453125,
    "2018-02-27-04-17-43-624I1_1039_0.Png": 0.43408203125,
    "2018-02-27-04-17-43-624I1_1039_128.Png": 0.894775390625,
    "2018-02-27-04-17-43-624I1_1039_256.Png": 0.9404296875,
    "2018-02-27-04-17-43-624I1_1039_384.Png": 0.85693359375,
    "2018-02-27-04-17-43-624I1_1039_512.Png": 0.949462890625,
    "2018-02-27-04-17-43-624I1_1039_640.Png": 0.630859375,
    "2018-02-27-04-17-43-624I1_1167_0.Png": 0.22314453125,
    "2018-02-27-04-17-43-624I1_1167_128.Png": 0.768798828125,
    "2018-02-27-04-17-43-624I1_1167_256.Png": 0.666015625,
    "2018-02-27-04-17-43-624I1_1167_384.Png": 0.3310546875,
    "2018-02-27-04-17-43-624I1_1167_512.Png": 0.171630859375,
    "2018-02-27-04-17-43-624I1_1167_640.Png": 0.167724609375,
    "2018-02-27-04-17-43-624I1_1295_128.Png": 0.27294921875,
    "2018-02-27-04-17-43-624I1_655_384.Png": 0.44091796875,
    "2018-02-27-04-17-43-624I1_655_512.Png": 0.326416015625,
    "2018-02-27-04-17-43-624I1_783_128.Png": 0.282958984375,
    "2018-02-27-04-17-43-624I1_783_256.Png": 0.624755859375,
    "2018-02-27-04-17-43-624I1_783_384.Png": 0.818359375,
    "2018-02-27-04-17-43-624I1_783_512.Png": 0.974365234375,
    "2018-02-27-04-17-43-624I1_783_640.Png": 0.489013671875,
    "2018-02-27-04-17-43-624I1_911_128.Png": 0.721923828125,
    "2018-02-27-04-17-43-624I1_911_256.Png": 0.934814453125,
    "2018-02-27-04-17-43-624I1_911_384.Png": 0.939453125,
    "2018-02-27-04-17-43-624I1_911_512.Png": 1.0,
    "2018-02-27-04-17-43-624I1_911_640.Png": 0.737060546875,
    "2018-03-02-21-19-48-209I1_1039_0.Png": 0.563232421875,
    "2018-03-02-21-19-48-209I1_1039_128.Png": 0.9970703125,
    "2018-03-02-21-19-48-209I1_1039_256.Png": 1.0,
    "2018-03-02-21-19-48-209I1_1039_384.Png": 0.976806640625,
    "2018-03-02-21-19-48-209I1_1039_512.Png": 1.0,
    "2018-03-02-21-19-48-209I1_1039_640.Png": 0.812255859375,
    "2018-03-02-21-19-48-209I1_1167_0.Png": 0.304931640625,
    "2018-03-02-21-19-48-209I1_1167_128.Png": 0.9873046875,
    "2018-03-02-21-19-48-209I1_1167_256.Png": 0.9521484375,
    "2018-03-02-21-19-48-209I1_1167_384.Png": 0.3837890625,
    "2018-03-02-21-19-48-209I1_1167_512.Png": 0.15234375,
    "2018-03-02-21-19-48-209I1_1167_640.Png": 0.164306640625,
    "2018-03-02-21-19-48-209I1_1295_128.Png": 0.5634765625,
    "2018-03-02-21-19-48-209I1_1295_256.Png": 0.15625,
    "2018-03-02-21-19-48-209I1_655_384.Png": 0.5595703125,
    "2018-03-02-21-19-48-209I1_655_512.Png": 0.348876953125,
    "2018-03-02-21-19-48-209I1_783_128.Png": 0.312255859375,
    "2018-03-02-21-19-48-209I1_783_256.Png": 0.645751953125,
    "2018-03-02-21-19-48-209I1_783_384.Png": 0.902587890625,
    "2018-03-02-21-19-48-209I1_783_512.Png": 0.978271484375,
    "2018-03-02-21-19-48-209I1_783_640.Png": 0.55615234375,
    "2018-03-02-21-19-48-209I1_911_128.Png": 0.863525390625,
    "2018-03-02-21-19-48-209I1_911_256.Png": 0.99951171875,
    "2018-03-02-21-19-48-209I1_911_384.Png": 0.97119140625,
    "2018-03-02-21-19-48-209I1_911_512.Png": 1.0,
    "2018-03-02-21-19-48-209I1_911_640.Png": 0.986083984375,
    "2018-03-02-21-19-48-209I1_911_768.Png": 0.170654296875,
    "2018-03-05-10-17-42-523I1_1041_0.Png": 0.450439453125,
    "2018-03-05-10-17-42-523I1_1041_128.Png": 0.879150390625,
    "2018-03-05-10-17-42-523I1_1041_256.Png": 0.948486328125,
    "2018-03-05-10-17-42-523I1_1041_384.Png": 0.77490234375,
    "2018-03-05-10-17-42-523I1_1041_512.Png": 0.9306640625,
    "2018-03-05-10-17-42-523I1_1041_640.Png": 0.584228515625,
    "2018-03-05-10-17-42-523I1_1169_0.Png": 0.286376953125,
    "2018-03-05-10-17-42-523I1_1169_128.Png": 0.871337890625,
    "2018-03-05-10-17-42-523I1_1169_256.Png": 0.924072265625,
    "2018-03-05-10-17-42-523I1_1169_384.Png": 0.316650390625,
    "2018-03-05-10-17-42-523I1_1169_512.Png": 0.1337890625,
    "2018-03-05-10-17-42-523I1_1169_640.Png": 0.134521484375,
    "2018-03-05-10-17-42-523I1_1297_128.Png": 0.54052734375,
    "2018-03-05-10-17-42-523I1_1297_256.Png": 0.158935546875,
    "2018-03-05-10-17-42-523I1_657_384.Png": 0.461181640625,
    "2018-03-05-10-17-42-523I1_657_512.Png": 0.351318359375,
    "2018-03-05-10-17-42-523I1_785_128.Png": 0.30419921875,
    "2018-03-05-10-17-42-523I1_785_256.Png": 0.63037109375,
    "2018-03-05-10-17-42-523I1_785_384.Png": 0.8271484375,
    "2018-03-05-10-17-42-523I1_785_512.Png": 0.980712890625,
    "2018-03-05-10-17-42-523I1_785_640.Png": 0.502685546875,
    "2018-03-05-10-17-42-523I1_913_128.Png": 0.79443359375,
    "2018-03-05-10-17-42-523I1_913_256.Png": 0.96142578125,
    "2018-03-05-10-17-42-523I1_913_384.Png": 0.9169921875,
    "2018-03-05-10-17-42-523I1_913_512.Png": 1.0,
    "2018-03-05-10-17-42-523I1_913_640.Png": 0.70556640625,
    "2018-03-19-00-00-41-791I1_1053_0.Png": 0.9375,
    "2018-03-19-00-00-41-791I1_1053_128.Png": 0.940185546875,
    "2018-03-19-00-00-41-791I1_1053_256.Png": 0.896240234375,
    "2018-03-19-00-00-41-791I1_1053_384.Png": 0.974365234375,
    "2018-03-19-00-00-41-791I1_1053_512.Png": 0.39990234375,
    "2018-03-19-00-00-41-791I1_1181_0.Png": 0.935791015625,
    "2018-03-19-00-00-41-791I1_1181_128.Png": 0.67529296875,
    "2018-03-19-00-00-41-791I1_1181_256.Png": 0.2978515625,
    "2018-03-19-00-00-41-791I1_1181_384.Png": 0.245361328125,
    "2018-03-19-00-00-41-791I1_1309_0.Png": 0.442626953125,
    "2018-03-19-00-00-41-791I1_669_128.Png": 0.42138671875,
    "2018-03-19-00-00-41-791I1_669_256.Png": 0.4951171875,
    "2018-03-19-00-00-41-791I1_669_384.Png": 0.228271484375,
    "2018-03-19-00-00-41-791I1_797_0.Png": 0.695068359375,
    "2018-03-19-00-00-41-791I1_797_128.Png": 0.74951171875,
    "2018-03-19-00-00-41-791I1_797_256.Png": 0.9970703125,
    "2018-03-19-00-00-41-791I1_797_384.Png": 0.883544921875,
    "2018-03-19-00-00-41-791I1_797_512.Png": 0.2265625,
    "2018-03-19-00-00-41-791I1_925_0.Png": 0.9345703125,
    "2018-03-19-00-00-41-791I1_925_128.Png": 0.966796875,
    "2018-03-19-00-00-41-791I1_925_256.Png": 0.998291015625,
    "2018-03-19-00-00-41-791I1_925_384.Png": 0.98974609375,
    "2018-03-19-00-00-41-791I1_925_512.Png": 0.6669921875,
    "2018-03-21-02-00-43-910I1_1069_0.Png": 0.841796875,
    "2018-03-21-02-00-43-910I1_1069_128.Png": 0.748046875,
    "2018-03-21-02-00-43-910I1_1069_256.Png": 0.859130859375,
    "2018-03-21-02-00-43-910I1_1069_384.Png": 0.810546875,
    "2018-03-21-02-00-43-910I1_1069_512.Png": 0.200439453125,
    "2018-03-21-02-00-43-910I1_1197_0.Png": 0.38671875,
    "2018-03-21-02-00-43-910I1_1197_128.Png": 0.506591796875,
    "2018-03-21-02-00-43-910I1_1197_256.Png": 0.1259765625,
    "2018-03-21-02-00-43-910I1_1325_0.Png": 0.346923828125,
    "2018-03-21-02-00-43-910I1_685_128.Png": 0.400146484375,
    "2018-03-21-02-00-43-910I1_685_256.Png": 0.426025390625,
    "2018-03-21-02-00-43-910I1_685_384.Png": 0.25732421875,
    "2018-03-21-02-00-43-910I1_813_0.Png": 0.6474609375,
    "2018-03-21-02-00-43-910I1_813_128.Png": 0.6640625,
    "2018-03-21-02-00-43-910I1_813_256.Png": 0.955810546875,
    "2018-03-21-02-00-43-910I1_813_384.Png": 0.778076171875,
    "2018-03-21-02-00-43-910I1_813_512.Png": 0.1357421875,
    "2018-03-21-02-00-43-910I1_941_0.Png": 0.822021484375,
    "2018-03-21-02-00-43-910I1_941_128.Png": 0.80224609375,
    "2018-03-21-02-00-43-910I1_941_256.Png": 0.896728515625,
    "2018-03-21-02-00-43-910I1_941_384.Png": 0.864501953125,
    "2018-03-21-02-00-43-910I1_941_512.Png": 0.3740234375,
    "2018-03-24-10-50-07-885I1_1057_0.Png": 0.946533203125,
    "2018-03-24-10-50-07-885I1_1057_128.Png": 1.0,
    "2018-03-24-10-50-07-885I1_1057_256.Png": 1.0,
    "2018-03-24-10-50-07-885I1_1057_384.Png": 1.0,
    "2018-03-24-10-50-07-885I1_1057_512.Png": 1.0,
    "2018-03-24-10-50-07-885I1_1057_640.Png": 0.494384765625,
    "2018-03-24-10-50-07-885I1_1185_0.Png": 0.790771484375,
    "2018-03-24-10-50-07-885I1_1185_128.Png": 1.0,
    "2018-03-24-10-50-07-885I1_1185_256.Png": 0.75927734375,
    "2018-03-24-10-50-07-885I1_1185_384.Png": 0.1611328125,
    "2018-03-24-10-50-07-885I1_1185_512.Png": 0.3056640625,
    "2018-03-24-10-50-07-885I1_1313_0.Png": 0.27685546875,
    "2018-03-24-10-50-07-885I1_1313_128.Png": 0.6181640625,
    "2018-03-24-10-50-07-885I1_673_256.Png": 0.359619140625,
    "2018-03-24-10-50-07-885I1_673_384.Png": 0.6376953125,
    "2018-03-24-10-50-07-885I1_673_512.Png": 0.3701171875,
    "2018-03-24-10-50-07-885I1_801_0.Png": 0.2333984375,
    "2018-03-24-10-50-07-885I1_801_128.Png": 0.822509765625,
    "2018-03-24-10-50-07-885I1_801_256.Png": 0.823974609375,
    "2018-03-24-10-50-07-885I1_801_384.Png": 1.0,
    "2018-03-24-10-50-07-885I1_801_512.Png": 1.0,
    "2018-03-24-10-50-07-885I1_801_640.Png": 0.4521484375,
    "2018-03-24-10-50-07-885I1_929_0.Png": 0.56298828125,
    "2018-03-24-10-50-07-885I1_929_128.Png": 1.0,
    "2018-03-24-10-50-07-885I1_929_256.Png": 1.0,
    "2018-03-24-10-50-07-885I1_929_384.Png": 1.0,
    "2018-03-24-10-50-07-885I1_929_512.Png": 1.0,
    "2018-03-24-10-50-07-885I1_929_640.Png": 0.805419921875,
    "2018-03-31-01-50-10-547I1_1051_0.Png": 0.662109375,
    "2018-03-31-01-50-10-547I1_1051_128.Png": 0.86962890625,
    "2018-03-31-01-50-10-547I1_1051_256.Png": 0.813720703125,
    "2018-03-31-01-50-10-547I1_1051_384.Png": 0.92431640625,
    "2018-03-31-01-50-10-547I1_1051_512.Png": 0.910888671875,
    "2018-03-31-01-50-10-547I1_1051_640.Png": 0.270263671875,
    "2018-03-31-01-50-10-547I1_1179_0.Png": 0.63330078125,
    "2018-03-31-01-50-10-547I1_1179_128.Png": 0.91015625,
    "2018-03-31-01-50-10-547I1_1179_256.Png": 0.659423828125,
    "2018-03-31-01-50-10-547I1_1179_384.Png": 0.22119140625,
    "2018-03-31-01-50-10-547I1_1179_512.Png": 0.140869140625,
    "2018-03-31-01-50-10-547I1_1307_0.Png": 0.213134765625,
    "2018-03-31-01-50-10-547I1_1307_128.Png": 0.50244140625,
    "2018-03-31-01-50-10-547I1_667_256.Png": 0.163330078125,
    "2018-03-31-01-50-10-547I1_667_384.Png": 0.426513671875,
    "2018-03-31-01-50-10-547I1_667_512.Png": 0.18212890625,
    "2018-03-31-01-50-10-547I1_795_128.Png": 0.472412109375,
    "2018-03-31-01-50-10-547I1_795_256.Png": 0.540771484375,
    "2018-03-31-01-50-10-547I1_795_384.Png": 0.959716796875,
    "2018-03-31-01-50-10-547I1_795_512.Png": 0.84814453125,
    "2018-03-31-01-50-10-547I1_795_640.Png": 0.188232421875,
    "2018-03-31-01-50-10-547I1_923_0.Png": 0.30078125,
    "2018-03-31-01-50-10-547I1_923_128.Png": 0.81494140625,
    "2018-03-31-01-50-10-547I1_923_256.Png": 0.8759765625,
    "2018-03-31-01-50-10-547I1_923_384.Png": 0.98681640625,
    "2018-03-31-01-50-10-547I1_923_512.Png": 0.939453125,
    "2018-03-31-01-50-10-547I1_923_640.Png": 0.413818359375,
    "2018-04-05-07-10-27-329I1_1051_0.Png": 0.953125,
    "2018-04-05-07-10-27-329I1_1051_128.Png": 1.0,
    "2018-04-05-07-10-27-329I1_1051_256.Png": 1.0,
    "2018-04-05-07-10-27-329I1_1051_384.Png": 1.0,
    "2018-04-05-07-10-27-329I1_1051_512.Png": 1.0,
    "2018-04-05-07-10-27-329I1_1051_640.Png": 0.545166015625,
    "2018-04-05-07-10-27-329I1_1179_0.Png": 0.839599609375,
    "2018-04-05-07-10-27-329I1_1179_128.Png": 1.0,
    "2018-04-05-07-10-27-329I1_1179_256.Png": 0.799072265625,
    "2018-04-05-07-10-27-329I1_1179_384.Png": 0.291015625,
    "2018-04-05-07-10-27-329I1_1179_512.Png": 0.2119140625,
    "2018-04-05-07-10-27-329I1_1179_640.Png": 0.11572265625,
    "2018-04-05-07-10-27-329I1_1307_0.Png": 0.3154296875,
    "2018-04-05-07-10-27-329I1_1307_128.Png": 0.6015625,
    "2018-04-05-07-10-27-329I1_667_256.Png": 0.27783203125,
    "2018-04-05-07-10-27-329I1_667_384.Png": 0.5625,
    "2018-04-05-07-10-27-329I1_667_512.Png": 0.263427734375,
    "2018-04-05-07-10-27-329I1_795_0.Png": 0.1923828125,
    "2018-04-05-07-10-27-329I1_795_128.Png": 0.776611328125,
    "2018-04-05-07-10-27-329I1_795_256.Png": 0.814697265625,
    "2018-04-05-07-10-27-329I1_795_384.Png": 1.0,
    "2018-04-05-07-10-27-329I1_795_512.Png": 0.941650390625,
    "2018-04-05-07-10-27-329I1_795_640.Png": 0.406005859375,
    "2018-04-05-07-10-27-329I1_923_0.Png": 0.568603515625,
    "2018-04-05-07-10-27-329I1_923_128.Png": 1.0,
    "2018-04-05-07-10-27-329I1_923_256.Png": 0.993408203125,
    "2018-04-05-07-10-27-329I1_923_384.Png": 1.0,
    "2018-04-05-07-10-27-329I1_923_512.Png": 1.0,
    "2018-04-05-07-10-27-329I1_923_640.Png": 0.80029296875,
    "2018-04-08-16-10-22-894I1_1057_0.Png": 0.693603515625,
    "2018-04-08-16-10-22-894I1_1057_128.Png": 0.89306640625,
    "2018-04-08-16-10-22-894I1_1057_256.Png": 0.83154296875,
    "2018-04-08-16-10-22-894I1_1057_384.Png": 0.888427734375,
    "2018-04-08-16-10-22-894I1_1057_512.Png": 0.919189453125,
    "2018-04-08-16-10-22-894I1_1057_640.Png": 0.2666015625,
    "2018-04-08-16-10-22-894I1_1185_0.Png": 0.60693359375,
    "2018-04-08-16-10-22-894I1_1185_128.Png": 0.8955078125,
    "2018-04-08-16-10-22-894I1_1185_256.Png": 0.6630859375,
    "2018-04-08-16-10-22-894I1_1185_384.Png": 0.172119140625,
    "2018-04-08-16-10-22-894I1_1185_512.Png": 0.110595703125,
    "2018-04-08-16-10-22-894I1_1313_0.Png": 0.184326171875,
    "2018-04-08-16-10-22-894I1_1313_128.Png": 0.52587890625,
    "2018-04-08-16-10-22-894I1_673_256.Png": 0.166748046875,
    "2018-04-08-16-10-22-894I1_673_384.Png": 0.43212890625,
    "2018-04-08-16-10-22-894I1_673_512.Png": 0.225341796875,
    "2018-04-08-16-10-22-894I1_801_128.Png": 0.49609375,
    "2018-04-08-16-10-22-894I1_801_256.Png": 0.58544921875,
    "2018-04-08-16-10-22-894I1_801_384.Png": 0.9658203125,
    "2018-04-08-16-10-22-894I1_801_512.Png": 0.869140625,
    "2018-04-08-16-10-22-894I1_801_640.Png": 0.19580078125,
    "2018-04-08-16-10-22-894I1_929_0.Png": 0.31298828125,
    "2018-04-08-16-10-22-894I1_929_128.Png": 0.83642578125,
    "2018-04-08-16-10-22-894I1_929_256.Png": 0.9091796875,
    "2018-04-08-16-10-22-894I1_929_384.Png": 0.98876953125,
    "2018-04-08-16-10-22-894I1_929_512.Png": 0.949951171875,
    "2018-04-08-16-10-22-894I1_929_640.Png": 0.40478515625,
    "2018-04-11-12-08-26-219I1_1053_0.Png": 0.711669921875,
    "2018-04-11-12-08-26-219I1_1053_128.Png": 0.89208984375,
    "2018-04-11-12-08-26-219I1_1053_256.Png": 0.8232421875,
    "2018-04-11-12-08-26-219I1_1053_384.Png": 0.9208984375,
    "2018-04-11-12-08-26-219I1_1053_512.Png": 0.974609375,
    "2018-04-11-12-08-26-219I1_1053_640.Png": 0.454833984375,
    "2018-04-11-12-08-26-219I1_1181_0.Png": 0.65576171875,
    "2018-04-11-12-08-26-219I1_1181_128.Png": 0.92724609375,
    "2018-04-11-12-08-26-219I1_1181_256.Png": 0.72900390625,
    "2018-04-11-12-08-26-219I1_1181_384.Png": 0.2119140625,
    "2018-04-11-12-08-26-219I1_1181_512.Png": 0.177734375,
    "2018-04-11-12-08-26-219I1_1309_0.Png": 0.216552734375,
    "2018-04-11-12-08-26-219I1_1309_128.Png": 0.54296875,
    "2018-04-11-12-08-26-219I1_669_256.Png": 0.184814453125,
    "2018-04-11-12-08-26-219I1_669_384.Png": 0.4521484375,
    "2018-04-11-12-08-26-219I1_669_512.Png": 0.1962890625,
    "2018-04-11-12-08-26-219I1_797_128.Png": 0.48583984375,
    "2018-04-11-12-08-26-219I1_797_256.Png": 0.59326171875,
    "2018-04-11-12-08-26-219I1_797_384.Png": 1.0,
    "2018-04-11-12-08-26-219I1_797_512.Png": 0.93994140625,
    "2018-04-11-12-08-26-219I1_797_640.Png": 0.27197265625,
    "2018-04-11-12-08-26-219I1_925_0.Png": 0.3046875,
    "2018-04-11-12-08-26-219I1_925_128.Png": 0.876220703125,
    "2018-04-11-12-08-26-219I1_925_256.Png": 0.90771484375,
    "2018-04-11-12-08-26-219I1_925_384.Png": 1.0,
    "2018-04-11-12-08-26-219I1_925_512.Png": 0.98486328125,
    "2018-04-11-12-08-26-219I1_925_640.Png": 0.73583984375,
    "2018-04-12-17-10-27-682I1_1061_0.Png": 0.97314453125,
    "2018-04-12-17-10-27-682I1_1061_128.Png": 1.0,
    "2018-04-12-17-10-27-682I1_1061_256.Png": 1.0,
    "2018-04-12-17-10-27-682I1_1061_384.Png": 1.0,
    "2018-04-12-17-10-27-682I1_1061_512.Png": 1.0,
    "2018-04-12-17-10-27-682I1_1061_640.Png": 0.528076171875,
    "2018-04-12-17-10-27-682I1_1189_0.Png": 0.87451171875,
    "2018-04-12-17-10-27-682I1_1189_128.Png": 1.0,
    "2018-04-12-17-10-27-682I1_1189_256.Png": 0.787109375,
    "2018-04-12-17-10-27-682I1_1189_384.Png": 0.2568359375,
    "2018-04-12-17-10-27-682I1_1189_512.Png": 0.2373046875,
    "2018-04-12-17-10-27-682I1_1189_640.Png": 0.11474609375,
    "2018-04-12-17-10-27-682I1_1317_0.Png": 0.31201171875,
    "2018-04-12-17-10-27-682I1_1317_128.Png": 0.7373046875,
    "2018-04-12-17-10-27-682I1_677_256.Png": 0.316650390625,
    "2018-04-12-17-10-27-682I1_677_384.Png": 0.6298828125,
    "2018-04-12-17-10-27-682I1_677_512.Png": 0.25634765625,
    "2018-04-12-17-10-27-682I1_805_0.Png": 0.249267578125,
    "2018-04-12-17-10-27-682I1_805_128.Png": 0.863037109375,
    "2018-04-12-17-10-27-682I1_805_256.Png": 0.879638671875,
    "2018-04-12-17-10-27-682I1_805_384.Png": 1.0,
    "2018-04-12-17-10-27-682I1_805_512.Png": 0.97119140625,
    "2018-04-12-17-10-27-682I1_805_640.Png": 0.4345703125,
    "2018-04-12-17-10-27-682I1_933_0.Png": 0.620361328125,
    "2018-04-12-17-10-27-682I1_933_128.Png": 1.0,
    "2018-04-12-17-10-27-682I1_933_256.Png": 1.0,
    "2018-04-12-17-10-27-682I1_933_384.Png": 1.0,
    "2018-04-12-17-10-27-682I1_933_512.Png": 1.0,
    "2018-04-12-17-10-27-682I1_933_640.Png": 0.802001953125,
    "2018-05-01-13-09-04-221I1_1061_0.Png": 0.91796875,
    "2018-05-01-13-09-04-221I1_1061_128.Png": 1.0,
    "2018-05-01-13-09-04-221I1_1061_256.Png": 1.0,
    "2018-05-01-13-09-04-221I1_1061_384.Png": 1.0,
    "2018-05-01-13-09-04-221I1_1061_512.Png": 1.0,
    "2018-05-01-13-09-04-221I1_1061_640.Png": 0.582275390625,
    "2018-05-01-13-09-04-221I1_1189_0.Png": 0.82080078125,
    "2018-05-01-13-09-04-221I1_1189_128.Png": 1.0,
    "2018-05-01-13-09-04-221I1_1189_256.Png": 0.798583984375,
    "2018-05-01-13-09-04-221I1_1189_384.Png": 0.2763671875,
    "2018-05-01-13-09-04-221I1_1189_512.Png": 0.208984375,
    "2018-05-01-13-09-04-221I1_1317_0.Png": 0.275146484375,
    "2018-05-01-13-09-04-221I1_1317_128.Png": 0.6123046875,
    "2018-05-01-13-09-04-221I1_677_256.Png": 0.26123046875,
    "2018-05-01-13-09-04-221I1_677_384.Png": 0.529296875,
    "2018-05-01-13-09-04-221I1_677_512.Png": 0.210205078125,
    "2018-05-01-13-09-04-221I1_805_0.Png": 0.16064453125,
    "2018-05-01-13-09-04-221I1_805_128.Png": 0.734619140625,
    "2018-05-01-13-09-04-221I1_805_256.Png": 0.78955078125,
    "2018-05-01-13-09-04-221I1_805_384.Png": 1.0,
    "2018-05-01-13-09-04-221I1_805_512.Png": 0.992919921875,
    "2018-05-01-13-09-04-221I1_805_640.Png": 0.367431640625,
    "2018-05-01-13-09-04-221I1_933_0.Png": 0.492431640625,
    "2018-05-01-13-09-04-221I1_933_128.Png": 1.0,
    "2018-05-01-13-09-04-221I1_933_256.Png": 1.0,
    "2018-05-01-13-09-04-221I1_933_384.Png": 1.0,
    "2018-05-01-13-09-04-221I1_933_512.Png": 1.0,
    "2018-05-01-13-09-04-221I1_933_640.Png": 0.795166015625,
    "2018-05-02-10-11-05-288I1_1057_0.Png": 0.92822265625,
    "2018-05-02-10-11-05-288I1_1057_128.Png": 1.0,
    "2018-05-02-10-11-05-288I1_1057_256.Png": 0.95458984375,
    "2018-05-02-10-11-05-288I1_1057_384.Png": 0.98828125,
    "2018-05-02-10-11-05-288I1_1057_512.Png": 1.0,
    "2018-05-02-10-11-05-288I1_1057_640.Png": 0.559326171875,
    "2018-05-02-10-11-05-288I1_1185_0.Png": 0.82373046875,
    "2018-05-02-10-11-05-288I1_1185_128.Png": 1.0,
    "2018-05-02-10-11-05-288I1_1185_256.Png": 0.846435546875,
    "2018-05-02-10-11-05-288I1_1185_384.Png": 0.3046875,
    "2018-05-02-10-11-05-288I1_1185_512.Png": 0.2080078125,
    "2018-05-02-10-11-05-288I1_1313_0.Png": 0.323974609375,
    "2018-05-02-10-11-05-288I1_1313_128.Png": 0.552734375,
    "2018-05-02-10-11-05-288I1_673_256.Png": 0.33203125,
    "2018-05-02-10-11-05-288I1_673_384.Png": 0.5263671875,
    "2018-05-02-10-11-05-288I1_673_512.Png": 0.1923828125,
    "2018-05-02-10-11-05-288I1_801_0.Png": 0.1953125,
    "2018-05-02-10-11-05-288I1_801_128.Png": 0.808349609375,
    "2018-05-02-10-11-05-288I1_801_256.Png": 0.8701171875,
    "2018-05-02-10-11-05-288I1_801_384.Png": 1.0,
    "2018-05-02-10-11-05-288I1_801_512.Png": 0.9892578125,
    "2018-05-02-10-11-05-288I1_801_640.Png": 0.409912109375,
    "2018-05-02-10-11-05-288I1_929_0.Png": 0.588134765625,
    "2018-05-02-10-11-05-288I1_929_128.Png": 1.0,
    "2018-05-02-10-11-05-288I1_929_256.Png": 0.99560546875,
    "2018-05-02-10-11-05-288I1_929_384.Png": 1.0,
    "2018-05-02-10-11-05-288I1_929_512.Png": 1.0,
    "2018-05-02-10-11-05-288I1_929_640.Png": 0.81689453125,
    "2018-05-07-06-43-47-612I1_1077_0.Png": 0.96875,
    "2018-05-07-06-43-47-612I1_1077_128.Png": 1.0,
    "2018-05-07-06-43-47-612I1_1077_256.Png": 0.964111328125,
    "2018-05-07-06-43-47-612I1_1077_384.Png": 1.0,
    "2018-05-07-06-43-47-612I1_1077_512.Png": 0.612060546875,
    "2018-05-07-06-43-47-612I1_1205_0.Png": 0.96875,
    "2018-05-07-06-43-47-612I1_1205_128.Png": 0.857666015625,
    "2018-05-07-06-43-47-612I1_1205_256.Png": 0.191162109375,
    "2018-05-07-06-43-47-612I1_1205_384.Png": 0.3046875,
    "2018-05-07-06-43-47-612I1_1205_512.Png": 0.11962890625,
    "2018-05-07-06-43-47-612I1_1333_0.Png": 0.643798828125,
    "2018-05-07-06-43-47-612I1_693_128.Png": 0.249267578125,
    "2018-05-07-06-43-47-612I1_693_256.Png": 0.60546875,
    "2018-05-07-06-43-47-612I1_693_384.Png": 0.3447265625,
    "2018-05-07-06-43-47-612I1_821_0.Png": 0.602783203125,
    "2018-05-07-06-43-47-612I1_821_128.Png": 0.714599609375,
    "2018-05-07-06-43-47-612I1_821_256.Png": 1.0,
    "2018-05-07-06-43-47-612I1_821_384.Png": 1.0,
    "2018-05-07-06-43-47-612I1_821_512.Png": 0.583740234375,
    "2018-05-07-06-43-47-612I1_949_0.Png": 0.95263671875,
    "2018-05-07-06-43-47-612I1_949_128.Png": 0.9970703125,
    "2018-05-07-06-43-47-612I1_949_256.Png": 1.0,
    "2018-05-07-06-43-47-612I1_949_384.Png": 1.0,
    "2018-05-07-06-43-47-612I1_949_512.Png": 0.95361328125,
    "2018-05-10-04-45-51-043I1_1075_0.Png": 0.96875,
    "2018-05-10-04-45-51-043I1_1075_128.Png": 0.9599609375,
    "2018-05-10-04-45-51-043I1_1075_256.Png": 0.9765625,
    "2018-05-10-04-45-51-043I1_1075_384.Png": 0.995849609375,
    "2018-05-10-04-45-51-043I1_1075_512.Png": 0.73681640625,
    "2018-05-10-04-45-51-043I1_1203_0.Png": 0.983154296875,
    "2018-05-10-04-45-51-043I1_1203_128.Png": 0.859130859375,
    "2018-05-10-04-45-51-043I1_1203_256.Png": 0.271484375,
    "2018-05-10-04-45-51-043I1_1203_384.Png": 0.176025390625,
    "2018-05-10-04-45-51-043I1_1203_512.Png": 0.18603515625,
    "2018-05-10-04-45-51-043I1_1331_0.Png": 0.775390625,
    "2018-05-10-04-45-51-043I1_691_128.Png": 0.364013671875,
    "2018-05-10-04-45-51-043I1_691_256.Png": 0.69921875,
    "2018-05-10-04-45-51-043I1_691_384.Png": 0.4970703125,
    "2018-05-10-04-45-51-043I1_819_0.Png": 0.8515625,
    "2018-05-10-04-45-51-043I1_819_128.Png": 0.87841796875,
    "2018-05-10-04-45-51-043I1_819_256.Png": 1.0,
    "2018-05-10-04-45-51-043I1_819_384.Png": 1.0,
    "2018-05-10-04-45-51-043I1_819_512.Png": 0.62939453125,
    "2018-05-10-04-45-51-043I1_947_0.Png": 0.96875,
    "2018-05-10-04-45-51-043I1_947_128.Png": 0.998779296875,
    "2018-05-10-04-45-51-043I1_947_256.Png": 1.0,
    "2018-05-10-04-45-51-043I1_947_384.Png": 1.0,
    "2018-05-10-04-45-51-043I1_947_512.Png": 0.9755859375,
    "2018-05-23-07-43-53-253I1_1077_0.Png": 0.86474609375,
    "2018-05-23-07-43-53-253I1_1077_128.Png": 0.85888671875,
    "2018-05-23-07-43-53-253I1_1077_256.Png": 0.795654296875,
    "2018-05-23-07-43-53-253I1_1077_384.Png": 0.982421875,
    "2018-05-23-07-43-53-253I1_1077_512.Png": 0.314208984375,
    "2018-05-23-07-43-53-253I1_1205_0.Png": 0.87548828125,
    "2018-05-23-07-43-53-253I1_1205_128.Png": 0.8046875,
    "2018-05-23-07-43-53-253I1_1205_256.Png": 0.224609375,
    "2018-05-23-07-43-53-253I1_1205_384.Png": 0.1279296875,
    "2018-05-23-07-43-53-253I1_1333_0.Png": 0.624267578125,
    "2018-05-23-07-43-53-253I1_693_128.Png": 0.149658203125,
    "2018-05-23-07-43-53-253I1_693_256.Png": 0.58203125,
    "2018-05-23-07-43-53-253I1_693_384.Png": 0.338134765625,
    "2018-05-23-07-43-53-253I1_821_0.Png": 0.544921875,
    "2018-05-23-07-43-53-253I1_821_128.Png": 0.56298828125,
    "2018-05-23-07-43-53-253I1_821_256.Png": 0.966796875,
    "2018-05-23-07-43-53-253I1_821_384.Png": 0.980224609375,
    "2018-05-23-07-43-53-253I1_821_512.Png": 0.431884765625,
    "2018-05-23-07-43-53-253I1_949_0.Png": 0.907958984375,
    "2018-05-23-07-43-53-253I1_949_128.Png": 0.8984375,
    "2018-05-23-07-43-53-253I1_949_256.Png": 0.972900390625,
    "2018-05-23-07-43-53-253I1_949_384.Png": 1.0,
    "2018-05-23-07-43-53-253I1_949_512.Png": 0.438720703125,
    "2018-05-25-07-43-55-505I1_1069_0.Png": 0.9013671875,
    "2018-05-25-07-43-55-505I1_1069_128.Png": 0.94482421875,
    "2018-05-25-07-43-55-505I1_1069_256.Png": 0.82275390625,
    "2018-05-25-07-43-55-505I1_1069_384.Png": 0.99658203125,
    "2018-05-25-07-43-55-505I1_1069_512.Png": 0.53515625,
    "2018-05-25-07-43-55-505I1_1197_0.Png": 0.992431640625,
    "2018-05-25-07-43-55-505I1_1197_128.Png": 0.881591796875,
    "2018-05-25-07-43-55-505I1_1197_256.Png": 0.261474609375,
    "2018-05-25-07-43-55-505I1_1197_384.Png": 0.19482421875,
    "2018-05-25-07-43-55-505I1_1197_512.Png": 0.142333984375,
    "2018-05-25-07-43-55-505I1_1325_0.Png": 0.5595703125,
    "2018-05-25-07-43-55-505I1_685_128.Png": 0.15478515625,
    "2018-05-25-07-43-55-505I1_685_256.Png": 0.5439453125,
    "2018-05-25-07-43-55-505I1_685_384.Png": 0.29345703125,
    "2018-05-25-07-43-55-505I1_813_0.Png": 0.54248046875,
    "2018-05-25-07-43-55-505I1_813_128.Png": 0.614501953125,
    "2018-05-25-07-43-55-505I1_813_256.Png": 1.0,
    "2018-05-25-07-43-55-505I1_813_384.Png": 0.96728515625,
    "2018-05-25-07-43-55-505I1_813_512.Png": 0.438720703125,
    "2018-05-25-07-43-55-505I1_941_0.Png": 0.89404296875,
    "2018-05-25-07-43-55-505I1_941_128.Png": 0.930419921875,
    "2018-05-25-07-43-55-505I1_941_256.Png": 0.976318359375,
    "2018-05-25-07-43-55-505I1_941_384.Png": 1.0,
    "2018-05-25-07-43-55-505I1_941_512.Png": 0.721923828125,
    "2018-05-26-02-05-55-191I2_1043_1065.Png": 0.997314453125,
    "2018-05-26-02-05-55-191I2_1043_1193.Png": 0.439697265625,
    "2018-05-26-02-05-55-191I2_1043_553.Png": 0.101806640625,
    "2018-05-26-02-05-55-191I2_1043_681.Png": 0.767578125,
    "2018-05-26-02-05-55-191I2_1043_809.Png": 1.0,
    "2018-05-26-02-05-55-191I2_1043_937.Png": 0.984130859375,
    "2018-05-26-02-05-55-191I2_1171_1065.Png": 0.7841796875,
    "2018-05-26-02-05-55-191I2_1171_1193.Png": 0.13494873046875,
    "2018-05-26-02-05-55-191I2_1171_553.Png": 0.25408935546875,
    "2018-05-26-02-05-55-191I2_1171_681.Png": 0.84088134765625,
    "2018-05-26-02-05-55-191I2_1171_809.Png": 0.95587158203125,
    "2018-05-26-02-05-55-191I2_1171_937.Png": 0.6015625,
    "2018-05-26-02-05-55-191I2_1299_681.Png": 0.678955078125,
    "2018-05-26-02-05-55-191I2_1299_809.Png": 0.14764404296875,
    "2018-05-26-02-05-55-191I2_787_1065.Png": 0.267822265625,
    "2018-05-26-02-05-55-191I2_787_809.Png": 0.14404296875,
    "2018-05-26-02-05-55-191I2_787_937.Png": 0.7314453125,
    "2018-05-26-02-05-55-191I2_915_1065.Png": 0.969482421875,
    "2018-05-26-02-05-55-191I2_915_1193.Png": 0.32763671875,
    "2018-05-26-02-05-55-191I2_915_681.Png": 0.488037109375,
    "2018-05-26-02-05-55-191I2_915_809.Png": 0.848876953125,
    "2018-05-26-02-05-55-191I2_915_937.Png": 1.0,
    "2018-05-27-21-07-54-220I1_1077_0.Png": 0.96875,
    "2018-05-27-21-07-54-220I1_1077_128.Png": 0.972412109375,
    "2018-05-27-21-07-54-220I1_1077_256.Png": 1.0,
    "2018-05-27-21-07-54-220I1_1077_384.Png": 0.9765625,
    "2018-05-27-21-07-54-220I1_1077_512.Png": 0.712158203125,
    "2018-05-27-21-07-54-220I1_1205_0.Png": 0.96875,
    "2018-05-27-21-07-54-220I1_1205_128.Png": 0.9072265625,
    "2018-05-27-21-07-54-220I1_1205_256.Png": 0.30078125,
    "2018-05-27-21-07-54-220I1_1205_384.Png": 0.1708984375,
    "2018-05-27-21-07-54-220I1_1205_512.Png": 0.142333984375,
    "2018-05-27-21-07-54-220I1_1333_0.Png": 0.456298828125,
    "2018-05-27-21-07-54-220I1_693_128.Png": 0.281494140625,
    "2018-05-27-21-07-54-220I1_693_256.Png": 0.658203125,
    "2018-05-27-21-07-54-220I1_693_384.Png": 0.336181640625,
    "2018-05-27-21-07-54-220I1_821_0.Png": 0.6904296875,
    "2018-05-27-21-07-54-220I1_821_128.Png": 0.809814453125,
    "2018-05-27-21-07-54-220I1_821_256.Png": 1.0,
    "2018-05-27-21-07-54-220I1_821_384.Png": 0.970458984375,
    "2018-05-27-21-07-54-220I1_821_512.Png": 0.590576171875,
    "2018-05-27-21-07-54-220I1_949_0.Png": 0.96875,
    "2018-05-27-21-07-54-220I1_949_128.Png": 0.987060546875,
    "2018-05-27-21-07-54-220I1_949_256.Png": 1.0,
    "2018-05-27-21-07-54-220I1_949_384.Png": 1.0,
    "2018-05-27-21-07-54-220I1_949_512.Png": 0.98046875,
    "2018-06-05-07-34-50-393I1_1071_0.Png": 0.954345703125,
    "2018-06-05-07-34-50-393I1_1071_128.Png": 1.0,
    "2018-06-05-07-34-50-393I1_1071_256.Png": 0.87109375,
    "2018-06-05-07-34-50-393I1_1071_384.Png": 0.9951171875,
    "2018-06-05-07-34-50-393I1_1071_512.Png": 0.915771484375,
    "2018-06-05-07-34-50-393I1_1071_640.Png": 0.412109375,
    "2018-06-05-07-34-50-393I1_1199_0.Png": 0.888916015625,
    "2018-06-05-07-34-50-393I1_1199_128.Png": 1.0,
    "2018-06-05-07-34-50-393I1_1199_256.Png": 0.7529296875,
    "2018-06-05-07-34-50-393I1_1199_384.Png": 0.181640625,
    "2018-06-05-07-34-50-393I1_1199_512.Png": 0.146728515625,
    "2018-06-05-07-34-50-393I1_1327_0.Png": 0.40478515625,
    "2018-06-05-07-34-50-393I1_1327_128.Png": 0.6142578125,
    "2018-06-05-07-34-50-393I1_687_256.Png": 0.3291015625,
    "2018-06-05-07-34-50-393I1_687_384.Png": 0.634765625,
    "2018-06-05-07-34-50-393I1_687_512.Png": 0.246826171875,
    "2018-06-05-07-34-50-393I1_815_0.Png": 0.2109375,
    "2018-06-05-07-34-50-393I1_815_128.Png": 0.828125,
    "2018-06-05-07-34-50-393I1_815_256.Png": 0.849609375,
    "2018-06-05-07-34-50-393I1_815_384.Png": 1.0,
    "2018-06-05-07-34-50-393I1_815_512.Png": 0.906494140625,
    "2018-06-05-07-34-50-393I1_815_640.Png": 0.314208984375,
    "2018-06-05-07-34-50-393I1_943_0.Png": 0.5927734375,
    "2018-06-05-07-34-50-393I1_943_128.Png": 1.0,
    "2018-06-05-07-34-50-393I1_943_256.Png": 0.981689453125,
    "2018-06-05-07-34-50-393I1_943_384.Png": 1.0,
    "2018-06-05-07-34-50-393I1_943_512.Png": 1.0,
    "2018-06-05-07-34-50-393I1_943_640.Png": 0.67919921875,
    "2018-06-10-04-07-56-801I1_1065_0.Png": 0.509033203125,
    "2018-06-10-04-07-56-801I1_1065_128.Png": 0.96533203125,
    "2018-06-10-04-07-56-801I1_1065_256.Png": 0.97216796875,
    "2018-06-10-04-07-56-801I1_1065_384.Png": 0.75390625,
    "2018-06-10-04-07-56-801I1_1065_512.Png": 0.996826171875,
    "2018-06-10-04-07-56-801I1_1065_640.Png": 0.6005859375,
    "2018-06-10-04-07-56-801I1_1193_0.Png": 0.38525390625,
    "2018-06-10-04-07-56-801I1_1193_128.Png": 0.91259765625,
    "2018-06-10-04-07-56-801I1_1193_256.Png": 0.94091796875,
    "2018-06-10-04-07-56-801I1_1193_384.Png": 0.349609375,
    "2018-06-10-04-07-56-801I1_1193_512.Png": 0.161376953125,
    "2018-06-10-04-07-56-801I1_1193_640.Png": 0.116943359375,
    "2018-06-10-04-07-56-801I1_1321_128.Png": 0.614990234375,
    "2018-06-10-04-07-56-801I1_1321_256.Png": 0.17236328125,
    "2018-06-10-04-07-56-801I1_681_384.Png": 0.47802734375,
    "2018-06-10-04-07-56-801I1_681_512.Png": 0.283935546875,
    "2018-06-10-04-07-56-801I1_809_128.Png": 0.365234375,
    "2018-06-10-04-07-56-801I1_809_256.Png": 0.607177734375,
    "2018-06-10-04-07-56-801I1_809_384.Png": 0.9365234375,
    "2018-06-10-04-07-56-801I1_809_512.Png": 0.979736328125,
    "2018-06-10-04-07-56-801I1_809_640.Png": 0.536376953125,
    "2018-06-10-04-07-56-801I1_937_128.Png": 0.838134765625,
    "2018-06-10-04-07-56-801I1_937_256.Png": 0.947509765625,
    "2018-06-10-04-07-56-801I1_937_384.Png": 0.97802734375,
    "2018-06-10-04-07-56-801I1_937_512.Png": 1.0,
    "2018-06-10-04-07-56-801I1_937_640.Png": 0.734375,
    "2018-06-14-14-17-54-591_POS2_I1_1067_0.Png": 0.652099609375,
    "2018-06-14-14-17-54-591_POS2_I1_1067_128.Png": 0.91943359375,
    "2018-06-14-14-17-54-591_POS2_I1_1067_256.Png": 0.85009765625,
    "2018-06-14-14-17-54-591_POS2_I1_1067_384.Png": 0.868408203125,
    "2018-06-14-14-17-54-591_POS2_I1_1067_512.Png": 0.85791015625,
    "2018-06-14-14-17-54-591_POS2_I1_1067_640.Png": 0.517578125,
    "2018-06-14-14-17-54-591_POS2_I1_1195_0.Png": 0.70166015625,
    "2018-06-14-14-17-54-591_POS2_I1_1195_128.Png": 0.925537109375,
    "2018-06-14-14-17-54-591_POS2_I1_1195_256.Png": 0.809814453125,
    "2018-06-14-14-17-54-591_POS2_I1_1195_384.Png": 0.1962890625,
    "2018-06-14-14-17-54-591_POS2_I1_1195_512.Png": 0.145263671875,
    "2018-06-14-14-17-54-591_POS2_I1_1195_640.Png": 0.13330078125,
    "2018-06-14-14-17-54-591_POS2_I1_1323_0.Png": 0.253173828125,
    "2018-06-14-14-17-54-591_POS2_I1_1323_128.Png": 0.475341796875,
    "2018-06-14-14-17-54-591_POS2_I1_683_256.Png": 0.222412109375,
    "2018-06-14-14-17-54-591_POS2_I1_683_384.Png": 0.5224609375,
    "2018-06-14-14-17-54-591_POS2_I1_683_512.Png": 0.220947265625,
    "2018-06-14-14-17-54-591_POS2_I1_811_128.Png": 0.525390625,
    "2018-06-14-14-17-54-591_POS2_I1_811_256.Png": 0.66845703125,
    "2018-06-14-14-17-54-591_POS2_I1_811_384.Png": 0.976806640625,
    "2018-06-14-14-17-54-591_POS2_I1_811_512.Png": 0.773193359375,
    "2018-06-14-14-17-54-591_POS2_I1_811_640.Png": 0.36474609375,
    "2018-06-14-14-17-54-591_POS2_I1_939_0.Png": 0.34814453125,
    "2018-06-14-14-17-54-591_POS2_I1_939_128.Png": 0.9111328125,
    "2018-06-14-14-17-54-591_POS2_I1_939_256.Png": 0.91064453125,
    "2018-06-14-14-17-54-591_POS2_I1_939_384.Png": 0.96630859375,
    "2018-06-14-14-17-54-591_POS2_I1_939_512.Png": 0.942138671875,
    "2018-06-14-14-17-54-591_POS2_I1_939_640.Png": 0.6005859375
}
