# Supplementary material for: A data science approach for multi-sensor marine observatory data monitoring cold water corals (Paragorgia arborea) in two campaigns
Source: PLoS One. 2023 Jul 19;18(7):e0282723. doi: 10.1371/journal.pone.0282723 (PMC10355400; doi:10.1371/journal.pone.0282723)
Supplement: S3 Data — Class labels for patches, weights for patches computed from ground truth masks, imagewise ground truth polyp states, patch extraction regions, and region sizes. (XZ) [file pone.0282723.s017.xz › S3_Data/Gamma_2_blue/test-labels.json]

{
    "2018-12-11-12-00-46-532_POS2_I2_1075_1077.Png": 0,
    "2018-12-11-12-00-46-532_POS2_I2_1075_1205.Png": 0,
    "2018-12-11-12-00-46-532_POS2_I2_1075_1333.Png": 0,
    "2018-12-11-12-00-46-532_POS2_I2_1075_693.Png": 0,
    "2018-12-11-12-00-46-532_POS2_I2_1075_821.Png": 0,
    "2018-12-11-12-00-46-532_POS2_I2_1075_949.Png": 0,
    "2018-12-11-12-00-46-532_POS2_I2_1203_1077.Png": 0,
    "2018-12-11-12-00-46-532_POS2_I2_1203_1205.Png": 0,
    "2018-12-11-12-00-46-532_POS2_I2_1203_1333.Png": 0,
    "2018-12-11-12-00-46-532_POS2_I2_1203_693.Png": 0,
    "2018-12-11-12-00-46-532_POS2_I2_1203_821.Png": 0,
    "2018-12-11-12-00-46-532_POS2_I2_1203_949.Png": 0,
    "2018-12-11-12-00-46-532_POS2_I2_1331_821.Png": 0,
    "2018-12-11-12-00-46-532_POS2_I2_819_1077.Png": 0,
    "2018-12-11-12-00-46-532_POS2_I2_819_1205.Png": 0,
    "2018-12-11-12-00-46-532_POS2_I2_819_949.Png": 0,
    "2018-12-11-12-00-46-532_POS2_I2_947_1077.Png": 0,
    "2018-12-11-12-00-46-532_POS2_I2_947_1205.Png": 0,
    "2018-12-11-12-00-46-532_POS2_I2_947_1333.Png": 0,
    "2018-12-11-12-00-46-532_POS2_I2_947_821.Png": 0,
    "2018-12-11-12-00-46-532_POS2_I2_947_949.Png": 0,
    "2018-12-19-01-19-10-431_POS1_I1_1069_0.Png": 1,
    "2018-12-19-01-19-10-431_POS1_I1_1197_0.Png": 1,
    "2018-12-19-01-19-10-431_POS1_I1_941_0.Png": 1,
    "2018-12-22-12-42-36-579_POS2_I2_1013_1097.Png": 1,
    "2018-12-22-12-42-36-579_POS2_I2_1013_1225.Png": 1,
    "2018-12-22-12-42-36-579_POS2_I2_1013_1353.Png": 1,
    "2018-12-22-12-42-36-579_POS2_I2_1013_841.Png": 1,
    "2018-12-22-12-42-36-579_POS2_I2_1013_969.Png": 1,
    "2018-12-22-12-42-36-579_POS2_I2_1141_1097.Png": 1,
    "2018-12-22-12-42-36-579_POS2_I2_1141_1225.Png": 1,
    "2018-12-22-12-42-36-579_POS2_I2_1141_1353.Png": 1,
    "2018-12-22-12-42-36-579_POS2_I2_1141_713.Png": 1,
    "2018-12-22-12-42-36-579_POS2_I2_1141_841.Png": 1,
    "2018-12-22-12-42-36-579_POS2_I2_1141_969.Png": 1,
    "2018-12-22-12-42-36-579_POS2_I2_1269_1097.Png": 1,
    "2018-12-22-12-42-36-579_POS2_I2_1269_1225.Png": 1,
    "2018-12-22-12-42-36-579_POS2_I2_1269_713.Png": 1,
    "2018-12-22-12-42-36-579_POS2_I2_1269_841.Png": 1,
    "2018-12-22-12-42-36-579_POS2_I2_1269_969.Png": 0,
    "2018-12-22-12-42-36-579_POS2_I2_1397_841.Png": 1,
    "2018-12-22-12-42-36-579_POS2_I2_757_1097.Png": 1,
    "2018-12-22-12-42-36-579_POS2_I2_757_1225.Png": 1,
    "2018-12-22-12-42-36-579_POS2_I2_885_1097.Png": 1,
    "2018-12-22-12-42-36-579_POS2_I2_885_1225.Png": 1,
    "2018-12-22-12-42-36-579_POS2_I2_885_1353.Png": 1,
    "2018-12-22-12-42-36-579_POS2_I2_885_841.Png": 1,
    "2018-12-22-12-42-36-579_POS2_I2_885_969.Png": 1,
    "2019-01-09-07-20-00-334_POS1_I1_1145_0.Png": 0,
    "2019-01-31-06-42-23-515_POS2_I2_1027_1125.Png": 1,
    "2019-01-31-06-42-23-515_POS2_I2_1027_1253.Png": 1,
    "2019-01-31-06-42-23-515_POS2_I2_1027_1381.Png": 1,
    "2019-01-31-06-42-23-515_POS2_I2_1027_869.Png": 1,
    "2019-01-31-06-42-23-515_POS2_I2_1027_997.Png": 1,
    "2019-01-31-06-42-23-515_POS2_I2_1155_1125.Png": 1,
    "2019-01-31-06-42-23-515_POS2_I2_1155_1253.Png": 1,
    "2019-01-31-06-42-23-515_POS2_I2_1155_1381.Png": 1,
    "2019-01-31-06-42-23-515_POS2_I2_1155_997.Png": 1,
    "2019-01-31-06-42-23-515_POS2_I2_1283_1125.Png": 1,
    "2019-01-31-06-42-23-515_POS2_I2_1283_1253.Png": 0,
    "2019-01-31-06-42-23-515_POS2_I2_1283_997.Png": 1,
    "2019-01-31-06-42-23-515_POS2_I2_771_1125.Png": 1,
    "2019-01-31-06-42-23-515_POS2_I2_771_1253.Png": 1,
    "2019-01-31-06-42-23-515_POS2_I2_899_1125.Png": 1,
    "2019-01-31-06-42-23-515_POS2_I2_899_1253.Png": 1,
    "2019-01-31-06-42-23-515_POS2_I2_899_1381.Png": 1,
    "2019-01-31-06-42-23-515_POS2_I2_899_869.Png": 1,
    "2019-01-31-06-42-23-515_POS2_I2_899_997.Png": 1,
    "2019-02-07-07-55-59-667_POS1_I2_1049_221.Png": 0,
    "2019-02-07-07-55-59-667_POS1_I2_1049_349.Png": 0,
    "2019-02-07-07-55-59-667_POS1_I2_1049_477.Png": 0,
    "2019-02-07-07-55-59-667_POS1_I2_1049_605.Png": 0,
    "2019-02-07-07-55-59-667_POS1_I2_1049_733.Png": 0,
    "2019-02-07-07-55-59-667_POS1_I2_1177_221.Png": 0,
    "2019-02-07-07-55-59-667_POS1_I2_1177_349.Png": 0,
    "2019-02-07-07-55-59-667_POS1_I2_1177_477.Png": 0,
    "2019-02-07-07-55-59-667_POS1_I2_1177_605.Png": 0,
    "2019-02-07-07-55-59-667_POS1_I2_1177_733.Png": 0,
    "2019-02-07-07-55-59-667_POS1_I2_1177_93.Png": 0,
    "2019-02-07-07-55-59-667_POS1_I2_1305_221.Png": 0,
    "2019-02-07-07-55-59-667_POS1_I2_1305_349.Png": 0,
    "2019-02-07-07-55-59-667_POS1_I2_1305_477.Png": 0,
    "2019-02-07-07-55-59-667_POS1_I2_1305_605.Png": 0,
    "2019-02-07-07-55-59-667_POS1_I2_1305_93.Png": 0,
    "2019-02-07-07-55-59-667_POS1_I2_1433_221.Png": 0,
    "2019-02-07-07-55-59-667_POS1_I2_793_477.Png": 0,
    "2019-02-07-07-55-59-667_POS1_I2_793_605.Png": 0,
    "2019-02-07-07-55-59-667_POS1_I2_921_221.Png": 0,
    "2019-02-07-07-55-59-667_POS1_I2_921_349.Png": 0,
    "2019-02-07-07-55-59-667_POS1_I2_921_477.Png": 0,
    "2019-02-07-07-55-59-667_POS1_I2_921_605.Png": 0,
    "2019-02-07-07-55-59-667_POS1_I2_921_733.Png": 0,
    "2019-02-13-03-59-20-168_POS2_I2_1077_1015.Png": 0,
    "2019-02-13-03-59-20-168_POS2_I2_1077_1143.Png": 1,
    "2019-02-13-03-59-20-168_POS2_I2_1077_1271.Png": 1,
    "2019-02-13-03-59-20-168_POS2_I2_1077_1399.Png": 0,
    "2019-02-13-03-59-20-168_POS2_I2_1077_887.Png": 0,
    "2019-02-13-03-59-20-168_POS2_I2_1205_1015.Png": 0,
    "2019-02-13-03-59-20-168_POS2_I2_1205_1143.Png": 0,
    "2019-02-13-03-59-20-168_POS2_I2_1205_1271.Png": 1,
    "2019-02-13-03-59-20-168_POS2_I2_1205_1399.Png": 0,
    "2019-02-13-03-59-20-168_POS2_I2_1333_1015.Png": 0,
    "2019-02-13-03-59-20-168_POS2_I2_1333_887.Png": 0,
    "2019-02-13-03-59-20-168_POS2_I2_821_1143.Png": 1,
    "2019-02-13-03-59-20-168_POS2_I2_821_1271.Png": 1,
    "2019-02-13-03-59-20-168_POS2_I2_949_1015.Png": 0,
    "2019-02-13-03-59-20-168_POS2_I2_949_1143.Png": 1,
    "2019-02-13-03-59-20-168_POS2_I2_949_1271.Png": 1,
    "2019-02-13-03-59-20-168_POS2_I2_949_1399.Png": 1,
    "2019-02-13-03-59-20-168_POS2_I2_949_887.Png": 1,
    "2019-02-16-05-19-26-841_POS2_I1_1093_197.Png": 0,
    "2019-02-16-05-19-26-841_POS2_I1_1093_325.Png": 0,
    "2019-02-16-05-19-26-841_POS2_I1_1093_453.Png": 0,
    "2019-02-16-05-19-26-841_POS2_I1_1093_581.Png": 0,
    "2019-02-16-05-19-26-841_POS2_I1_1093_69.Png": 0,
    "2019-02-16-05-19-26-841_POS2_I1_1093_709.Png": 0,
    "2019-02-16-05-19-26-841_POS2_I1_1093_837.Png": 0,
    "2019-02-16-05-19-26-841_POS2_I1_1221_197.Png": 0,
    "2019-02-16-05-19-26-841_POS2_I1_1221_325.Png": 0,
    "2019-02-16-05-19-26-841_POS2_I1_1221_453.Png": 0,
    "2019-02-16-05-19-26-841_POS2_I1_1221_581.Png": 0,
    "2019-02-16-05-19-26-841_POS2_I1_1221_709.Png": 0,
    "2019-02-16-05-19-26-841_POS2_I1_1349_197.Png": 0,
    "2019-02-16-05-19-26-841_POS2_I1_1349_325.Png": 0,
    "2019-02-16-05-19-26-841_POS2_I1_709_453.Png": 1,
    "2019-02-16-05-19-26-841_POS2_I1_709_581.Png": 0,
    "2019-02-16-05-19-26-841_POS2_I1_837_197.Png": 0,
    "2019-02-16-05-19-26-841_POS2_I1_837_325.Png": 0,
    "2019-02-16-05-19-26-841_POS2_I1_837_453.Png": 0,
    "2019-02-16-05-19-26-841_POS2_I1_837_581.Png": 0,
    "2019-02-16-05-19-26-841_POS2_I1_837_709.Png": 0,
    "2019-02-16-05-19-26-841_POS2_I1_965_197.Png": 0,
    "2019-02-16-05-19-26-841_POS2_I1_965_325.Png": 0,
    "2019-02-16-05-19-26-841_POS2_I1_965_453.Png": 0,
    "2019-02-16-05-19-26-841_POS2_I1_965_581.Png": 0,
    "2019-02-16-05-19-26-841_POS2_I1_965_709.Png": 0,
    "2019-02-16-05-19-26-841_POS2_I1_965_837.Png": 0,
    "2019-02-25-06-31-33-764_POS1_I1_1003_0.Png": 0,
    "2019-02-25-06-31-33-764_POS1_I1_1003_128.Png": 0,
    "2019-02-25-06-31-33-764_POS1_I1_1131_0.Png": 0,
    "2019-02-25-06-31-33-764_POS1_I1_1131_128.Png": 0,
    "2019-02-25-06-31-33-764_POS1_I1_1259_0.Png": 0,
    "2019-02-25-06-31-33-764_POS1_I1_875_0.Png": 0,
    "2019-03-01-06-05-04-070_POS1_I2_1045_259.Png": 0,
    "2019-03-01-06-05-04-070_POS1_I2_1045_387.Png": 0,
    "2019-03-01-06-05-04-070_POS1_I2_1045_515.Png": 0,
    "2019-03-01-06-05-04-070_POS1_I2_1045_643.Png": 0,
    "2019-03-01-06-05-04-070_POS1_I2_1045_771.Png": 0,
    "2019-03-01-06-05-04-070_POS1_I2_1173_131.Png": 0,
    "2019-03-01-06-05-04-070_POS1_I2_1173_259.Png": 0,
    "2019-03-01-06-05-04-070_POS1_I2_1173_387.Png": 0,
    "2019-03-01-06-05-04-070_POS1_I2_1173_515.Png": 0,
    "2019-03-01-06-05-04-070_POS1_I2_1173_643.Png": 0,
    "2019-03-01-06-05-04-070_POS1_I2_1173_771.Png": 0,
    "2019-03-01-06-05-04-070_POS1_I2_1301_131.Png": 0,
    "2019-03-01-06-05-04-070_POS1_I2_1301_259.Png": 0,
    "2019-03-01-06-05-04-070_POS1_I2_1301_387.Png": 0,
    "2019-03-01-06-05-04-070_POS1_I2_1301_515.Png": 0,
    "2019-03-01-06-05-04-070_POS1_I2_1301_643.Png": 0,
    "2019-03-01-06-05-04-070_POS1_I2_1429_259.Png": 0,
    "2019-03-01-06-05-04-070_POS1_I2_789_515.Png": 0,
    "2019-03-01-06-05-04-070_POS1_I2_789_643.Png": 0,
    "2019-03-01-06-05-04-070_POS1_I2_917_259.Png": 0,
    "2019-03-01-06-05-04-070_POS1_I2_917_387.Png": 0,
    "2019-03-01-06-05-04-070_POS1_I2_917_515.Png": 0,
    "2019-03-01-06-05-04-070_POS1_I2_917_643.Png": 0,
    "2019-03-01-06-05-04-070_POS1_I2_917_771.Png": 0,
    "2019-03-22-15-08-53-099_POS1_I2_1055_259.Png": 0,
    "2019-03-22-15-08-53-099_POS1_I2_1055_387.Png": 0,
    "2019-03-22-15-08-53-099_POS1_I2_1055_515.Png": 0,
    "2019-03-22-15-08-53-099_POS1_I2_1055_643.Png": 0,
    "2019-03-22-15-08-53-099_POS1_I2_1055_771.Png": 1,
    "2019-03-22-15-08-53-099_POS1_I2_1183_131.Png": 0,
    "2019-03-22-15-08-53-099_POS1_I2_1183_259.Png": 0,
    "2019-03-22-15-08-53-099_POS1_I2_1183_387.Png": 0,
    "2019-03-22-15-08-53-099_POS1_I2_1183_515.Png": 0,
    "2019-03-22-15-08-53-099_POS1_I2_1183_643.Png": 0,
    "2019-03-22-15-08-53-099_POS1_I2_1311_131.Png": 0,
    "2019-03-22-15-08-53-099_POS1_I2_1311_259.Png": 0,
    "2019-03-22-15-08-53-099_POS1_I2_1311_387.Png": 0,
    "2019-03-22-15-08-53-099_POS1_I2_1311_515.Png": 0,
    "2019-03-22-15-08-53-099_POS1_I2_1311_643.Png": 0,
    "2019-03-22-15-08-53-099_POS1_I2_1439_259.Png": 0,
    "2019-03-22-15-08-53-099_POS1_I2_799_515.Png": 0,
    "2019-03-22-15-08-53-099_POS1_I2_927_259.Png": 0,
    "2019-03-22-15-08-53-099_POS1_I2_927_387.Png": 0,
    "2019-03-22-15-08-53-099_POS1_I2_927_515.Png": 0,
    "2019-03-22-15-08-53-099_POS1_I2_927_643.Png": 0,
    "2019-03-22-15-08-53-099_POS1_I2_927_771.Png": 0,
    "2019-03-24-02-42-12-843_POS1_I2_1053_263.Png": 0,
    "2019-03-24-02-42-12-843_POS1_I2_1053_391.Png": 1,
    "2019-03-24-02-42-12-843_POS1_I2_1053_519.Png": 1,
    "2019-03-24-02-42-12-843_POS1_I2_1053_647.Png": 0,
    "2019-03-24-02-42-12-843_POS1_I2_1053_775.Png": 1,
    "2019-03-24-02-42-12-843_POS1_I2_1181_135.Png": 0,
    "2019-03-24-02-42-12-843_POS1_I2_1181_263.Png": 0,
    "2019-03-24-02-42-12-843_POS1_I2_1181_391.Png": 0,
    "2019-03-24-02-42-12-843_POS1_I2_1181_519.Png": 1,
    "2019-03-24-02-42-12-843_POS1_I2_1181_647.Png": 0,
    "2019-03-24-02-42-12-843_POS1_I2_1309_135.Png": 0,
    "2019-03-24-02-42-12-843_POS1_I2_1309_263.Png": 0,
    "2019-03-24-02-42-12-843_POS1_I2_1309_391.Png": 0,
    "2019-03-24-02-42-12-843_POS1_I2_1309_519.Png": 0,
    "2019-03-24-02-42-12-843_POS1_I2_1309_647.Png": 1,
    "2019-03-24-02-42-12-843_POS1_I2_1437_263.Png": 0,
    "2019-03-24-02-42-12-843_POS1_I2_797_519.Png": 1,
    "2019-03-24-02-42-12-843_POS1_I2_925_263.Png": 0,
    "2019-03-24-02-42-12-843_POS1_I2_925_391.Png": 0,
    "2019-03-24-02-42-12-843_POS1_I2_925_519.Png": 1,
    "2019-03-24-02-42-12-843_POS1_I2_925_647.Png": 0,
    "2019-03-24-02-42-12-843_POS1_I2_925_775.Png": 0,
    "2019-03-26-14-42-19-168_POS1_I1_1009_0.Png": 0,
    "2019-03-26-14-42-19-168_POS1_I1_1009_128.Png": 0,
    "2019-03-26-14-42-19-168_POS1_I1_1137_0.Png": 0,
    "2019-03-26-14-42-19-168_POS1_I1_1137_128.Png": 0,
    "2019-03-26-14-42-19-168_POS1_I1_1265_0.Png": 0,
    "2019-03-26-14-42-19-168_POS1_I1_881_0.Png": 0,
    "2019-04-03-05-49-14-462_POS1_I2_1053_251.Png": 0,
    "2019-04-03-05-49-14-462_POS1_I2_1053_379.Png": 0,
    "2019-04-03-05-49-14-462_POS1_I2_1053_507.Png": 0,
    "2019-04-03-05-49-14-462_POS1_I2_1053_635.Png": 0,
    "2019-04-03-05-49-14-462_POS1_I2_1053_763.Png": 0,
    "2019-04-03-05-49-14-462_POS1_I2_1181_123.Png": 0,
    "2019-04-03-05-49-14-462_POS1_I2_1181_251.Png": 0,
    "2019-04-03-05-49-14-462_POS1_I2_1181_379.Png": 0,
    "2019-04-03-05-49-14-462_POS1_I2_1181_507.Png": 0,
    "2019-04-03-05-49-14-462_POS1_I2_1181_635.Png": 0,
    "2019-04-03-05-49-14-462_POS1_I2_1309_123.Png": 0,
    "2019-04-03-05-49-14-462_POS1_I2_1309_251.Png": 0,
    "2019-04-03-05-49-14-462_POS1_I2_1309_379.Png": 0,
    "2019-04-03-05-49-14-462_POS1_I2_1309_507.Png": 0,
    "2019-04-03-05-49-14-462_POS1_I2_1309_635.Png": 0,
    "2019-04-03-05-49-14-462_POS1_I2_1437_251.Png": 0,
    "2019-04-03-05-49-14-462_POS1_I2_797_507.Png": 0,
    "2019-04-03-05-49-14-462_POS1_I2_797_635.Png": 0,
    "2019-04-03-05-49-14-462_POS1_I2_925_251.Png": 0,
    "2019-04-03-05-49-14-462_POS1_I2_925_379.Png": 0,
    "2019-04-03-05-49-14-462_POS1_I2_925_507.Png": 0,
    "2019-04-03-05-49-14-462_POS1_I2_925_635.Png": 0,
    "2019-04-03-05-49-14-462_POS1_I2_925_763.Png": 0
}
