# Supplementary material for: A data science approach for multi-sensor marine observatory data monitoring cold water corals (Paragorgia arborea) in two campaigns
Source: PLoS One. 2023 Jul 19;18(7):e0282723. doi: 10.1371/journal.pone.0282723 (PMC10355400; doi:10.1371/journal.pone.0282723)
Supplement: S3 Data — Class labels for patches, weights for patches computed from ground truth masks, imagewise ground truth polyp states, patch extraction regions, and region sizes. (XZ) [file pone.0282723.s017.xz › S3_Data/Gamma_2_blue/test-grids.json]

{
    "2018-12-11-12-00-46-532_POS2_I2.Png": {
        "grid_start_h": 819,
        "grid_start_w": 693,
        "n_patches_h": 5,
        "n_patches_w": 6
    },
    "2018-12-19-01-19-10-431_POS1_I1.Png": {
        "grid_start_h": 941,
        "grid_start_w": 0,
        "n_patches_h": 3,
        "n_patches_w": 1
    },
    "2018-12-22-12-42-36-579_POS2_I2.Png": {
        "grid_start_h": 757,
        "grid_start_w": 713,
        "n_patches_h": 6,
        "n_patches_w": 6
    },
    "2019-01-09-07-20-00-334_POS1_I1.Png": {
        "grid_start_h": 1017,
        "grid_start_w": 0,
        "n_patches_h": 2,
        "n_patches_w": 1
    },
    "2019-01-13-22-05-54-444_POS0_I2.Png": null,
    "2019-01-23-20-04-39-654_POS0_I2.Png": null,
    "2019-01-31-06-42-23-515_POS2_I2.Png": {
        "grid_start_h": 771,
        "grid_start_w": 869,
        "n_patches_h": 5,
        "n_patches_w": 5
    },
    "2019-02-06-04-06-17-758_POS0_I1.Png": null,
    "2019-02-07-07-55-59-667_POS1_I2.Png": {
        "grid_start_h": 793,
        "grid_start_w": 93,
        "n_patches_h": 6,
        "n_patches_w": 6
    },
    "2019-02-13-03-59-20-168_POS2_I2.Png": {
        "grid_start_h": 821,
        "grid_start_w": 887,
        "n_patches_h": 5,
        "n_patches_w": 5
    },
    "2019-02-16-05-19-26-841_POS2_I1.Png": {
        "grid_start_h": 709,
        "grid_start_w": 69,
        "n_patches_h": 6,
        "n_patches_w": 7
    },
    "2019-02-25-06-31-33-764_POS1_I1.Png": {
        "grid_start_h": 875,
        "grid_start_w": 0,
        "n_patches_h": 4,
        "n_patches_w": 2
    },
    "2019-03-01-06-05-04-070_POS1_I2.Png": {
        "grid_start_h": 789,
        "grid_start_w": 131,
        "n_patches_h": 6,
        "n_patches_w": 6
    },
    "2019-03-15-08-55-52-485_POS0_I2.Png": null,
    "2019-03-22-15-08-53-099_POS1_I2.Png": {
        "grid_start_h": 799,
        "grid_start_w": 131,
        "n_patches_h": 6,
        "n_patches_w": 6
    },
    "2019-03-24-02-42-12-843_POS1_I2.Png": {
        "grid_start_h": 797,
        "grid_start_w": 135,
        "n_patches_h": 6,
        "n_patches_w": 6
    },
    "2019-03-26-14-42-19-168_POS1_I1.Png": {
        "grid_start_h": 881,
        "grid_start_w": 0,
        "n_patches_h": 4,
        "n_patches_w": 2
    },
    "2019-03-31-05-39-25-974_POS0_I2.Png": null,
    "2019-04-03-05-49-14-462_POS1_I2.Png": {
        "grid_start_h": 797,
        "grid_start_w": 123,
        "n_patches_h": 6,
        "n_patches_w": 6
    },
    "2019-05-22-09-05-11-983_POS1_I1.Png": null
}
