# Supplementary material for: A data science approach for multi-sensor marine observatory data monitoring cold water corals (Paragorgia arborea) in two campaigns
Source: PLoS One. 2023 Jul 19;18(7):e0282723. doi: 10.1371/journal.pone.0282723 (PMC10355400; doi:10.1371/journal.pone.0282723)
Supplement: S3 Data — Class labels for patches, weights for patches computed from ground truth masks, imagewise ground truth polyp states, patch extraction regions, and region sizes. (XZ) [file pone.0282723.s017.xz › S3_Data/Gamma_2_blue/test-patchwise-activity.json]

{
    "2018-12-11-12-00-46-532_POS2_I2.Png": {
        "2018-12-11-12-00-46-532_POS2_I2_1075_1077.Png": {
            "h": 1075,
            "result": 0,
            "w": 1077,
            "weight": 1.0
        },
        "2018-12-11-12-00-46-532_POS2_I2_1075_1205.Png": {
            "h": 1075,
            "result": 0,
            "w": 1205,
            "weight": 0.96868896484375
        },
        "2018-12-11-12-00-46-532_POS2_I2_1075_1333.Png": {
            "h": 1075,
            "result": 0,
            "w": 1333,
            "weight": 0.45098876953125
        },
        "2018-12-11-12-00-46-532_POS2_I2_1075_693.Png": {
            "h": 1075,
            "result": 0,
            "w": 693,
            "weight": 0.19427490234375
        },
        "2018-12-11-12-00-46-532_POS2_I2_1075_821.Png": {
            "h": 1075,
            "result": 0,
            "w": 821,
            "weight": 0.8812255859375
        },
        "2018-12-11-12-00-46-532_POS2_I2_1075_949.Png": {
            "h": 1075,
            "result": 0,
            "w": 949,
            "weight": 0.88226318359375
        },
        "2018-12-11-12-00-46-532_POS2_I2_1203_1077.Png": {
            "h": 1203,
            "result": 0,
            "w": 1077,
            "weight": 0.6767578125
        },
        "2018-12-11-12-00-46-532_POS2_I2_1203_1205.Png": {
            "h": 1203,
            "result": 0,
            "w": 1205,
            "weight": 0.806640625
        },
        "2018-12-11-12-00-46-532_POS2_I2_1203_1333.Png": {
            "h": 1203,
            "result": 0,
            "w": 1333,
            "weight": 0.13519287109375
        },
        "2018-12-11-12-00-46-532_POS2_I2_1203_693.Png": {
            "h": 1203,
            "result": 0,
            "w": 693,
            "weight": 0.30126953125
        },
        "2018-12-11-12-00-46-532_POS2_I2_1203_821.Png": {
            "h": 1203,
            "result": 0,
            "w": 821,
            "weight": 0.601318359375
        },
        "2018-12-11-12-00-46-532_POS2_I2_1203_949.Png": {
            "h": 1203,
            "result": 0,
            "w": 949,
            "weight": 0.15338134765625
        },
        "2018-12-11-12-00-46-532_POS2_I2_1331_821.Png": {
            "h": 1331,
            "result": 0,
            "w": 821,
            "weight": 0.68743896484375
        },
        "2018-12-11-12-00-46-532_POS2_I2_819_1077.Png": {
            "h": 819,
            "result": 0,
            "w": 1077,
            "weight": 0.779052734375
        },
        "2018-12-11-12-00-46-532_POS2_I2_819_1205.Png": {
            "h": 819,
            "result": 0,
            "w": 1205,
            "weight": 0.451904296875
        },
        "2018-12-11-12-00-46-532_POS2_I2_819_949.Png": {
            "h": 819,
            "result": 0,
            "w": 949,
            "weight": 0.201904296875
        },
        "2018-12-11-12-00-46-532_POS2_I2_947_1077.Png": {
            "h": 947,
            "result": 0,
            "w": 1077,
            "weight": 1.0
        },
        "2018-12-11-12-00-46-532_POS2_I2_947_1205.Png": {
            "h": 947,
            "result": 0,
            "w": 1205,
            "weight": 0.92266845703125
        },
        "2018-12-11-12-00-46-532_POS2_I2_947_1333.Png": {
            "h": 947,
            "result": 0,
            "w": 1333,
            "weight": 0.29754638671875
        },
        "2018-12-11-12-00-46-532_POS2_I2_947_821.Png": {
            "h": 947,
            "result": 0,
            "w": 821,
            "weight": 0.544921875
        },
        "2018-12-11-12-00-46-532_POS2_I2_947_949.Png": {
            "h": 947,
            "result": 0,
            "w": 949,
            "weight": 0.93017578125
        }
    },
    "2018-12-19-01-19-10-431_POS1_I1.Png": {
        "2018-12-19-01-19-10-431_POS1_I1_1069_0.Png": {
            "h": 1069,
            "result": 1,
            "w": 0,
            "weight": 0.28662109375
        },
        "2018-12-19-01-19-10-431_POS1_I1_1197_0.Png": {
            "h": 1197,
            "result": 1,
            "w": 0,
            "weight": 0.15625
        },
        "2018-12-19-01-19-10-431_POS1_I1_941_0.Png": {
            "h": 941,
            "result": 1,
            "w": 0,
            "weight": 0.11474609375
        }
    },
    "2018-12-22-12-42-36-579_POS2_I2.Png": {
        "2018-12-22-12-42-36-579_POS2_I2_1013_1097.Png": {
            "h": 1013,
            "result": 1,
            "w": 1097,
            "weight": 0.984375
        },
        "2018-12-22-12-42-36-579_POS2_I2_1013_1225.Png": {
            "h": 1013,
            "result": 1,
            "w": 1225,
            "weight": 0.970947265625
        },
        "2018-12-22-12-42-36-579_POS2_I2_1013_1353.Png": {
            "h": 1013,
            "result": 1,
            "w": 1353,
            "weight": 0.48974609375
        },
        "2018-12-22-12-42-36-579_POS2_I2_1013_841.Png": {
            "h": 1013,
            "result": 1,
            "w": 841,
            "weight": 0.76165771484375
        },
        "2018-12-22-12-42-36-579_POS2_I2_1013_969.Png": {
            "h": 1013,
            "result": 1,
            "w": 969,
            "weight": 0.99365234375
        },
        "2018-12-22-12-42-36-579_POS2_I2_1141_1097.Png": {
            "h": 1141,
            "result": 1,
            "w": 1097,
            "weight": 0.885498046875
        },
        "2018-12-22-12-42-36-579_POS2_I2_1141_1225.Png": {
            "h": 1141,
            "result": 1,
            "w": 1225,
            "weight": 0.94061279296875
        },
        "2018-12-22-12-42-36-579_POS2_I2_1141_1353.Png": {
            "h": 1141,
            "result": 1,
            "w": 1353,
            "weight": 0.40216064453125
        },
        "2018-12-22-12-42-36-579_POS2_I2_1141_713.Png": {
            "h": 1141,
            "result": 1,
            "w": 713,
            "weight": 0.46923828125
        },
        "2018-12-22-12-42-36-579_POS2_I2_1141_841.Png": {
            "h": 1141,
            "result": 1,
            "w": 841,
            "weight": 0.53973388671875
        },
        "2018-12-22-12-42-36-579_POS2_I2_1141_969.Png": {
            "h": 1141,
            "result": 1,
            "w": 969,
            "weight": 0.52789306640625
        },
        "2018-12-22-12-42-36-579_POS2_I2_1269_1097.Png": {
            "h": 1269,
            "result": 1,
            "w": 1097,
            "weight": 0.212890625
        },
        "2018-12-22-12-42-36-579_POS2_I2_1269_1225.Png": {
            "h": 1269,
            "result": 1,
            "w": 1225,
            "weight": 0.38970947265625
        },
        "2018-12-22-12-42-36-579_POS2_I2_1269_713.Png": {
            "h": 1269,
            "result": 1,
            "w": 713,
            "weight": 0.172607421875
        },
        "2018-12-22-12-42-36-579_POS2_I2_1269_841.Png": {
            "h": 1269,
            "result": 1,
            "w": 841,
            "weight": 0.622314453125
        },
        "2018-12-22-12-42-36-579_POS2_I2_1269_969.Png": {
            "h": 1269,
            "result": 0,
            "w": 969,
            "weight": 0.10101318359375
        },
        "2018-12-22-12-42-36-579_POS2_I2_1397_841.Png": {
            "h": 1397,
            "result": 1,
            "w": 841,
            "weight": 0.25933837890625
        },
        "2018-12-22-12-42-36-579_POS2_I2_757_1097.Png": {
            "h": 757,
            "result": 1,
            "w": 1097,
            "weight": 0.353759765625
        },
        "2018-12-22-12-42-36-579_POS2_I2_757_1225.Png": {
            "h": 757,
            "result": 1,
            "w": 1225,
            "weight": 0.10198974609375
        },
        "2018-12-22-12-42-36-579_POS2_I2_885_1097.Png": {
            "h": 885,
            "result": 1,
            "w": 1097,
            "weight": 1.0
        },
        "2018-12-22-12-42-36-579_POS2_I2_885_1225.Png": {
            "h": 885,
            "result": 1,
            "w": 1225,
            "weight": 0.93756103515625
        },
        "2018-12-22-12-42-36-579_POS2_I2_885_1353.Png": {
            "h": 885,
            "result": 1,
            "w": 1353,
            "weight": 0.18841552734375
        },
        "2018-12-22-12-42-36-579_POS2_I2_885_841.Png": {
            "h": 885,
            "result": 1,
            "w": 841,
            "weight": 0.20880126953125
        },
        "2018-12-22-12-42-36-579_POS2_I2_885_969.Png": {
            "h": 885,
            "result": 1,
            "w": 969,
            "weight": 0.69134521484375
        }
    },
    "2019-01-09-07-20-00-334_POS1_I1.Png": {
        "2019-01-09-07-20-00-334_POS1_I1_1145_0.Png": {
            "h": 1145,
            "result": 0,
            "w": 0,
            "weight": 0.129638671875
        }
    },
    "2019-01-31-06-42-23-515_POS2_I2.Png": {
        "2019-01-31-06-42-23-515_POS2_I2_1027_1125.Png": {
            "h": 1027,
            "result": 1,
            "w": 1125,
            "weight": 0.97265625
        },
        "2019-01-31-06-42-23-515_POS2_I2_1027_1253.Png": {
            "h": 1027,
            "result": 1,
            "w": 1253,
            "weight": 1.0
        },
        "2019-01-31-06-42-23-515_POS2_I2_1027_1381.Png": {
            "h": 1027,
            "result": 1,
            "w": 1381,
            "weight": 0.753662109375
        },
        "2019-01-31-06-42-23-515_POS2_I2_1027_869.Png": {
            "h": 1027,
            "result": 1,
            "w": 869,
            "weight": 0.622802734375
        },
        "2019-01-31-06-42-23-515_POS2_I2_1027_997.Png": {
            "h": 1027,
            "result": 1,
            "w": 997,
            "weight": 1.0
        },
        "2019-01-31-06-42-23-515_POS2_I2_1155_1125.Png": {
            "h": 1155,
            "result": 1,
            "w": 1125,
            "weight": 0.9462890625
        },
        "2019-01-31-06-42-23-515_POS2_I2_1155_1253.Png": {
            "h": 1155,
            "result": 1,
            "w": 1253,
            "weight": 0.93927001953125
        },
        "2019-01-31-06-42-23-515_POS2_I2_1155_1381.Png": {
            "h": 1155,
            "result": 1,
            "w": 1381,
            "weight": 0.55023193359375
        },
        "2019-01-31-06-42-23-515_POS2_I2_1155_997.Png": {
            "h": 1155,
            "result": 1,
            "w": 997,
            "weight": 0.64593505859375
        },
        "2019-01-31-06-42-23-515_POS2_I2_1283_1125.Png": {
            "h": 1283,
            "result": 1,
            "w": 1125,
            "weight": 0.177978515625
        },
        "2019-01-31-06-42-23-515_POS2_I2_1283_1253.Png": {
            "h": 1283,
            "result": 0,
            "w": 1253,
            "weight": 0.18841552734375
        },
        "2019-01-31-06-42-23-515_POS2_I2_1283_997.Png": {
            "h": 1283,
            "result": 1,
            "w": 997,
            "weight": 0.23468017578125
        },
        "2019-01-31-06-42-23-515_POS2_I2_771_1125.Png": {
            "h": 771,
            "result": 1,
            "w": 1125,
            "weight": 0.33758544921875
        },
        "2019-01-31-06-42-23-515_POS2_I2_771_1253.Png": {
            "h": 771,
            "result": 1,
            "w": 1253,
            "weight": 0.2216796875
        },
        "2019-01-31-06-42-23-515_POS2_I2_899_1125.Png": {
            "h": 899,
            "result": 1,
            "w": 1125,
            "weight": 0.93072509765625
        },
        "2019-01-31-06-42-23-515_POS2_I2_899_1253.Png": {
            "h": 899,
            "result": 1,
            "w": 1253,
            "weight": 0.964111328125
        },
        "2019-01-31-06-42-23-515_POS2_I2_899_1381.Png": {
            "h": 899,
            "result": 1,
            "w": 1381,
            "weight": 0.393310546875
        },
        "2019-01-31-06-42-23-515_POS2_I2_899_869.Png": {
            "h": 899,
            "result": 1,
            "w": 869,
            "weight": 0.19427490234375
        },
        "2019-01-31-06-42-23-515_POS2_I2_899_997.Png": {
            "h": 899,
            "result": 1,
            "w": 997,
            "weight": 0.72705078125
        }
    },
    "2019-02-07-07-55-59-667_POS1_I2.Png": {
        "2019-02-07-07-55-59-667_POS1_I2_1049_221.Png": {
            "h": 1049,
            "result": 0,
            "w": 221,
            "weight": 0.76220703125
        },
        "2019-02-07-07-55-59-667_POS1_I2_1049_349.Png": {
            "h": 1049,
            "result": 0,
            "w": 349,
            "weight": 0.79949951171875
        },
        "2019-02-07-07-55-59-667_POS1_I2_1049_477.Png": {
            "h": 1049,
            "result": 0,
            "w": 477,
            "weight": 0.81201171875
        },
        "2019-02-07-07-55-59-667_POS1_I2_1049_605.Png": {
            "h": 1049,
            "result": 0,
            "w": 605,
            "weight": 0.7607421875
        },
        "2019-02-07-07-55-59-667_POS1_I2_1049_733.Png": {
            "h": 1049,
            "result": 0,
            "w": 733,
            "weight": 0.4833984375
        },
        "2019-02-07-07-55-59-667_POS1_I2_1177_221.Png": {
            "h": 1177,
            "result": 0,
            "w": 221,
            "weight": 0.70672607421875
        },
        "2019-02-07-07-55-59-667_POS1_I2_1177_349.Png": {
            "h": 1177,
            "result": 0,
            "w": 349,
            "weight": 0.81524658203125
        },
        "2019-02-07-07-55-59-667_POS1_I2_1177_477.Png": {
            "h": 1177,
            "result": 0,
            "w": 477,
            "weight": 0.679443359375
        },
        "2019-02-07-07-55-59-667_POS1_I2_1177_605.Png": {
            "h": 1177,
            "result": 0,
            "w": 605,
            "weight": 0.68609619140625
        },
        "2019-02-07-07-55-59-667_POS1_I2_1177_733.Png": {
            "h": 1177,
            "result": 0,
            "w": 733,
            "weight": 0.35369873046875
        },
        "2019-02-07-07-55-59-667_POS1_I2_1177_93.Png": {
            "h": 1177,
            "result": 0,
            "w": 93,
            "weight": 0.50244140625
        },
        "2019-02-07-07-55-59-667_POS1_I2_1305_221.Png": {
            "h": 1305,
            "result": 0,
            "w": 221,
            "weight": 0.26788330078125
        },
        "2019-02-07-07-55-59-667_POS1_I2_1305_349.Png": {
            "h": 1305,
            "result": 0,
            "w": 349,
            "weight": 0.5704345703125
        },
        "2019-02-07-07-55-59-667_POS1_I2_1305_477.Png": {
            "h": 1305,
            "result": 0,
            "w": 477,
            "weight": 0.193603515625
        },
        "2019-02-07-07-55-59-667_POS1_I2_1305_605.Png": {
            "h": 1305,
            "result": 0,
            "w": 605,
            "weight": 0.1474609375
        },
        "2019-02-07-07-55-59-667_POS1_I2_1305_93.Png": {
            "h": 1305,
            "result": 0,
            "w": 93,
            "weight": 0.2578125
        },
        "2019-02-07-07-55-59-667_POS1_I2_1433_221.Png": {
            "h": 1433,
            "result": 0,
            "w": 221,
            "weight": 0.377197265625
        },
        "2019-02-07-07-55-59-667_POS1_I2_793_477.Png": {
            "h": 793,
            "result": 0,
            "w": 477,
            "weight": 0.387939453125
        },
        "2019-02-07-07-55-59-667_POS1_I2_793_605.Png": {
            "h": 793,
            "result": 0,
            "w": 605,
            "weight": 0.11175537109375
        },
        "2019-02-07-07-55-59-667_POS1_I2_921_221.Png": {
            "h": 921,
            "result": 0,
            "w": 221,
            "weight": 0.223876953125
        },
        "2019-02-07-07-55-59-667_POS1_I2_921_349.Png": {
            "h": 921,
            "result": 0,
            "w": 349,
            "weight": 0.54638671875
        },
        "2019-02-07-07-55-59-667_POS1_I2_921_477.Png": {
            "h": 921,
            "result": 0,
            "w": 477,
            "weight": 0.935546875
        },
        "2019-02-07-07-55-59-667_POS1_I2_921_605.Png": {
            "h": 921,
            "result": 0,
            "w": 605,
            "weight": 0.690185546875
        },
        "2019-02-07-07-55-59-667_POS1_I2_921_733.Png": {
            "h": 921,
            "result": 0,
            "w": 733,
            "weight": 0.225341796875
        }
    },
    "2019-02-13-03-59-20-168_POS2_I2.Png": {
        "2019-02-13-03-59-20-168_POS2_I2_1077_1015.Png": {
            "h": 1077,
            "result": 0,
            "w": 1015,
            "weight": 0.858642578125
        },
        "2019-02-13-03-59-20-168_POS2_I2_1077_1143.Png": {
            "h": 1077,
            "result": 1,
            "w": 1143,
            "weight": 0.89935302734375
        },
        "2019-02-13-03-59-20-168_POS2_I2_1077_1271.Png": {
            "h": 1077,
            "result": 1,
            "w": 1271,
            "weight": 0.98651123046875
        },
        "2019-02-13-03-59-20-168_POS2_I2_1077_1399.Png": {
            "h": 1077,
            "result": 0,
            "w": 1399,
            "weight": 0.58477783203125
        },
        "2019-02-13-03-59-20-168_POS2_I2_1077_887.Png": {
            "h": 1077,
            "result": 0,
            "w": 887,
            "weight": 0.26593017578125
        },
        "2019-02-13-03-59-20-168_POS2_I2_1205_1015.Png": {
            "h": 1205,
            "result": 0,
            "w": 1015,
            "weight": 0.593017578125
        },
        "2019-02-13-03-59-20-168_POS2_I2_1205_1143.Png": {
            "h": 1205,
            "result": 0,
            "w": 1143,
            "weight": 0.60845947265625
        },
        "2019-02-13-03-59-20-168_POS2_I2_1205_1271.Png": {
            "h": 1205,
            "result": 1,
            "w": 1271,
            "weight": 0.76654052734375
        },
        "2019-02-13-03-59-20-168_POS2_I2_1205_1399.Png": {
            "h": 1205,
            "result": 0,
            "w": 1399,
            "weight": 0.245361328125
        },
        "2019-02-13-03-59-20-168_POS2_I2_1333_1015.Png": {
            "h": 1333,
            "result": 0,
            "w": 1015,
            "weight": 0.21728515625
        },
        "2019-02-13-03-59-20-168_POS2_I2_1333_887.Png": {
            "h": 1333,
            "result": 0,
            "w": 887,
            "weight": 0.398193359375
        },
        "2019-02-13-03-59-20-168_POS2_I2_821_1143.Png": {
            "h": 821,
            "result": 1,
            "w": 1143,
            "weight": 0.61004638671875
        },
        "2019-02-13-03-59-20-168_POS2_I2_821_1271.Png": {
            "h": 821,
            "result": 1,
            "w": 1271,
            "weight": 0.459716796875
        },
        "2019-02-13-03-59-20-168_POS2_I2_949_1015.Png": {
            "h": 949,
            "result": 0,
            "w": 1015,
            "weight": 0.885009765625
        },
        "2019-02-13-03-59-20-168_POS2_I2_949_1143.Png": {
            "h": 949,
            "result": 1,
            "w": 1143,
            "weight": 0.91998291015625
        },
        "2019-02-13-03-59-20-168_POS2_I2_949_1271.Png": {
            "h": 949,
            "result": 1,
            "w": 1271,
            "weight": 0.99005126953125
        },
        "2019-02-13-03-59-20-168_POS2_I2_949_1399.Png": {
            "h": 949,
            "result": 1,
            "w": 1399,
            "weight": 0.44500732421875
        },
        "2019-02-13-03-59-20-168_POS2_I2_949_887.Png": {
            "h": 949,
            "result": 1,
            "w": 887,
            "weight": 0.26458740234375
        }
    },
    "2019-02-16-05-19-26-841_POS2_I1.Png": {
        "2019-02-16-05-19-26-841_POS2_I1_1093_197.Png": {
            "h": 1093,
            "result": 0,
            "w": 197,
            "weight": 0.79437255859375
        },
        "2019-02-16-05-19-26-841_POS2_I1_1093_325.Png": {
            "h": 1093,
            "result": 0,
            "w": 325,
            "weight": 0.94207763671875
        },
        "2019-02-16-05-19-26-841_POS2_I1_1093_453.Png": {
            "h": 1093,
            "result": 0,
            "w": 453,
            "weight": 0.81622314453125
        },
        "2019-02-16-05-19-26-841_POS2_I1_1093_581.Png": {
            "h": 1093,
            "result": 0,
            "w": 581,
            "weight": 0.856201171875
        },
        "2019-02-16-05-19-26-841_POS2_I1_1093_69.Png": {
            "h": 1093,
            "result": 0,
            "w": 69,
            "weight": 0.18389892578125
        },
        "2019-02-16-05-19-26-841_POS2_I1_1093_709.Png": {
            "h": 1093,
            "result": 0,
            "w": 709,
            "weight": 0.75775146484375
        },
        "2019-02-16-05-19-26-841_POS2_I1_1093_837.Png": {
            "h": 1093,
            "result": 0,
            "w": 837,
            "weight": 0.15338134765625
        },
        "2019-02-16-05-19-26-841_POS2_I1_1221_197.Png": {
            "h": 1221,
            "result": 0,
            "w": 197,
            "weight": 0.51373291015625
        },
        "2019-02-16-05-19-26-841_POS2_I1_1221_325.Png": {
            "h": 1221,
            "result": 0,
            "w": 325,
            "weight": 0.40631103515625
        },
        "2019-02-16-05-19-26-841_POS2_I1_1221_453.Png": {
            "h": 1221,
            "result": 0,
            "w": 453,
            "weight": 0.5225830078125
        },
        "2019-02-16-05-19-26-841_POS2_I1_1221_581.Png": {
            "h": 1221,
            "result": 0,
            "w": 581,
            "weight": 0.18603515625
        },
        "2019-02-16-05-19-26-841_POS2_I1_1221_709.Png": {
            "h": 1221,
            "result": 0,
            "w": 709,
            "weight": 0.21734619140625
        },
        "2019-02-16-05-19-26-841_POS2_I1_1349_197.Png": {
            "h": 1349,
            "result": 0,
            "w": 197,
            "weight": 0.30877685546875
        },
        "2019-02-16-05-19-26-841_POS2_I1_1349_325.Png": {
            "h": 1349,
            "result": 0,
            "w": 325,
            "weight": 0.296630859375
        },
        "2019-02-16-05-19-26-841_POS2_I1_709_453.Png": {
            "h": 709,
            "result": 1,
            "w": 453,
            "weight": 0.26788330078125
        },
        "2019-02-16-05-19-26-841_POS2_I1_709_581.Png": {
            "h": 709,
            "result": 0,
            "w": 581,
            "weight": 0.10955810546875
        },
        "2019-02-16-05-19-26-841_POS2_I1_837_197.Png": {
            "h": 837,
            "result": 0,
            "w": 197,
            "weight": 0.10699462890625
        },
        "2019-02-16-05-19-26-841_POS2_I1_837_325.Png": {
            "h": 837,
            "result": 0,
            "w": 325,
            "weight": 0.6044921875
        },
        "2019-02-16-05-19-26-841_POS2_I1_837_453.Png": {
            "h": 837,
            "result": 0,
            "w": 453,
            "weight": 0.73065185546875
        },
        "2019-02-16-05-19-26-841_POS2_I1_837_581.Png": {
            "h": 837,
            "result": 0,
            "w": 581,
            "weight": 0.94805908203125
        },
        "2019-02-16-05-19-26-841_POS2_I1_837_709.Png": {
            "h": 837,
            "result": 0,
            "w": 709,
            "weight": 0.736328125
        },
        "2019-02-16-05-19-26-841_POS2_I1_965_197.Png": {
            "h": 965,
            "result": 0,
            "w": 197,
            "weight": 0.450927734375
        },
        "2019-02-16-05-19-26-841_POS2_I1_965_325.Png": {
            "h": 965,
            "result": 0,
            "w": 325,
            "weight": 0.961669921875
        },
        "2019-02-16-05-19-26-841_POS2_I1_965_453.Png": {
            "h": 965,
            "result": 0,
            "w": 453,
            "weight": 0.938720703125
        },
        "2019-02-16-05-19-26-841_POS2_I1_965_581.Png": {
            "h": 965,
            "result": 0,
            "w": 581,
            "weight": 0.9775390625
        },
        "2019-02-16-05-19-26-841_POS2_I1_965_709.Png": {
            "h": 965,
            "result": 0,
            "w": 709,
            "weight": 0.859130859375
        },
        "2019-02-16-05-19-26-841_POS2_I1_965_837.Png": {
            "h": 965,
            "result": 0,
            "w": 837,
            "weight": 0.2509765625
        }
    },
    "2019-02-25-06-31-33-764_POS1_I1.Png": {
        "2019-02-25-06-31-33-764_POS1_I1_1003_0.Png": {
            "h": 1003,
            "result": 0,
            "w": 0,
            "weight": 0.549072265625
        },
        "2019-02-25-06-31-33-764_POS1_I1_1003_128.Png": {
            "h": 1003,
            "result": 0,
            "w": 128,
            "weight": 0.20849609375
        },
        "2019-02-25-06-31-33-764_POS1_I1_1131_0.Png": {
            "h": 1131,
            "result": 0,
            "w": 0,
            "weight": 0.6162109375
        },
        "2019-02-25-06-31-33-764_POS1_I1_1131_128.Png": {
            "h": 1131,
            "result": 0,
            "w": 128,
            "weight": 0.22607421875
        },
        "2019-02-25-06-31-33-764_POS1_I1_1259_0.Png": {
            "h": 1259,
            "result": 0,
            "w": 0,
            "weight": 0.3828125
        },
        "2019-02-25-06-31-33-764_POS1_I1_875_0.Png": {
            "h": 875,
            "result": 0,
            "w": 0,
            "weight": 0.358154296875
        }
    },
    "2019-03-01-06-05-04-070_POS1_I2.Png": {
        "2019-03-01-06-05-04-070_POS1_I2_1045_259.Png": {
            "h": 1045,
            "result": 0,
            "w": 259,
            "weight": 0.70361328125
        },
        "2019-03-01-06-05-04-070_POS1_I2_1045_387.Png": {
            "h": 1045,
            "result": 0,
            "w": 387,
            "weight": 0.93048095703125
        },
        "2019-03-01-06-05-04-070_POS1_I2_1045_515.Png": {
            "h": 1045,
            "result": 0,
            "w": 515,
            "weight": 0.9775390625
        },
        "2019-03-01-06-05-04-070_POS1_I2_1045_643.Png": {
            "h": 1045,
            "result": 0,
            "w": 643,
            "weight": 0.91845703125
        },
        "2019-03-01-06-05-04-070_POS1_I2_1045_771.Png": {
            "h": 1045,
            "result": 0,
            "w": 771,
            "weight": 0.423583984375
        },
        "2019-03-01-06-05-04-070_POS1_I2_1173_131.Png": {
            "h": 1173,
            "result": 0,
            "w": 131,
            "weight": 0.382568359375
        },
        "2019-03-01-06-05-04-070_POS1_I2_1173_259.Png": {
            "h": 1173,
            "result": 0,
            "w": 259,
            "weight": 0.775390625
        },
        "2019-03-01-06-05-04-070_POS1_I2_1173_387.Png": {
            "h": 1173,
            "result": 0,
            "w": 387,
            "weight": 0.906005859375
        },
        "2019-03-01-06-05-04-070_POS1_I2_1173_515.Png": {
            "h": 1173,
            "result": 0,
            "w": 515,
            "weight": 0.732666015625
        },
        "2019-03-01-06-05-04-070_POS1_I2_1173_643.Png": {
            "h": 1173,
            "result": 0,
            "w": 643,
            "weight": 0.88653564453125
        },
        "2019-03-01-06-05-04-070_POS1_I2_1173_771.Png": {
            "h": 1173,
            "result": 0,
            "w": 771,
            "weight": 0.24285888671875
        },
        "2019-03-01-06-05-04-070_POS1_I2_1301_131.Png": {
            "h": 1301,
            "result": 0,
            "w": 131,
            "weight": 0.304443359375
        },
        "2019-03-01-06-05-04-070_POS1_I2_1301_259.Png": {
            "h": 1301,
            "result": 0,
            "w": 259,
            "weight": 0.8203125
        },
        "2019-03-01-06-05-04-070_POS1_I2_1301_387.Png": {
            "h": 1301,
            "result": 0,
            "w": 387,
            "weight": 0.67559814453125
        },
        "2019-03-01-06-05-04-070_POS1_I2_1301_515.Png": {
            "h": 1301,
            "result": 0,
            "w": 515,
            "weight": 0.231689453125
        },
        "2019-03-01-06-05-04-070_POS1_I2_1301_643.Png": {
            "h": 1301,
            "result": 0,
            "w": 643,
            "weight": 0.19940185546875
        },
        "2019-03-01-06-05-04-070_POS1_I2_1429_259.Png": {
            "h": 1429,
            "result": 0,
            "w": 259,
            "weight": 0.35400390625
        },
        "2019-03-01-06-05-04-070_POS1_I2_789_515.Png": {
            "h": 789,
            "result": 0,
            "w": 515,
            "weight": 0.32958984375
        },
        "2019-03-01-06-05-04-070_POS1_I2_789_643.Png": {
            "h": 789,
            "result": 0,
            "w": 643,
            "weight": 0.12994384765625
        },
        "2019-03-01-06-05-04-070_POS1_I2_917_259.Png": {
            "h": 917,
            "result": 0,
            "w": 259,
            "weight": 0.158203125
        },
        "2019-03-01-06-05-04-070_POS1_I2_917_387.Png": {
            "h": 917,
            "result": 0,
            "w": 387,
            "weight": 0.5009765625
        },
        "2019-03-01-06-05-04-070_POS1_I2_917_515.Png": {
            "h": 917,
            "result": 0,
            "w": 515,
            "weight": 0.9521484375
        },
        "2019-03-01-06-05-04-070_POS1_I2_917_643.Png": {
            "h": 917,
            "result": 0,
            "w": 643,
            "weight": 0.84735107421875
        },
        "2019-03-01-06-05-04-070_POS1_I2_917_771.Png": {
            "h": 917,
            "result": 0,
            "w": 771,
            "weight": 0.22027587890625
        }
    },
    "2019-03-22-15-08-53-099_POS1_I2.Png": {
        "2019-03-22-15-08-53-099_POS1_I2_1055_259.Png": {
            "h": 1055,
            "result": 0,
            "w": 259,
            "weight": 0.751220703125
        },
        "2019-03-22-15-08-53-099_POS1_I2_1055_387.Png": {
            "h": 1055,
            "result": 0,
            "w": 387,
            "weight": 0.79852294921875
        },
        "2019-03-22-15-08-53-099_POS1_I2_1055_515.Png": {
            "h": 1055,
            "result": 0,
            "w": 515,
            "weight": 0.839111328125
        },
        "2019-03-22-15-08-53-099_POS1_I2_1055_643.Png": {
            "h": 1055,
            "result": 0,
            "w": 643,
            "weight": 0.697509765625
        },
        "2019-03-22-15-08-53-099_POS1_I2_1055_771.Png": {
            "h": 1055,
            "result": 1,
            "w": 771,
            "weight": 0.405517578125
        },
        "2019-03-22-15-08-53-099_POS1_I2_1183_131.Png": {
            "h": 1183,
            "result": 0,
            "w": 131,
            "weight": 0.415771484375
        },
        "2019-03-22-15-08-53-099_POS1_I2_1183_259.Png": {
            "h": 1183,
            "result": 0,
            "w": 259,
            "weight": 0.74365234375
        },
        "2019-03-22-15-08-53-099_POS1_I2_1183_387.Png": {
            "h": 1183,
            "result": 0,
            "w": 387,
            "weight": 0.843017578125
        },
        "2019-03-22-15-08-53-099_POS1_I2_1183_515.Png": {
            "h": 1183,
            "result": 0,
            "w": 515,
            "weight": 0.697265625
        },
        "2019-03-22-15-08-53-099_POS1_I2_1183_643.Png": {
            "h": 1183,
            "result": 0,
            "w": 643,
            "weight": 0.698974609375
        },
        "2019-03-22-15-08-53-099_POS1_I2_1311_131.Png": {
            "h": 1311,
            "result": 0,
            "w": 131,
            "weight": 0.30194091796875
        },
        "2019-03-22-15-08-53-099_POS1_I2_1311_259.Png": {
            "h": 1311,
            "result": 0,
            "w": 259,
            "weight": 0.78961181640625
        },
        "2019-03-22-15-08-53-099_POS1_I2_1311_387.Png": {
            "h": 1311,
            "result": 0,
            "w": 387,
            "weight": 0.62347412109375
        },
        "2019-03-22-15-08-53-099_POS1_I2_1311_515.Png": {
            "h": 1311,
            "result": 0,
            "w": 515,
            "weight": 0.1728515625
        },
        "2019-03-22-15-08-53-099_POS1_I2_1311_643.Png": {
            "h": 1311,
            "result": 0,
            "w": 643,
            "weight": 0.18072509765625
        },
        "2019-03-22-15-08-53-099_POS1_I2_1439_259.Png": {
            "h": 1439,
            "result": 0,
            "w": 259,
            "weight": 0.36834716796875
        },
        "2019-03-22-15-08-53-099_POS1_I2_799_515.Png": {
            "h": 799,
            "result": 0,
            "w": 515,
            "weight": 0.42919921875
        },
        "2019-03-22-15-08-53-099_POS1_I2_927_259.Png": {
            "h": 927,
            "result": 0,
            "w": 259,
            "weight": 0.219482421875
        },
        "2019-03-22-15-08-53-099_POS1_I2_927_387.Png": {
            "h": 927,
            "result": 0,
            "w": 387,
            "weight": 0.547607421875
        },
        "2019-03-22-15-08-53-099_POS1_I2_927_515.Png": {
            "h": 927,
            "result": 0,
            "w": 515,
            "weight": 0.946044921875
        },
        "2019-03-22-15-08-53-099_POS1_I2_927_643.Png": {
            "h": 927,
            "result": 0,
            "w": 643,
            "weight": 0.635986328125
        },
        "2019-03-22-15-08-53-099_POS1_I2_927_771.Png": {
            "h": 927,
            "result": 0,
            "w": 771,
            "weight": 0.171630859375
        }
    },
    "2019-03-24-02-42-12-843_POS1_I2.Png": {
        "2019-03-24-02-42-12-843_POS1_I2_1053_263.Png": {
            "h": 1053,
            "result": 0,
            "w": 263,
            "weight": 0.730224609375
        },
        "2019-03-24-02-42-12-843_POS1_I2_1053_391.Png": {
            "h": 1053,
            "result": 1,
            "w": 391,
            "weight": 0.83648681640625
        },
        "2019-03-24-02-42-12-843_POS1_I2_1053_519.Png": {
            "h": 1053,
            "result": 1,
            "w": 519,
            "weight": 0.87939453125
        },
        "2019-03-24-02-42-12-843_POS1_I2_1053_647.Png": {
            "h": 1053,
            "result": 0,
            "w": 647,
            "weight": 0.67529296875
        },
        "2019-03-24-02-42-12-843_POS1_I2_1053_775.Png": {
            "h": 1053,
            "result": 1,
            "w": 775,
            "weight": 0.360595703125
        },
        "2019-03-24-02-42-12-843_POS1_I2_1181_135.Png": {
            "h": 1181,
            "result": 0,
            "w": 135,
            "weight": 0.43756103515625
        },
        "2019-03-24-02-42-12-843_POS1_I2_1181_263.Png": {
            "h": 1181,
            "result": 0,
            "w": 263,
            "weight": 0.72186279296875
        },
        "2019-03-24-02-42-12-843_POS1_I2_1181_391.Png": {
            "h": 1181,
            "result": 0,
            "w": 391,
            "weight": 0.827880859375
        },
        "2019-03-24-02-42-12-843_POS1_I2_1181_519.Png": {
            "h": 1181,
            "result": 1,
            "w": 519,
            "weight": 0.79541015625
        },
        "2019-03-24-02-42-12-843_POS1_I2_1181_647.Png": {
            "h": 1181,
            "result": 0,
            "w": 647,
            "weight": 0.678466796875
        },
        "2019-03-24-02-42-12-843_POS1_I2_1309_135.Png": {
            "h": 1309,
            "result": 0,
            "w": 135,
            "weight": 0.36663818359375
        },
        "2019-03-24-02-42-12-843_POS1_I2_1309_263.Png": {
            "h": 1309,
            "result": 0,
            "w": 263,
            "weight": 0.6427001953125
        },
        "2019-03-24-02-42-12-843_POS1_I2_1309_391.Png": {
            "h": 1309,
            "result": 0,
            "w": 391,
            "weight": 0.61328125
        },
        "2019-03-24-02-42-12-843_POS1_I2_1309_519.Png": {
            "h": 1309,
            "result": 0,
            "w": 519,
            "weight": 0.198486328125
        },
        "2019-03-24-02-42-12-843_POS1_I2_1309_647.Png": {
            "h": 1309,
            "result": 1,
            "w": 647,
            "weight": 0.16741943359375
        },
        "2019-03-24-02-42-12-843_POS1_I2_1437_263.Png": {
            "h": 1437,
            "result": 0,
            "w": 263,
            "weight": 0.33001708984375
        },
        "2019-03-24-02-42-12-843_POS1_I2_797_519.Png": {
            "h": 797,
            "result": 1,
            "w": 519,
            "weight": 0.412109375
        },
        "2019-03-24-02-42-12-843_POS1_I2_925_263.Png": {
            "h": 925,
            "result": 0,
            "w": 263,
            "weight": 0.214599609375
        },
        "2019-03-24-02-42-12-843_POS1_I2_925_391.Png": {
            "h": 925,
            "result": 0,
            "w": 391,
            "weight": 0.5732421875
        },
        "2019-03-24-02-42-12-843_POS1_I2_925_519.Png": {
            "h": 925,
            "result": 1,
            "w": 519,
            "weight": 0.991943359375
        },
        "2019-03-24-02-42-12-843_POS1_I2_925_647.Png": {
            "h": 925,
            "result": 0,
            "w": 647,
            "weight": 0.603271484375
        },
        "2019-03-24-02-42-12-843_POS1_I2_925_775.Png": {
            "h": 925,
            "result": 0,
            "w": 775,
            "weight": 0.1689453125
        }
    },
    "2019-03-26-14-42-19-168_POS1_I1.Png": {
        "2019-03-26-14-42-19-168_POS1_I1_1009_0.Png": {
            "h": 1009,
            "result": 0,
            "w": 0,
            "weight": 0.37158203125
        },
        "2019-03-26-14-42-19-168_POS1_I1_1009_128.Png": {
            "h": 1009,
            "result": 0,
            "w": 128,
            "weight": 0.275390625
        },
        "2019-03-26-14-42-19-168_POS1_I1_1137_0.Png": {
            "h": 1137,
            "result": 0,
            "w": 0,
            "weight": 0.58251953125
        },
        "2019-03-26-14-42-19-168_POS1_I1_1137_128.Png": {
            "h": 1137,
            "result": 0,
            "w": 128,
            "weight": 0.2890625
        },
        "2019-03-26-14-42-19-168_POS1_I1_1265_0.Png": {
            "h": 1265,
            "result": 0,
            "w": 0,
            "weight": 0.4404296875
        },
        "2019-03-26-14-42-19-168_POS1_I1_881_0.Png": {
            "h": 881,
            "result": 0,
            "w": 0,
            "weight": 0.1826171875
        }
    },
    "2019-04-03-05-49-14-462_POS1_I2.Png": {
        "2019-04-03-05-49-14-462_POS1_I2_1053_251.Png": {
            "h": 1053,
            "result": 0,
            "w": 251,
            "weight": 0.64801025390625
        },
        "2019-04-03-05-49-14-462_POS1_I2_1053_379.Png": {
            "h": 1053,
            "result": 0,
            "w": 379,
            "weight": 0.849609375
        },
        "2019-04-03-05-49-14-462_POS1_I2_1053_507.Png": {
            "h": 1053,
            "result": 0,
            "w": 507,
            "weight": 0.904052734375
        },
        "2019-04-03-05-49-14-462_POS1_I2_1053_635.Png": {
            "h": 1053,
            "result": 0,
            "w": 635,
            "weight": 0.92340087890625
        },
        "2019-04-03-05-49-14-462_POS1_I2_1053_763.Png": {
            "h": 1053,
            "result": 0,
            "w": 763,
            "weight": 0.23919677734375
        },
        "2019-04-03-05-49-14-462_POS1_I2_1181_123.Png": {
            "h": 1181,
            "result": 0,
            "w": 123,
            "weight": 0.391357421875
        },
        "2019-04-03-05-49-14-462_POS1_I2_1181_251.Png": {
            "h": 1181,
            "result": 0,
            "w": 251,
            "weight": 0.700927734375
        },
        "2019-04-03-05-49-14-462_POS1_I2_1181_379.Png": {
            "h": 1181,
            "result": 0,
            "w": 379,
            "weight": 0.87548828125
        },
        "2019-04-03-05-49-14-462_POS1_I2_1181_507.Png": {
            "h": 1181,
            "result": 0,
            "w": 507,
            "weight": 0.67578125
        },
        "2019-04-03-05-49-14-462_POS1_I2_1181_635.Png": {
            "h": 1181,
            "result": 0,
            "w": 635,
            "weight": 0.84130859375
        },
        "2019-04-03-05-49-14-462_POS1_I2_1309_123.Png": {
            "h": 1309,
            "result": 0,
            "w": 123,
            "weight": 0.283203125
        },
        "2019-04-03-05-49-14-462_POS1_I2_1309_251.Png": {
            "h": 1309,
            "result": 0,
            "w": 251,
            "weight": 0.744873046875
        },
        "2019-04-03-05-49-14-462_POS1_I2_1309_379.Png": {
            "h": 1309,
            "result": 0,
            "w": 379,
            "weight": 0.69171142578125
        },
        "2019-04-03-05-49-14-462_POS1_I2_1309_507.Png": {
            "h": 1309,
            "result": 0,
            "w": 507,
            "weight": 0.20703125
        },
        "2019-04-03-05-49-14-462_POS1_I2_1309_635.Png": {
            "h": 1309,
            "result": 0,
            "w": 635,
            "weight": 0.21429443359375
        },
        "2019-04-03-05-49-14-462_POS1_I2_1437_251.Png": {
            "h": 1437,
            "result": 0,
            "w": 251,
            "weight": 0.3349609375
        },
        "2019-04-03-05-49-14-462_POS1_I2_797_507.Png": {
            "h": 797,
            "result": 0,
            "w": 507,
            "weight": 0.342041015625
        },
        "2019-04-03-05-49-14-462_POS1_I2_797_635.Png": {
            "h": 797,
            "result": 0,
            "w": 635,
            "weight": 0.135986328125
        },
        "2019-04-03-05-49-14-462_POS1_I2_925_251.Png": {
            "h": 925,
            "result": 0,
            "w": 251,
            "weight": 0.18060302734375
        },
        "2019-04-03-05-49-14-462_POS1_I2_925_379.Png": {
            "h": 925,
            "result": 0,
            "w": 379,
            "weight": 0.50299072265625
        },
        "2019-04-03-05-49-14-462_POS1_I2_925_507.Png": {
            "h": 925,
            "result": 0,
            "w": 507,
            "weight": 0.968505859375
        },
        "2019-04-03-05-49-14-462_POS1_I2_925_635.Png": {
            "h": 925,
            "result": 0,
            "w": 635,
            "weight": 0.836669921875
        },
        "2019-04-03-05-49-14-462_POS1_I2_925_763.Png": {
            "h": 925,
            "result": 0,
            "w": 763,
            "weight": 0.28515625
        }
    }
}
