# Supplementary material for: A data science approach for multi-sensor marine observatory data monitoring cold water corals (Paragorgia arborea) in two campaigns
Source: PLoS One. 2023 Jul 19;18(7):e0282723. doi: 10.1371/journal.pone.0282723 (PMC10355400; doi:10.1371/journal.pone.0282723)
Supplement: S3 Data — Class labels for patches, weights for patches computed from ground truth masks, imagewise ground truth polyp states, patch extraction regions, and region sizes. (XZ) [file pone.0282723.s017.xz › S3_Data/Gamma_2_blue/training-grids.json]

{
    "2018-12-11-07-34-07-861_POS2_I2.Png": {
        "grid_start_h": 817,
        "grid_start_w": 691,
        "n_patches_h": 5,
        "n_patches_w": 6
    },
    "2018-12-19-19-02-51-719_POS0_I2.Png": null,
    "2018-12-21-08-49-35-893_POS0_I1.Png": null,
    "2018-12-23-09-42-58-941_POS0_I1.Png": null,
    "2018-12-25-18-29-22-434_POS2_I2.Png": {
        "grid_start_h": 817,
        "grid_start_w": 703,
        "n_patches_h": 5,
        "n_patches_w": 6
    },
    "2018-12-27-11-36-07-039_POS2_I1.Png": {
        "grid_start_h": 713,
        "grid_start_w": 0,
        "n_patches_h": 6,
        "n_patches_w": 7
    },
    "2018-12-29-00-16-12-115_POS2_I2.Png": {
        "grid_start_h": 817,
        "grid_start_w": 707,
        "n_patches_h": 5,
        "n_patches_w": 6
    },
    "2018-12-30-19-36-13-452_POS2_I2.Png": {
        "grid_start_h": 809,
        "grid_start_w": 709,
        "n_patches_h": 5,
        "n_patches_w": 6
    },
    "2018-12-31-03-22-54-081_POS2_I1.Png": {
        "grid_start_h": 709,
        "grid_start_w": 0,
        "n_patches_h": 6,
        "n_patches_w": 7
    },
    "2019-01-01-21-33-03-408_POS1_I1.Png": {
        "grid_start_h": 1005,
        "grid_start_w": 0,
        "n_patches_h": 2,
        "n_patches_w": 1
    },
    "2019-01-02-20-56-22-065_POS2_I1.Png": {
        "grid_start_h": 707,
        "grid_start_w": 0,
        "n_patches_h": 6,
        "n_patches_w": 7
    },
    "2019-01-03-13-36-23-483_POS2_I2.Png": {
        "grid_start_h": 809,
        "grid_start_w": 707,
        "n_patches_h": 5,
        "n_patches_w": 6
    },
    "2019-01-04-06-10-10-017_POS0_I1.Png": null,
    "2019-01-05-13-16-53-550_POS0_I1.Png": null,
    "2019-01-07-17-36-31-503_POS2_I1.Png": {
        "grid_start_h": 709,
        "grid_start_w": 0,
        "n_patches_h": 6,
        "n_patches_w": 7
    },
    "2019-01-08-23-36-36-671_POS2_I1.Png": {
        "grid_start_h": 709,
        "grid_start_w": 0,
        "n_patches_h": 6,
        "n_patches_w": 7
    },
    "2019-01-09-17-20-02-265_POS1_I2.Png": {
        "grid_start_h": 787,
        "grid_start_w": 15,
        "n_patches_h": 6,
        "n_patches_w": 6
    },
    "2019-01-10-18-53-24-362_POS1_I1.Png": {
        "grid_start_h": 1013,
        "grid_start_w": 0,
        "n_patches_h": 2,
        "n_patches_w": 1
    },
    "2019-01-13-16-38-50-530_POS2_I2.Png": {
        "grid_start_h": 815,
        "grid_start_w": 733,
        "n_patches_h": 5,
        "n_patches_w": 6
    },
    "2019-01-14-15-55-36-342_POS1_I2.Png": {
        "grid_start_h": 801,
        "grid_start_w": 29,
        "n_patches_h": 6,
        "n_patches_w": 6
    },
    "2019-01-19-09-18-59-326_POS2_I2.Png": {
        "grid_start_h": 825,
        "grid_start_w": 729,
        "n_patches_h": 5,
        "n_patches_w": 6
    },
    "2019-01-20-21-52-40-108_POS0_I2.Png": null,
    "2019-01-25-16-15-39-207_POS2_I2.Png": {
        "grid_start_h": 813,
        "grid_start_w": 777,
        "n_patches_h": 5,
        "n_patches_w": 6
    },
    "2019-01-27-04-55-36-775_POS2_I2.Png": {
        "grid_start_h": 805,
        "grid_start_w": 865,
        "n_patches_h": 5,
        "n_patches_w": 5
    },
    "2019-01-28-14-09-23-042_POS0_I1.Png": null,
    "2019-01-30-17-16-05-989_POS0_I1.Png": null,
    "2019-02-01-09-16-08-797_POS0_I2.Png": null,
    "2019-02-02-01-19-11-432_POS2_I2.Png": {
        "grid_start_h": 815,
        "grid_start_w": 885,
        "n_patches_h": 5,
        "n_patches_w": 5
    },
    "2019-02-06-16-19-38-072_POS0_I1.Png": null,
    "2019-02-08-21-45-57-906_POS2_I2.Png": {
        "grid_start_h": 819,
        "grid_start_w": 883,
        "n_patches_h": 5,
        "n_patches_w": 5
    },
    "2019-02-09-15-29-23-282_POS1_I1.Png": {
        "grid_start_h": 867,
        "grid_start_w": 0,
        "n_patches_h": 4,
        "n_patches_w": 2
    },
    "2019-02-10-11-29-19-969_POS1_I2.Png": {
        "grid_start_h": 849,
        "grid_start_w": 95,
        "n_patches_h": 5,
        "n_patches_w": 6
    },
    "2019-02-11-07-26-20-826_POS0_I1.Png": null,
    "2019-02-12-00-09-22-954_POS1_I1.Png": {
        "grid_start_h": 879,
        "grid_start_w": 0,
        "n_patches_h": 4,
        "n_patches_w": 2
    },
    "2019-02-13-14-59-45-111_POS0_I1.Png": null,
    "2019-02-15-02-39-23-306_POS2_I2.Png": {
        "grid_start_h": 811,
        "grid_start_w": 885,
        "n_patches_h": 5,
        "n_patches_w": 5
    },
    "2019-02-22-03-01-24-927_POS2_I2.Png": {
        "grid_start_h": 779,
        "grid_start_w": 921,
        "n_patches_h": 5,
        "n_patches_w": 5
    },
    "2019-02-22-09-35-09-343_POS0_I2.Png": null,
    "2019-02-24-16-01-52-655_POS0_I2.Png": null,
    "2019-02-24-20-28-32-792_POS0_I2.Png": null,
    "2019-02-25-16-31-35-647_POS1_I2.Png": {
        "grid_start_h": 795,
        "grid_start_w": 139,
        "n_patches_h": 6,
        "n_patches_w": 6
    },
    "2019-02-26-00-21-33-898_POS2_I2.Png": {
        "grid_start_h": 819,
        "grid_start_w": 913,
        "n_patches_h": 5,
        "n_patches_w": 5
    },
    "2019-02-26-20-18-18-359_POS1_I2.Png": {
        "grid_start_h": 797,
        "grid_start_w": 129,
        "n_patches_h": 6,
        "n_patches_w": 6
    },
    "2019-02-28-03-28-17-220_POS2_I2.Png": {
        "grid_start_h": 819,
        "grid_start_w": 915,
        "n_patches_h": 5,
        "n_patches_w": 5
    },
    "2019-03-02-14-15-27-940_POS0_I2.Png": null,
    "2019-03-04-17-28-24-933_POS2_I2.Png": {
        "grid_start_h": 821,
        "grid_start_w": 915,
        "n_patches_h": 5,
        "n_patches_w": 5
    },
    "2019-03-05-07-51-51-002_POS1_I2.Png": {
        "grid_start_h": 859,
        "grid_start_w": 131,
        "n_patches_h": 5,
        "n_patches_w": 6
    },
    "2019-03-08-10-15-38-668_POS0_I2.Png": null,
    "2019-03-13-01-22-26-780_POS0_I1.Png": null,
    "2019-03-19-23-45-45-071_POS0_I2.Png": null,
    "2019-03-24-12-39-13-501_POS0_I2.Png": null,
    "2019-03-24-14-52-32-961_POS0_I1.Png": null,
    "2019-03-28-21-06-04-159_POS0_I2.Png": null,
    "2019-03-29-19-25-42-364_POS2_I2.Png": {
        "grid_start_h": 817,
        "grid_start_w": 921,
        "n_patches_h": 5,
        "n_patches_w": 5
    },
    "2019-03-30-01-59-27-342_POS0_I2.Png": null,
    "2019-03-30-09-52-24-837_POS2_I2.Png": {
        "grid_start_h": 801,
        "grid_start_w": 935,
        "n_patches_h": 5,
        "n_patches_w": 5
    },
    "2019-04-04-21-46-18-649_POS0_I2.Png": null,
    "2019-04-05-14-32-36-012_POS2_I2.Png": {
        "grid_start_h": 803,
        "grid_start_w": 935,
        "n_patches_h": 5,
        "n_patches_w": 5
    },
    "2019-04-10-14-07-15-335_POS0_I2.Png": {
        "grid_start_h": 867,
        "grid_start_w": 1856,
        "n_patches_h": 5,
        "n_patches_w": 7
    },
    "2019-05-21-14-15-28-413_POS2_I1.Png": {
        "grid_start_h": 1820,
        "grid_start_w": 31,
        "n_patches_h": 3,
        "n_patches_w": 6
    }
}
