# Supplementary material for: A data science approach for multi-sensor marine observatory data monitoring cold water corals (Paragorgia arborea) in two campaigns
Source: PLoS One. 2023 Jul 19;18(7):e0282723. doi: 10.1371/journal.pone.0282723 (PMC10355400; doi:10.1371/journal.pone.0282723)
Supplement: S3 Data — Class labels for patches, weights for patches computed from ground truth masks, imagewise ground truth polyp states, patch extraction regions, and region sizes. (XZ) [file pone.0282723.s017.xz › S3_Data/Gamma_2_blue/validation-labels.json]

{
    "2018-12-14-14-24-19-612_POS1_I2_1043_0.Png": 1,
    "2018-12-14-14-24-19-612_POS1_I2_1043_128.Png": 1,
    "2018-12-14-14-24-19-612_POS1_I2_1043_256.Png": 1,
    "2018-12-14-14-24-19-612_POS1_I2_1043_384.Png": 1,
    "2018-12-14-14-24-19-612_POS1_I2_1043_512.Png": 1,
    "2018-12-14-14-24-19-612_POS1_I2_1043_640.Png": 1,
    "2018-12-14-14-24-19-612_POS1_I2_1171_0.Png": 1,
    "2018-12-14-14-24-19-612_POS1_I2_1171_128.Png": 1,
    "2018-12-14-14-24-19-612_POS1_I2_1171_256.Png": 1,
    "2018-12-14-14-24-19-612_POS1_I2_1171_384.Png": 1,
    "2018-12-14-14-24-19-612_POS1_I2_1171_512.Png": 1,
    "2018-12-14-14-24-19-612_POS1_I2_1171_640.Png": 1,
    "2018-12-14-14-24-19-612_POS1_I2_1299_0.Png": 1,
    "2018-12-14-14-24-19-612_POS1_I2_1299_128.Png": 1,
    "2018-12-14-14-24-19-612_POS1_I2_1299_256.Png": 1,
    "2018-12-14-14-24-19-612_POS1_I2_1299_384.Png": 1,
    "2018-12-14-14-24-19-612_POS1_I2_1299_512.Png": 1,
    "2018-12-14-14-24-19-612_POS1_I2_1299_640.Png": 1,
    "2018-12-14-14-24-19-612_POS1_I2_1427_0.Png": 1,
    "2018-12-14-14-24-19-612_POS1_I2_1427_128.Png": 1,
    "2018-12-14-14-24-19-612_POS1_I2_787_384.Png": 1,
    "2018-12-14-14-24-19-612_POS1_I2_787_512.Png": 1,
    "2018-12-14-14-24-19-612_POS1_I2_915_128.Png": 1,
    "2018-12-14-14-24-19-612_POS1_I2_915_256.Png": 1,
    "2018-12-14-14-24-19-612_POS1_I2_915_384.Png": 1,
    "2018-12-14-14-24-19-612_POS1_I2_915_512.Png": 1,
    "2018-12-14-14-24-19-612_POS1_I2_915_640.Png": 1,
    "2018-12-20-21-45-55-420_POS1_I2_1047_135.Png": 0,
    "2018-12-20-21-45-55-420_POS1_I2_1047_263.Png": 0,
    "2018-12-20-21-45-55-420_POS1_I2_1047_391.Png": 0,
    "2018-12-20-21-45-55-420_POS1_I2_1047_519.Png": 0,
    "2018-12-20-21-45-55-420_POS1_I2_1047_647.Png": 0,
    "2018-12-20-21-45-55-420_POS1_I2_1175_135.Png": 0,
    "2018-12-20-21-45-55-420_POS1_I2_1175_263.Png": 0,
    "2018-12-20-21-45-55-420_POS1_I2_1175_391.Png": 0,
    "2018-12-20-21-45-55-420_POS1_I2_1175_519.Png": 0,
    "2018-12-20-21-45-55-420_POS1_I2_1175_647.Png": 0,
    "2018-12-20-21-45-55-420_POS1_I2_1175_7.Png": 0,
    "2018-12-20-21-45-55-420_POS1_I2_1303_135.Png": 0,
    "2018-12-20-21-45-55-420_POS1_I2_1303_263.Png": 0,
    "2018-12-20-21-45-55-420_POS1_I2_1303_391.Png": 0,
    "2018-12-20-21-45-55-420_POS1_I2_1303_519.Png": 0,
    "2018-12-20-21-45-55-420_POS1_I2_1303_647.Png": 0,
    "2018-12-20-21-45-55-420_POS1_I2_1303_7.Png": 0,
    "2018-12-20-21-45-55-420_POS1_I2_1431_135.Png": 0,
    "2018-12-20-21-45-55-420_POS1_I2_791_391.Png": 0,
    "2018-12-20-21-45-55-420_POS1_I2_791_519.Png": 0,
    "2018-12-20-21-45-55-420_POS1_I2_919_135.Png": 0,
    "2018-12-20-21-45-55-420_POS1_I2_919_263.Png": 0,
    "2018-12-20-21-45-55-420_POS1_I2_919_391.Png": 0,
    "2018-12-20-21-45-55-420_POS1_I2_919_519.Png": 0,
    "2018-12-20-21-45-55-420_POS1_I2_919_647.Png": 0,
    "2019-01-15-23-02-18-657_POS1_I1_1075_0.Png": 1,
    "2019-01-15-23-02-18-657_POS1_I1_1203_0.Png": 1,
    "2019-01-15-23-02-18-657_POS1_I1_947_0.Png": 1,
    "2019-01-26-05-32-21-466_POS1_I2_1053_203.Png": 1,
    "2019-01-26-05-32-21-466_POS1_I2_1053_331.Png": 1,
    "2019-01-26-05-32-21-466_POS1_I2_1053_459.Png": 1,
    "2019-01-26-05-32-21-466_POS1_I2_1053_587.Png": 1,
    "2019-01-26-05-32-21-466_POS1_I2_1053_715.Png": 1,
    "2019-01-26-05-32-21-466_POS1_I2_1181_203.Png": 1,
    "2019-01-26-05-32-21-466_POS1_I2_1181_331.Png": 1,
    "2019-01-26-05-32-21-466_POS1_I2_1181_459.Png": 1,
    "2019-01-26-05-32-21-466_POS1_I2_1181_587.Png": 1,
    "2019-01-26-05-32-21-466_POS1_I2_1181_715.Png": 1,
    "2019-01-26-05-32-21-466_POS1_I2_1181_75.Png": 1,
    "2019-01-26-05-32-21-466_POS1_I2_1309_203.Png": 1,
    "2019-01-26-05-32-21-466_POS1_I2_1309_331.Png": 1,
    "2019-01-26-05-32-21-466_POS1_I2_1309_459.Png": 1,
    "2019-01-26-05-32-21-466_POS1_I2_1309_75.Png": 1,
    "2019-01-26-05-32-21-466_POS1_I2_1437_203.Png": 1,
    "2019-01-26-05-32-21-466_POS1_I2_797_459.Png": 1,
    "2019-01-26-05-32-21-466_POS1_I2_797_587.Png": 1,
    "2019-01-26-05-32-21-466_POS1_I2_925_203.Png": 1,
    "2019-01-26-05-32-21-466_POS1_I2_925_331.Png": 1,
    "2019-01-26-05-32-21-466_POS1_I2_925_459.Png": 1,
    "2019-01-26-05-32-21-466_POS1_I2_925_587.Png": 1,
    "2019-01-26-05-32-21-466_POS1_I2_925_715.Png": 1,
    "2019-02-01-06-02-24-686_POS2_I2_1071_1035.Png": 1,
    "2019-02-01-06-02-24-686_POS2_I2_1071_1163.Png": 0,
    "2019-02-01-06-02-24-686_POS2_I2_1071_1291.Png": 0,
    "2019-02-01-06-02-24-686_POS2_I2_1071_1419.Png": 0,
    "2019-02-01-06-02-24-686_POS2_I2_1071_779.Png": 0,
    "2019-02-01-06-02-24-686_POS2_I2_1071_907.Png": 0,
    "2019-02-01-06-02-24-686_POS2_I2_1199_1035.Png": 0,
    "2019-02-01-06-02-24-686_POS2_I2_1199_1163.Png": 0,
    "2019-02-01-06-02-24-686_POS2_I2_1199_1291.Png": 0,
    "2019-02-01-06-02-24-686_POS2_I2_1199_1419.Png": 0,
    "2019-02-01-06-02-24-686_POS2_I2_1327_1035.Png": 0,
    "2019-02-01-06-02-24-686_POS2_I2_1327_907.Png": 0,
    "2019-02-01-06-02-24-686_POS2_I2_815_1035.Png": 0,
    "2019-02-01-06-02-24-686_POS2_I2_815_1163.Png": 0,
    "2019-02-01-06-02-24-686_POS2_I2_815_1291.Png": 0,
    "2019-02-01-06-02-24-686_POS2_I2_943_1035.Png": 0,
    "2019-02-01-06-02-24-686_POS2_I2_943_1163.Png": 0,
    "2019-02-01-06-02-24-686_POS2_I2_943_1291.Png": 0,
    "2019-02-01-06-02-24-686_POS2_I2_943_1419.Png": 0,
    "2019-02-01-06-02-24-686_POS2_I2_943_907.Png": 0,
    "2019-02-23-05-41-27-121_POS2_I1_1097_171.Png": 0,
    "2019-02-23-05-41-27-121_POS2_I1_1097_299.Png": 0,
    "2019-02-23-05-41-27-121_POS2_I1_1097_427.Png": 0,
    "2019-02-23-05-41-27-121_POS2_I1_1097_555.Png": 0,
    "2019-02-23-05-41-27-121_POS2_I1_1097_683.Png": 0,
    "2019-02-23-05-41-27-121_POS2_I1_1097_811.Png": 0,
    "2019-02-23-05-41-27-121_POS2_I1_1225_171.Png": 0,
    "2019-02-23-05-41-27-121_POS2_I1_1225_299.Png": 0,
    "2019-02-23-05-41-27-121_POS2_I1_1225_427.Png": 0,
    "2019-02-23-05-41-27-121_POS2_I1_1225_555.Png": 0,
    "2019-02-23-05-41-27-121_POS2_I1_1225_683.Png": 0,
    "2019-02-23-05-41-27-121_POS2_I1_1353_299.Png": 0,
    "2019-02-23-05-41-27-121_POS2_I1_713_555.Png": 0,
    "2019-02-23-05-41-27-121_POS2_I1_841_299.Png": 0,
    "2019-02-23-05-41-27-121_POS2_I1_841_427.Png": 0,
    "2019-02-23-05-41-27-121_POS2_I1_841_555.Png": 0,
    "2019-02-23-05-41-27-121_POS2_I1_841_683.Png": 0,
    "2019-02-23-05-41-27-121_POS2_I1_841_811.Png": 0,
    "2019-02-23-05-41-27-121_POS2_I1_969_299.Png": 0,
    "2019-02-23-05-41-27-121_POS2_I1_969_427.Png": 0,
    "2019-02-23-05-41-27-121_POS2_I1_969_555.Png": 0,
    "2019-02-23-05-41-27-121_POS2_I1_969_683.Png": 0,
    "2019-02-23-05-41-27-121_POS2_I1_969_811.Png": 0,
    "2019-03-06-21-41-50-145_POS2_I2_1079_1045.Png": 0,
    "2019-03-06-21-41-50-145_POS2_I2_1079_1173.Png": 0,
    "2019-03-06-21-41-50-145_POS2_I2_1079_1301.Png": 0,
    "2019-03-06-21-41-50-145_POS2_I2_1079_1429.Png": 0,
    "2019-03-06-21-41-50-145_POS2_I2_1079_917.Png": 0,
    "2019-03-06-21-41-50-145_POS2_I2_1207_1045.Png": 0,
    "2019-03-06-21-41-50-145_POS2_I2_1207_1173.Png": 0,
    "2019-03-06-21-41-50-145_POS2_I2_1207_1301.Png": 0,
    "2019-03-06-21-41-50-145_POS2_I2_1207_1429.Png": 0,
    "2019-03-06-21-41-50-145_POS2_I2_1335_1045.Png": 0,
    "2019-03-06-21-41-50-145_POS2_I2_1335_917.Png": 0,
    "2019-03-06-21-41-50-145_POS2_I2_823_1173.Png": 0,
    "2019-03-06-21-41-50-145_POS2_I2_823_1301.Png": 0,
    "2019-03-06-21-41-50-145_POS2_I2_951_1045.Png": 0,
    "2019-03-06-21-41-50-145_POS2_I2_951_1173.Png": 0,
    "2019-03-06-21-41-50-145_POS2_I2_951_1301.Png": 0,
    "2019-03-06-21-41-50-145_POS2_I2_951_1429.Png": 0,
    "2019-03-06-21-41-50-145_POS2_I2_951_917.Png": 0,
    "2019-03-16-01-42-09-661_POS2_I2_1077_1047.Png": 0,
    "2019-03-16-01-42-09-661_POS2_I2_1077_1175.Png": 0,
    "2019-03-16-01-42-09-661_POS2_I2_1077_1303.Png": 0,
    "2019-03-16-01-42-09-661_POS2_I2_1077_1431.Png": 0,
    "2019-03-16-01-42-09-661_POS2_I2_1077_919.Png": 0,
    "2019-03-16-01-42-09-661_POS2_I2_1205_1047.Png": 0,
    "2019-03-16-01-42-09-661_POS2_I2_1205_1175.Png": 0,
    "2019-03-16-01-42-09-661_POS2_I2_1205_1303.Png": 0,
    "2019-03-16-01-42-09-661_POS2_I2_1205_1431.Png": 0,
    "2019-03-16-01-42-09-661_POS2_I2_1333_1047.Png": 0,
    "2019-03-16-01-42-09-661_POS2_I2_1333_919.Png": 0,
    "2019-03-16-01-42-09-661_POS2_I2_821_1175.Png": 0,
    "2019-03-16-01-42-09-661_POS2_I2_821_1303.Png": 0,
    "2019-03-16-01-42-09-661_POS2_I2_949_1047.Png": 0,
    "2019-03-16-01-42-09-661_POS2_I2_949_1175.Png": 0,
    "2019-03-16-01-42-09-661_POS2_I2_949_1303.Png": 0,
    "2019-03-16-01-42-09-661_POS2_I2_949_1431.Png": 0,
    "2019-03-16-01-42-09-661_POS2_I2_949_919.Png": 0,
    "2019-03-19-06-02-04-376_POS1_I2_1115_129.Png": 0,
    "2019-03-19-06-02-04-376_POS1_I2_1115_257.Png": 0,
    "2019-03-19-06-02-04-376_POS1_I2_1115_385.Png": 0,
    "2019-03-19-06-02-04-376_POS1_I2_1115_513.Png": 1,
    "2019-03-19-06-02-04-376_POS1_I2_1115_641.Png": 0,
    "2019-03-19-06-02-04-376_POS1_I2_1115_769.Png": 1,
    "2019-03-19-06-02-04-376_POS1_I2_1243_129.Png": 0,
    "2019-03-19-06-02-04-376_POS1_I2_1243_257.Png": 0,
    "2019-03-19-06-02-04-376_POS1_I2_1243_385.Png": 0,
    "2019-03-19-06-02-04-376_POS1_I2_1243_513.Png": 1,
    "2019-03-19-06-02-04-376_POS1_I2_1243_641.Png": 1,
    "2019-03-19-06-02-04-376_POS1_I2_1243_769.Png": 1,
    "2019-03-19-06-02-04-376_POS1_I2_1371_129.Png": 0,
    "2019-03-19-06-02-04-376_POS1_I2_1371_257.Png": 0,
    "2019-03-19-06-02-04-376_POS1_I2_1371_385.Png": 0,
    "2019-03-19-06-02-04-376_POS1_I2_859_385.Png": 1,
    "2019-03-19-06-02-04-376_POS1_I2_859_513.Png": 1,
    "2019-03-19-06-02-04-376_POS1_I2_859_641.Png": 0,
    "2019-03-19-06-02-04-376_POS1_I2_987_257.Png": 0,
    "2019-03-19-06-02-04-376_POS1_I2_987_385.Png": 0,
    "2019-03-19-06-02-04-376_POS1_I2_987_513.Png": 1,
    "2019-03-19-06-02-04-376_POS1_I2_987_641.Png": 0,
    "2019-03-19-06-02-04-376_POS1_I2_987_769.Png": 1,
    "2019-03-28-06-42-23-380_POS1_I2_1113_127.Png": 0,
    "2019-03-28-06-42-23-380_POS1_I2_1113_255.Png": 0,
    "2019-03-28-06-42-23-380_POS1_I2_1113_383.Png": 0,
    "2019-03-28-06-42-23-380_POS1_I2_1113_511.Png": 0,
    "2019-03-28-06-42-23-380_POS1_I2_1113_639.Png": 1,
    "2019-03-28-06-42-23-380_POS1_I2_1241_127.Png": 0,
    "2019-03-28-06-42-23-380_POS1_I2_1241_255.Png": 0,
    "2019-03-28-06-42-23-380_POS1_I2_1241_383.Png": 0,
    "2019-03-28-06-42-23-380_POS1_I2_1241_511.Png": 0,
    "2019-03-28-06-42-23-380_POS1_I2_1241_639.Png": 0,
    "2019-03-28-06-42-23-380_POS1_I2_1369_127.Png": 0,
    "2019-03-28-06-42-23-380_POS1_I2_1369_255.Png": 0,
    "2019-03-28-06-42-23-380_POS1_I2_1369_383.Png": 0,
    "2019-03-28-06-42-23-380_POS1_I2_857_383.Png": 0,
    "2019-03-28-06-42-23-380_POS1_I2_857_511.Png": 1,
    "2019-03-28-06-42-23-380_POS1_I2_857_639.Png": 1,
    "2019-03-28-06-42-23-380_POS1_I2_985_255.Png": 0,
    "2019-03-28-06-42-23-380_POS1_I2_985_383.Png": 0,
    "2019-03-28-06-42-23-380_POS1_I2_985_511.Png": 1,
    "2019-03-28-06-42-23-380_POS1_I2_985_639.Png": 1,
    "2019-03-28-06-42-23-380_POS1_I2_985_767.Png": 0,
    "2019-03-29-00-29-04-411_POS1_I1_1009_0.Png": 0,
    "2019-03-29-00-29-04-411_POS1_I1_1009_128.Png": 0,
    "2019-03-29-00-29-04-411_POS1_I1_1137_0.Png": 0,
    "2019-03-29-00-29-04-411_POS1_I1_1137_128.Png": 0,
    "2019-03-29-00-29-04-411_POS1_I1_1265_0.Png": 0,
    "2019-03-29-00-29-04-411_POS1_I1_881_0.Png": 0
}
