# Supplementary material for: A data science approach for multi-sensor marine observatory data monitoring cold water corals (Paragorgia arborea) in two campaigns
Source: PLoS One. 2023 Jul 19;18(7):e0282723. doi: 10.1371/journal.pone.0282723 (PMC10355400; doi:10.1371/journal.pone.0282723)
Supplement: S3 Data — Class labels for patches, weights for patches computed from ground truth masks, imagewise ground truth polyp states, patch extraction regions, and region sizes. (XZ) [file pone.0282723.s017.xz › S3_Data/Gamma_2_blue/training-labels.json]

{
    "2018-12-11-07-34-07-861_POS2_I2_1073_1075.Png": 1,
    "2018-12-11-07-34-07-861_POS2_I2_1073_1203.Png": 1,
    "2018-12-11-07-34-07-861_POS2_I2_1073_1331.Png": 1,
    "2018-12-11-07-34-07-861_POS2_I2_1073_691.Png": 1,
    "2018-12-11-07-34-07-861_POS2_I2_1073_819.Png": 1,
    "2018-12-11-07-34-07-861_POS2_I2_1073_947.Png": 1,
    "2018-12-11-07-34-07-861_POS2_I2_1201_1075.Png": 1,
    "2018-12-11-07-34-07-861_POS2_I2_1201_1203.Png": 1,
    "2018-12-11-07-34-07-861_POS2_I2_1201_1331.Png": 1,
    "2018-12-11-07-34-07-861_POS2_I2_1201_691.Png": 1,
    "2018-12-11-07-34-07-861_POS2_I2_1201_819.Png": 1,
    "2018-12-11-07-34-07-861_POS2_I2_1201_947.Png": 1,
    "2018-12-11-07-34-07-861_POS2_I2_1329_819.Png": 1,
    "2018-12-11-07-34-07-861_POS2_I2_1329_947.Png": 1,
    "2018-12-11-07-34-07-861_POS2_I2_817_1075.Png": 1,
    "2018-12-11-07-34-07-861_POS2_I2_817_1203.Png": 1,
    "2018-12-11-07-34-07-861_POS2_I2_817_947.Png": 1,
    "2018-12-11-07-34-07-861_POS2_I2_945_1075.Png": 1,
    "2018-12-11-07-34-07-861_POS2_I2_945_1203.Png": 1,
    "2018-12-11-07-34-07-861_POS2_I2_945_1331.Png": 1,
    "2018-12-11-07-34-07-861_POS2_I2_945_819.Png": 1,
    "2018-12-11-07-34-07-861_POS2_I2_945_947.Png": 1,
    "2018-12-25-18-29-22-434_POS2_I2_1073_1087.Png": 1,
    "2018-12-25-18-29-22-434_POS2_I2_1073_1215.Png": 1,
    "2018-12-25-18-29-22-434_POS2_I2_1073_1343.Png": 1,
    "2018-12-25-18-29-22-434_POS2_I2_1073_703.Png": 1,
    "2018-12-25-18-29-22-434_POS2_I2_1073_831.Png": 1,
    "2018-12-25-18-29-22-434_POS2_I2_1073_959.Png": 1,
    "2018-12-25-18-29-22-434_POS2_I2_1201_1087.Png": 1,
    "2018-12-25-18-29-22-434_POS2_I2_1201_1215.Png": 1,
    "2018-12-25-18-29-22-434_POS2_I2_1201_1343.Png": 1,
    "2018-12-25-18-29-22-434_POS2_I2_1201_703.Png": 1,
    "2018-12-25-18-29-22-434_POS2_I2_1201_831.Png": 1,
    "2018-12-25-18-29-22-434_POS2_I2_1201_959.Png": 1,
    "2018-12-25-18-29-22-434_POS2_I2_1329_831.Png": 1,
    "2018-12-25-18-29-22-434_POS2_I2_817_1087.Png": 1,
    "2018-12-25-18-29-22-434_POS2_I2_817_1215.Png": 1,
    "2018-12-25-18-29-22-434_POS2_I2_817_959.Png": 1,
    "2018-12-25-18-29-22-434_POS2_I2_945_1087.Png": 1,
    "2018-12-25-18-29-22-434_POS2_I2_945_1215.Png": 1,
    "2018-12-25-18-29-22-434_POS2_I2_945_1343.Png": 1,
    "2018-12-25-18-29-22-434_POS2_I2_945_831.Png": 1,
    "2018-12-25-18-29-22-434_POS2_I2_945_959.Png": 1,
    "2018-12-27-11-36-07-039_POS2_I1_1097_0.Png": 0,
    "2018-12-27-11-36-07-039_POS2_I1_1097_128.Png": 0,
    "2018-12-27-11-36-07-039_POS2_I1_1097_256.Png": 0,
    "2018-12-27-11-36-07-039_POS2_I1_1097_384.Png": 0,
    "2018-12-27-11-36-07-039_POS2_I1_1097_512.Png": 0,
    "2018-12-27-11-36-07-039_POS2_I1_1097_640.Png": 0,
    "2018-12-27-11-36-07-039_POS2_I1_1097_768.Png": 0,
    "2018-12-27-11-36-07-039_POS2_I1_1225_0.Png": 0,
    "2018-12-27-11-36-07-039_POS2_I1_1225_128.Png": 0,
    "2018-12-27-11-36-07-039_POS2_I1_1225_256.Png": 0,
    "2018-12-27-11-36-07-039_POS2_I1_1225_384.Png": 0,
    "2018-12-27-11-36-07-039_POS2_I1_1225_512.Png": 0,
    "2018-12-27-11-36-07-039_POS2_I1_1225_640.Png": 0,
    "2018-12-27-11-36-07-039_POS2_I1_1353_128.Png": 0,
    "2018-12-27-11-36-07-039_POS2_I1_1353_256.Png": 0,
    "2018-12-27-11-36-07-039_POS2_I1_713_384.Png": 0,
    "2018-12-27-11-36-07-039_POS2_I1_713_512.Png": 0,
    "2018-12-27-11-36-07-039_POS2_I1_713_640.Png": 0,
    "2018-12-27-11-36-07-039_POS2_I1_841_128.Png": 0,
    "2018-12-27-11-36-07-039_POS2_I1_841_256.Png": 0,
    "2018-12-27-11-36-07-039_POS2_I1_841_384.Png": 0,
    "2018-12-27-11-36-07-039_POS2_I1_841_512.Png": 0,
    "2018-12-27-11-36-07-039_POS2_I1_841_640.Png": 0,
    "2018-12-27-11-36-07-039_POS2_I1_969_128.Png": 0,
    "2018-12-27-11-36-07-039_POS2_I1_969_256.Png": 0,
    "2018-12-27-11-36-07-039_POS2_I1_969_384.Png": 0,
    "2018-12-27-11-36-07-039_POS2_I1_969_512.Png": 0,
    "2018-12-27-11-36-07-039_POS2_I1_969_640.Png": 0,
    "2018-12-27-11-36-07-039_POS2_I1_969_768.Png": 0,
    "2018-12-29-00-16-12-115_POS2_I2_1073_1091.Png": 1,
    "2018-12-29-00-16-12-115_POS2_I2_1073_1219.Png": 1,
    "2018-12-29-00-16-12-115_POS2_I2_1073_1347.Png": 1,
    "2018-12-29-00-16-12-115_POS2_I2_1073_707.Png": 1,
    "2018-12-29-00-16-12-115_POS2_I2_1073_835.Png": 1,
    "2018-12-29-00-16-12-115_POS2_I2_1073_963.Png": 1,
    "2018-12-29-00-16-12-115_POS2_I2_1201_1091.Png": 1,
    "2018-12-29-00-16-12-115_POS2_I2_1201_1219.Png": 1,
    "2018-12-29-00-16-12-115_POS2_I2_1201_1347.Png": 1,
    "2018-12-29-00-16-12-115_POS2_I2_1201_707.Png": 1,
    "2018-12-29-00-16-12-115_POS2_I2_1201_835.Png": 1,
    "2018-12-29-00-16-12-115_POS2_I2_1201_963.Png": 1,
    "2018-12-29-00-16-12-115_POS2_I2_1329_835.Png": 1,
    "2018-12-29-00-16-12-115_POS2_I2_817_1091.Png": 1,
    "2018-12-29-00-16-12-115_POS2_I2_817_1219.Png": 1,
    "2018-12-29-00-16-12-115_POS2_I2_817_963.Png": 1,
    "2018-12-29-00-16-12-115_POS2_I2_945_1091.Png": 1,
    "2018-12-29-00-16-12-115_POS2_I2_945_1219.Png": 1,
    "2018-12-29-00-16-12-115_POS2_I2_945_1347.Png": 1,
    "2018-12-29-00-16-12-115_POS2_I2_945_835.Png": 1,
    "2018-12-29-00-16-12-115_POS2_I2_945_963.Png": 1,
    "2018-12-30-19-36-13-452_POS2_I2_1065_1093.Png": 1,
    "2018-12-30-19-36-13-452_POS2_I2_1065_1221.Png": 1,
    "2018-12-30-19-36-13-452_POS2_I2_1065_1349.Png": 1,
    "2018-12-30-19-36-13-452_POS2_I2_1065_709.Png": 0,
    "2018-12-30-19-36-13-452_POS2_I2_1065_837.Png": 0,
    "2018-12-30-19-36-13-452_POS2_I2_1065_965.Png": 0,
    "2018-12-30-19-36-13-452_POS2_I2_1193_1093.Png": 1,
    "2018-12-30-19-36-13-452_POS2_I2_1193_1221.Png": 1,
    "2018-12-30-19-36-13-452_POS2_I2_1193_1349.Png": 1,
    "2018-12-30-19-36-13-452_POS2_I2_1193_709.Png": 0,
    "2018-12-30-19-36-13-452_POS2_I2_1193_837.Png": 0,
    "2018-12-30-19-36-13-452_POS2_I2_1193_965.Png": 1,
    "2018-12-30-19-36-13-452_POS2_I2_1321_837.Png": 0,
    "2018-12-30-19-36-13-452_POS2_I2_809_1093.Png": 1,
    "2018-12-30-19-36-13-452_POS2_I2_809_1221.Png": 1,
    "2018-12-30-19-36-13-452_POS2_I2_809_965.Png": 0,
    "2018-12-30-19-36-13-452_POS2_I2_937_1093.Png": 1,
    "2018-12-30-19-36-13-452_POS2_I2_937_1221.Png": 1,
    "2018-12-30-19-36-13-452_POS2_I2_937_1349.Png": 1,
    "2018-12-30-19-36-13-452_POS2_I2_937_837.Png": 0,
    "2018-12-30-19-36-13-452_POS2_I2_937_965.Png": 0,
    "2018-12-31-03-22-54-081_POS2_I1_1093_0.Png": 1,
    "2018-12-31-03-22-54-081_POS2_I1_1093_128.Png": 1,
    "2018-12-31-03-22-54-081_POS2_I1_1093_256.Png": 1,
    "2018-12-31-03-22-54-081_POS2_I1_1093_384.Png": 1,
    "2018-12-31-03-22-54-081_POS2_I1_1093_512.Png": 1,
    "2018-12-31-03-22-54-081_POS2_I1_1093_640.Png": 1,
    "2018-12-31-03-22-54-081_POS2_I1_1093_768.Png": 0,
    "2018-12-31-03-22-54-081_POS2_I1_1221_0.Png": 1,
    "2018-12-31-03-22-54-081_POS2_I1_1221_128.Png": 1,
    "2018-12-31-03-22-54-081_POS2_I1_1221_256.Png": 1,
    "2018-12-31-03-22-54-081_POS2_I1_1221_384.Png": 1,
    "2018-12-31-03-22-54-081_POS2_I1_1221_512.Png": 0,
    "2018-12-31-03-22-54-081_POS2_I1_1221_640.Png": 1,
    "2018-12-31-03-22-54-081_POS2_I1_1349_128.Png": 1,
    "2018-12-31-03-22-54-081_POS2_I1_1349_256.Png": 1,
    "2018-12-31-03-22-54-081_POS2_I1_709_384.Png": 0,
    "2018-12-31-03-22-54-081_POS2_I1_709_512.Png": 0,
    "2018-12-31-03-22-54-081_POS2_I1_837_128.Png": 0,
    "2018-12-31-03-22-54-081_POS2_I1_837_256.Png": 1,
    "2018-12-31-03-22-54-081_POS2_I1_837_384.Png": 1,
    "2018-12-31-03-22-54-081_POS2_I1_837_512.Png": 1,
    "2018-12-31-03-22-54-081_POS2_I1_837_640.Png": 1,
    "2018-12-31-03-22-54-081_POS2_I1_965_128.Png": 1,
    "2018-12-31-03-22-54-081_POS2_I1_965_256.Png": 1,
    "2018-12-31-03-22-54-081_POS2_I1_965_384.Png": 1,
    "2018-12-31-03-22-54-081_POS2_I1_965_512.Png": 1,
    "2018-12-31-03-22-54-081_POS2_I1_965_640.Png": 1,
    "2018-12-31-03-22-54-081_POS2_I1_965_768.Png": 1,
    "2019-01-01-21-33-03-408_POS1_I1_1005_0.Png": 1,
    "2019-01-01-21-33-03-408_POS1_I1_1133_0.Png": 1,
    "2019-01-02-20-56-22-065_POS2_I1_1091_0.Png": 0,
    "2019-01-02-20-56-22-065_POS2_I1_1091_128.Png": 0,
    "2019-01-02-20-56-22-065_POS2_I1_1091_256.Png": 0,
    "2019-01-02-20-56-22-065_POS2_I1_1091_384.Png": 0,
    "2019-01-02-20-56-22-065_POS2_I1_1091_512.Png": 0,
    "2019-01-02-20-56-22-065_POS2_I1_1091_640.Png": 0,
    "2019-01-02-20-56-22-065_POS2_I1_1091_768.Png": 0,
    "2019-01-02-20-56-22-065_POS2_I1_1219_0.Png": 0,
    "2019-01-02-20-56-22-065_POS2_I1_1219_128.Png": 0,
    "2019-01-02-20-56-22-065_POS2_I1_1219_256.Png": 0,
    "2019-01-02-20-56-22-065_POS2_I1_1219_384.Png": 0,
    "2019-01-02-20-56-22-065_POS2_I1_1219_512.Png": 0,
    "2019-01-02-20-56-22-065_POS2_I1_1219_640.Png": 0,
    "2019-01-02-20-56-22-065_POS2_I1_1347_128.Png": 0,
    "2019-01-02-20-56-22-065_POS2_I1_1347_256.Png": 0,
    "2019-01-02-20-56-22-065_POS2_I1_707_384.Png": 0,
    "2019-01-02-20-56-22-065_POS2_I1_707_512.Png": 0,
    "2019-01-02-20-56-22-065_POS2_I1_835_128.Png": 0,
    "2019-01-02-20-56-22-065_POS2_I1_835_256.Png": 0,
    "2019-01-02-20-56-22-065_POS2_I1_835_384.Png": 0,
    "2019-01-02-20-56-22-065_POS2_I1_835_512.Png": 0,
    "2019-01-02-20-56-22-065_POS2_I1_835_640.Png": 0,
    "2019-01-02-20-56-22-065_POS2_I1_963_128.Png": 0,
    "2019-01-02-20-56-22-065_POS2_I1_963_256.Png": 0,
    "2019-01-02-20-56-22-065_POS2_I1_963_384.Png": 0,
    "2019-01-02-20-56-22-065_POS2_I1_963_512.Png": 0,
    "2019-01-02-20-56-22-065_POS2_I1_963_640.Png": 0,
    "2019-01-02-20-56-22-065_POS2_I1_963_768.Png": 0,
    "2019-01-03-13-36-23-483_POS2_I2_1065_1091.Png": 1,
    "2019-01-03-13-36-23-483_POS2_I2_1065_1219.Png": 1,
    "2019-01-03-13-36-23-483_POS2_I2_1065_1347.Png": 1,
    "2019-01-03-13-36-23-483_POS2_I2_1065_707.Png": 0,
    "2019-01-03-13-36-23-483_POS2_I2_1065_835.Png": 0,
    "2019-01-03-13-36-23-483_POS2_I2_1065_963.Png": 0,
    "2019-01-03-13-36-23-483_POS2_I2_1193_1091.Png": 1,
    "2019-01-03-13-36-23-483_POS2_I2_1193_1219.Png": 1,
    "2019-01-03-13-36-23-483_POS2_I2_1193_1347.Png": 1,
    "2019-01-03-13-36-23-483_POS2_I2_1193_707.Png": 0,
    "2019-01-03-13-36-23-483_POS2_I2_1193_835.Png": 0,
    "2019-01-03-13-36-23-483_POS2_I2_1193_963.Png": 0,
    "2019-01-03-13-36-23-483_POS2_I2_1321_835.Png": 0,
    "2019-01-03-13-36-23-483_POS2_I2_809_1091.Png": 0,
    "2019-01-03-13-36-23-483_POS2_I2_809_1219.Png": 0,
    "2019-01-03-13-36-23-483_POS2_I2_809_963.Png": 0,
    "2019-01-03-13-36-23-483_POS2_I2_937_1091.Png": 1,
    "2019-01-03-13-36-23-483_POS2_I2_937_1219.Png": 0,
    "2019-01-03-13-36-23-483_POS2_I2_937_1347.Png": 0,
    "2019-01-03-13-36-23-483_POS2_I2_937_835.Png": 0,
    "2019-01-03-13-36-23-483_POS2_I2_937_963.Png": 0,
    "2019-01-07-17-36-31-503_POS2_I1_1093_0.Png": 1,
    "2019-01-07-17-36-31-503_POS2_I1_1093_128.Png": 1,
    "2019-01-07-17-36-31-503_POS2_I1_1093_256.Png": 1,
    "2019-01-07-17-36-31-503_POS2_I1_1093_384.Png": 1,
    "2019-01-07-17-36-31-503_POS2_I1_1093_512.Png": 1,
    "2019-01-07-17-36-31-503_POS2_I1_1093_640.Png": 1,
    "2019-01-07-17-36-31-503_POS2_I1_1093_768.Png": 1,
    "2019-01-07-17-36-31-503_POS2_I1_1221_0.Png": 1,
    "2019-01-07-17-36-31-503_POS2_I1_1221_128.Png": 1,
    "2019-01-07-17-36-31-503_POS2_I1_1221_256.Png": 1,
    "2019-01-07-17-36-31-503_POS2_I1_1221_384.Png": 1,
    "2019-01-07-17-36-31-503_POS2_I1_1221_512.Png": 0,
    "2019-01-07-17-36-31-503_POS2_I1_1221_640.Png": 0,
    "2019-01-07-17-36-31-503_POS2_I1_1349_128.Png": 1,
    "2019-01-07-17-36-31-503_POS2_I1_1349_256.Png": 1,
    "2019-01-07-17-36-31-503_POS2_I1_709_384.Png": 1,
    "2019-01-07-17-36-31-503_POS2_I1_709_512.Png": 1,
    "2019-01-07-17-36-31-503_POS2_I1_837_128.Png": 0,
    "2019-01-07-17-36-31-503_POS2_I1_837_256.Png": 1,
    "2019-01-07-17-36-31-503_POS2_I1_837_384.Png": 1,
    "2019-01-07-17-36-31-503_POS2_I1_837_512.Png": 1,
    "2019-01-07-17-36-31-503_POS2_I1_837_640.Png": 1,
    "2019-01-07-17-36-31-503_POS2_I1_965_128.Png": 1,
    "2019-01-07-17-36-31-503_POS2_I1_965_256.Png": 1,
    "2019-01-07-17-36-31-503_POS2_I1_965_384.Png": 1,
    "2019-01-07-17-36-31-503_POS2_I1_965_512.Png": 1,
    "2019-01-07-17-36-31-503_POS2_I1_965_640.Png": 1,
    "2019-01-07-17-36-31-503_POS2_I1_965_768.Png": 1,
    "2019-01-08-23-36-36-671_POS2_I1_1093_0.Png": 1,
    "2019-01-08-23-36-36-671_POS2_I1_1093_128.Png": 1,
    "2019-01-08-23-36-36-671_POS2_I1_1093_256.Png": 1,
    "2019-01-08-23-36-36-671_POS2_I1_1093_384.Png": 1,
    "2019-01-08-23-36-36-671_POS2_I1_1093_512.Png": 1,
    "2019-01-08-23-36-36-671_POS2_I1_1093_640.Png": 1,
    "2019-01-08-23-36-36-671_POS2_I1_1093_768.Png": 1,
    "2019-01-08-23-36-36-671_POS2_I1_1221_0.Png": 1,
    "2019-01-08-23-36-36-671_POS2_I1_1221_128.Png": 1,
    "2019-01-08-23-36-36-671_POS2_I1_1221_256.Png": 1,
    "2019-01-08-23-36-36-671_POS2_I1_1221_384.Png": 1,
    "2019-01-08-23-36-36-671_POS2_I1_1221_512.Png": 1,
    "2019-01-08-23-36-36-671_POS2_I1_1221_640.Png": 1,
    "2019-01-08-23-36-36-671_POS2_I1_1349_128.Png": 1,
    "2019-01-08-23-36-36-671_POS2_I1_1349_256.Png": 1,
    "2019-01-08-23-36-36-671_POS2_I1_709_384.Png": 0,
    "2019-01-08-23-36-36-671_POS2_I1_709_512.Png": 0,
    "2019-01-08-23-36-36-671_POS2_I1_709_640.Png": 1,
    "2019-01-08-23-36-36-671_POS2_I1_837_128.Png": 0,
    "2019-01-08-23-36-36-671_POS2_I1_837_256.Png": 0,
    "2019-01-08-23-36-36-671_POS2_I1_837_384.Png": 1,
    "2019-01-08-23-36-36-671_POS2_I1_837_512.Png": 1,
    "2019-01-08-23-36-36-671_POS2_I1_837_640.Png": 1,
    "2019-01-08-23-36-36-671_POS2_I1_965_128.Png": 0,
    "2019-01-08-23-36-36-671_POS2_I1_965_256.Png": 1,
    "2019-01-08-23-36-36-671_POS2_I1_965_384.Png": 1,
    "2019-01-08-23-36-36-671_POS2_I1_965_512.Png": 1,
    "2019-01-08-23-36-36-671_POS2_I1_965_640.Png": 1,
    "2019-01-08-23-36-36-671_POS2_I1_965_768.Png": 1,
    "2019-01-09-17-20-02-265_POS1_I2_1043_143.Png": 0,
    "2019-01-09-17-20-02-265_POS1_I2_1043_271.Png": 0,
    "2019-01-09-17-20-02-265_POS1_I2_1043_399.Png": 0,
    "2019-01-09-17-20-02-265_POS1_I2_1043_527.Png": 0,
    "2019-01-09-17-20-02-265_POS1_I2_1043_655.Png": 0,
    "2019-01-09-17-20-02-265_POS1_I2_1171_143.Png": 1,
    "2019-01-09-17-20-02-265_POS1_I2_1171_15.Png": 0,
    "2019-01-09-17-20-02-265_POS1_I2_1171_271.Png": 1,
    "2019-01-09-17-20-02-265_POS1_I2_1171_399.Png": 1,
    "2019-01-09-17-20-02-265_POS1_I2_1171_527.Png": 0,
    "2019-01-09-17-20-02-265_POS1_I2_1171_655.Png": 1,
    "2019-01-09-17-20-02-265_POS1_I2_1299_143.Png": 1,
    "2019-01-09-17-20-02-265_POS1_I2_1299_15.Png": 1,
    "2019-01-09-17-20-02-265_POS1_I2_1299_271.Png": 0,
    "2019-01-09-17-20-02-265_POS1_I2_1299_399.Png": 0,
    "2019-01-09-17-20-02-265_POS1_I2_1299_527.Png": 0,
    "2019-01-09-17-20-02-265_POS1_I2_1299_655.Png": 0,
    "2019-01-09-17-20-02-265_POS1_I2_1427_143.Png": 1,
    "2019-01-09-17-20-02-265_POS1_I2_1427_15.Png": 1,
    "2019-01-09-17-20-02-265_POS1_I2_787_399.Png": 0,
    "2019-01-09-17-20-02-265_POS1_I2_787_527.Png": 0,
    "2019-01-09-17-20-02-265_POS1_I2_915_143.Png": 0,
    "2019-01-09-17-20-02-265_POS1_I2_915_271.Png": 0,
    "2019-01-09-17-20-02-265_POS1_I2_915_399.Png": 0,
    "2019-01-09-17-20-02-265_POS1_I2_915_527.Png": 0,
    "2019-01-09-17-20-02-265_POS1_I2_915_655.Png": 0,
    "2019-01-10-18-53-24-362_POS1_I1_1013_0.Png": 1,
    "2019-01-10-18-53-24-362_POS1_I1_1141_0.Png": 1,
    "2019-01-13-16-38-50-530_POS2_I2_1071_1117.Png": 0,
    "2019-01-13-16-38-50-530_POS2_I2_1071_1245.Png": 0,
    "2019-01-13-16-38-50-530_POS2_I2_1071_1373.Png": 0,
    "2019-01-13-16-38-50-530_POS2_I2_1071_861.Png": 0,
    "2019-01-13-16-38-50-530_POS2_I2_1071_989.Png": 0,
    "2019-01-13-16-38-50-530_POS2_I2_1199_1117.Png": 0,
    "2019-01-13-16-38-50-530_POS2_I2_1199_1245.Png": 0,
    "2019-01-13-16-38-50-530_POS2_I2_1199_733.Png": 0,
    "2019-01-13-16-38-50-530_POS2_I2_1199_989.Png": 0,
    "2019-01-13-16-38-50-530_POS2_I2_1327_861.Png": 0,
    "2019-01-13-16-38-50-530_POS2_I2_815_1117.Png": 0,
    "2019-01-13-16-38-50-530_POS2_I2_815_1245.Png": 0,
    "2019-01-13-16-38-50-530_POS2_I2_815_989.Png": 0,
    "2019-01-13-16-38-50-530_POS2_I2_943_1117.Png": 0,
    "2019-01-13-16-38-50-530_POS2_I2_943_1245.Png": 0,
    "2019-01-13-16-38-50-530_POS2_I2_943_1373.Png": 0,
    "2019-01-13-16-38-50-530_POS2_I2_943_861.Png": 0,
    "2019-01-13-16-38-50-530_POS2_I2_943_989.Png": 0,
    "2019-01-14-15-55-36-342_POS1_I2_1057_157.Png": 0,
    "2019-01-14-15-55-36-342_POS1_I2_1057_285.Png": 0,
    "2019-01-14-15-55-36-342_POS1_I2_1057_413.Png": 0,
    "2019-01-14-15-55-36-342_POS1_I2_1057_541.Png": 0,
    "2019-01-14-15-55-36-342_POS1_I2_1057_669.Png": 0,
    "2019-01-14-15-55-36-342_POS1_I2_1185_157.Png": 0,
    "2019-01-14-15-55-36-342_POS1_I2_1185_285.Png": 0,
    "2019-01-14-15-55-36-342_POS1_I2_1185_29.Png": 0,
    "2019-01-14-15-55-36-342_POS1_I2_1185_413.Png": 0,
    "2019-01-14-15-55-36-342_POS1_I2_1185_541.Png": 0,
    "2019-01-14-15-55-36-342_POS1_I2_1185_669.Png": 0,
    "2019-01-14-15-55-36-342_POS1_I2_1313_157.Png": 0,
    "2019-01-14-15-55-36-342_POS1_I2_1313_285.Png": 0,
    "2019-01-14-15-55-36-342_POS1_I2_1313_29.Png": 0,
    "2019-01-14-15-55-36-342_POS1_I2_1313_413.Png": 0,
    "2019-01-14-15-55-36-342_POS1_I2_1313_541.Png": 0,
    "2019-01-14-15-55-36-342_POS1_I2_1441_157.Png": 0,
    "2019-01-14-15-55-36-342_POS1_I2_801_413.Png": 0,
    "2019-01-14-15-55-36-342_POS1_I2_801_541.Png": 0,
    "2019-01-14-15-55-36-342_POS1_I2_929_157.Png": 0,
    "2019-01-14-15-55-36-342_POS1_I2_929_285.Png": 0,
    "2019-01-14-15-55-36-342_POS1_I2_929_413.Png": 0,
    "2019-01-14-15-55-36-342_POS1_I2_929_541.Png": 0,
    "2019-01-14-15-55-36-342_POS1_I2_929_669.Png": 0,
    "2019-01-19-09-18-59-326_POS2_I2_1081_1113.Png": 0,
    "2019-01-19-09-18-59-326_POS2_I2_1081_1241.Png": 1,
    "2019-01-19-09-18-59-326_POS2_I2_1081_1369.Png": 1,
    "2019-01-19-09-18-59-326_POS2_I2_1081_729.Png": 0,
    "2019-01-19-09-18-59-326_POS2_I2_1081_857.Png": 0,
    "2019-01-19-09-18-59-326_POS2_I2_1081_985.Png": 0,
    "2019-01-19-09-18-59-326_POS2_I2_1209_1113.Png": 1,
    "2019-01-19-09-18-59-326_POS2_I2_1209_1241.Png": 0,
    "2019-01-19-09-18-59-326_POS2_I2_1209_1369.Png": 0,
    "2019-01-19-09-18-59-326_POS2_I2_1209_729.Png": 0,
    "2019-01-19-09-18-59-326_POS2_I2_1209_985.Png": 0,
    "2019-01-19-09-18-59-326_POS2_I2_1337_857.Png": 0,
    "2019-01-19-09-18-59-326_POS2_I2_825_1113.Png": 0,
    "2019-01-19-09-18-59-326_POS2_I2_825_1241.Png": 0,
    "2019-01-19-09-18-59-326_POS2_I2_825_985.Png": 0,
    "2019-01-19-09-18-59-326_POS2_I2_953_1113.Png": 0,
    "2019-01-19-09-18-59-326_POS2_I2_953_1241.Png": 1,
    "2019-01-19-09-18-59-326_POS2_I2_953_1369.Png": 1,
    "2019-01-19-09-18-59-326_POS2_I2_953_857.Png": 0,
    "2019-01-19-09-18-59-326_POS2_I2_953_985.Png": 0,
    "2019-01-25-16-15-39-207_POS2_I2_1069_1033.Png": 0,
    "2019-01-25-16-15-39-207_POS2_I2_1069_1161.Png": 0,
    "2019-01-25-16-15-39-207_POS2_I2_1069_1289.Png": 0,
    "2019-01-25-16-15-39-207_POS2_I2_1069_1417.Png": 0,
    "2019-01-25-16-15-39-207_POS2_I2_1069_905.Png": 0,
    "2019-01-25-16-15-39-207_POS2_I2_1197_1033.Png": 0,
    "2019-01-25-16-15-39-207_POS2_I2_1197_1161.Png": 0,
    "2019-01-25-16-15-39-207_POS2_I2_1197_1289.Png": 0,
    "2019-01-25-16-15-39-207_POS2_I2_1197_1417.Png": 0,
    "2019-01-25-16-15-39-207_POS2_I2_1325_1033.Png": 0,
    "2019-01-25-16-15-39-207_POS2_I2_1325_905.Png": 0,
    "2019-01-25-16-15-39-207_POS2_I2_813_1033.Png": 0,
    "2019-01-25-16-15-39-207_POS2_I2_813_1161.Png": 0,
    "2019-01-25-16-15-39-207_POS2_I2_813_1289.Png": 0,
    "2019-01-25-16-15-39-207_POS2_I2_941_1033.Png": 0,
    "2019-01-25-16-15-39-207_POS2_I2_941_1161.Png": 0,
    "2019-01-25-16-15-39-207_POS2_I2_941_1289.Png": 0,
    "2019-01-25-16-15-39-207_POS2_I2_941_1417.Png": 0,
    "2019-01-25-16-15-39-207_POS2_I2_941_905.Png": 0,
    "2019-01-27-04-55-36-775_POS2_I2_1061_1121.Png": 1,
    "2019-01-27-04-55-36-775_POS2_I2_1061_1249.Png": 1,
    "2019-01-27-04-55-36-775_POS2_I2_1061_1377.Png": 1,
    "2019-01-27-04-55-36-775_POS2_I2_1061_865.Png": 1,
    "2019-01-27-04-55-36-775_POS2_I2_1061_993.Png": 1,
    "2019-01-27-04-55-36-775_POS2_I2_1189_1121.Png": 1,
    "2019-01-27-04-55-36-775_POS2_I2_1189_1249.Png": 1,
    "2019-01-27-04-55-36-775_POS2_I2_1189_1377.Png": 1,
    "2019-01-27-04-55-36-775_POS2_I2_1189_993.Png": 1,
    "2019-01-27-04-55-36-775_POS2_I2_1317_865.Png": 1,
    "2019-01-27-04-55-36-775_POS2_I2_1317_993.Png": 1,
    "2019-01-27-04-55-36-775_POS2_I2_805_1121.Png": 1,
    "2019-01-27-04-55-36-775_POS2_I2_805_1249.Png": 1,
    "2019-01-27-04-55-36-775_POS2_I2_933_1121.Png": 1,
    "2019-01-27-04-55-36-775_POS2_I2_933_1249.Png": 1,
    "2019-01-27-04-55-36-775_POS2_I2_933_1377.Png": 1,
    "2019-01-27-04-55-36-775_POS2_I2_933_865.Png": 1,
    "2019-01-27-04-55-36-775_POS2_I2_933_993.Png": 1,
    "2019-02-02-01-19-11-432_POS2_I2_1071_1013.Png": 0,
    "2019-02-02-01-19-11-432_POS2_I2_1071_1141.Png": 0,
    "2019-02-02-01-19-11-432_POS2_I2_1071_1269.Png": 0,
    "2019-02-02-01-19-11-432_POS2_I2_1071_1397.Png": 0,
    "2019-02-02-01-19-11-432_POS2_I2_1071_885.Png": 0,
    "2019-02-02-01-19-11-432_POS2_I2_1199_1013.Png": 0,
    "2019-02-02-01-19-11-432_POS2_I2_1199_1141.Png": 0,
    "2019-02-02-01-19-11-432_POS2_I2_1199_1269.Png": 0,
    "2019-02-02-01-19-11-432_POS2_I2_1199_1397.Png": 0,
    "2019-02-02-01-19-11-432_POS2_I2_1327_1013.Png": 0,
    "2019-02-02-01-19-11-432_POS2_I2_1327_885.Png": 0,
    "2019-02-02-01-19-11-432_POS2_I2_815_1141.Png": 0,
    "2019-02-02-01-19-11-432_POS2_I2_815_1269.Png": 0,
    "2019-02-02-01-19-11-432_POS2_I2_943_1013.Png": 0,
    "2019-02-02-01-19-11-432_POS2_I2_943_1141.Png": 0,
    "2019-02-02-01-19-11-432_POS2_I2_943_1269.Png": 0,
    "2019-02-02-01-19-11-432_POS2_I2_943_1397.Png": 0,
    "2019-02-02-01-19-11-432_POS2_I2_943_885.Png": 0,
    "2019-02-08-21-45-57-906_POS2_I2_1075_1011.Png": 0,
    "2019-02-08-21-45-57-906_POS2_I2_1075_1139.Png": 0,
    "2019-02-08-21-45-57-906_POS2_I2_1075_1267.Png": 0,
    "2019-02-08-21-45-57-906_POS2_I2_1075_1395.Png": 0,
    "2019-02-08-21-45-57-906_POS2_I2_1075_883.Png": 0,
    "2019-02-08-21-45-57-906_POS2_I2_1203_1011.Png": 0,
    "2019-02-08-21-45-57-906_POS2_I2_1203_1139.Png": 0,
    "2019-02-08-21-45-57-906_POS2_I2_1203_1267.Png": 0,
    "2019-02-08-21-45-57-906_POS2_I2_1203_1395.Png": 0,
    "2019-02-08-21-45-57-906_POS2_I2_1331_1011.Png": 0,
    "2019-02-08-21-45-57-906_POS2_I2_1331_883.Png": 0,
    "2019-02-08-21-45-57-906_POS2_I2_819_1139.Png": 0,
    "2019-02-08-21-45-57-906_POS2_I2_819_1267.Png": 0,
    "2019-02-08-21-45-57-906_POS2_I2_947_1011.Png": 0,
    "2019-02-08-21-45-57-906_POS2_I2_947_1139.Png": 0,
    "2019-02-08-21-45-57-906_POS2_I2_947_1267.Png": 0,
    "2019-02-08-21-45-57-906_POS2_I2_947_1395.Png": 0,
    "2019-02-08-21-45-57-906_POS2_I2_947_883.Png": 0,
    "2019-02-09-15-29-23-282_POS1_I1_1123_0.Png": 1,
    "2019-02-09-15-29-23-282_POS1_I1_1123_128.Png": 1,
    "2019-02-09-15-29-23-282_POS1_I1_1251_0.Png": 1,
    "2019-02-09-15-29-23-282_POS1_I1_867_0.Png": 1,
    "2019-02-09-15-29-23-282_POS1_I1_995_0.Png": 1,
    "2019-02-09-15-29-23-282_POS1_I1_995_128.Png": 1,
    "2019-02-10-11-29-19-969_POS1_I2_1105_223.Png": 1,
    "2019-02-10-11-29-19-969_POS1_I2_1105_351.Png": 1,
    "2019-02-10-11-29-19-969_POS1_I2_1105_479.Png": 1,
    "2019-02-10-11-29-19-969_POS1_I2_1105_607.Png": 1,
    "2019-02-10-11-29-19-969_POS1_I2_1105_735.Png": 0,
    "2019-02-10-11-29-19-969_POS1_I2_1105_95.Png": 1,
    "2019-02-10-11-29-19-969_POS1_I2_1233_223.Png": 1,
    "2019-02-10-11-29-19-969_POS1_I2_1233_351.Png": 1,
    "2019-02-10-11-29-19-969_POS1_I2_1233_479.Png": 1,
    "2019-02-10-11-29-19-969_POS1_I2_1233_607.Png": 0,
    "2019-02-10-11-29-19-969_POS1_I2_1233_735.Png": 0,
    "2019-02-10-11-29-19-969_POS1_I2_1233_95.Png": 1,
    "2019-02-10-11-29-19-969_POS1_I2_1361_223.Png": 1,
    "2019-02-10-11-29-19-969_POS1_I2_1361_351.Png": 0,
    "2019-02-10-11-29-19-969_POS1_I2_1361_95.Png": 1,
    "2019-02-10-11-29-19-969_POS1_I2_849_351.Png": 1,
    "2019-02-10-11-29-19-969_POS1_I2_849_479.Png": 1,
    "2019-02-10-11-29-19-969_POS1_I2_849_607.Png": 0,
    "2019-02-10-11-29-19-969_POS1_I2_977_223.Png": 1,
    "2019-02-10-11-29-19-969_POS1_I2_977_351.Png": 1,
    "2019-02-10-11-29-19-969_POS1_I2_977_479.Png": 1,
    "2019-02-10-11-29-19-969_POS1_I2_977_607.Png": 0,
    "2019-02-10-11-29-19-969_POS1_I2_977_735.Png": 0,
    "2019-02-12-00-09-22-954_POS1_I1_1007_0.Png": 0,
    "2019-02-12-00-09-22-954_POS1_I1_1135_0.Png": 0,
    "2019-02-12-00-09-22-954_POS1_I1_1263_0.Png": 0,
    "2019-02-12-00-09-22-954_POS1_I1_879_0.Png": 0,
    "2019-02-15-02-39-23-306_POS2_I2_1067_1013.Png": 1,
    "2019-02-15-02-39-23-306_POS2_I2_1067_1141.Png": 1,
    "2019-02-15-02-39-23-306_POS2_I2_1067_1269.Png": 1,
    "2019-02-15-02-39-23-306_POS2_I2_1067_1397.Png": 0,
    "2019-02-15-02-39-23-306_POS2_I2_1067_885.Png": 1,
    "2019-02-15-02-39-23-306_POS2_I2_1195_1013.Png": 1,
    "2019-02-15-02-39-23-306_POS2_I2_1195_1141.Png": 1,
    "2019-02-15-02-39-23-306_POS2_I2_1195_1269.Png": 1,
    "2019-02-15-02-39-23-306_POS2_I2_1195_1397.Png": 0,
    "2019-02-15-02-39-23-306_POS2_I2_1323_1013.Png": 1,
    "2019-02-15-02-39-23-306_POS2_I2_1323_885.Png": 1,
    "2019-02-15-02-39-23-306_POS2_I2_811_1141.Png": 1,
    "2019-02-15-02-39-23-306_POS2_I2_811_1269.Png": 0,
    "2019-02-15-02-39-23-306_POS2_I2_939_1013.Png": 1,
    "2019-02-15-02-39-23-306_POS2_I2_939_1141.Png": 1,
    "2019-02-15-02-39-23-306_POS2_I2_939_1269.Png": 1,
    "2019-02-15-02-39-23-306_POS2_I2_939_1397.Png": 1,
    "2019-02-15-02-39-23-306_POS2_I2_939_885.Png": 1,
    "2019-02-22-03-01-24-927_POS2_I2_1035_1049.Png": 0,
    "2019-02-22-03-01-24-927_POS2_I2_1035_1177.Png": 0,
    "2019-02-22-03-01-24-927_POS2_I2_1035_1305.Png": 0,
    "2019-02-22-03-01-24-927_POS2_I2_1035_1433.Png": 0,
    "2019-02-22-03-01-24-927_POS2_I2_1035_921.Png": 0,
    "2019-02-22-03-01-24-927_POS2_I2_1163_1049.Png": 0,
    "2019-02-22-03-01-24-927_POS2_I2_1163_1177.Png": 0,
    "2019-02-22-03-01-24-927_POS2_I2_1163_1305.Png": 0,
    "2019-02-22-03-01-24-927_POS2_I2_1163_1433.Png": 0,
    "2019-02-22-03-01-24-927_POS2_I2_1163_921.Png": 0,
    "2019-02-22-03-01-24-927_POS2_I2_1291_1049.Png": 0,
    "2019-02-22-03-01-24-927_POS2_I2_779_1177.Png": 0,
    "2019-02-22-03-01-24-927_POS2_I2_779_1305.Png": 0,
    "2019-02-22-03-01-24-927_POS2_I2_907_1049.Png": 0,
    "2019-02-22-03-01-24-927_POS2_I2_907_1177.Png": 0,
    "2019-02-22-03-01-24-927_POS2_I2_907_1305.Png": 0,
    "2019-02-22-03-01-24-927_POS2_I2_907_1433.Png": 0,
    "2019-02-22-03-01-24-927_POS2_I2_907_921.Png": 0,
    "2019-02-25-16-31-35-647_POS1_I2_1051_395.Png": 0,
    "2019-02-25-16-31-35-647_POS1_I2_1051_523.Png": 0,
    "2019-02-25-16-31-35-647_POS1_I2_1051_651.Png": 0,
    "2019-02-25-16-31-35-647_POS1_I2_1051_779.Png": 0,
    "2019-02-25-16-31-35-647_POS1_I2_1179_651.Png": 0,
    "2019-02-25-16-31-35-647_POS1_I2_1179_779.Png": 0,
    "2019-02-25-16-31-35-647_POS1_I2_1307_139.Png": 0,
    "2019-02-25-16-31-35-647_POS1_I2_1307_267.Png": 0,
    "2019-02-25-16-31-35-647_POS1_I2_1307_395.Png": 0,
    "2019-02-25-16-31-35-647_POS1_I2_1435_267.Png": 0,
    "2019-02-25-16-31-35-647_POS1_I2_795_523.Png": 0,
    "2019-02-25-16-31-35-647_POS1_I2_923_267.Png": 0,
    "2019-02-25-16-31-35-647_POS1_I2_923_395.Png": 0,
    "2019-02-25-16-31-35-647_POS1_I2_923_523.Png": 0,
    "2019-02-25-16-31-35-647_POS1_I2_923_651.Png": 0,
    "2019-02-25-16-31-35-647_POS1_I2_923_779.Png": 0,
    "2019-02-26-00-21-33-898_POS2_I2_1075_1041.Png": 0,
    "2019-02-26-00-21-33-898_POS2_I2_1075_1169.Png": 0,
    "2019-02-26-00-21-33-898_POS2_I2_1075_1297.Png": 0,
    "2019-02-26-00-21-33-898_POS2_I2_1075_1425.Png": 0,
    "2019-02-26-00-21-33-898_POS2_I2_1075_913.Png": 0,
    "2019-02-26-00-21-33-898_POS2_I2_1203_1041.Png": 0,
    "2019-02-26-00-21-33-898_POS2_I2_1203_1169.Png": 0,
    "2019-02-26-00-21-33-898_POS2_I2_1203_1297.Png": 0,
    "2019-02-26-00-21-33-898_POS2_I2_1203_1425.Png": 0,
    "2019-02-26-00-21-33-898_POS2_I2_1331_1041.Png": 0,
    "2019-02-26-00-21-33-898_POS2_I2_1331_913.Png": 0,
    "2019-02-26-00-21-33-898_POS2_I2_819_1169.Png": 0,
    "2019-02-26-00-21-33-898_POS2_I2_819_1297.Png": 0,
    "2019-02-26-00-21-33-898_POS2_I2_947_1041.Png": 0,
    "2019-02-26-00-21-33-898_POS2_I2_947_1169.Png": 0,
    "2019-02-26-00-21-33-898_POS2_I2_947_1297.Png": 0,
    "2019-02-26-00-21-33-898_POS2_I2_947_1425.Png": 0,
    "2019-02-26-00-21-33-898_POS2_I2_947_913.Png": 0,
    "2019-02-26-20-18-18-359_POS1_I2_1053_257.Png": 0,
    "2019-02-26-20-18-18-359_POS1_I2_1053_385.Png": 0,
    "2019-02-26-20-18-18-359_POS1_I2_1053_513.Png": 0,
    "2019-02-26-20-18-18-359_POS1_I2_1053_641.Png": 0,
    "2019-02-26-20-18-18-359_POS1_I2_1053_769.Png": 0,
    "2019-02-26-20-18-18-359_POS1_I2_1181_129.Png": 0,
    "2019-02-26-20-18-18-359_POS1_I2_1181_257.Png": 0,
    "2019-02-26-20-18-18-359_POS1_I2_1181_385.Png": 0,
    "2019-02-26-20-18-18-359_POS1_I2_1181_513.Png": 0,
    "2019-02-26-20-18-18-359_POS1_I2_1181_641.Png": 0,
    "2019-02-26-20-18-18-359_POS1_I2_1181_769.Png": 0,
    "2019-02-26-20-18-18-359_POS1_I2_1309_129.Png": 0,
    "2019-02-26-20-18-18-359_POS1_I2_1309_257.Png": 0,
    "2019-02-26-20-18-18-359_POS1_I2_1309_385.Png": 0,
    "2019-02-26-20-18-18-359_POS1_I2_1309_513.Png": 0,
    "2019-02-26-20-18-18-359_POS1_I2_1309_641.Png": 0,
    "2019-02-26-20-18-18-359_POS1_I2_1437_257.Png": 0,
    "2019-02-26-20-18-18-359_POS1_I2_797_513.Png": 0,
    "2019-02-26-20-18-18-359_POS1_I2_925_257.Png": 0,
    "2019-02-26-20-18-18-359_POS1_I2_925_385.Png": 0,
    "2019-02-26-20-18-18-359_POS1_I2_925_513.Png": 0,
    "2019-02-26-20-18-18-359_POS1_I2_925_641.Png": 0,
    "2019-02-26-20-18-18-359_POS1_I2_925_769.Png": 0,
    "2019-02-28-03-28-17-220_POS2_I2_1075_1043.Png": 0,
    "2019-02-28-03-28-17-220_POS2_I2_1075_1171.Png": 0,
    "2019-02-28-03-28-17-220_POS2_I2_1075_1299.Png": 0,
    "2019-02-28-03-28-17-220_POS2_I2_1075_1427.Png": 0,
    "2019-02-28-03-28-17-220_POS2_I2_1075_915.Png": 0,
    "2019-02-28-03-28-17-220_POS2_I2_1203_1043.Png": 0,
    "2019-02-28-03-28-17-220_POS2_I2_1203_1171.Png": 0,
    "2019-02-28-03-28-17-220_POS2_I2_1203_1299.Png": 0,
    "2019-02-28-03-28-17-220_POS2_I2_1203_1427.Png": 0,
    "2019-02-28-03-28-17-220_POS2_I2_1331_1043.Png": 0,
    "2019-02-28-03-28-17-220_POS2_I2_1331_915.Png": 0,
    "2019-02-28-03-28-17-220_POS2_I2_819_1171.Png": 0,
    "2019-02-28-03-28-17-220_POS2_I2_819_1299.Png": 0,
    "2019-02-28-03-28-17-220_POS2_I2_947_1043.Png": 0,
    "2019-02-28-03-28-17-220_POS2_I2_947_1171.Png": 0,
    "2019-02-28-03-28-17-220_POS2_I2_947_1299.Png": 0,
    "2019-02-28-03-28-17-220_POS2_I2_947_1427.Png": 0,
    "2019-02-28-03-28-17-220_POS2_I2_947_915.Png": 0,
    "2019-03-04-17-28-24-933_POS2_I2_1077_1043.Png": 0,
    "2019-03-04-17-28-24-933_POS2_I2_1077_1171.Png": 0,
    "2019-03-04-17-28-24-933_POS2_I2_1077_1299.Png": 0,
    "2019-03-04-17-28-24-933_POS2_I2_1077_1427.Png": 0,
    "2019-03-04-17-28-24-933_POS2_I2_1077_915.Png": 0,
    "2019-03-04-17-28-24-933_POS2_I2_1205_1043.Png": 0,
    "2019-03-04-17-28-24-933_POS2_I2_1205_1171.Png": 0,
    "2019-03-04-17-28-24-933_POS2_I2_1205_1299.Png": 0,
    "2019-03-04-17-28-24-933_POS2_I2_1205_1427.Png": 0,
    "2019-03-04-17-28-24-933_POS2_I2_1333_1043.Png": 0,
    "2019-03-04-17-28-24-933_POS2_I2_1333_915.Png": 0,
    "2019-03-04-17-28-24-933_POS2_I2_821_1171.Png": 0,
    "2019-03-04-17-28-24-933_POS2_I2_821_1299.Png": 0,
    "2019-03-04-17-28-24-933_POS2_I2_949_1043.Png": 0,
    "2019-03-04-17-28-24-933_POS2_I2_949_1171.Png": 0,
    "2019-03-04-17-28-24-933_POS2_I2_949_1299.Png": 0,
    "2019-03-04-17-28-24-933_POS2_I2_949_1427.Png": 0,
    "2019-03-04-17-28-24-933_POS2_I2_949_915.Png": 0,
    "2019-03-05-07-51-51-002_POS1_I2_1115_131.Png": 0,
    "2019-03-05-07-51-51-002_POS1_I2_1115_259.Png": 0,
    "2019-03-05-07-51-51-002_POS1_I2_1115_387.Png": 0,
    "2019-03-05-07-51-51-002_POS1_I2_1115_515.Png": 0,
    "2019-03-05-07-51-51-002_POS1_I2_1115_643.Png": 0,
    "2019-03-05-07-51-51-002_POS1_I2_1115_771.Png": 0,
    "2019-03-05-07-51-51-002_POS1_I2_1243_131.Png": 0,
    "2019-03-05-07-51-51-002_POS1_I2_1243_259.Png": 0,
    "2019-03-05-07-51-51-002_POS1_I2_1243_387.Png": 0,
    "2019-03-05-07-51-51-002_POS1_I2_1243_515.Png": 0,
    "2019-03-05-07-51-51-002_POS1_I2_1243_643.Png": 0,
    "2019-03-05-07-51-51-002_POS1_I2_1243_771.Png": 0,
    "2019-03-05-07-51-51-002_POS1_I2_1371_131.Png": 0,
    "2019-03-05-07-51-51-002_POS1_I2_1371_259.Png": 0,
    "2019-03-05-07-51-51-002_POS1_I2_1371_387.Png": 0,
    "2019-03-05-07-51-51-002_POS1_I2_859_387.Png": 0,
    "2019-03-05-07-51-51-002_POS1_I2_859_515.Png": 0,
    "2019-03-05-07-51-51-002_POS1_I2_859_643.Png": 0,
    "2019-03-05-07-51-51-002_POS1_I2_987_259.Png": 0,
    "2019-03-05-07-51-51-002_POS1_I2_987_387.Png": 0,
    "2019-03-05-07-51-51-002_POS1_I2_987_515.Png": 0,
    "2019-03-05-07-51-51-002_POS1_I2_987_643.Png": 0,
    "2019-03-05-07-51-51-002_POS1_I2_987_771.Png": 0,
    "2019-03-29-19-25-42-364_POS2_I2_1073_1049.Png": 1,
    "2019-03-29-19-25-42-364_POS2_I2_1073_1177.Png": 1,
    "2019-03-29-19-25-42-364_POS2_I2_1073_1305.Png": 1,
    "2019-03-29-19-25-42-364_POS2_I2_1073_1433.Png": 1,
    "2019-03-29-19-25-42-364_POS2_I2_1073_921.Png": 1,
    "2019-03-29-19-25-42-364_POS2_I2_1201_1049.Png": 1,
    "2019-03-29-19-25-42-364_POS2_I2_1201_1177.Png": 1,
    "2019-03-29-19-25-42-364_POS2_I2_1201_1305.Png": 1,
    "2019-03-29-19-25-42-364_POS2_I2_1201_1433.Png": 1,
    "2019-03-29-19-25-42-364_POS2_I2_1329_1049.Png": 1,
    "2019-03-29-19-25-42-364_POS2_I2_1329_921.Png": 1,
    "2019-03-29-19-25-42-364_POS2_I2_817_1177.Png": 1,
    "2019-03-29-19-25-42-364_POS2_I2_817_1305.Png": 1,
    "2019-03-29-19-25-42-364_POS2_I2_945_1049.Png": 1,
    "2019-03-29-19-25-42-364_POS2_I2_945_1177.Png": 1,
    "2019-03-29-19-25-42-364_POS2_I2_945_1305.Png": 1,
    "2019-03-29-19-25-42-364_POS2_I2_945_1433.Png": 1,
    "2019-03-29-19-25-42-364_POS2_I2_945_921.Png": 1,
    "2019-03-30-09-52-24-837_POS2_I2_1057_1063.Png": 0,
    "2019-03-30-09-52-24-837_POS2_I2_1057_1191.Png": 0,
    "2019-03-30-09-52-24-837_POS2_I2_1057_1319.Png": 0,
    "2019-03-30-09-52-24-837_POS2_I2_1057_1447.Png": 0,
    "2019-03-30-09-52-24-837_POS2_I2_1057_935.Png": 0,
    "2019-03-30-09-52-24-837_POS2_I2_1185_1063.Png": 0,
    "2019-03-30-09-52-24-837_POS2_I2_1185_1191.Png": 0,
    "2019-03-30-09-52-24-837_POS2_I2_1185_1319.Png": 0,
    "2019-03-30-09-52-24-837_POS2_I2_1185_1447.Png": 0,
    "2019-03-30-09-52-24-837_POS2_I2_1313_1063.Png": 0,
    "2019-03-30-09-52-24-837_POS2_I2_1313_1319.Png": 0,
    "2019-03-30-09-52-24-837_POS2_I2_801_1191.Png": 0,
    "2019-03-30-09-52-24-837_POS2_I2_801_1319.Png": 0,
    "2019-03-30-09-52-24-837_POS2_I2_929_1063.Png": 0,
    "2019-03-30-09-52-24-837_POS2_I2_929_1191.Png": 0,
    "2019-03-30-09-52-24-837_POS2_I2_929_1319.Png": 0,
    "2019-03-30-09-52-24-837_POS2_I2_929_1447.Png": 0,
    "2019-03-30-09-52-24-837_POS2_I2_929_935.Png": 0,
    "2019-04-05-14-32-36-012_POS2_I2_1059_1063.Png": 0,
    "2019-04-05-14-32-36-012_POS2_I2_1059_1191.Png": 0,
    "2019-04-05-14-32-36-012_POS2_I2_1059_1319.Png": 0,
    "2019-04-05-14-32-36-012_POS2_I2_1059_1447.Png": 0,
    "2019-04-05-14-32-36-012_POS2_I2_1059_935.Png": 0,
    "2019-04-05-14-32-36-012_POS2_I2_1187_1063.Png": 0,
    "2019-04-05-14-32-36-012_POS2_I2_1187_1191.Png": 0,
    "2019-04-05-14-32-36-012_POS2_I2_1187_1319.Png": 0,
    "2019-04-05-14-32-36-012_POS2_I2_1187_1447.Png": 0,
    "2019-04-05-14-32-36-012_POS2_I2_1315_1063.Png": 0,
    "2019-04-05-14-32-36-012_POS2_I2_1315_1319.Png": 0,
    "2019-04-05-14-32-36-012_POS2_I2_803_1191.Png": 0,
    "2019-04-05-14-32-36-012_POS2_I2_803_1319.Png": 0,
    "2019-04-05-14-32-36-012_POS2_I2_931_1063.Png": 0,
    "2019-04-05-14-32-36-012_POS2_I2_931_1191.Png": 0,
    "2019-04-05-14-32-36-012_POS2_I2_931_1319.Png": 0,
    "2019-04-05-14-32-36-012_POS2_I2_931_1447.Png": 0,
    "2019-04-05-14-32-36-012_POS2_I2_931_935.Png": 0,
    "2019-04-10-14-07-15-335_POS0_I2_1123_2112.Png": 0,
    "2019-04-10-14-07-15-335_POS0_I2_1123_2240.Png": 0,
    "2019-04-10-14-07-15-335_POS0_I2_1123_2368.Png": 0,
    "2019-04-10-14-07-15-335_POS0_I2_1123_2496.Png": 0,
    "2019-04-10-14-07-15-335_POS0_I2_1123_2624.Png": 0,
    "2019-04-10-14-07-15-335_POS0_I2_1251_1984.Png": 0,
    "2019-04-10-14-07-15-335_POS0_I2_1251_2112.Png": 0,
    "2019-04-10-14-07-15-335_POS0_I2_1251_2240.Png": 0,
    "2019-04-10-14-07-15-335_POS0_I2_1251_2368.Png": 0,
    "2019-04-10-14-07-15-335_POS0_I2_1251_2496.Png": 0,
    "2019-04-10-14-07-15-335_POS0_I2_1251_2624.Png": 0,
    "2019-04-10-14-07-15-335_POS0_I2_1379_1984.Png": 0,
    "2019-04-10-14-07-15-335_POS0_I2_1379_2112.Png": 0,
    "2019-04-10-14-07-15-335_POS0_I2_1379_2368.Png": 0,
    "2019-04-10-14-07-15-335_POS0_I2_1379_2496.Png": 0,
    "2019-04-10-14-07-15-335_POS0_I2_867_2240.Png": 0,
    "2019-04-10-14-07-15-335_POS0_I2_867_2368.Png": 0,
    "2019-04-10-14-07-15-335_POS0_I2_867_2496.Png": 0,
    "2019-04-10-14-07-15-335_POS0_I2_995_2112.Png": 0,
    "2019-04-10-14-07-15-335_POS0_I2_995_2240.Png": 0,
    "2019-04-10-14-07-15-335_POS0_I2_995_2368.Png": 0,
    "2019-04-10-14-07-15-335_POS0_I2_995_2496.Png": 0,
    "2019-04-10-14-07-15-335_POS0_I2_995_2624.Png": 0,
    "2019-05-21-14-15-28-413_POS2_I1_1820_415.Png": 0,
    "2019-05-21-14-15-28-413_POS2_I1_1948_159.Png": 0,
    "2019-05-21-14-15-28-413_POS2_I1_1948_287.Png": 0,
    "2019-05-21-14-15-28-413_POS2_I1_1948_415.Png": 0,
    "2019-05-21-14-15-28-413_POS2_I1_1948_543.Png": 0,
    "2019-05-21-14-15-28-413_POS2_I1_1948_671.Png": 0,
    "2019-05-21-14-15-28-413_POS2_I1_2076_159.Png": 0,
    "2019-05-21-14-15-28-413_POS2_I1_2076_287.Png": 0,
    "2019-05-21-14-15-28-413_POS2_I1_2076_31.Png": 0,
    "2019-05-21-14-15-28-413_POS2_I1_2076_415.Png": 0,
    "2019-05-21-14-15-28-413_POS2_I1_2076_543.Png": 0,
    "2019-05-21-14-15-28-413_POS2_I1_2076_671.Png": 0
}
