# Supplementary material for: A data science approach for multi-sensor marine observatory data monitoring cold water corals (Paragorgia arborea) in two campaigns
Source: PLoS One. 2023 Jul 19;18(7):e0282723. doi: 10.1371/journal.pone.0282723 (PMC10355400; doi:10.1371/journal.pone.0282723)
Supplement: S3 Data — Class labels for patches, weights for patches computed from ground truth masks, imagewise ground truth polyp states, patch extraction regions, and region sizes. (XZ) [file pone.0282723.s017.xz › S3_Data/Gamma_2_blue/test-imagewise-activity.json]

{
    "2018-12-11-12-00-46-532_POS2_I2.Png": 0.0,
    "2018-12-19-01-19-10-431_POS1_I1.Png": 1.0,
    "2018-12-22-12-42-36-579_POS2_I2.Png": 0.9923505350003466,
    "2019-01-09-07-20-00-334_POS1_I1.Png": 0.0,
    "2019-01-31-06-42-23-515_POS2_I2.Png": 0.9840334743614941,
    "2019-02-07-07-55-59-667_POS1_I2.Png": 0.0,
    "2019-02-13-03-59-20-168_POS2_I2.Png": 0.5766069734016283,
    "2019-02-16-05-19-26-841_POS2_I1.Png": 0.017980851560675644,
    "2019-02-25-06-31-33-764_POS1_I1.Png": 0.0,
    "2019-03-01-06-05-04-070_POS1_I2.Png": 0.0,
    "2019-03-22-15-08-53-099_POS1_I2.Png": 0.03302942024518528,
    "2019-03-24-02-42-12-843_POS1_I2.Png": 0.3634403019350201,
    "2019-03-26-14-42-19-168_POS1_I1.Png": 0.0,
    "2019-04-03-05-49-14-462_POS1_I2.Png": 0.0
}
