# Supplementary material for: A data science approach for multi-sensor marine observatory data monitoring cold water corals (Paragorgia arborea) in two campaigns
Source: PLoS One. 2023 Jul 19;18(7):e0282723. doi: 10.1371/journal.pone.0282723 (PMC10355400; doi:10.1371/journal.pone.0282723)
Supplement: S3 Data — Class labels for patches, weights for patches computed from ground truth masks, imagewise ground truth polyp states, patch extraction regions, and region sizes. (XZ) [file pone.0282723.s017.xz › S3_Data/Gamma_2_blue/validation-grids.json]

{
    "2018-12-13-12-47-56-632_POS0_I1.Png": null,
    "2018-12-14-14-24-19-612_POS1_I2.Png": {
        "grid_start_h": 787,
        "grid_start_w": 0,
        "n_patches_h": 6,
        "n_patches_w": 6
    },
    "2018-12-20-21-45-55-420_POS1_I2.Png": {
        "grid_start_h": 791,
        "grid_start_w": 7,
        "n_patches_h": 6,
        "n_patches_w": 6
    },
    "2018-12-30-15-03-16-028_POS0_I1.Png": null,
    "2019-01-15-23-02-18-657_POS1_I1.Png": {
        "grid_start_h": 947,
        "grid_start_w": 0,
        "n_patches_h": 3,
        "n_patches_w": 1
    },
    "2019-01-16-05-39-18-058_POS0_I2.Png": null,
    "2019-01-23-06-44-38-666_POS0_I1.Png": null,
    "2019-01-26-05-32-21-466_POS1_I2.Png": {
        "grid_start_h": 797,
        "grid_start_w": 75,
        "n_patches_h": 6,
        "n_patches_w": 6
    },
    "2019-02-01-06-02-24-686_POS2_I2.Png": {
        "grid_start_h": 815,
        "grid_start_w": 779,
        "n_patches_h": 5,
        "n_patches_w": 6
    },
    "2019-02-03-00-32-55-473_POS0_I2.Png": null,
    "2019-02-09-06-33-02-375_POS0_I2.Png": null,
    "2019-02-23-05-41-27-121_POS2_I1.Png": {
        "grid_start_h": 713,
        "grid_start_w": 171,
        "n_patches_h": 6,
        "n_patches_w": 6
    },
    "2019-03-06-21-41-50-145_POS2_I2.Png": {
        "grid_start_h": 823,
        "grid_start_w": 917,
        "n_patches_h": 5,
        "n_patches_w": 5
    },
    "2019-03-16-01-42-09-661_POS2_I2.Png": {
        "grid_start_h": 821,
        "grid_start_w": 919,
        "n_patches_h": 5,
        "n_patches_w": 5
    },
    "2019-03-17-16-29-14-518_POS0_I2.Png": null,
    "2019-03-19-06-02-04-376_POS1_I2.Png": {
        "grid_start_h": 859,
        "grid_start_w": 129,
        "n_patches_h": 5,
        "n_patches_w": 6
    },
    "2019-03-22-07-19-12-180_POS0_I2.Png": null,
    "2019-03-28-06-42-23-380_POS1_I2.Png": {
        "grid_start_h": 857,
        "grid_start_w": 127,
        "n_patches_h": 5,
        "n_patches_w": 6
    },
    "2019-03-29-00-29-04-411_POS1_I1.Png": {
        "grid_start_h": 881,
        "grid_start_w": 0,
        "n_patches_h": 4,
        "n_patches_w": 2
    },
    "2019-04-02-14-12-52-819_POS0_I2.Png": null
}
