# Supplementary material for: A data science approach for multi-sensor marine observatory data monitoring cold water corals (Paragorgia arborea) in two campaigns
Source: PLoS One. 2023 Jul 19;18(7):e0282723. doi: 10.1371/journal.pone.0282723 (PMC10355400; doi:10.1371/journal.pone.0282723)
Supplement: S3 Data — Class labels for patches, weights for patches computed from ground truth masks, imagewise ground truth polyp states, patch extraction regions, and region sizes. (XZ) [file pone.0282723.s017.xz › S3_Data/Gamma_2_blue/validation-ratios.json]

{
    "2018-12-14-14-24-19-612_POS1_I2_1043_0.Png": 0.140380859375,
    "2018-12-14-14-24-19-612_POS1_I2_1043_128.Png": 0.9462890625,
    "2018-12-14-14-24-19-612_POS1_I2_1043_256.Png": 0.94091796875,
    "2018-12-14-14-24-19-612_POS1_I2_1043_384.Png": 0.845703125,
    "2018-12-14-14-24-19-612_POS1_I2_1043_512.Png": 0.7958984375,
    "2018-12-14-14-24-19-612_POS1_I2_1043_640.Png": 0.57861328125,
    "2018-12-14-14-24-19-612_POS1_I2_1171_0.Png": 0.7099609375,
    "2018-12-14-14-24-19-612_POS1_I2_1171_128.Png": 0.921142578125,
    "2018-12-14-14-24-19-612_POS1_I2_1171_256.Png": 0.888427734375,
    "2018-12-14-14-24-19-612_POS1_I2_1171_384.Png": 0.87841796875,
    "2018-12-14-14-24-19-612_POS1_I2_1171_512.Png": 0.724365234375,
    "2018-12-14-14-24-19-612_POS1_I2_1171_640.Png": 0.58984375,
    "2018-12-14-14-24-19-612_POS1_I2_1299_0.Png": 0.62353515625,
    "2018-12-14-14-24-19-612_POS1_I2_1299_128.Png": 0.96484375,
    "2018-12-14-14-24-19-612_POS1_I2_1299_256.Png": 0.698486328125,
    "2018-12-14-14-24-19-612_POS1_I2_1299_384.Png": 0.2939453125,
    "2018-12-14-14-24-19-612_POS1_I2_1299_512.Png": 0.22900390625,
    "2018-12-14-14-24-19-612_POS1_I2_1299_640.Png": 0.167724609375,
    "2018-12-14-14-24-19-612_POS1_I2_1427_0.Png": 0.174072265625,
    "2018-12-14-14-24-19-612_POS1_I2_1427_128.Png": 0.370849609375,
    "2018-12-14-14-24-19-612_POS1_I2_787_384.Png": 0.4326171875,
    "2018-12-14-14-24-19-612_POS1_I2_787_512.Png": 0.14453125,
    "2018-12-14-14-24-19-612_POS1_I2_915_128.Png": 0.4287109375,
    "2018-12-14-14-24-19-612_POS1_I2_915_256.Png": 0.66259765625,
    "2018-12-14-14-24-19-612_POS1_I2_915_384.Png": 0.93212890625,
    "2018-12-14-14-24-19-612_POS1_I2_915_512.Png": 0.705810546875,
    "2018-12-14-14-24-19-612_POS1_I2_915_640.Png": 0.321044921875,
    "2018-12-20-21-45-55-420_POS1_I2_1047_135.Png": 0.757080078125,
    "2018-12-20-21-45-55-420_POS1_I2_1047_263.Png": 0.82147216796875,
    "2018-12-20-21-45-55-420_POS1_I2_1047_391.Png": 0.96044921875,
    "2018-12-20-21-45-55-420_POS1_I2_1047_519.Png": 0.929931640625,
    "2018-12-20-21-45-55-420_POS1_I2_1047_647.Png": 0.573974609375,
    "2018-12-20-21-45-55-420_POS1_I2_1175_135.Png": 0.78448486328125,
    "2018-12-20-21-45-55-420_POS1_I2_1175_263.Png": 0.874755859375,
    "2018-12-20-21-45-55-420_POS1_I2_1175_391.Png": 0.705810546875,
    "2018-12-20-21-45-55-420_POS1_I2_1175_519.Png": 0.878173828125,
    "2018-12-20-21-45-55-420_POS1_I2_1175_647.Png": 0.4404296875,
    "2018-12-20-21-45-55-420_POS1_I2_1175_7.Png": 0.42498779296875,
    "2018-12-20-21-45-55-420_POS1_I2_1303_135.Png": 0.77093505859375,
    "2018-12-20-21-45-55-420_POS1_I2_1303_263.Png": 0.67645263671875,
    "2018-12-20-21-45-55-420_POS1_I2_1303_391.Png": 0.220947265625,
    "2018-12-20-21-45-55-420_POS1_I2_1303_519.Png": 0.17120361328125,
    "2018-12-20-21-45-55-420_POS1_I2_1303_647.Png": 0.125732421875,
    "2018-12-20-21-45-55-420_POS1_I2_1303_7.Png": 0.35040283203125,
    "2018-12-20-21-45-55-420_POS1_I2_1431_135.Png": 0.378662109375,
    "2018-12-20-21-45-55-420_POS1_I2_791_391.Png": 0.36962890625,
    "2018-12-20-21-45-55-420_POS1_I2_791_519.Png": 0.181884765625,
    "2018-12-20-21-45-55-420_POS1_I2_919_135.Png": 0.227783203125,
    "2018-12-20-21-45-55-420_POS1_I2_919_263.Png": 0.50439453125,
    "2018-12-20-21-45-55-420_POS1_I2_919_391.Png": 0.97509765625,
    "2018-12-20-21-45-55-420_POS1_I2_919_519.Png": 0.83343505859375,
    "2018-12-20-21-45-55-420_POS1_I2_919_647.Png": 0.30938720703125,
    "2019-01-15-23-02-18-657_POS1_I1_1075_0.Png": 0.444091796875,
    "2019-01-15-23-02-18-657_POS1_I1_1203_0.Png": 0.203125,
    "2019-01-15-23-02-18-657_POS1_I1_947_0.Png": 0.205322265625,
    "2019-01-26-05-32-21-466_POS1_I2_1053_203.Png": 0.84429931640625,
    "2019-01-26-05-32-21-466_POS1_I2_1053_331.Png": 0.85931396484375,
    "2019-01-26-05-32-21-466_POS1_I2_1053_459.Png": 0.80767822265625,
    "2019-01-26-05-32-21-466_POS1_I2_1053_587.Png": 0.73388671875,
    "2019-01-26-05-32-21-466_POS1_I2_1053_715.Png": 0.498779296875,
    "2019-01-26-05-32-21-466_POS1_I2_1181_203.Png": 0.795654296875,
    "2019-01-26-05-32-21-466_POS1_I2_1181_331.Png": 0.87847900390625,
    "2019-01-26-05-32-21-466_POS1_I2_1181_459.Png": 0.811767578125,
    "2019-01-26-05-32-21-466_POS1_I2_1181_587.Png": 0.5567626953125,
    "2019-01-26-05-32-21-466_POS1_I2_1181_715.Png": 0.44879150390625,
    "2019-01-26-05-32-21-466_POS1_I2_1181_75.Png": 0.66357421875,
    "2019-01-26-05-32-21-466_POS1_I2_1309_203.Png": 0.826171875,
    "2019-01-26-05-32-21-466_POS1_I2_1309_331.Png": 0.630126953125,
    "2019-01-26-05-32-21-466_POS1_I2_1309_459.Png": 0.138916015625,
    "2019-01-26-05-32-21-466_POS1_I2_1309_75.Png": 0.348876953125,
    "2019-01-26-05-32-21-466_POS1_I2_1437_203.Png": 0.373779296875,
    "2019-01-26-05-32-21-466_POS1_I2_797_459.Png": 0.46875,
    "2019-01-26-05-32-21-466_POS1_I2_797_587.Png": 0.12725830078125,
    "2019-01-26-05-32-21-466_POS1_I2_925_203.Png": 0.33197021484375,
    "2019-01-26-05-32-21-466_POS1_I2_925_331.Png": 0.6832275390625,
    "2019-01-26-05-32-21-466_POS1_I2_925_459.Png": 0.88641357421875,
    "2019-01-26-05-32-21-466_POS1_I2_925_587.Png": 0.6181640625,
    "2019-01-26-05-32-21-466_POS1_I2_925_715.Png": 0.27001953125,
    "2019-02-01-06-02-24-686_POS2_I2_1071_1035.Png": 0.95733642578125,
    "2019-02-01-06-02-24-686_POS2_I2_1071_1163.Png": 1.0,
    "2019-02-01-06-02-24-686_POS2_I2_1071_1291.Png": 0.98248291015625,
    "2019-02-01-06-02-24-686_POS2_I2_1071_1419.Png": 0.41302490234375,
    "2019-02-01-06-02-24-686_POS2_I2_1071_779.Png": 0.15380859375,
    "2019-02-01-06-02-24-686_POS2_I2_1071_907.Png": 0.54315185546875,
    "2019-02-01-06-02-24-686_POS2_I2_1199_1035.Png": 0.7921142578125,
    "2019-02-01-06-02-24-686_POS2_I2_1199_1163.Png": 0.641845703125,
    "2019-02-01-06-02-24-686_POS2_I2_1199_1291.Png": 0.78466796875,
    "2019-02-01-06-02-24-686_POS2_I2_1199_1419.Png": 0.12164306640625,
    "2019-02-01-06-02-24-686_POS2_I2_1327_1035.Png": 0.13165283203125,
    "2019-02-01-06-02-24-686_POS2_I2_1327_907.Png": 0.55242919921875,
    "2019-02-01-06-02-24-686_POS2_I2_815_1035.Png": 0.15264892578125,
    "2019-02-01-06-02-24-686_POS2_I2_815_1163.Png": 0.701171875,
    "2019-02-01-06-02-24-686_POS2_I2_815_1291.Png": 0.35125732421875,
    "2019-02-01-06-02-24-686_POS2_I2_943_1035.Png": 0.86297607421875,
    "2019-02-01-06-02-24-686_POS2_I2_943_1163.Png": 1.0,
    "2019-02-01-06-02-24-686_POS2_I2_943_1291.Png": 0.934326171875,
    "2019-02-01-06-02-24-686_POS2_I2_943_1419.Png": 0.201171875,
    "2019-02-01-06-02-24-686_POS2_I2_943_907.Png": 0.48907470703125,
    "2019-02-23-05-41-27-121_POS2_I1_1097_171.Png": 0.45269775390625,
    "2019-02-23-05-41-27-121_POS2_I1_1097_299.Png": 0.83319091796875,
    "2019-02-23-05-41-27-121_POS2_I1_1097_427.Png": 0.87396240234375,
    "2019-02-23-05-41-27-121_POS2_I1_1097_555.Png": 0.80889892578125,
    "2019-02-23-05-41-27-121_POS2_I1_1097_683.Png": 0.92919921875,
    "2019-02-23-05-41-27-121_POS2_I1_1097_811.Png": 0.37451171875,
    "2019-02-23-05-41-27-121_POS2_I1_1225_171.Png": 0.32635498046875,
    "2019-02-23-05-41-27-121_POS2_I1_1225_299.Png": 0.86749267578125,
    "2019-02-23-05-41-27-121_POS2_I1_1225_427.Png": 0.80279541015625,
    "2019-02-23-05-41-27-121_POS2_I1_1225_555.Png": 0.21728515625,
    "2019-02-23-05-41-27-121_POS2_I1_1225_683.Png": 0.182373046875,
    "2019-02-23-05-41-27-121_POS2_I1_1353_299.Png": 0.48583984375,
    "2019-02-23-05-41-27-121_POS2_I1_713_555.Png": 0.1630859375,
    "2019-02-23-05-41-27-121_POS2_I1_841_299.Png": 0.2685546875,
    "2019-02-23-05-41-27-121_POS2_I1_841_427.Png": 0.576171875,
    "2019-02-23-05-41-27-121_POS2_I1_841_555.Png": 0.89202880859375,
    "2019-02-23-05-41-27-121_POS2_I1_841_683.Png": 0.811767578125,
    "2019-02-23-05-41-27-121_POS2_I1_841_811.Png": 0.29815673828125,
    "2019-02-23-05-41-27-121_POS2_I1_969_299.Png": 0.767333984375,
    "2019-02-23-05-41-27-121_POS2_I1_969_427.Png": 0.84063720703125,
    "2019-02-23-05-41-27-121_POS2_I1_969_555.Png": 0.97412109375,
    "2019-02-23-05-41-27-121_POS2_I1_969_683.Png": 0.978759765625,
    "2019-02-23-05-41-27-121_POS2_I1_969_811.Png": 0.5400390625,
    "2019-03-06-21-41-50-145_POS2_I2_1079_1045.Png": 0.89190673828125,
    "2019-03-06-21-41-50-145_POS2_I2_1079_1173.Png": 0.96356201171875,
    "2019-03-06-21-41-50-145_POS2_I2_1079_1301.Png": 0.923828125,
    "2019-03-06-21-41-50-145_POS2_I2_1079_1429.Png": 0.44775390625,
    "2019-03-06-21-41-50-145_POS2_I2_1079_917.Png": 0.25,
    "2019-03-06-21-41-50-145_POS2_I2_1207_1045.Png": 0.81024169921875,
    "2019-03-06-21-41-50-145_POS2_I2_1207_1173.Png": 0.62506103515625,
    "2019-03-06-21-41-50-145_POS2_I2_1207_1301.Png": 0.70989990234375,
    "2019-03-06-21-41-50-145_POS2_I2_1207_1429.Png": 0.200927734375,
    "2019-03-06-21-41-50-145_POS2_I2_1335_1045.Png": 0.213623046875,
    "2019-03-06-21-41-50-145_POS2_I2_1335_917.Png": 0.259765625,
    "2019-03-06-21-41-50-145_POS2_I2_823_1173.Png": 0.48773193359375,
    "2019-03-06-21-41-50-145_POS2_I2_823_1301.Png": 0.42236328125,
    "2019-03-06-21-41-50-145_POS2_I2_951_1045.Png": 0.730712890625,
    "2019-03-06-21-41-50-145_POS2_I2_951_1173.Png": 0.86846923828125,
    "2019-03-06-21-41-50-145_POS2_I2_951_1301.Png": 0.88330078125,
    "2019-03-06-21-41-50-145_POS2_I2_951_1429.Png": 0.327392578125,
    "2019-03-06-21-41-50-145_POS2_I2_951_917.Png": 0.23260498046875,
    "2019-03-16-01-42-09-661_POS2_I2_1077_1047.Png": 0.9345703125,
    "2019-03-16-01-42-09-661_POS2_I2_1077_1175.Png": 0.96966552734375,
    "2019-03-16-01-42-09-661_POS2_I2_1077_1303.Png": 0.92767333984375,
    "2019-03-16-01-42-09-661_POS2_I2_1077_1431.Png": 0.48638916015625,
    "2019-03-16-01-42-09-661_POS2_I2_1077_919.Png": 0.28424072265625,
    "2019-03-16-01-42-09-661_POS2_I2_1205_1047.Png": 0.8642578125,
    "2019-03-16-01-42-09-661_POS2_I2_1205_1175.Png": 0.63555908203125,
    "2019-03-16-01-42-09-661_POS2_I2_1205_1303.Png": 0.71868896484375,
    "2019-03-16-01-42-09-661_POS2_I2_1205_1431.Png": 0.218994140625,
    "2019-03-16-01-42-09-661_POS2_I2_1333_1047.Png": 0.239013671875,
    "2019-03-16-01-42-09-661_POS2_I2_1333_919.Png": 0.19482421875,
    "2019-03-16-01-42-09-661_POS2_I2_821_1175.Png": 0.49798583984375,
    "2019-03-16-01-42-09-661_POS2_I2_821_1303.Png": 0.41168212890625,
    "2019-03-16-01-42-09-661_POS2_I2_949_1047.Png": 0.722412109375,
    "2019-03-16-01-42-09-661_POS2_I2_949_1175.Png": 0.88970947265625,
    "2019-03-16-01-42-09-661_POS2_I2_949_1303.Png": 0.919189453125,
    "2019-03-16-01-42-09-661_POS2_I2_949_1431.Png": 0.322509765625,
    "2019-03-16-01-42-09-661_POS2_I2_949_919.Png": 0.24066162109375,
    "2019-03-19-06-02-04-376_POS1_I2_1115_129.Png": 0.16107177734375,
    "2019-03-19-06-02-04-376_POS1_I2_1115_257.Png": 0.76031494140625,
    "2019-03-19-06-02-04-376_POS1_I2_1115_385.Png": 0.81744384765625,
    "2019-03-19-06-02-04-376_POS1_I2_1115_513.Png": 0.75335693359375,
    "2019-03-19-06-02-04-376_POS1_I2_1115_641.Png": 0.710693359375,
    "2019-03-19-06-02-04-376_POS1_I2_1115_769.Png": 0.2255859375,
    "2019-03-19-06-02-04-376_POS1_I2_1243_129.Png": 0.49005126953125,
    "2019-03-19-06-02-04-376_POS1_I2_1243_257.Png": 0.434814453125,
    "2019-03-19-06-02-04-376_POS1_I2_1243_385.Png": 0.70770263671875,
    "2019-03-19-06-02-04-376_POS1_I2_1243_513.Png": 0.58111572265625,
    "2019-03-19-06-02-04-376_POS1_I2_1243_641.Png": 0.58984375,
    "2019-03-19-06-02-04-376_POS1_I2_1243_769.Png": 0.12298583984375,
    "2019-03-19-06-02-04-376_POS1_I2_1371_129.Png": 0.11126708984375,
    "2019-03-19-06-02-04-376_POS1_I2_1371_257.Png": 0.49176025390625,
    "2019-03-19-06-02-04-376_POS1_I2_1371_385.Png": 0.242919921875,
    "2019-03-19-06-02-04-376_POS1_I2_859_385.Png": 0.305908203125,
    "2019-03-19-06-02-04-376_POS1_I2_859_513.Png": 0.862548828125,
    "2019-03-19-06-02-04-376_POS1_I2_859_641.Png": 0.46124267578125,
    "2019-03-19-06-02-04-376_POS1_I2_987_257.Png": 0.540771484375,
    "2019-03-19-06-02-04-376_POS1_I2_987_385.Png": 0.79638671875,
    "2019-03-19-06-02-04-376_POS1_I2_987_513.Png": 0.91259765625,
    "2019-03-19-06-02-04-376_POS1_I2_987_641.Png": 0.76776123046875,
    "2019-03-19-06-02-04-376_POS1_I2_987_769.Png": 0.38555908203125,
    "2019-03-28-06-42-23-380_POS1_I2_1113_127.Png": 0.16717529296875,
    "2019-03-28-06-42-23-380_POS1_I2_1113_255.Png": 0.68634033203125,
    "2019-03-28-06-42-23-380_POS1_I2_1113_383.Png": 0.77667236328125,
    "2019-03-28-06-42-23-380_POS1_I2_1113_511.Png": 0.79876708984375,
    "2019-03-28-06-42-23-380_POS1_I2_1113_639.Png": 0.71392822265625,
    "2019-03-28-06-42-23-380_POS1_I2_1241_127.Png": 0.4873046875,
    "2019-03-28-06-42-23-380_POS1_I2_1241_255.Png": 0.66357421875,
    "2019-03-28-06-42-23-380_POS1_I2_1241_383.Png": 0.850830078125,
    "2019-03-28-06-42-23-380_POS1_I2_1241_511.Png": 0.50469970703125,
    "2019-03-28-06-42-23-380_POS1_I2_1241_639.Png": 0.42181396484375,
    "2019-03-28-06-42-23-380_POS1_I2_1369_127.Png": 0.12457275390625,
    "2019-03-28-06-42-23-380_POS1_I2_1369_255.Png": 0.667236328125,
    "2019-03-28-06-42-23-380_POS1_I2_1369_383.Png": 0.24920654296875,
    "2019-03-28-06-42-23-380_POS1_I2_857_383.Png": 0.13824462890625,
    "2019-03-28-06-42-23-380_POS1_I2_857_511.Png": 0.81756591796875,
    "2019-03-28-06-42-23-380_POS1_I2_857_639.Png": 0.35040283203125,
    "2019-03-28-06-42-23-380_POS1_I2_985_255.Png": 0.47412109375,
    "2019-03-28-06-42-23-380_POS1_I2_985_383.Png": 0.68475341796875,
    "2019-03-28-06-42-23-380_POS1_I2_985_511.Png": 0.82794189453125,
    "2019-03-28-06-42-23-380_POS1_I2_985_639.Png": 0.66741943359375,
    "2019-03-28-06-42-23-380_POS1_I2_985_767.Png": 0.33111572265625,
    "2019-03-29-00-29-04-411_POS1_I1_1009_0.Png": 0.404541015625,
    "2019-03-29-00-29-04-411_POS1_I1_1009_128.Png": 0.224365234375,
    "2019-03-29-00-29-04-411_POS1_I1_1137_0.Png": 0.594970703125,
    "2019-03-29-00-29-04-411_POS1_I1_1137_128.Png": 0.229736328125,
    "2019-03-29-00-29-04-411_POS1_I1_1265_0.Png": 0.38671875,
    "2019-03-29-00-29-04-411_POS1_I1_881_0.Png": 0.23486328125
}
