# Supplementary material for: A data science approach for multi-sensor marine observatory data monitoring cold water corals (Paragorgia arborea) in two campaigns
Source: PLoS One. 2023 Jul 19;18(7):e0282723. doi: 10.1371/journal.pone.0282723 (PMC10355400; doi:10.1371/journal.pone.0282723)
Supplement: S3 Data — Class labels for patches, weights for patches computed from ground truth masks, imagewise ground truth polyp states, patch extraction regions, and region sizes. (XZ) [file pone.0282723.s017.xz › S3_Data/Gamma_2_blue/training-ratios.json]

{
    "2018-12-11-07-34-07-861_POS2_I2_1073_1075.Png": 1.0,
    "2018-12-11-07-34-07-861_POS2_I2_1073_1203.Png": 1.0,
    "2018-12-11-07-34-07-861_POS2_I2_1073_1331.Png": 0.518798828125,
    "2018-12-11-07-34-07-861_POS2_I2_1073_691.Png": 0.25677490234375,
    "2018-12-11-07-34-07-861_POS2_I2_1073_819.Png": 0.9405517578125,
    "2018-12-11-07-34-07-861_POS2_I2_1073_947.Png": 0.94769287109375,
    "2018-12-11-07-34-07-861_POS2_I2_1201_1075.Png": 0.694091796875,
    "2018-12-11-07-34-07-861_POS2_I2_1201_1203.Png": 0.855712890625,
    "2018-12-11-07-34-07-861_POS2_I2_1201_1331.Png": 0.16497802734375,
    "2018-12-11-07-34-07-861_POS2_I2_1201_691.Png": 0.35693359375,
    "2018-12-11-07-34-07-861_POS2_I2_1201_819.Png": 0.64129638671875,
    "2018-12-11-07-34-07-861_POS2_I2_1201_947.Png": 0.1434326171875,
    "2018-12-11-07-34-07-861_POS2_I2_1329_819.Png": 0.729248046875,
    "2018-12-11-07-34-07-861_POS2_I2_1329_947.Png": 0.15203857421875,
    "2018-12-11-07-34-07-861_POS2_I2_817_1075.Png": 0.82666015625,
    "2018-12-11-07-34-07-861_POS2_I2_817_1203.Png": 0.4775390625,
    "2018-12-11-07-34-07-861_POS2_I2_817_947.Png": 0.24285888671875,
    "2018-12-11-07-34-07-861_POS2_I2_945_1075.Png": 1.0,
    "2018-12-11-07-34-07-861_POS2_I2_945_1203.Png": 0.992431640625,
    "2018-12-11-07-34-07-861_POS2_I2_945_1331.Png": 0.314697265625,
    "2018-12-11-07-34-07-861_POS2_I2_945_819.Png": 0.57659912109375,
    "2018-12-11-07-34-07-861_POS2_I2_945_947.Png": 0.95733642578125,
    "2018-12-25-18-29-22-434_POS2_I2_1073_1087.Png": 0.9453125,
    "2018-12-25-18-29-22-434_POS2_I2_1073_1215.Png": 1.0,
    "2018-12-25-18-29-22-434_POS2_I2_1073_1343.Png": 0.561279296875,
    "2018-12-25-18-29-22-434_POS2_I2_1073_703.Png": 0.22381591796875,
    "2018-12-25-18-29-22-434_POS2_I2_1073_831.Png": 0.7559814453125,
    "2018-12-25-18-29-22-434_POS2_I2_1073_959.Png": 0.84442138671875,
    "2018-12-25-18-29-22-434_POS2_I2_1201_1087.Png": 0.687255859375,
    "2018-12-25-18-29-22-434_POS2_I2_1201_1215.Png": 0.864013671875,
    "2018-12-25-18-29-22-434_POS2_I2_1201_1343.Png": 0.21063232421875,
    "2018-12-25-18-29-22-434_POS2_I2_1201_703.Png": 0.333984375,
    "2018-12-25-18-29-22-434_POS2_I2_1201_831.Png": 0.278076171875,
    "2018-12-25-18-29-22-434_POS2_I2_1201_959.Png": 0.10894775390625,
    "2018-12-25-18-29-22-434_POS2_I2_1329_831.Png": 0.69110107421875,
    "2018-12-25-18-29-22-434_POS2_I2_817_1087.Png": 0.80078125,
    "2018-12-25-18-29-22-434_POS2_I2_817_1215.Png": 0.486083984375,
    "2018-12-25-18-29-22-434_POS2_I2_817_959.Png": 0.258544921875,
    "2018-12-25-18-29-22-434_POS2_I2_945_1087.Png": 1.0,
    "2018-12-25-18-29-22-434_POS2_I2_945_1215.Png": 0.9267578125,
    "2018-12-25-18-29-22-434_POS2_I2_945_1343.Png": 0.3173828125,
    "2018-12-25-18-29-22-434_POS2_I2_945_831.Png": 0.558837890625,
    "2018-12-25-18-29-22-434_POS2_I2_945_959.Png": 0.96630859375,
    "2018-12-27-11-36-07-039_POS2_I1_1097_0.Png": 0.472900390625,
    "2018-12-27-11-36-07-039_POS2_I1_1097_128.Png": 0.868408203125,
    "2018-12-27-11-36-07-039_POS2_I1_1097_256.Png": 1.0,
    "2018-12-27-11-36-07-039_POS2_I1_1097_384.Png": 0.910400390625,
    "2018-12-27-11-36-07-039_POS2_I1_1097_512.Png": 0.8525390625,
    "2018-12-27-11-36-07-039_POS2_I1_1097_640.Png": 0.783447265625,
    "2018-12-27-11-36-07-039_POS2_I1_1097_768.Png": 0.126220703125,
    "2018-12-27-11-36-07-039_POS2_I1_1225_0.Png": 0.229248046875,
    "2018-12-27-11-36-07-039_POS2_I1_1225_128.Png": 0.883056640625,
    "2018-12-27-11-36-07-039_POS2_I1_1225_256.Png": 0.959716796875,
    "2018-12-27-11-36-07-039_POS2_I1_1225_384.Png": 0.476806640625,
    "2018-12-27-11-36-07-039_POS2_I1_1225_512.Png": 0.160400390625,
    "2018-12-27-11-36-07-039_POS2_I1_1225_640.Png": 0.20263671875,
    "2018-12-27-11-36-07-039_POS2_I1_1353_128.Png": 0.493408203125,
    "2018-12-27-11-36-07-039_POS2_I1_1353_256.Png": 0.206298828125,
    "2018-12-27-11-36-07-039_POS2_I1_713_384.Png": 0.43359375,
    "2018-12-27-11-36-07-039_POS2_I1_713_512.Png": 0.411376953125,
    "2018-12-27-11-36-07-039_POS2_I1_713_640.Png": 0.10400390625,
    "2018-12-27-11-36-07-039_POS2_I1_841_128.Png": 0.25,
    "2018-12-27-11-36-07-039_POS2_I1_841_256.Png": 0.7265625,
    "2018-12-27-11-36-07-039_POS2_I1_841_384.Png": 0.85986328125,
    "2018-12-27-11-36-07-039_POS2_I1_841_512.Png": 0.989013671875,
    "2018-12-27-11-36-07-039_POS2_I1_841_640.Png": 0.78759765625,
    "2018-12-27-11-36-07-039_POS2_I1_969_128.Png": 0.755126953125,
    "2018-12-27-11-36-07-039_POS2_I1_969_256.Png": 0.99169921875,
    "2018-12-27-11-36-07-039_POS2_I1_969_384.Png": 0.9580078125,
    "2018-12-27-11-36-07-039_POS2_I1_969_512.Png": 0.965576171875,
    "2018-12-27-11-36-07-039_POS2_I1_969_640.Png": 0.867431640625,
    "2018-12-27-11-36-07-039_POS2_I1_969_768.Png": 0.267822265625,
    "2018-12-29-00-16-12-115_POS2_I2_1073_1091.Png": 0.921142578125,
    "2018-12-29-00-16-12-115_POS2_I2_1073_1219.Png": 1.0,
    "2018-12-29-00-16-12-115_POS2_I2_1073_1347.Png": 0.5283203125,
    "2018-12-29-00-16-12-115_POS2_I2_1073_707.Png": 0.22113037109375,
    "2018-12-29-00-16-12-115_POS2_I2_1073_835.Png": 0.7581787109375,
    "2018-12-29-00-16-12-115_POS2_I2_1073_963.Png": 0.88739013671875,
    "2018-12-29-00-16-12-115_POS2_I2_1201_1091.Png": 0.706787109375,
    "2018-12-29-00-16-12-115_POS2_I2_1201_1219.Png": 0.875732421875,
    "2018-12-29-00-16-12-115_POS2_I2_1201_1347.Png": 0.17889404296875,
    "2018-12-29-00-16-12-115_POS2_I2_1201_707.Png": 0.3310546875,
    "2018-12-29-00-16-12-115_POS2_I2_1201_835.Png": 0.2978515625,
    "2018-12-29-00-16-12-115_POS2_I2_1201_963.Png": 0.30621337890625,
    "2018-12-29-00-16-12-115_POS2_I2_1329_835.Png": 0.68011474609375,
    "2018-12-29-00-16-12-115_POS2_I2_817_1091.Png": 0.76611328125,
    "2018-12-29-00-16-12-115_POS2_I2_817_1219.Png": 0.475830078125,
    "2018-12-29-00-16-12-115_POS2_I2_817_963.Png": 0.260009765625,
    "2018-12-29-00-16-12-115_POS2_I2_945_1091.Png": 1.0,
    "2018-12-29-00-16-12-115_POS2_I2_945_1219.Png": 0.964111328125,
    "2018-12-29-00-16-12-115_POS2_I2_945_1347.Png": 0.2841796875,
    "2018-12-29-00-16-12-115_POS2_I2_945_835.Png": 0.53564453125,
    "2018-12-29-00-16-12-115_POS2_I2_945_963.Png": 0.9521484375,
    "2018-12-30-19-36-13-452_POS2_I2_1065_1093.Png": 1.0,
    "2018-12-30-19-36-13-452_POS2_I2_1065_1221.Png": 0.994384765625,
    "2018-12-30-19-36-13-452_POS2_I2_1065_1349.Png": 0.5009765625,
    "2018-12-30-19-36-13-452_POS2_I2_1065_709.Png": 0.11328125,
    "2018-12-30-19-36-13-452_POS2_I2_1065_837.Png": 0.70086669921875,
    "2018-12-30-19-36-13-452_POS2_I2_1065_965.Png": 0.86456298828125,
    "2018-12-30-19-36-13-452_POS2_I2_1193_1093.Png": 0.707275390625,
    "2018-12-30-19-36-13-452_POS2_I2_1193_1221.Png": 0.87353515625,
    "2018-12-30-19-36-13-452_POS2_I2_1193_1349.Png": 0.17828369140625,
    "2018-12-30-19-36-13-452_POS2_I2_1193_709.Png": 0.32916259765625,
    "2018-12-30-19-36-13-452_POS2_I2_1193_837.Png": 0.19525146484375,
    "2018-12-30-19-36-13-452_POS2_I2_1193_965.Png": 0.28192138671875,
    "2018-12-30-19-36-13-452_POS2_I2_1321_837.Png": 0.59698486328125,
    "2018-12-30-19-36-13-452_POS2_I2_809_1093.Png": 0.7373046875,
    "2018-12-30-19-36-13-452_POS2_I2_809_1221.Png": 0.416259765625,
    "2018-12-30-19-36-13-452_POS2_I2_809_965.Png": 0.196044921875,
    "2018-12-30-19-36-13-452_POS2_I2_937_1093.Png": 1.0,
    "2018-12-30-19-36-13-452_POS2_I2_937_1221.Png": 0.990234375,
    "2018-12-30-19-36-13-452_POS2_I2_937_1349.Png": 0.286376953125,
    "2018-12-30-19-36-13-452_POS2_I2_937_837.Png": 0.46240234375,
    "2018-12-30-19-36-13-452_POS2_I2_937_965.Png": 0.909423828125,
    "2018-12-31-03-22-54-081_POS2_I1_1093_0.Png": 0.5205078125,
    "2018-12-31-03-22-54-081_POS2_I1_1093_128.Png": 0.93603515625,
    "2018-12-31-03-22-54-081_POS2_I1_1093_256.Png": 1.0,
    "2018-12-31-03-22-54-081_POS2_I1_1093_384.Png": 0.88916015625,
    "2018-12-31-03-22-54-081_POS2_I1_1093_512.Png": 0.909423828125,
    "2018-12-31-03-22-54-081_POS2_I1_1093_640.Png": 0.8662109375,
    "2018-12-31-03-22-54-081_POS2_I1_1093_768.Png": 0.17724609375,
    "2018-12-31-03-22-54-081_POS2_I1_1221_0.Png": 0.335205078125,
    "2018-12-31-03-22-54-081_POS2_I1_1221_128.Png": 0.99609375,
    "2018-12-31-03-22-54-081_POS2_I1_1221_256.Png": 0.9912109375,
    "2018-12-31-03-22-54-081_POS2_I1_1221_384.Png": 0.532470703125,
    "2018-12-31-03-22-54-081_POS2_I1_1221_512.Png": 0.184814453125,
    "2018-12-31-03-22-54-081_POS2_I1_1221_640.Png": 0.2646484375,
    "2018-12-31-03-22-54-081_POS2_I1_1349_128.Png": 0.578125,
    "2018-12-31-03-22-54-081_POS2_I1_1349_256.Png": 0.2021484375,
    "2018-12-31-03-22-54-081_POS2_I1_709_384.Png": 0.447998046875,
    "2018-12-31-03-22-54-081_POS2_I1_709_512.Png": 0.4091796875,
    "2018-12-31-03-22-54-081_POS2_I1_837_128.Png": 0.244384765625,
    "2018-12-31-03-22-54-081_POS2_I1_837_256.Png": 0.766357421875,
    "2018-12-31-03-22-54-081_POS2_I1_837_384.Png": 0.902099609375,
    "2018-12-31-03-22-54-081_POS2_I1_837_512.Png": 0.9912109375,
    "2018-12-31-03-22-54-081_POS2_I1_837_640.Png": 0.88330078125,
    "2018-12-31-03-22-54-081_POS2_I1_965_128.Png": 0.790283203125,
    "2018-12-31-03-22-54-081_POS2_I1_965_256.Png": 1.0,
    "2018-12-31-03-22-54-081_POS2_I1_965_384.Png": 0.981201171875,
    "2018-12-31-03-22-54-081_POS2_I1_965_512.Png": 0.97412109375,
    "2018-12-31-03-22-54-081_POS2_I1_965_640.Png": 0.926513671875,
    "2018-12-31-03-22-54-081_POS2_I1_965_768.Png": 0.349365234375,
    "2019-01-01-21-33-03-408_POS1_I1_1005_0.Png": 0.284423828125,
    "2019-01-01-21-33-03-408_POS1_I1_1133_0.Png": 0.334716796875,
    "2019-01-02-20-56-22-065_POS2_I1_1091_0.Png": 0.408935546875,
    "2019-01-02-20-56-22-065_POS2_I1_1091_128.Png": 0.9111328125,
    "2019-01-02-20-56-22-065_POS2_I1_1091_256.Png": 0.989990234375,
    "2019-01-02-20-56-22-065_POS2_I1_1091_384.Png": 0.794677734375,
    "2019-01-02-20-56-22-065_POS2_I1_1091_512.Png": 0.868408203125,
    "2019-01-02-20-56-22-065_POS2_I1_1091_640.Png": 0.7763671875,
    "2019-01-02-20-56-22-065_POS2_I1_1091_768.Png": 0.1376953125,
    "2019-01-02-20-56-22-065_POS2_I1_1219_0.Png": 0.25244140625,
    "2019-01-02-20-56-22-065_POS2_I1_1219_128.Png": 0.874755859375,
    "2019-01-02-20-56-22-065_POS2_I1_1219_256.Png": 0.947998046875,
    "2019-01-02-20-56-22-065_POS2_I1_1219_384.Png": 0.49267578125,
    "2019-01-02-20-56-22-065_POS2_I1_1219_512.Png": 0.212646484375,
    "2019-01-02-20-56-22-065_POS2_I1_1219_640.Png": 0.242431640625,
    "2019-01-02-20-56-22-065_POS2_I1_1347_128.Png": 0.48291015625,
    "2019-01-02-20-56-22-065_POS2_I1_1347_256.Png": 0.255859375,
    "2019-01-02-20-56-22-065_POS2_I1_707_384.Png": 0.356689453125,
    "2019-01-02-20-56-22-065_POS2_I1_707_512.Png": 0.369384765625,
    "2019-01-02-20-56-22-065_POS2_I1_835_128.Png": 0.1953125,
    "2019-01-02-20-56-22-065_POS2_I1_835_256.Png": 0.686767578125,
    "2019-01-02-20-56-22-065_POS2_I1_835_384.Png": 0.796142578125,
    "2019-01-02-20-56-22-065_POS2_I1_835_512.Png": 0.982177734375,
    "2019-01-02-20-56-22-065_POS2_I1_835_640.Png": 0.767578125,
    "2019-01-02-20-56-22-065_POS2_I1_963_128.Png": 0.713623046875,
    "2019-01-02-20-56-22-065_POS2_I1_963_256.Png": 0.96240234375,
    "2019-01-02-20-56-22-065_POS2_I1_963_384.Png": 0.920166015625,
    "2019-01-02-20-56-22-065_POS2_I1_963_512.Png": 0.9814453125,
    "2019-01-02-20-56-22-065_POS2_I1_963_640.Png": 0.851318359375,
    "2019-01-02-20-56-22-065_POS2_I1_963_768.Png": 0.27099609375,
    "2019-01-03-13-36-23-483_POS2_I2_1065_1091.Png": 0.88427734375,
    "2019-01-03-13-36-23-483_POS2_I2_1065_1219.Png": 0.998046875,
    "2019-01-03-13-36-23-483_POS2_I2_1065_1347.Png": 0.52734375,
    "2019-01-03-13-36-23-483_POS2_I2_1065_707.Png": 0.15228271484375,
    "2019-01-03-13-36-23-483_POS2_I2_1065_835.Png": 0.6634521484375,
    "2019-01-03-13-36-23-483_POS2_I2_1065_963.Png": 0.79193115234375,
    "2019-01-03-13-36-23-483_POS2_I2_1193_1091.Png": 0.6884765625,
    "2019-01-03-13-36-23-483_POS2_I2_1193_1219.Png": 0.846435546875,
    "2019-01-03-13-36-23-483_POS2_I2_1193_1347.Png": 0.19573974609375,
    "2019-01-03-13-36-23-483_POS2_I2_1193_707.Png": 0.335205078125,
    "2019-01-03-13-36-23-483_POS2_I2_1193_835.Png": 0.139404296875,
    "2019-01-03-13-36-23-483_POS2_I2_1193_963.Png": 0.14141845703125,
    "2019-01-03-13-36-23-483_POS2_I2_1321_835.Png": 0.58123779296875,
    "2019-01-03-13-36-23-483_POS2_I2_809_1091.Png": 0.697509765625,
    "2019-01-03-13-36-23-483_POS2_I2_809_1219.Png": 0.35943603515625,
    "2019-01-03-13-36-23-483_POS2_I2_809_963.Png": 0.15545654296875,
    "2019-01-03-13-36-23-483_POS2_I2_937_1091.Png": 0.992431640625,
    "2019-01-03-13-36-23-483_POS2_I2_937_1219.Png": 0.84417724609375,
    "2019-01-03-13-36-23-483_POS2_I2_937_1347.Png": 0.22906494140625,
    "2019-01-03-13-36-23-483_POS2_I2_937_835.Png": 0.46307373046875,
    "2019-01-03-13-36-23-483_POS2_I2_937_963.Png": 0.88360595703125,
    "2019-01-07-17-36-31-503_POS2_I1_1093_0.Png": 0.63134765625,
    "2019-01-07-17-36-31-503_POS2_I1_1093_128.Png": 1.0,
    "2019-01-07-17-36-31-503_POS2_I1_1093_256.Png": 1.0,
    "2019-01-07-17-36-31-503_POS2_I1_1093_384.Png": 0.920654296875,
    "2019-01-07-17-36-31-503_POS2_I1_1093_512.Png": 0.92578125,
    "2019-01-07-17-36-31-503_POS2_I1_1093_640.Png": 0.869384765625,
    "2019-01-07-17-36-31-503_POS2_I1_1093_768.Png": 0.209716796875,
    "2019-01-07-17-36-31-503_POS2_I1_1221_0.Png": 0.32861328125,
    "2019-01-07-17-36-31-503_POS2_I1_1221_128.Png": 0.920654296875,
    "2019-01-07-17-36-31-503_POS2_I1_1221_256.Png": 0.93212890625,
    "2019-01-07-17-36-31-503_POS2_I1_1221_384.Png": 0.542724609375,
    "2019-01-07-17-36-31-503_POS2_I1_1221_512.Png": 0.1728515625,
    "2019-01-07-17-36-31-503_POS2_I1_1221_640.Png": 0.256591796875,
    "2019-01-07-17-36-31-503_POS2_I1_1349_128.Png": 0.541259765625,
    "2019-01-07-17-36-31-503_POS2_I1_1349_256.Png": 0.12939453125,
    "2019-01-07-17-36-31-503_POS2_I1_709_384.Png": 0.496337890625,
    "2019-01-07-17-36-31-503_POS2_I1_709_512.Png": 0.421630859375,
    "2019-01-07-17-36-31-503_POS2_I1_837_128.Png": 0.26171875,
    "2019-01-07-17-36-31-503_POS2_I1_837_256.Png": 0.823486328125,
    "2019-01-07-17-36-31-503_POS2_I1_837_384.Png": 0.93896484375,
    "2019-01-07-17-36-31-503_POS2_I1_837_512.Png": 0.999267578125,
    "2019-01-07-17-36-31-503_POS2_I1_837_640.Png": 0.8115234375,
    "2019-01-07-17-36-31-503_POS2_I1_965_128.Png": 0.8271484375,
    "2019-01-07-17-36-31-503_POS2_I1_965_256.Png": 1.0,
    "2019-01-07-17-36-31-503_POS2_I1_965_384.Png": 0.984130859375,
    "2019-01-07-17-36-31-503_POS2_I1_965_512.Png": 0.9775390625,
    "2019-01-07-17-36-31-503_POS2_I1_965_640.Png": 0.970947265625,
    "2019-01-07-17-36-31-503_POS2_I1_965_768.Png": 0.38671875,
    "2019-01-08-23-36-36-671_POS2_I1_1093_0.Png": 0.37353515625,
    "2019-01-08-23-36-36-671_POS2_I1_1093_128.Png": 0.7958984375,
    "2019-01-08-23-36-36-671_POS2_I1_1093_256.Png": 0.9833984375,
    "2019-01-08-23-36-36-671_POS2_I1_1093_384.Png": 0.86083984375,
    "2019-01-08-23-36-36-671_POS2_I1_1093_512.Png": 0.9091796875,
    "2019-01-08-23-36-36-671_POS2_I1_1093_640.Png": 0.906494140625,
    "2019-01-08-23-36-36-671_POS2_I1_1093_768.Png": 0.217529296875,
    "2019-01-08-23-36-36-671_POS2_I1_1221_0.Png": 0.19384765625,
    "2019-01-08-23-36-36-671_POS2_I1_1221_128.Png": 0.8955078125,
    "2019-01-08-23-36-36-671_POS2_I1_1221_256.Png": 0.9970703125,
    "2019-01-08-23-36-36-671_POS2_I1_1221_384.Png": 0.5517578125,
    "2019-01-08-23-36-36-671_POS2_I1_1221_512.Png": 0.16552734375,
    "2019-01-08-23-36-36-671_POS2_I1_1221_640.Png": 0.274169921875,
    "2019-01-08-23-36-36-671_POS2_I1_1349_128.Png": 0.529296875,
    "2019-01-08-23-36-36-671_POS2_I1_1349_256.Png": 0.2392578125,
    "2019-01-08-23-36-36-671_POS2_I1_709_384.Png": 0.198486328125,
    "2019-01-08-23-36-36-671_POS2_I1_709_512.Png": 0.525390625,
    "2019-01-08-23-36-36-671_POS2_I1_709_640.Png": 0.119384765625,
    "2019-01-08-23-36-36-671_POS2_I1_837_128.Png": 0.148681640625,
    "2019-01-08-23-36-36-671_POS2_I1_837_256.Png": 0.55419921875,
    "2019-01-08-23-36-36-671_POS2_I1_837_384.Png": 0.853759765625,
    "2019-01-08-23-36-36-671_POS2_I1_837_512.Png": 1.0,
    "2019-01-08-23-36-36-671_POS2_I1_837_640.Png": 0.952880859375,
    "2019-01-08-23-36-36-671_POS2_I1_965_128.Png": 0.512451171875,
    "2019-01-08-23-36-36-671_POS2_I1_965_256.Png": 0.986328125,
    "2019-01-08-23-36-36-671_POS2_I1_965_384.Png": 0.9306640625,
    "2019-01-08-23-36-36-671_POS2_I1_965_512.Png": 0.98486328125,
    "2019-01-08-23-36-36-671_POS2_I1_965_640.Png": 0.95703125,
    "2019-01-08-23-36-36-671_POS2_I1_965_768.Png": 0.3505859375,
    "2019-01-09-17-20-02-265_POS1_I2_1043_143.Png": 0.81219482421875,
    "2019-01-09-17-20-02-265_POS1_I2_1043_271.Png": 0.836181640625,
    "2019-01-09-17-20-02-265_POS1_I2_1043_399.Png": 0.923583984375,
    "2019-01-09-17-20-02-265_POS1_I2_1043_527.Png": 0.98541259765625,
    "2019-01-09-17-20-02-265_POS1_I2_1043_655.Png": 0.65594482421875,
    "2019-01-09-17-20-02-265_POS1_I2_1171_143.Png": 0.804931640625,
    "2019-01-09-17-20-02-265_POS1_I2_1171_15.Png": 0.465087890625,
    "2019-01-09-17-20-02-265_POS1_I2_1171_271.Png": 0.888427734375,
    "2019-01-09-17-20-02-265_POS1_I2_1171_399.Png": 0.75830078125,
    "2019-01-09-17-20-02-265_POS1_I2_1171_527.Png": 0.93768310546875,
    "2019-01-09-17-20-02-265_POS1_I2_1171_655.Png": 0.59747314453125,
    "2019-01-09-17-20-02-265_POS1_I2_1299_143.Png": 0.828125,
    "2019-01-09-17-20-02-265_POS1_I2_1299_15.Png": 0.426025390625,
    "2019-01-09-17-20-02-265_POS1_I2_1299_271.Png": 0.71405029296875,
    "2019-01-09-17-20-02-265_POS1_I2_1299_399.Png": 0.253662109375,
    "2019-01-09-17-20-02-265_POS1_I2_1299_527.Png": 0.21636962890625,
    "2019-01-09-17-20-02-265_POS1_I2_1299_655.Png": 0.128662109375,
    "2019-01-09-17-20-02-265_POS1_I2_1427_143.Png": 0.3193359375,
    "2019-01-09-17-20-02-265_POS1_I2_1427_15.Png": 0.14129638671875,
    "2019-01-09-17-20-02-265_POS1_I2_787_399.Png": 0.36236572265625,
    "2019-01-09-17-20-02-265_POS1_I2_787_527.Png": 0.203857421875,
    "2019-01-09-17-20-02-265_POS1_I2_915_143.Png": 0.21710205078125,
    "2019-01-09-17-20-02-265_POS1_I2_915_271.Png": 0.584716796875,
    "2019-01-09-17-20-02-265_POS1_I2_915_399.Png": 0.95550537109375,
    "2019-01-09-17-20-02-265_POS1_I2_915_527.Png": 0.94158935546875,
    "2019-01-09-17-20-02-265_POS1_I2_915_655.Png": 0.36627197265625,
    "2019-01-10-18-53-24-362_POS1_I1_1013_0.Png": 0.145263671875,
    "2019-01-10-18-53-24-362_POS1_I1_1141_0.Png": 0.232666015625,
    "2019-01-13-16-38-50-530_POS2_I2_1071_1117.Png": 1.0,
    "2019-01-13-16-38-50-530_POS2_I2_1071_1245.Png": 0.879638671875,
    "2019-01-13-16-38-50-530_POS2_I2_1071_1373.Png": 0.302001953125,
    "2019-01-13-16-38-50-530_POS2_I2_1071_861.Png": 0.46148681640625,
    "2019-01-13-16-38-50-530_POS2_I2_1071_989.Png": 0.77337646484375,
    "2019-01-13-16-38-50-530_POS2_I2_1199_1117.Png": 0.77099609375,
    "2019-01-13-16-38-50-530_POS2_I2_1199_1245.Png": 0.74188232421875,
    "2019-01-13-16-38-50-530_POS2_I2_1199_733.Png": 0.27752685546875,
    "2019-01-13-16-38-50-530_POS2_I2_1199_989.Png": 0.33404541015625,
    "2019-01-13-16-38-50-530_POS2_I2_1327_861.Png": 0.48724365234375,
    "2019-01-13-16-38-50-530_POS2_I2_815_1117.Png": 0.631103515625,
    "2019-01-13-16-38-50-530_POS2_I2_815_1245.Png": 0.31671142578125,
    "2019-01-13-16-38-50-530_POS2_I2_815_989.Png": 0.10052490234375,
    "2019-01-13-16-38-50-530_POS2_I2_943_1117.Png": 0.98779296875,
    "2019-01-13-16-38-50-530_POS2_I2_943_1245.Png": 0.7919921875,
    "2019-01-13-16-38-50-530_POS2_I2_943_1373.Png": 0.160400390625,
    "2019-01-13-16-38-50-530_POS2_I2_943_861.Png": 0.37689208984375,
    "2019-01-13-16-38-50-530_POS2_I2_943_989.Png": 0.72979736328125,
    "2019-01-14-15-55-36-342_POS1_I2_1057_157.Png": 0.758056640625,
    "2019-01-14-15-55-36-342_POS1_I2_1057_285.Png": 0.75360107421875,
    "2019-01-14-15-55-36-342_POS1_I2_1057_413.Png": 0.802978515625,
    "2019-01-14-15-55-36-342_POS1_I2_1057_541.Png": 0.746337890625,
    "2019-01-14-15-55-36-342_POS1_I2_1057_669.Png": 0.401611328125,
    "2019-01-14-15-55-36-342_POS1_I2_1185_157.Png": 0.71832275390625,
    "2019-01-14-15-55-36-342_POS1_I2_1185_285.Png": 0.805419921875,
    "2019-01-14-15-55-36-342_POS1_I2_1185_29.Png": 0.45526123046875,
    "2019-01-14-15-55-36-342_POS1_I2_1185_413.Png": 0.64111328125,
    "2019-01-14-15-55-36-342_POS1_I2_1185_541.Png": 0.67779541015625,
    "2019-01-14-15-55-36-342_POS1_I2_1185_669.Png": 0.36956787109375,
    "2019-01-14-15-55-36-342_POS1_I2_1313_157.Png": 0.7437744140625,
    "2019-01-14-15-55-36-342_POS1_I2_1313_285.Png": 0.657958984375,
    "2019-01-14-15-55-36-342_POS1_I2_1313_29.Png": 0.33428955078125,
    "2019-01-14-15-55-36-342_POS1_I2_1313_413.Png": 0.17919921875,
    "2019-01-14-15-55-36-342_POS1_I2_1313_541.Png": 0.146484375,
    "2019-01-14-15-55-36-342_POS1_I2_1441_157.Png": 0.34796142578125,
    "2019-01-14-15-55-36-342_POS1_I2_801_413.Png": 0.4013671875,
    "2019-01-14-15-55-36-342_POS1_I2_801_541.Png": 0.12225341796875,
    "2019-01-14-15-55-36-342_POS1_I2_929_157.Png": 0.257080078125,
    "2019-01-14-15-55-36-342_POS1_I2_929_285.Png": 0.498046875,
    "2019-01-14-15-55-36-342_POS1_I2_929_413.Png": 0.870361328125,
    "2019-01-14-15-55-36-342_POS1_I2_929_541.Png": 0.715087890625,
    "2019-01-14-15-55-36-342_POS1_I2_929_669.Png": 0.169677734375,
    "2019-01-19-09-18-59-326_POS2_I2_1081_1113.Png": 0.9453125,
    "2019-01-19-09-18-59-326_POS2_I2_1081_1241.Png": 1.0,
    "2019-01-19-09-18-59-326_POS2_I2_1081_1369.Png": 0.490478515625,
    "2019-01-19-09-18-59-326_POS2_I2_1081_729.Png": 0.16192626953125,
    "2019-01-19-09-18-59-326_POS2_I2_1081_857.Png": 0.5728759765625,
    "2019-01-19-09-18-59-326_POS2_I2_1081_985.Png": 0.76446533203125,
    "2019-01-19-09-18-59-326_POS2_I2_1209_1113.Png": 0.62890625,
    "2019-01-19-09-18-59-326_POS2_I2_1209_1241.Png": 0.77099609375,
    "2019-01-19-09-18-59-326_POS2_I2_1209_1369.Png": 0.13604736328125,
    "2019-01-19-09-18-59-326_POS2_I2_1209_729.Png": 0.30615234375,
    "2019-01-19-09-18-59-326_POS2_I2_1209_985.Png": 0.33367919921875,
    "2019-01-19-09-18-59-326_POS2_I2_1337_857.Png": 0.61651611328125,
    "2019-01-19-09-18-59-326_POS2_I2_825_1113.Png": 0.69622802734375,
    "2019-01-19-09-18-59-326_POS2_I2_825_1241.Png": 0.37286376953125,
    "2019-01-19-09-18-59-326_POS2_I2_825_985.Png": 0.18365478515625,
    "2019-01-19-09-18-59-326_POS2_I2_953_1113.Png": 0.99932861328125,
    "2019-01-19-09-18-59-326_POS2_I2_953_1241.Png": 0.96185302734375,
    "2019-01-19-09-18-59-326_POS2_I2_953_1369.Png": 0.258056640625,
    "2019-01-19-09-18-59-326_POS2_I2_953_857.Png": 0.47442626953125,
    "2019-01-19-09-18-59-326_POS2_I2_953_985.Png": 0.88665771484375,
    "2019-01-25-16-15-39-207_POS2_I2_1069_1033.Png": 0.91827392578125,
    "2019-01-25-16-15-39-207_POS2_I2_1069_1161.Png": 0.92919921875,
    "2019-01-25-16-15-39-207_POS2_I2_1069_1289.Png": 0.94293212890625,
    "2019-01-25-16-15-39-207_POS2_I2_1069_1417.Png": 0.39129638671875,
    "2019-01-25-16-15-39-207_POS2_I2_1069_905.Png": 0.51336669921875,
    "2019-01-25-16-15-39-207_POS2_I2_1197_1033.Png": 0.68865966796875,
    "2019-01-25-16-15-39-207_POS2_I2_1197_1161.Png": 0.680419921875,
    "2019-01-25-16-15-39-207_POS2_I2_1197_1289.Png": 0.776611328125,
    "2019-01-25-16-15-39-207_POS2_I2_1197_1417.Png": 0.12750244140625,
    "2019-01-25-16-15-39-207_POS2_I2_1325_1033.Png": 0.134521484375,
    "2019-01-25-16-15-39-207_POS2_I2_1325_905.Png": 0.34814453125,
    "2019-01-25-16-15-39-207_POS2_I2_813_1033.Png": 0.14727783203125,
    "2019-01-25-16-15-39-207_POS2_I2_813_1161.Png": 0.687255859375,
    "2019-01-25-16-15-39-207_POS2_I2_813_1289.Png": 0.337158203125,
    "2019-01-25-16-15-39-207_POS2_I2_941_1033.Png": 0.81585693359375,
    "2019-01-25-16-15-39-207_POS2_I2_941_1161.Png": 1.0,
    "2019-01-25-16-15-39-207_POS2_I2_941_1289.Png": 0.93670654296875,
    "2019-01-25-16-15-39-207_POS2_I2_941_1417.Png": 0.22760009765625,
    "2019-01-25-16-15-39-207_POS2_I2_941_905.Png": 0.45928955078125,
    "2019-01-27-04-55-36-775_POS2_I2_1061_1121.Png": 0.90899658203125,
    "2019-01-27-04-55-36-775_POS2_I2_1061_1249.Png": 1.0,
    "2019-01-27-04-55-36-775_POS2_I2_1061_1377.Png": 0.826171875,
    "2019-01-27-04-55-36-775_POS2_I2_1061_865.Png": 0.28948974609375,
    "2019-01-27-04-55-36-775_POS2_I2_1061_993.Png": 0.958251953125,
    "2019-01-27-04-55-36-775_POS2_I2_1189_1121.Png": 0.8043212890625,
    "2019-01-27-04-55-36-775_POS2_I2_1189_1249.Png": 0.88409423828125,
    "2019-01-27-04-55-36-775_POS2_I2_1189_1377.Png": 0.409423828125,
    "2019-01-27-04-55-36-775_POS2_I2_1189_993.Png": 0.60748291015625,
    "2019-01-27-04-55-36-775_POS2_I2_1317_865.Png": 0.318603515625,
    "2019-01-27-04-55-36-775_POS2_I2_1317_993.Png": 0.30096435546875,
    "2019-01-27-04-55-36-775_POS2_I2_805_1121.Png": 0.56695556640625,
    "2019-01-27-04-55-36-775_POS2_I2_805_1249.Png": 0.476806640625,
    "2019-01-27-04-55-36-775_POS2_I2_933_1121.Png": 0.94842529296875,
    "2019-01-27-04-55-36-775_POS2_I2_933_1249.Png": 0.997314453125,
    "2019-01-27-04-55-36-775_POS2_I2_933_1377.Png": 0.590087890625,
    "2019-01-27-04-55-36-775_POS2_I2_933_865.Png": 0.22589111328125,
    "2019-01-27-04-55-36-775_POS2_I2_933_993.Png": 0.836669921875,
    "2019-02-02-01-19-11-432_POS2_I2_1071_1013.Png": 0.8720703125,
    "2019-02-02-01-19-11-432_POS2_I2_1071_1141.Png": 0.96112060546875,
    "2019-02-02-01-19-11-432_POS2_I2_1071_1269.Png": 0.95233154296875,
    "2019-02-02-01-19-11-432_POS2_I2_1071_1397.Png": 0.52325439453125,
    "2019-02-02-01-19-11-432_POS2_I2_1071_885.Png": 0.31646728515625,
    "2019-02-02-01-19-11-432_POS2_I2_1199_1013.Png": 0.631591796875,
    "2019-02-02-01-19-11-432_POS2_I2_1199_1141.Png": 0.61871337890625,
    "2019-02-02-01-19-11-432_POS2_I2_1199_1269.Png": 0.74334716796875,
    "2019-02-02-01-19-11-432_POS2_I2_1199_1397.Png": 0.232666015625,
    "2019-02-02-01-19-11-432_POS2_I2_1327_1013.Png": 0.234619140625,
    "2019-02-02-01-19-11-432_POS2_I2_1327_885.Png": 0.3115234375,
    "2019-02-02-01-19-11-432_POS2_I2_815_1141.Png": 0.51312255859375,
    "2019-02-02-01-19-11-432_POS2_I2_815_1269.Png": 0.439453125,
    "2019-02-02-01-19-11-432_POS2_I2_943_1013.Png": 0.80419921875,
    "2019-02-02-01-19-11-432_POS2_I2_943_1141.Png": 0.89337158203125,
    "2019-02-02-01-19-11-432_POS2_I2_943_1269.Png": 0.92681884765625,
    "2019-02-02-01-19-11-432_POS2_I2_943_1397.Png": 0.34442138671875,
    "2019-02-02-01-19-11-432_POS2_I2_943_885.Png": 0.24871826171875,
    "2019-02-08-21-45-57-906_POS2_I2_1075_1011.Png": 0.88330078125,
    "2019-02-08-21-45-57-906_POS2_I2_1075_1139.Png": 0.85675048828125,
    "2019-02-08-21-45-57-906_POS2_I2_1075_1267.Png": 0.93804931640625,
    "2019-02-08-21-45-57-906_POS2_I2_1075_1395.Png": 0.54827880859375,
    "2019-02-08-21-45-57-906_POS2_I2_1075_883.Png": 0.21893310546875,
    "2019-02-08-21-45-57-906_POS2_I2_1203_1011.Png": 0.59765625,
    "2019-02-08-21-45-57-906_POS2_I2_1203_1139.Png": 0.53948974609375,
    "2019-02-08-21-45-57-906_POS2_I2_1203_1267.Png": 0.68017578125,
    "2019-02-08-21-45-57-906_POS2_I2_1203_1395.Png": 0.19000244140625,
    "2019-02-08-21-45-57-906_POS2_I2_1331_1011.Png": 0.199951171875,
    "2019-02-08-21-45-57-906_POS2_I2_1331_883.Png": 0.31640625,
    "2019-02-08-21-45-57-906_POS2_I2_819_1139.Png": 0.48834228515625,
    "2019-02-08-21-45-57-906_POS2_I2_819_1267.Png": 0.44500732421875,
    "2019-02-08-21-45-57-906_POS2_I2_947_1011.Png": 0.74755859375,
    "2019-02-08-21-45-57-906_POS2_I2_947_1139.Png": 0.86663818359375,
    "2019-02-08-21-45-57-906_POS2_I2_947_1267.Png": 0.941162109375,
    "2019-02-08-21-45-57-906_POS2_I2_947_1395.Png": 0.433837890625,
    "2019-02-08-21-45-57-906_POS2_I2_947_883.Png": 0.21734619140625,
    "2019-02-09-15-29-23-282_POS1_I1_1123_0.Png": 0.6748046875,
    "2019-02-09-15-29-23-282_POS1_I1_1123_128.Png": 0.192626953125,
    "2019-02-09-15-29-23-282_POS1_I1_1251_0.Png": 0.3154296875,
    "2019-02-09-15-29-23-282_POS1_I1_867_0.Png": 0.2158203125,
    "2019-02-09-15-29-23-282_POS1_I1_995_0.Png": 0.5419921875,
    "2019-02-09-15-29-23-282_POS1_I1_995_128.Png": 0.125732421875,
    "2019-02-10-11-29-19-969_POS1_I2_1105_223.Png": 0.83184814453125,
    "2019-02-10-11-29-19-969_POS1_I2_1105_351.Png": 0.85870361328125,
    "2019-02-10-11-29-19-969_POS1_I2_1105_479.Png": 0.82684326171875,
    "2019-02-10-11-29-19-969_POS1_I2_1105_607.Png": 0.796875,
    "2019-02-10-11-29-19-969_POS1_I2_1105_735.Png": 0.412109375,
    "2019-02-10-11-29-19-969_POS1_I2_1105_95.Png": 0.17572021484375,
    "2019-02-10-11-29-19-969_POS1_I2_1233_223.Png": 0.865966796875,
    "2019-02-10-11-29-19-969_POS1_I2_1233_351.Png": 0.9501953125,
    "2019-02-10-11-29-19-969_POS1_I2_1233_479.Png": 0.64678955078125,
    "2019-02-10-11-29-19-969_POS1_I2_1233_607.Png": 0.51947021484375,
    "2019-02-10-11-29-19-969_POS1_I2_1233_735.Png": 0.231201171875,
    "2019-02-10-11-29-19-969_POS1_I2_1233_95.Png": 0.619140625,
    "2019-02-10-11-29-19-969_POS1_I2_1361_223.Png": 0.80810546875,
    "2019-02-10-11-29-19-969_POS1_I2_1361_351.Png": 0.28240966796875,
    "2019-02-10-11-29-19-969_POS1_I2_1361_95.Png": 0.22271728515625,
    "2019-02-10-11-29-19-969_POS1_I2_849_351.Png": 0.216796875,
    "2019-02-10-11-29-19-969_POS1_I2_849_479.Png": 0.839599609375,
    "2019-02-10-11-29-19-969_POS1_I2_849_607.Png": 0.42413330078125,
    "2019-02-10-11-29-19-969_POS1_I2_977_223.Png": 0.6083984375,
    "2019-02-10-11-29-19-969_POS1_I2_977_351.Png": 0.827880859375,
    "2019-02-10-11-29-19-969_POS1_I2_977_479.Png": 0.85400390625,
    "2019-02-10-11-29-19-969_POS1_I2_977_607.Png": 0.7392578125,
    "2019-02-10-11-29-19-969_POS1_I2_977_735.Png": 0.26318359375,
    "2019-02-12-00-09-22-954_POS1_I1_1007_0.Png": 0.482177734375,
    "2019-02-12-00-09-22-954_POS1_I1_1135_0.Png": 0.607177734375,
    "2019-02-12-00-09-22-954_POS1_I1_1263_0.Png": 0.252197265625,
    "2019-02-12-00-09-22-954_POS1_I1_879_0.Png": 0.265869140625,
    "2019-02-15-02-39-23-306_POS2_I2_1067_1013.Png": 0.959716796875,
    "2019-02-15-02-39-23-306_POS2_I2_1067_1141.Png": 0.87860107421875,
    "2019-02-15-02-39-23-306_POS2_I2_1067_1269.Png": 0.998779296875,
    "2019-02-15-02-39-23-306_POS2_I2_1067_1397.Png": 0.578369140625,
    "2019-02-15-02-39-23-306_POS2_I2_1067_885.Png": 0.39410400390625,
    "2019-02-15-02-39-23-306_POS2_I2_1195_1013.Png": 0.63525390625,
    "2019-02-15-02-39-23-306_POS2_I2_1195_1141.Png": 0.75738525390625,
    "2019-02-15-02-39-23-306_POS2_I2_1195_1269.Png": 0.80120849609375,
    "2019-02-15-02-39-23-306_POS2_I2_1195_1397.Png": 0.255615234375,
    "2019-02-15-02-39-23-306_POS2_I2_1323_1013.Png": 0.286865234375,
    "2019-02-15-02-39-23-306_POS2_I2_1323_885.Png": 0.28759765625,
    "2019-02-15-02-39-23-306_POS2_I2_811_1141.Png": 0.56781005859375,
    "2019-02-15-02-39-23-306_POS2_I2_811_1269.Png": 0.3818359375,
    "2019-02-15-02-39-23-306_POS2_I2_939_1013.Png": 0.853515625,
    "2019-02-15-02-39-23-306_POS2_I2_939_1141.Png": 0.94635009765625,
    "2019-02-15-02-39-23-306_POS2_I2_939_1269.Png": 0.978759765625,
    "2019-02-15-02-39-23-306_POS2_I2_939_1397.Png": 0.517822265625,
    "2019-02-15-02-39-23-306_POS2_I2_939_885.Png": 0.29217529296875,
    "2019-02-22-03-01-24-927_POS2_I2_1035_1049.Png": 0.94842529296875,
    "2019-02-22-03-01-24-927_POS2_I2_1035_1177.Png": 0.98297119140625,
    "2019-02-22-03-01-24-927_POS2_I2_1035_1305.Png": 0.93951416015625,
    "2019-02-22-03-01-24-927_POS2_I2_1035_1433.Png": 0.39520263671875,
    "2019-02-22-03-01-24-927_POS2_I2_1035_921.Png": 0.473876953125,
    "2019-02-22-03-01-24-927_POS2_I2_1163_1049.Png": 0.87835693359375,
    "2019-02-22-03-01-24-927_POS2_I2_1163_1177.Png": 0.66070556640625,
    "2019-02-22-03-01-24-927_POS2_I2_1163_1305.Png": 0.59515380859375,
    "2019-02-22-03-01-24-927_POS2_I2_1163_1433.Png": 0.266357421875,
    "2019-02-22-03-01-24-927_POS2_I2_1163_921.Png": 0.11602783203125,
    "2019-02-22-03-01-24-927_POS2_I2_1291_1049.Png": 0.24273681640625,
    "2019-02-22-03-01-24-927_POS2_I2_779_1177.Png": 0.27777099609375,
    "2019-02-22-03-01-24-927_POS2_I2_779_1305.Png": 0.1416015625,
    "2019-02-22-03-01-24-927_POS2_I2_907_1049.Png": 0.59478759765625,
    "2019-02-22-03-01-24-927_POS2_I2_907_1177.Png": 0.889404296875,
    "2019-02-22-03-01-24-927_POS2_I2_907_1305.Png": 0.87548828125,
    "2019-02-22-03-01-24-927_POS2_I2_907_1433.Png": 0.2333984375,
    "2019-02-22-03-01-24-927_POS2_I2_907_921.Png": 0.15130615234375,
    "2019-02-25-16-31-35-647_POS1_I2_1051_395.Png": 0.25775146484375,
    "2019-02-25-16-31-35-647_POS1_I2_1051_523.Png": 0.74298095703125,
    "2019-02-25-16-31-35-647_POS1_I2_1051_651.Png": 0.611572265625,
    "2019-02-25-16-31-35-647_POS1_I2_1051_779.Png": 0.350341796875,
    "2019-02-25-16-31-35-647_POS1_I2_1179_651.Png": 0.43414306640625,
    "2019-02-25-16-31-35-647_POS1_I2_1179_779.Png": 0.18701171875,
    "2019-02-25-16-31-35-647_POS1_I2_1307_139.Png": 0.35894775390625,
    "2019-02-25-16-31-35-647_POS1_I2_1307_267.Png": 0.60540771484375,
    "2019-02-25-16-31-35-647_POS1_I2_1307_395.Png": 0.13916015625,
    "2019-02-25-16-31-35-647_POS1_I2_1435_267.Png": 0.31304931640625,
    "2019-02-25-16-31-35-647_POS1_I2_795_523.Png": 0.32989501953125,
    "2019-02-25-16-31-35-647_POS1_I2_923_267.Png": 0.115966796875,
    "2019-02-25-16-31-35-647_POS1_I2_923_395.Png": 0.51495361328125,
    "2019-02-25-16-31-35-647_POS1_I2_923_523.Png": 0.88079833984375,
    "2019-02-25-16-31-35-647_POS1_I2_923_651.Png": 0.53173828125,
    "2019-02-25-16-31-35-647_POS1_I2_923_779.Png": 0.1513671875,
    "2019-02-26-00-21-33-898_POS2_I2_1075_1041.Png": 0.91436767578125,
    "2019-02-26-00-21-33-898_POS2_I2_1075_1169.Png": 0.94989013671875,
    "2019-02-26-00-21-33-898_POS2_I2_1075_1297.Png": 0.92718505859375,
    "2019-02-26-00-21-33-898_POS2_I2_1075_1425.Png": 0.45635986328125,
    "2019-02-26-00-21-33-898_POS2_I2_1075_913.Png": 0.267578125,
    "2019-02-26-00-21-33-898_POS2_I2_1203_1041.Png": 0.82073974609375,
    "2019-02-26-00-21-33-898_POS2_I2_1203_1169.Png": 0.62042236328125,
    "2019-02-26-00-21-33-898_POS2_I2_1203_1297.Png": 0.73651123046875,
    "2019-02-26-00-21-33-898_POS2_I2_1203_1425.Png": 0.222900390625,
    "2019-02-26-00-21-33-898_POS2_I2_1331_1041.Png": 0.2392578125,
    "2019-02-26-00-21-33-898_POS2_I2_1331_913.Png": 0.29052734375,
    "2019-02-26-00-21-33-898_POS2_I2_819_1169.Png": 0.46868896484375,
    "2019-02-26-00-21-33-898_POS2_I2_819_1297.Png": 0.39776611328125,
    "2019-02-26-00-21-33-898_POS2_I2_947_1041.Png": 0.716064453125,
    "2019-02-26-00-21-33-898_POS2_I2_947_1169.Png": 0.86798095703125,
    "2019-02-26-00-21-33-898_POS2_I2_947_1297.Png": 0.8984375,
    "2019-02-26-00-21-33-898_POS2_I2_947_1425.Png": 0.3134765625,
    "2019-02-26-00-21-33-898_POS2_I2_947_913.Png": 0.22161865234375,
    "2019-02-26-20-18-18-359_POS1_I2_1053_257.Png": 0.689453125,
    "2019-02-26-20-18-18-359_POS1_I2_1053_385.Png": 0.76507568359375,
    "2019-02-26-20-18-18-359_POS1_I2_1053_513.Png": 0.87158203125,
    "2019-02-26-20-18-18-359_POS1_I2_1053_641.Png": 0.86224365234375,
    "2019-02-26-20-18-18-359_POS1_I2_1053_769.Png": 0.44805908203125,
    "2019-02-26-20-18-18-359_POS1_I2_1181_129.Png": 0.42498779296875,
    "2019-02-26-20-18-18-359_POS1_I2_1181_257.Png": 0.73095703125,
    "2019-02-26-20-18-18-359_POS1_I2_1181_385.Png": 0.81427001953125,
    "2019-02-26-20-18-18-359_POS1_I2_1181_513.Png": 0.65374755859375,
    "2019-02-26-20-18-18-359_POS1_I2_1181_641.Png": 0.71905517578125,
    "2019-02-26-20-18-18-359_POS1_I2_1181_769.Png": 0.204345703125,
    "2019-02-26-20-18-18-359_POS1_I2_1309_129.Png": 0.21533203125,
    "2019-02-26-20-18-18-359_POS1_I2_1309_257.Png": 0.28350830078125,
    "2019-02-26-20-18-18-359_POS1_I2_1309_385.Png": 0.4542236328125,
    "2019-02-26-20-18-18-359_POS1_I2_1309_513.Png": 0.15142822265625,
    "2019-02-26-20-18-18-359_POS1_I2_1309_641.Png": 0.193359375,
    "2019-02-26-20-18-18-359_POS1_I2_1437_257.Png": 0.33734130859375,
    "2019-02-26-20-18-18-359_POS1_I2_797_513.Png": 0.3828125,
    "2019-02-26-20-18-18-359_POS1_I2_925_257.Png": 0.225830078125,
    "2019-02-26-20-18-18-359_POS1_I2_925_385.Png": 0.51171875,
    "2019-02-26-20-18-18-359_POS1_I2_925_513.Png": 0.884765625,
    "2019-02-26-20-18-18-359_POS1_I2_925_641.Png": 0.66925048828125,
    "2019-02-26-20-18-18-359_POS1_I2_925_769.Png": 0.22357177734375,
    "2019-02-28-03-28-17-220_POS2_I2_1075_1043.Png": 0.889892578125,
    "2019-02-28-03-28-17-220_POS2_I2_1075_1171.Png": 0.94830322265625,
    "2019-02-28-03-28-17-220_POS2_I2_1075_1299.Png": 0.92169189453125,
    "2019-02-28-03-28-17-220_POS2_I2_1075_1427.Png": 0.46258544921875,
    "2019-02-28-03-28-17-220_POS2_I2_1075_915.Png": 0.25360107421875,
    "2019-02-28-03-28-17-220_POS2_I2_1203_1043.Png": 0.7724609375,
    "2019-02-28-03-28-17-220_POS2_I2_1203_1171.Png": 0.58514404296875,
    "2019-02-28-03-28-17-220_POS2_I2_1203_1299.Png": 0.76055908203125,
    "2019-02-28-03-28-17-220_POS2_I2_1203_1427.Png": 0.227783203125,
    "2019-02-28-03-28-17-220_POS2_I2_1331_1043.Png": 0.23193359375,
    "2019-02-28-03-28-17-220_POS2_I2_1331_915.Png": 0.27880859375,
    "2019-02-28-03-28-17-220_POS2_I2_819_1171.Png": 0.44854736328125,
    "2019-02-28-03-28-17-220_POS2_I2_819_1299.Png": 0.46136474609375,
    "2019-02-28-03-28-17-220_POS2_I2_947_1043.Png": 0.755126953125,
    "2019-02-28-03-28-17-220_POS2_I2_947_1171.Png": 0.88519287109375,
    "2019-02-28-03-28-17-220_POS2_I2_947_1299.Png": 0.94873046875,
    "2019-02-28-03-28-17-220_POS2_I2_947_1427.Png": 0.354736328125,
    "2019-02-28-03-28-17-220_POS2_I2_947_915.Png": 0.20220947265625,
    "2019-03-04-17-28-24-933_POS2_I2_1077_1043.Png": 0.96875,
    "2019-03-04-17-28-24-933_POS2_I2_1077_1171.Png": 0.98065185546875,
    "2019-03-04-17-28-24-933_POS2_I2_1077_1299.Png": 0.91278076171875,
    "2019-03-04-17-28-24-933_POS2_I2_1077_1427.Png": 0.44171142578125,
    "2019-03-04-17-28-24-933_POS2_I2_1077_915.Png": 0.18218994140625,
    "2019-03-04-17-28-24-933_POS2_I2_1205_1043.Png": 0.826416015625,
    "2019-03-04-17-28-24-933_POS2_I2_1205_1171.Png": 0.65191650390625,
    "2019-03-04-17-28-24-933_POS2_I2_1205_1299.Png": 0.69354248046875,
    "2019-03-04-17-28-24-933_POS2_I2_1205_1427.Png": 0.19873046875,
    "2019-03-04-17-28-24-933_POS2_I2_1333_1043.Png": 0.203857421875,
    "2019-03-04-17-28-24-933_POS2_I2_1333_915.Png": 0.2490234375,
    "2019-03-04-17-28-24-933_POS2_I2_821_1171.Png": 0.44989013671875,
    "2019-03-04-17-28-24-933_POS2_I2_821_1299.Png": 0.41900634765625,
    "2019-03-04-17-28-24-933_POS2_I2_949_1043.Png": 0.729248046875,
    "2019-03-04-17-28-24-933_POS2_I2_949_1171.Png": 0.85162353515625,
    "2019-03-04-17-28-24-933_POS2_I2_949_1299.Png": 0.879638671875,
    "2019-03-04-17-28-24-933_POS2_I2_949_1427.Png": 0.31982421875,
    "2019-03-04-17-28-24-933_POS2_I2_949_915.Png": 0.21868896484375,
    "2019-03-05-07-51-51-002_POS1_I2_1115_131.Png": 0.15509033203125,
    "2019-03-05-07-51-51-002_POS1_I2_1115_259.Png": 0.72747802734375,
    "2019-03-05-07-51-51-002_POS1_I2_1115_387.Png": 0.79827880859375,
    "2019-03-05-07-51-51-002_POS1_I2_1115_515.Png": 0.82281494140625,
    "2019-03-05-07-51-51-002_POS1_I2_1115_643.Png": 0.907958984375,
    "2019-03-05-07-51-51-002_POS1_I2_1115_771.Png": 0.267822265625,
    "2019-03-05-07-51-51-002_POS1_I2_1243_131.Png": 0.45166015625,
    "2019-03-05-07-51-51-002_POS1_I2_1243_259.Png": 0.739013671875,
    "2019-03-05-07-51-51-002_POS1_I2_1243_387.Png": 0.867919921875,
    "2019-03-05-07-51-51-002_POS1_I2_1243_515.Png": 0.50067138671875,
    "2019-03-05-07-51-51-002_POS1_I2_1243_643.Png": 0.5654296875,
    "2019-03-05-07-51-51-002_POS1_I2_1243_771.Png": 0.12969970703125,
    "2019-03-05-07-51-51-002_POS1_I2_1371_131.Png": 0.13153076171875,
    "2019-03-05-07-51-51-002_POS1_I2_1371_259.Png": 0.73583984375,
    "2019-03-05-07-51-51-002_POS1_I2_1371_387.Png": 0.20074462890625,
    "2019-03-05-07-51-51-002_POS1_I2_859_387.Png": 0.1484375,
    "2019-03-05-07-51-51-002_POS1_I2_859_515.Png": 0.762939453125,
    "2019-03-05-07-51-51-002_POS1_I2_859_643.Png": 0.51873779296875,
    "2019-03-05-07-51-51-002_POS1_I2_987_259.Png": 0.5244140625,
    "2019-03-05-07-51-51-002_POS1_I2_987_387.Png": 0.73828125,
    "2019-03-05-07-51-51-002_POS1_I2_987_515.Png": 0.929931640625,
    "2019-03-05-07-51-51-002_POS1_I2_987_643.Png": 0.82257080078125,
    "2019-03-05-07-51-51-002_POS1_I2_987_771.Png": 0.37420654296875,
    "2019-03-29-19-25-42-364_POS2_I2_1073_1049.Png": 0.99658203125,
    "2019-03-29-19-25-42-364_POS2_I2_1073_1177.Png": 0.969970703125,
    "2019-03-29-19-25-42-364_POS2_I2_1073_1305.Png": 1.0,
    "2019-03-29-19-25-42-364_POS2_I2_1073_1433.Png": 0.71484375,
    "2019-03-29-19-25-42-364_POS2_I2_1073_921.Png": 0.509521484375,
    "2019-03-29-19-25-42-364_POS2_I2_1201_1049.Png": 0.91241455078125,
    "2019-03-29-19-25-42-364_POS2_I2_1201_1177.Png": 0.89495849609375,
    "2019-03-29-19-25-42-364_POS2_I2_1201_1305.Png": 0.89874267578125,
    "2019-03-29-19-25-42-364_POS2_I2_1201_1433.Png": 0.385498046875,
    "2019-03-29-19-25-42-364_POS2_I2_1329_1049.Png": 0.31048583984375,
    "2019-03-29-19-25-42-364_POS2_I2_1329_921.Png": 0.275634765625,
    "2019-03-29-19-25-42-364_POS2_I2_817_1177.Png": 0.65313720703125,
    "2019-03-29-19-25-42-364_POS2_I2_817_1305.Png": 0.417724609375,
    "2019-03-29-19-25-42-364_POS2_I2_945_1049.Png": 0.882080078125,
    "2019-03-29-19-25-42-364_POS2_I2_945_1177.Png": 0.98284912109375,
    "2019-03-29-19-25-42-364_POS2_I2_945_1305.Png": 0.9990234375,
    "2019-03-29-19-25-42-364_POS2_I2_945_1433.Png": 0.467529296875,
    "2019-03-29-19-25-42-364_POS2_I2_945_921.Png": 0.30694580078125,
    "2019-03-30-09-52-24-837_POS2_I2_1057_1063.Png": 0.91192626953125,
    "2019-03-30-09-52-24-837_POS2_I2_1057_1191.Png": 1.0,
    "2019-03-30-09-52-24-837_POS2_I2_1057_1319.Png": 0.92596435546875,
    "2019-03-30-09-52-24-837_POS2_I2_1057_1447.Png": 0.41583251953125,
    "2019-03-30-09-52-24-837_POS2_I2_1057_935.Png": 0.39495849609375,
    "2019-03-30-09-52-24-837_POS2_I2_1185_1063.Png": 0.86865234375,
    "2019-03-30-09-52-24-837_POS2_I2_1185_1191.Png": 0.77685546875,
    "2019-03-30-09-52-24-837_POS2_I2_1185_1319.Png": 0.85150146484375,
    "2019-03-30-09-52-24-837_POS2_I2_1185_1447.Png": 0.229248046875,
    "2019-03-30-09-52-24-837_POS2_I2_1313_1063.Png": 0.327880859375,
    "2019-03-30-09-52-24-837_POS2_I2_1313_1319.Png": 0.12457275390625,
    "2019-03-30-09-52-24-837_POS2_I2_801_1191.Png": 0.492431640625,
    "2019-03-30-09-52-24-837_POS2_I2_801_1319.Png": 0.23419189453125,
    "2019-03-30-09-52-24-837_POS2_I2_929_1063.Png": 0.66455078125,
    "2019-03-30-09-52-24-837_POS2_I2_929_1191.Png": 0.97998046875,
    "2019-03-30-09-52-24-837_POS2_I2_929_1319.Png": 0.921875,
    "2019-03-30-09-52-24-837_POS2_I2_929_1447.Png": 0.2119140625,
    "2019-03-30-09-52-24-837_POS2_I2_929_935.Png": 0.267822265625,
    "2019-04-05-14-32-36-012_POS2_I2_1059_1063.Png": 0.87823486328125,
    "2019-04-05-14-32-36-012_POS2_I2_1059_1191.Png": 0.98577880859375,
    "2019-04-05-14-32-36-012_POS2_I2_1059_1319.Png": 0.846923828125,
    "2019-04-05-14-32-36-012_POS2_I2_1059_1447.Png": 0.319580078125,
    "2019-04-05-14-32-36-012_POS2_I2_1059_935.Png": 0.428466796875,
    "2019-04-05-14-32-36-012_POS2_I2_1187_1063.Png": 0.829345703125,
    "2019-04-05-14-32-36-012_POS2_I2_1187_1191.Png": 0.78424072265625,
    "2019-04-05-14-32-36-012_POS2_I2_1187_1319.Png": 0.76031494140625,
    "2019-04-05-14-32-36-012_POS2_I2_1187_1447.Png": 0.16741943359375,
    "2019-04-05-14-32-36-012_POS2_I2_1315_1063.Png": 0.295654296875,
    "2019-04-05-14-32-36-012_POS2_I2_1315_1319.Png": 0.117431640625,
    "2019-04-05-14-32-36-012_POS2_I2_803_1191.Png": 0.4375,
    "2019-04-05-14-32-36-012_POS2_I2_803_1319.Png": 0.21087646484375,
    "2019-04-05-14-32-36-012_POS2_I2_931_1063.Png": 0.7032470703125,
    "2019-04-05-14-32-36-012_POS2_I2_931_1191.Png": 0.95880126953125,
    "2019-04-05-14-32-36-012_POS2_I2_931_1319.Png": 0.7958984375,
    "2019-04-05-14-32-36-012_POS2_I2_931_1447.Png": 0.172119140625,
    "2019-04-05-14-32-36-012_POS2_I2_931_935.Png": 0.26959228515625,
    "2019-04-10-14-07-15-335_POS0_I2_1123_2112.Png": 0.6826171875,
    "2019-04-10-14-07-15-335_POS0_I2_1123_2240.Png": 0.796142578125,
    "2019-04-10-14-07-15-335_POS0_I2_1123_2368.Png": 0.9541015625,
    "2019-04-10-14-07-15-335_POS0_I2_1123_2496.Png": 0.874755859375,
    "2019-04-10-14-07-15-335_POS0_I2_1123_2624.Png": 0.57470703125,
    "2019-04-10-14-07-15-335_POS0_I2_1251_1984.Png": 0.5205078125,
    "2019-04-10-14-07-15-335_POS0_I2_1251_2112.Png": 0.875244140625,
    "2019-04-10-14-07-15-335_POS0_I2_1251_2240.Png": 0.73046875,
    "2019-04-10-14-07-15-335_POS0_I2_1251_2368.Png": 0.763427734375,
    "2019-04-10-14-07-15-335_POS0_I2_1251_2496.Png": 0.803466796875,
    "2019-04-10-14-07-15-335_POS0_I2_1251_2624.Png": 0.496826171875,
    "2019-04-10-14-07-15-335_POS0_I2_1379_1984.Png": 0.5068359375,
    "2019-04-10-14-07-15-335_POS0_I2_1379_2112.Png": 0.328125,
    "2019-04-10-14-07-15-335_POS0_I2_1379_2368.Png": 0.114013671875,
    "2019-04-10-14-07-15-335_POS0_I2_1379_2496.Png": 0.3701171875,
    "2019-04-10-14-07-15-335_POS0_I2_867_2240.Png": 0.114013671875,
    "2019-04-10-14-07-15-335_POS0_I2_867_2368.Png": 0.620361328125,
    "2019-04-10-14-07-15-335_POS0_I2_867_2496.Png": 0.309814453125,
    "2019-04-10-14-07-15-335_POS0_I2_995_2112.Png": 0.642822265625,
    "2019-04-10-14-07-15-335_POS0_I2_995_2240.Png": 0.6875,
    "2019-04-10-14-07-15-335_POS0_I2_995_2368.Png": 0.969970703125,
    "2019-04-10-14-07-15-335_POS0_I2_995_2496.Png": 0.860595703125,
    "2019-04-10-14-07-15-335_POS0_I2_995_2624.Png": 0.446044921875,
    "2019-05-21-14-15-28-413_POS2_I1_1820_415.Png": 0.17138671875,
    "2019-05-21-14-15-28-413_POS2_I1_1948_159.Png": 0.127685546875,
    "2019-05-21-14-15-28-413_POS2_I1_1948_287.Png": 0.303955078125,
    "2019-05-21-14-15-28-413_POS2_I1_1948_415.Png": 0.962890625,
    "2019-05-21-14-15-28-413_POS2_I1_1948_543.Png": 0.70361328125,
    "2019-05-21-14-15-28-413_POS2_I1_1948_671.Png": 0.17822265625,
    "2019-05-21-14-15-28-413_POS2_I1_2076_159.Png": 0.5830078125,
    "2019-05-21-14-15-28-413_POS2_I1_2076_287.Png": 0.7998046875,
    "2019-05-21-14-15-28-413_POS2_I1_2076_31.Png": 0.279296875,
    "2019-05-21-14-15-28-413_POS2_I1_2076_415.Png": 0.994140625,
    "2019-05-21-14-15-28-413_POS2_I1_2076_543.Png": 0.8740234375,
    "2019-05-21-14-15-28-413_POS2_I1_2076_671.Png": 0.42578125
}
