# Supplementary material for: A data science approach for multi-sensor marine observatory data monitoring cold water corals (Paragorgia arborea) in two campaigns
Source: PLoS One. 2023 Jul 19;18(7):e0282723. doi: 10.1371/journal.pone.0282723 (PMC10355400; doi:10.1371/journal.pone.0282723)
Supplement: S3 Data — Class labels for patches, weights for patches computed from ground truth masks, imagewise ground truth polyp states, patch extraction regions, and region sizes. (XZ) [file pone.0282723.s017.xz › S3_Data/Gamma_2_red/test-labels.json]

{
    "2018-12-11-12-00-46-532_POS2_I2_1052_2112.Png": 0,
    "2018-12-11-12-00-46-532_POS2_I2_1052_2240.Png": 0,
    "2018-12-11-12-00-46-532_POS2_I2_1052_2368.Png": 0,
    "2018-12-11-12-00-46-532_POS2_I2_1052_2496.Png": 0,
    "2018-12-11-12-00-46-532_POS2_I2_1052_2624.Png": 0,
    "2018-12-11-12-00-46-532_POS2_I2_1180_1984.Png": 0,
    "2018-12-11-12-00-46-532_POS2_I2_1180_2112.Png": 0,
    "2018-12-11-12-00-46-532_POS2_I2_1180_2240.Png": 0,
    "2018-12-11-12-00-46-532_POS2_I2_1180_2368.Png": 0,
    "2018-12-11-12-00-46-532_POS2_I2_1180_2496.Png": 0,
    "2018-12-11-12-00-46-532_POS2_I2_1180_2624.Png": 0,
    "2018-12-11-12-00-46-532_POS2_I2_1308_1856.Png": 0,
    "2018-12-11-12-00-46-532_POS2_I2_1308_1984.Png": 0,
    "2018-12-11-12-00-46-532_POS2_I2_1308_2112.Png": 0,
    "2018-12-11-12-00-46-532_POS2_I2_1308_2240.Png": 0,
    "2018-12-11-12-00-46-532_POS2_I2_1308_2368.Png": 0,
    "2018-12-11-12-00-46-532_POS2_I2_1308_2496.Png": 0,
    "2018-12-11-12-00-46-532_POS2_I2_1308_2624.Png": 0,
    "2018-12-11-12-00-46-532_POS2_I2_1436_1856.Png": 0,
    "2018-12-11-12-00-46-532_POS2_I2_1436_1984.Png": 0,
    "2018-12-11-12-00-46-532_POS2_I2_1436_2112.Png": 0,
    "2018-12-11-12-00-46-532_POS2_I2_1436_2240.Png": 0,
    "2018-12-11-12-00-46-532_POS2_I2_1436_2368.Png": 0,
    "2018-12-11-12-00-46-532_POS2_I2_1436_2496.Png": 0,
    "2018-12-11-12-00-46-532_POS2_I2_1436_2624.Png": 0,
    "2018-12-11-12-00-46-532_POS2_I2_1564_1856.Png": 0,
    "2018-12-11-12-00-46-532_POS2_I2_1564_1984.Png": 0,
    "2018-12-11-12-00-46-532_POS2_I2_1564_2112.Png": 0,
    "2018-12-11-12-00-46-532_POS2_I2_1564_2240.Png": 0,
    "2018-12-11-12-00-46-532_POS2_I2_1564_2368.Png": 0,
    "2018-12-11-12-00-46-532_POS2_I2_1564_2496.Png": 0,
    "2018-12-11-12-00-46-532_POS2_I2_1564_2624.Png": 0,
    "2018-12-11-12-00-46-532_POS2_I2_1692_1728.Png": 0,
    "2018-12-11-12-00-46-532_POS2_I2_1692_1856.Png": 0,
    "2018-12-11-12-00-46-532_POS2_I2_1692_1984.Png": 0,
    "2018-12-11-12-00-46-532_POS2_I2_1692_2112.Png": 0,
    "2018-12-11-12-00-46-532_POS2_I2_1692_2240.Png": 0,
    "2018-12-11-12-00-46-532_POS2_I2_1692_2368.Png": 0,
    "2018-12-11-12-00-46-532_POS2_I2_1692_2496.Png": 0,
    "2018-12-11-12-00-46-532_POS2_I2_1692_2624.Png": 0,
    "2018-12-11-12-00-46-532_POS2_I2_1820_1984.Png": 0,
    "2018-12-11-12-00-46-532_POS2_I2_1820_2112.Png": 0,
    "2018-12-11-12-00-46-532_POS2_I2_1820_2240.Png": 0,
    "2018-12-11-12-00-46-532_POS2_I2_1820_2368.Png": 0,
    "2018-12-11-12-00-46-532_POS2_I2_1820_2496.Png": 0,
    "2018-12-11-12-00-46-532_POS2_I2_1820_2624.Png": 0,
    "2018-12-11-12-00-46-532_POS2_I2_1948_2112.Png": 0,
    "2018-12-11-12-00-46-532_POS2_I2_1948_2240.Png": 0,
    "2018-12-11-12-00-46-532_POS2_I2_1948_2368.Png": 0,
    "2018-12-11-12-00-46-532_POS2_I2_1948_2496.Png": 0,
    "2018-12-11-12-00-46-532_POS2_I2_1948_2624.Png": 0,
    "2018-12-11-12-00-46-532_POS2_I2_2076_2496.Png": 0,
    "2018-12-11-12-00-46-532_POS2_I2_412_1984.Png": 0,
    "2018-12-11-12-00-46-532_POS2_I2_412_2112.Png": 0,
    "2018-12-11-12-00-46-532_POS2_I2_412_2240.Png": 0,
    "2018-12-11-12-00-46-532_POS2_I2_412_2368.Png": 0,
    "2018-12-11-12-00-46-532_POS2_I2_412_2496.Png": 0,
    "2018-12-11-12-00-46-532_POS2_I2_412_2624.Png": 0,
    "2018-12-11-12-00-46-532_POS2_I2_540_1984.Png": 0,
    "2018-12-11-12-00-46-532_POS2_I2_540_2112.Png": 0,
    "2018-12-11-12-00-46-532_POS2_I2_540_2240.Png": 0,
    "2018-12-11-12-00-46-532_POS2_I2_540_2368.Png": 0,
    "2018-12-11-12-00-46-532_POS2_I2_540_2496.Png": 0,
    "2018-12-11-12-00-46-532_POS2_I2_540_2624.Png": 0,
    "2018-12-11-12-00-46-532_POS2_I2_668_1984.Png": 0,
    "2018-12-11-12-00-46-532_POS2_I2_668_2112.Png": 0,
    "2018-12-11-12-00-46-532_POS2_I2_668_2240.Png": 0,
    "2018-12-11-12-00-46-532_POS2_I2_668_2368.Png": 0,
    "2018-12-11-12-00-46-532_POS2_I2_668_2496.Png": 0,
    "2018-12-11-12-00-46-532_POS2_I2_668_2624.Png": 0,
    "2018-12-11-12-00-46-532_POS2_I2_796_1984.Png": 0,
    "2018-12-11-12-00-46-532_POS2_I2_796_2112.Png": 0,
    "2018-12-11-12-00-46-532_POS2_I2_796_2240.Png": 0,
    "2018-12-11-12-00-46-532_POS2_I2_796_2368.Png": 0,
    "2018-12-11-12-00-46-532_POS2_I2_796_2496.Png": 0,
    "2018-12-11-12-00-46-532_POS2_I2_796_2624.Png": 0,
    "2018-12-11-12-00-46-532_POS2_I2_924_1984.Png": 0,
    "2018-12-11-12-00-46-532_POS2_I2_924_2112.Png": 0,
    "2018-12-11-12-00-46-532_POS2_I2_924_2240.Png": 0,
    "2018-12-11-12-00-46-532_POS2_I2_924_2368.Png": 0,
    "2018-12-11-12-00-46-532_POS2_I2_924_2496.Png": 0,
    "2018-12-11-12-00-46-532_POS2_I2_924_2624.Png": 0,
    "2018-12-19-01-19-10-431_POS1_I1_1105_1061.Png": 1,
    "2018-12-19-01-19-10-431_POS1_I1_1105_1189.Png": 1,
    "2018-12-19-01-19-10-431_POS1_I1_1105_1317.Png": 1,
    "2018-12-19-01-19-10-431_POS1_I1_1105_1445.Png": 1,
    "2018-12-19-01-19-10-431_POS1_I1_1105_1573.Png": 1,
    "2018-12-19-01-19-10-431_POS1_I1_1105_1701.Png": 1,
    "2018-12-19-01-19-10-431_POS1_I1_1105_1829.Png": 1,
    "2018-12-19-01-19-10-431_POS1_I1_1105_1957.Png": 1,
    "2018-12-19-01-19-10-431_POS1_I1_1105_2085.Png": 1,
    "2018-12-19-01-19-10-431_POS1_I1_1233_1061.Png": 1,
    "2018-12-19-01-19-10-431_POS1_I1_1233_1189.Png": 1,
    "2018-12-19-01-19-10-431_POS1_I1_1233_1317.Png": 1,
    "2018-12-19-01-19-10-431_POS1_I1_1233_1445.Png": 1,
    "2018-12-19-01-19-10-431_POS1_I1_1233_1573.Png": 1,
    "2018-12-19-01-19-10-431_POS1_I1_1233_1701.Png": 1,
    "2018-12-19-01-19-10-431_POS1_I1_1233_1829.Png": 1,
    "2018-12-19-01-19-10-431_POS1_I1_1233_1957.Png": 1,
    "2018-12-19-01-19-10-431_POS1_I1_1361_1061.Png": 1,
    "2018-12-19-01-19-10-431_POS1_I1_1361_1189.Png": 1,
    "2018-12-19-01-19-10-431_POS1_I1_1361_1317.Png": 1,
    "2018-12-19-01-19-10-431_POS1_I1_1361_1445.Png": 1,
    "2018-12-19-01-19-10-431_POS1_I1_1361_1573.Png": 1,
    "2018-12-19-01-19-10-431_POS1_I1_1361_1701.Png": 1,
    "2018-12-19-01-19-10-431_POS1_I1_1361_1829.Png": 1,
    "2018-12-19-01-19-10-431_POS1_I1_1361_1957.Png": 1,
    "2018-12-19-01-19-10-431_POS1_I1_1489_1061.Png": 1,
    "2018-12-19-01-19-10-431_POS1_I1_1489_1189.Png": 1,
    "2018-12-19-01-19-10-431_POS1_I1_1489_1317.Png": 1,
    "2018-12-19-01-19-10-431_POS1_I1_1489_1445.Png": 1,
    "2018-12-19-01-19-10-431_POS1_I1_1489_1573.Png": 1,
    "2018-12-19-01-19-10-431_POS1_I1_1489_1701.Png": 1,
    "2018-12-19-01-19-10-431_POS1_I1_1489_1829.Png": 1,
    "2018-12-19-01-19-10-431_POS1_I1_1489_933.Png": 1,
    "2018-12-19-01-19-10-431_POS1_I1_1617_1061.Png": 1,
    "2018-12-19-01-19-10-431_POS1_I1_1617_1189.Png": 1,
    "2018-12-19-01-19-10-431_POS1_I1_1617_1317.Png": 1,
    "2018-12-19-01-19-10-431_POS1_I1_1617_1445.Png": 1,
    "2018-12-19-01-19-10-431_POS1_I1_1617_1573.Png": 1,
    "2018-12-19-01-19-10-431_POS1_I1_1617_1701.Png": 1,
    "2018-12-19-01-19-10-431_POS1_I1_1617_1829.Png": 1,
    "2018-12-19-01-19-10-431_POS1_I1_1617_933.Png": 1,
    "2018-12-19-01-19-10-431_POS1_I1_1745_1317.Png": 0,
    "2018-12-19-01-19-10-431_POS1_I1_1745_1445.Png": 0,
    "2018-12-19-01-19-10-431_POS1_I1_1745_1701.Png": 1,
    "2018-12-19-01-19-10-431_POS1_I1_209_1061.Png": 1,
    "2018-12-19-01-19-10-431_POS1_I1_209_1189.Png": 1,
    "2018-12-19-01-19-10-431_POS1_I1_209_1445.Png": 1,
    "2018-12-19-01-19-10-431_POS1_I1_209_1573.Png": 1,
    "2018-12-19-01-19-10-431_POS1_I1_209_1701.Png": 1,
    "2018-12-19-01-19-10-431_POS1_I1_209_1829.Png": 1,
    "2018-12-19-01-19-10-431_POS1_I1_337_1061.Png": 1,
    "2018-12-19-01-19-10-431_POS1_I1_337_1189.Png": 1,
    "2018-12-19-01-19-10-431_POS1_I1_337_1317.Png": 1,
    "2018-12-19-01-19-10-431_POS1_I1_337_1445.Png": 1,
    "2018-12-19-01-19-10-431_POS1_I1_337_1573.Png": 1,
    "2018-12-19-01-19-10-431_POS1_I1_337_1701.Png": 1,
    "2018-12-19-01-19-10-431_POS1_I1_337_1829.Png": 1,
    "2018-12-19-01-19-10-431_POS1_I1_337_933.Png": 1,
    "2018-12-19-01-19-10-431_POS1_I1_465_1061.Png": 1,
    "2018-12-19-01-19-10-431_POS1_I1_465_1189.Png": 1,
    "2018-12-19-01-19-10-431_POS1_I1_465_1317.Png": 1,
    "2018-12-19-01-19-10-431_POS1_I1_465_1445.Png": 1,
    "2018-12-19-01-19-10-431_POS1_I1_465_1573.Png": 1,
    "2018-12-19-01-19-10-431_POS1_I1_465_1701.Png": 1,
    "2018-12-19-01-19-10-431_POS1_I1_465_1829.Png": 1,
    "2018-12-19-01-19-10-431_POS1_I1_465_1957.Png": 1,
    "2018-12-19-01-19-10-431_POS1_I1_465_933.Png": 1,
    "2018-12-19-01-19-10-431_POS1_I1_593_1061.Png": 1,
    "2018-12-19-01-19-10-431_POS1_I1_593_1189.Png": 1,
    "2018-12-19-01-19-10-431_POS1_I1_593_1317.Png": 1,
    "2018-12-19-01-19-10-431_POS1_I1_593_1445.Png": 1,
    "2018-12-19-01-19-10-431_POS1_I1_593_1573.Png": 1,
    "2018-12-19-01-19-10-431_POS1_I1_593_1701.Png": 1,
    "2018-12-19-01-19-10-431_POS1_I1_593_1829.Png": 1,
    "2018-12-19-01-19-10-431_POS1_I1_593_1957.Png": 1,
    "2018-12-19-01-19-10-431_POS1_I1_593_2085.Png": 1,
    "2018-12-19-01-19-10-431_POS1_I1_593_2213.Png": 1,
    "2018-12-19-01-19-10-431_POS1_I1_721_1061.Png": 1,
    "2018-12-19-01-19-10-431_POS1_I1_721_1189.Png": 1,
    "2018-12-19-01-19-10-431_POS1_I1_721_1317.Png": 1,
    "2018-12-19-01-19-10-431_POS1_I1_721_1445.Png": 1,
    "2018-12-19-01-19-10-431_POS1_I1_721_1573.Png": 1,
    "2018-12-19-01-19-10-431_POS1_I1_721_1701.Png": 1,
    "2018-12-19-01-19-10-431_POS1_I1_721_1829.Png": 1,
    "2018-12-19-01-19-10-431_POS1_I1_721_1957.Png": 1,
    "2018-12-19-01-19-10-431_POS1_I1_721_2085.Png": 1,
    "2018-12-19-01-19-10-431_POS1_I1_721_2213.Png": 1,
    "2018-12-19-01-19-10-431_POS1_I1_849_1061.Png": 1,
    "2018-12-19-01-19-10-431_POS1_I1_849_1189.Png": 1,
    "2018-12-19-01-19-10-431_POS1_I1_849_1317.Png": 1,
    "2018-12-19-01-19-10-431_POS1_I1_849_1445.Png": 1,
    "2018-12-19-01-19-10-431_POS1_I1_849_1573.Png": 1,
    "2018-12-19-01-19-10-431_POS1_I1_849_1701.Png": 1,
    "2018-12-19-01-19-10-431_POS1_I1_849_1829.Png": 1,
    "2018-12-19-01-19-10-431_POS1_I1_849_1957.Png": 1,
    "2018-12-19-01-19-10-431_POS1_I1_849_2085.Png": 1,
    "2018-12-19-01-19-10-431_POS1_I1_849_2213.Png": 1,
    "2018-12-19-01-19-10-431_POS1_I1_977_1061.Png": 1,
    "2018-12-19-01-19-10-431_POS1_I1_977_1189.Png": 1,
    "2018-12-19-01-19-10-431_POS1_I1_977_1317.Png": 1,
    "2018-12-19-01-19-10-431_POS1_I1_977_1445.Png": 1,
    "2018-12-19-01-19-10-431_POS1_I1_977_1573.Png": 1,
    "2018-12-19-01-19-10-431_POS1_I1_977_1701.Png": 1,
    "2018-12-19-01-19-10-431_POS1_I1_977_1829.Png": 1,
    "2018-12-19-01-19-10-431_POS1_I1_977_1957.Png": 1,
    "2018-12-19-01-19-10-431_POS1_I1_977_2085.Png": 1,
    "2018-12-22-12-42-36-579_POS2_I2_1052_2112.Png": 1,
    "2018-12-22-12-42-36-579_POS2_I2_1052_2240.Png": 1,
    "2018-12-22-12-42-36-579_POS2_I2_1052_2368.Png": 1,
    "2018-12-22-12-42-36-579_POS2_I2_1052_2496.Png": 1,
    "2018-12-22-12-42-36-579_POS2_I2_1052_2624.Png": 1,
    "2018-12-22-12-42-36-579_POS2_I2_1180_1984.Png": 1,
    "2018-12-22-12-42-36-579_POS2_I2_1180_2112.Png": 1,
    "2018-12-22-12-42-36-579_POS2_I2_1180_2240.Png": 1,
    "2018-12-22-12-42-36-579_POS2_I2_1180_2368.Png": 1,
    "2018-12-22-12-42-36-579_POS2_I2_1180_2496.Png": 1,
    "2018-12-22-12-42-36-579_POS2_I2_1180_2624.Png": 1,
    "2018-12-22-12-42-36-579_POS2_I2_1308_1856.Png": 1,
    "2018-12-22-12-42-36-579_POS2_I2_1308_1984.Png": 1,
    "2018-12-22-12-42-36-579_POS2_I2_1308_2112.Png": 1,
    "2018-12-22-12-42-36-579_POS2_I2_1308_2240.Png": 1,
    "2018-12-22-12-42-36-579_POS2_I2_1308_2368.Png": 1,
    "2018-12-22-12-42-36-579_POS2_I2_1308_2496.Png": 1,
    "2018-12-22-12-42-36-579_POS2_I2_1308_2624.Png": 1,
    "2018-12-22-12-42-36-579_POS2_I2_1436_1856.Png": 1,
    "2018-12-22-12-42-36-579_POS2_I2_1436_1984.Png": 1,
    "2018-12-22-12-42-36-579_POS2_I2_1436_2112.Png": 1,
    "2018-12-22-12-42-36-579_POS2_I2_1436_2240.Png": 1,
    "2018-12-22-12-42-36-579_POS2_I2_1436_2368.Png": 1,
    "2018-12-22-12-42-36-579_POS2_I2_1436_2496.Png": 1,
    "2018-12-22-12-42-36-579_POS2_I2_1436_2624.Png": 1,
    "2018-12-22-12-42-36-579_POS2_I2_1564_1856.Png": 1,
    "2018-12-22-12-42-36-579_POS2_I2_1564_1984.Png": 1,
    "2018-12-22-12-42-36-579_POS2_I2_1564_2112.Png": 1,
    "2018-12-22-12-42-36-579_POS2_I2_1564_2240.Png": 1,
    "2018-12-22-12-42-36-579_POS2_I2_1564_2368.Png": 1,
    "2018-12-22-12-42-36-579_POS2_I2_1564_2496.Png": 1,
    "2018-12-22-12-42-36-579_POS2_I2_1564_2624.Png": 1,
    "2018-12-22-12-42-36-579_POS2_I2_1692_1728.Png": 1,
    "2018-12-22-12-42-36-579_POS2_I2_1692_1856.Png": 1,
    "2018-12-22-12-42-36-579_POS2_I2_1692_1984.Png": 1,
    "2018-12-22-12-42-36-579_POS2_I2_1692_2112.Png": 1,
    "2018-12-22-12-42-36-579_POS2_I2_1692_2240.Png": 1,
    "2018-12-22-12-42-36-579_POS2_I2_1692_2368.Png": 1,
    "2018-12-22-12-42-36-579_POS2_I2_1692_2496.Png": 1,
    "2018-12-22-12-42-36-579_POS2_I2_1692_2624.Png": 1,
    "2018-12-22-12-42-36-579_POS2_I2_1820_1984.Png": 1,
    "2018-12-22-12-42-36-579_POS2_I2_1820_2112.Png": 1,
    "2018-12-22-12-42-36-579_POS2_I2_1820_2240.Png": 1,
    "2018-12-22-12-42-36-579_POS2_I2_1820_2368.Png": 1,
    "2018-12-22-12-42-36-579_POS2_I2_1820_2496.Png": 1,
    "2018-12-22-12-42-36-579_POS2_I2_1820_2624.Png": 1,
    "2018-12-22-12-42-36-579_POS2_I2_1948_2112.Png": 0,
    "2018-12-22-12-42-36-579_POS2_I2_1948_2240.Png": 1,
    "2018-12-22-12-42-36-579_POS2_I2_1948_2368.Png": 1,
    "2018-12-22-12-42-36-579_POS2_I2_1948_2496.Png": 1,
    "2018-12-22-12-42-36-579_POS2_I2_1948_2624.Png": 1,
    "2018-12-22-12-42-36-579_POS2_I2_2076_2496.Png": 1,
    "2018-12-22-12-42-36-579_POS2_I2_2076_2624.Png": 1,
    "2018-12-22-12-42-36-579_POS2_I2_284_2496.Png": 1,
    "2018-12-22-12-42-36-579_POS2_I2_284_2624.Png": 1,
    "2018-12-22-12-42-36-579_POS2_I2_412_2112.Png": 1,
    "2018-12-22-12-42-36-579_POS2_I2_412_2240.Png": 1,
    "2018-12-22-12-42-36-579_POS2_I2_412_2368.Png": 1,
    "2018-12-22-12-42-36-579_POS2_I2_412_2496.Png": 1,
    "2018-12-22-12-42-36-579_POS2_I2_412_2624.Png": 1,
    "2018-12-22-12-42-36-579_POS2_I2_540_1984.Png": 1,
    "2018-12-22-12-42-36-579_POS2_I2_540_2112.Png": 1,
    "2018-12-22-12-42-36-579_POS2_I2_540_2240.Png": 1,
    "2018-12-22-12-42-36-579_POS2_I2_540_2368.Png": 1,
    "2018-12-22-12-42-36-579_POS2_I2_540_2496.Png": 1,
    "2018-12-22-12-42-36-579_POS2_I2_540_2624.Png": 1,
    "2018-12-22-12-42-36-579_POS2_I2_668_2112.Png": 1,
    "2018-12-22-12-42-36-579_POS2_I2_668_2240.Png": 1,
    "2018-12-22-12-42-36-579_POS2_I2_668_2368.Png": 1,
    "2018-12-22-12-42-36-579_POS2_I2_668_2496.Png": 1,
    "2018-12-22-12-42-36-579_POS2_I2_668_2624.Png": 1,
    "2018-12-22-12-42-36-579_POS2_I2_796_1984.Png": 1,
    "2018-12-22-12-42-36-579_POS2_I2_796_2112.Png": 1,
    "2018-12-22-12-42-36-579_POS2_I2_796_2240.Png": 1,
    "2018-12-22-12-42-36-579_POS2_I2_796_2368.Png": 1,
    "2018-12-22-12-42-36-579_POS2_I2_796_2496.Png": 1,
    "2018-12-22-12-42-36-579_POS2_I2_796_2624.Png": 1,
    "2018-12-22-12-42-36-579_POS2_I2_924_1984.Png": 1,
    "2018-12-22-12-42-36-579_POS2_I2_924_2112.Png": 1,
    "2018-12-22-12-42-36-579_POS2_I2_924_2240.Png": 1,
    "2018-12-22-12-42-36-579_POS2_I2_924_2368.Png": 1,
    "2018-12-22-12-42-36-579_POS2_I2_924_2496.Png": 1,
    "2018-12-22-12-42-36-579_POS2_I2_924_2624.Png": 1,
    "2019-01-09-07-20-00-334_POS1_I1_1109_1057.Png": 0,
    "2019-01-09-07-20-00-334_POS1_I1_1109_1185.Png": 0,
    "2019-01-09-07-20-00-334_POS1_I1_1109_1313.Png": 0,
    "2019-01-09-07-20-00-334_POS1_I1_1109_1441.Png": 0,
    "2019-01-09-07-20-00-334_POS1_I1_1109_1569.Png": 0,
    "2019-01-09-07-20-00-334_POS1_I1_1109_1697.Png": 0,
    "2019-01-09-07-20-00-334_POS1_I1_1109_1825.Png": 0,
    "2019-01-09-07-20-00-334_POS1_I1_1109_1953.Png": 0,
    "2019-01-09-07-20-00-334_POS1_I1_1237_1057.Png": 0,
    "2019-01-09-07-20-00-334_POS1_I1_1237_1185.Png": 0,
    "2019-01-09-07-20-00-334_POS1_I1_1237_1313.Png": 0,
    "2019-01-09-07-20-00-334_POS1_I1_1237_1441.Png": 0,
    "2019-01-09-07-20-00-334_POS1_I1_1237_1569.Png": 0,
    "2019-01-09-07-20-00-334_POS1_I1_1237_1697.Png": 0,
    "2019-01-09-07-20-00-334_POS1_I1_1237_1825.Png": 0,
    "2019-01-09-07-20-00-334_POS1_I1_1237_1953.Png": 0,
    "2019-01-09-07-20-00-334_POS1_I1_1365_1057.Png": 0,
    "2019-01-09-07-20-00-334_POS1_I1_1365_1185.Png": 0,
    "2019-01-09-07-20-00-334_POS1_I1_1365_1313.Png": 0,
    "2019-01-09-07-20-00-334_POS1_I1_1365_1441.Png": 0,
    "2019-01-09-07-20-00-334_POS1_I1_1365_1569.Png": 0,
    "2019-01-09-07-20-00-334_POS1_I1_1365_1697.Png": 0,
    "2019-01-09-07-20-00-334_POS1_I1_1365_1825.Png": 0,
    "2019-01-09-07-20-00-334_POS1_I1_1493_1057.Png": 0,
    "2019-01-09-07-20-00-334_POS1_I1_1493_1185.Png": 0,
    "2019-01-09-07-20-00-334_POS1_I1_1493_1313.Png": 0,
    "2019-01-09-07-20-00-334_POS1_I1_1493_1441.Png": 0,
    "2019-01-09-07-20-00-334_POS1_I1_1493_1569.Png": 0,
    "2019-01-09-07-20-00-334_POS1_I1_1493_1697.Png": 0,
    "2019-01-09-07-20-00-334_POS1_I1_1493_1825.Png": 0,
    "2019-01-09-07-20-00-334_POS1_I1_1493_929.Png": 0,
    "2019-01-09-07-20-00-334_POS1_I1_1621_1057.Png": 0,
    "2019-01-09-07-20-00-334_POS1_I1_1621_1185.Png": 0,
    "2019-01-09-07-20-00-334_POS1_I1_1621_1313.Png": 0,
    "2019-01-09-07-20-00-334_POS1_I1_1621_1441.Png": 0,
    "2019-01-09-07-20-00-334_POS1_I1_1621_1569.Png": 0,
    "2019-01-09-07-20-00-334_POS1_I1_1621_1697.Png": 0,
    "2019-01-09-07-20-00-334_POS1_I1_1621_1825.Png": 0,
    "2019-01-09-07-20-00-334_POS1_I1_1621_929.Png": 0,
    "2019-01-09-07-20-00-334_POS1_I1_1749_1313.Png": 0,
    "2019-01-09-07-20-00-334_POS1_I1_1749_1441.Png": 0,
    "2019-01-09-07-20-00-334_POS1_I1_1749_1697.Png": 0,
    "2019-01-09-07-20-00-334_POS1_I1_213_1569.Png": 0,
    "2019-01-09-07-20-00-334_POS1_I1_213_1697.Png": 0,
    "2019-01-09-07-20-00-334_POS1_I1_213_1825.Png": 0,
    "2019-01-09-07-20-00-334_POS1_I1_341_1313.Png": 0,
    "2019-01-09-07-20-00-334_POS1_I1_341_1441.Png": 0,
    "2019-01-09-07-20-00-334_POS1_I1_341_1569.Png": 0,
    "2019-01-09-07-20-00-334_POS1_I1_341_1697.Png": 0,
    "2019-01-09-07-20-00-334_POS1_I1_341_1825.Png": 0,
    "2019-01-09-07-20-00-334_POS1_I1_469_1185.Png": 0,
    "2019-01-09-07-20-00-334_POS1_I1_469_1313.Png": 0,
    "2019-01-09-07-20-00-334_POS1_I1_469_1441.Png": 0,
    "2019-01-09-07-20-00-334_POS1_I1_469_1569.Png": 0,
    "2019-01-09-07-20-00-334_POS1_I1_469_1697.Png": 0,
    "2019-01-09-07-20-00-334_POS1_I1_469_1825.Png": 0,
    "2019-01-09-07-20-00-334_POS1_I1_469_1953.Png": 0,
    "2019-01-09-07-20-00-334_POS1_I1_597_1057.Png": 0,
    "2019-01-09-07-20-00-334_POS1_I1_597_1185.Png": 0,
    "2019-01-09-07-20-00-334_POS1_I1_597_1313.Png": 0,
    "2019-01-09-07-20-00-334_POS1_I1_597_1441.Png": 0,
    "2019-01-09-07-20-00-334_POS1_I1_597_1569.Png": 0,
    "2019-01-09-07-20-00-334_POS1_I1_597_1697.Png": 0,
    "2019-01-09-07-20-00-334_POS1_I1_597_1825.Png": 0,
    "2019-01-09-07-20-00-334_POS1_I1_597_1953.Png": 0,
    "2019-01-09-07-20-00-334_POS1_I1_597_2081.Png": 0,
    "2019-01-09-07-20-00-334_POS1_I1_597_2209.Png": 0,
    "2019-01-09-07-20-00-334_POS1_I1_725_1057.Png": 0,
    "2019-01-09-07-20-00-334_POS1_I1_725_1185.Png": 0,
    "2019-01-09-07-20-00-334_POS1_I1_725_1313.Png": 0,
    "2019-01-09-07-20-00-334_POS1_I1_725_1441.Png": 0,
    "2019-01-09-07-20-00-334_POS1_I1_725_1569.Png": 0,
    "2019-01-09-07-20-00-334_POS1_I1_725_1697.Png": 0,
    "2019-01-09-07-20-00-334_POS1_I1_725_1825.Png": 0,
    "2019-01-09-07-20-00-334_POS1_I1_725_1953.Png": 0,
    "2019-01-09-07-20-00-334_POS1_I1_725_2081.Png": 0,
    "2019-01-09-07-20-00-334_POS1_I1_725_2209.Png": 0,
    "2019-01-09-07-20-00-334_POS1_I1_853_1185.Png": 0,
    "2019-01-09-07-20-00-334_POS1_I1_853_1313.Png": 0,
    "2019-01-09-07-20-00-334_POS1_I1_853_1441.Png": 0,
    "2019-01-09-07-20-00-334_POS1_I1_853_1569.Png": 0,
    "2019-01-09-07-20-00-334_POS1_I1_853_1697.Png": 0,
    "2019-01-09-07-20-00-334_POS1_I1_853_1825.Png": 0,
    "2019-01-09-07-20-00-334_POS1_I1_853_1953.Png": 0,
    "2019-01-09-07-20-00-334_POS1_I1_853_2081.Png": 0,
    "2019-01-09-07-20-00-334_POS1_I1_853_2209.Png": 0,
    "2019-01-09-07-20-00-334_POS1_I1_981_1057.Png": 0,
    "2019-01-09-07-20-00-334_POS1_I1_981_1185.Png": 0,
    "2019-01-09-07-20-00-334_POS1_I1_981_1313.Png": 0,
    "2019-01-09-07-20-00-334_POS1_I1_981_1441.Png": 0,
    "2019-01-09-07-20-00-334_POS1_I1_981_1569.Png": 0,
    "2019-01-09-07-20-00-334_POS1_I1_981_1697.Png": 0,
    "2019-01-09-07-20-00-334_POS1_I1_981_1825.Png": 0,
    "2019-01-09-07-20-00-334_POS1_I1_981_1953.Png": 0,
    "2019-01-13-22-05-54-444_POS0_I2_1115_1023.Png": 0,
    "2019-01-13-22-05-54-444_POS0_I2_1115_1151.Png": 0,
    "2019-01-13-22-05-54-444_POS0_I2_1115_1279.Png": 0,
    "2019-01-13-22-05-54-444_POS0_I2_1115_1407.Png": 0,
    "2019-01-13-22-05-54-444_POS0_I2_1115_511.Png": 0,
    "2019-01-13-22-05-54-444_POS0_I2_1115_639.Png": 0,
    "2019-01-13-22-05-54-444_POS0_I2_1115_767.Png": 0,
    "2019-01-13-22-05-54-444_POS0_I2_1115_895.Png": 0,
    "2019-01-13-22-05-54-444_POS0_I2_1243_1023.Png": 0,
    "2019-01-13-22-05-54-444_POS0_I2_1243_1151.Png": 0,
    "2019-01-13-22-05-54-444_POS0_I2_1243_1279.Png": 0,
    "2019-01-13-22-05-54-444_POS0_I2_1243_511.Png": 0,
    "2019-01-13-22-05-54-444_POS0_I2_1243_639.Png": 0,
    "2019-01-13-22-05-54-444_POS0_I2_1243_767.Png": 0,
    "2019-01-13-22-05-54-444_POS0_I2_1371_1023.Png": 0,
    "2019-01-13-22-05-54-444_POS0_I2_1371_1151.Png": 0,
    "2019-01-13-22-05-54-444_POS0_I2_1371_1279.Png": 0,
    "2019-01-13-22-05-54-444_POS0_I2_1371_383.Png": 0,
    "2019-01-13-22-05-54-444_POS0_I2_1371_511.Png": 0,
    "2019-01-13-22-05-54-444_POS0_I2_1371_639.Png": 0,
    "2019-01-13-22-05-54-444_POS0_I2_1371_767.Png": 0,
    "2019-01-13-22-05-54-444_POS0_I2_1371_895.Png": 0,
    "2019-01-13-22-05-54-444_POS0_I2_1499_1023.Png": 0,
    "2019-01-13-22-05-54-444_POS0_I2_1499_1151.Png": 0,
    "2019-01-13-22-05-54-444_POS0_I2_1499_1279.Png": 0,
    "2019-01-13-22-05-54-444_POS0_I2_1499_511.Png": 0,
    "2019-01-13-22-05-54-444_POS0_I2_1499_639.Png": 0,
    "2019-01-13-22-05-54-444_POS0_I2_1499_767.Png": 0,
    "2019-01-13-22-05-54-444_POS0_I2_1499_895.Png": 0,
    "2019-01-13-22-05-54-444_POS0_I2_1627_1023.Png": 0,
    "2019-01-13-22-05-54-444_POS0_I2_1627_1151.Png": 0,
    "2019-01-13-22-05-54-444_POS0_I2_1627_383.Png": 0,
    "2019-01-13-22-05-54-444_POS0_I2_1627_511.Png": 0,
    "2019-01-13-22-05-54-444_POS0_I2_1627_639.Png": 0,
    "2019-01-13-22-05-54-444_POS0_I2_1627_767.Png": 0,
    "2019-01-13-22-05-54-444_POS0_I2_1627_895.Png": 0,
    "2019-01-13-22-05-54-444_POS0_I2_1755_1023.Png": 0,
    "2019-01-13-22-05-54-444_POS0_I2_1755_1151.Png": 0,
    "2019-01-13-22-05-54-444_POS0_I2_1755_383.Png": 0,
    "2019-01-13-22-05-54-444_POS0_I2_1755_639.Png": 0,
    "2019-01-13-22-05-54-444_POS0_I2_1755_767.Png": 0,
    "2019-01-13-22-05-54-444_POS0_I2_1755_895.Png": 0,
    "2019-01-13-22-05-54-444_POS0_I2_1883_1023.Png": 0,
    "2019-01-13-22-05-54-444_POS0_I2_1883_895.Png": 0,
    "2019-01-13-22-05-54-444_POS0_I2_347_1023.Png": 0,
    "2019-01-13-22-05-54-444_POS0_I2_347_511.Png": 0,
    "2019-01-13-22-05-54-444_POS0_I2_347_767.Png": 0,
    "2019-01-13-22-05-54-444_POS0_I2_347_895.Png": 0,
    "2019-01-13-22-05-54-444_POS0_I2_475_1023.Png": 0,
    "2019-01-13-22-05-54-444_POS0_I2_475_383.Png": 0,
    "2019-01-13-22-05-54-444_POS0_I2_475_511.Png": 0,
    "2019-01-13-22-05-54-444_POS0_I2_475_639.Png": 0,
    "2019-01-13-22-05-54-444_POS0_I2_475_767.Png": 0,
    "2019-01-13-22-05-54-444_POS0_I2_475_895.Png": 0,
    "2019-01-13-22-05-54-444_POS0_I2_603_1023.Png": 0,
    "2019-01-13-22-05-54-444_POS0_I2_603_1151.Png": 0,
    "2019-01-13-22-05-54-444_POS0_I2_603_1279.Png": 0,
    "2019-01-13-22-05-54-444_POS0_I2_603_511.Png": 0,
    "2019-01-13-22-05-54-444_POS0_I2_603_639.Png": 0,
    "2019-01-13-22-05-54-444_POS0_I2_603_767.Png": 0,
    "2019-01-13-22-05-54-444_POS0_I2_603_895.Png": 0,
    "2019-01-13-22-05-54-444_POS0_I2_731_1023.Png": 0,
    "2019-01-13-22-05-54-444_POS0_I2_731_1151.Png": 0,
    "2019-01-13-22-05-54-444_POS0_I2_731_1279.Png": 0,
    "2019-01-13-22-05-54-444_POS0_I2_731_1407.Png": 0,
    "2019-01-13-22-05-54-444_POS0_I2_731_511.Png": 0,
    "2019-01-13-22-05-54-444_POS0_I2_731_639.Png": 0,
    "2019-01-13-22-05-54-444_POS0_I2_731_767.Png": 0,
    "2019-01-13-22-05-54-444_POS0_I2_731_895.Png": 0,
    "2019-01-13-22-05-54-444_POS0_I2_859_1023.Png": 0,
    "2019-01-13-22-05-54-444_POS0_I2_859_1151.Png": 0,
    "2019-01-13-22-05-54-444_POS0_I2_859_1279.Png": 0,
    "2019-01-13-22-05-54-444_POS0_I2_859_1407.Png": 0,
    "2019-01-13-22-05-54-444_POS0_I2_859_511.Png": 0,
    "2019-01-13-22-05-54-444_POS0_I2_859_639.Png": 0,
    "2019-01-13-22-05-54-444_POS0_I2_859_767.Png": 0,
    "2019-01-13-22-05-54-444_POS0_I2_859_895.Png": 0,
    "2019-01-13-22-05-54-444_POS0_I2_987_1023.Png": 0,
    "2019-01-13-22-05-54-444_POS0_I2_987_1151.Png": 0,
    "2019-01-13-22-05-54-444_POS0_I2_987_1279.Png": 0,
    "2019-01-13-22-05-54-444_POS0_I2_987_1407.Png": 0,
    "2019-01-13-22-05-54-444_POS0_I2_987_511.Png": 0,
    "2019-01-13-22-05-54-444_POS0_I2_987_639.Png": 0,
    "2019-01-13-22-05-54-444_POS0_I2_987_767.Png": 0,
    "2019-01-13-22-05-54-444_POS0_I2_987_895.Png": 0,
    "2019-01-23-20-04-39-654_POS0_I2_1107_1113.Png": 1,
    "2019-01-23-20-04-39-654_POS0_I2_1107_1241.Png": 1,
    "2019-01-23-20-04-39-654_POS0_I2_1107_1369.Png": 1,
    "2019-01-23-20-04-39-654_POS0_I2_1107_1497.Png": 1,
    "2019-01-23-20-04-39-654_POS0_I2_1107_473.Png": 1,
    "2019-01-23-20-04-39-654_POS0_I2_1107_601.Png": 1,
    "2019-01-23-20-04-39-654_POS0_I2_1107_729.Png": 1,
    "2019-01-23-20-04-39-654_POS0_I2_1107_857.Png": 1,
    "2019-01-23-20-04-39-654_POS0_I2_1107_985.Png": 1,
    "2019-01-23-20-04-39-654_POS0_I2_1235_1113.Png": 1,
    "2019-01-23-20-04-39-654_POS0_I2_1235_1241.Png": 1,
    "2019-01-23-20-04-39-654_POS0_I2_1235_1369.Png": 1,
    "2019-01-23-20-04-39-654_POS0_I2_1235_473.Png": 1,
    "2019-01-23-20-04-39-654_POS0_I2_1235_601.Png": 1,
    "2019-01-23-20-04-39-654_POS0_I2_1235_729.Png": 1,
    "2019-01-23-20-04-39-654_POS0_I2_1235_985.Png": 1,
    "2019-01-23-20-04-39-654_POS0_I2_1363_1113.Png": 1,
    "2019-01-23-20-04-39-654_POS0_I2_1363_1241.Png": 1,
    "2019-01-23-20-04-39-654_POS0_I2_1363_1369.Png": 1,
    "2019-01-23-20-04-39-654_POS0_I2_1363_473.Png": 1,
    "2019-01-23-20-04-39-654_POS0_I2_1363_601.Png": 1,
    "2019-01-23-20-04-39-654_POS0_I2_1363_729.Png": 1,
    "2019-01-23-20-04-39-654_POS0_I2_1363_857.Png": 1,
    "2019-01-23-20-04-39-654_POS0_I2_1363_985.Png": 1,
    "2019-01-23-20-04-39-654_POS0_I2_1491_1113.Png": 1,
    "2019-01-23-20-04-39-654_POS0_I2_1491_1241.Png": 1,
    "2019-01-23-20-04-39-654_POS0_I2_1491_473.Png": 1,
    "2019-01-23-20-04-39-654_POS0_I2_1491_601.Png": 1,
    "2019-01-23-20-04-39-654_POS0_I2_1491_729.Png": 1,
    "2019-01-23-20-04-39-654_POS0_I2_1491_857.Png": 1,
    "2019-01-23-20-04-39-654_POS0_I2_1491_985.Png": 1,
    "2019-01-23-20-04-39-654_POS0_I2_1619_1113.Png": 1,
    "2019-01-23-20-04-39-654_POS0_I2_1619_1241.Png": 1,
    "2019-01-23-20-04-39-654_POS0_I2_1619_345.Png": 1,
    "2019-01-23-20-04-39-654_POS0_I2_1619_473.Png": 1,
    "2019-01-23-20-04-39-654_POS0_I2_1619_601.Png": 1,
    "2019-01-23-20-04-39-654_POS0_I2_1619_729.Png": 1,
    "2019-01-23-20-04-39-654_POS0_I2_1619_857.Png": 1,
    "2019-01-23-20-04-39-654_POS0_I2_1619_985.Png": 1,
    "2019-01-23-20-04-39-654_POS0_I2_1747_1113.Png": 1,
    "2019-01-23-20-04-39-654_POS0_I2_1747_1241.Png": 1,
    "2019-01-23-20-04-39-654_POS0_I2_1747_345.Png": 1,
    "2019-01-23-20-04-39-654_POS0_I2_1747_473.Png": 1,
    "2019-01-23-20-04-39-654_POS0_I2_1747_601.Png": 1,
    "2019-01-23-20-04-39-654_POS0_I2_1747_729.Png": 1,
    "2019-01-23-20-04-39-654_POS0_I2_1747_857.Png": 1,
    "2019-01-23-20-04-39-654_POS0_I2_1747_985.Png": 1,
    "2019-01-23-20-04-39-654_POS0_I2_1875_729.Png": 0,
    "2019-01-23-20-04-39-654_POS0_I2_1875_857.Png": 0,
    "2019-01-23-20-04-39-654_POS0_I2_1875_985.Png": 1,
    "2019-01-23-20-04-39-654_POS0_I2_339_1113.Png": 1,
    "2019-01-23-20-04-39-654_POS0_I2_339_601.Png": 1,
    "2019-01-23-20-04-39-654_POS0_I2_339_729.Png": 1,
    "2019-01-23-20-04-39-654_POS0_I2_339_857.Png": 1,
    "2019-01-23-20-04-39-654_POS0_I2_339_985.Png": 1,
    "2019-01-23-20-04-39-654_POS0_I2_467_1113.Png": 1,
    "2019-01-23-20-04-39-654_POS0_I2_467_473.Png": 1,
    "2019-01-23-20-04-39-654_POS0_I2_467_601.Png": 1,
    "2019-01-23-20-04-39-654_POS0_I2_467_729.Png": 1,
    "2019-01-23-20-04-39-654_POS0_I2_467_857.Png": 1,
    "2019-01-23-20-04-39-654_POS0_I2_467_985.Png": 1,
    "2019-01-23-20-04-39-654_POS0_I2_595_1113.Png": 1,
    "2019-01-23-20-04-39-654_POS0_I2_595_1241.Png": 1,
    "2019-01-23-20-04-39-654_POS0_I2_595_473.Png": 1,
    "2019-01-23-20-04-39-654_POS0_I2_595_601.Png": 1,
    "2019-01-23-20-04-39-654_POS0_I2_595_729.Png": 1,
    "2019-01-23-20-04-39-654_POS0_I2_595_857.Png": 1,
    "2019-01-23-20-04-39-654_POS0_I2_595_985.Png": 1,
    "2019-01-23-20-04-39-654_POS0_I2_723_1113.Png": 1,
    "2019-01-23-20-04-39-654_POS0_I2_723_1241.Png": 1,
    "2019-01-23-20-04-39-654_POS0_I2_723_1369.Png": 1,
    "2019-01-23-20-04-39-654_POS0_I2_723_1497.Png": 1,
    "2019-01-23-20-04-39-654_POS0_I2_723_473.Png": 1,
    "2019-01-23-20-04-39-654_POS0_I2_723_601.Png": 1,
    "2019-01-23-20-04-39-654_POS0_I2_723_729.Png": 1,
    "2019-01-23-20-04-39-654_POS0_I2_723_857.Png": 1,
    "2019-01-23-20-04-39-654_POS0_I2_723_985.Png": 1,
    "2019-01-23-20-04-39-654_POS0_I2_851_1113.Png": 1,
    "2019-01-23-20-04-39-654_POS0_I2_851_1241.Png": 1,
    "2019-01-23-20-04-39-654_POS0_I2_851_1369.Png": 1,
    "2019-01-23-20-04-39-654_POS0_I2_851_1497.Png": 1,
    "2019-01-23-20-04-39-654_POS0_I2_851_473.Png": 1,
    "2019-01-23-20-04-39-654_POS0_I2_851_601.Png": 1,
    "2019-01-23-20-04-39-654_POS0_I2_851_729.Png": 1,
    "2019-01-23-20-04-39-654_POS0_I2_851_857.Png": 1,
    "2019-01-23-20-04-39-654_POS0_I2_851_985.Png": 1,
    "2019-01-23-20-04-39-654_POS0_I2_979_1113.Png": 1,
    "2019-01-23-20-04-39-654_POS0_I2_979_1241.Png": 1,
    "2019-01-23-20-04-39-654_POS0_I2_979_1369.Png": 1,
    "2019-01-23-20-04-39-654_POS0_I2_979_1497.Png": 1,
    "2019-01-23-20-04-39-654_POS0_I2_979_473.Png": 1,
    "2019-01-23-20-04-39-654_POS0_I2_979_601.Png": 1,
    "2019-01-23-20-04-39-654_POS0_I2_979_729.Png": 1,
    "2019-01-23-20-04-39-654_POS0_I2_979_857.Png": 1,
    "2019-01-23-20-04-39-654_POS0_I2_979_985.Png": 1,
    "2019-01-31-06-42-23-515_POS2_I2_1052_2112.Png": 1,
    "2019-01-31-06-42-23-515_POS2_I2_1052_2240.Png": 1,
    "2019-01-31-06-42-23-515_POS2_I2_1052_2368.Png": 1,
    "2019-01-31-06-42-23-515_POS2_I2_1052_2496.Png": 1,
    "2019-01-31-06-42-23-515_POS2_I2_1052_2624.Png": 1,
    "2019-01-31-06-42-23-515_POS2_I2_1180_1984.Png": 1,
    "2019-01-31-06-42-23-515_POS2_I2_1180_2112.Png": 1,
    "2019-01-31-06-42-23-515_POS2_I2_1180_2240.Png": 1,
    "2019-01-31-06-42-23-515_POS2_I2_1180_2368.Png": 1,
    "2019-01-31-06-42-23-515_POS2_I2_1180_2496.Png": 1,
    "2019-01-31-06-42-23-515_POS2_I2_1180_2624.Png": 1,
    "2019-01-31-06-42-23-515_POS2_I2_1308_1984.Png": 1,
    "2019-01-31-06-42-23-515_POS2_I2_1308_2112.Png": 1,
    "2019-01-31-06-42-23-515_POS2_I2_1308_2240.Png": 1,
    "2019-01-31-06-42-23-515_POS2_I2_1308_2368.Png": 1,
    "2019-01-31-06-42-23-515_POS2_I2_1308_2496.Png": 1,
    "2019-01-31-06-42-23-515_POS2_I2_1308_2624.Png": 1,
    "2019-01-31-06-42-23-515_POS2_I2_1436_1984.Png": 1,
    "2019-01-31-06-42-23-515_POS2_I2_1436_2112.Png": 1,
    "2019-01-31-06-42-23-515_POS2_I2_1436_2240.Png": 1,
    "2019-01-31-06-42-23-515_POS2_I2_1436_2368.Png": 1,
    "2019-01-31-06-42-23-515_POS2_I2_1436_2496.Png": 1,
    "2019-01-31-06-42-23-515_POS2_I2_1436_2624.Png": 1,
    "2019-01-31-06-42-23-515_POS2_I2_1564_1856.Png": 0,
    "2019-01-31-06-42-23-515_POS2_I2_1564_1984.Png": 1,
    "2019-01-31-06-42-23-515_POS2_I2_1564_2112.Png": 1,
    "2019-01-31-06-42-23-515_POS2_I2_1564_2240.Png": 1,
    "2019-01-31-06-42-23-515_POS2_I2_1564_2368.Png": 1,
    "2019-01-31-06-42-23-515_POS2_I2_1564_2496.Png": 1,
    "2019-01-31-06-42-23-515_POS2_I2_1564_2624.Png": 1,
    "2019-01-31-06-42-23-515_POS2_I2_1692_1856.Png": 1,
    "2019-01-31-06-42-23-515_POS2_I2_1692_1984.Png": 0,
    "2019-01-31-06-42-23-515_POS2_I2_1692_2112.Png": 1,
    "2019-01-31-06-42-23-515_POS2_I2_1692_2240.Png": 1,
    "2019-01-31-06-42-23-515_POS2_I2_1692_2368.Png": 0,
    "2019-01-31-06-42-23-515_POS2_I2_1692_2496.Png": 0,
    "2019-01-31-06-42-23-515_POS2_I2_1692_2624.Png": 0,
    "2019-01-31-06-42-23-515_POS2_I2_1820_1984.Png": 1,
    "2019-01-31-06-42-23-515_POS2_I2_1820_2112.Png": 0,
    "2019-01-31-06-42-23-515_POS2_I2_1820_2240.Png": 0,
    "2019-01-31-06-42-23-515_POS2_I2_1820_2368.Png": 0,
    "2019-01-31-06-42-23-515_POS2_I2_1820_2496.Png": 0,
    "2019-01-31-06-42-23-515_POS2_I2_1820_2624.Png": 0,
    "2019-01-31-06-42-23-515_POS2_I2_1948_2112.Png": 0,
    "2019-01-31-06-42-23-515_POS2_I2_1948_2240.Png": 0,
    "2019-01-31-06-42-23-515_POS2_I2_1948_2368.Png": 0,
    "2019-01-31-06-42-23-515_POS2_I2_1948_2496.Png": 0,
    "2019-01-31-06-42-23-515_POS2_I2_1948_2624.Png": 1,
    "2019-01-31-06-42-23-515_POS2_I2_2076_2368.Png": 0,
    "2019-01-31-06-42-23-515_POS2_I2_2076_2496.Png": 0,
    "2019-01-31-06-42-23-515_POS2_I2_2076_2624.Png": 1,
    "2019-01-31-06-42-23-515_POS2_I2_284_2624.Png": 1,
    "2019-01-31-06-42-23-515_POS2_I2_412_2112.Png": 1,
    "2019-01-31-06-42-23-515_POS2_I2_412_2240.Png": 1,
    "2019-01-31-06-42-23-515_POS2_I2_412_2368.Png": 1,
    "2019-01-31-06-42-23-515_POS2_I2_412_2496.Png": 1,
    "2019-01-31-06-42-23-515_POS2_I2_412_2624.Png": 1,
    "2019-01-31-06-42-23-515_POS2_I2_540_2112.Png": 1,
    "2019-01-31-06-42-23-515_POS2_I2_540_2240.Png": 1,
    "2019-01-31-06-42-23-515_POS2_I2_540_2368.Png": 1,
    "2019-01-31-06-42-23-515_POS2_I2_540_2496.Png": 1,
    "2019-01-31-06-42-23-515_POS2_I2_540_2624.Png": 1,
    "2019-01-31-06-42-23-515_POS2_I2_668_2112.Png": 1,
    "2019-01-31-06-42-23-515_POS2_I2_668_2240.Png": 1,
    "2019-01-31-06-42-23-515_POS2_I2_668_2368.Png": 1,
    "2019-01-31-06-42-23-515_POS2_I2_668_2496.Png": 1,
    "2019-01-31-06-42-23-515_POS2_I2_668_2624.Png": 1,
    "2019-01-31-06-42-23-515_POS2_I2_796_2112.Png": 1,
    "2019-01-31-06-42-23-515_POS2_I2_796_2240.Png": 1,
    "2019-01-31-06-42-23-515_POS2_I2_796_2368.Png": 1,
    "2019-01-31-06-42-23-515_POS2_I2_796_2496.Png": 1,
    "2019-01-31-06-42-23-515_POS2_I2_796_2624.Png": 1,
    "2019-01-31-06-42-23-515_POS2_I2_924_2112.Png": 1,
    "2019-01-31-06-42-23-515_POS2_I2_924_2240.Png": 1,
    "2019-01-31-06-42-23-515_POS2_I2_924_2368.Png": 1,
    "2019-01-31-06-42-23-515_POS2_I2_924_2496.Png": 1,
    "2019-01-31-06-42-23-515_POS2_I2_924_2624.Png": 1,
    "2019-02-06-04-06-17-758_POS0_I1_1025_1109.Png": 0,
    "2019-02-06-04-06-17-758_POS0_I1_1025_1237.Png": 0,
    "2019-02-06-04-06-17-758_POS0_I1_1025_1365.Png": 0,
    "2019-02-06-04-06-17-758_POS0_I1_1025_213.Png": 0,
    "2019-02-06-04-06-17-758_POS0_I1_1025_341.Png": 0,
    "2019-02-06-04-06-17-758_POS0_I1_1025_469.Png": 0,
    "2019-02-06-04-06-17-758_POS0_I1_1025_597.Png": 0,
    "2019-02-06-04-06-17-758_POS0_I1_1025_725.Png": 0,
    "2019-02-06-04-06-17-758_POS0_I1_1025_853.Png": 0,
    "2019-02-06-04-06-17-758_POS0_I1_1025_981.Png": 0,
    "2019-02-06-04-06-17-758_POS0_I1_1153_1109.Png": 0,
    "2019-02-06-04-06-17-758_POS0_I1_1153_1237.Png": 0,
    "2019-02-06-04-06-17-758_POS0_I1_1153_213.Png": 0,
    "2019-02-06-04-06-17-758_POS0_I1_1153_341.Png": 0,
    "2019-02-06-04-06-17-758_POS0_I1_1153_469.Png": 0,
    "2019-02-06-04-06-17-758_POS0_I1_1153_597.Png": 0,
    "2019-02-06-04-06-17-758_POS0_I1_1153_725.Png": 0,
    "2019-02-06-04-06-17-758_POS0_I1_1153_853.Png": 0,
    "2019-02-06-04-06-17-758_POS0_I1_1153_981.Png": 0,
    "2019-02-06-04-06-17-758_POS0_I1_1281_1109.Png": 0,
    "2019-02-06-04-06-17-758_POS0_I1_1281_1237.Png": 0,
    "2019-02-06-04-06-17-758_POS0_I1_1281_213.Png": 0,
    "2019-02-06-04-06-17-758_POS0_I1_1281_341.Png": 0,
    "2019-02-06-04-06-17-758_POS0_I1_1281_469.Png": 0,
    "2019-02-06-04-06-17-758_POS0_I1_1281_597.Png": 0,
    "2019-02-06-04-06-17-758_POS0_I1_1281_725.Png": 0,
    "2019-02-06-04-06-17-758_POS0_I1_1281_853.Png": 0,
    "2019-02-06-04-06-17-758_POS0_I1_1281_981.Png": 0,
    "2019-02-06-04-06-17-758_POS0_I1_1409_1109.Png": 0,
    "2019-02-06-04-06-17-758_POS0_I1_1409_213.Png": 0,
    "2019-02-06-04-06-17-758_POS0_I1_1409_341.Png": 0,
    "2019-02-06-04-06-17-758_POS0_I1_1409_469.Png": 0,
    "2019-02-06-04-06-17-758_POS0_I1_1409_725.Png": 0,
    "2019-02-06-04-06-17-758_POS0_I1_1409_853.Png": 0,
    "2019-02-06-04-06-17-758_POS0_I1_1409_981.Png": 0,
    "2019-02-06-04-06-17-758_POS0_I1_1537_1109.Png": 0,
    "2019-02-06-04-06-17-758_POS0_I1_1537_213.Png": 0,
    "2019-02-06-04-06-17-758_POS0_I1_1537_341.Png": 0,
    "2019-02-06-04-06-17-758_POS0_I1_1537_469.Png": 0,
    "2019-02-06-04-06-17-758_POS0_I1_1537_597.Png": 0,
    "2019-02-06-04-06-17-758_POS0_I1_1537_725.Png": 0,
    "2019-02-06-04-06-17-758_POS0_I1_1537_853.Png": 0,
    "2019-02-06-04-06-17-758_POS0_I1_1537_981.Png": 0,
    "2019-02-06-04-06-17-758_POS0_I1_1665_1109.Png": 0,
    "2019-02-06-04-06-17-758_POS0_I1_1665_213.Png": 0,
    "2019-02-06-04-06-17-758_POS0_I1_1665_341.Png": 0,
    "2019-02-06-04-06-17-758_POS0_I1_1665_469.Png": 0,
    "2019-02-06-04-06-17-758_POS0_I1_1665_597.Png": 0,
    "2019-02-06-04-06-17-758_POS0_I1_1665_725.Png": 0,
    "2019-02-06-04-06-17-758_POS0_I1_1665_85.Png": 0,
    "2019-02-06-04-06-17-758_POS0_I1_1665_853.Png": 0,
    "2019-02-06-04-06-17-758_POS0_I1_1665_981.Png": 0,
    "2019-02-06-04-06-17-758_POS0_I1_1793_213.Png": 0,
    "2019-02-06-04-06-17-758_POS0_I1_1793_469.Png": 0,
    "2019-02-06-04-06-17-758_POS0_I1_1793_597.Png": 0,
    "2019-02-06-04-06-17-758_POS0_I1_1793_725.Png": 0,
    "2019-02-06-04-06-17-758_POS0_I1_1793_85.Png": 0,
    "2019-02-06-04-06-17-758_POS0_I1_1793_853.Png": 0,
    "2019-02-06-04-06-17-758_POS0_I1_1793_981.Png": 0,
    "2019-02-06-04-06-17-758_POS0_I1_257_213.Png": 0,
    "2019-02-06-04-06-17-758_POS0_I1_257_341.Png": 0,
    "2019-02-06-04-06-17-758_POS0_I1_257_725.Png": 0,
    "2019-02-06-04-06-17-758_POS0_I1_257_85.Png": 0,
    "2019-02-06-04-06-17-758_POS0_I1_257_853.Png": 0,
    "2019-02-06-04-06-17-758_POS0_I1_257_981.Png": 0,
    "2019-02-06-04-06-17-758_POS0_I1_385_213.Png": 0,
    "2019-02-06-04-06-17-758_POS0_I1_385_341.Png": 0,
    "2019-02-06-04-06-17-758_POS0_I1_385_469.Png": 0,
    "2019-02-06-04-06-17-758_POS0_I1_385_725.Png": 0,
    "2019-02-06-04-06-17-758_POS0_I1_385_85.Png": 0,
    "2019-02-06-04-06-17-758_POS0_I1_385_853.Png": 0,
    "2019-02-06-04-06-17-758_POS0_I1_385_981.Png": 0,
    "2019-02-06-04-06-17-758_POS0_I1_513_1109.Png": 0,
    "2019-02-06-04-06-17-758_POS0_I1_513_1237.Png": 0,
    "2019-02-06-04-06-17-758_POS0_I1_513_213.Png": 0,
    "2019-02-06-04-06-17-758_POS0_I1_513_341.Png": 0,
    "2019-02-06-04-06-17-758_POS0_I1_513_469.Png": 0,
    "2019-02-06-04-06-17-758_POS0_I1_513_597.Png": 0,
    "2019-02-06-04-06-17-758_POS0_I1_513_725.Png": 0,
    "2019-02-06-04-06-17-758_POS0_I1_513_85.Png": 0,
    "2019-02-06-04-06-17-758_POS0_I1_513_853.Png": 0,
    "2019-02-06-04-06-17-758_POS0_I1_513_981.Png": 0,
    "2019-02-06-04-06-17-758_POS0_I1_641_1109.Png": 0,
    "2019-02-06-04-06-17-758_POS0_I1_641_1237.Png": 0,
    "2019-02-06-04-06-17-758_POS0_I1_641_1365.Png": 0,
    "2019-02-06-04-06-17-758_POS0_I1_641_213.Png": 0,
    "2019-02-06-04-06-17-758_POS0_I1_641_341.Png": 0,
    "2019-02-06-04-06-17-758_POS0_I1_641_469.Png": 0,
    "2019-02-06-04-06-17-758_POS0_I1_641_725.Png": 0,
    "2019-02-06-04-06-17-758_POS0_I1_641_853.Png": 0,
    "2019-02-06-04-06-17-758_POS0_I1_641_981.Png": 0,
    "2019-02-06-04-06-17-758_POS0_I1_769_1109.Png": 0,
    "2019-02-06-04-06-17-758_POS0_I1_769_1237.Png": 0,
    "2019-02-06-04-06-17-758_POS0_I1_769_1365.Png": 0,
    "2019-02-06-04-06-17-758_POS0_I1_769_213.Png": 0,
    "2019-02-06-04-06-17-758_POS0_I1_769_341.Png": 0,
    "2019-02-06-04-06-17-758_POS0_I1_769_469.Png": 0,
    "2019-02-06-04-06-17-758_POS0_I1_769_597.Png": 0,
    "2019-02-06-04-06-17-758_POS0_I1_769_725.Png": 0,
    "2019-02-06-04-06-17-758_POS0_I1_769_853.Png": 0,
    "2019-02-06-04-06-17-758_POS0_I1_769_981.Png": 0,
    "2019-02-06-04-06-17-758_POS0_I1_897_1109.Png": 0,
    "2019-02-06-04-06-17-758_POS0_I1_897_1237.Png": 0,
    "2019-02-06-04-06-17-758_POS0_I1_897_1365.Png": 0,
    "2019-02-06-04-06-17-758_POS0_I1_897_213.Png": 0,
    "2019-02-06-04-06-17-758_POS0_I1_897_341.Png": 0,
    "2019-02-06-04-06-17-758_POS0_I1_897_469.Png": 0,
    "2019-02-06-04-06-17-758_POS0_I1_897_597.Png": 0,
    "2019-02-06-04-06-17-758_POS0_I1_897_725.Png": 0,
    "2019-02-06-04-06-17-758_POS0_I1_897_853.Png": 0,
    "2019-02-06-04-06-17-758_POS0_I1_897_981.Png": 0,
    "2019-02-07-07-55-59-667_POS1_I2_1085_1379.Png": 0,
    "2019-02-07-07-55-59-667_POS1_I2_1085_1507.Png": 0,
    "2019-02-07-07-55-59-667_POS1_I2_1085_1635.Png": 0,
    "2019-02-07-07-55-59-667_POS1_I2_1085_1763.Png": 0,
    "2019-02-07-07-55-59-667_POS1_I2_1085_1891.Png": 0,
    "2019-02-07-07-55-59-667_POS1_I2_1085_2275.Png": 0,
    "2019-02-07-07-55-59-667_POS1_I2_1085_2403.Png": 0,
    "2019-02-07-07-55-59-667_POS1_I2_1213_1379.Png": 0,
    "2019-02-07-07-55-59-667_POS1_I2_1213_1507.Png": 0,
    "2019-02-07-07-55-59-667_POS1_I2_1213_1635.Png": 0,
    "2019-02-07-07-55-59-667_POS1_I2_1213_1763.Png": 0,
    "2019-02-07-07-55-59-667_POS1_I2_1213_1891.Png": 0,
    "2019-02-07-07-55-59-667_POS1_I2_1213_2019.Png": 0,
    "2019-02-07-07-55-59-667_POS1_I2_1341_1251.Png": 0,
    "2019-02-07-07-55-59-667_POS1_I2_1341_1379.Png": 0,
    "2019-02-07-07-55-59-667_POS1_I2_1341_1507.Png": 0,
    "2019-02-07-07-55-59-667_POS1_I2_1341_1635.Png": 0,
    "2019-02-07-07-55-59-667_POS1_I2_1341_1763.Png": 0,
    "2019-02-07-07-55-59-667_POS1_I2_1341_1891.Png": 0,
    "2019-02-07-07-55-59-667_POS1_I2_1341_2019.Png": 0,
    "2019-02-07-07-55-59-667_POS1_I2_1469_1251.Png": 0,
    "2019-02-07-07-55-59-667_POS1_I2_1469_1379.Png": 0,
    "2019-02-07-07-55-59-667_POS1_I2_1469_1507.Png": 0,
    "2019-02-07-07-55-59-667_POS1_I2_1469_1635.Png": 0,
    "2019-02-07-07-55-59-667_POS1_I2_1469_1763.Png": 0,
    "2019-02-07-07-55-59-667_POS1_I2_1469_1891.Png": 0,
    "2019-02-07-07-55-59-667_POS1_I2_1469_2019.Png": 0,
    "2019-02-07-07-55-59-667_POS1_I2_1469_2147.Png": 0,
    "2019-02-07-07-55-59-667_POS1_I2_1597_1251.Png": 0,
    "2019-02-07-07-55-59-667_POS1_I2_1597_1379.Png": 0,
    "2019-02-07-07-55-59-667_POS1_I2_1597_1507.Png": 0,
    "2019-02-07-07-55-59-667_POS1_I2_1597_1635.Png": 0,
    "2019-02-07-07-55-59-667_POS1_I2_1597_1763.Png": 0,
    "2019-02-07-07-55-59-667_POS1_I2_1597_1891.Png": 0,
    "2019-02-07-07-55-59-667_POS1_I2_1597_2019.Png": 0,
    "2019-02-07-07-55-59-667_POS1_I2_1597_2147.Png": 0,
    "2019-02-07-07-55-59-667_POS1_I2_1725_1251.Png": 0,
    "2019-02-07-07-55-59-667_POS1_I2_1725_1379.Png": 0,
    "2019-02-07-07-55-59-667_POS1_I2_1725_1507.Png": 0,
    "2019-02-07-07-55-59-667_POS1_I2_1725_1635.Png": 0,
    "2019-02-07-07-55-59-667_POS1_I2_1725_1763.Png": 0,
    "2019-02-07-07-55-59-667_POS1_I2_1725_1891.Png": 0,
    "2019-02-07-07-55-59-667_POS1_I2_1725_2019.Png": 0,
    "2019-02-07-07-55-59-667_POS1_I2_1853_1507.Png": 0,
    "2019-02-07-07-55-59-667_POS1_I2_1853_1635.Png": 0,
    "2019-02-07-07-55-59-667_POS1_I2_1853_1763.Png": 0,
    "2019-02-07-07-55-59-667_POS1_I2_1853_1891.Png": 0,
    "2019-02-07-07-55-59-667_POS1_I2_1981_1763.Png": 0,
    "2019-02-07-07-55-59-667_POS1_I2_317_1763.Png": 0,
    "2019-02-07-07-55-59-667_POS1_I2_317_1891.Png": 0,
    "2019-02-07-07-55-59-667_POS1_I2_317_2019.Png": 0,
    "2019-02-07-07-55-59-667_POS1_I2_445_1379.Png": 0,
    "2019-02-07-07-55-59-667_POS1_I2_445_1507.Png": 0,
    "2019-02-07-07-55-59-667_POS1_I2_445_1635.Png": 0,
    "2019-02-07-07-55-59-667_POS1_I2_445_1763.Png": 0,
    "2019-02-07-07-55-59-667_POS1_I2_445_1891.Png": 0,
    "2019-02-07-07-55-59-667_POS1_I2_573_1379.Png": 0,
    "2019-02-07-07-55-59-667_POS1_I2_573_1507.Png": 0,
    "2019-02-07-07-55-59-667_POS1_I2_573_1635.Png": 0,
    "2019-02-07-07-55-59-667_POS1_I2_573_1763.Png": 0,
    "2019-02-07-07-55-59-667_POS1_I2_573_1891.Png": 0,
    "2019-02-07-07-55-59-667_POS1_I2_573_2019.Png": 0,
    "2019-02-07-07-55-59-667_POS1_I2_701_1379.Png": 0,
    "2019-02-07-07-55-59-667_POS1_I2_701_1507.Png": 0,
    "2019-02-07-07-55-59-667_POS1_I2_701_1635.Png": 0,
    "2019-02-07-07-55-59-667_POS1_I2_701_2019.Png": 0,
    "2019-02-07-07-55-59-667_POS1_I2_701_2147.Png": 0,
    "2019-02-07-07-55-59-667_POS1_I2_701_2275.Png": 0,
    "2019-02-07-07-55-59-667_POS1_I2_701_2403.Png": 0,
    "2019-02-07-07-55-59-667_POS1_I2_829_1379.Png": 0,
    "2019-02-07-07-55-59-667_POS1_I2_829_1507.Png": 0,
    "2019-02-07-07-55-59-667_POS1_I2_829_1635.Png": 0,
    "2019-02-07-07-55-59-667_POS1_I2_829_1763.Png": 0,
    "2019-02-07-07-55-59-667_POS1_I2_829_1891.Png": 0,
    "2019-02-07-07-55-59-667_POS1_I2_829_2019.Png": 0,
    "2019-02-07-07-55-59-667_POS1_I2_829_2147.Png": 0,
    "2019-02-07-07-55-59-667_POS1_I2_829_2275.Png": 0,
    "2019-02-07-07-55-59-667_POS1_I2_829_2403.Png": 0,
    "2019-02-07-07-55-59-667_POS1_I2_957_1379.Png": 0,
    "2019-02-07-07-55-59-667_POS1_I2_957_1507.Png": 0,
    "2019-02-07-07-55-59-667_POS1_I2_957_1635.Png": 0,
    "2019-02-07-07-55-59-667_POS1_I2_957_1763.Png": 0,
    "2019-02-07-07-55-59-667_POS1_I2_957_1891.Png": 0,
    "2019-02-07-07-55-59-667_POS1_I2_957_2019.Png": 0,
    "2019-02-07-07-55-59-667_POS1_I2_957_2275.Png": 0,
    "2019-02-07-07-55-59-667_POS1_I2_957_2403.Png": 0,
    "2019-02-13-03-59-20-168_POS2_I2_1052_2112.Png": 1,
    "2019-02-13-03-59-20-168_POS2_I2_1052_2240.Png": 1,
    "2019-02-13-03-59-20-168_POS2_I2_1052_2368.Png": 1,
    "2019-02-13-03-59-20-168_POS2_I2_1052_2496.Png": 1,
    "2019-02-13-03-59-20-168_POS2_I2_1052_2624.Png": 1,
    "2019-02-13-03-59-20-168_POS2_I2_1180_1984.Png": 1,
    "2019-02-13-03-59-20-168_POS2_I2_1180_2112.Png": 1,
    "2019-02-13-03-59-20-168_POS2_I2_1180_2240.Png": 1,
    "2019-02-13-03-59-20-168_POS2_I2_1180_2368.Png": 1,
    "2019-02-13-03-59-20-168_POS2_I2_1180_2496.Png": 1,
    "2019-02-13-03-59-20-168_POS2_I2_1180_2624.Png": 1,
    "2019-02-13-03-59-20-168_POS2_I2_1308_1984.Png": 1,
    "2019-02-13-03-59-20-168_POS2_I2_1308_2112.Png": 1,
    "2019-02-13-03-59-20-168_POS2_I2_1308_2240.Png": 1,
    "2019-02-13-03-59-20-168_POS2_I2_1308_2368.Png": 1,
    "2019-02-13-03-59-20-168_POS2_I2_1308_2496.Png": 1,
    "2019-02-13-03-59-20-168_POS2_I2_1308_2624.Png": 1,
    "2019-02-13-03-59-20-168_POS2_I2_1436_1984.Png": 0,
    "2019-02-13-03-59-20-168_POS2_I2_1436_2112.Png": 0,
    "2019-02-13-03-59-20-168_POS2_I2_1436_2240.Png": 0,
    "2019-02-13-03-59-20-168_POS2_I2_1436_2368.Png": 0,
    "2019-02-13-03-59-20-168_POS2_I2_1436_2496.Png": 0,
    "2019-02-13-03-59-20-168_POS2_I2_1436_2624.Png": 0,
    "2019-02-13-03-59-20-168_POS2_I2_1564_1856.Png": 0,
    "2019-02-13-03-59-20-168_POS2_I2_1564_1984.Png": 0,
    "2019-02-13-03-59-20-168_POS2_I2_1564_2112.Png": 0,
    "2019-02-13-03-59-20-168_POS2_I2_1564_2240.Png": 0,
    "2019-02-13-03-59-20-168_POS2_I2_1564_2368.Png": 0,
    "2019-02-13-03-59-20-168_POS2_I2_1564_2496.Png": 0,
    "2019-02-13-03-59-20-168_POS2_I2_1564_2624.Png": 0,
    "2019-02-13-03-59-20-168_POS2_I2_1692_1856.Png": 0,
    "2019-02-13-03-59-20-168_POS2_I2_1692_1984.Png": 0,
    "2019-02-13-03-59-20-168_POS2_I2_1692_2112.Png": 0,
    "2019-02-13-03-59-20-168_POS2_I2_1692_2240.Png": 0,
    "2019-02-13-03-59-20-168_POS2_I2_1692_2368.Png": 0,
    "2019-02-13-03-59-20-168_POS2_I2_1692_2496.Png": 0,
    "2019-02-13-03-59-20-168_POS2_I2_1692_2624.Png": 0,
    "2019-02-13-03-59-20-168_POS2_I2_1820_1984.Png": 0,
    "2019-02-13-03-59-20-168_POS2_I2_1820_2112.Png": 0,
    "2019-02-13-03-59-20-168_POS2_I2_1820_2240.Png": 0,
    "2019-02-13-03-59-20-168_POS2_I2_1820_2368.Png": 0,
    "2019-02-13-03-59-20-168_POS2_I2_1820_2496.Png": 0,
    "2019-02-13-03-59-20-168_POS2_I2_1820_2624.Png": 0,
    "2019-02-13-03-59-20-168_POS2_I2_1948_2240.Png": 0,
    "2019-02-13-03-59-20-168_POS2_I2_1948_2368.Png": 0,
    "2019-02-13-03-59-20-168_POS2_I2_1948_2496.Png": 0,
    "2019-02-13-03-59-20-168_POS2_I2_1948_2624.Png": 0,
    "2019-02-13-03-59-20-168_POS2_I2_2076_2368.Png": 0,
    "2019-02-13-03-59-20-168_POS2_I2_2076_2496.Png": 0,
    "2019-02-13-03-59-20-168_POS2_I2_2076_2624.Png": 0,
    "2019-02-13-03-59-20-168_POS2_I2_284_2624.Png": 0,
    "2019-02-13-03-59-20-168_POS2_I2_412_2112.Png": 1,
    "2019-02-13-03-59-20-168_POS2_I2_412_2240.Png": 1,
    "2019-02-13-03-59-20-168_POS2_I2_412_2368.Png": 1,
    "2019-02-13-03-59-20-168_POS2_I2_412_2496.Png": 1,
    "2019-02-13-03-59-20-168_POS2_I2_412_2624.Png": 1,
    "2019-02-13-03-59-20-168_POS2_I2_540_2112.Png": 1,
    "2019-02-13-03-59-20-168_POS2_I2_540_2240.Png": 1,
    "2019-02-13-03-59-20-168_POS2_I2_540_2368.Png": 1,
    "2019-02-13-03-59-20-168_POS2_I2_540_2496.Png": 1,
    "2019-02-13-03-59-20-168_POS2_I2_540_2624.Png": 1,
    "2019-02-13-03-59-20-168_POS2_I2_668_2112.Png": 1,
    "2019-02-13-03-59-20-168_POS2_I2_668_2240.Png": 1,
    "2019-02-13-03-59-20-168_POS2_I2_668_2368.Png": 1,
    "2019-02-13-03-59-20-168_POS2_I2_668_2496.Png": 1,
    "2019-02-13-03-59-20-168_POS2_I2_668_2624.Png": 1,
    "2019-02-13-03-59-20-168_POS2_I2_796_2112.Png": 1,
    "2019-02-13-03-59-20-168_POS2_I2_796_2240.Png": 1,
    "2019-02-13-03-59-20-168_POS2_I2_796_2368.Png": 1,
    "2019-02-13-03-59-20-168_POS2_I2_796_2496.Png": 1,
    "2019-02-13-03-59-20-168_POS2_I2_796_2624.Png": 1,
    "2019-02-13-03-59-20-168_POS2_I2_924_2112.Png": 1,
    "2019-02-13-03-59-20-168_POS2_I2_924_2240.Png": 1,
    "2019-02-13-03-59-20-168_POS2_I2_924_2368.Png": 1,
    "2019-02-13-03-59-20-168_POS2_I2_924_2496.Png": 1,
    "2019-02-13-03-59-20-168_POS2_I2_924_2624.Png": 1,
    "2019-02-16-05-19-26-841_POS2_I1_1065_1728.Png": 0,
    "2019-02-16-05-19-26-841_POS2_I1_1065_1856.Png": 0,
    "2019-02-16-05-19-26-841_POS2_I1_1065_1984.Png": 1,
    "2019-02-16-05-19-26-841_POS2_I1_1065_2112.Png": 1,
    "2019-02-16-05-19-26-841_POS2_I1_1065_2240.Png": 0,
    "2019-02-16-05-19-26-841_POS2_I1_1065_2368.Png": 1,
    "2019-02-16-05-19-26-841_POS2_I1_1065_2496.Png": 1,
    "2019-02-16-05-19-26-841_POS2_I1_1065_2624.Png": 1,
    "2019-02-16-05-19-26-841_POS2_I1_1193_1728.Png": 1,
    "2019-02-16-05-19-26-841_POS2_I1_1193_1856.Png": 0,
    "2019-02-16-05-19-26-841_POS2_I1_1193_1984.Png": 1,
    "2019-02-16-05-19-26-841_POS2_I1_1193_2112.Png": 0,
    "2019-02-16-05-19-26-841_POS2_I1_1193_2240.Png": 1,
    "2019-02-16-05-19-26-841_POS2_I1_1193_2368.Png": 1,
    "2019-02-16-05-19-26-841_POS2_I1_1193_2496.Png": 1,
    "2019-02-16-05-19-26-841_POS2_I1_1193_2624.Png": 1,
    "2019-02-16-05-19-26-841_POS2_I1_1321_1728.Png": 1,
    "2019-02-16-05-19-26-841_POS2_I1_1321_1856.Png": 0,
    "2019-02-16-05-19-26-841_POS2_I1_1321_1984.Png": 0,
    "2019-02-16-05-19-26-841_POS2_I1_1321_2112.Png": 0,
    "2019-02-16-05-19-26-841_POS2_I1_1321_2240.Png": 1,
    "2019-02-16-05-19-26-841_POS2_I1_1321_2368.Png": 1,
    "2019-02-16-05-19-26-841_POS2_I1_1321_2496.Png": 1,
    "2019-02-16-05-19-26-841_POS2_I1_1321_2624.Png": 1,
    "2019-02-16-05-19-26-841_POS2_I1_1449_1728.Png": 0,
    "2019-02-16-05-19-26-841_POS2_I1_1449_1984.Png": 1,
    "2019-02-16-05-19-26-841_POS2_I1_1449_2112.Png": 0,
    "2019-02-16-05-19-26-841_POS2_I1_1449_2240.Png": 1,
    "2019-02-16-05-19-26-841_POS2_I1_1449_2368.Png": 1,
    "2019-02-16-05-19-26-841_POS2_I1_1449_2496.Png": 1,
    "2019-02-16-05-19-26-841_POS2_I1_1449_2624.Png": 0,
    "2019-02-16-05-19-26-841_POS2_I1_1577_1600.Png": 0,
    "2019-02-16-05-19-26-841_POS2_I1_1577_1728.Png": 0,
    "2019-02-16-05-19-26-841_POS2_I1_1577_1856.Png": 0,
    "2019-02-16-05-19-26-841_POS2_I1_1577_1984.Png": 0,
    "2019-02-16-05-19-26-841_POS2_I1_1577_2112.Png": 1,
    "2019-02-16-05-19-26-841_POS2_I1_1577_2240.Png": 1,
    "2019-02-16-05-19-26-841_POS2_I1_1577_2368.Png": 1,
    "2019-02-16-05-19-26-841_POS2_I1_1577_2496.Png": 1,
    "2019-02-16-05-19-26-841_POS2_I1_1577_2624.Png": 1,
    "2019-02-16-05-19-26-841_POS2_I1_169_2496.Png": 1,
    "2019-02-16-05-19-26-841_POS2_I1_169_2624.Png": 1,
    "2019-02-16-05-19-26-841_POS2_I1_1705_1984.Png": 0,
    "2019-02-16-05-19-26-841_POS2_I1_1705_2112.Png": 0,
    "2019-02-16-05-19-26-841_POS2_I1_1705_2240.Png": 0,
    "2019-02-16-05-19-26-841_POS2_I1_1705_2368.Png": 1,
    "2019-02-16-05-19-26-841_POS2_I1_1705_2496.Png": 1,
    "2019-02-16-05-19-26-841_POS2_I1_1705_2624.Png": 0,
    "2019-02-16-05-19-26-841_POS2_I1_1833_2368.Png": 1,
    "2019-02-16-05-19-26-841_POS2_I1_297_1728.Png": 1,
    "2019-02-16-05-19-26-841_POS2_I1_297_1856.Png": 1,
    "2019-02-16-05-19-26-841_POS2_I1_297_1984.Png": 1,
    "2019-02-16-05-19-26-841_POS2_I1_297_2368.Png": 1,
    "2019-02-16-05-19-26-841_POS2_I1_297_2496.Png": 1,
    "2019-02-16-05-19-26-841_POS2_I1_297_2624.Png": 1,
    "2019-02-16-05-19-26-841_POS2_I1_425_1728.Png": 1,
    "2019-02-16-05-19-26-841_POS2_I1_425_1856.Png": 1,
    "2019-02-16-05-19-26-841_POS2_I1_425_1984.Png": 1,
    "2019-02-16-05-19-26-841_POS2_I1_425_2112.Png": 1,
    "2019-02-16-05-19-26-841_POS2_I1_425_2240.Png": 1,
    "2019-02-16-05-19-26-841_POS2_I1_425_2368.Png": 1,
    "2019-02-16-05-19-26-841_POS2_I1_425_2496.Png": 1,
    "2019-02-16-05-19-26-841_POS2_I1_425_2624.Png": 1,
    "2019-02-16-05-19-26-841_POS2_I1_553_1856.Png": 1,
    "2019-02-16-05-19-26-841_POS2_I1_553_1984.Png": 1,
    "2019-02-16-05-19-26-841_POS2_I1_553_2112.Png": 1,
    "2019-02-16-05-19-26-841_POS2_I1_553_2240.Png": 1,
    "2019-02-16-05-19-26-841_POS2_I1_553_2368.Png": 1,
    "2019-02-16-05-19-26-841_POS2_I1_553_2496.Png": 1,
    "2019-02-16-05-19-26-841_POS2_I1_553_2624.Png": 1,
    "2019-02-16-05-19-26-841_POS2_I1_681_1728.Png": 1,
    "2019-02-16-05-19-26-841_POS2_I1_681_1856.Png": 1,
    "2019-02-16-05-19-26-841_POS2_I1_681_1984.Png": 1,
    "2019-02-16-05-19-26-841_POS2_I1_681_2112.Png": 1,
    "2019-02-16-05-19-26-841_POS2_I1_681_2240.Png": 1,
    "2019-02-16-05-19-26-841_POS2_I1_681_2368.Png": 1,
    "2019-02-16-05-19-26-841_POS2_I1_681_2496.Png": 1,
    "2019-02-16-05-19-26-841_POS2_I1_681_2624.Png": 1,
    "2019-02-16-05-19-26-841_POS2_I1_809_1728.Png": 1,
    "2019-02-16-05-19-26-841_POS2_I1_809_1856.Png": 1,
    "2019-02-16-05-19-26-841_POS2_I1_809_1984.Png": 1,
    "2019-02-16-05-19-26-841_POS2_I1_809_2112.Png": 1,
    "2019-02-16-05-19-26-841_POS2_I1_809_2240.Png": 1,
    "2019-02-16-05-19-26-841_POS2_I1_809_2368.Png": 1,
    "2019-02-16-05-19-26-841_POS2_I1_809_2496.Png": 1,
    "2019-02-16-05-19-26-841_POS2_I1_809_2624.Png": 1,
    "2019-02-16-05-19-26-841_POS2_I1_937_1856.Png": 1,
    "2019-02-16-05-19-26-841_POS2_I1_937_1984.Png": 1,
    "2019-02-16-05-19-26-841_POS2_I1_937_2112.Png": 1,
    "2019-02-16-05-19-26-841_POS2_I1_937_2240.Png": 1,
    "2019-02-16-05-19-26-841_POS2_I1_937_2368.Png": 1,
    "2019-02-16-05-19-26-841_POS2_I1_937_2496.Png": 1,
    "2019-02-16-05-19-26-841_POS2_I1_937_2624.Png": 1,
    "2019-02-25-06-31-33-764_POS1_I1_1125_1155.Png": 0,
    "2019-02-25-06-31-33-764_POS1_I1_1125_1283.Png": 0,
    "2019-02-25-06-31-33-764_POS1_I1_1125_1411.Png": 0,
    "2019-02-25-06-31-33-764_POS1_I1_1125_1539.Png": 0,
    "2019-02-25-06-31-33-764_POS1_I1_1125_1667.Png": 0,
    "2019-02-25-06-31-33-764_POS1_I1_1125_1795.Png": 0,
    "2019-02-25-06-31-33-764_POS1_I1_1125_1923.Png": 0,
    "2019-02-25-06-31-33-764_POS1_I1_1125_2051.Png": 0,
    "2019-02-25-06-31-33-764_POS1_I1_1253_1155.Png": 0,
    "2019-02-25-06-31-33-764_POS1_I1_1253_1283.Png": 0,
    "2019-02-25-06-31-33-764_POS1_I1_1253_1411.Png": 0,
    "2019-02-25-06-31-33-764_POS1_I1_1253_1539.Png": 0,
    "2019-02-25-06-31-33-764_POS1_I1_1253_1667.Png": 0,
    "2019-02-25-06-31-33-764_POS1_I1_1253_1795.Png": 0,
    "2019-02-25-06-31-33-764_POS1_I1_1253_1923.Png": 0,
    "2019-02-25-06-31-33-764_POS1_I1_1253_2051.Png": 0,
    "2019-02-25-06-31-33-764_POS1_I1_1381_1155.Png": 0,
    "2019-02-25-06-31-33-764_POS1_I1_1381_1283.Png": 0,
    "2019-02-25-06-31-33-764_POS1_I1_1381_1411.Png": 0,
    "2019-02-25-06-31-33-764_POS1_I1_1381_1539.Png": 0,
    "2019-02-25-06-31-33-764_POS1_I1_1381_1667.Png": 0,
    "2019-02-25-06-31-33-764_POS1_I1_1381_1795.Png": 0,
    "2019-02-25-06-31-33-764_POS1_I1_1381_2051.Png": 0,
    "2019-02-25-06-31-33-764_POS1_I1_1509_1027.Png": 0,
    "2019-02-25-06-31-33-764_POS1_I1_1509_1155.Png": 0,
    "2019-02-25-06-31-33-764_POS1_I1_1509_1283.Png": 0,
    "2019-02-25-06-31-33-764_POS1_I1_1509_1411.Png": 0,
    "2019-02-25-06-31-33-764_POS1_I1_1509_1539.Png": 0,
    "2019-02-25-06-31-33-764_POS1_I1_1509_1667.Png": 0,
    "2019-02-25-06-31-33-764_POS1_I1_1509_1795.Png": 0,
    "2019-02-25-06-31-33-764_POS1_I1_1637_1027.Png": 0,
    "2019-02-25-06-31-33-764_POS1_I1_1637_1155.Png": 0,
    "2019-02-25-06-31-33-764_POS1_I1_1637_1283.Png": 0,
    "2019-02-25-06-31-33-764_POS1_I1_1637_1411.Png": 0,
    "2019-02-25-06-31-33-764_POS1_I1_1637_1539.Png": 0,
    "2019-02-25-06-31-33-764_POS1_I1_1637_1667.Png": 0,
    "2019-02-25-06-31-33-764_POS1_I1_1637_1795.Png": 0,
    "2019-02-25-06-31-33-764_POS1_I1_1765_1539.Png": 0,
    "2019-02-25-06-31-33-764_POS1_I1_1765_1795.Png": 0,
    "2019-02-25-06-31-33-764_POS1_I1_229_1667.Png": 0,
    "2019-02-25-06-31-33-764_POS1_I1_229_1795.Png": 0,
    "2019-02-25-06-31-33-764_POS1_I1_229_1923.Png": 0,
    "2019-02-25-06-31-33-764_POS1_I1_357_1155.Png": 0,
    "2019-02-25-06-31-33-764_POS1_I1_357_1283.Png": 0,
    "2019-02-25-06-31-33-764_POS1_I1_357_1411.Png": 0,
    "2019-02-25-06-31-33-764_POS1_I1_357_1667.Png": 0,
    "2019-02-25-06-31-33-764_POS1_I1_357_1795.Png": 0,
    "2019-02-25-06-31-33-764_POS1_I1_357_1923.Png": 0,
    "2019-02-25-06-31-33-764_POS1_I1_485_1155.Png": 0,
    "2019-02-25-06-31-33-764_POS1_I1_485_1283.Png": 0,
    "2019-02-25-06-31-33-764_POS1_I1_485_1411.Png": 0,
    "2019-02-25-06-31-33-764_POS1_I1_485_1539.Png": 0,
    "2019-02-25-06-31-33-764_POS1_I1_485_1667.Png": 0,
    "2019-02-25-06-31-33-764_POS1_I1_485_1795.Png": 0,
    "2019-02-25-06-31-33-764_POS1_I1_485_1923.Png": 0,
    "2019-02-25-06-31-33-764_POS1_I1_485_2051.Png": 0,
    "2019-02-25-06-31-33-764_POS1_I1_613_1155.Png": 0,
    "2019-02-25-06-31-33-764_POS1_I1_613_1283.Png": 0,
    "2019-02-25-06-31-33-764_POS1_I1_613_1411.Png": 0,
    "2019-02-25-06-31-33-764_POS1_I1_613_1539.Png": 0,
    "2019-02-25-06-31-33-764_POS1_I1_613_1667.Png": 0,
    "2019-02-25-06-31-33-764_POS1_I1_613_1795.Png": 0,
    "2019-02-25-06-31-33-764_POS1_I1_613_1923.Png": 0,
    "2019-02-25-06-31-33-764_POS1_I1_613_2051.Png": 0,
    "2019-02-25-06-31-33-764_POS1_I1_613_2179.Png": 0,
    "2019-02-25-06-31-33-764_POS1_I1_613_2307.Png": 0,
    "2019-02-25-06-31-33-764_POS1_I1_741_1155.Png": 0,
    "2019-02-25-06-31-33-764_POS1_I1_741_1283.Png": 0,
    "2019-02-25-06-31-33-764_POS1_I1_741_1411.Png": 0,
    "2019-02-25-06-31-33-764_POS1_I1_741_1539.Png": 0,
    "2019-02-25-06-31-33-764_POS1_I1_741_1667.Png": 0,
    "2019-02-25-06-31-33-764_POS1_I1_741_1795.Png": 0,
    "2019-02-25-06-31-33-764_POS1_I1_741_1923.Png": 0,
    "2019-02-25-06-31-33-764_POS1_I1_741_2051.Png": 0,
    "2019-02-25-06-31-33-764_POS1_I1_741_2179.Png": 0,
    "2019-02-25-06-31-33-764_POS1_I1_741_2307.Png": 0,
    "2019-02-25-06-31-33-764_POS1_I1_869_1155.Png": 0,
    "2019-02-25-06-31-33-764_POS1_I1_869_1283.Png": 0,
    "2019-02-25-06-31-33-764_POS1_I1_869_1411.Png": 0,
    "2019-02-25-06-31-33-764_POS1_I1_869_1539.Png": 0,
    "2019-02-25-06-31-33-764_POS1_I1_869_1667.Png": 0,
    "2019-02-25-06-31-33-764_POS1_I1_869_1795.Png": 0,
    "2019-02-25-06-31-33-764_POS1_I1_869_1923.Png": 0,
    "2019-02-25-06-31-33-764_POS1_I1_869_2051.Png": 0,
    "2019-02-25-06-31-33-764_POS1_I1_869_2179.Png": 0,
    "2019-02-25-06-31-33-764_POS1_I1_869_2307.Png": 0,
    "2019-02-25-06-31-33-764_POS1_I1_997_1155.Png": 0,
    "2019-02-25-06-31-33-764_POS1_I1_997_1283.Png": 0,
    "2019-02-25-06-31-33-764_POS1_I1_997_1411.Png": 0,
    "2019-02-25-06-31-33-764_POS1_I1_997_1539.Png": 0,
    "2019-02-25-06-31-33-764_POS1_I1_997_1667.Png": 0,
    "2019-02-25-06-31-33-764_POS1_I1_997_1795.Png": 0,
    "2019-02-25-06-31-33-764_POS1_I1_997_1923.Png": 0,
    "2019-02-25-06-31-33-764_POS1_I1_997_2051.Png": 0,
    "2019-03-01-06-05-04-070_POS1_I2_1097_1415.Png": 0,
    "2019-03-01-06-05-04-070_POS1_I2_1097_1543.Png": 0,
    "2019-03-01-06-05-04-070_POS1_I2_1097_1671.Png": 0,
    "2019-03-01-06-05-04-070_POS1_I2_1097_1799.Png": 0,
    "2019-03-01-06-05-04-070_POS1_I2_1097_2055.Png": 0,
    "2019-03-01-06-05-04-070_POS1_I2_1097_2183.Png": 0,
    "2019-03-01-06-05-04-070_POS1_I2_1097_2311.Png": 0,
    "2019-03-01-06-05-04-070_POS1_I2_1097_2439.Png": 0,
    "2019-03-01-06-05-04-070_POS1_I2_1225_1415.Png": 0,
    "2019-03-01-06-05-04-070_POS1_I2_1225_1543.Png": 0,
    "2019-03-01-06-05-04-070_POS1_I2_1225_1671.Png": 0,
    "2019-03-01-06-05-04-070_POS1_I2_1225_1799.Png": 0,
    "2019-03-01-06-05-04-070_POS1_I2_1225_1927.Png": 0,
    "2019-03-01-06-05-04-070_POS1_I2_1225_2055.Png": 0,
    "2019-03-01-06-05-04-070_POS1_I2_1225_2183.Png": 0,
    "2019-03-01-06-05-04-070_POS1_I2_1225_2311.Png": 0,
    "2019-03-01-06-05-04-070_POS1_I2_1225_2439.Png": 0,
    "2019-03-01-06-05-04-070_POS1_I2_1353_1287.Png": 0,
    "2019-03-01-06-05-04-070_POS1_I2_1353_1415.Png": 0,
    "2019-03-01-06-05-04-070_POS1_I2_1353_1543.Png": 0,
    "2019-03-01-06-05-04-070_POS1_I2_1353_1671.Png": 0,
    "2019-03-01-06-05-04-070_POS1_I2_1353_1799.Png": 0,
    "2019-03-01-06-05-04-070_POS1_I2_1353_1927.Png": 0,
    "2019-03-01-06-05-04-070_POS1_I2_1353_2055.Png": 0,
    "2019-03-01-06-05-04-070_POS1_I2_1353_2183.Png": 0,
    "2019-03-01-06-05-04-070_POS1_I2_1353_2311.Png": 0,
    "2019-03-01-06-05-04-070_POS1_I2_1481_1287.Png": 0,
    "2019-03-01-06-05-04-070_POS1_I2_1481_1415.Png": 0,
    "2019-03-01-06-05-04-070_POS1_I2_1481_1543.Png": 0,
    "2019-03-01-06-05-04-070_POS1_I2_1481_1671.Png": 0,
    "2019-03-01-06-05-04-070_POS1_I2_1481_1799.Png": 0,
    "2019-03-01-06-05-04-070_POS1_I2_1481_1927.Png": 0,
    "2019-03-01-06-05-04-070_POS1_I2_1481_2055.Png": 0,
    "2019-03-01-06-05-04-070_POS1_I2_1481_2183.Png": 0,
    "2019-03-01-06-05-04-070_POS1_I2_1609_1287.Png": 0,
    "2019-03-01-06-05-04-070_POS1_I2_1609_1415.Png": 0,
    "2019-03-01-06-05-04-070_POS1_I2_1609_1543.Png": 0,
    "2019-03-01-06-05-04-070_POS1_I2_1609_1671.Png": 0,
    "2019-03-01-06-05-04-070_POS1_I2_1609_1799.Png": 0,
    "2019-03-01-06-05-04-070_POS1_I2_1609_1927.Png": 0,
    "2019-03-01-06-05-04-070_POS1_I2_1609_2055.Png": 0,
    "2019-03-01-06-05-04-070_POS1_I2_1609_2183.Png": 0,
    "2019-03-01-06-05-04-070_POS1_I2_1737_1287.Png": 0,
    "2019-03-01-06-05-04-070_POS1_I2_1737_1415.Png": 0,
    "2019-03-01-06-05-04-070_POS1_I2_1737_1543.Png": 0,
    "2019-03-01-06-05-04-070_POS1_I2_1737_1671.Png": 0,
    "2019-03-01-06-05-04-070_POS1_I2_1737_1799.Png": 0,
    "2019-03-01-06-05-04-070_POS1_I2_1737_1927.Png": 0,
    "2019-03-01-06-05-04-070_POS1_I2_1737_2055.Png": 0,
    "2019-03-01-06-05-04-070_POS1_I2_1865_1543.Png": 0,
    "2019-03-01-06-05-04-070_POS1_I2_1865_1671.Png": 0,
    "2019-03-01-06-05-04-070_POS1_I2_1865_1799.Png": 0,
    "2019-03-01-06-05-04-070_POS1_I2_1865_1927.Png": 0,
    "2019-03-01-06-05-04-070_POS1_I2_1865_2055.Png": 0,
    "2019-03-01-06-05-04-070_POS1_I2_1993_1799.Png": 0,
    "2019-03-01-06-05-04-070_POS1_I2_329_1799.Png": 0,
    "2019-03-01-06-05-04-070_POS1_I2_329_1927.Png": 0,
    "2019-03-01-06-05-04-070_POS1_I2_329_2055.Png": 0,
    "2019-03-01-06-05-04-070_POS1_I2_457_1415.Png": 0,
    "2019-03-01-06-05-04-070_POS1_I2_457_1543.Png": 0,
    "2019-03-01-06-05-04-070_POS1_I2_457_1671.Png": 0,
    "2019-03-01-06-05-04-070_POS1_I2_457_1799.Png": 0,
    "2019-03-01-06-05-04-070_POS1_I2_457_1927.Png": 0,
    "2019-03-01-06-05-04-070_POS1_I2_457_2055.Png": 0,
    "2019-03-01-06-05-04-070_POS1_I2_585_1415.Png": 0,
    "2019-03-01-06-05-04-070_POS1_I2_585_1543.Png": 0,
    "2019-03-01-06-05-04-070_POS1_I2_585_1671.Png": 0,
    "2019-03-01-06-05-04-070_POS1_I2_585_1799.Png": 0,
    "2019-03-01-06-05-04-070_POS1_I2_585_1927.Png": 0,
    "2019-03-01-06-05-04-070_POS1_I2_585_2055.Png": 0,
    "2019-03-01-06-05-04-070_POS1_I2_585_2183.Png": 0,
    "2019-03-01-06-05-04-070_POS1_I2_713_1415.Png": 0,
    "2019-03-01-06-05-04-070_POS1_I2_713_1543.Png": 0,
    "2019-03-01-06-05-04-070_POS1_I2_713_1671.Png": 0,
    "2019-03-01-06-05-04-070_POS1_I2_713_2055.Png": 0,
    "2019-03-01-06-05-04-070_POS1_I2_713_2183.Png": 0,
    "2019-03-01-06-05-04-070_POS1_I2_713_2311.Png": 0,
    "2019-03-01-06-05-04-070_POS1_I2_713_2439.Png": 0,
    "2019-03-01-06-05-04-070_POS1_I2_841_1415.Png": 0,
    "2019-03-01-06-05-04-070_POS1_I2_841_1543.Png": 0,
    "2019-03-01-06-05-04-070_POS1_I2_841_1671.Png": 0,
    "2019-03-01-06-05-04-070_POS1_I2_841_1799.Png": 0,
    "2019-03-01-06-05-04-070_POS1_I2_841_1927.Png": 0,
    "2019-03-01-06-05-04-070_POS1_I2_841_2055.Png": 0,
    "2019-03-01-06-05-04-070_POS1_I2_841_2183.Png": 0,
    "2019-03-01-06-05-04-070_POS1_I2_841_2311.Png": 0,
    "2019-03-01-06-05-04-070_POS1_I2_841_2439.Png": 0,
    "2019-03-01-06-05-04-070_POS1_I2_969_1415.Png": 0,
    "2019-03-01-06-05-04-070_POS1_I2_969_1543.Png": 0,
    "2019-03-01-06-05-04-070_POS1_I2_969_1671.Png": 0,
    "2019-03-01-06-05-04-070_POS1_I2_969_1799.Png": 0,
    "2019-03-01-06-05-04-070_POS1_I2_969_1927.Png": 0,
    "2019-03-01-06-05-04-070_POS1_I2_969_2055.Png": 0,
    "2019-03-01-06-05-04-070_POS1_I2_969_2183.Png": 0,
    "2019-03-01-06-05-04-070_POS1_I2_969_2311.Png": 0,
    "2019-03-01-06-05-04-070_POS1_I2_969_2439.Png": 0,
    "2019-03-15-08-55-52-485_POS0_I2_1119_1119.Png": 0,
    "2019-03-15-08-55-52-485_POS0_I2_1119_1247.Png": 0,
    "2019-03-15-08-55-52-485_POS0_I2_1119_1375.Png": 0,
    "2019-03-15-08-55-52-485_POS0_I2_1119_1503.Png": 0,
    "2019-03-15-08-55-52-485_POS0_I2_1119_607.Png": 0,
    "2019-03-15-08-55-52-485_POS0_I2_1119_735.Png": 0,
    "2019-03-15-08-55-52-485_POS0_I2_1119_863.Png": 0,
    "2019-03-15-08-55-52-485_POS0_I2_1119_991.Png": 0,
    "2019-03-15-08-55-52-485_POS0_I2_1247_1119.Png": 0,
    "2019-03-15-08-55-52-485_POS0_I2_1247_1247.Png": 0,
    "2019-03-15-08-55-52-485_POS0_I2_1247_1375.Png": 0,
    "2019-03-15-08-55-52-485_POS0_I2_1247_607.Png": 0,
    "2019-03-15-08-55-52-485_POS0_I2_1247_735.Png": 0,
    "2019-03-15-08-55-52-485_POS0_I2_1247_991.Png": 0,
    "2019-03-15-08-55-52-485_POS0_I2_1375_1119.Png": 0,
    "2019-03-15-08-55-52-485_POS0_I2_1375_1247.Png": 0,
    "2019-03-15-08-55-52-485_POS0_I2_1375_1375.Png": 0,
    "2019-03-15-08-55-52-485_POS0_I2_1375_479.Png": 0,
    "2019-03-15-08-55-52-485_POS0_I2_1375_607.Png": 0,
    "2019-03-15-08-55-52-485_POS0_I2_1375_735.Png": 0,
    "2019-03-15-08-55-52-485_POS0_I2_1375_863.Png": 0,
    "2019-03-15-08-55-52-485_POS0_I2_1375_991.Png": 0,
    "2019-03-15-08-55-52-485_POS0_I2_1503_1119.Png": 0,
    "2019-03-15-08-55-52-485_POS0_I2_1503_1247.Png": 0,
    "2019-03-15-08-55-52-485_POS0_I2_1503_607.Png": 0,
    "2019-03-15-08-55-52-485_POS0_I2_1503_735.Png": 0,
    "2019-03-15-08-55-52-485_POS0_I2_1503_863.Png": 0,
    "2019-03-15-08-55-52-485_POS0_I2_1503_991.Png": 0,
    "2019-03-15-08-55-52-485_POS0_I2_1631_1119.Png": 0,
    "2019-03-15-08-55-52-485_POS0_I2_1631_1247.Png": 0,
    "2019-03-15-08-55-52-485_POS0_I2_1631_479.Png": 0,
    "2019-03-15-08-55-52-485_POS0_I2_1631_607.Png": 0,
    "2019-03-15-08-55-52-485_POS0_I2_1631_735.Png": 0,
    "2019-03-15-08-55-52-485_POS0_I2_1631_863.Png": 0,
    "2019-03-15-08-55-52-485_POS0_I2_1631_991.Png": 0,
    "2019-03-15-08-55-52-485_POS0_I2_1759_1119.Png": 0,
    "2019-03-15-08-55-52-485_POS0_I2_1759_1247.Png": 0,
    "2019-03-15-08-55-52-485_POS0_I2_1759_479.Png": 0,
    "2019-03-15-08-55-52-485_POS0_I2_1759_735.Png": 0,
    "2019-03-15-08-55-52-485_POS0_I2_1759_863.Png": 0,
    "2019-03-15-08-55-52-485_POS0_I2_1759_991.Png": 0,
    "2019-03-15-08-55-52-485_POS0_I2_1887_1119.Png": 0,
    "2019-03-15-08-55-52-485_POS0_I2_351_1119.Png": 0,
    "2019-03-15-08-55-52-485_POS0_I2_351_607.Png": 0,
    "2019-03-15-08-55-52-485_POS0_I2_351_863.Png": 0,
    "2019-03-15-08-55-52-485_POS0_I2_351_991.Png": 0,
    "2019-03-15-08-55-52-485_POS0_I2_479_1119.Png": 0,
    "2019-03-15-08-55-52-485_POS0_I2_479_479.Png": 0,
    "2019-03-15-08-55-52-485_POS0_I2_479_607.Png": 0,
    "2019-03-15-08-55-52-485_POS0_I2_479_735.Png": 0,
    "2019-03-15-08-55-52-485_POS0_I2_479_863.Png": 0,
    "2019-03-15-08-55-52-485_POS0_I2_479_991.Png": 0,
    "2019-03-15-08-55-52-485_POS0_I2_607_1119.Png": 0,
    "2019-03-15-08-55-52-485_POS0_I2_607_1247.Png": 0,
    "2019-03-15-08-55-52-485_POS0_I2_607_1375.Png": 0,
    "2019-03-15-08-55-52-485_POS0_I2_607_479.Png": 0,
    "2019-03-15-08-55-52-485_POS0_I2_607_607.Png": 0,
    "2019-03-15-08-55-52-485_POS0_I2_607_735.Png": 0,
    "2019-03-15-08-55-52-485_POS0_I2_607_863.Png": 0,
    "2019-03-15-08-55-52-485_POS0_I2_607_991.Png": 0,
    "2019-03-15-08-55-52-485_POS0_I2_735_1119.Png": 0,
    "2019-03-15-08-55-52-485_POS0_I2_735_1247.Png": 0,
    "2019-03-15-08-55-52-485_POS0_I2_735_1375.Png": 0,
    "2019-03-15-08-55-52-485_POS0_I2_735_1503.Png": 0,
    "2019-03-15-08-55-52-485_POS0_I2_735_607.Png": 0,
    "2019-03-15-08-55-52-485_POS0_I2_735_735.Png": 0,
    "2019-03-15-08-55-52-485_POS0_I2_735_863.Png": 0,
    "2019-03-15-08-55-52-485_POS0_I2_735_991.Png": 0,
    "2019-03-15-08-55-52-485_POS0_I2_863_1119.Png": 0,
    "2019-03-15-08-55-52-485_POS0_I2_863_1247.Png": 0,
    "2019-03-15-08-55-52-485_POS0_I2_863_1375.Png": 0,
    "2019-03-15-08-55-52-485_POS0_I2_863_1503.Png": 0,
    "2019-03-15-08-55-52-485_POS0_I2_863_607.Png": 0,
    "2019-03-15-08-55-52-485_POS0_I2_863_735.Png": 0,
    "2019-03-15-08-55-52-485_POS0_I2_863_863.Png": 0,
    "2019-03-15-08-55-52-485_POS0_I2_863_991.Png": 0,
    "2019-03-15-08-55-52-485_POS0_I2_991_1119.Png": 0,
    "2019-03-15-08-55-52-485_POS0_I2_991_1247.Png": 0,
    "2019-03-15-08-55-52-485_POS0_I2_991_1375.Png": 0,
    "2019-03-15-08-55-52-485_POS0_I2_991_1503.Png": 0,
    "2019-03-15-08-55-52-485_POS0_I2_991_607.Png": 0,
    "2019-03-15-08-55-52-485_POS0_I2_991_735.Png": 0,
    "2019-03-15-08-55-52-485_POS0_I2_991_863.Png": 0,
    "2019-03-15-08-55-52-485_POS0_I2_991_991.Png": 0,
    "2019-03-22-15-08-53-099_POS1_I2_1089_1407.Png": 0,
    "2019-03-22-15-08-53-099_POS1_I2_1089_1535.Png": 0,
    "2019-03-22-15-08-53-099_POS1_I2_1089_1663.Png": 0,
    "2019-03-22-15-08-53-099_POS1_I2_1089_1791.Png": 0,
    "2019-03-22-15-08-53-099_POS1_I2_1089_2303.Png": 0,
    "2019-03-22-15-08-53-099_POS1_I2_1089_2431.Png": 0,
    "2019-03-22-15-08-53-099_POS1_I2_1217_1407.Png": 0,
    "2019-03-22-15-08-53-099_POS1_I2_1217_1535.Png": 0,
    "2019-03-22-15-08-53-099_POS1_I2_1217_1663.Png": 0,
    "2019-03-22-15-08-53-099_POS1_I2_1217_1791.Png": 0,
    "2019-03-22-15-08-53-099_POS1_I2_1217_1919.Png": 0,
    "2019-03-22-15-08-53-099_POS1_I2_1217_2047.Png": 0,
    "2019-03-22-15-08-53-099_POS1_I2_1217_2303.Png": 0,
    "2019-03-22-15-08-53-099_POS1_I2_1345_1279.Png": 0,
    "2019-03-22-15-08-53-099_POS1_I2_1345_1407.Png": 0,
    "2019-03-22-15-08-53-099_POS1_I2_1345_1535.Png": 0,
    "2019-03-22-15-08-53-099_POS1_I2_1345_1663.Png": 0,
    "2019-03-22-15-08-53-099_POS1_I2_1345_1791.Png": 0,
    "2019-03-22-15-08-53-099_POS1_I2_1345_1919.Png": 0,
    "2019-03-22-15-08-53-099_POS1_I2_1345_2047.Png": 0,
    "2019-03-22-15-08-53-099_POS1_I2_1473_1279.Png": 0,
    "2019-03-22-15-08-53-099_POS1_I2_1473_1407.Png": 0,
    "2019-03-22-15-08-53-099_POS1_I2_1473_1535.Png": 0,
    "2019-03-22-15-08-53-099_POS1_I2_1473_1663.Png": 0,
    "2019-03-22-15-08-53-099_POS1_I2_1473_1791.Png": 0,
    "2019-03-22-15-08-53-099_POS1_I2_1473_1919.Png": 0,
    "2019-03-22-15-08-53-099_POS1_I2_1473_2047.Png": 0,
    "2019-03-22-15-08-53-099_POS1_I2_1473_2175.Png": 1,
    "2019-03-22-15-08-53-099_POS1_I2_1601_1279.Png": 0,
    "2019-03-22-15-08-53-099_POS1_I2_1601_1407.Png": 0,
    "2019-03-22-15-08-53-099_POS1_I2_1601_1535.Png": 0,
    "2019-03-22-15-08-53-099_POS1_I2_1601_1663.Png": 0,
    "2019-03-22-15-08-53-099_POS1_I2_1601_1791.Png": 0,
    "2019-03-22-15-08-53-099_POS1_I2_1601_1919.Png": 0,
    "2019-03-22-15-08-53-099_POS1_I2_1601_2047.Png": 0,
    "2019-03-22-15-08-53-099_POS1_I2_1601_2175.Png": 1,
    "2019-03-22-15-08-53-099_POS1_I2_1729_1279.Png": 0,
    "2019-03-22-15-08-53-099_POS1_I2_1729_1407.Png": 0,
    "2019-03-22-15-08-53-099_POS1_I2_1729_1535.Png": 0,
    "2019-03-22-15-08-53-099_POS1_I2_1729_1663.Png": 0,
    "2019-03-22-15-08-53-099_POS1_I2_1729_1791.Png": 0,
    "2019-03-22-15-08-53-099_POS1_I2_1729_1919.Png": 0,
    "2019-03-22-15-08-53-099_POS1_I2_1729_2047.Png": 0,
    "2019-03-22-15-08-53-099_POS1_I2_1857_1535.Png": 0,
    "2019-03-22-15-08-53-099_POS1_I2_1857_1663.Png": 0,
    "2019-03-22-15-08-53-099_POS1_I2_1857_1791.Png": 0,
    "2019-03-22-15-08-53-099_POS1_I2_1857_1919.Png": 0,
    "2019-03-22-15-08-53-099_POS1_I2_1985_1791.Png": 0,
    "2019-03-22-15-08-53-099_POS1_I2_321_1791.Png": 1,
    "2019-03-22-15-08-53-099_POS1_I2_321_1919.Png": 1,
    "2019-03-22-15-08-53-099_POS1_I2_321_2047.Png": 1,
    "2019-03-22-15-08-53-099_POS1_I2_449_1407.Png": 0,
    "2019-03-22-15-08-53-099_POS1_I2_449_1535.Png": 0,
    "2019-03-22-15-08-53-099_POS1_I2_449_1663.Png": 1,
    "2019-03-22-15-08-53-099_POS1_I2_449_1791.Png": 1,
    "2019-03-22-15-08-53-099_POS1_I2_449_1919.Png": 1,
    "2019-03-22-15-08-53-099_POS1_I2_577_1407.Png": 0,
    "2019-03-22-15-08-53-099_POS1_I2_577_1535.Png": 0,
    "2019-03-22-15-08-53-099_POS1_I2_577_1663.Png": 0,
    "2019-03-22-15-08-53-099_POS1_I2_577_1791.Png": 1,
    "2019-03-22-15-08-53-099_POS1_I2_577_1919.Png": 1,
    "2019-03-22-15-08-53-099_POS1_I2_705_1407.Png": 0,
    "2019-03-22-15-08-53-099_POS1_I2_705_1535.Png": 0,
    "2019-03-22-15-08-53-099_POS1_I2_705_1663.Png": 0,
    "2019-03-22-15-08-53-099_POS1_I2_705_2047.Png": 0,
    "2019-03-22-15-08-53-099_POS1_I2_705_2175.Png": 1,
    "2019-03-22-15-08-53-099_POS1_I2_705_2303.Png": 1,
    "2019-03-22-15-08-53-099_POS1_I2_705_2431.Png": 1,
    "2019-03-22-15-08-53-099_POS1_I2_833_1407.Png": 0,
    "2019-03-22-15-08-53-099_POS1_I2_833_1535.Png": 0,
    "2019-03-22-15-08-53-099_POS1_I2_833_1663.Png": 1,
    "2019-03-22-15-08-53-099_POS1_I2_833_1791.Png": 1,
    "2019-03-22-15-08-53-099_POS1_I2_833_1919.Png": 0,
    "2019-03-22-15-08-53-099_POS1_I2_833_2047.Png": 0,
    "2019-03-22-15-08-53-099_POS1_I2_833_2175.Png": 1,
    "2019-03-22-15-08-53-099_POS1_I2_833_2303.Png": 0,
    "2019-03-22-15-08-53-099_POS1_I2_833_2431.Png": 1,
    "2019-03-22-15-08-53-099_POS1_I2_961_1407.Png": 0,
    "2019-03-22-15-08-53-099_POS1_I2_961_1535.Png": 0,
    "2019-03-22-15-08-53-099_POS1_I2_961_1663.Png": 1,
    "2019-03-22-15-08-53-099_POS1_I2_961_1791.Png": 0,
    "2019-03-22-15-08-53-099_POS1_I2_961_1919.Png": 0,
    "2019-03-22-15-08-53-099_POS1_I2_961_2047.Png": 1,
    "2019-03-22-15-08-53-099_POS1_I2_961_2175.Png": 0,
    "2019-03-22-15-08-53-099_POS1_I2_961_2303.Png": 0,
    "2019-03-22-15-08-53-099_POS1_I2_961_2431.Png": 0,
    "2019-03-24-02-42-12-843_POS1_I2_1103_1341.Png": 1,
    "2019-03-24-02-42-12-843_POS1_I2_1103_1469.Png": 1,
    "2019-03-24-02-42-12-843_POS1_I2_1103_1597.Png": 1,
    "2019-03-24-02-42-12-843_POS1_I2_1103_1725.Png": 1,
    "2019-03-24-02-42-12-843_POS1_I2_1103_1853.Png": 1,
    "2019-03-24-02-42-12-843_POS1_I2_1103_2237.Png": 1,
    "2019-03-24-02-42-12-843_POS1_I2_1103_2365.Png": 1,
    "2019-03-24-02-42-12-843_POS1_I2_1103_2493.Png": 1,
    "2019-03-24-02-42-12-843_POS1_I2_1231_1341.Png": 1,
    "2019-03-24-02-42-12-843_POS1_I2_1231_1469.Png": 1,
    "2019-03-24-02-42-12-843_POS1_I2_1231_1597.Png": 1,
    "2019-03-24-02-42-12-843_POS1_I2_1231_1725.Png": 1,
    "2019-03-24-02-42-12-843_POS1_I2_1231_1853.Png": 1,
    "2019-03-24-02-42-12-843_POS1_I2_1231_1981.Png": 1,
    "2019-03-24-02-42-12-843_POS1_I2_1231_2109.Png": 1,
    "2019-03-24-02-42-12-843_POS1_I2_1359_1341.Png": 1,
    "2019-03-24-02-42-12-843_POS1_I2_1359_1469.Png": 1,
    "2019-03-24-02-42-12-843_POS1_I2_1359_1597.Png": 1,
    "2019-03-24-02-42-12-843_POS1_I2_1359_1725.Png": 1,
    "2019-03-24-02-42-12-843_POS1_I2_1359_1853.Png": 1,
    "2019-03-24-02-42-12-843_POS1_I2_1359_1981.Png": 1,
    "2019-03-24-02-42-12-843_POS1_I2_1487_1341.Png": 1,
    "2019-03-24-02-42-12-843_POS1_I2_1487_1469.Png": 1,
    "2019-03-24-02-42-12-843_POS1_I2_1487_1597.Png": 1,
    "2019-03-24-02-42-12-843_POS1_I2_1487_1725.Png": 1,
    "2019-03-24-02-42-12-843_POS1_I2_1487_1853.Png": 0,
    "2019-03-24-02-42-12-843_POS1_I2_1487_1981.Png": 1,
    "2019-03-24-02-42-12-843_POS1_I2_1487_2109.Png": 1,
    "2019-03-24-02-42-12-843_POS1_I2_1487_2237.Png": 1,
    "2019-03-24-02-42-12-843_POS1_I2_1615_1213.Png": 1,
    "2019-03-24-02-42-12-843_POS1_I2_1615_1341.Png": 1,
    "2019-03-24-02-42-12-843_POS1_I2_1615_1469.Png": 1,
    "2019-03-24-02-42-12-843_POS1_I2_1615_1597.Png": 1,
    "2019-03-24-02-42-12-843_POS1_I2_1615_1725.Png": 1,
    "2019-03-24-02-42-12-843_POS1_I2_1615_1981.Png": 1,
    "2019-03-24-02-42-12-843_POS1_I2_1615_2109.Png": 1,
    "2019-03-24-02-42-12-843_POS1_I2_1743_1341.Png": 1,
    "2019-03-24-02-42-12-843_POS1_I2_1743_1469.Png": 1,
    "2019-03-24-02-42-12-843_POS1_I2_1743_1597.Png": 1,
    "2019-03-24-02-42-12-843_POS1_I2_1743_1725.Png": 1,
    "2019-03-24-02-42-12-843_POS1_I2_1743_1853.Png": 1,
    "2019-03-24-02-42-12-843_POS1_I2_1743_1981.Png": 1,
    "2019-03-24-02-42-12-843_POS1_I2_1871_1597.Png": 1,
    "2019-03-24-02-42-12-843_POS1_I2_1871_1725.Png": 1,
    "2019-03-24-02-42-12-843_POS1_I2_1871_1853.Png": 1,
    "2019-03-24-02-42-12-843_POS1_I2_335_1725.Png": 1,
    "2019-03-24-02-42-12-843_POS1_I2_335_1853.Png": 1,
    "2019-03-24-02-42-12-843_POS1_I2_335_1981.Png": 1,
    "2019-03-24-02-42-12-843_POS1_I2_463_1341.Png": 1,
    "2019-03-24-02-42-12-843_POS1_I2_463_1469.Png": 1,
    "2019-03-24-02-42-12-843_POS1_I2_463_1597.Png": 1,
    "2019-03-24-02-42-12-843_POS1_I2_463_1725.Png": 1,
    "2019-03-24-02-42-12-843_POS1_I2_463_1853.Png": 1,
    "2019-03-24-02-42-12-843_POS1_I2_463_1981.Png": 1,
    "2019-03-24-02-42-12-843_POS1_I2_591_1341.Png": 1,
    "2019-03-24-02-42-12-843_POS1_I2_591_1469.Png": 1,
    "2019-03-24-02-42-12-843_POS1_I2_591_1597.Png": 1,
    "2019-03-24-02-42-12-843_POS1_I2_591_1725.Png": 1,
    "2019-03-24-02-42-12-843_POS1_I2_591_1853.Png": 1,
    "2019-03-24-02-42-12-843_POS1_I2_591_1981.Png": 1,
    "2019-03-24-02-42-12-843_POS1_I2_719_1469.Png": 1,
    "2019-03-24-02-42-12-843_POS1_I2_719_1597.Png": 1,
    "2019-03-24-02-42-12-843_POS1_I2_719_1981.Png": 1,
    "2019-03-24-02-42-12-843_POS1_I2_719_2109.Png": 1,
    "2019-03-24-02-42-12-843_POS1_I2_719_2237.Png": 1,
    "2019-03-24-02-42-12-843_POS1_I2_719_2365.Png": 1,
    "2019-03-24-02-42-12-843_POS1_I2_719_2493.Png": 1,
    "2019-03-24-02-42-12-843_POS1_I2_847_1469.Png": 1,
    "2019-03-24-02-42-12-843_POS1_I2_847_1597.Png": 1,
    "2019-03-24-02-42-12-843_POS1_I2_847_1725.Png": 1,
    "2019-03-24-02-42-12-843_POS1_I2_847_1853.Png": 1,
    "2019-03-24-02-42-12-843_POS1_I2_847_1981.Png": 1,
    "2019-03-24-02-42-12-843_POS1_I2_847_2109.Png": 1,
    "2019-03-24-02-42-12-843_POS1_I2_847_2237.Png": 1,
    "2019-03-24-02-42-12-843_POS1_I2_847_2365.Png": 1,
    "2019-03-24-02-42-12-843_POS1_I2_847_2493.Png": 1,
    "2019-03-24-02-42-12-843_POS1_I2_975_1469.Png": 1,
    "2019-03-24-02-42-12-843_POS1_I2_975_1597.Png": 1,
    "2019-03-24-02-42-12-843_POS1_I2_975_1725.Png": 1,
    "2019-03-24-02-42-12-843_POS1_I2_975_1853.Png": 1,
    "2019-03-24-02-42-12-843_POS1_I2_975_1981.Png": 1,
    "2019-03-24-02-42-12-843_POS1_I2_975_2109.Png": 1,
    "2019-03-24-02-42-12-843_POS1_I2_975_2237.Png": 1,
    "2019-03-24-02-42-12-843_POS1_I2_975_2365.Png": 1,
    "2019-03-26-14-42-19-168_POS1_I1_1115_1163.Png": 1,
    "2019-03-26-14-42-19-168_POS1_I1_1115_1291.Png": 1,
    "2019-03-26-14-42-19-168_POS1_I1_1115_1419.Png": 1,
    "2019-03-26-14-42-19-168_POS1_I1_1115_1547.Png": 1,
    "2019-03-26-14-42-19-168_POS1_I1_1115_1675.Png": 1,
    "2019-03-26-14-42-19-168_POS1_I1_1115_1803.Png": 1,
    "2019-03-26-14-42-19-168_POS1_I1_1115_1931.Png": 1,
    "2019-03-26-14-42-19-168_POS1_I1_1243_1163.Png": 1,
    "2019-03-26-14-42-19-168_POS1_I1_1243_1291.Png": 1,
    "2019-03-26-14-42-19-168_POS1_I1_1243_1419.Png": 1,
    "2019-03-26-14-42-19-168_POS1_I1_1243_1547.Png": 1,
    "2019-03-26-14-42-19-168_POS1_I1_1243_1675.Png": 1,
    "2019-03-26-14-42-19-168_POS1_I1_1243_1803.Png": 1,
    "2019-03-26-14-42-19-168_POS1_I1_1243_1931.Png": 1,
    "2019-03-26-14-42-19-168_POS1_I1_1243_2059.Png": 1,
    "2019-03-26-14-42-19-168_POS1_I1_1371_1163.Png": 1,
    "2019-03-26-14-42-19-168_POS1_I1_1371_1291.Png": 1,
    "2019-03-26-14-42-19-168_POS1_I1_1371_1419.Png": 1,
    "2019-03-26-14-42-19-168_POS1_I1_1371_1547.Png": 1,
    "2019-03-26-14-42-19-168_POS1_I1_1371_1675.Png": 1,
    "2019-03-26-14-42-19-168_POS1_I1_1371_1803.Png": 1,
    "2019-03-26-14-42-19-168_POS1_I1_1371_1931.Png": 1,
    "2019-03-26-14-42-19-168_POS1_I1_1371_2059.Png": 1,
    "2019-03-26-14-42-19-168_POS1_I1_1499_1035.Png": 1,
    "2019-03-26-14-42-19-168_POS1_I1_1499_1163.Png": 1,
    "2019-03-26-14-42-19-168_POS1_I1_1499_1291.Png": 1,
    "2019-03-26-14-42-19-168_POS1_I1_1499_1419.Png": 1,
    "2019-03-26-14-42-19-168_POS1_I1_1499_1547.Png": 1,
    "2019-03-26-14-42-19-168_POS1_I1_1499_1675.Png": 1,
    "2019-03-26-14-42-19-168_POS1_I1_1627_1035.Png": 1,
    "2019-03-26-14-42-19-168_POS1_I1_1627_1163.Png": 1,
    "2019-03-26-14-42-19-168_POS1_I1_1627_1291.Png": 1,
    "2019-03-26-14-42-19-168_POS1_I1_1627_1419.Png": 1,
    "2019-03-26-14-42-19-168_POS1_I1_1627_1547.Png": 1,
    "2019-03-26-14-42-19-168_POS1_I1_1627_1675.Png": 1,
    "2019-03-26-14-42-19-168_POS1_I1_1627_1803.Png": 1,
    "2019-03-26-14-42-19-168_POS1_I1_1755_1419.Png": 1,
    "2019-03-26-14-42-19-168_POS1_I1_1755_1547.Png": 1,
    "2019-03-26-14-42-19-168_POS1_I1_1755_1675.Png": 1,
    "2019-03-26-14-42-19-168_POS1_I1_1755_1803.Png": 1,
    "2019-03-26-14-42-19-168_POS1_I1_219_1291.Png": 1,
    "2019-03-26-14-42-19-168_POS1_I1_219_1675.Png": 1,
    "2019-03-26-14-42-19-168_POS1_I1_219_1803.Png": 1,
    "2019-03-26-14-42-19-168_POS1_I1_219_1931.Png": 1,
    "2019-03-26-14-42-19-168_POS1_I1_347_1035.Png": 1,
    "2019-03-26-14-42-19-168_POS1_I1_347_1163.Png": 1,
    "2019-03-26-14-42-19-168_POS1_I1_347_1291.Png": 1,
    "2019-03-26-14-42-19-168_POS1_I1_347_1419.Png": 1,
    "2019-03-26-14-42-19-168_POS1_I1_347_1547.Png": 1,
    "2019-03-26-14-42-19-168_POS1_I1_347_1675.Png": 1,
    "2019-03-26-14-42-19-168_POS1_I1_347_1803.Png": 1,
    "2019-03-26-14-42-19-168_POS1_I1_347_1931.Png": 1,
    "2019-03-26-14-42-19-168_POS1_I1_475_1163.Png": 1,
    "2019-03-26-14-42-19-168_POS1_I1_475_1291.Png": 1,
    "2019-03-26-14-42-19-168_POS1_I1_475_1419.Png": 1,
    "2019-03-26-14-42-19-168_POS1_I1_475_1547.Png": 1,
    "2019-03-26-14-42-19-168_POS1_I1_475_1675.Png": 1,
    "2019-03-26-14-42-19-168_POS1_I1_475_1803.Png": 1,
    "2019-03-26-14-42-19-168_POS1_I1_475_1931.Png": 1,
    "2019-03-26-14-42-19-168_POS1_I1_475_2059.Png": 1,
    "2019-03-26-14-42-19-168_POS1_I1_603_1163.Png": 1,
    "2019-03-26-14-42-19-168_POS1_I1_603_1291.Png": 1,
    "2019-03-26-14-42-19-168_POS1_I1_603_1419.Png": 1,
    "2019-03-26-14-42-19-168_POS1_I1_603_1547.Png": 1,
    "2019-03-26-14-42-19-168_POS1_I1_603_1675.Png": 1,
    "2019-03-26-14-42-19-168_POS1_I1_603_1803.Png": 1,
    "2019-03-26-14-42-19-168_POS1_I1_603_1931.Png": 1,
    "2019-03-26-14-42-19-168_POS1_I1_603_2059.Png": 1,
    "2019-03-26-14-42-19-168_POS1_I1_603_2187.Png": 1,
    "2019-03-26-14-42-19-168_POS1_I1_603_2315.Png": 1,
    "2019-03-26-14-42-19-168_POS1_I1_731_1163.Png": 1,
    "2019-03-26-14-42-19-168_POS1_I1_731_1291.Png": 1,
    "2019-03-26-14-42-19-168_POS1_I1_731_1419.Png": 1,
    "2019-03-26-14-42-19-168_POS1_I1_731_1547.Png": 1,
    "2019-03-26-14-42-19-168_POS1_I1_731_1675.Png": 1,
    "2019-03-26-14-42-19-168_POS1_I1_731_1803.Png": 1,
    "2019-03-26-14-42-19-168_POS1_I1_731_1931.Png": 1,
    "2019-03-26-14-42-19-168_POS1_I1_731_2059.Png": 1,
    "2019-03-26-14-42-19-168_POS1_I1_731_2187.Png": 1,
    "2019-03-26-14-42-19-168_POS1_I1_731_2315.Png": 1,
    "2019-03-26-14-42-19-168_POS1_I1_859_1291.Png": 1,
    "2019-03-26-14-42-19-168_POS1_I1_859_1419.Png": 1,
    "2019-03-26-14-42-19-168_POS1_I1_859_1547.Png": 1,
    "2019-03-26-14-42-19-168_POS1_I1_859_1675.Png": 1,
    "2019-03-26-14-42-19-168_POS1_I1_859_1803.Png": 1,
    "2019-03-26-14-42-19-168_POS1_I1_859_1931.Png": 1,
    "2019-03-26-14-42-19-168_POS1_I1_859_2059.Png": 1,
    "2019-03-26-14-42-19-168_POS1_I1_859_2187.Png": 1,
    "2019-03-26-14-42-19-168_POS1_I1_859_2315.Png": 1,
    "2019-03-26-14-42-19-168_POS1_I1_987_1163.Png": 1,
    "2019-03-26-14-42-19-168_POS1_I1_987_1291.Png": 1,
    "2019-03-26-14-42-19-168_POS1_I1_987_1419.Png": 1,
    "2019-03-26-14-42-19-168_POS1_I1_987_1547.Png": 1,
    "2019-03-26-14-42-19-168_POS1_I1_987_1675.Png": 1,
    "2019-03-26-14-42-19-168_POS1_I1_987_1803.Png": 1,
    "2019-03-26-14-42-19-168_POS1_I1_987_1931.Png": 1,
    "2019-03-26-14-42-19-168_POS1_I1_987_2059.Png": 1,
    "2019-03-31-05-39-25-974_POS0_I2_1107_1001.Png": 1,
    "2019-03-31-05-39-25-974_POS0_I2_1107_1129.Png": 1,
    "2019-03-31-05-39-25-974_POS0_I2_1107_1257.Png": 1,
    "2019-03-31-05-39-25-974_POS0_I2_1107_1385.Png": 1,
    "2019-03-31-05-39-25-974_POS0_I2_1107_1513.Png": 1,
    "2019-03-31-05-39-25-974_POS0_I2_1107_617.Png": 1,
    "2019-03-31-05-39-25-974_POS0_I2_1107_745.Png": 1,
    "2019-03-31-05-39-25-974_POS0_I2_1107_873.Png": 1,
    "2019-03-31-05-39-25-974_POS0_I2_1235_1001.Png": 1,
    "2019-03-31-05-39-25-974_POS0_I2_1235_1129.Png": 1,
    "2019-03-31-05-39-25-974_POS0_I2_1235_1257.Png": 1,
    "2019-03-31-05-39-25-974_POS0_I2_1235_1385.Png": 1,
    "2019-03-31-05-39-25-974_POS0_I2_1235_1513.Png": 1,
    "2019-03-31-05-39-25-974_POS0_I2_1235_489.Png": 1,
    "2019-03-31-05-39-25-974_POS0_I2_1235_617.Png": 1,
    "2019-03-31-05-39-25-974_POS0_I2_1235_745.Png": 1,
    "2019-03-31-05-39-25-974_POS0_I2_1363_1001.Png": 1,
    "2019-03-31-05-39-25-974_POS0_I2_1363_1129.Png": 1,
    "2019-03-31-05-39-25-974_POS0_I2_1363_1257.Png": 1,
    "2019-03-31-05-39-25-974_POS0_I2_1363_1385.Png": 1,
    "2019-03-31-05-39-25-974_POS0_I2_1363_489.Png": 1,
    "2019-03-31-05-39-25-974_POS0_I2_1363_617.Png": 1,
    "2019-03-31-05-39-25-974_POS0_I2_1363_745.Png": 1,
    "2019-03-31-05-39-25-974_POS0_I2_1363_873.Png": 1,
    "2019-03-31-05-39-25-974_POS0_I2_1491_1001.Png": 1,
    "2019-03-31-05-39-25-974_POS0_I2_1491_1129.Png": 1,
    "2019-03-31-05-39-25-974_POS0_I2_1491_1257.Png": 1,
    "2019-03-31-05-39-25-974_POS0_I2_1491_1385.Png": 1,
    "2019-03-31-05-39-25-974_POS0_I2_1491_489.Png": 1,
    "2019-03-31-05-39-25-974_POS0_I2_1491_617.Png": 1,
    "2019-03-31-05-39-25-974_POS0_I2_1491_745.Png": 1,
    "2019-03-31-05-39-25-974_POS0_I2_1491_873.Png": 1,
    "2019-03-31-05-39-25-974_POS0_I2_1619_1001.Png": 0,
    "2019-03-31-05-39-25-974_POS0_I2_1619_1129.Png": 1,
    "2019-03-31-05-39-25-974_POS0_I2_1619_1257.Png": 1,
    "2019-03-31-05-39-25-974_POS0_I2_1619_489.Png": 1,
    "2019-03-31-05-39-25-974_POS0_I2_1619_617.Png": 1,
    "2019-03-31-05-39-25-974_POS0_I2_1619_745.Png": 0,
    "2019-03-31-05-39-25-974_POS0_I2_1619_873.Png": 0,
    "2019-03-31-05-39-25-974_POS0_I2_1747_1001.Png": 0,
    "2019-03-31-05-39-25-974_POS0_I2_1747_1129.Png": 0,
    "2019-03-31-05-39-25-974_POS0_I2_1747_1257.Png": 1,
    "2019-03-31-05-39-25-974_POS0_I2_1747_489.Png": 1,
    "2019-03-31-05-39-25-974_POS0_I2_1747_617.Png": 1,
    "2019-03-31-05-39-25-974_POS0_I2_1747_745.Png": 0,
    "2019-03-31-05-39-25-974_POS0_I2_1747_873.Png": 0,
    "2019-03-31-05-39-25-974_POS0_I2_1875_1001.Png": 0,
    "2019-03-31-05-39-25-974_POS0_I2_1875_1129.Png": 0,
    "2019-03-31-05-39-25-974_POS0_I2_1875_873.Png": 0,
    "2019-03-31-05-39-25-974_POS0_I2_339_1001.Png": 1,
    "2019-03-31-05-39-25-974_POS0_I2_339_1129.Png": 1,
    "2019-03-31-05-39-25-974_POS0_I2_339_617.Png": 1,
    "2019-03-31-05-39-25-974_POS0_I2_339_873.Png": 1,
    "2019-03-31-05-39-25-974_POS0_I2_467_1001.Png": 1,
    "2019-03-31-05-39-25-974_POS0_I2_467_1129.Png": 1,
    "2019-03-31-05-39-25-974_POS0_I2_467_489.Png": 1,
    "2019-03-31-05-39-25-974_POS0_I2_467_617.Png": 1,
    "2019-03-31-05-39-25-974_POS0_I2_467_745.Png": 1,
    "2019-03-31-05-39-25-974_POS0_I2_467_873.Png": 1,
    "2019-03-31-05-39-25-974_POS0_I2_595_1001.Png": 1,
    "2019-03-31-05-39-25-974_POS0_I2_595_1129.Png": 1,
    "2019-03-31-05-39-25-974_POS0_I2_595_1257.Png": 1,
    "2019-03-31-05-39-25-974_POS0_I2_595_1385.Png": 1,
    "2019-03-31-05-39-25-974_POS0_I2_595_489.Png": 1,
    "2019-03-31-05-39-25-974_POS0_I2_595_617.Png": 1,
    "2019-03-31-05-39-25-974_POS0_I2_595_745.Png": 1,
    "2019-03-31-05-39-25-974_POS0_I2_595_873.Png": 1,
    "2019-03-31-05-39-25-974_POS0_I2_723_1001.Png": 1,
    "2019-03-31-05-39-25-974_POS0_I2_723_1129.Png": 1,
    "2019-03-31-05-39-25-974_POS0_I2_723_1257.Png": 1,
    "2019-03-31-05-39-25-974_POS0_I2_723_1385.Png": 1,
    "2019-03-31-05-39-25-974_POS0_I2_723_1513.Png": 1,
    "2019-03-31-05-39-25-974_POS0_I2_723_617.Png": 1,
    "2019-03-31-05-39-25-974_POS0_I2_723_745.Png": 1,
    "2019-03-31-05-39-25-974_POS0_I2_723_873.Png": 1,
    "2019-03-31-05-39-25-974_POS0_I2_851_1001.Png": 1,
    "2019-03-31-05-39-25-974_POS0_I2_851_1129.Png": 1,
    "2019-03-31-05-39-25-974_POS0_I2_851_1257.Png": 1,
    "2019-03-31-05-39-25-974_POS0_I2_851_1385.Png": 1,
    "2019-03-31-05-39-25-974_POS0_I2_851_1513.Png": 1,
    "2019-03-31-05-39-25-974_POS0_I2_851_617.Png": 1,
    "2019-03-31-05-39-25-974_POS0_I2_851_745.Png": 1,
    "2019-03-31-05-39-25-974_POS0_I2_851_873.Png": 1,
    "2019-03-31-05-39-25-974_POS0_I2_979_1001.Png": 1,
    "2019-03-31-05-39-25-974_POS0_I2_979_1129.Png": 1,
    "2019-03-31-05-39-25-974_POS0_I2_979_1257.Png": 1,
    "2019-03-31-05-39-25-974_POS0_I2_979_1385.Png": 1,
    "2019-03-31-05-39-25-974_POS0_I2_979_1513.Png": 1,
    "2019-03-31-05-39-25-974_POS0_I2_979_617.Png": 1,
    "2019-03-31-05-39-25-974_POS0_I2_979_745.Png": 1,
    "2019-03-31-05-39-25-974_POS0_I2_979_873.Png": 1,
    "2019-04-03-05-49-14-462_POS1_I2_1089_1361.Png": 1,
    "2019-04-03-05-49-14-462_POS1_I2_1089_1489.Png": 1,
    "2019-04-03-05-49-14-462_POS1_I2_1089_1617.Png": 1,
    "2019-04-03-05-49-14-462_POS1_I2_1089_1745.Png": 1,
    "2019-04-03-05-49-14-462_POS1_I2_1089_2129.Png": 1,
    "2019-04-03-05-49-14-462_POS1_I2_1089_2257.Png": 1,
    "2019-04-03-05-49-14-462_POS1_I2_1089_2385.Png": 1,
    "2019-04-03-05-49-14-462_POS1_I2_1089_2513.Png": 1,
    "2019-04-03-05-49-14-462_POS1_I2_1217_1361.Png": 1,
    "2019-04-03-05-49-14-462_POS1_I2_1217_1489.Png": 1,
    "2019-04-03-05-49-14-462_POS1_I2_1217_1617.Png": 0,
    "2019-04-03-05-49-14-462_POS1_I2_1217_1745.Png": 1,
    "2019-04-03-05-49-14-462_POS1_I2_1217_1873.Png": 1,
    "2019-04-03-05-49-14-462_POS1_I2_1217_2001.Png": 1,
    "2019-04-03-05-49-14-462_POS1_I2_1217_2129.Png": 1,
    "2019-04-03-05-49-14-462_POS1_I2_1217_2257.Png": 1,
    "2019-04-03-05-49-14-462_POS1_I2_1217_2385.Png": 1,
    "2019-04-03-05-49-14-462_POS1_I2_1345_1361.Png": 1,
    "2019-04-03-05-49-14-462_POS1_I2_1345_1489.Png": 1,
    "2019-04-03-05-49-14-462_POS1_I2_1345_1617.Png": 1,
    "2019-04-03-05-49-14-462_POS1_I2_1345_1745.Png": 1,
    "2019-04-03-05-49-14-462_POS1_I2_1345_1873.Png": 1,
    "2019-04-03-05-49-14-462_POS1_I2_1345_2001.Png": 1,
    "2019-04-03-05-49-14-462_POS1_I2_1345_2129.Png": 1,
    "2019-04-03-05-49-14-462_POS1_I2_1345_2257.Png": 1,
    "2019-04-03-05-49-14-462_POS1_I2_1345_2385.Png": 1,
    "2019-04-03-05-49-14-462_POS1_I2_1473_1361.Png": 1,
    "2019-04-03-05-49-14-462_POS1_I2_1473_1489.Png": 1,
    "2019-04-03-05-49-14-462_POS1_I2_1473_1617.Png": 1,
    "2019-04-03-05-49-14-462_POS1_I2_1473_1745.Png": 1,
    "2019-04-03-05-49-14-462_POS1_I2_1473_1873.Png": 1,
    "2019-04-03-05-49-14-462_POS1_I2_1473_2001.Png": 1,
    "2019-04-03-05-49-14-462_POS1_I2_1473_2129.Png": 1,
    "2019-04-03-05-49-14-462_POS1_I2_1473_2257.Png": 1,
    "2019-04-03-05-49-14-462_POS1_I2_1601_1233.Png": 1,
    "2019-04-03-05-49-14-462_POS1_I2_1601_1361.Png": 1,
    "2019-04-03-05-49-14-462_POS1_I2_1601_1489.Png": 1,
    "2019-04-03-05-49-14-462_POS1_I2_1601_1617.Png": 1,
    "2019-04-03-05-49-14-462_POS1_I2_1601_1745.Png": 1,
    "2019-04-03-05-49-14-462_POS1_I2_1601_1873.Png": 1,
    "2019-04-03-05-49-14-462_POS1_I2_1601_2001.Png": 1,
    "2019-04-03-05-49-14-462_POS1_I2_1601_2129.Png": 1,
    "2019-04-03-05-49-14-462_POS1_I2_1729_1233.Png": 1,
    "2019-04-03-05-49-14-462_POS1_I2_1729_1361.Png": 1,
    "2019-04-03-05-49-14-462_POS1_I2_1729_1489.Png": 1,
    "2019-04-03-05-49-14-462_POS1_I2_1729_1617.Png": 1,
    "2019-04-03-05-49-14-462_POS1_I2_1729_1745.Png": 1,
    "2019-04-03-05-49-14-462_POS1_I2_1729_1873.Png": 1,
    "2019-04-03-05-49-14-462_POS1_I2_1729_2001.Png": 1,
    "2019-04-03-05-49-14-462_POS1_I2_1729_2129.Png": 1,
    "2019-04-03-05-49-14-462_POS1_I2_1857_1489.Png": 0,
    "2019-04-03-05-49-14-462_POS1_I2_1857_1617.Png": 1,
    "2019-04-03-05-49-14-462_POS1_I2_1857_1745.Png": 1,
    "2019-04-03-05-49-14-462_POS1_I2_1857_1873.Png": 1,
    "2019-04-03-05-49-14-462_POS1_I2_1857_2001.Png": 1,
    "2019-04-03-05-49-14-462_POS1_I2_1857_2129.Png": 1,
    "2019-04-03-05-49-14-462_POS1_I2_1985_1873.Png": 1,
    "2019-04-03-05-49-14-462_POS1_I2_321_1745.Png": 1,
    "2019-04-03-05-49-14-462_POS1_I2_321_1873.Png": 1,
    "2019-04-03-05-49-14-462_POS1_I2_321_2001.Png": 1,
    "2019-04-03-05-49-14-462_POS1_I2_449_1361.Png": 1,
    "2019-04-03-05-49-14-462_POS1_I2_449_1489.Png": 1,
    "2019-04-03-05-49-14-462_POS1_I2_449_1617.Png": 1,
    "2019-04-03-05-49-14-462_POS1_I2_449_1745.Png": 1,
    "2019-04-03-05-49-14-462_POS1_I2_449_1873.Png": 1,
    "2019-04-03-05-49-14-462_POS1_I2_449_2001.Png": 1,
    "2019-04-03-05-49-14-462_POS1_I2_577_1361.Png": 1,
    "2019-04-03-05-49-14-462_POS1_I2_577_1489.Png": 1,
    "2019-04-03-05-49-14-462_POS1_I2_577_1617.Png": 1,
    "2019-04-03-05-49-14-462_POS1_I2_577_1745.Png": 1,
    "2019-04-03-05-49-14-462_POS1_I2_577_1873.Png": 1,
    "2019-04-03-05-49-14-462_POS1_I2_577_2001.Png": 1,
    "2019-04-03-05-49-14-462_POS1_I2_577_2129.Png": 1,
    "2019-04-03-05-49-14-462_POS1_I2_577_2257.Png": 1,
    "2019-04-03-05-49-14-462_POS1_I2_705_1361.Png": 1,
    "2019-04-03-05-49-14-462_POS1_I2_705_1489.Png": 1,
    "2019-04-03-05-49-14-462_POS1_I2_705_1617.Png": 1,
    "2019-04-03-05-49-14-462_POS1_I2_705_2001.Png": 1,
    "2019-04-03-05-49-14-462_POS1_I2_705_2129.Png": 1,
    "2019-04-03-05-49-14-462_POS1_I2_705_2257.Png": 1,
    "2019-04-03-05-49-14-462_POS1_I2_705_2385.Png": 1,
    "2019-04-03-05-49-14-462_POS1_I2_705_2513.Png": 1,
    "2019-04-03-05-49-14-462_POS1_I2_833_1361.Png": 1,
    "2019-04-03-05-49-14-462_POS1_I2_833_1489.Png": 1,
    "2019-04-03-05-49-14-462_POS1_I2_833_1617.Png": 1,
    "2019-04-03-05-49-14-462_POS1_I2_833_1745.Png": 1,
    "2019-04-03-05-49-14-462_POS1_I2_833_1873.Png": 1,
    "2019-04-03-05-49-14-462_POS1_I2_833_2001.Png": 1,
    "2019-04-03-05-49-14-462_POS1_I2_833_2129.Png": 1,
    "2019-04-03-05-49-14-462_POS1_I2_833_2257.Png": 1,
    "2019-04-03-05-49-14-462_POS1_I2_833_2385.Png": 1,
    "2019-04-03-05-49-14-462_POS1_I2_833_2513.Png": 1,
    "2019-04-03-05-49-14-462_POS1_I2_961_1361.Png": 1,
    "2019-04-03-05-49-14-462_POS1_I2_961_1489.Png": 1,
    "2019-04-03-05-49-14-462_POS1_I2_961_1617.Png": 1,
    "2019-04-03-05-49-14-462_POS1_I2_961_1745.Png": 1,
    "2019-04-03-05-49-14-462_POS1_I2_961_1873.Png": 1,
    "2019-04-03-05-49-14-462_POS1_I2_961_2001.Png": 1,
    "2019-04-03-05-49-14-462_POS1_I2_961_2129.Png": 1,
    "2019-04-03-05-49-14-462_POS1_I2_961_2257.Png": 1,
    "2019-04-03-05-49-14-462_POS1_I2_961_2385.Png": 1,
    "2019-04-03-05-49-14-462_POS1_I2_961_2513.Png": 1,
    "2019-05-22-09-05-11-983_POS1_I1_1436_1127.Png": 1,
    "2019-05-22-09-05-11-983_POS1_I1_1436_1383.Png": 1,
    "2019-05-22-09-05-11-983_POS1_I1_1436_1511.Png": 1,
    "2019-05-22-09-05-11-983_POS1_I1_1436_1639.Png": 1,
    "2019-05-22-09-05-11-983_POS1_I1_1436_871.Png": 1,
    "2019-05-22-09-05-11-983_POS1_I1_1436_999.Png": 1,
    "2019-05-22-09-05-11-983_POS1_I1_1564_1127.Png": 1,
    "2019-05-22-09-05-11-983_POS1_I1_1564_1255.Png": 1,
    "2019-05-22-09-05-11-983_POS1_I1_1564_1383.Png": 1,
    "2019-05-22-09-05-11-983_POS1_I1_1564_1511.Png": 1,
    "2019-05-22-09-05-11-983_POS1_I1_1564_1639.Png": 1,
    "2019-05-22-09-05-11-983_POS1_I1_1564_871.Png": 1,
    "2019-05-22-09-05-11-983_POS1_I1_1564_999.Png": 1,
    "2019-05-22-09-05-11-983_POS1_I1_1692_1127.Png": 1,
    "2019-05-22-09-05-11-983_POS1_I1_1692_1255.Png": 1,
    "2019-05-22-09-05-11-983_POS1_I1_1692_1383.Png": 1,
    "2019-05-22-09-05-11-983_POS1_I1_1692_1511.Png": 1,
    "2019-05-22-09-05-11-983_POS1_I1_1692_1639.Png": 1,
    "2019-05-22-09-05-11-983_POS1_I1_1692_2023.Png": 1,
    "2019-05-22-09-05-11-983_POS1_I1_1692_871.Png": 1,
    "2019-05-22-09-05-11-983_POS1_I1_1692_999.Png": 1,
    "2019-05-22-09-05-11-983_POS1_I1_1820_1127.Png": 1,
    "2019-05-22-09-05-11-983_POS1_I1_1820_1255.Png": 1,
    "2019-05-22-09-05-11-983_POS1_I1_1820_1383.Png": 1,
    "2019-05-22-09-05-11-983_POS1_I1_1820_1511.Png": 1,
    "2019-05-22-09-05-11-983_POS1_I1_1820_1639.Png": 1,
    "2019-05-22-09-05-11-983_POS1_I1_1820_2023.Png": 1,
    "2019-05-22-09-05-11-983_POS1_I1_1820_2151.Png": 1,
    "2019-05-22-09-05-11-983_POS1_I1_1820_999.Png": 1,
    "2019-05-22-09-05-11-983_POS1_I1_1948_1127.Png": 1,
    "2019-05-22-09-05-11-983_POS1_I1_1948_1255.Png": 1,
    "2019-05-22-09-05-11-983_POS1_I1_1948_1383.Png": 1,
    "2019-05-22-09-05-11-983_POS1_I1_1948_1511.Png": 1,
    "2019-05-22-09-05-11-983_POS1_I1_1948_1639.Png": 1,
    "2019-05-22-09-05-11-983_POS1_I1_1948_2023.Png": 1,
    "2019-05-22-09-05-11-983_POS1_I1_1948_2151.Png": 1,
    "2019-05-22-09-05-11-983_POS1_I1_2076_1127.Png": 1,
    "2019-05-22-09-05-11-983_POS1_I1_2076_1255.Png": 1,
    "2019-05-22-09-05-11-983_POS1_I1_2076_1383.Png": 1,
    "2019-05-22-09-05-11-983_POS1_I1_2076_1511.Png": 1,
    "2019-05-22-09-05-11-983_POS1_I1_2076_1639.Png": 1,
    "2019-05-22-09-05-11-983_POS1_I1_2076_1767.Png": 1,
    "2019-05-22-09-05-11-983_POS1_I1_2076_1895.Png": 1,
    "2019-05-22-09-05-11-983_POS1_I1_2076_2023.Png": 1,
    "2019-05-22-09-05-11-983_POS1_I1_2076_2151.Png": 1,
    "2019-05-22-09-05-11-983_POS1_I1_2076_871.Png": 1,
    "2019-05-22-09-05-11-983_POS1_I1_2076_999.Png": 1
}
