# Supplementary material for: A data science approach for multi-sensor marine observatory data monitoring cold water corals (Paragorgia arborea) in two campaigns
Source: PLoS One. 2023 Jul 19;18(7):e0282723. doi: 10.1371/journal.pone.0282723 (PMC10355400; doi:10.1371/journal.pone.0282723)
Supplement: S3 Data — Class labels for patches, weights for patches computed from ground truth masks, imagewise ground truth polyp states, patch extraction regions, and region sizes. (XZ) [file pone.0282723.s017.xz › S3_Data/Gamma_2_red/test-grids.json]

{
    "2018-12-11-12-00-46-532_POS2_I2.Png": {
        "grid_start_h": 284,
        "grid_start_w": 1728,
        "n_patches_h": 15,
        "n_patches_w": 8
    },
    "2018-12-19-01-19-10-431_POS1_I1.Png": {
        "grid_start_h": 209,
        "grid_start_w": 933,
        "n_patches_h": 13,
        "n_patches_w": 11
    },
    "2018-12-22-12-42-36-579_POS2_I2.Png": {
        "grid_start_h": 284,
        "grid_start_w": 1728,
        "n_patches_h": 15,
        "n_patches_w": 8
    },
    "2019-01-09-07-20-00-334_POS1_I1.Png": {
        "grid_start_h": 213,
        "grid_start_w": 929,
        "n_patches_h": 13,
        "n_patches_w": 11
    },
    "2019-01-13-22-05-54-444_POS0_I2.Png": {
        "grid_start_h": 347,
        "grid_start_w": 383,
        "n_patches_h": 13,
        "n_patches_w": 9
    },
    "2019-01-23-20-04-39-654_POS0_I2.Png": {
        "grid_start_h": 339,
        "grid_start_w": 345,
        "n_patches_h": 13,
        "n_patches_w": 10
    },
    "2019-01-31-06-42-23-515_POS2_I2.Png": {
        "grid_start_h": 284,
        "grid_start_w": 1856,
        "n_patches_h": 15,
        "n_patches_w": 7
    },
    "2019-02-06-04-06-17-758_POS0_I1.Png": {
        "grid_start_h": 257,
        "grid_start_w": 85,
        "n_patches_h": 13,
        "n_patches_w": 11
    },
    "2019-02-07-07-55-59-667_POS1_I2.Png": {
        "grid_start_h": 317,
        "grid_start_w": 1251,
        "n_patches_h": 14,
        "n_patches_w": 10
    },
    "2019-02-13-03-59-20-168_POS2_I2.Png": {
        "grid_start_h": 284,
        "grid_start_w": 1856,
        "n_patches_h": 15,
        "n_patches_w": 7
    },
    "2019-02-16-05-19-26-841_POS2_I1.Png": {
        "grid_start_h": 169,
        "grid_start_w": 1600,
        "n_patches_h": 14,
        "n_patches_w": 9
    },
    "2019-02-25-06-31-33-764_POS1_I1.Png": {
        "grid_start_h": 229,
        "grid_start_w": 1027,
        "n_patches_h": 13,
        "n_patches_w": 11
    },
    "2019-03-01-06-05-04-070_POS1_I2.Png": {
        "grid_start_h": 329,
        "grid_start_w": 1287,
        "n_patches_h": 14,
        "n_patches_w": 10
    },
    "2019-03-15-08-55-52-485_POS0_I2.Png": {
        "grid_start_h": 351,
        "grid_start_w": 479,
        "n_patches_h": 13,
        "n_patches_w": 9
    },
    "2019-03-22-15-08-53-099_POS1_I2.Png": {
        "grid_start_h": 321,
        "grid_start_w": 1279,
        "n_patches_h": 14,
        "n_patches_w": 10
    },
    "2019-03-24-02-42-12-843_POS1_I2.Png": {
        "grid_start_h": 335,
        "grid_start_w": 1213,
        "n_patches_h": 13,
        "n_patches_w": 11
    },
    "2019-03-26-14-42-19-168_POS1_I1.Png": {
        "grid_start_h": 219,
        "grid_start_w": 1035,
        "n_patches_h": 13,
        "n_patches_w": 11
    },
    "2019-03-31-05-39-25-974_POS0_I2.Png": {
        "grid_start_h": 339,
        "grid_start_w": 489,
        "n_patches_h": 13,
        "n_patches_w": 9
    },
    "2019-04-03-05-49-14-462_POS1_I2.Png": {
        "grid_start_h": 321,
        "grid_start_w": 1233,
        "n_patches_h": 14,
        "n_patches_w": 11
    },
    "2019-05-22-09-05-11-983_POS1_I1.Png": {
        "grid_start_h": 1308,
        "grid_start_w": 871,
        "n_patches_h": 7,
        "n_patches_w": 11
    }
}
