# Supplementary material for: A data science approach for multi-sensor marine observatory data monitoring cold water corals (Paragorgia arborea) in two campaigns
Source: PLoS One. 2023 Jul 19;18(7):e0282723. doi: 10.1371/journal.pone.0282723 (PMC10355400; doi:10.1371/journal.pone.0282723)
Supplement: S3 Data — Class labels for patches, weights for patches computed from ground truth masks, imagewise ground truth polyp states, patch extraction regions, and region sizes. (XZ) [file pone.0282723.s017.xz › S3_Data/Gamma_2_red/test-patchwise-activity.json]

{
    "2018-12-11-12-00-46-532_POS2_I2.Png": {
        "2018-12-11-12-00-46-532_POS2_I2_1052_2112.Png": {
            "h": 1052,
            "result": 0,
            "w": 2112,
            "weight": 0.9345703125
        },
        "2018-12-11-12-00-46-532_POS2_I2_1052_2240.Png": {
            "h": 1052,
            "result": 0,
            "w": 2240,
            "weight": 0.9482421875
        },
        "2018-12-11-12-00-46-532_POS2_I2_1052_2368.Png": {
            "h": 1052,
            "result": 0,
            "w": 2368,
            "weight": 0.9091796875
        },
        "2018-12-11-12-00-46-532_POS2_I2_1052_2496.Png": {
            "h": 1052,
            "result": 0,
            "w": 2496,
            "weight": 0.9169921875
        },
        "2018-12-11-12-00-46-532_POS2_I2_1052_2624.Png": {
            "h": 1052,
            "result": 0,
            "w": 2624,
            "weight": 1.0
        },
        "2018-12-11-12-00-46-532_POS2_I2_1180_1984.Png": {
            "h": 1180,
            "result": 0,
            "w": 1984,
            "weight": 0.6015625
        },
        "2018-12-11-12-00-46-532_POS2_I2_1180_2112.Png": {
            "h": 1180,
            "result": 0,
            "w": 2112,
            "weight": 0.990234375
        },
        "2018-12-11-12-00-46-532_POS2_I2_1180_2240.Png": {
            "h": 1180,
            "result": 0,
            "w": 2240,
            "weight": 0.9931640625
        },
        "2018-12-11-12-00-46-532_POS2_I2_1180_2368.Png": {
            "h": 1180,
            "result": 0,
            "w": 2368,
            "weight": 1.0
        },
        "2018-12-11-12-00-46-532_POS2_I2_1180_2496.Png": {
            "h": 1180,
            "result": 0,
            "w": 2496,
            "weight": 0.86328125
        },
        "2018-12-11-12-00-46-532_POS2_I2_1180_2624.Png": {
            "h": 1180,
            "result": 0,
            "w": 2624,
            "weight": 0.8955078125
        },
        "2018-12-11-12-00-46-532_POS2_I2_1308_1856.Png": {
            "h": 1308,
            "result": 0,
            "w": 1856,
            "weight": 0.1513671875
        },
        "2018-12-11-12-00-46-532_POS2_I2_1308_1984.Png": {
            "h": 1308,
            "result": 0,
            "w": 1984,
            "weight": 0.755859375
        },
        "2018-12-11-12-00-46-532_POS2_I2_1308_2112.Png": {
            "h": 1308,
            "result": 0,
            "w": 2112,
            "weight": 0.95703125
        },
        "2018-12-11-12-00-46-532_POS2_I2_1308_2240.Png": {
            "h": 1308,
            "result": 0,
            "w": 2240,
            "weight": 0.951171875
        },
        "2018-12-11-12-00-46-532_POS2_I2_1308_2368.Png": {
            "h": 1308,
            "result": 0,
            "w": 2368,
            "weight": 0.94921875
        },
        "2018-12-11-12-00-46-532_POS2_I2_1308_2496.Png": {
            "h": 1308,
            "result": 0,
            "w": 2496,
            "weight": 0.9990234375
        },
        "2018-12-11-12-00-46-532_POS2_I2_1308_2624.Png": {
            "h": 1308,
            "result": 0,
            "w": 2624,
            "weight": 0.943359375
        },
        "2018-12-11-12-00-46-532_POS2_I2_1436_1856.Png": {
            "h": 1436,
            "result": 0,
            "w": 1856,
            "weight": 0.29296875
        },
        "2018-12-11-12-00-46-532_POS2_I2_1436_1984.Png": {
            "h": 1436,
            "result": 0,
            "w": 1984,
            "weight": 0.8603515625
        },
        "2018-12-11-12-00-46-532_POS2_I2_1436_2112.Png": {
            "h": 1436,
            "result": 0,
            "w": 2112,
            "weight": 0.984375
        },
        "2018-12-11-12-00-46-532_POS2_I2_1436_2240.Png": {
            "h": 1436,
            "result": 0,
            "w": 2240,
            "weight": 0.9619140625
        },
        "2018-12-11-12-00-46-532_POS2_I2_1436_2368.Png": {
            "h": 1436,
            "result": 0,
            "w": 2368,
            "weight": 0.9052734375
        },
        "2018-12-11-12-00-46-532_POS2_I2_1436_2496.Png": {
            "h": 1436,
            "result": 0,
            "w": 2496,
            "weight": 0.9775390625
        },
        "2018-12-11-12-00-46-532_POS2_I2_1436_2624.Png": {
            "h": 1436,
            "result": 0,
            "w": 2624,
            "weight": 0.984375
        },
        "2018-12-11-12-00-46-532_POS2_I2_1564_1856.Png": {
            "h": 1564,
            "result": 0,
            "w": 1856,
            "weight": 0.474609375
        },
        "2018-12-11-12-00-46-532_POS2_I2_1564_1984.Png": {
            "h": 1564,
            "result": 0,
            "w": 1984,
            "weight": 0.96875
        },
        "2018-12-11-12-00-46-532_POS2_I2_1564_2112.Png": {
            "h": 1564,
            "result": 0,
            "w": 2112,
            "weight": 0.6943359375
        },
        "2018-12-11-12-00-46-532_POS2_I2_1564_2240.Png": {
            "h": 1564,
            "result": 0,
            "w": 2240,
            "weight": 0.982421875
        },
        "2018-12-11-12-00-46-532_POS2_I2_1564_2368.Png": {
            "h": 1564,
            "result": 0,
            "w": 2368,
            "weight": 1.0
        },
        "2018-12-11-12-00-46-532_POS2_I2_1564_2496.Png": {
            "h": 1564,
            "result": 0,
            "w": 2496,
            "weight": 0.875
        },
        "2018-12-11-12-00-46-532_POS2_I2_1564_2624.Png": {
            "h": 1564,
            "result": 0,
            "w": 2624,
            "weight": 0.9638671875
        },
        "2018-12-11-12-00-46-532_POS2_I2_1692_1728.Png": {
            "h": 1692,
            "result": 0,
            "w": 1728,
            "weight": 0.1572265625
        },
        "2018-12-11-12-00-46-532_POS2_I2_1692_1856.Png": {
            "h": 1692,
            "result": 0,
            "w": 1856,
            "weight": 0.8662109375
        },
        "2018-12-11-12-00-46-532_POS2_I2_1692_1984.Png": {
            "h": 1692,
            "result": 0,
            "w": 1984,
            "weight": 0.908203125
        },
        "2018-12-11-12-00-46-532_POS2_I2_1692_2112.Png": {
            "h": 1692,
            "result": 0,
            "w": 2112,
            "weight": 0.99609375
        },
        "2018-12-11-12-00-46-532_POS2_I2_1692_2240.Png": {
            "h": 1692,
            "result": 0,
            "w": 2240,
            "weight": 0.861328125
        },
        "2018-12-11-12-00-46-532_POS2_I2_1692_2368.Png": {
            "h": 1692,
            "result": 0,
            "w": 2368,
            "weight": 1.0
        },
        "2018-12-11-12-00-46-532_POS2_I2_1692_2496.Png": {
            "h": 1692,
            "result": 0,
            "w": 2496,
            "weight": 0.8779296875
        },
        "2018-12-11-12-00-46-532_POS2_I2_1692_2624.Png": {
            "h": 1692,
            "result": 0,
            "w": 2624,
            "weight": 0.8974609375
        },
        "2018-12-11-12-00-46-532_POS2_I2_1820_1984.Png": {
            "h": 1820,
            "result": 0,
            "w": 1984,
            "weight": 0.2548828125
        },
        "2018-12-11-12-00-46-532_POS2_I2_1820_2112.Png": {
            "h": 1820,
            "result": 0,
            "w": 2112,
            "weight": 0.958984375
        },
        "2018-12-11-12-00-46-532_POS2_I2_1820_2240.Png": {
            "h": 1820,
            "result": 0,
            "w": 2240,
            "weight": 1.0
        },
        "2018-12-11-12-00-46-532_POS2_I2_1820_2368.Png": {
            "h": 1820,
            "result": 0,
            "w": 2368,
            "weight": 1.0
        },
        "2018-12-11-12-00-46-532_POS2_I2_1820_2496.Png": {
            "h": 1820,
            "result": 0,
            "w": 2496,
            "weight": 0.8115234375
        },
        "2018-12-11-12-00-46-532_POS2_I2_1820_2624.Png": {
            "h": 1820,
            "result": 0,
            "w": 2624,
            "weight": 0.9599609375
        },
        "2018-12-11-12-00-46-532_POS2_I2_1948_2112.Png": {
            "h": 1948,
            "result": 0,
            "w": 2112,
            "weight": 0.3291015625
        },
        "2018-12-11-12-00-46-532_POS2_I2_1948_2240.Png": {
            "h": 1948,
            "result": 0,
            "w": 2240,
            "weight": 0.869140625
        },
        "2018-12-11-12-00-46-532_POS2_I2_1948_2368.Png": {
            "h": 1948,
            "result": 0,
            "w": 2368,
            "weight": 0.7861328125
        },
        "2018-12-11-12-00-46-532_POS2_I2_1948_2496.Png": {
            "h": 1948,
            "result": 0,
            "w": 2496,
            "weight": 1.0
        },
        "2018-12-11-12-00-46-532_POS2_I2_1948_2624.Png": {
            "h": 1948,
            "result": 0,
            "w": 2624,
            "weight": 0.7392578125
        },
        "2018-12-11-12-00-46-532_POS2_I2_2076_2496.Png": {
            "h": 2076,
            "result": 0,
            "w": 2496,
            "weight": 0.69921875
        },
        "2018-12-11-12-00-46-532_POS2_I2_412_1984.Png": {
            "h": 412,
            "result": 0,
            "w": 1984,
            "weight": 0.2763671875
        },
        "2018-12-11-12-00-46-532_POS2_I2_412_2112.Png": {
            "h": 412,
            "result": 0,
            "w": 2112,
            "weight": 0.5712890625
        },
        "2018-12-11-12-00-46-532_POS2_I2_412_2240.Png": {
            "h": 412,
            "result": 0,
            "w": 2240,
            "weight": 0.365234375
        },
        "2018-12-11-12-00-46-532_POS2_I2_412_2368.Png": {
            "h": 412,
            "result": 0,
            "w": 2368,
            "weight": 0.28125
        },
        "2018-12-11-12-00-46-532_POS2_I2_412_2496.Png": {
            "h": 412,
            "result": 0,
            "w": 2496,
            "weight": 0.7509765625
        },
        "2018-12-11-12-00-46-532_POS2_I2_412_2624.Png": {
            "h": 412,
            "result": 0,
            "w": 2624,
            "weight": 0.8837890625
        },
        "2018-12-11-12-00-46-532_POS2_I2_540_1984.Png": {
            "h": 540,
            "result": 0,
            "w": 1984,
            "weight": 0.513671875
        },
        "2018-12-11-12-00-46-532_POS2_I2_540_2112.Png": {
            "h": 540,
            "result": 0,
            "w": 2112,
            "weight": 1.0
        },
        "2018-12-11-12-00-46-532_POS2_I2_540_2240.Png": {
            "h": 540,
            "result": 0,
            "w": 2240,
            "weight": 0.7060546875
        },
        "2018-12-11-12-00-46-532_POS2_I2_540_2368.Png": {
            "h": 540,
            "result": 0,
            "w": 2368,
            "weight": 0.4365234375
        },
        "2018-12-11-12-00-46-532_POS2_I2_540_2496.Png": {
            "h": 540,
            "result": 0,
            "w": 2496,
            "weight": 0.990234375
        },
        "2018-12-11-12-00-46-532_POS2_I2_540_2624.Png": {
            "h": 540,
            "result": 0,
            "w": 2624,
            "weight": 0.923828125
        },
        "2018-12-11-12-00-46-532_POS2_I2_668_1984.Png": {
            "h": 668,
            "result": 0,
            "w": 1984,
            "weight": 0.25390625
        },
        "2018-12-11-12-00-46-532_POS2_I2_668_2112.Png": {
            "h": 668,
            "result": 0,
            "w": 2112,
            "weight": 0.9814453125
        },
        "2018-12-11-12-00-46-532_POS2_I2_668_2240.Png": {
            "h": 668,
            "result": 0,
            "w": 2240,
            "weight": 0.9189453125
        },
        "2018-12-11-12-00-46-532_POS2_I2_668_2368.Png": {
            "h": 668,
            "result": 0,
            "w": 2368,
            "weight": 0.828125
        },
        "2018-12-11-12-00-46-532_POS2_I2_668_2496.Png": {
            "h": 668,
            "result": 0,
            "w": 2496,
            "weight": 0.9658203125
        },
        "2018-12-11-12-00-46-532_POS2_I2_668_2624.Png": {
            "h": 668,
            "result": 0,
            "w": 2624,
            "weight": 0.92578125
        },
        "2018-12-11-12-00-46-532_POS2_I2_796_1984.Png": {
            "h": 796,
            "result": 0,
            "w": 1984,
            "weight": 0.2861328125
        },
        "2018-12-11-12-00-46-532_POS2_I2_796_2112.Png": {
            "h": 796,
            "result": 0,
            "w": 2112,
            "weight": 0.990234375
        },
        "2018-12-11-12-00-46-532_POS2_I2_796_2240.Png": {
            "h": 796,
            "result": 0,
            "w": 2240,
            "weight": 0.9677734375
        },
        "2018-12-11-12-00-46-532_POS2_I2_796_2368.Png": {
            "h": 796,
            "result": 0,
            "w": 2368,
            "weight": 0.9609375
        },
        "2018-12-11-12-00-46-532_POS2_I2_796_2496.Png": {
            "h": 796,
            "result": 0,
            "w": 2496,
            "weight": 0.9638671875
        },
        "2018-12-11-12-00-46-532_POS2_I2_796_2624.Png": {
            "h": 796,
            "result": 0,
            "w": 2624,
            "weight": 0.8681640625
        },
        "2018-12-11-12-00-46-532_POS2_I2_924_1984.Png": {
            "h": 924,
            "result": 0,
            "w": 1984,
            "weight": 0.3134765625
        },
        "2018-12-11-12-00-46-532_POS2_I2_924_2112.Png": {
            "h": 924,
            "result": 0,
            "w": 2112,
            "weight": 0.916015625
        },
        "2018-12-11-12-00-46-532_POS2_I2_924_2240.Png": {
            "h": 924,
            "result": 0,
            "w": 2240,
            "weight": 1.0
        },
        "2018-12-11-12-00-46-532_POS2_I2_924_2368.Png": {
            "h": 924,
            "result": 0,
            "w": 2368,
            "weight": 0.9150390625
        },
        "2018-12-11-12-00-46-532_POS2_I2_924_2496.Png": {
            "h": 924,
            "result": 0,
            "w": 2496,
            "weight": 0.87890625
        },
        "2018-12-11-12-00-46-532_POS2_I2_924_2624.Png": {
            "h": 924,
            "result": 0,
            "w": 2624,
            "weight": 0.9091796875
        }
    },
    "2018-12-19-01-19-10-431_POS1_I1.Png": {
        "2018-12-19-01-19-10-431_POS1_I1_1105_1061.Png": {
            "h": 1105,
            "result": 1,
            "w": 1061,
            "weight": 0.82373046875
        },
        "2018-12-19-01-19-10-431_POS1_I1_1105_1189.Png": {
            "h": 1105,
            "result": 1,
            "w": 1189,
            "weight": 1.0
        },
        "2018-12-19-01-19-10-431_POS1_I1_1105_1317.Png": {
            "h": 1105,
            "result": 1,
            "w": 1317,
            "weight": 1.0
        },
        "2018-12-19-01-19-10-431_POS1_I1_1105_1445.Png": {
            "h": 1105,
            "result": 1,
            "w": 1445,
            "weight": 1.0
        },
        "2018-12-19-01-19-10-431_POS1_I1_1105_1573.Png": {
            "h": 1105,
            "result": 1,
            "w": 1573,
            "weight": 1.0
        },
        "2018-12-19-01-19-10-431_POS1_I1_1105_1701.Png": {
            "h": 1105,
            "result": 1,
            "w": 1701,
            "weight": 1.0
        },
        "2018-12-19-01-19-10-431_POS1_I1_1105_1829.Png": {
            "h": 1105,
            "result": 1,
            "w": 1829,
            "weight": 1.0
        },
        "2018-12-19-01-19-10-431_POS1_I1_1105_1957.Png": {
            "h": 1105,
            "result": 1,
            "w": 1957,
            "weight": 0.997802734375
        },
        "2018-12-19-01-19-10-431_POS1_I1_1105_2085.Png": {
            "h": 1105,
            "result": 1,
            "w": 2085,
            "weight": 0.354736328125
        },
        "2018-12-19-01-19-10-431_POS1_I1_1233_1061.Png": {
            "h": 1233,
            "result": 1,
            "w": 1061,
            "weight": 0.789794921875
        },
        "2018-12-19-01-19-10-431_POS1_I1_1233_1189.Png": {
            "h": 1233,
            "result": 1,
            "w": 1189,
            "weight": 1.0
        },
        "2018-12-19-01-19-10-431_POS1_I1_1233_1317.Png": {
            "h": 1233,
            "result": 1,
            "w": 1317,
            "weight": 1.0
        },
        "2018-12-19-01-19-10-431_POS1_I1_1233_1445.Png": {
            "h": 1233,
            "result": 1,
            "w": 1445,
            "weight": 1.0
        },
        "2018-12-19-01-19-10-431_POS1_I1_1233_1573.Png": {
            "h": 1233,
            "result": 1,
            "w": 1573,
            "weight": 0.9306640625
        },
        "2018-12-19-01-19-10-431_POS1_I1_1233_1701.Png": {
            "h": 1233,
            "result": 1,
            "w": 1701,
            "weight": 1.0
        },
        "2018-12-19-01-19-10-431_POS1_I1_1233_1829.Png": {
            "h": 1233,
            "result": 1,
            "w": 1829,
            "weight": 1.0
        },
        "2018-12-19-01-19-10-431_POS1_I1_1233_1957.Png": {
            "h": 1233,
            "result": 1,
            "w": 1957,
            "weight": 0.64813232421875
        },
        "2018-12-19-01-19-10-431_POS1_I1_1361_1061.Png": {
            "h": 1361,
            "result": 1,
            "w": 1061,
            "weight": 0.69671630859375
        },
        "2018-12-19-01-19-10-431_POS1_I1_1361_1189.Png": {
            "h": 1361,
            "result": 1,
            "w": 1189,
            "weight": 1.0
        },
        "2018-12-19-01-19-10-431_POS1_I1_1361_1317.Png": {
            "h": 1361,
            "result": 1,
            "w": 1317,
            "weight": 0.966796875
        },
        "2018-12-19-01-19-10-431_POS1_I1_1361_1445.Png": {
            "h": 1361,
            "result": 1,
            "w": 1445,
            "weight": 1.0
        },
        "2018-12-19-01-19-10-431_POS1_I1_1361_1573.Png": {
            "h": 1361,
            "result": 1,
            "w": 1573,
            "weight": 1.0
        },
        "2018-12-19-01-19-10-431_POS1_I1_1361_1701.Png": {
            "h": 1361,
            "result": 1,
            "w": 1701,
            "weight": 0.81689453125
        },
        "2018-12-19-01-19-10-431_POS1_I1_1361_1829.Png": {
            "h": 1361,
            "result": 1,
            "w": 1829,
            "weight": 0.78192138671875
        },
        "2018-12-19-01-19-10-431_POS1_I1_1361_1957.Png": {
            "h": 1361,
            "result": 1,
            "w": 1957,
            "weight": 0.26177978515625
        },
        "2018-12-19-01-19-10-431_POS1_I1_1489_1061.Png": {
            "h": 1489,
            "result": 1,
            "w": 1061,
            "weight": 0.99560546875
        },
        "2018-12-19-01-19-10-431_POS1_I1_1489_1189.Png": {
            "h": 1489,
            "result": 1,
            "w": 1189,
            "weight": 1.0
        },
        "2018-12-19-01-19-10-431_POS1_I1_1489_1317.Png": {
            "h": 1489,
            "result": 1,
            "w": 1317,
            "weight": 1.0
        },
        "2018-12-19-01-19-10-431_POS1_I1_1489_1445.Png": {
            "h": 1489,
            "result": 1,
            "w": 1445,
            "weight": 1.0
        },
        "2018-12-19-01-19-10-431_POS1_I1_1489_1573.Png": {
            "h": 1489,
            "result": 1,
            "w": 1573,
            "weight": 0.993896484375
        },
        "2018-12-19-01-19-10-431_POS1_I1_1489_1701.Png": {
            "h": 1489,
            "result": 1,
            "w": 1701,
            "weight": 0.841552734375
        },
        "2018-12-19-01-19-10-431_POS1_I1_1489_1829.Png": {
            "h": 1489,
            "result": 1,
            "w": 1829,
            "weight": 0.65167236328125
        },
        "2018-12-19-01-19-10-431_POS1_I1_1489_933.Png": {
            "h": 1489,
            "result": 1,
            "w": 933,
            "weight": 0.440673828125
        },
        "2018-12-19-01-19-10-431_POS1_I1_1617_1061.Png": {
            "h": 1617,
            "result": 1,
            "w": 1061,
            "weight": 0.46337890625
        },
        "2018-12-19-01-19-10-431_POS1_I1_1617_1189.Png": {
            "h": 1617,
            "result": 1,
            "w": 1189,
            "weight": 0.560302734375
        },
        "2018-12-19-01-19-10-431_POS1_I1_1617_1317.Png": {
            "h": 1617,
            "result": 1,
            "w": 1317,
            "weight": 0.98492431640625
        },
        "2018-12-19-01-19-10-431_POS1_I1_1617_1445.Png": {
            "h": 1617,
            "result": 1,
            "w": 1445,
            "weight": 0.957763671875
        },
        "2018-12-19-01-19-10-431_POS1_I1_1617_1573.Png": {
            "h": 1617,
            "result": 1,
            "w": 1573,
            "weight": 0.77508544921875
        },
        "2018-12-19-01-19-10-431_POS1_I1_1617_1701.Png": {
            "h": 1617,
            "result": 1,
            "w": 1701,
            "weight": 0.863525390625
        },
        "2018-12-19-01-19-10-431_POS1_I1_1617_1829.Png": {
            "h": 1617,
            "result": 1,
            "w": 1829,
            "weight": 0.59033203125
        },
        "2018-12-19-01-19-10-431_POS1_I1_1617_933.Png": {
            "h": 1617,
            "result": 1,
            "w": 933,
            "weight": 0.37811279296875
        },
        "2018-12-19-01-19-10-431_POS1_I1_1745_1317.Png": {
            "h": 1745,
            "result": 0,
            "w": 1317,
            "weight": 0.17791748046875
        },
        "2018-12-19-01-19-10-431_POS1_I1_1745_1445.Png": {
            "h": 1745,
            "result": 0,
            "w": 1445,
            "weight": 0.287353515625
        },
        "2018-12-19-01-19-10-431_POS1_I1_1745_1701.Png": {
            "h": 1745,
            "result": 1,
            "w": 1701,
            "weight": 0.331298828125
        },
        "2018-12-19-01-19-10-431_POS1_I1_209_1061.Png": {
            "h": 209,
            "result": 1,
            "w": 1061,
            "weight": 0.147705078125
        },
        "2018-12-19-01-19-10-431_POS1_I1_209_1189.Png": {
            "h": 209,
            "result": 1,
            "w": 1189,
            "weight": 0.16107177734375
        },
        "2018-12-19-01-19-10-431_POS1_I1_209_1445.Png": {
            "h": 209,
            "result": 1,
            "w": 1445,
            "weight": 0.10113525390625
        },
        "2018-12-19-01-19-10-431_POS1_I1_209_1573.Png": {
            "h": 209,
            "result": 1,
            "w": 1573,
            "weight": 0.55029296875
        },
        "2018-12-19-01-19-10-431_POS1_I1_209_1701.Png": {
            "h": 209,
            "result": 1,
            "w": 1701,
            "weight": 0.53662109375
        },
        "2018-12-19-01-19-10-431_POS1_I1_209_1829.Png": {
            "h": 209,
            "result": 1,
            "w": 1829,
            "weight": 0.29827880859375
        },
        "2018-12-19-01-19-10-431_POS1_I1_337_1061.Png": {
            "h": 337,
            "result": 1,
            "w": 1061,
            "weight": 0.94091796875
        },
        "2018-12-19-01-19-10-431_POS1_I1_337_1189.Png": {
            "h": 337,
            "result": 1,
            "w": 1189,
            "weight": 0.91680908203125
        },
        "2018-12-19-01-19-10-431_POS1_I1_337_1317.Png": {
            "h": 337,
            "result": 1,
            "w": 1317,
            "weight": 0.14227294921875
        },
        "2018-12-19-01-19-10-431_POS1_I1_337_1445.Png": {
            "h": 337,
            "result": 1,
            "w": 1445,
            "weight": 0.3916015625
        },
        "2018-12-19-01-19-10-431_POS1_I1_337_1573.Png": {
            "h": 337,
            "result": 1,
            "w": 1573,
            "weight": 1.0
        },
        "2018-12-19-01-19-10-431_POS1_I1_337_1701.Png": {
            "h": 337,
            "result": 1,
            "w": 1701,
            "weight": 1.0
        },
        "2018-12-19-01-19-10-431_POS1_I1_337_1829.Png": {
            "h": 337,
            "result": 1,
            "w": 1829,
            "weight": 0.310302734375
        },
        "2018-12-19-01-19-10-431_POS1_I1_337_933.Png": {
            "h": 337,
            "result": 1,
            "w": 933,
            "weight": 0.29931640625
        },
        "2018-12-19-01-19-10-431_POS1_I1_465_1061.Png": {
            "h": 465,
            "result": 1,
            "w": 1061,
            "weight": 0.96588134765625
        },
        "2018-12-19-01-19-10-431_POS1_I1_465_1189.Png": {
            "h": 465,
            "result": 1,
            "w": 1189,
            "weight": 1.0
        },
        "2018-12-19-01-19-10-431_POS1_I1_465_1317.Png": {
            "h": 465,
            "result": 1,
            "w": 1317,
            "weight": 0.80908203125
        },
        "2018-12-19-01-19-10-431_POS1_I1_465_1445.Png": {
            "h": 465,
            "result": 1,
            "w": 1445,
            "weight": 0.58984375
        },
        "2018-12-19-01-19-10-431_POS1_I1_465_1573.Png": {
            "h": 465,
            "result": 1,
            "w": 1573,
            "weight": 1.0
        },
        "2018-12-19-01-19-10-431_POS1_I1_465_1701.Png": {
            "h": 465,
            "result": 1,
            "w": 1701,
            "weight": 1.0
        },
        "2018-12-19-01-19-10-431_POS1_I1_465_1829.Png": {
            "h": 465,
            "result": 1,
            "w": 1829,
            "weight": 0.84625244140625
        },
        "2018-12-19-01-19-10-431_POS1_I1_465_1957.Png": {
            "h": 465,
            "result": 1,
            "w": 1957,
            "weight": 0.45892333984375
        },
        "2018-12-19-01-19-10-431_POS1_I1_465_933.Png": {
            "h": 465,
            "result": 1,
            "w": 933,
            "weight": 0.13885498046875
        },
        "2018-12-19-01-19-10-431_POS1_I1_593_1061.Png": {
            "h": 593,
            "result": 1,
            "w": 1061,
            "weight": 0.729248046875
        },
        "2018-12-19-01-19-10-431_POS1_I1_593_1189.Png": {
            "h": 593,
            "result": 1,
            "w": 1189,
            "weight": 1.0
        },
        "2018-12-19-01-19-10-431_POS1_I1_593_1317.Png": {
            "h": 593,
            "result": 1,
            "w": 1317,
            "weight": 0.78912353515625
        },
        "2018-12-19-01-19-10-431_POS1_I1_593_1445.Png": {
            "h": 593,
            "result": 1,
            "w": 1445,
            "weight": 0.84857177734375
        },
        "2018-12-19-01-19-10-431_POS1_I1_593_1573.Png": {
            "h": 593,
            "result": 1,
            "w": 1573,
            "weight": 1.0
        },
        "2018-12-19-01-19-10-431_POS1_I1_593_1701.Png": {
            "h": 593,
            "result": 1,
            "w": 1701,
            "weight": 1.0
        },
        "2018-12-19-01-19-10-431_POS1_I1_593_1829.Png": {
            "h": 593,
            "result": 1,
            "w": 1829,
            "weight": 1.0
        },
        "2018-12-19-01-19-10-431_POS1_I1_593_1957.Png": {
            "h": 593,
            "result": 1,
            "w": 1957,
            "weight": 0.98345947265625
        },
        "2018-12-19-01-19-10-431_POS1_I1_593_2085.Png": {
            "h": 593,
            "result": 1,
            "w": 2085,
            "weight": 0.9755859375
        },
        "2018-12-19-01-19-10-431_POS1_I1_593_2213.Png": {
            "h": 593,
            "result": 1,
            "w": 2213,
            "weight": 0.49725341796875
        },
        "2018-12-19-01-19-10-431_POS1_I1_721_1061.Png": {
            "h": 721,
            "result": 1,
            "w": 1061,
            "weight": 0.93743896484375
        },
        "2018-12-19-01-19-10-431_POS1_I1_721_1189.Png": {
            "h": 721,
            "result": 1,
            "w": 1189,
            "weight": 1.0
        },
        "2018-12-19-01-19-10-431_POS1_I1_721_1317.Png": {
            "h": 721,
            "result": 1,
            "w": 1317,
            "weight": 1.0
        },
        "2018-12-19-01-19-10-431_POS1_I1_721_1445.Png": {
            "h": 721,
            "result": 1,
            "w": 1445,
            "weight": 1.0
        },
        "2018-12-19-01-19-10-431_POS1_I1_721_1573.Png": {
            "h": 721,
            "result": 1,
            "w": 1573,
            "weight": 1.0
        },
        "2018-12-19-01-19-10-431_POS1_I1_721_1701.Png": {
            "h": 721,
            "result": 1,
            "w": 1701,
            "weight": 1.0
        },
        "2018-12-19-01-19-10-431_POS1_I1_721_1829.Png": {
            "h": 721,
            "result": 1,
            "w": 1829,
            "weight": 1.0
        },
        "2018-12-19-01-19-10-431_POS1_I1_721_1957.Png": {
            "h": 721,
            "result": 1,
            "w": 1957,
            "weight": 1.0
        },
        "2018-12-19-01-19-10-431_POS1_I1_721_2085.Png": {
            "h": 721,
            "result": 1,
            "w": 2085,
            "weight": 1.0
        },
        "2018-12-19-01-19-10-431_POS1_I1_721_2213.Png": {
            "h": 721,
            "result": 1,
            "w": 2213,
            "weight": 0.5166015625
        },
        "2018-12-19-01-19-10-431_POS1_I1_849_1061.Png": {
            "h": 849,
            "result": 1,
            "w": 1061,
            "weight": 0.21148681640625
        },
        "2018-12-19-01-19-10-431_POS1_I1_849_1189.Png": {
            "h": 849,
            "result": 1,
            "w": 1189,
            "weight": 1.0
        },
        "2018-12-19-01-19-10-431_POS1_I1_849_1317.Png": {
            "h": 849,
            "result": 1,
            "w": 1317,
            "weight": 1.0
        },
        "2018-12-19-01-19-10-431_POS1_I1_849_1445.Png": {
            "h": 849,
            "result": 1,
            "w": 1445,
            "weight": 1.0
        },
        "2018-12-19-01-19-10-431_POS1_I1_849_1573.Png": {
            "h": 849,
            "result": 1,
            "w": 1573,
            "weight": 1.0
        },
        "2018-12-19-01-19-10-431_POS1_I1_849_1701.Png": {
            "h": 849,
            "result": 1,
            "w": 1701,
            "weight": 1.0
        },
        "2018-12-19-01-19-10-431_POS1_I1_849_1829.Png": {
            "h": 849,
            "result": 1,
            "w": 1829,
            "weight": 1.0
        },
        "2018-12-19-01-19-10-431_POS1_I1_849_1957.Png": {
            "h": 849,
            "result": 1,
            "w": 1957,
            "weight": 1.0
        },
        "2018-12-19-01-19-10-431_POS1_I1_849_2085.Png": {
            "h": 849,
            "result": 1,
            "w": 2085,
            "weight": 1.0
        },
        "2018-12-19-01-19-10-431_POS1_I1_849_2213.Png": {
            "h": 849,
            "result": 1,
            "w": 2213,
            "weight": 0.263427734375
        },
        "2018-12-19-01-19-10-431_POS1_I1_977_1061.Png": {
            "h": 977,
            "result": 1,
            "w": 1061,
            "weight": 0.4814453125
        },
        "2018-12-19-01-19-10-431_POS1_I1_977_1189.Png": {
            "h": 977,
            "result": 1,
            "w": 1189,
            "weight": 1.0
        },
        "2018-12-19-01-19-10-431_POS1_I1_977_1317.Png": {
            "h": 977,
            "result": 1,
            "w": 1317,
            "weight": 1.0
        },
        "2018-12-19-01-19-10-431_POS1_I1_977_1445.Png": {
            "h": 977,
            "result": 1,
            "w": 1445,
            "weight": 1.0
        },
        "2018-12-19-01-19-10-431_POS1_I1_977_1573.Png": {
            "h": 977,
            "result": 1,
            "w": 1573,
            "weight": 1.0
        },
        "2018-12-19-01-19-10-431_POS1_I1_977_1701.Png": {
            "h": 977,
            "result": 1,
            "w": 1701,
            "weight": 1.0
        },
        "2018-12-19-01-19-10-431_POS1_I1_977_1829.Png": {
            "h": 977,
            "result": 1,
            "w": 1829,
            "weight": 1.0
        },
        "2018-12-19-01-19-10-431_POS1_I1_977_1957.Png": {
            "h": 977,
            "result": 1,
            "w": 1957,
            "weight": 1.0
        },
        "2018-12-19-01-19-10-431_POS1_I1_977_2085.Png": {
            "h": 977,
            "result": 1,
            "w": 2085,
            "weight": 0.87493896484375
        }
    },
    "2018-12-22-12-42-36-579_POS2_I2.Png": {
        "2018-12-22-12-42-36-579_POS2_I2_1052_2112.Png": {
            "h": 1052,
            "result": 1,
            "w": 2112,
            "weight": 0.947265625
        },
        "2018-12-22-12-42-36-579_POS2_I2_1052_2240.Png": {
            "h": 1052,
            "result": 1,
            "w": 2240,
            "weight": 1.0
        },
        "2018-12-22-12-42-36-579_POS2_I2_1052_2368.Png": {
            "h": 1052,
            "result": 1,
            "w": 2368,
            "weight": 1.0
        },
        "2018-12-22-12-42-36-579_POS2_I2_1052_2496.Png": {
            "h": 1052,
            "result": 1,
            "w": 2496,
            "weight": 1.0
        },
        "2018-12-22-12-42-36-579_POS2_I2_1052_2624.Png": {
            "h": 1052,
            "result": 1,
            "w": 2624,
            "weight": 1.0
        },
        "2018-12-22-12-42-36-579_POS2_I2_1180_1984.Png": {
            "h": 1180,
            "result": 1,
            "w": 1984,
            "weight": 0.6904296875
        },
        "2018-12-22-12-42-36-579_POS2_I2_1180_2112.Png": {
            "h": 1180,
            "result": 1,
            "w": 2112,
            "weight": 1.0
        },
        "2018-12-22-12-42-36-579_POS2_I2_1180_2240.Png": {
            "h": 1180,
            "result": 1,
            "w": 2240,
            "weight": 1.0
        },
        "2018-12-22-12-42-36-579_POS2_I2_1180_2368.Png": {
            "h": 1180,
            "result": 1,
            "w": 2368,
            "weight": 1.0
        },
        "2018-12-22-12-42-36-579_POS2_I2_1180_2496.Png": {
            "h": 1180,
            "result": 1,
            "w": 2496,
            "weight": 1.0
        },
        "2018-12-22-12-42-36-579_POS2_I2_1180_2624.Png": {
            "h": 1180,
            "result": 1,
            "w": 2624,
            "weight": 1.0
        },
        "2018-12-22-12-42-36-579_POS2_I2_1308_1856.Png": {
            "h": 1308,
            "result": 1,
            "w": 1856,
            "weight": 0.173828125
        },
        "2018-12-22-12-42-36-579_POS2_I2_1308_1984.Png": {
            "h": 1308,
            "result": 1,
            "w": 1984,
            "weight": 1.0
        },
        "2018-12-22-12-42-36-579_POS2_I2_1308_2112.Png": {
            "h": 1308,
            "result": 1,
            "w": 2112,
            "weight": 1.0
        },
        "2018-12-22-12-42-36-579_POS2_I2_1308_2240.Png": {
            "h": 1308,
            "result": 1,
            "w": 2240,
            "weight": 1.0
        },
        "2018-12-22-12-42-36-579_POS2_I2_1308_2368.Png": {
            "h": 1308,
            "result": 1,
            "w": 2368,
            "weight": 1.0
        },
        "2018-12-22-12-42-36-579_POS2_I2_1308_2496.Png": {
            "h": 1308,
            "result": 1,
            "w": 2496,
            "weight": 1.0
        },
        "2018-12-22-12-42-36-579_POS2_I2_1308_2624.Png": {
            "h": 1308,
            "result": 1,
            "w": 2624,
            "weight": 1.0
        },
        "2018-12-22-12-42-36-579_POS2_I2_1436_1856.Png": {
            "h": 1436,
            "result": 1,
            "w": 1856,
            "weight": 0.4345703125
        },
        "2018-12-22-12-42-36-579_POS2_I2_1436_1984.Png": {
            "h": 1436,
            "result": 1,
            "w": 1984,
            "weight": 0.9921875
        },
        "2018-12-22-12-42-36-579_POS2_I2_1436_2112.Png": {
            "h": 1436,
            "result": 1,
            "w": 2112,
            "weight": 1.0
        },
        "2018-12-22-12-42-36-579_POS2_I2_1436_2240.Png": {
            "h": 1436,
            "result": 1,
            "w": 2240,
            "weight": 1.0
        },
        "2018-12-22-12-42-36-579_POS2_I2_1436_2368.Png": {
            "h": 1436,
            "result": 1,
            "w": 2368,
            "weight": 1.0
        },
        "2018-12-22-12-42-36-579_POS2_I2_1436_2496.Png": {
            "h": 1436,
            "result": 1,
            "w": 2496,
            "weight": 1.0
        },
        "2018-12-22-12-42-36-579_POS2_I2_1436_2624.Png": {
            "h": 1436,
            "result": 1,
            "w": 2624,
            "weight": 1.0
        },
        "2018-12-22-12-42-36-579_POS2_I2_1564_1856.Png": {
            "h": 1564,
            "result": 1,
            "w": 1856,
            "weight": 0.6533203125
        },
        "2018-12-22-12-42-36-579_POS2_I2_1564_1984.Png": {
            "h": 1564,
            "result": 1,
            "w": 1984,
            "weight": 1.0
        },
        "2018-12-22-12-42-36-579_POS2_I2_1564_2112.Png": {
            "h": 1564,
            "result": 1,
            "w": 2112,
            "weight": 1.0
        },
        "2018-12-22-12-42-36-579_POS2_I2_1564_2240.Png": {
            "h": 1564,
            "result": 1,
            "w": 2240,
            "weight": 1.0
        },
        "2018-12-22-12-42-36-579_POS2_I2_1564_2368.Png": {
            "h": 1564,
            "result": 1,
            "w": 2368,
            "weight": 1.0
        },
        "2018-12-22-12-42-36-579_POS2_I2_1564_2496.Png": {
            "h": 1564,
            "result": 1,
            "w": 2496,
            "weight": 1.0
        },
        "2018-12-22-12-42-36-579_POS2_I2_1564_2624.Png": {
            "h": 1564,
            "result": 1,
            "w": 2624,
            "weight": 1.0
        },
        "2018-12-22-12-42-36-579_POS2_I2_1692_1728.Png": {
            "h": 1692,
            "result": 1,
            "w": 1728,
            "weight": 0.19140625
        },
        "2018-12-22-12-42-36-579_POS2_I2_1692_1856.Png": {
            "h": 1692,
            "result": 1,
            "w": 1856,
            "weight": 0.9912109375
        },
        "2018-12-22-12-42-36-579_POS2_I2_1692_1984.Png": {
            "h": 1692,
            "result": 1,
            "w": 1984,
            "weight": 1.0
        },
        "2018-12-22-12-42-36-579_POS2_I2_1692_2112.Png": {
            "h": 1692,
            "result": 1,
            "w": 2112,
            "weight": 1.0
        },
        "2018-12-22-12-42-36-579_POS2_I2_1692_2240.Png": {
            "h": 1692,
            "result": 1,
            "w": 2240,
            "weight": 1.0
        },
        "2018-12-22-12-42-36-579_POS2_I2_1692_2368.Png": {
            "h": 1692,
            "result": 1,
            "w": 2368,
            "weight": 1.0
        },
        "2018-12-22-12-42-36-579_POS2_I2_1692_2496.Png": {
            "h": 1692,
            "result": 1,
            "w": 2496,
            "weight": 0.9287109375
        },
        "2018-12-22-12-42-36-579_POS2_I2_1692_2624.Png": {
            "h": 1692,
            "result": 1,
            "w": 2624,
            "weight": 0.8662109375
        },
        "2018-12-22-12-42-36-579_POS2_I2_1820_1984.Png": {
            "h": 1820,
            "result": 1,
            "w": 1984,
            "weight": 0.4091796875
        },
        "2018-12-22-12-42-36-579_POS2_I2_1820_2112.Png": {
            "h": 1820,
            "result": 1,
            "w": 2112,
            "weight": 0.974609375
        },
        "2018-12-22-12-42-36-579_POS2_I2_1820_2240.Png": {
            "h": 1820,
            "result": 1,
            "w": 2240,
            "weight": 1.0
        },
        "2018-12-22-12-42-36-579_POS2_I2_1820_2368.Png": {
            "h": 1820,
            "result": 1,
            "w": 2368,
            "weight": 1.0
        },
        "2018-12-22-12-42-36-579_POS2_I2_1820_2496.Png": {
            "h": 1820,
            "result": 1,
            "w": 2496,
            "weight": 0.802734375
        },
        "2018-12-22-12-42-36-579_POS2_I2_1820_2624.Png": {
            "h": 1820,
            "result": 1,
            "w": 2624,
            "weight": 0.919921875
        },
        "2018-12-22-12-42-36-579_POS2_I2_1948_2112.Png": {
            "h": 1948,
            "result": 0,
            "w": 2112,
            "weight": 0.302734375
        },
        "2018-12-22-12-42-36-579_POS2_I2_1948_2240.Png": {
            "h": 1948,
            "result": 1,
            "w": 2240,
            "weight": 0.8154296875
        },
        "2018-12-22-12-42-36-579_POS2_I2_1948_2368.Png": {
            "h": 1948,
            "result": 1,
            "w": 2368,
            "weight": 0.705078125
        },
        "2018-12-22-12-42-36-579_POS2_I2_1948_2496.Png": {
            "h": 1948,
            "result": 1,
            "w": 2496,
            "weight": 0.9638671875
        },
        "2018-12-22-12-42-36-579_POS2_I2_1948_2624.Png": {
            "h": 1948,
            "result": 1,
            "w": 2624,
            "weight": 0.994140625
        },
        "2018-12-22-12-42-36-579_POS2_I2_2076_2496.Png": {
            "h": 2076,
            "result": 1,
            "w": 2496,
            "weight": 0.6845703125
        },
        "2018-12-22-12-42-36-579_POS2_I2_2076_2624.Png": {
            "h": 2076,
            "result": 1,
            "w": 2624,
            "weight": 0.3515625
        },
        "2018-12-22-12-42-36-579_POS2_I2_284_2496.Png": {
            "h": 284,
            "result": 1,
            "w": 2496,
            "weight": 0.2197265625
        },
        "2018-12-22-12-42-36-579_POS2_I2_284_2624.Png": {
            "h": 284,
            "result": 1,
            "w": 2624,
            "weight": 0.3173828125
        },
        "2018-12-22-12-42-36-579_POS2_I2_412_2112.Png": {
            "h": 412,
            "result": 1,
            "w": 2112,
            "weight": 0.66796875
        },
        "2018-12-22-12-42-36-579_POS2_I2_412_2240.Png": {
            "h": 412,
            "result": 1,
            "w": 2240,
            "weight": 0.7294921875
        },
        "2018-12-22-12-42-36-579_POS2_I2_412_2368.Png": {
            "h": 412,
            "result": 1,
            "w": 2368,
            "weight": 0.400390625
        },
        "2018-12-22-12-42-36-579_POS2_I2_412_2496.Png": {
            "h": 412,
            "result": 1,
            "w": 2496,
            "weight": 0.97265625
        },
        "2018-12-22-12-42-36-579_POS2_I2_412_2624.Png": {
            "h": 412,
            "result": 1,
            "w": 2624,
            "weight": 1.0
        },
        "2018-12-22-12-42-36-579_POS2_I2_540_1984.Png": {
            "h": 540,
            "result": 1,
            "w": 1984,
            "weight": 0.142578125
        },
        "2018-12-22-12-42-36-579_POS2_I2_540_2112.Png": {
            "h": 540,
            "result": 1,
            "w": 2112,
            "weight": 1.0
        },
        "2018-12-22-12-42-36-579_POS2_I2_540_2240.Png": {
            "h": 540,
            "result": 1,
            "w": 2240,
            "weight": 1.0
        },
        "2018-12-22-12-42-36-579_POS2_I2_540_2368.Png": {
            "h": 540,
            "result": 1,
            "w": 2368,
            "weight": 0.8857421875
        },
        "2018-12-22-12-42-36-579_POS2_I2_540_2496.Png": {
            "h": 540,
            "result": 1,
            "w": 2496,
            "weight": 1.0
        },
        "2018-12-22-12-42-36-579_POS2_I2_540_2624.Png": {
            "h": 540,
            "result": 1,
            "w": 2624,
            "weight": 1.0
        },
        "2018-12-22-12-42-36-579_POS2_I2_668_2112.Png": {
            "h": 668,
            "result": 1,
            "w": 2112,
            "weight": 0.970703125
        },
        "2018-12-22-12-42-36-579_POS2_I2_668_2240.Png": {
            "h": 668,
            "result": 1,
            "w": 2240,
            "weight": 1.0
        },
        "2018-12-22-12-42-36-579_POS2_I2_668_2368.Png": {
            "h": 668,
            "result": 1,
            "w": 2368,
            "weight": 0.9052734375
        },
        "2018-12-22-12-42-36-579_POS2_I2_668_2496.Png": {
            "h": 668,
            "result": 1,
            "w": 2496,
            "weight": 1.0
        },
        "2018-12-22-12-42-36-579_POS2_I2_668_2624.Png": {
            "h": 668,
            "result": 1,
            "w": 2624,
            "weight": 1.0
        },
        "2018-12-22-12-42-36-579_POS2_I2_796_1984.Png": {
            "h": 796,
            "result": 1,
            "w": 1984,
            "weight": 0.2685546875
        },
        "2018-12-22-12-42-36-579_POS2_I2_796_2112.Png": {
            "h": 796,
            "result": 1,
            "w": 2112,
            "weight": 0.9873046875
        },
        "2018-12-22-12-42-36-579_POS2_I2_796_2240.Png": {
            "h": 796,
            "result": 1,
            "w": 2240,
            "weight": 1.0
        },
        "2018-12-22-12-42-36-579_POS2_I2_796_2368.Png": {
            "h": 796,
            "result": 1,
            "w": 2368,
            "weight": 0.984375
        },
        "2018-12-22-12-42-36-579_POS2_I2_796_2496.Png": {
            "h": 796,
            "result": 1,
            "w": 2496,
            "weight": 1.0
        },
        "2018-12-22-12-42-36-579_POS2_I2_796_2624.Png": {
            "h": 796,
            "result": 1,
            "w": 2624,
            "weight": 1.0
        },
        "2018-12-22-12-42-36-579_POS2_I2_924_1984.Png": {
            "h": 924,
            "result": 1,
            "w": 1984,
            "weight": 0.244140625
        },
        "2018-12-22-12-42-36-579_POS2_I2_924_2112.Png": {
            "h": 924,
            "result": 1,
            "w": 2112,
            "weight": 1.0
        },
        "2018-12-22-12-42-36-579_POS2_I2_924_2240.Png": {
            "h": 924,
            "result": 1,
            "w": 2240,
            "weight": 1.0
        },
        "2018-12-22-12-42-36-579_POS2_I2_924_2368.Png": {
            "h": 924,
            "result": 1,
            "w": 2368,
            "weight": 1.0
        },
        "2018-12-22-12-42-36-579_POS2_I2_924_2496.Png": {
            "h": 924,
            "result": 1,
            "w": 2496,
            "weight": 1.0
        },
        "2018-12-22-12-42-36-579_POS2_I2_924_2624.Png": {
            "h": 924,
            "result": 1,
            "w": 2624,
            "weight": 1.0
        }
    },
    "2019-01-09-07-20-00-334_POS1_I1.Png": {
        "2019-01-09-07-20-00-334_POS1_I1_1109_1057.Png": {
            "h": 1109,
            "result": 0,
            "w": 1057,
            "weight": 0.61376953125
        },
        "2019-01-09-07-20-00-334_POS1_I1_1109_1185.Png": {
            "h": 1109,
            "result": 0,
            "w": 1185,
            "weight": 0.93310546875
        },
        "2019-01-09-07-20-00-334_POS1_I1_1109_1313.Png": {
            "h": 1109,
            "result": 0,
            "w": 1313,
            "weight": 1.0
        },
        "2019-01-09-07-20-00-334_POS1_I1_1109_1441.Png": {
            "h": 1109,
            "result": 0,
            "w": 1441,
            "weight": 0.911376953125
        },
        "2019-01-09-07-20-00-334_POS1_I1_1109_1569.Png": {
            "h": 1109,
            "result": 0,
            "w": 1569,
            "weight": 1.0
        },
        "2019-01-09-07-20-00-334_POS1_I1_1109_1697.Png": {
            "h": 1109,
            "result": 0,
            "w": 1697,
            "weight": 0.888916015625
        },
        "2019-01-09-07-20-00-334_POS1_I1_1109_1825.Png": {
            "h": 1109,
            "result": 0,
            "w": 1825,
            "weight": 0.90899658203125
        },
        "2019-01-09-07-20-00-334_POS1_I1_1109_1953.Png": {
            "h": 1109,
            "result": 0,
            "w": 1953,
            "weight": 0.30364990234375
        },
        "2019-01-09-07-20-00-334_POS1_I1_1237_1057.Png": {
            "h": 1237,
            "result": 0,
            "w": 1057,
            "weight": 0.59326171875
        },
        "2019-01-09-07-20-00-334_POS1_I1_1237_1185.Png": {
            "h": 1237,
            "result": 0,
            "w": 1185,
            "weight": 0.922607421875
        },
        "2019-01-09-07-20-00-334_POS1_I1_1237_1313.Png": {
            "h": 1237,
            "result": 0,
            "w": 1313,
            "weight": 0.8828125
        },
        "2019-01-09-07-20-00-334_POS1_I1_1237_1441.Png": {
            "h": 1237,
            "result": 0,
            "w": 1441,
            "weight": 0.89697265625
        },
        "2019-01-09-07-20-00-334_POS1_I1_1237_1569.Png": {
            "h": 1237,
            "result": 0,
            "w": 1569,
            "weight": 0.86492919921875
        },
        "2019-01-09-07-20-00-334_POS1_I1_1237_1697.Png": {
            "h": 1237,
            "result": 0,
            "w": 1697,
            "weight": 0.63311767578125
        },
        "2019-01-09-07-20-00-334_POS1_I1_1237_1825.Png": {
            "h": 1237,
            "result": 0,
            "w": 1825,
            "weight": 0.63427734375
        },
        "2019-01-09-07-20-00-334_POS1_I1_1237_1953.Png": {
            "h": 1237,
            "result": 0,
            "w": 1953,
            "weight": 0.234375
        },
        "2019-01-09-07-20-00-334_POS1_I1_1365_1057.Png": {
            "h": 1365,
            "result": 0,
            "w": 1057,
            "weight": 0.495361328125
        },
        "2019-01-09-07-20-00-334_POS1_I1_1365_1185.Png": {
            "h": 1365,
            "result": 0,
            "w": 1185,
            "weight": 0.947265625
        },
        "2019-01-09-07-20-00-334_POS1_I1_1365_1313.Png": {
            "h": 1365,
            "result": 0,
            "w": 1313,
            "weight": 0.711669921875
        },
        "2019-01-09-07-20-00-334_POS1_I1_1365_1441.Png": {
            "h": 1365,
            "result": 0,
            "w": 1441,
            "weight": 0.8876953125
        },
        "2019-01-09-07-20-00-334_POS1_I1_1365_1569.Png": {
            "h": 1365,
            "result": 0,
            "w": 1569,
            "weight": 0.80352783203125
        },
        "2019-01-09-07-20-00-334_POS1_I1_1365_1697.Png": {
            "h": 1365,
            "result": 0,
            "w": 1697,
            "weight": 0.42108154296875
        },
        "2019-01-09-07-20-00-334_POS1_I1_1365_1825.Png": {
            "h": 1365,
            "result": 0,
            "w": 1825,
            "weight": 0.37567138671875
        },
        "2019-01-09-07-20-00-334_POS1_I1_1493_1057.Png": {
            "h": 1493,
            "result": 0,
            "w": 1057,
            "weight": 0.88275146484375
        },
        "2019-01-09-07-20-00-334_POS1_I1_1493_1185.Png": {
            "h": 1493,
            "result": 0,
            "w": 1185,
            "weight": 0.969970703125
        },
        "2019-01-09-07-20-00-334_POS1_I1_1493_1313.Png": {
            "h": 1493,
            "result": 0,
            "w": 1313,
            "weight": 0.89697265625
        },
        "2019-01-09-07-20-00-334_POS1_I1_1493_1441.Png": {
            "h": 1493,
            "result": 0,
            "w": 1441,
            "weight": 0.8017578125
        },
        "2019-01-09-07-20-00-334_POS1_I1_1493_1569.Png": {
            "h": 1493,
            "result": 0,
            "w": 1569,
            "weight": 0.7744140625
        },
        "2019-01-09-07-20-00-334_POS1_I1_1493_1697.Png": {
            "h": 1493,
            "result": 0,
            "w": 1697,
            "weight": 0.75
        },
        "2019-01-09-07-20-00-334_POS1_I1_1493_1825.Png": {
            "h": 1493,
            "result": 0,
            "w": 1825,
            "weight": 0.271240234375
        },
        "2019-01-09-07-20-00-334_POS1_I1_1493_929.Png": {
            "h": 1493,
            "result": 0,
            "w": 929,
            "weight": 0.35308837890625
        },
        "2019-01-09-07-20-00-334_POS1_I1_1621_1057.Png": {
            "h": 1621,
            "result": 0,
            "w": 1057,
            "weight": 0.30224609375
        },
        "2019-01-09-07-20-00-334_POS1_I1_1621_1185.Png": {
            "h": 1621,
            "result": 0,
            "w": 1185,
            "weight": 0.348876953125
        },
        "2019-01-09-07-20-00-334_POS1_I1_1621_1313.Png": {
            "h": 1621,
            "result": 0,
            "w": 1313,
            "weight": 0.88873291015625
        },
        "2019-01-09-07-20-00-334_POS1_I1_1621_1441.Png": {
            "h": 1621,
            "result": 0,
            "w": 1441,
            "weight": 0.90765380859375
        },
        "2019-01-09-07-20-00-334_POS1_I1_1621_1569.Png": {
            "h": 1621,
            "result": 0,
            "w": 1569,
            "weight": 0.83721923828125
        },
        "2019-01-09-07-20-00-334_POS1_I1_1621_1697.Png": {
            "h": 1621,
            "result": 0,
            "w": 1697,
            "weight": 0.54730224609375
        },
        "2019-01-09-07-20-00-334_POS1_I1_1621_1825.Png": {
            "h": 1621,
            "result": 0,
            "w": 1825,
            "weight": 0.20587158203125
        },
        "2019-01-09-07-20-00-334_POS1_I1_1621_929.Png": {
            "h": 1621,
            "result": 0,
            "w": 929,
            "weight": 0.28875732421875
        },
        "2019-01-09-07-20-00-334_POS1_I1_1749_1313.Png": {
            "h": 1749,
            "result": 0,
            "w": 1313,
            "weight": 0.15374755859375
        },
        "2019-01-09-07-20-00-334_POS1_I1_1749_1441.Png": {
            "h": 1749,
            "result": 0,
            "w": 1441,
            "weight": 0.30718994140625
        },
        "2019-01-09-07-20-00-334_POS1_I1_1749_1697.Png": {
            "h": 1749,
            "result": 0,
            "w": 1697,
            "weight": 0.26251220703125
        },
        "2019-01-09-07-20-00-334_POS1_I1_213_1569.Png": {
            "h": 213,
            "result": 0,
            "w": 1569,
            "weight": 0.32891845703125
        },
        "2019-01-09-07-20-00-334_POS1_I1_213_1697.Png": {
            "h": 213,
            "result": 0,
            "w": 1697,
            "weight": 0.572265625
        },
        "2019-01-09-07-20-00-334_POS1_I1_213_1825.Png": {
            "h": 213,
            "result": 0,
            "w": 1825,
            "weight": 0.18035888671875
        },
        "2019-01-09-07-20-00-334_POS1_I1_341_1313.Png": {
            "h": 341,
            "result": 0,
            "w": 1313,
            "weight": 0.401611328125
        },
        "2019-01-09-07-20-00-334_POS1_I1_341_1441.Png": {
            "h": 341,
            "result": 0,
            "w": 1441,
            "weight": 0.11297607421875
        },
        "2019-01-09-07-20-00-334_POS1_I1_341_1569.Png": {
            "h": 341,
            "result": 0,
            "w": 1569,
            "weight": 0.69384765625
        },
        "2019-01-09-07-20-00-334_POS1_I1_341_1697.Png": {
            "h": 341,
            "result": 0,
            "w": 1697,
            "weight": 0.919677734375
        },
        "2019-01-09-07-20-00-334_POS1_I1_341_1825.Png": {
            "h": 341,
            "result": 0,
            "w": 1825,
            "weight": 0.478271484375
        },
        "2019-01-09-07-20-00-334_POS1_I1_469_1185.Png": {
            "h": 469,
            "result": 0,
            "w": 1185,
            "weight": 0.455810546875
        },
        "2019-01-09-07-20-00-334_POS1_I1_469_1313.Png": {
            "h": 469,
            "result": 0,
            "w": 1313,
            "weight": 0.987060546875
        },
        "2019-01-09-07-20-00-334_POS1_I1_469_1441.Png": {
            "h": 469,
            "result": 0,
            "w": 1441,
            "weight": 0.63873291015625
        },
        "2019-01-09-07-20-00-334_POS1_I1_469_1569.Png": {
            "h": 469,
            "result": 0,
            "w": 1569,
            "weight": 0.87518310546875
        },
        "2019-01-09-07-20-00-334_POS1_I1_469_1697.Png": {
            "h": 469,
            "result": 0,
            "w": 1697,
            "weight": 0.93524169921875
        },
        "2019-01-09-07-20-00-334_POS1_I1_469_1825.Png": {
            "h": 469,
            "result": 0,
            "w": 1825,
            "weight": 0.5137939453125
        },
        "2019-01-09-07-20-00-334_POS1_I1_469_1953.Png": {
            "h": 469,
            "result": 0,
            "w": 1953,
            "weight": 0.15472412109375
        },
        "2019-01-09-07-20-00-334_POS1_I1_597_1057.Png": {
            "h": 597,
            "result": 0,
            "w": 1057,
            "weight": 0.10797119140625
        },
        "2019-01-09-07-20-00-334_POS1_I1_597_1185.Png": {
            "h": 597,
            "result": 0,
            "w": 1185,
            "weight": 0.73382568359375
        },
        "2019-01-09-07-20-00-334_POS1_I1_597_1313.Png": {
            "h": 597,
            "result": 0,
            "w": 1313,
            "weight": 0.952392578125
        },
        "2019-01-09-07-20-00-334_POS1_I1_597_1441.Png": {
            "h": 597,
            "result": 0,
            "w": 1441,
            "weight": 0.93896484375
        },
        "2019-01-09-07-20-00-334_POS1_I1_597_1569.Png": {
            "h": 597,
            "result": 0,
            "w": 1569,
            "weight": 0.96826171875
        },
        "2019-01-09-07-20-00-334_POS1_I1_597_1697.Png": {
            "h": 597,
            "result": 0,
            "w": 1697,
            "weight": 0.97515869140625
        },
        "2019-01-09-07-20-00-334_POS1_I1_597_1825.Png": {
            "h": 597,
            "result": 0,
            "w": 1825,
            "weight": 0.55999755859375
        },
        "2019-01-09-07-20-00-334_POS1_I1_597_1953.Png": {
            "h": 597,
            "result": 0,
            "w": 1953,
            "weight": 0.740966796875
        },
        "2019-01-09-07-20-00-334_POS1_I1_597_2081.Png": {
            "h": 597,
            "result": 0,
            "w": 2081,
            "weight": 0.52178955078125
        },
        "2019-01-09-07-20-00-334_POS1_I1_597_2209.Png": {
            "h": 597,
            "result": 0,
            "w": 2209,
            "weight": 0.32073974609375
        },
        "2019-01-09-07-20-00-334_POS1_I1_725_1057.Png": {
            "h": 725,
            "result": 0,
            "w": 1057,
            "weight": 0.337158203125
        },
        "2019-01-09-07-20-00-334_POS1_I1_725_1185.Png": {
            "h": 725,
            "result": 0,
            "w": 1185,
            "weight": 0.69140625
        },
        "2019-01-09-07-20-00-334_POS1_I1_725_1313.Png": {
            "h": 725,
            "result": 0,
            "w": 1313,
            "weight": 0.963134765625
        },
        "2019-01-09-07-20-00-334_POS1_I1_725_1441.Png": {
            "h": 725,
            "result": 0,
            "w": 1441,
            "weight": 0.875244140625
        },
        "2019-01-09-07-20-00-334_POS1_I1_725_1569.Png": {
            "h": 725,
            "result": 0,
            "w": 1569,
            "weight": 0.899658203125
        },
        "2019-01-09-07-20-00-334_POS1_I1_725_1697.Png": {
            "h": 725,
            "result": 0,
            "w": 1697,
            "weight": 0.848876953125
        },
        "2019-01-09-07-20-00-334_POS1_I1_725_1825.Png": {
            "h": 725,
            "result": 0,
            "w": 1825,
            "weight": 0.72265625
        },
        "2019-01-09-07-20-00-334_POS1_I1_725_1953.Png": {
            "h": 725,
            "result": 0,
            "w": 1953,
            "weight": 0.609375
        },
        "2019-01-09-07-20-00-334_POS1_I1_725_2081.Png": {
            "h": 725,
            "result": 0,
            "w": 2081,
            "weight": 0.738525390625
        },
        "2019-01-09-07-20-00-334_POS1_I1_725_2209.Png": {
            "h": 725,
            "result": 0,
            "w": 2209,
            "weight": 0.362548828125
        },
        "2019-01-09-07-20-00-334_POS1_I1_853_1185.Png": {
            "h": 853,
            "result": 0,
            "w": 1185,
            "weight": 0.868896484375
        },
        "2019-01-09-07-20-00-334_POS1_I1_853_1313.Png": {
            "h": 853,
            "result": 0,
            "w": 1313,
            "weight": 0.917724609375
        },
        "2019-01-09-07-20-00-334_POS1_I1_853_1441.Png": {
            "h": 853,
            "result": 0,
            "w": 1441,
            "weight": 0.981201171875
        },
        "2019-01-09-07-20-00-334_POS1_I1_853_1569.Png": {
            "h": 853,
            "result": 0,
            "w": 1569,
            "weight": 0.9287109375
        },
        "2019-01-09-07-20-00-334_POS1_I1_853_1697.Png": {
            "h": 853,
            "result": 0,
            "w": 1697,
            "weight": 0.89599609375
        },
        "2019-01-09-07-20-00-334_POS1_I1_853_1825.Png": {
            "h": 853,
            "result": 0,
            "w": 1825,
            "weight": 0.927734375
        },
        "2019-01-09-07-20-00-334_POS1_I1_853_1953.Png": {
            "h": 853,
            "result": 0,
            "w": 1953,
            "weight": 0.55322265625
        },
        "2019-01-09-07-20-00-334_POS1_I1_853_2081.Png": {
            "h": 853,
            "result": 0,
            "w": 2081,
            "weight": 0.48291015625
        },
        "2019-01-09-07-20-00-334_POS1_I1_853_2209.Png": {
            "h": 853,
            "result": 0,
            "w": 2209,
            "weight": 0.1650390625
        },
        "2019-01-09-07-20-00-334_POS1_I1_981_1057.Png": {
            "h": 981,
            "result": 0,
            "w": 1057,
            "weight": 0.278564453125
        },
        "2019-01-09-07-20-00-334_POS1_I1_981_1185.Png": {
            "h": 981,
            "result": 0,
            "w": 1185,
            "weight": 0.98291015625
        },
        "2019-01-09-07-20-00-334_POS1_I1_981_1313.Png": {
            "h": 981,
            "result": 0,
            "w": 1313,
            "weight": 0.9423828125
        },
        "2019-01-09-07-20-00-334_POS1_I1_981_1441.Png": {
            "h": 981,
            "result": 0,
            "w": 1441,
            "weight": 0.99609375
        },
        "2019-01-09-07-20-00-334_POS1_I1_981_1569.Png": {
            "h": 981,
            "result": 0,
            "w": 1569,
            "weight": 0.935791015625
        },
        "2019-01-09-07-20-00-334_POS1_I1_981_1697.Png": {
            "h": 981,
            "result": 0,
            "w": 1697,
            "weight": 0.859619140625
        },
        "2019-01-09-07-20-00-334_POS1_I1_981_1825.Png": {
            "h": 981,
            "result": 0,
            "w": 1825,
            "weight": 0.97088623046875
        },
        "2019-01-09-07-20-00-334_POS1_I1_981_1953.Png": {
            "h": 981,
            "result": 0,
            "w": 1953,
            "weight": 0.73736572265625
        }
    },
    "2019-01-13-22-05-54-444_POS0_I2.Png": {
        "2019-01-13-22-05-54-444_POS0_I2_1115_1023.Png": {
            "h": 1115,
            "result": 0,
            "w": 1023,
            "weight": 0.95684814453125
        },
        "2019-01-13-22-05-54-444_POS0_I2_1115_1151.Png": {
            "h": 1115,
            "result": 0,
            "w": 1151,
            "weight": 0.90380859375
        },
        "2019-01-13-22-05-54-444_POS0_I2_1115_1279.Png": {
            "h": 1115,
            "result": 0,
            "w": 1279,
            "weight": 0.668212890625
        },
        "2019-01-13-22-05-54-444_POS0_I2_1115_1407.Png": {
            "h": 1115,
            "result": 0,
            "w": 1407,
            "weight": 0.3671875
        },
        "2019-01-13-22-05-54-444_POS0_I2_1115_511.Png": {
            "h": 1115,
            "result": 0,
            "w": 511,
            "weight": 0.71209716796875
        },
        "2019-01-13-22-05-54-444_POS0_I2_1115_639.Png": {
            "h": 1115,
            "result": 0,
            "w": 639,
            "weight": 1.0
        },
        "2019-01-13-22-05-54-444_POS0_I2_1115_767.Png": {
            "h": 1115,
            "result": 0,
            "w": 767,
            "weight": 0.77606201171875
        },
        "2019-01-13-22-05-54-444_POS0_I2_1115_895.Png": {
            "h": 1115,
            "result": 0,
            "w": 895,
            "weight": 0.366455078125
        },
        "2019-01-13-22-05-54-444_POS0_I2_1243_1023.Png": {
            "h": 1243,
            "result": 0,
            "w": 1023,
            "weight": 0.84930419921875
        },
        "2019-01-13-22-05-54-444_POS0_I2_1243_1151.Png": {
            "h": 1243,
            "result": 0,
            "w": 1151,
            "weight": 0.84942626953125
        },
        "2019-01-13-22-05-54-444_POS0_I2_1243_1279.Png": {
            "h": 1243,
            "result": 0,
            "w": 1279,
            "weight": 0.5960693359375
        },
        "2019-01-13-22-05-54-444_POS0_I2_1243_511.Png": {
            "h": 1243,
            "result": 0,
            "w": 511,
            "weight": 0.7607421875
        },
        "2019-01-13-22-05-54-444_POS0_I2_1243_639.Png": {
            "h": 1243,
            "result": 0,
            "w": 639,
            "weight": 0.9599609375
        },
        "2019-01-13-22-05-54-444_POS0_I2_1243_767.Png": {
            "h": 1243,
            "result": 0,
            "w": 767,
            "weight": 0.75128173828125
        },
        "2019-01-13-22-05-54-444_POS0_I2_1371_1023.Png": {
            "h": 1371,
            "result": 0,
            "w": 1023,
            "weight": 0.891845703125
        },
        "2019-01-13-22-05-54-444_POS0_I2_1371_1151.Png": {
            "h": 1371,
            "result": 0,
            "w": 1151,
            "weight": 0.87860107421875
        },
        "2019-01-13-22-05-54-444_POS0_I2_1371_1279.Png": {
            "h": 1371,
            "result": 0,
            "w": 1279,
            "weight": 0.18096923828125
        },
        "2019-01-13-22-05-54-444_POS0_I2_1371_383.Png": {
            "h": 1371,
            "result": 0,
            "w": 383,
            "weight": 0.1328125
        },
        "2019-01-13-22-05-54-444_POS0_I2_1371_511.Png": {
            "h": 1371,
            "result": 0,
            "w": 511,
            "weight": 0.682861328125
        },
        "2019-01-13-22-05-54-444_POS0_I2_1371_639.Png": {
            "h": 1371,
            "result": 0,
            "w": 639,
            "weight": 0.983154296875
        },
        "2019-01-13-22-05-54-444_POS0_I2_1371_767.Png": {
            "h": 1371,
            "result": 0,
            "w": 767,
            "weight": 1.0
        },
        "2019-01-13-22-05-54-444_POS0_I2_1371_895.Png": {
            "h": 1371,
            "result": 0,
            "w": 895,
            "weight": 0.981201171875
        },
        "2019-01-13-22-05-54-444_POS0_I2_1499_1023.Png": {
            "h": 1499,
            "result": 0,
            "w": 1023,
            "weight": 1.0
        },
        "2019-01-13-22-05-54-444_POS0_I2_1499_1151.Png": {
            "h": 1499,
            "result": 0,
            "w": 1151,
            "weight": 0.697998046875
        },
        "2019-01-13-22-05-54-444_POS0_I2_1499_1279.Png": {
            "h": 1499,
            "result": 0,
            "w": 1279,
            "weight": 0.10693359375
        },
        "2019-01-13-22-05-54-444_POS0_I2_1499_511.Png": {
            "h": 1499,
            "result": 0,
            "w": 511,
            "weight": 0.90869140625
        },
        "2019-01-13-22-05-54-444_POS0_I2_1499_639.Png": {
            "h": 1499,
            "result": 0,
            "w": 639,
            "weight": 0.999267578125
        },
        "2019-01-13-22-05-54-444_POS0_I2_1499_767.Png": {
            "h": 1499,
            "result": 0,
            "w": 767,
            "weight": 1.0
        },
        "2019-01-13-22-05-54-444_POS0_I2_1499_895.Png": {
            "h": 1499,
            "result": 0,
            "w": 895,
            "weight": 1.0
        },
        "2019-01-13-22-05-54-444_POS0_I2_1627_1023.Png": {
            "h": 1627,
            "result": 0,
            "w": 1023,
            "weight": 0.96673583984375
        },
        "2019-01-13-22-05-54-444_POS0_I2_1627_1151.Png": {
            "h": 1627,
            "result": 0,
            "w": 1151,
            "weight": 0.7249755859375
        },
        "2019-01-13-22-05-54-444_POS0_I2_1627_383.Png": {
            "h": 1627,
            "result": 0,
            "w": 383,
            "weight": 0.525390625
        },
        "2019-01-13-22-05-54-444_POS0_I2_1627_511.Png": {
            "h": 1627,
            "result": 0,
            "w": 511,
            "weight": 0.940185546875
        },
        "2019-01-13-22-05-54-444_POS0_I2_1627_639.Png": {
            "h": 1627,
            "result": 0,
            "w": 639,
            "weight": 1.0
        },
        "2019-01-13-22-05-54-444_POS0_I2_1627_767.Png": {
            "h": 1627,
            "result": 0,
            "w": 767,
            "weight": 1.0
        },
        "2019-01-13-22-05-54-444_POS0_I2_1627_895.Png": {
            "h": 1627,
            "result": 0,
            "w": 895,
            "weight": 1.0
        },
        "2019-01-13-22-05-54-444_POS0_I2_1755_1023.Png": {
            "h": 1755,
            "result": 0,
            "w": 1023,
            "weight": 0.66729736328125
        },
        "2019-01-13-22-05-54-444_POS0_I2_1755_1151.Png": {
            "h": 1755,
            "result": 0,
            "w": 1151,
            "weight": 0.19036865234375
        },
        "2019-01-13-22-05-54-444_POS0_I2_1755_383.Png": {
            "h": 1755,
            "result": 0,
            "w": 383,
            "weight": 0.24725341796875
        },
        "2019-01-13-22-05-54-444_POS0_I2_1755_639.Png": {
            "h": 1755,
            "result": 0,
            "w": 639,
            "weight": 0.644775390625
        },
        "2019-01-13-22-05-54-444_POS0_I2_1755_767.Png": {
            "h": 1755,
            "result": 0,
            "w": 767,
            "weight": 0.91436767578125
        },
        "2019-01-13-22-05-54-444_POS0_I2_1755_895.Png": {
            "h": 1755,
            "result": 0,
            "w": 895,
            "weight": 0.86468505859375
        },
        "2019-01-13-22-05-54-444_POS0_I2_1883_1023.Png": {
            "h": 1883,
            "result": 0,
            "w": 1023,
            "weight": 0.220458984375
        },
        "2019-01-13-22-05-54-444_POS0_I2_1883_895.Png": {
            "h": 1883,
            "result": 0,
            "w": 895,
            "weight": 0.10333251953125
        },
        "2019-01-13-22-05-54-444_POS0_I2_347_1023.Png": {
            "h": 347,
            "result": 0,
            "w": 1023,
            "weight": 0.10174560546875
        },
        "2019-01-13-22-05-54-444_POS0_I2_347_511.Png": {
            "h": 347,
            "result": 0,
            "w": 511,
            "weight": 0.1376953125
        },
        "2019-01-13-22-05-54-444_POS0_I2_347_767.Png": {
            "h": 347,
            "result": 0,
            "w": 767,
            "weight": 0.25543212890625
        },
        "2019-01-13-22-05-54-444_POS0_I2_347_895.Png": {
            "h": 347,
            "result": 0,
            "w": 895,
            "weight": 0.30712890625
        },
        "2019-01-13-22-05-54-444_POS0_I2_475_1023.Png": {
            "h": 475,
            "result": 0,
            "w": 1023,
            "weight": 0.36865234375
        },
        "2019-01-13-22-05-54-444_POS0_I2_475_383.Png": {
            "h": 475,
            "result": 0,
            "w": 383,
            "weight": 0.27197265625
        },
        "2019-01-13-22-05-54-444_POS0_I2_475_511.Png": {
            "h": 475,
            "result": 0,
            "w": 511,
            "weight": 0.977294921875
        },
        "2019-01-13-22-05-54-444_POS0_I2_475_639.Png": {
            "h": 475,
            "result": 0,
            "w": 639,
            "weight": 0.638671875
        },
        "2019-01-13-22-05-54-444_POS0_I2_475_767.Png": {
            "h": 475,
            "result": 0,
            "w": 767,
            "weight": 0.61328125
        },
        "2019-01-13-22-05-54-444_POS0_I2_475_895.Png": {
            "h": 475,
            "result": 0,
            "w": 895,
            "weight": 0.89892578125
        },
        "2019-01-13-22-05-54-444_POS0_I2_603_1023.Png": {
            "h": 603,
            "result": 0,
            "w": 1023,
            "weight": 0.81988525390625
        },
        "2019-01-13-22-05-54-444_POS0_I2_603_1151.Png": {
            "h": 603,
            "result": 0,
            "w": 1151,
            "weight": 0.486083984375
        },
        "2019-01-13-22-05-54-444_POS0_I2_603_1279.Png": {
            "h": 603,
            "result": 0,
            "w": 1279,
            "weight": 0.135498046875
        },
        "2019-01-13-22-05-54-444_POS0_I2_603_511.Png": {
            "h": 603,
            "result": 0,
            "w": 511,
            "weight": 0.87799072265625
        },
        "2019-01-13-22-05-54-444_POS0_I2_603_639.Png": {
            "h": 603,
            "result": 0,
            "w": 639,
            "weight": 0.97930908203125
        },
        "2019-01-13-22-05-54-444_POS0_I2_603_767.Png": {
            "h": 603,
            "result": 0,
            "w": 767,
            "weight": 0.90203857421875
        },
        "2019-01-13-22-05-54-444_POS0_I2_603_895.Png": {
            "h": 603,
            "result": 0,
            "w": 895,
            "weight": 0.995849609375
        },
        "2019-01-13-22-05-54-444_POS0_I2_731_1023.Png": {
            "h": 731,
            "result": 0,
            "w": 1023,
            "weight": 0.8564453125
        },
        "2019-01-13-22-05-54-444_POS0_I2_731_1151.Png": {
            "h": 731,
            "result": 0,
            "w": 1151,
            "weight": 0.8857421875
        },
        "2019-01-13-22-05-54-444_POS0_I2_731_1279.Png": {
            "h": 731,
            "result": 0,
            "w": 1279,
            "weight": 0.623046875
        },
        "2019-01-13-22-05-54-444_POS0_I2_731_1407.Png": {
            "h": 731,
            "result": 0,
            "w": 1407,
            "weight": 0.63720703125
        },
        "2019-01-13-22-05-54-444_POS0_I2_731_511.Png": {
            "h": 731,
            "result": 0,
            "w": 511,
            "weight": 0.7197265625
        },
        "2019-01-13-22-05-54-444_POS0_I2_731_639.Png": {
            "h": 731,
            "result": 0,
            "w": 639,
            "weight": 1.0
        },
        "2019-01-13-22-05-54-444_POS0_I2_731_767.Png": {
            "h": 731,
            "result": 0,
            "w": 767,
            "weight": 0.91796875
        },
        "2019-01-13-22-05-54-444_POS0_I2_731_895.Png": {
            "h": 731,
            "result": 0,
            "w": 895,
            "weight": 0.999267578125
        },
        "2019-01-13-22-05-54-444_POS0_I2_859_1023.Png": {
            "h": 859,
            "result": 0,
            "w": 1023,
            "weight": 0.942138671875
        },
        "2019-01-13-22-05-54-444_POS0_I2_859_1151.Png": {
            "h": 859,
            "result": 0,
            "w": 1151,
            "weight": 0.988037109375
        },
        "2019-01-13-22-05-54-444_POS0_I2_859_1279.Png": {
            "h": 859,
            "result": 0,
            "w": 1279,
            "weight": 0.947998046875
        },
        "2019-01-13-22-05-54-444_POS0_I2_859_1407.Png": {
            "h": 859,
            "result": 0,
            "w": 1407,
            "weight": 0.71240234375
        },
        "2019-01-13-22-05-54-444_POS0_I2_859_511.Png": {
            "h": 859,
            "result": 0,
            "w": 511,
            "weight": 0.6474609375
        },
        "2019-01-13-22-05-54-444_POS0_I2_859_639.Png": {
            "h": 859,
            "result": 0,
            "w": 639,
            "weight": 1.0
        },
        "2019-01-13-22-05-54-444_POS0_I2_859_767.Png": {
            "h": 859,
            "result": 0,
            "w": 767,
            "weight": 1.0
        },
        "2019-01-13-22-05-54-444_POS0_I2_859_895.Png": {
            "h": 859,
            "result": 0,
            "w": 895,
            "weight": 0.87744140625
        },
        "2019-01-13-22-05-54-444_POS0_I2_987_1023.Png": {
            "h": 987,
            "result": 0,
            "w": 1023,
            "weight": 1.0
        },
        "2019-01-13-22-05-54-444_POS0_I2_987_1151.Png": {
            "h": 987,
            "result": 0,
            "w": 1151,
            "weight": 0.99798583984375
        },
        "2019-01-13-22-05-54-444_POS0_I2_987_1279.Png": {
            "h": 987,
            "result": 0,
            "w": 1279,
            "weight": 0.84356689453125
        },
        "2019-01-13-22-05-54-444_POS0_I2_987_1407.Png": {
            "h": 987,
            "result": 0,
            "w": 1407,
            "weight": 0.604248046875
        },
        "2019-01-13-22-05-54-444_POS0_I2_987_511.Png": {
            "h": 987,
            "result": 0,
            "w": 511,
            "weight": 0.6259765625
        },
        "2019-01-13-22-05-54-444_POS0_I2_987_639.Png": {
            "h": 987,
            "result": 0,
            "w": 639,
            "weight": 1.0
        },
        "2019-01-13-22-05-54-444_POS0_I2_987_767.Png": {
            "h": 987,
            "result": 0,
            "w": 767,
            "weight": 1.0
        },
        "2019-01-13-22-05-54-444_POS0_I2_987_895.Png": {
            "h": 987,
            "result": 0,
            "w": 895,
            "weight": 0.997314453125
        }
    },
    "2019-01-23-20-04-39-654_POS0_I2.Png": {
        "2019-01-23-20-04-39-654_POS0_I2_1107_1113.Png": {
            "h": 1107,
            "result": 1,
            "w": 1113,
            "weight": 1.0
        },
        "2019-01-23-20-04-39-654_POS0_I2_1107_1241.Png": {
            "h": 1107,
            "result": 1,
            "w": 1241,
            "weight": 1.0
        },
        "2019-01-23-20-04-39-654_POS0_I2_1107_1369.Png": {
            "h": 1107,
            "result": 1,
            "w": 1369,
            "weight": 0.99591064453125
        },
        "2019-01-23-20-04-39-654_POS0_I2_1107_1497.Png": {
            "h": 1107,
            "result": 1,
            "w": 1497,
            "weight": 0.13494873046875
        },
        "2019-01-23-20-04-39-654_POS0_I2_1107_473.Png": {
            "h": 1107,
            "result": 1,
            "w": 473,
            "weight": 0.481201171875
        },
        "2019-01-23-20-04-39-654_POS0_I2_1107_601.Png": {
            "h": 1107,
            "result": 1,
            "w": 601,
            "weight": 1.0
        },
        "2019-01-23-20-04-39-654_POS0_I2_1107_729.Png": {
            "h": 1107,
            "result": 1,
            "w": 729,
            "weight": 0.95050048828125
        },
        "2019-01-23-20-04-39-654_POS0_I2_1107_857.Png": {
            "h": 1107,
            "result": 1,
            "w": 857,
            "weight": 0.285888671875
        },
        "2019-01-23-20-04-39-654_POS0_I2_1107_985.Png": {
            "h": 1107,
            "result": 1,
            "w": 985,
            "weight": 0.75262451171875
        },
        "2019-01-23-20-04-39-654_POS0_I2_1235_1113.Png": {
            "h": 1235,
            "result": 1,
            "w": 1113,
            "weight": 1.0
        },
        "2019-01-23-20-04-39-654_POS0_I2_1235_1241.Png": {
            "h": 1235,
            "result": 1,
            "w": 1241,
            "weight": 1.0
        },
        "2019-01-23-20-04-39-654_POS0_I2_1235_1369.Png": {
            "h": 1235,
            "result": 1,
            "w": 1369,
            "weight": 0.631591796875
        },
        "2019-01-23-20-04-39-654_POS0_I2_1235_473.Png": {
            "h": 1235,
            "result": 1,
            "w": 473,
            "weight": 0.76416015625
        },
        "2019-01-23-20-04-39-654_POS0_I2_1235_601.Png": {
            "h": 1235,
            "result": 1,
            "w": 601,
            "weight": 1.0
        },
        "2019-01-23-20-04-39-654_POS0_I2_1235_729.Png": {
            "h": 1235,
            "result": 1,
            "w": 729,
            "weight": 0.91375732421875
        },
        "2019-01-23-20-04-39-654_POS0_I2_1235_985.Png": {
            "h": 1235,
            "result": 1,
            "w": 985,
            "weight": 0.45654296875
        },
        "2019-01-23-20-04-39-654_POS0_I2_1363_1113.Png": {
            "h": 1363,
            "result": 1,
            "w": 1113,
            "weight": 1.0
        },
        "2019-01-23-20-04-39-654_POS0_I2_1363_1241.Png": {
            "h": 1363,
            "result": 1,
            "w": 1241,
            "weight": 0.9912109375
        },
        "2019-01-23-20-04-39-654_POS0_I2_1363_1369.Png": {
            "h": 1363,
            "result": 1,
            "w": 1369,
            "weight": 0.11328125
        },
        "2019-01-23-20-04-39-654_POS0_I2_1363_473.Png": {
            "h": 1363,
            "result": 1,
            "w": 473,
            "weight": 0.898681640625
        },
        "2019-01-23-20-04-39-654_POS0_I2_1363_601.Png": {
            "h": 1363,
            "result": 1,
            "w": 601,
            "weight": 1.0
        },
        "2019-01-23-20-04-39-654_POS0_I2_1363_729.Png": {
            "h": 1363,
            "result": 1,
            "w": 729,
            "weight": 1.0
        },
        "2019-01-23-20-04-39-654_POS0_I2_1363_857.Png": {
            "h": 1363,
            "result": 1,
            "w": 857,
            "weight": 0.91912841796875
        },
        "2019-01-23-20-04-39-654_POS0_I2_1363_985.Png": {
            "h": 1363,
            "result": 1,
            "w": 985,
            "weight": 0.98248291015625
        },
        "2019-01-23-20-04-39-654_POS0_I2_1491_1113.Png": {
            "h": 1491,
            "result": 1,
            "w": 1113,
            "weight": 1.0
        },
        "2019-01-23-20-04-39-654_POS0_I2_1491_1241.Png": {
            "h": 1491,
            "result": 1,
            "w": 1241,
            "weight": 0.79815673828125
        },
        "2019-01-23-20-04-39-654_POS0_I2_1491_473.Png": {
            "h": 1491,
            "result": 1,
            "w": 473,
            "weight": 0.83526611328125
        },
        "2019-01-23-20-04-39-654_POS0_I2_1491_601.Png": {
            "h": 1491,
            "result": 1,
            "w": 601,
            "weight": 1.0
        },
        "2019-01-23-20-04-39-654_POS0_I2_1491_729.Png": {
            "h": 1491,
            "result": 1,
            "w": 729,
            "weight": 1.0
        },
        "2019-01-23-20-04-39-654_POS0_I2_1491_857.Png": {
            "h": 1491,
            "result": 1,
            "w": 857,
            "weight": 1.0
        },
        "2019-01-23-20-04-39-654_POS0_I2_1491_985.Png": {
            "h": 1491,
            "result": 1,
            "w": 985,
            "weight": 1.0
        },
        "2019-01-23-20-04-39-654_POS0_I2_1619_1113.Png": {
            "h": 1619,
            "result": 1,
            "w": 1113,
            "weight": 1.0
        },
        "2019-01-23-20-04-39-654_POS0_I2_1619_1241.Png": {
            "h": 1619,
            "result": 1,
            "w": 1241,
            "weight": 0.464111328125
        },
        "2019-01-23-20-04-39-654_POS0_I2_1619_345.Png": {
            "h": 1619,
            "result": 1,
            "w": 345,
            "weight": 0.365966796875
        },
        "2019-01-23-20-04-39-654_POS0_I2_1619_473.Png": {
            "h": 1619,
            "result": 1,
            "w": 473,
            "weight": 1.0
        },
        "2019-01-23-20-04-39-654_POS0_I2_1619_601.Png": {
            "h": 1619,
            "result": 1,
            "w": 601,
            "weight": 1.0
        },
        "2019-01-23-20-04-39-654_POS0_I2_1619_729.Png": {
            "h": 1619,
            "result": 1,
            "w": 729,
            "weight": 1.0
        },
        "2019-01-23-20-04-39-654_POS0_I2_1619_857.Png": {
            "h": 1619,
            "result": 1,
            "w": 857,
            "weight": 1.0
        },
        "2019-01-23-20-04-39-654_POS0_I2_1619_985.Png": {
            "h": 1619,
            "result": 1,
            "w": 985,
            "weight": 1.0
        },
        "2019-01-23-20-04-39-654_POS0_I2_1747_1113.Png": {
            "h": 1747,
            "result": 1,
            "w": 1113,
            "weight": 0.55596923828125
        },
        "2019-01-23-20-04-39-654_POS0_I2_1747_1241.Png": {
            "h": 1747,
            "result": 1,
            "w": 1241,
            "weight": 0.27508544921875
        },
        "2019-01-23-20-04-39-654_POS0_I2_1747_345.Png": {
            "h": 1747,
            "result": 1,
            "w": 345,
            "weight": 0.25616455078125
        },
        "2019-01-23-20-04-39-654_POS0_I2_1747_473.Png": {
            "h": 1747,
            "result": 1,
            "w": 473,
            "weight": 0.44287109375
        },
        "2019-01-23-20-04-39-654_POS0_I2_1747_601.Png": {
            "h": 1747,
            "result": 1,
            "w": 601,
            "weight": 0.48046875
        },
        "2019-01-23-20-04-39-654_POS0_I2_1747_729.Png": {
            "h": 1747,
            "result": 1,
            "w": 729,
            "weight": 0.994873046875
        },
        "2019-01-23-20-04-39-654_POS0_I2_1747_857.Png": {
            "h": 1747,
            "result": 1,
            "w": 857,
            "weight": 0.870361328125
        },
        "2019-01-23-20-04-39-654_POS0_I2_1747_985.Png": {
            "h": 1747,
            "result": 1,
            "w": 985,
            "weight": 0.94207763671875
        },
        "2019-01-23-20-04-39-654_POS0_I2_1875_729.Png": {
            "h": 1875,
            "result": 0,
            "w": 729,
            "weight": 0.100830078125
        },
        "2019-01-23-20-04-39-654_POS0_I2_1875_857.Png": {
            "h": 1875,
            "result": 0,
            "w": 857,
            "weight": 0.11474609375
        },
        "2019-01-23-20-04-39-654_POS0_I2_1875_985.Png": {
            "h": 1875,
            "result": 1,
            "w": 985,
            "weight": 0.31280517578125
        },
        "2019-01-23-20-04-39-654_POS0_I2_339_1113.Png": {
            "h": 339,
            "result": 1,
            "w": 1113,
            "weight": 0.13824462890625
        },
        "2019-01-23-20-04-39-654_POS0_I2_339_601.Png": {
            "h": 339,
            "result": 1,
            "w": 601,
            "weight": 0.20068359375
        },
        "2019-01-23-20-04-39-654_POS0_I2_339_729.Png": {
            "h": 339,
            "result": 1,
            "w": 729,
            "weight": 0.28662109375
        },
        "2019-01-23-20-04-39-654_POS0_I2_339_857.Png": {
            "h": 339,
            "result": 1,
            "w": 857,
            "weight": 0.6025390625
        },
        "2019-01-23-20-04-39-654_POS0_I2_339_985.Png": {
            "h": 339,
            "result": 1,
            "w": 985,
            "weight": 0.2548828125
        },
        "2019-01-23-20-04-39-654_POS0_I2_467_1113.Png": {
            "h": 467,
            "result": 1,
            "w": 1113,
            "weight": 0.24072265625
        },
        "2019-01-23-20-04-39-654_POS0_I2_467_473.Png": {
            "h": 467,
            "result": 1,
            "w": 473,
            "weight": 0.47119140625
        },
        "2019-01-23-20-04-39-654_POS0_I2_467_601.Png": {
            "h": 467,
            "result": 1,
            "w": 601,
            "weight": 0.98388671875
        },
        "2019-01-23-20-04-39-654_POS0_I2_467_729.Png": {
            "h": 467,
            "result": 1,
            "w": 729,
            "weight": 0.982666015625
        },
        "2019-01-23-20-04-39-654_POS0_I2_467_857.Png": {
            "h": 467,
            "result": 1,
            "w": 857,
            "weight": 1.0
        },
        "2019-01-23-20-04-39-654_POS0_I2_467_985.Png": {
            "h": 467,
            "result": 1,
            "w": 985,
            "weight": 0.99755859375
        },
        "2019-01-23-20-04-39-654_POS0_I2_595_1113.Png": {
            "h": 595,
            "result": 1,
            "w": 1113,
            "weight": 0.82659912109375
        },
        "2019-01-23-20-04-39-654_POS0_I2_595_1241.Png": {
            "h": 595,
            "result": 1,
            "w": 1241,
            "weight": 0.65850830078125
        },
        "2019-01-23-20-04-39-654_POS0_I2_595_473.Png": {
            "h": 595,
            "result": 1,
            "w": 473,
            "weight": 0.336181640625
        },
        "2019-01-23-20-04-39-654_POS0_I2_595_601.Png": {
            "h": 595,
            "result": 1,
            "w": 601,
            "weight": 1.0
        },
        "2019-01-23-20-04-39-654_POS0_I2_595_729.Png": {
            "h": 595,
            "result": 1,
            "w": 729,
            "weight": 1.0
        },
        "2019-01-23-20-04-39-654_POS0_I2_595_857.Png": {
            "h": 595,
            "result": 1,
            "w": 857,
            "weight": 1.0
        },
        "2019-01-23-20-04-39-654_POS0_I2_595_985.Png": {
            "h": 595,
            "result": 1,
            "w": 985,
            "weight": 1.0
        },
        "2019-01-23-20-04-39-654_POS0_I2_723_1113.Png": {
            "h": 723,
            "result": 1,
            "w": 1113,
            "weight": 1.0
        },
        "2019-01-23-20-04-39-654_POS0_I2_723_1241.Png": {
            "h": 723,
            "result": 1,
            "w": 1241,
            "weight": 0.98846435546875
        },
        "2019-01-23-20-04-39-654_POS0_I2_723_1369.Png": {
            "h": 723,
            "result": 1,
            "w": 1369,
            "weight": 0.96905517578125
        },
        "2019-01-23-20-04-39-654_POS0_I2_723_1497.Png": {
            "h": 723,
            "result": 1,
            "w": 1497,
            "weight": 0.41943359375
        },
        "2019-01-23-20-04-39-654_POS0_I2_723_473.Png": {
            "h": 723,
            "result": 1,
            "w": 473,
            "weight": 0.33837890625
        },
        "2019-01-23-20-04-39-654_POS0_I2_723_601.Png": {
            "h": 723,
            "result": 1,
            "w": 601,
            "weight": 1.0
        },
        "2019-01-23-20-04-39-654_POS0_I2_723_729.Png": {
            "h": 723,
            "result": 1,
            "w": 729,
            "weight": 1.0
        },
        "2019-01-23-20-04-39-654_POS0_I2_723_857.Png": {
            "h": 723,
            "result": 1,
            "w": 857,
            "weight": 1.0
        },
        "2019-01-23-20-04-39-654_POS0_I2_723_985.Png": {
            "h": 723,
            "result": 1,
            "w": 985,
            "weight": 1.0
        },
        "2019-01-23-20-04-39-654_POS0_I2_851_1113.Png": {
            "h": 851,
            "result": 1,
            "w": 1113,
            "weight": 1.0
        },
        "2019-01-23-20-04-39-654_POS0_I2_851_1241.Png": {
            "h": 851,
            "result": 1,
            "w": 1241,
            "weight": 1.0
        },
        "2019-01-23-20-04-39-654_POS0_I2_851_1369.Png": {
            "h": 851,
            "result": 1,
            "w": 1369,
            "weight": 1.0
        },
        "2019-01-23-20-04-39-654_POS0_I2_851_1497.Png": {
            "h": 851,
            "result": 1,
            "w": 1497,
            "weight": 0.500732421875
        },
        "2019-01-23-20-04-39-654_POS0_I2_851_473.Png": {
            "h": 851,
            "result": 1,
            "w": 473,
            "weight": 0.362548828125
        },
        "2019-01-23-20-04-39-654_POS0_I2_851_601.Png": {
            "h": 851,
            "result": 1,
            "w": 601,
            "weight": 1.0
        },
        "2019-01-23-20-04-39-654_POS0_I2_851_729.Png": {
            "h": 851,
            "result": 1,
            "w": 729,
            "weight": 1.0
        },
        "2019-01-23-20-04-39-654_POS0_I2_851_857.Png": {
            "h": 851,
            "result": 1,
            "w": 857,
            "weight": 1.0
        },
        "2019-01-23-20-04-39-654_POS0_I2_851_985.Png": {
            "h": 851,
            "result": 1,
            "w": 985,
            "weight": 1.0
        },
        "2019-01-23-20-04-39-654_POS0_I2_979_1113.Png": {
            "h": 979,
            "result": 1,
            "w": 1113,
            "weight": 1.0
        },
        "2019-01-23-20-04-39-654_POS0_I2_979_1241.Png": {
            "h": 979,
            "result": 1,
            "w": 1241,
            "weight": 1.0
        },
        "2019-01-23-20-04-39-654_POS0_I2_979_1369.Png": {
            "h": 979,
            "result": 1,
            "w": 1369,
            "weight": 1.0
        },
        "2019-01-23-20-04-39-654_POS0_I2_979_1497.Png": {
            "h": 979,
            "result": 1,
            "w": 1497,
            "weight": 0.44287109375
        },
        "2019-01-23-20-04-39-654_POS0_I2_979_473.Png": {
            "h": 979,
            "result": 1,
            "w": 473,
            "weight": 0.303466796875
        },
        "2019-01-23-20-04-39-654_POS0_I2_979_601.Png": {
            "h": 979,
            "result": 1,
            "w": 601,
            "weight": 1.0
        },
        "2019-01-23-20-04-39-654_POS0_I2_979_729.Png": {
            "h": 979,
            "result": 1,
            "w": 729,
            "weight": 1.0
        },
        "2019-01-23-20-04-39-654_POS0_I2_979_857.Png": {
            "h": 979,
            "result": 1,
            "w": 857,
            "weight": 1.0
        },
        "2019-01-23-20-04-39-654_POS0_I2_979_985.Png": {
            "h": 979,
            "result": 1,
            "w": 985,
            "weight": 1.0
        }
    },
    "2019-01-31-06-42-23-515_POS2_I2.Png": {
        "2019-01-31-06-42-23-515_POS2_I2_1052_2112.Png": {
            "h": 1052,
            "result": 1,
            "w": 2112,
            "weight": 0.8896484375
        },
        "2019-01-31-06-42-23-515_POS2_I2_1052_2240.Png": {
            "h": 1052,
            "result": 1,
            "w": 2240,
            "weight": 1.0
        },
        "2019-01-31-06-42-23-515_POS2_I2_1052_2368.Png": {
            "h": 1052,
            "result": 1,
            "w": 2368,
            "weight": 1.0
        },
        "2019-01-31-06-42-23-515_POS2_I2_1052_2496.Png": {
            "h": 1052,
            "result": 1,
            "w": 2496,
            "weight": 1.0
        },
        "2019-01-31-06-42-23-515_POS2_I2_1052_2624.Png": {
            "h": 1052,
            "result": 1,
            "w": 2624,
            "weight": 1.0
        },
        "2019-01-31-06-42-23-515_POS2_I2_1180_1984.Png": {
            "h": 1180,
            "result": 1,
            "w": 1984,
            "weight": 0.3662109375
        },
        "2019-01-31-06-42-23-515_POS2_I2_1180_2112.Png": {
            "h": 1180,
            "result": 1,
            "w": 2112,
            "weight": 0.9951171875
        },
        "2019-01-31-06-42-23-515_POS2_I2_1180_2240.Png": {
            "h": 1180,
            "result": 1,
            "w": 2240,
            "weight": 1.0
        },
        "2019-01-31-06-42-23-515_POS2_I2_1180_2368.Png": {
            "h": 1180,
            "result": 1,
            "w": 2368,
            "weight": 1.0
        },
        "2019-01-31-06-42-23-515_POS2_I2_1180_2496.Png": {
            "h": 1180,
            "result": 1,
            "w": 2496,
            "weight": 1.0
        },
        "2019-01-31-06-42-23-515_POS2_I2_1180_2624.Png": {
            "h": 1180,
            "result": 1,
            "w": 2624,
            "weight": 1.0
        },
        "2019-01-31-06-42-23-515_POS2_I2_1308_1984.Png": {
            "h": 1308,
            "result": 1,
            "w": 1984,
            "weight": 0.642578125
        },
        "2019-01-31-06-42-23-515_POS2_I2_1308_2112.Png": {
            "h": 1308,
            "result": 1,
            "w": 2112,
            "weight": 1.0
        },
        "2019-01-31-06-42-23-515_POS2_I2_1308_2240.Png": {
            "h": 1308,
            "result": 1,
            "w": 2240,
            "weight": 1.0
        },
        "2019-01-31-06-42-23-515_POS2_I2_1308_2368.Png": {
            "h": 1308,
            "result": 1,
            "w": 2368,
            "weight": 1.0
        },
        "2019-01-31-06-42-23-515_POS2_I2_1308_2496.Png": {
            "h": 1308,
            "result": 1,
            "w": 2496,
            "weight": 1.0
        },
        "2019-01-31-06-42-23-515_POS2_I2_1308_2624.Png": {
            "h": 1308,
            "result": 1,
            "w": 2624,
            "weight": 1.0
        },
        "2019-01-31-06-42-23-515_POS2_I2_1436_1984.Png": {
            "h": 1436,
            "result": 1,
            "w": 1984,
            "weight": 0.8994140625
        },
        "2019-01-31-06-42-23-515_POS2_I2_1436_2112.Png": {
            "h": 1436,
            "result": 1,
            "w": 2112,
            "weight": 1.0
        },
        "2019-01-31-06-42-23-515_POS2_I2_1436_2240.Png": {
            "h": 1436,
            "result": 1,
            "w": 2240,
            "weight": 1.0
        },
        "2019-01-31-06-42-23-515_POS2_I2_1436_2368.Png": {
            "h": 1436,
            "result": 1,
            "w": 2368,
            "weight": 1.0
        },
        "2019-01-31-06-42-23-515_POS2_I2_1436_2496.Png": {
            "h": 1436,
            "result": 1,
            "w": 2496,
            "weight": 1.0
        },
        "2019-01-31-06-42-23-515_POS2_I2_1436_2624.Png": {
            "h": 1436,
            "result": 1,
            "w": 2624,
            "weight": 1.0
        },
        "2019-01-31-06-42-23-515_POS2_I2_1564_1856.Png": {
            "h": 1564,
            "result": 0,
            "w": 1856,
            "weight": 0.2001953125
        },
        "2019-01-31-06-42-23-515_POS2_I2_1564_1984.Png": {
            "h": 1564,
            "result": 1,
            "w": 1984,
            "weight": 0.9150390625
        },
        "2019-01-31-06-42-23-515_POS2_I2_1564_2112.Png": {
            "h": 1564,
            "result": 1,
            "w": 2112,
            "weight": 1.0
        },
        "2019-01-31-06-42-23-515_POS2_I2_1564_2240.Png": {
            "h": 1564,
            "result": 1,
            "w": 2240,
            "weight": 1.0
        },
        "2019-01-31-06-42-23-515_POS2_I2_1564_2368.Png": {
            "h": 1564,
            "result": 1,
            "w": 2368,
            "weight": 1.0
        },
        "2019-01-31-06-42-23-515_POS2_I2_1564_2496.Png": {
            "h": 1564,
            "result": 1,
            "w": 2496,
            "weight": 1.0
        },
        "2019-01-31-06-42-23-515_POS2_I2_1564_2624.Png": {
            "h": 1564,
            "result": 1,
            "w": 2624,
            "weight": 1.0
        },
        "2019-01-31-06-42-23-515_POS2_I2_1692_1856.Png": {
            "h": 1692,
            "result": 1,
            "w": 1856,
            "weight": 0.6943359375
        },
        "2019-01-31-06-42-23-515_POS2_I2_1692_1984.Png": {
            "h": 1692,
            "result": 0,
            "w": 1984,
            "weight": 1.0
        },
        "2019-01-31-06-42-23-515_POS2_I2_1692_2112.Png": {
            "h": 1692,
            "result": 1,
            "w": 2112,
            "weight": 1.0
        },
        "2019-01-31-06-42-23-515_POS2_I2_1692_2240.Png": {
            "h": 1692,
            "result": 1,
            "w": 2240,
            "weight": 1.0
        },
        "2019-01-31-06-42-23-515_POS2_I2_1692_2368.Png": {
            "h": 1692,
            "result": 0,
            "w": 2368,
            "weight": 1.0
        },
        "2019-01-31-06-42-23-515_POS2_I2_1692_2496.Png": {
            "h": 1692,
            "result": 0,
            "w": 2496,
            "weight": 1.0
        },
        "2019-01-31-06-42-23-515_POS2_I2_1692_2624.Png": {
            "h": 1692,
            "result": 0,
            "w": 2624,
            "weight": 0.853515625
        },
        "2019-01-31-06-42-23-515_POS2_I2_1820_1984.Png": {
            "h": 1820,
            "result": 1,
            "w": 1984,
            "weight": 0.2197265625
        },
        "2019-01-31-06-42-23-515_POS2_I2_1820_2112.Png": {
            "h": 1820,
            "result": 0,
            "w": 2112,
            "weight": 0.8505859375
        },
        "2019-01-31-06-42-23-515_POS2_I2_1820_2240.Png": {
            "h": 1820,
            "result": 0,
            "w": 2240,
            "weight": 1.0
        },
        "2019-01-31-06-42-23-515_POS2_I2_1820_2368.Png": {
            "h": 1820,
            "result": 0,
            "w": 2368,
            "weight": 1.0
        },
        "2019-01-31-06-42-23-515_POS2_I2_1820_2496.Png": {
            "h": 1820,
            "result": 0,
            "w": 2496,
            "weight": 1.0
        },
        "2019-01-31-06-42-23-515_POS2_I2_1820_2624.Png": {
            "h": 1820,
            "result": 0,
            "w": 2624,
            "weight": 0.60546875
        },
        "2019-01-31-06-42-23-515_POS2_I2_1948_2112.Png": {
            "h": 1948,
            "result": 0,
            "w": 2112,
            "weight": 0.173828125
        },
        "2019-01-31-06-42-23-515_POS2_I2_1948_2240.Png": {
            "h": 1948,
            "result": 0,
            "w": 2240,
            "weight": 0.6787109375
        },
        "2019-01-31-06-42-23-515_POS2_I2_1948_2368.Png": {
            "h": 1948,
            "result": 0,
            "w": 2368,
            "weight": 1.0
        },
        "2019-01-31-06-42-23-515_POS2_I2_1948_2496.Png": {
            "h": 1948,
            "result": 0,
            "w": 2496,
            "weight": 0.8974609375
        },
        "2019-01-31-06-42-23-515_POS2_I2_1948_2624.Png": {
            "h": 1948,
            "result": 1,
            "w": 2624,
            "weight": 1.0
        },
        "2019-01-31-06-42-23-515_POS2_I2_2076_2368.Png": {
            "h": 2076,
            "result": 0,
            "w": 2368,
            "weight": 0.2783203125
        },
        "2019-01-31-06-42-23-515_POS2_I2_2076_2496.Png": {
            "h": 2076,
            "result": 0,
            "w": 2496,
            "weight": 0.3583984375
        },
        "2019-01-31-06-42-23-515_POS2_I2_2076_2624.Png": {
            "h": 2076,
            "result": 1,
            "w": 2624,
            "weight": 0.93359375
        },
        "2019-01-31-06-42-23-515_POS2_I2_284_2624.Png": {
            "h": 284,
            "result": 1,
            "w": 2624,
            "weight": 0.3154296875
        },
        "2019-01-31-06-42-23-515_POS2_I2_412_2112.Png": {
            "h": 412,
            "result": 1,
            "w": 2112,
            "weight": 0.6806640625
        },
        "2019-01-31-06-42-23-515_POS2_I2_412_2240.Png": {
            "h": 412,
            "result": 1,
            "w": 2240,
            "weight": 0.92578125
        },
        "2019-01-31-06-42-23-515_POS2_I2_412_2368.Png": {
            "h": 412,
            "result": 1,
            "w": 2368,
            "weight": 0.41015625
        },
        "2019-01-31-06-42-23-515_POS2_I2_412_2496.Png": {
            "h": 412,
            "result": 1,
            "w": 2496,
            "weight": 0.7158203125
        },
        "2019-01-31-06-42-23-515_POS2_I2_412_2624.Png": {
            "h": 412,
            "result": 1,
            "w": 2624,
            "weight": 1.0
        },
        "2019-01-31-06-42-23-515_POS2_I2_540_2112.Png": {
            "h": 540,
            "result": 1,
            "w": 2112,
            "weight": 0.9755859375
        },
        "2019-01-31-06-42-23-515_POS2_I2_540_2240.Png": {
            "h": 540,
            "result": 1,
            "w": 2240,
            "weight": 1.0
        },
        "2019-01-31-06-42-23-515_POS2_I2_540_2368.Png": {
            "h": 540,
            "result": 1,
            "w": 2368,
            "weight": 0.884765625
        },
        "2019-01-31-06-42-23-515_POS2_I2_540_2496.Png": {
            "h": 540,
            "result": 1,
            "w": 2496,
            "weight": 0.943359375
        },
        "2019-01-31-06-42-23-515_POS2_I2_540_2624.Png": {
            "h": 540,
            "result": 1,
            "w": 2624,
            "weight": 1.0
        },
        "2019-01-31-06-42-23-515_POS2_I2_668_2112.Png": {
            "h": 668,
            "result": 1,
            "w": 2112,
            "weight": 0.818359375
        },
        "2019-01-31-06-42-23-515_POS2_I2_668_2240.Png": {
            "h": 668,
            "result": 1,
            "w": 2240,
            "weight": 1.0
        },
        "2019-01-31-06-42-23-515_POS2_I2_668_2368.Png": {
            "h": 668,
            "result": 1,
            "w": 2368,
            "weight": 0.880859375
        },
        "2019-01-31-06-42-23-515_POS2_I2_668_2496.Png": {
            "h": 668,
            "result": 1,
            "w": 2496,
            "weight": 1.0
        },
        "2019-01-31-06-42-23-515_POS2_I2_668_2624.Png": {
            "h": 668,
            "result": 1,
            "w": 2624,
            "weight": 1.0
        },
        "2019-01-31-06-42-23-515_POS2_I2_796_2112.Png": {
            "h": 796,
            "result": 1,
            "w": 2112,
            "weight": 0.8681640625
        },
        "2019-01-31-06-42-23-515_POS2_I2_796_2240.Png": {
            "h": 796,
            "result": 1,
            "w": 2240,
            "weight": 1.0
        },
        "2019-01-31-06-42-23-515_POS2_I2_796_2368.Png": {
            "h": 796,
            "result": 1,
            "w": 2368,
            "weight": 0.9755859375
        },
        "2019-01-31-06-42-23-515_POS2_I2_796_2496.Png": {
            "h": 796,
            "result": 1,
            "w": 2496,
            "weight": 1.0
        },
        "2019-01-31-06-42-23-515_POS2_I2_796_2624.Png": {
            "h": 796,
            "result": 1,
            "w": 2624,
            "weight": 1.0
        },
        "2019-01-31-06-42-23-515_POS2_I2_924_2112.Png": {
            "h": 924,
            "result": 1,
            "w": 2112,
            "weight": 0.794921875
        },
        "2019-01-31-06-42-23-515_POS2_I2_924_2240.Png": {
            "h": 924,
            "result": 1,
            "w": 2240,
            "weight": 1.0
        },
        "2019-01-31-06-42-23-515_POS2_I2_924_2368.Png": {
            "h": 924,
            "result": 1,
            "w": 2368,
            "weight": 1.0
        },
        "2019-01-31-06-42-23-515_POS2_I2_924_2496.Png": {
            "h": 924,
            "result": 1,
            "w": 2496,
            "weight": 1.0
        },
        "2019-01-31-06-42-23-515_POS2_I2_924_2624.Png": {
            "h": 924,
            "result": 1,
            "w": 2624,
            "weight": 1.0
        }
    },
    "2019-02-06-04-06-17-758_POS0_I1.Png": {
        "2019-02-06-04-06-17-758_POS0_I1_1025_1109.Png": {
            "h": 1025,
            "result": 0,
            "w": 1109,
            "weight": 0.92578125
        },
        "2019-02-06-04-06-17-758_POS0_I1_1025_1237.Png": {
            "h": 1025,
            "result": 0,
            "w": 1237,
            "weight": 0.662841796875
        },
        "2019-02-06-04-06-17-758_POS0_I1_1025_1365.Png": {
            "h": 1025,
            "result": 0,
            "w": 1365,
            "weight": 0.213134765625
        },
        "2019-02-06-04-06-17-758_POS0_I1_1025_213.Png": {
            "h": 1025,
            "result": 0,
            "w": 213,
            "weight": 0.109375
        },
        "2019-02-06-04-06-17-758_POS0_I1_1025_341.Png": {
            "h": 1025,
            "result": 0,
            "w": 341,
            "weight": 0.90289306640625
        },
        "2019-02-06-04-06-17-758_POS0_I1_1025_469.Png": {
            "h": 1025,
            "result": 0,
            "w": 469,
            "weight": 0.92791748046875
        },
        "2019-02-06-04-06-17-758_POS0_I1_1025_597.Png": {
            "h": 1025,
            "result": 0,
            "w": 597,
            "weight": 0.9765625
        },
        "2019-02-06-04-06-17-758_POS0_I1_1025_725.Png": {
            "h": 1025,
            "result": 0,
            "w": 725,
            "weight": 0.93896484375
        },
        "2019-02-06-04-06-17-758_POS0_I1_1025_853.Png": {
            "h": 1025,
            "result": 0,
            "w": 853,
            "weight": 0.925537109375
        },
        "2019-02-06-04-06-17-758_POS0_I1_1025_981.Png": {
            "h": 1025,
            "result": 0,
            "w": 981,
            "weight": 0.88525390625
        },
        "2019-02-06-04-06-17-758_POS0_I1_1153_1109.Png": {
            "h": 1153,
            "result": 0,
            "w": 1109,
            "weight": 0.90130615234375
        },
        "2019-02-06-04-06-17-758_POS0_I1_1153_1237.Png": {
            "h": 1153,
            "result": 0,
            "w": 1237,
            "weight": 0.564208984375
        },
        "2019-02-06-04-06-17-758_POS0_I1_1153_213.Png": {
            "h": 1153,
            "result": 0,
            "w": 213,
            "weight": 0.30108642578125
        },
        "2019-02-06-04-06-17-758_POS0_I1_1153_341.Png": {
            "h": 1153,
            "result": 0,
            "w": 341,
            "weight": 0.79437255859375
        },
        "2019-02-06-04-06-17-758_POS0_I1_1153_469.Png": {
            "h": 1153,
            "result": 0,
            "w": 469,
            "weight": 0.950927734375
        },
        "2019-02-06-04-06-17-758_POS0_I1_1153_597.Png": {
            "h": 1153,
            "result": 0,
            "w": 597,
            "weight": 0.99395751953125
        },
        "2019-02-06-04-06-17-758_POS0_I1_1153_725.Png": {
            "h": 1153,
            "result": 0,
            "w": 725,
            "weight": 0.78387451171875
        },
        "2019-02-06-04-06-17-758_POS0_I1_1153_853.Png": {
            "h": 1153,
            "result": 0,
            "w": 853,
            "weight": 0.95501708984375
        },
        "2019-02-06-04-06-17-758_POS0_I1_1153_981.Png": {
            "h": 1153,
            "result": 0,
            "w": 981,
            "weight": 0.75201416015625
        },
        "2019-02-06-04-06-17-758_POS0_I1_1281_1109.Png": {
            "h": 1281,
            "result": 0,
            "w": 1109,
            "weight": 0.75054931640625
        },
        "2019-02-06-04-06-17-758_POS0_I1_1281_1237.Png": {
            "h": 1281,
            "result": 0,
            "w": 1237,
            "weight": 0.1669921875
        },
        "2019-02-06-04-06-17-758_POS0_I1_1281_213.Png": {
            "h": 1281,
            "result": 0,
            "w": 213,
            "weight": 0.27508544921875
        },
        "2019-02-06-04-06-17-758_POS0_I1_1281_341.Png": {
            "h": 1281,
            "result": 0,
            "w": 341,
            "weight": 0.77471923828125
        },
        "2019-02-06-04-06-17-758_POS0_I1_1281_469.Png": {
            "h": 1281,
            "result": 0,
            "w": 469,
            "weight": 0.89984130859375
        },
        "2019-02-06-04-06-17-758_POS0_I1_1281_597.Png": {
            "h": 1281,
            "result": 0,
            "w": 597,
            "weight": 0.55078125
        },
        "2019-02-06-04-06-17-758_POS0_I1_1281_725.Png": {
            "h": 1281,
            "result": 0,
            "w": 725,
            "weight": 0.84063720703125
        },
        "2019-02-06-04-06-17-758_POS0_I1_1281_853.Png": {
            "h": 1281,
            "result": 0,
            "w": 853,
            "weight": 0.98980712890625
        },
        "2019-02-06-04-06-17-758_POS0_I1_1281_981.Png": {
            "h": 1281,
            "result": 0,
            "w": 981,
            "weight": 0.9410400390625
        },
        "2019-02-06-04-06-17-758_POS0_I1_1409_1109.Png": {
            "h": 1409,
            "result": 0,
            "w": 1109,
            "weight": 0.71429443359375
        },
        "2019-02-06-04-06-17-758_POS0_I1_1409_213.Png": {
            "h": 1409,
            "result": 0,
            "w": 213,
            "weight": 0.21728515625
        },
        "2019-02-06-04-06-17-758_POS0_I1_1409_341.Png": {
            "h": 1409,
            "result": 0,
            "w": 341,
            "weight": 0.79150390625
        },
        "2019-02-06-04-06-17-758_POS0_I1_1409_469.Png": {
            "h": 1409,
            "result": 0,
            "w": 469,
            "weight": 0.782958984375
        },
        "2019-02-06-04-06-17-758_POS0_I1_1409_725.Png": {
            "h": 1409,
            "result": 0,
            "w": 725,
            "weight": 0.83514404296875
        },
        "2019-02-06-04-06-17-758_POS0_I1_1409_853.Png": {
            "h": 1409,
            "result": 0,
            "w": 853,
            "weight": 0.9775390625
        },
        "2019-02-06-04-06-17-758_POS0_I1_1409_981.Png": {
            "h": 1409,
            "result": 0,
            "w": 981,
            "weight": 0.78546142578125
        },
        "2019-02-06-04-06-17-758_POS0_I1_1537_1109.Png": {
            "h": 1537,
            "result": 0,
            "w": 1109,
            "weight": 0.58013916015625
        },
        "2019-02-06-04-06-17-758_POS0_I1_1537_213.Png": {
            "h": 1537,
            "result": 0,
            "w": 213,
            "weight": 0.3828125
        },
        "2019-02-06-04-06-17-758_POS0_I1_1537_341.Png": {
            "h": 1537,
            "result": 0,
            "w": 341,
            "weight": 0.81195068359375
        },
        "2019-02-06-04-06-17-758_POS0_I1_1537_469.Png": {
            "h": 1537,
            "result": 0,
            "w": 469,
            "weight": 0.89996337890625
        },
        "2019-02-06-04-06-17-758_POS0_I1_1537_597.Png": {
            "h": 1537,
            "result": 0,
            "w": 597,
            "weight": 0.3133544921875
        },
        "2019-02-06-04-06-17-758_POS0_I1_1537_725.Png": {
            "h": 1537,
            "result": 0,
            "w": 725,
            "weight": 0.52178955078125
        },
        "2019-02-06-04-06-17-758_POS0_I1_1537_853.Png": {
            "h": 1537,
            "result": 0,
            "w": 853,
            "weight": 0.994384765625
        },
        "2019-02-06-04-06-17-758_POS0_I1_1537_981.Png": {
            "h": 1537,
            "result": 0,
            "w": 981,
            "weight": 0.77734375
        },
        "2019-02-06-04-06-17-758_POS0_I1_1665_1109.Png": {
            "h": 1665,
            "result": 0,
            "w": 1109,
            "weight": 0.2353515625
        },
        "2019-02-06-04-06-17-758_POS0_I1_1665_213.Png": {
            "h": 1665,
            "result": 0,
            "w": 213,
            "weight": 0.83740234375
        },
        "2019-02-06-04-06-17-758_POS0_I1_1665_341.Png": {
            "h": 1665,
            "result": 0,
            "w": 341,
            "weight": 0.77044677734375
        },
        "2019-02-06-04-06-17-758_POS0_I1_1665_469.Png": {
            "h": 1665,
            "result": 0,
            "w": 469,
            "weight": 0.86212158203125
        },
        "2019-02-06-04-06-17-758_POS0_I1_1665_597.Png": {
            "h": 1665,
            "result": 0,
            "w": 597,
            "weight": 0.73712158203125
        },
        "2019-02-06-04-06-17-758_POS0_I1_1665_725.Png": {
            "h": 1665,
            "result": 0,
            "w": 725,
            "weight": 0.85198974609375
        },
        "2019-02-06-04-06-17-758_POS0_I1_1665_85.Png": {
            "h": 1665,
            "result": 0,
            "w": 85,
            "weight": 0.157470703125
        },
        "2019-02-06-04-06-17-758_POS0_I1_1665_853.Png": {
            "h": 1665,
            "result": 0,
            "w": 853,
            "weight": 0.91162109375
        },
        "2019-02-06-04-06-17-758_POS0_I1_1665_981.Png": {
            "h": 1665,
            "result": 0,
            "w": 981,
            "weight": 0.63006591796875
        },
        "2019-02-06-04-06-17-758_POS0_I1_1793_213.Png": {
            "h": 1793,
            "result": 0,
            "w": 213,
            "weight": 0.290771484375
        },
        "2019-02-06-04-06-17-758_POS0_I1_1793_469.Png": {
            "h": 1793,
            "result": 0,
            "w": 469,
            "weight": 0.15863037109375
        },
        "2019-02-06-04-06-17-758_POS0_I1_1793_597.Png": {
            "h": 1793,
            "result": 0,
            "w": 597,
            "weight": 0.604248046875
        },
        "2019-02-06-04-06-17-758_POS0_I1_1793_725.Png": {
            "h": 1793,
            "result": 0,
            "w": 725,
            "weight": 0.52294921875
        },
        "2019-02-06-04-06-17-758_POS0_I1_1793_85.Png": {
            "h": 1793,
            "result": 0,
            "w": 85,
            "weight": 0.12518310546875
        },
        "2019-02-06-04-06-17-758_POS0_I1_1793_853.Png": {
            "h": 1793,
            "result": 0,
            "w": 853,
            "weight": 0.118408203125
        },
        "2019-02-06-04-06-17-758_POS0_I1_1793_981.Png": {
            "h": 1793,
            "result": 0,
            "w": 981,
            "weight": 0.37823486328125
        },
        "2019-02-06-04-06-17-758_POS0_I1_257_213.Png": {
            "h": 257,
            "result": 0,
            "w": 213,
            "weight": 0.2919921875
        },
        "2019-02-06-04-06-17-758_POS0_I1_257_341.Png": {
            "h": 257,
            "result": 0,
            "w": 341,
            "weight": 0.20599365234375
        },
        "2019-02-06-04-06-17-758_POS0_I1_257_725.Png": {
            "h": 257,
            "result": 0,
            "w": 725,
            "weight": 0.57958984375
        },
        "2019-02-06-04-06-17-758_POS0_I1_257_85.Png": {
            "h": 257,
            "result": 0,
            "w": 85,
            "weight": 0.25421142578125
        },
        "2019-02-06-04-06-17-758_POS0_I1_257_853.Png": {
            "h": 257,
            "result": 0,
            "w": 853,
            "weight": 0.53369140625
        },
        "2019-02-06-04-06-17-758_POS0_I1_257_981.Png": {
            "h": 257,
            "result": 0,
            "w": 981,
            "weight": 0.30242919921875
        },
        "2019-02-06-04-06-17-758_POS0_I1_385_213.Png": {
            "h": 385,
            "result": 0,
            "w": 213,
            "weight": 0.923828125
        },
        "2019-02-06-04-06-17-758_POS0_I1_385_341.Png": {
            "h": 385,
            "result": 0,
            "w": 341,
            "weight": 0.718017578125
        },
        "2019-02-06-04-06-17-758_POS0_I1_385_469.Png": {
            "h": 385,
            "result": 0,
            "w": 469,
            "weight": 0.10211181640625
        },
        "2019-02-06-04-06-17-758_POS0_I1_385_725.Png": {
            "h": 385,
            "result": 0,
            "w": 725,
            "weight": 0.89923095703125
        },
        "2019-02-06-04-06-17-758_POS0_I1_385_85.Png": {
            "h": 385,
            "result": 0,
            "w": 85,
            "weight": 0.567626953125
        },
        "2019-02-06-04-06-17-758_POS0_I1_385_853.Png": {
            "h": 385,
            "result": 0,
            "w": 853,
            "weight": 1.0
        },
        "2019-02-06-04-06-17-758_POS0_I1_385_981.Png": {
            "h": 385,
            "result": 0,
            "w": 981,
            "weight": 0.423583984375
        },
        "2019-02-06-04-06-17-758_POS0_I1_513_1109.Png": {
            "h": 513,
            "result": 0,
            "w": 1109,
            "weight": 0.685546875
        },
        "2019-02-06-04-06-17-758_POS0_I1_513_1237.Png": {
            "h": 513,
            "result": 0,
            "w": 1237,
            "weight": 0.138427734375
        },
        "2019-02-06-04-06-17-758_POS0_I1_513_213.Png": {
            "h": 513,
            "result": 0,
            "w": 213,
            "weight": 0.89556884765625
        },
        "2019-02-06-04-06-17-758_POS0_I1_513_341.Png": {
            "h": 513,
            "result": 0,
            "w": 341,
            "weight": 0.449951171875
        },
        "2019-02-06-04-06-17-758_POS0_I1_513_469.Png": {
            "h": 513,
            "result": 0,
            "w": 469,
            "weight": 0.27752685546875
        },
        "2019-02-06-04-06-17-758_POS0_I1_513_597.Png": {
            "h": 513,
            "result": 0,
            "w": 597,
            "weight": 0.31280517578125
        },
        "2019-02-06-04-06-17-758_POS0_I1_513_725.Png": {
            "h": 513,
            "result": 0,
            "w": 725,
            "weight": 0.822998046875
        },
        "2019-02-06-04-06-17-758_POS0_I1_513_85.Png": {
            "h": 513,
            "result": 0,
            "w": 85,
            "weight": 0.16864013671875
        },
        "2019-02-06-04-06-17-758_POS0_I1_513_853.Png": {
            "h": 513,
            "result": 0,
            "w": 853,
            "weight": 1.0
        },
        "2019-02-06-04-06-17-758_POS0_I1_513_981.Png": {
            "h": 513,
            "result": 0,
            "w": 981,
            "weight": 0.77935791015625
        },
        "2019-02-06-04-06-17-758_POS0_I1_641_1109.Png": {
            "h": 641,
            "result": 0,
            "w": 1109,
            "weight": 0.992919921875
        },
        "2019-02-06-04-06-17-758_POS0_I1_641_1237.Png": {
            "h": 641,
            "result": 0,
            "w": 1237,
            "weight": 0.861572265625
        },
        "2019-02-06-04-06-17-758_POS0_I1_641_1365.Png": {
            "h": 641,
            "result": 0,
            "w": 1365,
            "weight": 0.6611328125
        },
        "2019-02-06-04-06-17-758_POS0_I1_641_213.Png": {
            "h": 641,
            "result": 0,
            "w": 213,
            "weight": 0.61962890625
        },
        "2019-02-06-04-06-17-758_POS0_I1_641_341.Png": {
            "h": 641,
            "result": 0,
            "w": 341,
            "weight": 0.96978759765625
        },
        "2019-02-06-04-06-17-758_POS0_I1_641_469.Png": {
            "h": 641,
            "result": 0,
            "w": 469,
            "weight": 0.88006591796875
        },
        "2019-02-06-04-06-17-758_POS0_I1_641_725.Png": {
            "h": 641,
            "result": 0,
            "w": 725,
            "weight": 0.237060546875
        },
        "2019-02-06-04-06-17-758_POS0_I1_641_853.Png": {
            "h": 641,
            "result": 0,
            "w": 853,
            "weight": 1.0
        },
        "2019-02-06-04-06-17-758_POS0_I1_641_981.Png": {
            "h": 641,
            "result": 0,
            "w": 981,
            "weight": 1.0
        },
        "2019-02-06-04-06-17-758_POS0_I1_769_1109.Png": {
            "h": 769,
            "result": 0,
            "w": 1109,
            "weight": 0.510986328125
        },
        "2019-02-06-04-06-17-758_POS0_I1_769_1237.Png": {
            "h": 769,
            "result": 0,
            "w": 1237,
            "weight": 0.91656494140625
        },
        "2019-02-06-04-06-17-758_POS0_I1_769_1365.Png": {
            "h": 769,
            "result": 0,
            "w": 1365,
            "weight": 0.57958984375
        },
        "2019-02-06-04-06-17-758_POS0_I1_769_213.Png": {
            "h": 769,
            "result": 0,
            "w": 213,
            "weight": 0.75555419921875
        },
        "2019-02-06-04-06-17-758_POS0_I1_769_341.Png": {
            "h": 769,
            "result": 0,
            "w": 341,
            "weight": 0.86871337890625
        },
        "2019-02-06-04-06-17-758_POS0_I1_769_469.Png": {
            "h": 769,
            "result": 0,
            "w": 469,
            "weight": 0.88604736328125
        },
        "2019-02-06-04-06-17-758_POS0_I1_769_597.Png": {
            "h": 769,
            "result": 0,
            "w": 597,
            "weight": 0.527587890625
        },
        "2019-02-06-04-06-17-758_POS0_I1_769_725.Png": {
            "h": 769,
            "result": 0,
            "w": 725,
            "weight": 0.47210693359375
        },
        "2019-02-06-04-06-17-758_POS0_I1_769_853.Png": {
            "h": 769,
            "result": 0,
            "w": 853,
            "weight": 0.940185546875
        },
        "2019-02-06-04-06-17-758_POS0_I1_769_981.Png": {
            "h": 769,
            "result": 0,
            "w": 981,
            "weight": 0.74725341796875
        },
        "2019-02-06-04-06-17-758_POS0_I1_897_1109.Png": {
            "h": 897,
            "result": 0,
            "w": 1109,
            "weight": 0.4619140625
        },
        "2019-02-06-04-06-17-758_POS0_I1_897_1237.Png": {
            "h": 897,
            "result": 0,
            "w": 1237,
            "weight": 0.75213623046875
        },
        "2019-02-06-04-06-17-758_POS0_I1_897_1365.Png": {
            "h": 897,
            "result": 0,
            "w": 1365,
            "weight": 0.44189453125
        },
        "2019-02-06-04-06-17-758_POS0_I1_897_213.Png": {
            "h": 897,
            "result": 0,
            "w": 213,
            "weight": 0.49609375
        },
        "2019-02-06-04-06-17-758_POS0_I1_897_341.Png": {
            "h": 897,
            "result": 0,
            "w": 341,
            "weight": 0.84393310546875
        },
        "2019-02-06-04-06-17-758_POS0_I1_897_469.Png": {
            "h": 897,
            "result": 0,
            "w": 469,
            "weight": 0.96783447265625
        },
        "2019-02-06-04-06-17-758_POS0_I1_897_597.Png": {
            "h": 897,
            "result": 0,
            "w": 597,
            "weight": 0.97039794921875
        },
        "2019-02-06-04-06-17-758_POS0_I1_897_725.Png": {
            "h": 897,
            "result": 0,
            "w": 725,
            "weight": 0.95635986328125
        },
        "2019-02-06-04-06-17-758_POS0_I1_897_853.Png": {
            "h": 897,
            "result": 0,
            "w": 853,
            "weight": 0.80615234375
        },
        "2019-02-06-04-06-17-758_POS0_I1_897_981.Png": {
            "h": 897,
            "result": 0,
            "w": 981,
            "weight": 0.59771728515625
        }
    },
    "2019-02-07-07-55-59-667_POS1_I2.Png": {
        "2019-02-07-07-55-59-667_POS1_I2_1085_1379.Png": {
            "h": 1085,
            "result": 0,
            "w": 1379,
            "weight": 0.62957763671875
        },
        "2019-02-07-07-55-59-667_POS1_I2_1085_1507.Png": {
            "h": 1085,
            "result": 0,
            "w": 1507,
            "weight": 0.97222900390625
        },
        "2019-02-07-07-55-59-667_POS1_I2_1085_1635.Png": {
            "h": 1085,
            "result": 0,
            "w": 1635,
            "weight": 1.0
        },
        "2019-02-07-07-55-59-667_POS1_I2_1085_1763.Png": {
            "h": 1085,
            "result": 0,
            "w": 1763,
            "weight": 0.918212890625
        },
        "2019-02-07-07-55-59-667_POS1_I2_1085_1891.Png": {
            "h": 1085,
            "result": 0,
            "w": 1891,
            "weight": 0.29443359375
        },
        "2019-02-07-07-55-59-667_POS1_I2_1085_2275.Png": {
            "h": 1085,
            "result": 0,
            "w": 2275,
            "weight": 0.32867431640625
        },
        "2019-02-07-07-55-59-667_POS1_I2_1085_2403.Png": {
            "h": 1085,
            "result": 0,
            "w": 2403,
            "weight": 0.35003662109375
        },
        "2019-02-07-07-55-59-667_POS1_I2_1213_1379.Png": {
            "h": 1213,
            "result": 0,
            "w": 1379,
            "weight": 0.92437744140625
        },
        "2019-02-07-07-55-59-667_POS1_I2_1213_1507.Png": {
            "h": 1213,
            "result": 0,
            "w": 1507,
            "weight": 0.9716796875
        },
        "2019-02-07-07-55-59-667_POS1_I2_1213_1635.Png": {
            "h": 1213,
            "result": 0,
            "w": 1635,
            "weight": 0.93408203125
        },
        "2019-02-07-07-55-59-667_POS1_I2_1213_1763.Png": {
            "h": 1213,
            "result": 0,
            "w": 1763,
            "weight": 1.0
        },
        "2019-02-07-07-55-59-667_POS1_I2_1213_1891.Png": {
            "h": 1213,
            "result": 0,
            "w": 1891,
            "weight": 0.85931396484375
        },
        "2019-02-07-07-55-59-667_POS1_I2_1213_2019.Png": {
            "h": 1213,
            "result": 0,
            "w": 2019,
            "weight": 0.42926025390625
        },
        "2019-02-07-07-55-59-667_POS1_I2_1341_1251.Png": {
            "h": 1341,
            "result": 0,
            "w": 1251,
            "weight": 0.19091796875
        },
        "2019-02-07-07-55-59-667_POS1_I2_1341_1379.Png": {
            "h": 1341,
            "result": 0,
            "w": 1379,
            "weight": 0.810302734375
        },
        "2019-02-07-07-55-59-667_POS1_I2_1341_1507.Png": {
            "h": 1341,
            "result": 0,
            "w": 1507,
            "weight": 0.848876953125
        },
        "2019-02-07-07-55-59-667_POS1_I2_1341_1635.Png": {
            "h": 1341,
            "result": 0,
            "w": 1635,
            "weight": 0.97021484375
        },
        "2019-02-07-07-55-59-667_POS1_I2_1341_1763.Png": {
            "h": 1341,
            "result": 0,
            "w": 1763,
            "weight": 0.759765625
        },
        "2019-02-07-07-55-59-667_POS1_I2_1341_1891.Png": {
            "h": 1341,
            "result": 0,
            "w": 1891,
            "weight": 0.408447265625
        },
        "2019-02-07-07-55-59-667_POS1_I2_1341_2019.Png": {
            "h": 1341,
            "result": 0,
            "w": 2019,
            "weight": 0.552001953125
        },
        "2019-02-07-07-55-59-667_POS1_I2_1469_1251.Png": {
            "h": 1469,
            "result": 0,
            "w": 1251,
            "weight": 0.221923828125
        },
        "2019-02-07-07-55-59-667_POS1_I2_1469_1379.Png": {
            "h": 1469,
            "result": 0,
            "w": 1379,
            "weight": 0.912353515625
        },
        "2019-02-07-07-55-59-667_POS1_I2_1469_1507.Png": {
            "h": 1469,
            "result": 0,
            "w": 1507,
            "weight": 0.7314453125
        },
        "2019-02-07-07-55-59-667_POS1_I2_1469_1635.Png": {
            "h": 1469,
            "result": 0,
            "w": 1635,
            "weight": 0.79473876953125
        },
        "2019-02-07-07-55-59-667_POS1_I2_1469_1763.Png": {
            "h": 1469,
            "result": 0,
            "w": 1763,
            "weight": 0.508056640625
        },
        "2019-02-07-07-55-59-667_POS1_I2_1469_1891.Png": {
            "h": 1469,
            "result": 0,
            "w": 1891,
            "weight": 0.43646240234375
        },
        "2019-02-07-07-55-59-667_POS1_I2_1469_2019.Png": {
            "h": 1469,
            "result": 0,
            "w": 2019,
            "weight": 0.549072265625
        },
        "2019-02-07-07-55-59-667_POS1_I2_1469_2147.Png": {
            "h": 1469,
            "result": 0,
            "w": 2147,
            "weight": 0.3759765625
        },
        "2019-02-07-07-55-59-667_POS1_I2_1597_1251.Png": {
            "h": 1597,
            "result": 0,
            "w": 1251,
            "weight": 0.780029296875
        },
        "2019-02-07-07-55-59-667_POS1_I2_1597_1379.Png": {
            "h": 1597,
            "result": 0,
            "w": 1379,
            "weight": 0.9189453125
        },
        "2019-02-07-07-55-59-667_POS1_I2_1597_1507.Png": {
            "h": 1597,
            "result": 0,
            "w": 1507,
            "weight": 0.768798828125
        },
        "2019-02-07-07-55-59-667_POS1_I2_1597_1635.Png": {
            "h": 1597,
            "result": 0,
            "w": 1635,
            "weight": 0.71771240234375
        },
        "2019-02-07-07-55-59-667_POS1_I2_1597_1763.Png": {
            "h": 1597,
            "result": 0,
            "w": 1763,
            "weight": 0.45343017578125
        },
        "2019-02-07-07-55-59-667_POS1_I2_1597_1891.Png": {
            "h": 1597,
            "result": 0,
            "w": 1891,
            "weight": 0.39599609375
        },
        "2019-02-07-07-55-59-667_POS1_I2_1597_2019.Png": {
            "h": 1597,
            "result": 0,
            "w": 2019,
            "weight": 0.287109375
        },
        "2019-02-07-07-55-59-667_POS1_I2_1597_2147.Png": {
            "h": 1597,
            "result": 0,
            "w": 2147,
            "weight": 0.20458984375
        },
        "2019-02-07-07-55-59-667_POS1_I2_1725_1251.Png": {
            "h": 1725,
            "result": 0,
            "w": 1251,
            "weight": 0.21490478515625
        },
        "2019-02-07-07-55-59-667_POS1_I2_1725_1379.Png": {
            "h": 1725,
            "result": 0,
            "w": 1379,
            "weight": 0.299072265625
        },
        "2019-02-07-07-55-59-667_POS1_I2_1725_1507.Png": {
            "h": 1725,
            "result": 0,
            "w": 1507,
            "weight": 0.65521240234375
        },
        "2019-02-07-07-55-59-667_POS1_I2_1725_1635.Png": {
            "h": 1725,
            "result": 0,
            "w": 1635,
            "weight": 0.711181640625
        },
        "2019-02-07-07-55-59-667_POS1_I2_1725_1763.Png": {
            "h": 1725,
            "result": 0,
            "w": 1763,
            "weight": 0.743896484375
        },
        "2019-02-07-07-55-59-667_POS1_I2_1725_1891.Png": {
            "h": 1725,
            "result": 0,
            "w": 1891,
            "weight": 0.718994140625
        },
        "2019-02-07-07-55-59-667_POS1_I2_1725_2019.Png": {
            "h": 1725,
            "result": 0,
            "w": 2019,
            "weight": 0.1494140625
        },
        "2019-02-07-07-55-59-667_POS1_I2_1853_1507.Png": {
            "h": 1853,
            "result": 0,
            "w": 1507,
            "weight": 0.19317626953125
        },
        "2019-02-07-07-55-59-667_POS1_I2_1853_1635.Png": {
            "h": 1853,
            "result": 0,
            "w": 1635,
            "weight": 0.556640625
        },
        "2019-02-07-07-55-59-667_POS1_I2_1853_1763.Png": {
            "h": 1853,
            "result": 0,
            "w": 1763,
            "weight": 0.3045654296875
        },
        "2019-02-07-07-55-59-667_POS1_I2_1853_1891.Png": {
            "h": 1853,
            "result": 0,
            "w": 1891,
            "weight": 0.2493896484375
        },
        "2019-02-07-07-55-59-667_POS1_I2_1981_1763.Png": {
            "h": 1981,
            "result": 0,
            "w": 1763,
            "weight": 0.14776611328125
        },
        "2019-02-07-07-55-59-667_POS1_I2_317_1763.Png": {
            "h": 317,
            "result": 0,
            "w": 1763,
            "weight": 0.193359375
        },
        "2019-02-07-07-55-59-667_POS1_I2_317_1891.Png": {
            "h": 317,
            "result": 0,
            "w": 1891,
            "weight": 0.16796875
        },
        "2019-02-07-07-55-59-667_POS1_I2_317_2019.Png": {
            "h": 317,
            "result": 0,
            "w": 2019,
            "weight": 0.15997314453125
        },
        "2019-02-07-07-55-59-667_POS1_I2_445_1379.Png": {
            "h": 445,
            "result": 0,
            "w": 1379,
            "weight": 0.661376953125
        },
        "2019-02-07-07-55-59-667_POS1_I2_445_1507.Png": {
            "h": 445,
            "result": 0,
            "w": 1507,
            "weight": 0.68280029296875
        },
        "2019-02-07-07-55-59-667_POS1_I2_445_1635.Png": {
            "h": 445,
            "result": 0,
            "w": 1635,
            "weight": 0.38116455078125
        },
        "2019-02-07-07-55-59-667_POS1_I2_445_1763.Png": {
            "h": 445,
            "result": 0,
            "w": 1763,
            "weight": 0.79254150390625
        },
        "2019-02-07-07-55-59-667_POS1_I2_445_1891.Png": {
            "h": 445,
            "result": 0,
            "w": 1891,
            "weight": 0.44580078125
        },
        "2019-02-07-07-55-59-667_POS1_I2_573_1379.Png": {
            "h": 573,
            "result": 0,
            "w": 1379,
            "weight": 0.76611328125
        },
        "2019-02-07-07-55-59-667_POS1_I2_573_1507.Png": {
            "h": 573,
            "result": 0,
            "w": 1507,
            "weight": 0.906982421875
        },
        "2019-02-07-07-55-59-667_POS1_I2_573_1635.Png": {
            "h": 573,
            "result": 0,
            "w": 1635,
            "weight": 0.697509765625
        },
        "2019-02-07-07-55-59-667_POS1_I2_573_1763.Png": {
            "h": 573,
            "result": 0,
            "w": 1763,
            "weight": 0.72265625
        },
        "2019-02-07-07-55-59-667_POS1_I2_573_1891.Png": {
            "h": 573,
            "result": 0,
            "w": 1891,
            "weight": 0.4755859375
        },
        "2019-02-07-07-55-59-667_POS1_I2_573_2019.Png": {
            "h": 573,
            "result": 0,
            "w": 2019,
            "weight": 0.105224609375
        },
        "2019-02-07-07-55-59-667_POS1_I2_701_1379.Png": {
            "h": 701,
            "result": 0,
            "w": 1379,
            "weight": 0.4541015625
        },
        "2019-02-07-07-55-59-667_POS1_I2_701_1507.Png": {
            "h": 701,
            "result": 0,
            "w": 1507,
            "weight": 0.968994140625
        },
        "2019-02-07-07-55-59-667_POS1_I2_701_1635.Png": {
            "h": 701,
            "result": 0,
            "w": 1635,
            "weight": 0.63287353515625
        },
        "2019-02-07-07-55-59-667_POS1_I2_701_2019.Png": {
            "h": 701,
            "result": 0,
            "w": 2019,
            "weight": 0.15570068359375
        },
        "2019-02-07-07-55-59-667_POS1_I2_701_2147.Png": {
            "h": 701,
            "result": 0,
            "w": 2147,
            "weight": 0.64239501953125
        },
        "2019-02-07-07-55-59-667_POS1_I2_701_2275.Png": {
            "h": 701,
            "result": 0,
            "w": 2275,
            "weight": 0.22088623046875
        },
        "2019-02-07-07-55-59-667_POS1_I2_701_2403.Png": {
            "h": 701,
            "result": 0,
            "w": 2403,
            "weight": 0.33917236328125
        },
        "2019-02-07-07-55-59-667_POS1_I2_829_1379.Png": {
            "h": 829,
            "result": 0,
            "w": 1379,
            "weight": 0.52685546875
        },
        "2019-02-07-07-55-59-667_POS1_I2_829_1507.Png": {
            "h": 829,
            "result": 0,
            "w": 1507,
            "weight": 0.972900390625
        },
        "2019-02-07-07-55-59-667_POS1_I2_829_1635.Png": {
            "h": 829,
            "result": 0,
            "w": 1635,
            "weight": 0.88421630859375
        },
        "2019-02-07-07-55-59-667_POS1_I2_829_1763.Png": {
            "h": 829,
            "result": 0,
            "w": 1763,
            "weight": 0.406005859375
        },
        "2019-02-07-07-55-59-667_POS1_I2_829_1891.Png": {
            "h": 829,
            "result": 0,
            "w": 1891,
            "weight": 0.21124267578125
        },
        "2019-02-07-07-55-59-667_POS1_I2_829_2019.Png": {
            "h": 829,
            "result": 0,
            "w": 2019,
            "weight": 0.73974609375
        },
        "2019-02-07-07-55-59-667_POS1_I2_829_2147.Png": {
            "h": 829,
            "result": 0,
            "w": 2147,
            "weight": 0.35198974609375
        },
        "2019-02-07-07-55-59-667_POS1_I2_829_2275.Png": {
            "h": 829,
            "result": 0,
            "w": 2275,
            "weight": 0.7388916015625
        },
        "2019-02-07-07-55-59-667_POS1_I2_829_2403.Png": {
            "h": 829,
            "result": 0,
            "w": 2403,
            "weight": 0.63250732421875
        },
        "2019-02-07-07-55-59-667_POS1_I2_957_1379.Png": {
            "h": 957,
            "result": 0,
            "w": 1379,
            "weight": 0.46661376953125
        },
        "2019-02-07-07-55-59-667_POS1_I2_957_1507.Png": {
            "h": 957,
            "result": 0,
            "w": 1507,
            "weight": 0.83074951171875
        },
        "2019-02-07-07-55-59-667_POS1_I2_957_1635.Png": {
            "h": 957,
            "result": 0,
            "w": 1635,
            "weight": 0.94140625
        },
        "2019-02-07-07-55-59-667_POS1_I2_957_1763.Png": {
            "h": 957,
            "result": 0,
            "w": 1763,
            "weight": 0.893310546875
        },
        "2019-02-07-07-55-59-667_POS1_I2_957_1891.Png": {
            "h": 957,
            "result": 0,
            "w": 1891,
            "weight": 0.724609375
        },
        "2019-02-07-07-55-59-667_POS1_I2_957_2019.Png": {
            "h": 957,
            "result": 0,
            "w": 2019,
            "weight": 0.54742431640625
        },
        "2019-02-07-07-55-59-667_POS1_I2_957_2275.Png": {
            "h": 957,
            "result": 0,
            "w": 2275,
            "weight": 0.6431884765625
        },
        "2019-02-07-07-55-59-667_POS1_I2_957_2403.Png": {
            "h": 957,
            "result": 0,
            "w": 2403,
            "weight": 0.43682861328125
        }
    },
    "2019-02-13-03-59-20-168_POS2_I2.Png": {
        "2019-02-13-03-59-20-168_POS2_I2_1052_2112.Png": {
            "h": 1052,
            "result": 1,
            "w": 2112,
            "weight": 0.7353515625
        },
        "2019-02-13-03-59-20-168_POS2_I2_1052_2240.Png": {
            "h": 1052,
            "result": 1,
            "w": 2240,
            "weight": 1.0
        },
        "2019-02-13-03-59-20-168_POS2_I2_1052_2368.Png": {
            "h": 1052,
            "result": 1,
            "w": 2368,
            "weight": 1.0
        },
        "2019-02-13-03-59-20-168_POS2_I2_1052_2496.Png": {
            "h": 1052,
            "result": 1,
            "w": 2496,
            "weight": 0.978515625
        },
        "2019-02-13-03-59-20-168_POS2_I2_1052_2624.Png": {
            "h": 1052,
            "result": 1,
            "w": 2624,
            "weight": 0.9951171875
        },
        "2019-02-13-03-59-20-168_POS2_I2_1180_1984.Png": {
            "h": 1180,
            "result": 1,
            "w": 1984,
            "weight": 0.166015625
        },
        "2019-02-13-03-59-20-168_POS2_I2_1180_2112.Png": {
            "h": 1180,
            "result": 1,
            "w": 2112,
            "weight": 0.8720703125
        },
        "2019-02-13-03-59-20-168_POS2_I2_1180_2240.Png": {
            "h": 1180,
            "result": 1,
            "w": 2240,
            "weight": 1.0
        },
        "2019-02-13-03-59-20-168_POS2_I2_1180_2368.Png": {
            "h": 1180,
            "result": 1,
            "w": 2368,
            "weight": 1.0
        },
        "2019-02-13-03-59-20-168_POS2_I2_1180_2496.Png": {
            "h": 1180,
            "result": 1,
            "w": 2496,
            "weight": 1.0
        },
        "2019-02-13-03-59-20-168_POS2_I2_1180_2624.Png": {
            "h": 1180,
            "result": 1,
            "w": 2624,
            "weight": 1.0
        },
        "2019-02-13-03-59-20-168_POS2_I2_1308_1984.Png": {
            "h": 1308,
            "result": 1,
            "w": 1984,
            "weight": 0.4677734375
        },
        "2019-02-13-03-59-20-168_POS2_I2_1308_2112.Png": {
            "h": 1308,
            "result": 1,
            "w": 2112,
            "weight": 0.9521484375
        },
        "2019-02-13-03-59-20-168_POS2_I2_1308_2240.Png": {
            "h": 1308,
            "result": 1,
            "w": 2240,
            "weight": 1.0
        },
        "2019-02-13-03-59-20-168_POS2_I2_1308_2368.Png": {
            "h": 1308,
            "result": 1,
            "w": 2368,
            "weight": 0.9580078125
        },
        "2019-02-13-03-59-20-168_POS2_I2_1308_2496.Png": {
            "h": 1308,
            "result": 1,
            "w": 2496,
            "weight": 0.9892578125
        },
        "2019-02-13-03-59-20-168_POS2_I2_1308_2624.Png": {
            "h": 1308,
            "result": 1,
            "w": 2624,
            "weight": 1.0
        },
        "2019-02-13-03-59-20-168_POS2_I2_1436_1984.Png": {
            "h": 1436,
            "result": 0,
            "w": 1984,
            "weight": 0.5322265625
        },
        "2019-02-13-03-59-20-168_POS2_I2_1436_2112.Png": {
            "h": 1436,
            "result": 0,
            "w": 2112,
            "weight": 0.9541015625
        },
        "2019-02-13-03-59-20-168_POS2_I2_1436_2240.Png": {
            "h": 1436,
            "result": 0,
            "w": 2240,
            "weight": 0.875
        },
        "2019-02-13-03-59-20-168_POS2_I2_1436_2368.Png": {
            "h": 1436,
            "result": 0,
            "w": 2368,
            "weight": 0.990234375
        },
        "2019-02-13-03-59-20-168_POS2_I2_1436_2496.Png": {
            "h": 1436,
            "result": 0,
            "w": 2496,
            "weight": 0.9970703125
        },
        "2019-02-13-03-59-20-168_POS2_I2_1436_2624.Png": {
            "h": 1436,
            "result": 0,
            "w": 2624,
            "weight": 1.0
        },
        "2019-02-13-03-59-20-168_POS2_I2_1564_1856.Png": {
            "h": 1564,
            "result": 0,
            "w": 1856,
            "weight": 0.107421875
        },
        "2019-02-13-03-59-20-168_POS2_I2_1564_1984.Png": {
            "h": 1564,
            "result": 0,
            "w": 1984,
            "weight": 0.744140625
        },
        "2019-02-13-03-59-20-168_POS2_I2_1564_2112.Png": {
            "h": 1564,
            "result": 0,
            "w": 2112,
            "weight": 0.98828125
        },
        "2019-02-13-03-59-20-168_POS2_I2_1564_2240.Png": {
            "h": 1564,
            "result": 0,
            "w": 2240,
            "weight": 0.751953125
        },
        "2019-02-13-03-59-20-168_POS2_I2_1564_2368.Png": {
            "h": 1564,
            "result": 0,
            "w": 2368,
            "weight": 1.0
        },
        "2019-02-13-03-59-20-168_POS2_I2_1564_2496.Png": {
            "h": 1564,
            "result": 0,
            "w": 2496,
            "weight": 1.0
        },
        "2019-02-13-03-59-20-168_POS2_I2_1564_2624.Png": {
            "h": 1564,
            "result": 0,
            "w": 2624,
            "weight": 0.8896484375
        },
        "2019-02-13-03-59-20-168_POS2_I2_1692_1856.Png": {
            "h": 1692,
            "result": 0,
            "w": 1856,
            "weight": 0.44140625
        },
        "2019-02-13-03-59-20-168_POS2_I2_1692_1984.Png": {
            "h": 1692,
            "result": 0,
            "w": 1984,
            "weight": 0.951171875
        },
        "2019-02-13-03-59-20-168_POS2_I2_1692_2112.Png": {
            "h": 1692,
            "result": 0,
            "w": 2112,
            "weight": 1.0
        },
        "2019-02-13-03-59-20-168_POS2_I2_1692_2240.Png": {
            "h": 1692,
            "result": 0,
            "w": 2240,
            "weight": 0.873046875
        },
        "2019-02-13-03-59-20-168_POS2_I2_1692_2368.Png": {
            "h": 1692,
            "result": 0,
            "w": 2368,
            "weight": 0.8994140625
        },
        "2019-02-13-03-59-20-168_POS2_I2_1692_2496.Png": {
            "h": 1692,
            "result": 0,
            "w": 2496,
            "weight": 0.998046875
        },
        "2019-02-13-03-59-20-168_POS2_I2_1692_2624.Png": {
            "h": 1692,
            "result": 0,
            "w": 2624,
            "weight": 0.7646484375
        },
        "2019-02-13-03-59-20-168_POS2_I2_1820_1984.Png": {
            "h": 1820,
            "result": 0,
            "w": 1984,
            "weight": 0.1064453125
        },
        "2019-02-13-03-59-20-168_POS2_I2_1820_2112.Png": {
            "h": 1820,
            "result": 0,
            "w": 2112,
            "weight": 0.69921875
        },
        "2019-02-13-03-59-20-168_POS2_I2_1820_2240.Png": {
            "h": 1820,
            "result": 0,
            "w": 2240,
            "weight": 0.916015625
        },
        "2019-02-13-03-59-20-168_POS2_I2_1820_2368.Png": {
            "h": 1820,
            "result": 0,
            "w": 2368,
            "weight": 0.9462890625
        },
        "2019-02-13-03-59-20-168_POS2_I2_1820_2496.Png": {
            "h": 1820,
            "result": 0,
            "w": 2496,
            "weight": 1.0
        },
        "2019-02-13-03-59-20-168_POS2_I2_1820_2624.Png": {
            "h": 1820,
            "result": 0,
            "w": 2624,
            "weight": 0.62890625
        },
        "2019-02-13-03-59-20-168_POS2_I2_1948_2240.Png": {
            "h": 1948,
            "result": 0,
            "w": 2240,
            "weight": 0.724609375
        },
        "2019-02-13-03-59-20-168_POS2_I2_1948_2368.Png": {
            "h": 1948,
            "result": 0,
            "w": 2368,
            "weight": 0.9970703125
        },
        "2019-02-13-03-59-20-168_POS2_I2_1948_2496.Png": {
            "h": 1948,
            "result": 0,
            "w": 2496,
            "weight": 0.9111328125
        },
        "2019-02-13-03-59-20-168_POS2_I2_1948_2624.Png": {
            "h": 1948,
            "result": 0,
            "w": 2624,
            "weight": 0.787109375
        },
        "2019-02-13-03-59-20-168_POS2_I2_2076_2368.Png": {
            "h": 2076,
            "result": 0,
            "w": 2368,
            "weight": 0.294921875
        },
        "2019-02-13-03-59-20-168_POS2_I2_2076_2496.Png": {
            "h": 2076,
            "result": 0,
            "w": 2496,
            "weight": 0.265625
        },
        "2019-02-13-03-59-20-168_POS2_I2_2076_2624.Png": {
            "h": 2076,
            "result": 0,
            "w": 2624,
            "weight": 0.822265625
        },
        "2019-02-13-03-59-20-168_POS2_I2_284_2624.Png": {
            "h": 284,
            "result": 0,
            "w": 2624,
            "weight": 0.11328125
        },
        "2019-02-13-03-59-20-168_POS2_I2_412_2112.Png": {
            "h": 412,
            "result": 1,
            "w": 2112,
            "weight": 0.458984375
        },
        "2019-02-13-03-59-20-168_POS2_I2_412_2240.Png": {
            "h": 412,
            "result": 1,
            "w": 2240,
            "weight": 0.765625
        },
        "2019-02-13-03-59-20-168_POS2_I2_412_2368.Png": {
            "h": 412,
            "result": 1,
            "w": 2368,
            "weight": 0.3720703125
        },
        "2019-02-13-03-59-20-168_POS2_I2_412_2496.Png": {
            "h": 412,
            "result": 1,
            "w": 2496,
            "weight": 0.4521484375
        },
        "2019-02-13-03-59-20-168_POS2_I2_412_2624.Png": {
            "h": 412,
            "result": 1,
            "w": 2624,
            "weight": 0.8115234375
        },
        "2019-02-13-03-59-20-168_POS2_I2_540_2112.Png": {
            "h": 540,
            "result": 1,
            "w": 2112,
            "weight": 0.794921875
        },
        "2019-02-13-03-59-20-168_POS2_I2_540_2240.Png": {
            "h": 540,
            "result": 1,
            "w": 2240,
            "weight": 0.9873046875
        },
        "2019-02-13-03-59-20-168_POS2_I2_540_2368.Png": {
            "h": 540,
            "result": 1,
            "w": 2368,
            "weight": 0.857421875
        },
        "2019-02-13-03-59-20-168_POS2_I2_540_2496.Png": {
            "h": 540,
            "result": 1,
            "w": 2496,
            "weight": 0.771484375
        },
        "2019-02-13-03-59-20-168_POS2_I2_540_2624.Png": {
            "h": 540,
            "result": 1,
            "w": 2624,
            "weight": 1.0
        },
        "2019-02-13-03-59-20-168_POS2_I2_668_2112.Png": {
            "h": 668,
            "result": 1,
            "w": 2112,
            "weight": 0.59375
        },
        "2019-02-13-03-59-20-168_POS2_I2_668_2240.Png": {
            "h": 668,
            "result": 1,
            "w": 2240,
            "weight": 1.0
        },
        "2019-02-13-03-59-20-168_POS2_I2_668_2368.Png": {
            "h": 668,
            "result": 1,
            "w": 2368,
            "weight": 0.9404296875
        },
        "2019-02-13-03-59-20-168_POS2_I2_668_2496.Png": {
            "h": 668,
            "result": 1,
            "w": 2496,
            "weight": 0.9580078125
        },
        "2019-02-13-03-59-20-168_POS2_I2_668_2624.Png": {
            "h": 668,
            "result": 1,
            "w": 2624,
            "weight": 1.0
        },
        "2019-02-13-03-59-20-168_POS2_I2_796_2112.Png": {
            "h": 796,
            "result": 1,
            "w": 2112,
            "weight": 0.6357421875
        },
        "2019-02-13-03-59-20-168_POS2_I2_796_2240.Png": {
            "h": 796,
            "result": 1,
            "w": 2240,
            "weight": 1.0
        },
        "2019-02-13-03-59-20-168_POS2_I2_796_2368.Png": {
            "h": 796,
            "result": 1,
            "w": 2368,
            "weight": 0.9404296875
        },
        "2019-02-13-03-59-20-168_POS2_I2_796_2496.Png": {
            "h": 796,
            "result": 1,
            "w": 2496,
            "weight": 0.9375
        },
        "2019-02-13-03-59-20-168_POS2_I2_796_2624.Png": {
            "h": 796,
            "result": 1,
            "w": 2624,
            "weight": 1.0
        },
        "2019-02-13-03-59-20-168_POS2_I2_924_2112.Png": {
            "h": 924,
            "result": 1,
            "w": 2112,
            "weight": 0.625
        },
        "2019-02-13-03-59-20-168_POS2_I2_924_2240.Png": {
            "h": 924,
            "result": 1,
            "w": 2240,
            "weight": 1.0
        },
        "2019-02-13-03-59-20-168_POS2_I2_924_2368.Png": {
            "h": 924,
            "result": 1,
            "w": 2368,
            "weight": 1.0
        },
        "2019-02-13-03-59-20-168_POS2_I2_924_2496.Png": {
            "h": 924,
            "result": 1,
            "w": 2496,
            "weight": 0.9765625
        },
        "2019-02-13-03-59-20-168_POS2_I2_924_2624.Png": {
            "h": 924,
            "result": 1,
            "w": 2624,
            "weight": 0.9189453125
        }
    },
    "2019-02-16-05-19-26-841_POS2_I1.Png": {
        "2019-02-16-05-19-26-841_POS2_I1_1065_1728.Png": {
            "h": 1065,
            "result": 0,
            "w": 1728,
            "weight": 0.14501953125
        },
        "2019-02-16-05-19-26-841_POS2_I1_1065_1856.Png": {
            "h": 1065,
            "result": 0,
            "w": 1856,
            "weight": 0.87158203125
        },
        "2019-02-16-05-19-26-841_POS2_I1_1065_1984.Png": {
            "h": 1065,
            "result": 1,
            "w": 1984,
            "weight": 1.0
        },
        "2019-02-16-05-19-26-841_POS2_I1_1065_2112.Png": {
            "h": 1065,
            "result": 1,
            "w": 2112,
            "weight": 1.0
        },
        "2019-02-16-05-19-26-841_POS2_I1_1065_2240.Png": {
            "h": 1065,
            "result": 0,
            "w": 2240,
            "weight": 0.760009765625
        },
        "2019-02-16-05-19-26-841_POS2_I1_1065_2368.Png": {
            "h": 1065,
            "result": 1,
            "w": 2368,
            "weight": 0.938232421875
        },
        "2019-02-16-05-19-26-841_POS2_I1_1065_2496.Png": {
            "h": 1065,
            "result": 1,
            "w": 2496,
            "weight": 1.0
        },
        "2019-02-16-05-19-26-841_POS2_I1_1065_2624.Png": {
            "h": 1065,
            "result": 1,
            "w": 2624,
            "weight": 1.0
        },
        "2019-02-16-05-19-26-841_POS2_I1_1193_1728.Png": {
            "h": 1193,
            "result": 1,
            "w": 1728,
            "weight": 0.16259765625
        },
        "2019-02-16-05-19-26-841_POS2_I1_1193_1856.Png": {
            "h": 1193,
            "result": 0,
            "w": 1856,
            "weight": 0.93994140625
        },
        "2019-02-16-05-19-26-841_POS2_I1_1193_1984.Png": {
            "h": 1193,
            "result": 1,
            "w": 1984,
            "weight": 1.0
        },
        "2019-02-16-05-19-26-841_POS2_I1_1193_2112.Png": {
            "h": 1193,
            "result": 0,
            "w": 2112,
            "weight": 0.9912109375
        },
        "2019-02-16-05-19-26-841_POS2_I1_1193_2240.Png": {
            "h": 1193,
            "result": 1,
            "w": 2240,
            "weight": 0.196044921875
        },
        "2019-02-16-05-19-26-841_POS2_I1_1193_2368.Png": {
            "h": 1193,
            "result": 1,
            "w": 2368,
            "weight": 0.585205078125
        },
        "2019-02-16-05-19-26-841_POS2_I1_1193_2496.Png": {
            "h": 1193,
            "result": 1,
            "w": 2496,
            "weight": 1.0
        },
        "2019-02-16-05-19-26-841_POS2_I1_1193_2624.Png": {
            "h": 1193,
            "result": 1,
            "w": 2624,
            "weight": 0.88818359375
        },
        "2019-02-16-05-19-26-841_POS2_I1_1321_1728.Png": {
            "h": 1321,
            "result": 1,
            "w": 1728,
            "weight": 0.1728515625
        },
        "2019-02-16-05-19-26-841_POS2_I1_1321_1856.Png": {
            "h": 1321,
            "result": 0,
            "w": 1856,
            "weight": 0.68701171875
        },
        "2019-02-16-05-19-26-841_POS2_I1_1321_1984.Png": {
            "h": 1321,
            "result": 0,
            "w": 1984,
            "weight": 0.816162109375
        },
        "2019-02-16-05-19-26-841_POS2_I1_1321_2112.Png": {
            "h": 1321,
            "result": 0,
            "w": 2112,
            "weight": 0.88134765625
        },
        "2019-02-16-05-19-26-841_POS2_I1_1321_2240.Png": {
            "h": 1321,
            "result": 1,
            "w": 2240,
            "weight": 1.0
        },
        "2019-02-16-05-19-26-841_POS2_I1_1321_2368.Png": {
            "h": 1321,
            "result": 1,
            "w": 2368,
            "weight": 0.849609375
        },
        "2019-02-16-05-19-26-841_POS2_I1_1321_2496.Png": {
            "h": 1321,
            "result": 1,
            "w": 2496,
            "weight": 0.98828125
        },
        "2019-02-16-05-19-26-841_POS2_I1_1321_2624.Png": {
            "h": 1321,
            "result": 1,
            "w": 2624,
            "weight": 0.98486328125
        },
        "2019-02-16-05-19-26-841_POS2_I1_1449_1728.Png": {
            "h": 1449,
            "result": 0,
            "w": 1728,
            "weight": 0.7861328125
        },
        "2019-02-16-05-19-26-841_POS2_I1_1449_1984.Png": {
            "h": 1449,
            "result": 1,
            "w": 1984,
            "weight": 0.254150390625
        },
        "2019-02-16-05-19-26-841_POS2_I1_1449_2112.Png": {
            "h": 1449,
            "result": 0,
            "w": 2112,
            "weight": 0.98974609375
        },
        "2019-02-16-05-19-26-841_POS2_I1_1449_2240.Png": {
            "h": 1449,
            "result": 1,
            "w": 2240,
            "weight": 1.0
        },
        "2019-02-16-05-19-26-841_POS2_I1_1449_2368.Png": {
            "h": 1449,
            "result": 1,
            "w": 2368,
            "weight": 0.8955078125
        },
        "2019-02-16-05-19-26-841_POS2_I1_1449_2496.Png": {
            "h": 1449,
            "result": 1,
            "w": 2496,
            "weight": 0.55712890625
        },
        "2019-02-16-05-19-26-841_POS2_I1_1449_2624.Png": {
            "h": 1449,
            "result": 0,
            "w": 2624,
            "weight": 0.8603515625
        },
        "2019-02-16-05-19-26-841_POS2_I1_1577_1600.Png": {
            "h": 1577,
            "result": 0,
            "w": 1600,
            "weight": 0.1650390625
        },
        "2019-02-16-05-19-26-841_POS2_I1_1577_1728.Png": {
            "h": 1577,
            "result": 0,
            "w": 1728,
            "weight": 0.580078125
        },
        "2019-02-16-05-19-26-841_POS2_I1_1577_1856.Png": {
            "h": 1577,
            "result": 0,
            "w": 1856,
            "weight": 0.241455078125
        },
        "2019-02-16-05-19-26-841_POS2_I1_1577_1984.Png": {
            "h": 1577,
            "result": 0,
            "w": 1984,
            "weight": 0.931884765625
        },
        "2019-02-16-05-19-26-841_POS2_I1_1577_2112.Png": {
            "h": 1577,
            "result": 1,
            "w": 2112,
            "weight": 1.0
        },
        "2019-02-16-05-19-26-841_POS2_I1_1577_2240.Png": {
            "h": 1577,
            "result": 1,
            "w": 2240,
            "weight": 1.0
        },
        "2019-02-16-05-19-26-841_POS2_I1_1577_2368.Png": {
            "h": 1577,
            "result": 1,
            "w": 2368,
            "weight": 0.794921875
        },
        "2019-02-16-05-19-26-841_POS2_I1_1577_2496.Png": {
            "h": 1577,
            "result": 1,
            "w": 2496,
            "weight": 0.86767578125
        },
        "2019-02-16-05-19-26-841_POS2_I1_1577_2624.Png": {
            "h": 1577,
            "result": 1,
            "w": 2624,
            "weight": 0.72607421875
        },
        "2019-02-16-05-19-26-841_POS2_I1_169_2496.Png": {
            "h": 169,
            "result": 1,
            "w": 2496,
            "weight": 0.326171875
        },
        "2019-02-16-05-19-26-841_POS2_I1_169_2624.Png": {
            "h": 169,
            "result": 1,
            "w": 2624,
            "weight": 0.4453125
        },
        "2019-02-16-05-19-26-841_POS2_I1_1705_1984.Png": {
            "h": 1705,
            "result": 0,
            "w": 1984,
            "weight": 0.364990234375
        },
        "2019-02-16-05-19-26-841_POS2_I1_1705_2112.Png": {
            "h": 1705,
            "result": 0,
            "w": 2112,
            "weight": 0.7783203125
        },
        "2019-02-16-05-19-26-841_POS2_I1_1705_2240.Png": {
            "h": 1705,
            "result": 0,
            "w": 2240,
            "weight": 0.603759765625
        },
        "2019-02-16-05-19-26-841_POS2_I1_1705_2368.Png": {
            "h": 1705,
            "result": 1,
            "w": 2368,
            "weight": 0.5888671875
        },
        "2019-02-16-05-19-26-841_POS2_I1_1705_2496.Png": {
            "h": 1705,
            "result": 1,
            "w": 2496,
            "weight": 0.58203125
        },
        "2019-02-16-05-19-26-841_POS2_I1_1705_2624.Png": {
            "h": 1705,
            "result": 0,
            "w": 2624,
            "weight": 0.44677734375
        },
        "2019-02-16-05-19-26-841_POS2_I1_1833_2368.Png": {
            "h": 1833,
            "result": 1,
            "w": 2368,
            "weight": 0.28125
        },
        "2019-02-16-05-19-26-841_POS2_I1_297_1728.Png": {
            "h": 297,
            "result": 1,
            "w": 1728,
            "weight": 0.183349609375
        },
        "2019-02-16-05-19-26-841_POS2_I1_297_1856.Png": {
            "h": 297,
            "result": 1,
            "w": 1856,
            "weight": 0.689453125
        },
        "2019-02-16-05-19-26-841_POS2_I1_297_1984.Png": {
            "h": 297,
            "result": 1,
            "w": 1984,
            "weight": 0.7041015625
        },
        "2019-02-16-05-19-26-841_POS2_I1_297_2368.Png": {
            "h": 297,
            "result": 1,
            "w": 2368,
            "weight": 0.813720703125
        },
        "2019-02-16-05-19-26-841_POS2_I1_297_2496.Png": {
            "h": 297,
            "result": 1,
            "w": 2496,
            "weight": 0.9892578125
        },
        "2019-02-16-05-19-26-841_POS2_I1_297_2624.Png": {
            "h": 297,
            "result": 1,
            "w": 2624,
            "weight": 0.9609375
        },
        "2019-02-16-05-19-26-841_POS2_I1_425_1728.Png": {
            "h": 425,
            "result": 1,
            "w": 1728,
            "weight": 0.283935546875
        },
        "2019-02-16-05-19-26-841_POS2_I1_425_1856.Png": {
            "h": 425,
            "result": 1,
            "w": 1856,
            "weight": 1.0
        },
        "2019-02-16-05-19-26-841_POS2_I1_425_1984.Png": {
            "h": 425,
            "result": 1,
            "w": 1984,
            "weight": 1.0
        },
        "2019-02-16-05-19-26-841_POS2_I1_425_2112.Png": {
            "h": 425,
            "result": 1,
            "w": 2112,
            "weight": 0.65966796875
        },
        "2019-02-16-05-19-26-841_POS2_I1_425_2240.Png": {
            "h": 425,
            "result": 1,
            "w": 2240,
            "weight": 0.2431640625
        },
        "2019-02-16-05-19-26-841_POS2_I1_425_2368.Png": {
            "h": 425,
            "result": 1,
            "w": 2368,
            "weight": 0.9794921875
        },
        "2019-02-16-05-19-26-841_POS2_I1_425_2496.Png": {
            "h": 425,
            "result": 1,
            "w": 2496,
            "weight": 0.847412109375
        },
        "2019-02-16-05-19-26-841_POS2_I1_425_2624.Png": {
            "h": 425,
            "result": 1,
            "w": 2624,
            "weight": 0.169189453125
        },
        "2019-02-16-05-19-26-841_POS2_I1_553_1856.Png": {
            "h": 553,
            "result": 1,
            "w": 1856,
            "weight": 0.87255859375
        },
        "2019-02-16-05-19-26-841_POS2_I1_553_1984.Png": {
            "h": 553,
            "result": 1,
            "w": 1984,
            "weight": 1.0
        },
        "2019-02-16-05-19-26-841_POS2_I1_553_2112.Png": {
            "h": 553,
            "result": 1,
            "w": 2112,
            "weight": 0.857666015625
        },
        "2019-02-16-05-19-26-841_POS2_I1_553_2240.Png": {
            "h": 553,
            "result": 1,
            "w": 2240,
            "weight": 0.601806640625
        },
        "2019-02-16-05-19-26-841_POS2_I1_553_2368.Png": {
            "h": 553,
            "result": 1,
            "w": 2368,
            "weight": 1.0
        },
        "2019-02-16-05-19-26-841_POS2_I1_553_2496.Png": {
            "h": 553,
            "result": 1,
            "w": 2496,
            "weight": 0.988525390625
        },
        "2019-02-16-05-19-26-841_POS2_I1_553_2624.Png": {
            "h": 553,
            "result": 1,
            "w": 2624,
            "weight": 0.822021484375
        },
        "2019-02-16-05-19-26-841_POS2_I1_681_1728.Png": {
            "h": 681,
            "result": 1,
            "w": 1728,
            "weight": 0.107421875
        },
        "2019-02-16-05-19-26-841_POS2_I1_681_1856.Png": {
            "h": 681,
            "result": 1,
            "w": 1856,
            "weight": 0.98291015625
        },
        "2019-02-16-05-19-26-841_POS2_I1_681_1984.Png": {
            "h": 681,
            "result": 1,
            "w": 1984,
            "weight": 1.0
        },
        "2019-02-16-05-19-26-841_POS2_I1_681_2112.Png": {
            "h": 681,
            "result": 1,
            "w": 2112,
            "weight": 0.931640625
        },
        "2019-02-16-05-19-26-841_POS2_I1_681_2240.Png": {
            "h": 681,
            "result": 1,
            "w": 2240,
            "weight": 1.0
        },
        "2019-02-16-05-19-26-841_POS2_I1_681_2368.Png": {
            "h": 681,
            "result": 1,
            "w": 2368,
            "weight": 1.0
        },
        "2019-02-16-05-19-26-841_POS2_I1_681_2496.Png": {
            "h": 681,
            "result": 1,
            "w": 2496,
            "weight": 1.0
        },
        "2019-02-16-05-19-26-841_POS2_I1_681_2624.Png": {
            "h": 681,
            "result": 1,
            "w": 2624,
            "weight": 1.0
        },
        "2019-02-16-05-19-26-841_POS2_I1_809_1728.Png": {
            "h": 809,
            "result": 1,
            "w": 1728,
            "weight": 0.265625
        },
        "2019-02-16-05-19-26-841_POS2_I1_809_1856.Png": {
            "h": 809,
            "result": 1,
            "w": 1856,
            "weight": 0.993408203125
        },
        "2019-02-16-05-19-26-841_POS2_I1_809_1984.Png": {
            "h": 809,
            "result": 1,
            "w": 1984,
            "weight": 1.0
        },
        "2019-02-16-05-19-26-841_POS2_I1_809_2112.Png": {
            "h": 809,
            "result": 1,
            "w": 2112,
            "weight": 1.0
        },
        "2019-02-16-05-19-26-841_POS2_I1_809_2240.Png": {
            "h": 809,
            "result": 1,
            "w": 2240,
            "weight": 1.0
        },
        "2019-02-16-05-19-26-841_POS2_I1_809_2368.Png": {
            "h": 809,
            "result": 1,
            "w": 2368,
            "weight": 1.0
        },
        "2019-02-16-05-19-26-841_POS2_I1_809_2496.Png": {
            "h": 809,
            "result": 1,
            "w": 2496,
            "weight": 1.0
        },
        "2019-02-16-05-19-26-841_POS2_I1_809_2624.Png": {
            "h": 809,
            "result": 1,
            "w": 2624,
            "weight": 1.0
        },
        "2019-02-16-05-19-26-841_POS2_I1_937_1856.Png": {
            "h": 937,
            "result": 1,
            "w": 1856,
            "weight": 0.712158203125
        },
        "2019-02-16-05-19-26-841_POS2_I1_937_1984.Png": {
            "h": 937,
            "result": 1,
            "w": 1984,
            "weight": 1.0
        },
        "2019-02-16-05-19-26-841_POS2_I1_937_2112.Png": {
            "h": 937,
            "result": 1,
            "w": 2112,
            "weight": 1.0
        },
        "2019-02-16-05-19-26-841_POS2_I1_937_2240.Png": {
            "h": 937,
            "result": 1,
            "w": 2240,
            "weight": 1.0
        },
        "2019-02-16-05-19-26-841_POS2_I1_937_2368.Png": {
            "h": 937,
            "result": 1,
            "w": 2368,
            "weight": 1.0
        },
        "2019-02-16-05-19-26-841_POS2_I1_937_2496.Png": {
            "h": 937,
            "result": 1,
            "w": 2496,
            "weight": 1.0
        },
        "2019-02-16-05-19-26-841_POS2_I1_937_2624.Png": {
            "h": 937,
            "result": 1,
            "w": 2624,
            "weight": 1.0
        }
    },
    "2019-02-25-06-31-33-764_POS1_I1.Png": {
        "2019-02-25-06-31-33-764_POS1_I1_1125_1155.Png": {
            "h": 1125,
            "result": 0,
            "w": 1155,
            "weight": 0.421630859375
        },
        "2019-02-25-06-31-33-764_POS1_I1_1125_1283.Png": {
            "h": 1125,
            "result": 0,
            "w": 1283,
            "weight": 0.854248046875
        },
        "2019-02-25-06-31-33-764_POS1_I1_1125_1411.Png": {
            "h": 1125,
            "result": 0,
            "w": 1411,
            "weight": 0.99755859375
        },
        "2019-02-25-06-31-33-764_POS1_I1_1125_1539.Png": {
            "h": 1125,
            "result": 0,
            "w": 1539,
            "weight": 0.827392578125
        },
        "2019-02-25-06-31-33-764_POS1_I1_1125_1667.Png": {
            "h": 1125,
            "result": 0,
            "w": 1667,
            "weight": 1.0
        },
        "2019-02-25-06-31-33-764_POS1_I1_1125_1795.Png": {
            "h": 1125,
            "result": 0,
            "w": 1795,
            "weight": 0.75006103515625
        },
        "2019-02-25-06-31-33-764_POS1_I1_1125_1923.Png": {
            "h": 1125,
            "result": 0,
            "w": 1923,
            "weight": 0.75482177734375
        },
        "2019-02-25-06-31-33-764_POS1_I1_1125_2051.Png": {
            "h": 1125,
            "result": 0,
            "w": 2051,
            "weight": 0.19219970703125
        },
        "2019-02-25-06-31-33-764_POS1_I1_1253_1155.Png": {
            "h": 1253,
            "result": 0,
            "w": 1155,
            "weight": 0.48828125
        },
        "2019-02-25-06-31-33-764_POS1_I1_1253_1283.Png": {
            "h": 1253,
            "result": 0,
            "w": 1283,
            "weight": 0.84674072265625
        },
        "2019-02-25-06-31-33-764_POS1_I1_1253_1411.Png": {
            "h": 1253,
            "result": 0,
            "w": 1411,
            "weight": 0.87127685546875
        },
        "2019-02-25-06-31-33-764_POS1_I1_1253_1539.Png": {
            "h": 1253,
            "result": 0,
            "w": 1539,
            "weight": 0.906494140625
        },
        "2019-02-25-06-31-33-764_POS1_I1_1253_1667.Png": {
            "h": 1253,
            "result": 0,
            "w": 1667,
            "weight": 0.87994384765625
        },
        "2019-02-25-06-31-33-764_POS1_I1_1253_1795.Png": {
            "h": 1253,
            "result": 0,
            "w": 1795,
            "weight": 0.6253662109375
        },
        "2019-02-25-06-31-33-764_POS1_I1_1253_1923.Png": {
            "h": 1253,
            "result": 0,
            "w": 1923,
            "weight": 0.62017822265625
        },
        "2019-02-25-06-31-33-764_POS1_I1_1253_2051.Png": {
            "h": 1253,
            "result": 0,
            "w": 2051,
            "weight": 0.2236328125
        },
        "2019-02-25-06-31-33-764_POS1_I1_1381_1155.Png": {
            "h": 1381,
            "result": 0,
            "w": 1155,
            "weight": 0.427490234375
        },
        "2019-02-25-06-31-33-764_POS1_I1_1381_1283.Png": {
            "h": 1381,
            "result": 0,
            "w": 1283,
            "weight": 0.90863037109375
        },
        "2019-02-25-06-31-33-764_POS1_I1_1381_1411.Png": {
            "h": 1381,
            "result": 0,
            "w": 1411,
            "weight": 0.74761962890625
        },
        "2019-02-25-06-31-33-764_POS1_I1_1381_1539.Png": {
            "h": 1381,
            "result": 0,
            "w": 1539,
            "weight": 0.942626953125
        },
        "2019-02-25-06-31-33-764_POS1_I1_1381_1667.Png": {
            "h": 1381,
            "result": 0,
            "w": 1667,
            "weight": 0.79638671875
        },
        "2019-02-25-06-31-33-764_POS1_I1_1381_1795.Png": {
            "h": 1381,
            "result": 0,
            "w": 1795,
            "weight": 0.30426025390625
        },
        "2019-02-25-06-31-33-764_POS1_I1_1381_2051.Png": {
            "h": 1381,
            "result": 0,
            "w": 2051,
            "weight": 0.126953125
        },
        "2019-02-25-06-31-33-764_POS1_I1_1509_1027.Png": {
            "h": 1509,
            "result": 0,
            "w": 1027,
            "weight": 0.35174560546875
        },
        "2019-02-25-06-31-33-764_POS1_I1_1509_1155.Png": {
            "h": 1509,
            "result": 0,
            "w": 1155,
            "weight": 0.74298095703125
        },
        "2019-02-25-06-31-33-764_POS1_I1_1509_1283.Png": {
            "h": 1509,
            "result": 0,
            "w": 1283,
            "weight": 0.9013671875
        },
        "2019-02-25-06-31-33-764_POS1_I1_1509_1411.Png": {
            "h": 1509,
            "result": 0,
            "w": 1411,
            "weight": 0.881591796875
        },
        "2019-02-25-06-31-33-764_POS1_I1_1509_1539.Png": {
            "h": 1509,
            "result": 0,
            "w": 1539,
            "weight": 0.79443359375
        },
        "2019-02-25-06-31-33-764_POS1_I1_1509_1667.Png": {
            "h": 1509,
            "result": 0,
            "w": 1667,
            "weight": 0.7607421875
        },
        "2019-02-25-06-31-33-764_POS1_I1_1509_1795.Png": {
            "h": 1509,
            "result": 0,
            "w": 1795,
            "weight": 0.21551513671875
        },
        "2019-02-25-06-31-33-764_POS1_I1_1637_1027.Png": {
            "h": 1637,
            "result": 0,
            "w": 1027,
            "weight": 0.15240478515625
        },
        "2019-02-25-06-31-33-764_POS1_I1_1637_1155.Png": {
            "h": 1637,
            "result": 0,
            "w": 1155,
            "weight": 0.12841796875
        },
        "2019-02-25-06-31-33-764_POS1_I1_1637_1283.Png": {
            "h": 1637,
            "result": 0,
            "w": 1283,
            "weight": 0.22216796875
        },
        "2019-02-25-06-31-33-764_POS1_I1_1637_1411.Png": {
            "h": 1637,
            "result": 0,
            "w": 1411,
            "weight": 0.82513427734375
        },
        "2019-02-25-06-31-33-764_POS1_I1_1637_1539.Png": {
            "h": 1637,
            "result": 0,
            "w": 1539,
            "weight": 0.92919921875
        },
        "2019-02-25-06-31-33-764_POS1_I1_1637_1667.Png": {
            "h": 1637,
            "result": 0,
            "w": 1667,
            "weight": 0.63470458984375
        },
        "2019-02-25-06-31-33-764_POS1_I1_1637_1795.Png": {
            "h": 1637,
            "result": 0,
            "w": 1795,
            "weight": 0.5052490234375
        },
        "2019-02-25-06-31-33-764_POS1_I1_1765_1539.Png": {
            "h": 1765,
            "result": 0,
            "w": 1539,
            "weight": 0.18359375
        },
        "2019-02-25-06-31-33-764_POS1_I1_1765_1795.Png": {
            "h": 1765,
            "result": 0,
            "w": 1795,
            "weight": 0.25994873046875
        },
        "2019-02-25-06-31-33-764_POS1_I1_229_1667.Png": {
            "h": 229,
            "result": 0,
            "w": 1667,
            "weight": 0.32110595703125
        },
        "2019-02-25-06-31-33-764_POS1_I1_229_1795.Png": {
            "h": 229,
            "result": 0,
            "w": 1795,
            "weight": 0.28564453125
        },
        "2019-02-25-06-31-33-764_POS1_I1_229_1923.Png": {
            "h": 229,
            "result": 0,
            "w": 1923,
            "weight": 0.221923828125
        },
        "2019-02-25-06-31-33-764_POS1_I1_357_1155.Png": {
            "h": 357,
            "result": 0,
            "w": 1155,
            "weight": 0.75701904296875
        },
        "2019-02-25-06-31-33-764_POS1_I1_357_1283.Png": {
            "h": 357,
            "result": 0,
            "w": 1283,
            "weight": 0.682861328125
        },
        "2019-02-25-06-31-33-764_POS1_I1_357_1411.Png": {
            "h": 357,
            "result": 0,
            "w": 1411,
            "weight": 0.11285400390625
        },
        "2019-02-25-06-31-33-764_POS1_I1_357_1667.Png": {
            "h": 357,
            "result": 0,
            "w": 1667,
            "weight": 0.8167724609375
        },
        "2019-02-25-06-31-33-764_POS1_I1_357_1795.Png": {
            "h": 357,
            "result": 0,
            "w": 1795,
            "weight": 0.70684814453125
        },
        "2019-02-25-06-31-33-764_POS1_I1_357_1923.Png": {
            "h": 357,
            "result": 0,
            "w": 1923,
            "weight": 0.103271484375
        },
        "2019-02-25-06-31-33-764_POS1_I1_485_1155.Png": {
            "h": 485,
            "result": 0,
            "w": 1155,
            "weight": 0.6845703125
        },
        "2019-02-25-06-31-33-764_POS1_I1_485_1283.Png": {
            "h": 485,
            "result": 0,
            "w": 1283,
            "weight": 0.839599609375
        },
        "2019-02-25-06-31-33-764_POS1_I1_485_1411.Png": {
            "h": 485,
            "result": 0,
            "w": 1411,
            "weight": 0.687255859375
        },
        "2019-02-25-06-31-33-764_POS1_I1_485_1539.Png": {
            "h": 485,
            "result": 0,
            "w": 1539,
            "weight": 0.24261474609375
        },
        "2019-02-25-06-31-33-764_POS1_I1_485_1667.Png": {
            "h": 485,
            "result": 0,
            "w": 1667,
            "weight": 0.80743408203125
        },
        "2019-02-25-06-31-33-764_POS1_I1_485_1795.Png": {
            "h": 485,
            "result": 0,
            "w": 1795,
            "weight": 0.79925537109375
        },
        "2019-02-25-06-31-33-764_POS1_I1_485_1923.Png": {
            "h": 485,
            "result": 0,
            "w": 1923,
            "weight": 0.41436767578125
        },
        "2019-02-25-06-31-33-764_POS1_I1_485_2051.Png": {
            "h": 485,
            "result": 0,
            "w": 2051,
            "weight": 0.232666015625
        },
        "2019-02-25-06-31-33-764_POS1_I1_613_1155.Png": {
            "h": 613,
            "result": 0,
            "w": 1155,
            "weight": 0.40264892578125
        },
        "2019-02-25-06-31-33-764_POS1_I1_613_1283.Png": {
            "h": 613,
            "result": 0,
            "w": 1283,
            "weight": 0.94256591796875
        },
        "2019-02-25-06-31-33-764_POS1_I1_613_1411.Png": {
            "h": 613,
            "result": 0,
            "w": 1411,
            "weight": 0.69671630859375
        },
        "2019-02-25-06-31-33-764_POS1_I1_613_1539.Png": {
            "h": 613,
            "result": 0,
            "w": 1539,
            "weight": 0.57916259765625
        },
        "2019-02-25-06-31-33-764_POS1_I1_613_1667.Png": {
            "h": 613,
            "result": 0,
            "w": 1667,
            "weight": 0.885498046875
        },
        "2019-02-25-06-31-33-764_POS1_I1_613_1795.Png": {
            "h": 613,
            "result": 0,
            "w": 1795,
            "weight": 0.83746337890625
        },
        "2019-02-25-06-31-33-764_POS1_I1_613_1923.Png": {
            "h": 613,
            "result": 0,
            "w": 1923,
            "weight": 0.5467529296875
        },
        "2019-02-25-06-31-33-764_POS1_I1_613_2051.Png": {
            "h": 613,
            "result": 0,
            "w": 2051,
            "weight": 0.63555908203125
        },
        "2019-02-25-06-31-33-764_POS1_I1_613_2179.Png": {
            "h": 613,
            "result": 0,
            "w": 2179,
            "weight": 0.65008544921875
        },
        "2019-02-25-06-31-33-764_POS1_I1_613_2307.Png": {
            "h": 613,
            "result": 0,
            "w": 2307,
            "weight": 0.34210205078125
        },
        "2019-02-25-06-31-33-764_POS1_I1_741_1155.Png": {
            "h": 741,
            "result": 0,
            "w": 1155,
            "weight": 0.469482421875
        },
        "2019-02-25-06-31-33-764_POS1_I1_741_1283.Png": {
            "h": 741,
            "result": 0,
            "w": 1283,
            "weight": 0.8515625
        },
        "2019-02-25-06-31-33-764_POS1_I1_741_1411.Png": {
            "h": 741,
            "result": 0,
            "w": 1411,
            "weight": 0.91455078125
        },
        "2019-02-25-06-31-33-764_POS1_I1_741_1539.Png": {
            "h": 741,
            "result": 0,
            "w": 1539,
            "weight": 0.90087890625
        },
        "2019-02-25-06-31-33-764_POS1_I1_741_1667.Png": {
            "h": 741,
            "result": 0,
            "w": 1667,
            "weight": 0.830322265625
        },
        "2019-02-25-06-31-33-764_POS1_I1_741_1795.Png": {
            "h": 741,
            "result": 0,
            "w": 1795,
            "weight": 0.801513671875
        },
        "2019-02-25-06-31-33-764_POS1_I1_741_1923.Png": {
            "h": 741,
            "result": 0,
            "w": 1923,
            "weight": 0.736572265625
        },
        "2019-02-25-06-31-33-764_POS1_I1_741_2051.Png": {
            "h": 741,
            "result": 0,
            "w": 2051,
            "weight": 0.5078125
        },
        "2019-02-25-06-31-33-764_POS1_I1_741_2179.Png": {
            "h": 741,
            "result": 0,
            "w": 2179,
            "weight": 0.822021484375
        },
        "2019-02-25-06-31-33-764_POS1_I1_741_2307.Png": {
            "h": 741,
            "result": 0,
            "w": 2307,
            "weight": 0.3251953125
        },
        "2019-02-25-06-31-33-764_POS1_I1_869_1155.Png": {
            "h": 869,
            "result": 0,
            "w": 1155,
            "weight": 0.17352294921875
        },
        "2019-02-25-06-31-33-764_POS1_I1_869_1283.Png": {
            "h": 869,
            "result": 0,
            "w": 1283,
            "weight": 0.84552001953125
        },
        "2019-02-25-06-31-33-764_POS1_I1_869_1411.Png": {
            "h": 869,
            "result": 0,
            "w": 1411,
            "weight": 0.94903564453125
        },
        "2019-02-25-06-31-33-764_POS1_I1_869_1539.Png": {
            "h": 869,
            "result": 0,
            "w": 1539,
            "weight": 0.85516357421875
        },
        "2019-02-25-06-31-33-764_POS1_I1_869_1667.Png": {
            "h": 869,
            "result": 0,
            "w": 1667,
            "weight": 0.861572265625
        },
        "2019-02-25-06-31-33-764_POS1_I1_869_1795.Png": {
            "h": 869,
            "result": 0,
            "w": 1795,
            "weight": 0.88885498046875
        },
        "2019-02-25-06-31-33-764_POS1_I1_869_1923.Png": {
            "h": 869,
            "result": 0,
            "w": 1923,
            "weight": 0.8843994140625
        },
        "2019-02-25-06-31-33-764_POS1_I1_869_2051.Png": {
            "h": 869,
            "result": 0,
            "w": 2051,
            "weight": 0.2025146484375
        },
        "2019-02-25-06-31-33-764_POS1_I1_869_2179.Png": {
            "h": 869,
            "result": 0,
            "w": 2179,
            "weight": 0.76080322265625
        },
        "2019-02-25-06-31-33-764_POS1_I1_869_2307.Png": {
            "h": 869,
            "result": 0,
            "w": 2307,
            "weight": 0.1572265625
        },
        "2019-02-25-06-31-33-764_POS1_I1_997_1155.Png": {
            "h": 997,
            "result": 0,
            "w": 1155,
            "weight": 0.192626953125
        },
        "2019-02-25-06-31-33-764_POS1_I1_997_1283.Png": {
            "h": 997,
            "result": 0,
            "w": 1283,
            "weight": 0.92578125
        },
        "2019-02-25-06-31-33-764_POS1_I1_997_1411.Png": {
            "h": 997,
            "result": 0,
            "w": 1411,
            "weight": 0.94427490234375
        },
        "2019-02-25-06-31-33-764_POS1_I1_997_1539.Png": {
            "h": 997,
            "result": 0,
            "w": 1539,
            "weight": 0.84503173828125
        },
        "2019-02-25-06-31-33-764_POS1_I1_997_1667.Png": {
            "h": 997,
            "result": 0,
            "w": 1667,
            "weight": 0.9306640625
        },
        "2019-02-25-06-31-33-764_POS1_I1_997_1795.Png": {
            "h": 997,
            "result": 0,
            "w": 1795,
            "weight": 0.84228515625
        },
        "2019-02-25-06-31-33-764_POS1_I1_997_1923.Png": {
            "h": 997,
            "result": 0,
            "w": 1923,
            "weight": 0.8349609375
        },
        "2019-02-25-06-31-33-764_POS1_I1_997_2051.Png": {
            "h": 997,
            "result": 0,
            "w": 2051,
            "weight": 0.355712890625
        }
    },
    "2019-03-01-06-05-04-070_POS1_I2.Png": {
        "2019-03-01-06-05-04-070_POS1_I2_1097_1415.Png": {
            "h": 1097,
            "result": 0,
            "w": 1415,
            "weight": 0.626953125
        },
        "2019-03-01-06-05-04-070_POS1_I2_1097_1543.Png": {
            "h": 1097,
            "result": 0,
            "w": 1543,
            "weight": 0.96630859375
        },
        "2019-03-01-06-05-04-070_POS1_I2_1097_1671.Png": {
            "h": 1097,
            "result": 0,
            "w": 1671,
            "weight": 0.962890625
        },
        "2019-03-01-06-05-04-070_POS1_I2_1097_1799.Png": {
            "h": 1097,
            "result": 0,
            "w": 1799,
            "weight": 0.75164794921875
        },
        "2019-03-01-06-05-04-070_POS1_I2_1097_2055.Png": {
            "h": 1097,
            "result": 0,
            "w": 2055,
            "weight": 0.427978515625
        },
        "2019-03-01-06-05-04-070_POS1_I2_1097_2183.Png": {
            "h": 1097,
            "result": 0,
            "w": 2183,
            "weight": 0.6513671875
        },
        "2019-03-01-06-05-04-070_POS1_I2_1097_2311.Png": {
            "h": 1097,
            "result": 0,
            "w": 2311,
            "weight": 0.731689453125
        },
        "2019-03-01-06-05-04-070_POS1_I2_1097_2439.Png": {
            "h": 1097,
            "result": 0,
            "w": 2439,
            "weight": 0.421630859375
        },
        "2019-03-01-06-05-04-070_POS1_I2_1225_1415.Png": {
            "h": 1225,
            "result": 0,
            "w": 1415,
            "weight": 0.81695556640625
        },
        "2019-03-01-06-05-04-070_POS1_I2_1225_1543.Png": {
            "h": 1225,
            "result": 0,
            "w": 1543,
            "weight": 0.96875
        },
        "2019-03-01-06-05-04-070_POS1_I2_1225_1671.Png": {
            "h": 1225,
            "result": 0,
            "w": 1671,
            "weight": 0.8740234375
        },
        "2019-03-01-06-05-04-070_POS1_I2_1225_1799.Png": {
            "h": 1225,
            "result": 0,
            "w": 1799,
            "weight": 0.999755859375
        },
        "2019-03-01-06-05-04-070_POS1_I2_1225_1927.Png": {
            "h": 1225,
            "result": 0,
            "w": 1927,
            "weight": 0.88250732421875
        },
        "2019-03-01-06-05-04-070_POS1_I2_1225_2055.Png": {
            "h": 1225,
            "result": 0,
            "w": 2055,
            "weight": 0.97320556640625
        },
        "2019-03-01-06-05-04-070_POS1_I2_1225_2183.Png": {
            "h": 1225,
            "result": 0,
            "w": 2183,
            "weight": 0.698974609375
        },
        "2019-03-01-06-05-04-070_POS1_I2_1225_2311.Png": {
            "h": 1225,
            "result": 0,
            "w": 2311,
            "weight": 0.71270751953125
        },
        "2019-03-01-06-05-04-070_POS1_I2_1225_2439.Png": {
            "h": 1225,
            "result": 0,
            "w": 2439,
            "weight": 0.13372802734375
        },
        "2019-03-01-06-05-04-070_POS1_I2_1353_1287.Png": {
            "h": 1353,
            "result": 0,
            "w": 1287,
            "weight": 0.158203125
        },
        "2019-03-01-06-05-04-070_POS1_I2_1353_1415.Png": {
            "h": 1353,
            "result": 0,
            "w": 1415,
            "weight": 0.724853515625
        },
        "2019-03-01-06-05-04-070_POS1_I2_1353_1543.Png": {
            "h": 1353,
            "result": 0,
            "w": 1543,
            "weight": 0.920654296875
        },
        "2019-03-01-06-05-04-070_POS1_I2_1353_1671.Png": {
            "h": 1353,
            "result": 0,
            "w": 1671,
            "weight": 0.829345703125
        },
        "2019-03-01-06-05-04-070_POS1_I2_1353_1799.Png": {
            "h": 1353,
            "result": 0,
            "w": 1799,
            "weight": 0.87255859375
        },
        "2019-03-01-06-05-04-070_POS1_I2_1353_1927.Png": {
            "h": 1353,
            "result": 0,
            "w": 1927,
            "weight": 0.83697509765625
        },
        "2019-03-01-06-05-04-070_POS1_I2_1353_2055.Png": {
            "h": 1353,
            "result": 0,
            "w": 2055,
            "weight": 0.91961669921875
        },
        "2019-03-01-06-05-04-070_POS1_I2_1353_2183.Png": {
            "h": 1353,
            "result": 0,
            "w": 2183,
            "weight": 0.72247314453125
        },
        "2019-03-01-06-05-04-070_POS1_I2_1353_2311.Png": {
            "h": 1353,
            "result": 0,
            "w": 2311,
            "weight": 0.18743896484375
        },
        "2019-03-01-06-05-04-070_POS1_I2_1481_1287.Png": {
            "h": 1481,
            "result": 0,
            "w": 1287,
            "weight": 0.185302734375
        },
        "2019-03-01-06-05-04-070_POS1_I2_1481_1415.Png": {
            "h": 1481,
            "result": 0,
            "w": 1415,
            "weight": 0.897216796875
        },
        "2019-03-01-06-05-04-070_POS1_I2_1481_1543.Png": {
            "h": 1481,
            "result": 0,
            "w": 1543,
            "weight": 0.716796875
        },
        "2019-03-01-06-05-04-070_POS1_I2_1481_1671.Png": {
            "h": 1481,
            "result": 0,
            "w": 1671,
            "weight": 0.8818359375
        },
        "2019-03-01-06-05-04-070_POS1_I2_1481_1799.Png": {
            "h": 1481,
            "result": 0,
            "w": 1799,
            "weight": 0.7822265625
        },
        "2019-03-01-06-05-04-070_POS1_I2_1481_1927.Png": {
            "h": 1481,
            "result": 0,
            "w": 1927,
            "weight": 0.84100341796875
        },
        "2019-03-01-06-05-04-070_POS1_I2_1481_2055.Png": {
            "h": 1481,
            "result": 0,
            "w": 2055,
            "weight": 0.7525634765625
        },
        "2019-03-01-06-05-04-070_POS1_I2_1481_2183.Png": {
            "h": 1481,
            "result": 0,
            "w": 2183,
            "weight": 0.28973388671875
        },
        "2019-03-01-06-05-04-070_POS1_I2_1609_1287.Png": {
            "h": 1609,
            "result": 0,
            "w": 1287,
            "weight": 0.6953125
        },
        "2019-03-01-06-05-04-070_POS1_I2_1609_1415.Png": {
            "h": 1609,
            "result": 0,
            "w": 1415,
            "weight": 0.96240234375
        },
        "2019-03-01-06-05-04-070_POS1_I2_1609_1543.Png": {
            "h": 1609,
            "result": 0,
            "w": 1543,
            "weight": 0.847412109375
        },
        "2019-03-01-06-05-04-070_POS1_I2_1609_1671.Png": {
            "h": 1609,
            "result": 0,
            "w": 1671,
            "weight": 0.760498046875
        },
        "2019-03-01-06-05-04-070_POS1_I2_1609_1799.Png": {
            "h": 1609,
            "result": 0,
            "w": 1799,
            "weight": 0.92852783203125
        },
        "2019-03-01-06-05-04-070_POS1_I2_1609_1927.Png": {
            "h": 1609,
            "result": 0,
            "w": 1927,
            "weight": 0.54461669921875
        },
        "2019-03-01-06-05-04-070_POS1_I2_1609_2055.Png": {
            "h": 1609,
            "result": 0,
            "w": 2055,
            "weight": 0.660400390625
        },
        "2019-03-01-06-05-04-070_POS1_I2_1609_2183.Png": {
            "h": 1609,
            "result": 0,
            "w": 2183,
            "weight": 0.180419921875
        },
        "2019-03-01-06-05-04-070_POS1_I2_1737_1287.Png": {
            "h": 1737,
            "result": 0,
            "w": 1287,
            "weight": 0.13970947265625
        },
        "2019-03-01-06-05-04-070_POS1_I2_1737_1415.Png": {
            "h": 1737,
            "result": 0,
            "w": 1415,
            "weight": 0.2265625
        },
        "2019-03-01-06-05-04-070_POS1_I2_1737_1543.Png": {
            "h": 1737,
            "result": 0,
            "w": 1543,
            "weight": 0.85784912109375
        },
        "2019-03-01-06-05-04-070_POS1_I2_1737_1671.Png": {
            "h": 1737,
            "result": 0,
            "w": 1671,
            "weight": 0.986572265625
        },
        "2019-03-01-06-05-04-070_POS1_I2_1737_1799.Png": {
            "h": 1737,
            "result": 0,
            "w": 1799,
            "weight": 0.94189453125
        },
        "2019-03-01-06-05-04-070_POS1_I2_1737_1927.Png": {
            "h": 1737,
            "result": 0,
            "w": 1927,
            "weight": 0.66998291015625
        },
        "2019-03-01-06-05-04-070_POS1_I2_1737_2055.Png": {
            "h": 1737,
            "result": 0,
            "w": 2055,
            "weight": 0.6019287109375
        },
        "2019-03-01-06-05-04-070_POS1_I2_1865_1543.Png": {
            "h": 1865,
            "result": 0,
            "w": 1543,
            "weight": 0.18316650390625
        },
        "2019-03-01-06-05-04-070_POS1_I2_1865_1671.Png": {
            "h": 1865,
            "result": 0,
            "w": 1671,
            "weight": 0.421142578125
        },
        "2019-03-01-06-05-04-070_POS1_I2_1865_1799.Png": {
            "h": 1865,
            "result": 0,
            "w": 1799,
            "weight": 0.3126220703125
        },
        "2019-03-01-06-05-04-070_POS1_I2_1865_1927.Png": {
            "h": 1865,
            "result": 0,
            "w": 1927,
            "weight": 0.39434814453125
        },
        "2019-03-01-06-05-04-070_POS1_I2_1865_2055.Png": {
            "h": 1865,
            "result": 0,
            "w": 2055,
            "weight": 0.24249267578125
        },
        "2019-03-01-06-05-04-070_POS1_I2_1993_1799.Png": {
            "h": 1993,
            "result": 0,
            "w": 1799,
            "weight": 0.14434814453125
        },
        "2019-03-01-06-05-04-070_POS1_I2_329_1799.Png": {
            "h": 329,
            "result": 0,
            "w": 1799,
            "weight": 0.202880859375
        },
        "2019-03-01-06-05-04-070_POS1_I2_329_1927.Png": {
            "h": 329,
            "result": 0,
            "w": 1927,
            "weight": 0.173095703125
        },
        "2019-03-01-06-05-04-070_POS1_I2_329_2055.Png": {
            "h": 329,
            "result": 0,
            "w": 2055,
            "weight": 0.17755126953125
        },
        "2019-03-01-06-05-04-070_POS1_I2_457_1415.Png": {
            "h": 457,
            "result": 0,
            "w": 1415,
            "weight": 0.44598388671875
        },
        "2019-03-01-06-05-04-070_POS1_I2_457_1543.Png": {
            "h": 457,
            "result": 0,
            "w": 1543,
            "weight": 0.57080078125
        },
        "2019-03-01-06-05-04-070_POS1_I2_457_1671.Png": {
            "h": 457,
            "result": 0,
            "w": 1671,
            "weight": 0.34063720703125
        },
        "2019-03-01-06-05-04-070_POS1_I2_457_1799.Png": {
            "h": 457,
            "result": 0,
            "w": 1799,
            "weight": 0.845458984375
        },
        "2019-03-01-06-05-04-070_POS1_I2_457_1927.Png": {
            "h": 457,
            "result": 0,
            "w": 1927,
            "weight": 0.93994140625
        },
        "2019-03-01-06-05-04-070_POS1_I2_457_2055.Png": {
            "h": 457,
            "result": 0,
            "w": 2055,
            "weight": 0.159423828125
        },
        "2019-03-01-06-05-04-070_POS1_I2_585_1415.Png": {
            "h": 585,
            "result": 0,
            "w": 1415,
            "weight": 0.575439453125
        },
        "2019-03-01-06-05-04-070_POS1_I2_585_1543.Png": {
            "h": 585,
            "result": 0,
            "w": 1543,
            "weight": 0.770751953125
        },
        "2019-03-01-06-05-04-070_POS1_I2_585_1671.Png": {
            "h": 585,
            "result": 0,
            "w": 1671,
            "weight": 0.56646728515625
        },
        "2019-03-01-06-05-04-070_POS1_I2_585_1799.Png": {
            "h": 585,
            "result": 0,
            "w": 1799,
            "weight": 0.502685546875
        },
        "2019-03-01-06-05-04-070_POS1_I2_585_1927.Png": {
            "h": 585,
            "result": 0,
            "w": 1927,
            "weight": 0.62689208984375
        },
        "2019-03-01-06-05-04-070_POS1_I2_585_2055.Png": {
            "h": 585,
            "result": 0,
            "w": 2055,
            "weight": 0.51922607421875
        },
        "2019-03-01-06-05-04-070_POS1_I2_585_2183.Png": {
            "h": 585,
            "result": 0,
            "w": 2183,
            "weight": 0.21490478515625
        },
        "2019-03-01-06-05-04-070_POS1_I2_713_1415.Png": {
            "h": 713,
            "result": 0,
            "w": 1415,
            "weight": 0.343017578125
        },
        "2019-03-01-06-05-04-070_POS1_I2_713_1543.Png": {
            "h": 713,
            "result": 0,
            "w": 1543,
            "weight": 0.94482421875
        },
        "2019-03-01-06-05-04-070_POS1_I2_713_1671.Png": {
            "h": 713,
            "result": 0,
            "w": 1671,
            "weight": 0.333251953125
        },
        "2019-03-01-06-05-04-070_POS1_I2_713_2055.Png": {
            "h": 713,
            "result": 0,
            "w": 2055,
            "weight": 0.7294921875
        },
        "2019-03-01-06-05-04-070_POS1_I2_713_2183.Png": {
            "h": 713,
            "result": 0,
            "w": 2183,
            "weight": 0.8017578125
        },
        "2019-03-01-06-05-04-070_POS1_I2_713_2311.Png": {
            "h": 713,
            "result": 0,
            "w": 2311,
            "weight": 0.33489990234375
        },
        "2019-03-01-06-05-04-070_POS1_I2_713_2439.Png": {
            "h": 713,
            "result": 0,
            "w": 2439,
            "weight": 0.32159423828125
        },
        "2019-03-01-06-05-04-070_POS1_I2_841_1415.Png": {
            "h": 841,
            "result": 0,
            "w": 1415,
            "weight": 0.42828369140625
        },
        "2019-03-01-06-05-04-070_POS1_I2_841_1543.Png": {
            "h": 841,
            "result": 0,
            "w": 1543,
            "weight": 0.90203857421875
        },
        "2019-03-01-06-05-04-070_POS1_I2_841_1671.Png": {
            "h": 841,
            "result": 0,
            "w": 1671,
            "weight": 0.82733154296875
        },
        "2019-03-01-06-05-04-070_POS1_I2_841_1799.Png": {
            "h": 841,
            "result": 0,
            "w": 1799,
            "weight": 0.427001953125
        },
        "2019-03-01-06-05-04-070_POS1_I2_841_1927.Png": {
            "h": 841,
            "result": 0,
            "w": 1927,
            "weight": 0.6878662109375
        },
        "2019-03-01-06-05-04-070_POS1_I2_841_2055.Png": {
            "h": 841,
            "result": 0,
            "w": 2055,
            "weight": 0.95770263671875
        },
        "2019-03-01-06-05-04-070_POS1_I2_841_2183.Png": {
            "h": 841,
            "result": 0,
            "w": 2183,
            "weight": 0.81072998046875
        },
        "2019-03-01-06-05-04-070_POS1_I2_841_2311.Png": {
            "h": 841,
            "result": 0,
            "w": 2311,
            "weight": 0.8741455078125
        },
        "2019-03-01-06-05-04-070_POS1_I2_841_2439.Png": {
            "h": 841,
            "result": 0,
            "w": 2439,
            "weight": 0.86785888671875
        },
        "2019-03-01-06-05-04-070_POS1_I2_969_1415.Png": {
            "h": 969,
            "result": 0,
            "w": 1415,
            "weight": 0.42669677734375
        },
        "2019-03-01-06-05-04-070_POS1_I2_969_1543.Png": {
            "h": 969,
            "result": 0,
            "w": 1543,
            "weight": 0.84185791015625
        },
        "2019-03-01-06-05-04-070_POS1_I2_969_1671.Png": {
            "h": 969,
            "result": 0,
            "w": 1671,
            "weight": 0.9208984375
        },
        "2019-03-01-06-05-04-070_POS1_I2_969_1799.Png": {
            "h": 969,
            "result": 0,
            "w": 1799,
            "weight": 0.83258056640625
        },
        "2019-03-01-06-05-04-070_POS1_I2_969_1927.Png": {
            "h": 969,
            "result": 0,
            "w": 1927,
            "weight": 0.42401123046875
        },
        "2019-03-01-06-05-04-070_POS1_I2_969_2055.Png": {
            "h": 969,
            "result": 0,
            "w": 2055,
            "weight": 0.890869140625
        },
        "2019-03-01-06-05-04-070_POS1_I2_969_2183.Png": {
            "h": 969,
            "result": 0,
            "w": 2183,
            "weight": 0.903564453125
        },
        "2019-03-01-06-05-04-070_POS1_I2_969_2311.Png": {
            "h": 969,
            "result": 0,
            "w": 2311,
            "weight": 0.80902099609375
        },
        "2019-03-01-06-05-04-070_POS1_I2_969_2439.Png": {
            "h": 969,
            "result": 0,
            "w": 2439,
            "weight": 0.66265869140625
        }
    },
    "2019-03-15-08-55-52-485_POS0_I2.Png": {
        "2019-03-15-08-55-52-485_POS0_I2_1119_1119.Png": {
            "h": 1119,
            "result": 0,
            "w": 1119,
            "weight": 0.9541015625
        },
        "2019-03-15-08-55-52-485_POS0_I2_1119_1247.Png": {
            "h": 1119,
            "result": 0,
            "w": 1247,
            "weight": 0.85302734375
        },
        "2019-03-15-08-55-52-485_POS0_I2_1119_1375.Png": {
            "h": 1119,
            "result": 0,
            "w": 1375,
            "weight": 0.652587890625
        },
        "2019-03-15-08-55-52-485_POS0_I2_1119_1503.Png": {
            "h": 1119,
            "result": 0,
            "w": 1503,
            "weight": 0.3173828125
        },
        "2019-03-15-08-55-52-485_POS0_I2_1119_607.Png": {
            "h": 1119,
            "result": 0,
            "w": 607,
            "weight": 0.65863037109375
        },
        "2019-03-15-08-55-52-485_POS0_I2_1119_735.Png": {
            "h": 1119,
            "result": 0,
            "w": 735,
            "weight": 0.81439208984375
        },
        "2019-03-15-08-55-52-485_POS0_I2_1119_863.Png": {
            "h": 1119,
            "result": 0,
            "w": 863,
            "weight": 0.145263671875
        },
        "2019-03-15-08-55-52-485_POS0_I2_1119_991.Png": {
            "h": 1119,
            "result": 0,
            "w": 991,
            "weight": 0.65631103515625
        },
        "2019-03-15-08-55-52-485_POS0_I2_1247_1119.Png": {
            "h": 1247,
            "result": 0,
            "w": 1119,
            "weight": 1.0
        },
        "2019-03-15-08-55-52-485_POS0_I2_1247_1247.Png": {
            "h": 1247,
            "result": 0,
            "w": 1247,
            "weight": 0.82208251953125
        },
        "2019-03-15-08-55-52-485_POS0_I2_1247_1375.Png": {
            "h": 1247,
            "result": 0,
            "w": 1375,
            "weight": 0.5626220703125
        },
        "2019-03-15-08-55-52-485_POS0_I2_1247_607.Png": {
            "h": 1247,
            "result": 0,
            "w": 607,
            "weight": 0.74755859375
        },
        "2019-03-15-08-55-52-485_POS0_I2_1247_735.Png": {
            "h": 1247,
            "result": 0,
            "w": 735,
            "weight": 0.86798095703125
        },
        "2019-03-15-08-55-52-485_POS0_I2_1247_991.Png": {
            "h": 1247,
            "result": 0,
            "w": 991,
            "weight": 0.44140625
        },
        "2019-03-15-08-55-52-485_POS0_I2_1375_1119.Png": {
            "h": 1375,
            "result": 0,
            "w": 1119,
            "weight": 0.84173583984375
        },
        "2019-03-15-08-55-52-485_POS0_I2_1375_1247.Png": {
            "h": 1375,
            "result": 0,
            "w": 1247,
            "weight": 0.765380859375
        },
        "2019-03-15-08-55-52-485_POS0_I2_1375_1375.Png": {
            "h": 1375,
            "result": 0,
            "w": 1375,
            "weight": 0.15240478515625
        },
        "2019-03-15-08-55-52-485_POS0_I2_1375_479.Png": {
            "h": 1375,
            "result": 0,
            "w": 479,
            "weight": 0.12353515625
        },
        "2019-03-15-08-55-52-485_POS0_I2_1375_607.Png": {
            "h": 1375,
            "result": 0,
            "w": 607,
            "weight": 0.75634765625
        },
        "2019-03-15-08-55-52-485_POS0_I2_1375_735.Png": {
            "h": 1375,
            "result": 0,
            "w": 735,
            "weight": 0.89178466796875
        },
        "2019-03-15-08-55-52-485_POS0_I2_1375_863.Png": {
            "h": 1375,
            "result": 0,
            "w": 863,
            "weight": 0.8729248046875
        },
        "2019-03-15-08-55-52-485_POS0_I2_1375_991.Png": {
            "h": 1375,
            "result": 0,
            "w": 991,
            "weight": 0.93133544921875
        },
        "2019-03-15-08-55-52-485_POS0_I2_1503_1119.Png": {
            "h": 1503,
            "result": 0,
            "w": 1119,
            "weight": 0.83087158203125
        },
        "2019-03-15-08-55-52-485_POS0_I2_1503_1247.Png": {
            "h": 1503,
            "result": 0,
            "w": 1247,
            "weight": 0.64105224609375
        },
        "2019-03-15-08-55-52-485_POS0_I2_1503_607.Png": {
            "h": 1503,
            "result": 0,
            "w": 607,
            "weight": 0.917724609375
        },
        "2019-03-15-08-55-52-485_POS0_I2_1503_735.Png": {
            "h": 1503,
            "result": 0,
            "w": 735,
            "weight": 0.76373291015625
        },
        "2019-03-15-08-55-52-485_POS0_I2_1503_863.Png": {
            "h": 1503,
            "result": 0,
            "w": 863,
            "weight": 0.94281005859375
        },
        "2019-03-15-08-55-52-485_POS0_I2_1503_991.Png": {
            "h": 1503,
            "result": 0,
            "w": 991,
            "weight": 0.895263671875
        },
        "2019-03-15-08-55-52-485_POS0_I2_1631_1119.Png": {
            "h": 1631,
            "result": 0,
            "w": 1119,
            "weight": 0.88641357421875
        },
        "2019-03-15-08-55-52-485_POS0_I2_1631_1247.Png": {
            "h": 1631,
            "result": 0,
            "w": 1247,
            "weight": 0.63262939453125
        },
        "2019-03-15-08-55-52-485_POS0_I2_1631_479.Png": {
            "h": 1631,
            "result": 0,
            "w": 479,
            "weight": 0.5703125
        },
        "2019-03-15-08-55-52-485_POS0_I2_1631_607.Png": {
            "h": 1631,
            "result": 0,
            "w": 607,
            "weight": 0.907958984375
        },
        "2019-03-15-08-55-52-485_POS0_I2_1631_735.Png": {
            "h": 1631,
            "result": 0,
            "w": 735,
            "weight": 1.0
        },
        "2019-03-15-08-55-52-485_POS0_I2_1631_863.Png": {
            "h": 1631,
            "result": 0,
            "w": 863,
            "weight": 0.923828125
        },
        "2019-03-15-08-55-52-485_POS0_I2_1631_991.Png": {
            "h": 1631,
            "result": 0,
            "w": 991,
            "weight": 1.0
        },
        "2019-03-15-08-55-52-485_POS0_I2_1759_1119.Png": {
            "h": 1759,
            "result": 0,
            "w": 1119,
            "weight": 0.652587890625
        },
        "2019-03-15-08-55-52-485_POS0_I2_1759_1247.Png": {
            "h": 1759,
            "result": 0,
            "w": 1247,
            "weight": 0.189208984375
        },
        "2019-03-15-08-55-52-485_POS0_I2_1759_479.Png": {
            "h": 1759,
            "result": 0,
            "w": 479,
            "weight": 0.16522216796875
        },
        "2019-03-15-08-55-52-485_POS0_I2_1759_735.Png": {
            "h": 1759,
            "result": 0,
            "w": 735,
            "weight": 0.575439453125
        },
        "2019-03-15-08-55-52-485_POS0_I2_1759_863.Png": {
            "h": 1759,
            "result": 0,
            "w": 863,
            "weight": 0.8994140625
        },
        "2019-03-15-08-55-52-485_POS0_I2_1759_991.Png": {
            "h": 1759,
            "result": 0,
            "w": 991,
            "weight": 0.70440673828125
        },
        "2019-03-15-08-55-52-485_POS0_I2_1887_1119.Png": {
            "h": 1887,
            "result": 0,
            "w": 1119,
            "weight": 0.17095947265625
        },
        "2019-03-15-08-55-52-485_POS0_I2_351_1119.Png": {
            "h": 351,
            "result": 0,
            "w": 1119,
            "weight": 0.27459716796875
        },
        "2019-03-15-08-55-52-485_POS0_I2_351_607.Png": {
            "h": 351,
            "result": 0,
            "w": 607,
            "weight": 0.138427734375
        },
        "2019-03-15-08-55-52-485_POS0_I2_351_863.Png": {
            "h": 351,
            "result": 0,
            "w": 863,
            "weight": 0.20806884765625
        },
        "2019-03-15-08-55-52-485_POS0_I2_351_991.Png": {
            "h": 351,
            "result": 0,
            "w": 991,
            "weight": 0.1513671875
        },
        "2019-03-15-08-55-52-485_POS0_I2_479_1119.Png": {
            "h": 479,
            "result": 0,
            "w": 1119,
            "weight": 0.34814453125
        },
        "2019-03-15-08-55-52-485_POS0_I2_479_479.Png": {
            "h": 479,
            "result": 0,
            "w": 479,
            "weight": 0.30810546875
        },
        "2019-03-15-08-55-52-485_POS0_I2_479_607.Png": {
            "h": 479,
            "result": 0,
            "w": 607,
            "weight": 0.86865234375
        },
        "2019-03-15-08-55-52-485_POS0_I2_479_735.Png": {
            "h": 479,
            "result": 0,
            "w": 735,
            "weight": 0.56353759765625
        },
        "2019-03-15-08-55-52-485_POS0_I2_479_863.Png": {
            "h": 479,
            "result": 0,
            "w": 863,
            "weight": 0.59124755859375
        },
        "2019-03-15-08-55-52-485_POS0_I2_479_991.Png": {
            "h": 479,
            "result": 0,
            "w": 991,
            "weight": 0.96728515625
        },
        "2019-03-15-08-55-52-485_POS0_I2_607_1119.Png": {
            "h": 607,
            "result": 0,
            "w": 1119,
            "weight": 0.81060791015625
        },
        "2019-03-15-08-55-52-485_POS0_I2_607_1247.Png": {
            "h": 607,
            "result": 0,
            "w": 1247,
            "weight": 0.470703125
        },
        "2019-03-15-08-55-52-485_POS0_I2_607_1375.Png": {
            "h": 607,
            "result": 0,
            "w": 1375,
            "weight": 0.102294921875
        },
        "2019-03-15-08-55-52-485_POS0_I2_607_479.Png": {
            "h": 607,
            "result": 0,
            "w": 479,
            "weight": 0.10272216796875
        },
        "2019-03-15-08-55-52-485_POS0_I2_607_607.Png": {
            "h": 607,
            "result": 0,
            "w": 607,
            "weight": 0.88482666015625
        },
        "2019-03-15-08-55-52-485_POS0_I2_607_735.Png": {
            "h": 607,
            "result": 0,
            "w": 735,
            "weight": 0.970947265625
        },
        "2019-03-15-08-55-52-485_POS0_I2_607_863.Png": {
            "h": 607,
            "result": 0,
            "w": 863,
            "weight": 0.7822265625
        },
        "2019-03-15-08-55-52-485_POS0_I2_607_991.Png": {
            "h": 607,
            "result": 0,
            "w": 991,
            "weight": 0.94580078125
        },
        "2019-03-15-08-55-52-485_POS0_I2_735_1119.Png": {
            "h": 735,
            "result": 0,
            "w": 1119,
            "weight": 0.86279296875
        },
        "2019-03-15-08-55-52-485_POS0_I2_735_1247.Png": {
            "h": 735,
            "result": 0,
            "w": 1247,
            "weight": 0.9091796875
        },
        "2019-03-15-08-55-52-485_POS0_I2_735_1375.Png": {
            "h": 735,
            "result": 0,
            "w": 1375,
            "weight": 0.57568359375
        },
        "2019-03-15-08-55-52-485_POS0_I2_735_1503.Png": {
            "h": 735,
            "result": 0,
            "w": 1503,
            "weight": 0.580078125
        },
        "2019-03-15-08-55-52-485_POS0_I2_735_607.Png": {
            "h": 735,
            "result": 0,
            "w": 607,
            "weight": 0.6728515625
        },
        "2019-03-15-08-55-52-485_POS0_I2_735_735.Png": {
            "h": 735,
            "result": 0,
            "w": 735,
            "weight": 0.991455078125
        },
        "2019-03-15-08-55-52-485_POS0_I2_735_863.Png": {
            "h": 735,
            "result": 0,
            "w": 863,
            "weight": 0.83349609375
        },
        "2019-03-15-08-55-52-485_POS0_I2_735_991.Png": {
            "h": 735,
            "result": 0,
            "w": 991,
            "weight": 0.949462890625
        },
        "2019-03-15-08-55-52-485_POS0_I2_863_1119.Png": {
            "h": 863,
            "result": 0,
            "w": 1119,
            "weight": 0.94873046875
        },
        "2019-03-15-08-55-52-485_POS0_I2_863_1247.Png": {
            "h": 863,
            "result": 0,
            "w": 1247,
            "weight": 0.947265625
        },
        "2019-03-15-08-55-52-485_POS0_I2_863_1375.Png": {
            "h": 863,
            "result": 0,
            "w": 1375,
            "weight": 0.923828125
        },
        "2019-03-15-08-55-52-485_POS0_I2_863_1503.Png": {
            "h": 863,
            "result": 0,
            "w": 1503,
            "weight": 0.654296875
        },
        "2019-03-15-08-55-52-485_POS0_I2_863_607.Png": {
            "h": 863,
            "result": 0,
            "w": 607,
            "weight": 0.56610107421875
        },
        "2019-03-15-08-55-52-485_POS0_I2_863_735.Png": {
            "h": 863,
            "result": 0,
            "w": 735,
            "weight": 0.92852783203125
        },
        "2019-03-15-08-55-52-485_POS0_I2_863_863.Png": {
            "h": 863,
            "result": 0,
            "w": 863,
            "weight": 0.997802734375
        },
        "2019-03-15-08-55-52-485_POS0_I2_863_991.Png": {
            "h": 863,
            "result": 0,
            "w": 991,
            "weight": 0.833251953125
        },
        "2019-03-15-08-55-52-485_POS0_I2_991_1119.Png": {
            "h": 991,
            "result": 0,
            "w": 1119,
            "weight": 1.0
        },
        "2019-03-15-08-55-52-485_POS0_I2_991_1247.Png": {
            "h": 991,
            "result": 0,
            "w": 1247,
            "weight": 0.96453857421875
        },
        "2019-03-15-08-55-52-485_POS0_I2_991_1375.Png": {
            "h": 991,
            "result": 0,
            "w": 1375,
            "weight": 0.78228759765625
        },
        "2019-03-15-08-55-52-485_POS0_I2_991_1503.Png": {
            "h": 991,
            "result": 0,
            "w": 1503,
            "weight": 0.54052734375
        },
        "2019-03-15-08-55-52-485_POS0_I2_991_607.Png": {
            "h": 991,
            "result": 0,
            "w": 607,
            "weight": 0.54205322265625
        },
        "2019-03-15-08-55-52-485_POS0_I2_991_735.Png": {
            "h": 991,
            "result": 0,
            "w": 735,
            "weight": 0.94476318359375
        },
        "2019-03-15-08-55-52-485_POS0_I2_991_863.Png": {
            "h": 991,
            "result": 0,
            "w": 863,
            "weight": 1.0
        },
        "2019-03-15-08-55-52-485_POS0_I2_991_991.Png": {
            "h": 991,
            "result": 0,
            "w": 991,
            "weight": 0.9501953125
        }
    },
    "2019-03-22-15-08-53-099_POS1_I2.Png": {
        "2019-03-22-15-08-53-099_POS1_I2_1089_1407.Png": {
            "h": 1089,
            "result": 0,
            "w": 1407,
            "weight": 0.51263427734375
        },
        "2019-03-22-15-08-53-099_POS1_I2_1089_1535.Png": {
            "h": 1089,
            "result": 0,
            "w": 1535,
            "weight": 0.97564697265625
        },
        "2019-03-22-15-08-53-099_POS1_I2_1089_1663.Png": {
            "h": 1089,
            "result": 0,
            "w": 1663,
            "weight": 1.0
        },
        "2019-03-22-15-08-53-099_POS1_I2_1089_1791.Png": {
            "h": 1089,
            "result": 0,
            "w": 1791,
            "weight": 0.545654296875
        },
        "2019-03-22-15-08-53-099_POS1_I2_1089_2303.Png": {
            "h": 1089,
            "result": 0,
            "w": 2303,
            "weight": 0.25323486328125
        },
        "2019-03-22-15-08-53-099_POS1_I2_1089_2431.Png": {
            "h": 1089,
            "result": 0,
            "w": 2431,
            "weight": 0.30780029296875
        },
        "2019-03-22-15-08-53-099_POS1_I2_1217_1407.Png": {
            "h": 1217,
            "result": 0,
            "w": 1407,
            "weight": 0.8271484375
        },
        "2019-03-22-15-08-53-099_POS1_I2_1217_1535.Png": {
            "h": 1217,
            "result": 0,
            "w": 1535,
            "weight": 0.95263671875
        },
        "2019-03-22-15-08-53-099_POS1_I2_1217_1663.Png": {
            "h": 1217,
            "result": 0,
            "w": 1663,
            "weight": 0.906982421875
        },
        "2019-03-22-15-08-53-099_POS1_I2_1217_1791.Png": {
            "h": 1217,
            "result": 0,
            "w": 1791,
            "weight": 0.97381591796875
        },
        "2019-03-22-15-08-53-099_POS1_I2_1217_1919.Png": {
            "h": 1217,
            "result": 0,
            "w": 1919,
            "weight": 0.602783203125
        },
        "2019-03-22-15-08-53-099_POS1_I2_1217_2047.Png": {
            "h": 1217,
            "result": 0,
            "w": 2047,
            "weight": 0.43194580078125
        },
        "2019-03-22-15-08-53-099_POS1_I2_1217_2303.Png": {
            "h": 1217,
            "result": 0,
            "w": 2303,
            "weight": 0.1982421875
        },
        "2019-03-22-15-08-53-099_POS1_I2_1345_1279.Png": {
            "h": 1345,
            "result": 0,
            "w": 1279,
            "weight": 0.12371826171875
        },
        "2019-03-22-15-08-53-099_POS1_I2_1345_1407.Png": {
            "h": 1345,
            "result": 0,
            "w": 1407,
            "weight": 0.72711181640625
        },
        "2019-03-22-15-08-53-099_POS1_I2_1345_1535.Png": {
            "h": 1345,
            "result": 0,
            "w": 1535,
            "weight": 0.82989501953125
        },
        "2019-03-22-15-08-53-099_POS1_I2_1345_1663.Png": {
            "h": 1345,
            "result": 0,
            "w": 1663,
            "weight": 0.87835693359375
        },
        "2019-03-22-15-08-53-099_POS1_I2_1345_1791.Png": {
            "h": 1345,
            "result": 0,
            "w": 1791,
            "weight": 0.862548828125
        },
        "2019-03-22-15-08-53-099_POS1_I2_1345_1919.Png": {
            "h": 1345,
            "result": 0,
            "w": 1919,
            "weight": 0.55865478515625
        },
        "2019-03-22-15-08-53-099_POS1_I2_1345_2047.Png": {
            "h": 1345,
            "result": 0,
            "w": 2047,
            "weight": 0.53753662109375
        },
        "2019-03-22-15-08-53-099_POS1_I2_1473_1279.Png": {
            "h": 1473,
            "result": 0,
            "w": 1279,
            "weight": 0.142333984375
        },
        "2019-03-22-15-08-53-099_POS1_I2_1473_1407.Png": {
            "h": 1473,
            "result": 0,
            "w": 1407,
            "weight": 0.913818359375
        },
        "2019-03-22-15-08-53-099_POS1_I2_1473_1535.Png": {
            "h": 1473,
            "result": 0,
            "w": 1535,
            "weight": 0.59906005859375
        },
        "2019-03-22-15-08-53-099_POS1_I2_1473_1663.Png": {
            "h": 1473,
            "result": 0,
            "w": 1663,
            "weight": 0.78912353515625
        },
        "2019-03-22-15-08-53-099_POS1_I2_1473_1791.Png": {
            "h": 1473,
            "result": 0,
            "w": 1791,
            "weight": 0.61260986328125
        },
        "2019-03-22-15-08-53-099_POS1_I2_1473_1919.Png": {
            "h": 1473,
            "result": 0,
            "w": 1919,
            "weight": 0.5037841796875
        },
        "2019-03-22-15-08-53-099_POS1_I2_1473_2047.Png": {
            "h": 1473,
            "result": 0,
            "w": 2047,
            "weight": 0.57891845703125
        },
        "2019-03-22-15-08-53-099_POS1_I2_1473_2175.Png": {
            "h": 1473,
            "result": 1,
            "w": 2175,
            "weight": 0.47607421875
        },
        "2019-03-22-15-08-53-099_POS1_I2_1601_1279.Png": {
            "h": 1601,
            "result": 0,
            "w": 1279,
            "weight": 0.605712890625
        },
        "2019-03-22-15-08-53-099_POS1_I2_1601_1407.Png": {
            "h": 1601,
            "result": 0,
            "w": 1407,
            "weight": 0.956787109375
        },
        "2019-03-22-15-08-53-099_POS1_I2_1601_1535.Png": {
            "h": 1601,
            "result": 0,
            "w": 1535,
            "weight": 0.73876953125
        },
        "2019-03-22-15-08-53-099_POS1_I2_1601_1663.Png": {
            "h": 1601,
            "result": 0,
            "w": 1663,
            "weight": 0.70947265625
        },
        "2019-03-22-15-08-53-099_POS1_I2_1601_1791.Png": {
            "h": 1601,
            "result": 0,
            "w": 1791,
            "weight": 0.55419921875
        },
        "2019-03-22-15-08-53-099_POS1_I2_1601_1919.Png": {
            "h": 1601,
            "result": 0,
            "w": 1919,
            "weight": 0.44537353515625
        },
        "2019-03-22-15-08-53-099_POS1_I2_1601_2047.Png": {
            "h": 1601,
            "result": 0,
            "w": 2047,
            "weight": 0.30975341796875
        },
        "2019-03-22-15-08-53-099_POS1_I2_1601_2175.Png": {
            "h": 1601,
            "result": 1,
            "w": 2175,
            "weight": 0.346435546875
        },
        "2019-03-22-15-08-53-099_POS1_I2_1729_1279.Png": {
            "h": 1729,
            "result": 0,
            "w": 1279,
            "weight": 0.20953369140625
        },
        "2019-03-22-15-08-53-099_POS1_I2_1729_1407.Png": {
            "h": 1729,
            "result": 0,
            "w": 1407,
            "weight": 0.240966796875
        },
        "2019-03-22-15-08-53-099_POS1_I2_1729_1535.Png": {
            "h": 1729,
            "result": 0,
            "w": 1535,
            "weight": 0.57196044921875
        },
        "2019-03-22-15-08-53-099_POS1_I2_1729_1663.Png": {
            "h": 1729,
            "result": 0,
            "w": 1663,
            "weight": 0.71630859375
        },
        "2019-03-22-15-08-53-099_POS1_I2_1729_1791.Png": {
            "h": 1729,
            "result": 0,
            "w": 1791,
            "weight": 0.70654296875
        },
        "2019-03-22-15-08-53-099_POS1_I2_1729_1919.Png": {
            "h": 1729,
            "result": 0,
            "w": 1919,
            "weight": 0.66107177734375
        },
        "2019-03-22-15-08-53-099_POS1_I2_1729_2047.Png": {
            "h": 1729,
            "result": 0,
            "w": 2047,
            "weight": 0.13043212890625
        },
        "2019-03-22-15-08-53-099_POS1_I2_1857_1535.Png": {
            "h": 1857,
            "result": 0,
            "w": 1535,
            "weight": 0.22711181640625
        },
        "2019-03-22-15-08-53-099_POS1_I2_1857_1663.Png": {
            "h": 1857,
            "result": 0,
            "w": 1663,
            "weight": 0.489990234375
        },
        "2019-03-22-15-08-53-099_POS1_I2_1857_1791.Png": {
            "h": 1857,
            "result": 0,
            "w": 1791,
            "weight": 0.2921142578125
        },
        "2019-03-22-15-08-53-099_POS1_I2_1857_1919.Png": {
            "h": 1857,
            "result": 0,
            "w": 1919,
            "weight": 0.3865966796875
        },
        "2019-03-22-15-08-53-099_POS1_I2_1985_1791.Png": {
            "h": 1985,
            "result": 0,
            "w": 1791,
            "weight": 0.10699462890625
        },
        "2019-03-22-15-08-53-099_POS1_I2_321_1791.Png": {
            "h": 321,
            "result": 1,
            "w": 1791,
            "weight": 0.1982421875
        },
        "2019-03-22-15-08-53-099_POS1_I2_321_1919.Png": {
            "h": 321,
            "result": 1,
            "w": 1919,
            "weight": 0.201904296875
        },
        "2019-03-22-15-08-53-099_POS1_I2_321_2047.Png": {
            "h": 321,
            "result": 1,
            "w": 2047,
            "weight": 0.19146728515625
        },
        "2019-03-22-15-08-53-099_POS1_I2_449_1407.Png": {
            "h": 449,
            "result": 0,
            "w": 1407,
            "weight": 0.44256591796875
        },
        "2019-03-22-15-08-53-099_POS1_I2_449_1535.Png": {
            "h": 449,
            "result": 0,
            "w": 1535,
            "weight": 0.59619140625
        },
        "2019-03-22-15-08-53-099_POS1_I2_449_1663.Png": {
            "h": 449,
            "result": 1,
            "w": 1663,
            "weight": 0.35675048828125
        },
        "2019-03-22-15-08-53-099_POS1_I2_449_1791.Png": {
            "h": 449,
            "result": 1,
            "w": 1791,
            "weight": 0.80767822265625
        },
        "2019-03-22-15-08-53-099_POS1_I2_449_1919.Png": {
            "h": 449,
            "result": 1,
            "w": 1919,
            "weight": 0.48291015625
        },
        "2019-03-22-15-08-53-099_POS1_I2_577_1407.Png": {
            "h": 577,
            "result": 0,
            "w": 1407,
            "weight": 0.67626953125
        },
        "2019-03-22-15-08-53-099_POS1_I2_577_1535.Png": {
            "h": 577,
            "result": 0,
            "w": 1535,
            "weight": 0.88134765625
        },
        "2019-03-22-15-08-53-099_POS1_I2_577_1663.Png": {
            "h": 577,
            "result": 0,
            "w": 1663,
            "weight": 0.53131103515625
        },
        "2019-03-22-15-08-53-099_POS1_I2_577_1791.Png": {
            "h": 577,
            "result": 1,
            "w": 1791,
            "weight": 0.33709716796875
        },
        "2019-03-22-15-08-53-099_POS1_I2_577_1919.Png": {
            "h": 577,
            "result": 1,
            "w": 1919,
            "weight": 0.33251953125
        },
        "2019-03-22-15-08-53-099_POS1_I2_705_1407.Png": {
            "h": 705,
            "result": 0,
            "w": 1407,
            "weight": 0.3369140625
        },
        "2019-03-22-15-08-53-099_POS1_I2_705_1535.Png": {
            "h": 705,
            "result": 0,
            "w": 1535,
            "weight": 0.98828125
        },
        "2019-03-22-15-08-53-099_POS1_I2_705_1663.Png": {
            "h": 705,
            "result": 0,
            "w": 1663,
            "weight": 0.410888671875
        },
        "2019-03-22-15-08-53-099_POS1_I2_705_2047.Png": {
            "h": 705,
            "result": 0,
            "w": 2047,
            "weight": 0.26239013671875
        },
        "2019-03-22-15-08-53-099_POS1_I2_705_2175.Png": {
            "h": 705,
            "result": 1,
            "w": 2175,
            "weight": 0.56695556640625
        },
        "2019-03-22-15-08-53-099_POS1_I2_705_2303.Png": {
            "h": 705,
            "result": 1,
            "w": 2303,
            "weight": 0.32098388671875
        },
        "2019-03-22-15-08-53-099_POS1_I2_705_2431.Png": {
            "h": 705,
            "result": 1,
            "w": 2431,
            "weight": 0.33624267578125
        },
        "2019-03-22-15-08-53-099_POS1_I2_833_1407.Png": {
            "h": 833,
            "result": 0,
            "w": 1407,
            "weight": 0.38720703125
        },
        "2019-03-22-15-08-53-099_POS1_I2_833_1535.Png": {
            "h": 833,
            "result": 0,
            "w": 1535,
            "weight": 0.925537109375
        },
        "2019-03-22-15-08-53-099_POS1_I2_833_1663.Png": {
            "h": 833,
            "result": 1,
            "w": 1663,
            "weight": 0.86346435546875
        },
        "2019-03-22-15-08-53-099_POS1_I2_833_1791.Png": {
            "h": 833,
            "result": 1,
            "w": 1791,
            "weight": 0.443359375
        },
        "2019-03-22-15-08-53-099_POS1_I2_833_1919.Png": {
            "h": 833,
            "result": 0,
            "w": 1919,
            "weight": 0.34259033203125
        },
        "2019-03-22-15-08-53-099_POS1_I2_833_2047.Png": {
            "h": 833,
            "result": 0,
            "w": 2047,
            "weight": 0.683837890625
        },
        "2019-03-22-15-08-53-099_POS1_I2_833_2175.Png": {
            "h": 833,
            "result": 1,
            "w": 2175,
            "weight": 0.36328125
        },
        "2019-03-22-15-08-53-099_POS1_I2_833_2303.Png": {
            "h": 833,
            "result": 0,
            "w": 2303,
            "weight": 0.65411376953125
        },
        "2019-03-22-15-08-53-099_POS1_I2_833_2431.Png": {
            "h": 833,
            "result": 1,
            "w": 2431,
            "weight": 0.59417724609375
        },
        "2019-03-22-15-08-53-099_POS1_I2_961_1407.Png": {
            "h": 961,
            "result": 0,
            "w": 1407,
            "weight": 0.35162353515625
        },
        "2019-03-22-15-08-53-099_POS1_I2_961_1535.Png": {
            "h": 961,
            "result": 0,
            "w": 1535,
            "weight": 0.83734130859375
        },
        "2019-03-22-15-08-53-099_POS1_I2_961_1663.Png": {
            "h": 961,
            "result": 1,
            "w": 1663,
            "weight": 1.0
        },
        "2019-03-22-15-08-53-099_POS1_I2_961_1791.Png": {
            "h": 961,
            "result": 0,
            "w": 1791,
            "weight": 0.77813720703125
        },
        "2019-03-22-15-08-53-099_POS1_I2_961_1919.Png": {
            "h": 961,
            "result": 0,
            "w": 1919,
            "weight": 0.35369873046875
        },
        "2019-03-22-15-08-53-099_POS1_I2_961_2047.Png": {
            "h": 961,
            "result": 1,
            "w": 2047,
            "weight": 0.57745361328125
        },
        "2019-03-22-15-08-53-099_POS1_I2_961_2175.Png": {
            "h": 961,
            "result": 0,
            "w": 2175,
            "weight": 0.18035888671875
        },
        "2019-03-22-15-08-53-099_POS1_I2_961_2303.Png": {
            "h": 961,
            "result": 0,
            "w": 2303,
            "weight": 0.65472412109375
        },
        "2019-03-22-15-08-53-099_POS1_I2_961_2431.Png": {
            "h": 961,
            "result": 0,
            "w": 2431,
            "weight": 0.34698486328125
        }
    },
    "2019-03-24-02-42-12-843_POS1_I2.Png": {
        "2019-03-24-02-42-12-843_POS1_I2_1103_1341.Png": {
            "h": 1103,
            "result": 1,
            "w": 1341,
            "weight": 0.2626953125
        },
        "2019-03-24-02-42-12-843_POS1_I2_1103_1469.Png": {
            "h": 1103,
            "result": 1,
            "w": 1469,
            "weight": 0.888916015625
        },
        "2019-03-24-02-42-12-843_POS1_I2_1103_1597.Png": {
            "h": 1103,
            "result": 1,
            "w": 1597,
            "weight": 1.0
        },
        "2019-03-24-02-42-12-843_POS1_I2_1103_1725.Png": {
            "h": 1103,
            "result": 1,
            "w": 1725,
            "weight": 0.97454833984375
        },
        "2019-03-24-02-42-12-843_POS1_I2_1103_1853.Png": {
            "h": 1103,
            "result": 1,
            "w": 1853,
            "weight": 0.12896728515625
        },
        "2019-03-24-02-42-12-843_POS1_I2_1103_2237.Png": {
            "h": 1103,
            "result": 1,
            "w": 2237,
            "weight": 0.26348876953125
        },
        "2019-03-24-02-42-12-843_POS1_I2_1103_2365.Png": {
            "h": 1103,
            "result": 1,
            "w": 2365,
            "weight": 0.29681396484375
        },
        "2019-03-24-02-42-12-843_POS1_I2_1103_2493.Png": {
            "h": 1103,
            "result": 1,
            "w": 2493,
            "weight": 0.110107421875
        },
        "2019-03-24-02-42-12-843_POS1_I2_1231_1341.Png": {
            "h": 1231,
            "result": 1,
            "w": 1341,
            "weight": 0.5595703125
        },
        "2019-03-24-02-42-12-843_POS1_I2_1231_1469.Png": {
            "h": 1231,
            "result": 1,
            "w": 1469,
            "weight": 0.996337890625
        },
        "2019-03-24-02-42-12-843_POS1_I2_1231_1597.Png": {
            "h": 1231,
            "result": 1,
            "w": 1597,
            "weight": 1.0
        },
        "2019-03-24-02-42-12-843_POS1_I2_1231_1725.Png": {
            "h": 1231,
            "result": 1,
            "w": 1725,
            "weight": 1.0
        },
        "2019-03-24-02-42-12-843_POS1_I2_1231_1853.Png": {
            "h": 1231,
            "result": 1,
            "w": 1853,
            "weight": 0.89105224609375
        },
        "2019-03-24-02-42-12-843_POS1_I2_1231_1981.Png": {
            "h": 1231,
            "result": 1,
            "w": 1981,
            "weight": 0.8140869140625
        },
        "2019-03-24-02-42-12-843_POS1_I2_1231_2109.Png": {
            "h": 1231,
            "result": 1,
            "w": 2109,
            "weight": 0.13177490234375
        },
        "2019-03-24-02-42-12-843_POS1_I2_1359_1341.Png": {
            "h": 1359,
            "result": 1,
            "w": 1341,
            "weight": 0.669921875
        },
        "2019-03-24-02-42-12-843_POS1_I2_1359_1469.Png": {
            "h": 1359,
            "result": 1,
            "w": 1469,
            "weight": 0.9560546875
        },
        "2019-03-24-02-42-12-843_POS1_I2_1359_1597.Png": {
            "h": 1359,
            "result": 1,
            "w": 1597,
            "weight": 0.986083984375
        },
        "2019-03-24-02-42-12-843_POS1_I2_1359_1725.Png": {
            "h": 1359,
            "result": 1,
            "w": 1725,
            "weight": 1.0
        },
        "2019-03-24-02-42-12-843_POS1_I2_1359_1853.Png": {
            "h": 1359,
            "result": 1,
            "w": 1853,
            "weight": 0.78887939453125
        },
        "2019-03-24-02-42-12-843_POS1_I2_1359_1981.Png": {
            "h": 1359,
            "result": 1,
            "w": 1981,
            "weight": 0.66693115234375
        },
        "2019-03-24-02-42-12-843_POS1_I2_1487_1341.Png": {
            "h": 1487,
            "result": 1,
            "w": 1341,
            "weight": 0.68218994140625
        },
        "2019-03-24-02-42-12-843_POS1_I2_1487_1469.Png": {
            "h": 1487,
            "result": 1,
            "w": 1469,
            "weight": 0.982666015625
        },
        "2019-03-24-02-42-12-843_POS1_I2_1487_1597.Png": {
            "h": 1487,
            "result": 1,
            "w": 1597,
            "weight": 0.76123046875
        },
        "2019-03-24-02-42-12-843_POS1_I2_1487_1725.Png": {
            "h": 1487,
            "result": 1,
            "w": 1725,
            "weight": 0.80419921875
        },
        "2019-03-24-02-42-12-843_POS1_I2_1487_1853.Png": {
            "h": 1487,
            "result": 0,
            "w": 1853,
            "weight": 0.25360107421875
        },
        "2019-03-24-02-42-12-843_POS1_I2_1487_1981.Png": {
            "h": 1487,
            "result": 1,
            "w": 1981,
            "weight": 0.81719970703125
        },
        "2019-03-24-02-42-12-843_POS1_I2_1487_2109.Png": {
            "h": 1487,
            "result": 1,
            "w": 2109,
            "weight": 0.45947265625
        },
        "2019-03-24-02-42-12-843_POS1_I2_1487_2237.Png": {
            "h": 1487,
            "result": 1,
            "w": 2237,
            "weight": 0.2666015625
        },
        "2019-03-24-02-42-12-843_POS1_I2_1615_1213.Png": {
            "h": 1615,
            "result": 1,
            "w": 1213,
            "weight": 0.31793212890625
        },
        "2019-03-24-02-42-12-843_POS1_I2_1615_1341.Png": {
            "h": 1615,
            "result": 1,
            "w": 1341,
            "weight": 0.91473388671875
        },
        "2019-03-24-02-42-12-843_POS1_I2_1615_1469.Png": {
            "h": 1615,
            "result": 1,
            "w": 1469,
            "weight": 0.8544921875
        },
        "2019-03-24-02-42-12-843_POS1_I2_1615_1597.Png": {
            "h": 1615,
            "result": 1,
            "w": 1597,
            "weight": 0.79449462890625
        },
        "2019-03-24-02-42-12-843_POS1_I2_1615_1725.Png": {
            "h": 1615,
            "result": 1,
            "w": 1725,
            "weight": 0.93084716796875
        },
        "2019-03-24-02-42-12-843_POS1_I2_1615_1981.Png": {
            "h": 1615,
            "result": 1,
            "w": 1981,
            "weight": 0.5087890625
        },
        "2019-03-24-02-42-12-843_POS1_I2_1615_2109.Png": {
            "h": 1615,
            "result": 1,
            "w": 2109,
            "weight": 0.20318603515625
        },
        "2019-03-24-02-42-12-843_POS1_I2_1743_1341.Png": {
            "h": 1743,
            "result": 1,
            "w": 1341,
            "weight": 0.17950439453125
        },
        "2019-03-24-02-42-12-843_POS1_I2_1743_1469.Png": {
            "h": 1743,
            "result": 1,
            "w": 1469,
            "weight": 0.42059326171875
        },
        "2019-03-24-02-42-12-843_POS1_I2_1743_1597.Png": {
            "h": 1743,
            "result": 1,
            "w": 1597,
            "weight": 0.68011474609375
        },
        "2019-03-24-02-42-12-843_POS1_I2_1743_1725.Png": {
            "h": 1743,
            "result": 1,
            "w": 1725,
            "weight": 0.81134033203125
        },
        "2019-03-24-02-42-12-843_POS1_I2_1743_1853.Png": {
            "h": 1743,
            "result": 1,
            "w": 1853,
            "weight": 0.5947265625
        },
        "2019-03-24-02-42-12-843_POS1_I2_1743_1981.Png": {
            "h": 1743,
            "result": 1,
            "w": 1981,
            "weight": 0.18505859375
        },
        "2019-03-24-02-42-12-843_POS1_I2_1871_1597.Png": {
            "h": 1871,
            "result": 1,
            "w": 1597,
            "weight": 0.31982421875
        },
        "2019-03-24-02-42-12-843_POS1_I2_1871_1725.Png": {
            "h": 1871,
            "result": 1,
            "w": 1725,
            "weight": 0.298828125
        },
        "2019-03-24-02-42-12-843_POS1_I2_1871_1853.Png": {
            "h": 1871,
            "result": 1,
            "w": 1853,
            "weight": 0.35205078125
        },
        "2019-03-24-02-42-12-843_POS1_I2_335_1725.Png": {
            "h": 335,
            "result": 1,
            "w": 1725,
            "weight": 0.20574951171875
        },
        "2019-03-24-02-42-12-843_POS1_I2_335_1853.Png": {
            "h": 335,
            "result": 1,
            "w": 1853,
            "weight": 0.37017822265625
        },
        "2019-03-24-02-42-12-843_POS1_I2_335_1981.Png": {
            "h": 335,
            "result": 1,
            "w": 1981,
            "weight": 0.391357421875
        },
        "2019-03-24-02-42-12-843_POS1_I2_463_1341.Png": {
            "h": 463,
            "result": 1,
            "w": 1341,
            "weight": 0.25921630859375
        },
        "2019-03-24-02-42-12-843_POS1_I2_463_1469.Png": {
            "h": 463,
            "result": 1,
            "w": 1469,
            "weight": 0.87384033203125
        },
        "2019-03-24-02-42-12-843_POS1_I2_463_1597.Png": {
            "h": 463,
            "result": 1,
            "w": 1597,
            "weight": 0.5205078125
        },
        "2019-03-24-02-42-12-843_POS1_I2_463_1725.Png": {
            "h": 463,
            "result": 1,
            "w": 1725,
            "weight": 0.717041015625
        },
        "2019-03-24-02-42-12-843_POS1_I2_463_1853.Png": {
            "h": 463,
            "result": 1,
            "w": 1853,
            "weight": 0.69793701171875
        },
        "2019-03-24-02-42-12-843_POS1_I2_463_1981.Png": {
            "h": 463,
            "result": 1,
            "w": 1981,
            "weight": 0.21270751953125
        },
        "2019-03-24-02-42-12-843_POS1_I2_591_1341.Png": {
            "h": 591,
            "result": 1,
            "w": 1341,
            "weight": 0.25567626953125
        },
        "2019-03-24-02-42-12-843_POS1_I2_591_1469.Png": {
            "h": 591,
            "result": 1,
            "w": 1469,
            "weight": 0.99945068359375
        },
        "2019-03-24-02-42-12-843_POS1_I2_591_1597.Png": {
            "h": 591,
            "result": 1,
            "w": 1597,
            "weight": 0.83544921875
        },
        "2019-03-24-02-42-12-843_POS1_I2_591_1725.Png": {
            "h": 591,
            "result": 1,
            "w": 1725,
            "weight": 0.44268798828125
        },
        "2019-03-24-02-42-12-843_POS1_I2_591_1853.Png": {
            "h": 591,
            "result": 1,
            "w": 1853,
            "weight": 0.312744140625
        },
        "2019-03-24-02-42-12-843_POS1_I2_591_1981.Png": {
            "h": 591,
            "result": 1,
            "w": 1981,
            "weight": 0.30853271484375
        },
        "2019-03-24-02-42-12-843_POS1_I2_719_1469.Png": {
            "h": 719,
            "result": 1,
            "w": 1469,
            "weight": 0.95318603515625
        },
        "2019-03-24-02-42-12-843_POS1_I2_719_1597.Png": {
            "h": 719,
            "result": 1,
            "w": 1597,
            "weight": 0.79730224609375
        },
        "2019-03-24-02-42-12-843_POS1_I2_719_1981.Png": {
            "h": 719,
            "result": 1,
            "w": 1981,
            "weight": 0.11737060546875
        },
        "2019-03-24-02-42-12-843_POS1_I2_719_2109.Png": {
            "h": 719,
            "result": 1,
            "w": 2109,
            "weight": 0.59942626953125
        },
        "2019-03-24-02-42-12-843_POS1_I2_719_2237.Png": {
            "h": 719,
            "result": 1,
            "w": 2237,
            "weight": 0.20721435546875
        },
        "2019-03-24-02-42-12-843_POS1_I2_719_2365.Png": {
            "h": 719,
            "result": 1,
            "w": 2365,
            "weight": 0.59765625
        },
        "2019-03-24-02-42-12-843_POS1_I2_719_2493.Png": {
            "h": 719,
            "result": 1,
            "w": 2493,
            "weight": 0.25494384765625
        },
        "2019-03-24-02-42-12-843_POS1_I2_847_1469.Png": {
            "h": 847,
            "result": 1,
            "w": 1469,
            "weight": 0.91497802734375
        },
        "2019-03-24-02-42-12-843_POS1_I2_847_1597.Png": {
            "h": 847,
            "result": 1,
            "w": 1597,
            "weight": 0.9765625
        },
        "2019-03-24-02-42-12-843_POS1_I2_847_1725.Png": {
            "h": 847,
            "result": 1,
            "w": 1725,
            "weight": 0.71038818359375
        },
        "2019-03-24-02-42-12-843_POS1_I2_847_1853.Png": {
            "h": 847,
            "result": 1,
            "w": 1853,
            "weight": 0.59814453125
        },
        "2019-03-24-02-42-12-843_POS1_I2_847_1981.Png": {
            "h": 847,
            "result": 1,
            "w": 1981,
            "weight": 0.49346923828125
        },
        "2019-03-24-02-42-12-843_POS1_I2_847_2109.Png": {
            "h": 847,
            "result": 1,
            "w": 2109,
            "weight": 0.55908203125
        },
        "2019-03-24-02-42-12-843_POS1_I2_847_2237.Png": {
            "h": 847,
            "result": 1,
            "w": 2237,
            "weight": 0.471923828125
        },
        "2019-03-24-02-42-12-843_POS1_I2_847_2365.Png": {
            "h": 847,
            "result": 1,
            "w": 2365,
            "weight": 0.79931640625
        },
        "2019-03-24-02-42-12-843_POS1_I2_847_2493.Png": {
            "h": 847,
            "result": 1,
            "w": 2493,
            "weight": 0.264892578125
        },
        "2019-03-24-02-42-12-843_POS1_I2_975_1469.Png": {
            "h": 975,
            "result": 1,
            "w": 1469,
            "weight": 0.84722900390625
        },
        "2019-03-24-02-42-12-843_POS1_I2_975_1597.Png": {
            "h": 975,
            "result": 1,
            "w": 1597,
            "weight": 1.0
        },
        "2019-03-24-02-42-12-843_POS1_I2_975_1725.Png": {
            "h": 975,
            "result": 1,
            "w": 1725,
            "weight": 0.99493408203125
        },
        "2019-03-24-02-42-12-843_POS1_I2_975_1853.Png": {
            "h": 975,
            "result": 1,
            "w": 1853,
            "weight": 0.529541015625
        },
        "2019-03-24-02-42-12-843_POS1_I2_975_1981.Png": {
            "h": 975,
            "result": 1,
            "w": 1981,
            "weight": 0.453369140625
        },
        "2019-03-24-02-42-12-843_POS1_I2_975_2109.Png": {
            "h": 975,
            "result": 1,
            "w": 2109,
            "weight": 0.16400146484375
        },
        "2019-03-24-02-42-12-843_POS1_I2_975_2237.Png": {
            "h": 975,
            "result": 1,
            "w": 2237,
            "weight": 0.262939453125
        },
        "2019-03-24-02-42-12-843_POS1_I2_975_2365.Png": {
            "h": 975,
            "result": 1,
            "w": 2365,
            "weight": 0.72906494140625
        }
    },
    "2019-03-26-14-42-19-168_POS1_I1.Png": {
        "2019-03-26-14-42-19-168_POS1_I1_1115_1163.Png": {
            "h": 1115,
            "result": 1,
            "w": 1163,
            "weight": 0.7763671875
        },
        "2019-03-26-14-42-19-168_POS1_I1_1115_1291.Png": {
            "h": 1115,
            "result": 1,
            "w": 1291,
            "weight": 1.0
        },
        "2019-03-26-14-42-19-168_POS1_I1_1115_1419.Png": {
            "h": 1115,
            "result": 1,
            "w": 1419,
            "weight": 1.0
        },
        "2019-03-26-14-42-19-168_POS1_I1_1115_1547.Png": {
            "h": 1115,
            "result": 1,
            "w": 1547,
            "weight": 1.0
        },
        "2019-03-26-14-42-19-168_POS1_I1_1115_1675.Png": {
            "h": 1115,
            "result": 1,
            "w": 1675,
            "weight": 1.0
        },
        "2019-03-26-14-42-19-168_POS1_I1_1115_1803.Png": {
            "h": 1115,
            "result": 1,
            "w": 1803,
            "weight": 0.9580078125
        },
        "2019-03-26-14-42-19-168_POS1_I1_1115_1931.Png": {
            "h": 1115,
            "result": 1,
            "w": 1931,
            "weight": 0.88787841796875
        },
        "2019-03-26-14-42-19-168_POS1_I1_1243_1163.Png": {
            "h": 1243,
            "result": 1,
            "w": 1163,
            "weight": 0.75970458984375
        },
        "2019-03-26-14-42-19-168_POS1_I1_1243_1291.Png": {
            "h": 1243,
            "result": 1,
            "w": 1291,
            "weight": 0.96636962890625
        },
        "2019-03-26-14-42-19-168_POS1_I1_1243_1419.Png": {
            "h": 1243,
            "result": 1,
            "w": 1419,
            "weight": 0.98193359375
        },
        "2019-03-26-14-42-19-168_POS1_I1_1243_1547.Png": {
            "h": 1243,
            "result": 1,
            "w": 1547,
            "weight": 1.0
        },
        "2019-03-26-14-42-19-168_POS1_I1_1243_1675.Png": {
            "h": 1243,
            "result": 1,
            "w": 1675,
            "weight": 0.91717529296875
        },
        "2019-03-26-14-42-19-168_POS1_I1_1243_1803.Png": {
            "h": 1243,
            "result": 1,
            "w": 1803,
            "weight": 0.74053955078125
        },
        "2019-03-26-14-42-19-168_POS1_I1_1243_1931.Png": {
            "h": 1243,
            "result": 1,
            "w": 1931,
            "weight": 0.61749267578125
        },
        "2019-03-26-14-42-19-168_POS1_I1_1243_2059.Png": {
            "h": 1243,
            "result": 1,
            "w": 2059,
            "weight": 0.32244873046875
        },
        "2019-03-26-14-42-19-168_POS1_I1_1371_1163.Png": {
            "h": 1371,
            "result": 1,
            "w": 1163,
            "weight": 0.71240234375
        },
        "2019-03-26-14-42-19-168_POS1_I1_1371_1291.Png": {
            "h": 1371,
            "result": 1,
            "w": 1291,
            "weight": 0.95062255859375
        },
        "2019-03-26-14-42-19-168_POS1_I1_1371_1419.Png": {
            "h": 1371,
            "result": 1,
            "w": 1419,
            "weight": 0.87109375
        },
        "2019-03-26-14-42-19-168_POS1_I1_1371_1547.Png": {
            "h": 1371,
            "result": 1,
            "w": 1547,
            "weight": 0.951416015625
        },
        "2019-03-26-14-42-19-168_POS1_I1_1371_1675.Png": {
            "h": 1371,
            "result": 1,
            "w": 1675,
            "weight": 0.756103515625
        },
        "2019-03-26-14-42-19-168_POS1_I1_1371_1803.Png": {
            "h": 1371,
            "result": 1,
            "w": 1803,
            "weight": 0.16766357421875
        },
        "2019-03-26-14-42-19-168_POS1_I1_1371_1931.Png": {
            "h": 1371,
            "result": 1,
            "w": 1931,
            "weight": 0.149658203125
        },
        "2019-03-26-14-42-19-168_POS1_I1_1371_2059.Png": {
            "h": 1371,
            "result": 1,
            "w": 2059,
            "weight": 0.35430908203125
        },
        "2019-03-26-14-42-19-168_POS1_I1_1499_1035.Png": {
            "h": 1499,
            "result": 1,
            "w": 1035,
            "weight": 0.471435546875
        },
        "2019-03-26-14-42-19-168_POS1_I1_1499_1163.Png": {
            "h": 1499,
            "result": 1,
            "w": 1163,
            "weight": 0.959228515625
        },
        "2019-03-26-14-42-19-168_POS1_I1_1499_1291.Png": {
            "h": 1499,
            "result": 1,
            "w": 1291,
            "weight": 0.982421875
        },
        "2019-03-26-14-42-19-168_POS1_I1_1499_1419.Png": {
            "h": 1499,
            "result": 1,
            "w": 1419,
            "weight": 0.97265625
        },
        "2019-03-26-14-42-19-168_POS1_I1_1499_1547.Png": {
            "h": 1499,
            "result": 1,
            "w": 1547,
            "weight": 0.87109375
        },
        "2019-03-26-14-42-19-168_POS1_I1_1499_1675.Png": {
            "h": 1499,
            "result": 1,
            "w": 1675,
            "weight": 0.697998046875
        },
        "2019-03-26-14-42-19-168_POS1_I1_1627_1035.Png": {
            "h": 1627,
            "result": 1,
            "w": 1035,
            "weight": 0.27899169921875
        },
        "2019-03-26-14-42-19-168_POS1_I1_1627_1163.Png": {
            "h": 1627,
            "result": 1,
            "w": 1163,
            "weight": 0.30517578125
        },
        "2019-03-26-14-42-19-168_POS1_I1_1627_1291.Png": {
            "h": 1627,
            "result": 1,
            "w": 1291,
            "weight": 0.41455078125
        },
        "2019-03-26-14-42-19-168_POS1_I1_1627_1419.Png": {
            "h": 1627,
            "result": 1,
            "w": 1419,
            "weight": 0.88824462890625
        },
        "2019-03-26-14-42-19-168_POS1_I1_1627_1547.Png": {
            "h": 1627,
            "result": 1,
            "w": 1547,
            "weight": 0.87109375
        },
        "2019-03-26-14-42-19-168_POS1_I1_1627_1675.Png": {
            "h": 1627,
            "result": 1,
            "w": 1675,
            "weight": 0.75494384765625
        },
        "2019-03-26-14-42-19-168_POS1_I1_1627_1803.Png": {
            "h": 1627,
            "result": 1,
            "w": 1803,
            "weight": 0.22210693359375
        },
        "2019-03-26-14-42-19-168_POS1_I1_1755_1419.Png": {
            "h": 1755,
            "result": 1,
            "w": 1419,
            "weight": 0.17523193359375
        },
        "2019-03-26-14-42-19-168_POS1_I1_1755_1547.Png": {
            "h": 1755,
            "result": 1,
            "w": 1547,
            "weight": 0.2451171875
        },
        "2019-03-26-14-42-19-168_POS1_I1_1755_1675.Png": {
            "h": 1755,
            "result": 1,
            "w": 1675,
            "weight": 0.142333984375
        },
        "2019-03-26-14-42-19-168_POS1_I1_1755_1803.Png": {
            "h": 1755,
            "result": 1,
            "w": 1803,
            "weight": 0.18170166015625
        },
        "2019-03-26-14-42-19-168_POS1_I1_219_1291.Png": {
            "h": 219,
            "result": 1,
            "w": 1291,
            "weight": 0.1025390625
        },
        "2019-03-26-14-42-19-168_POS1_I1_219_1675.Png": {
            "h": 219,
            "result": 1,
            "w": 1675,
            "weight": 0.395263671875
        },
        "2019-03-26-14-42-19-168_POS1_I1_219_1803.Png": {
            "h": 219,
            "result": 1,
            "w": 1803,
            "weight": 0.392578125
        },
        "2019-03-26-14-42-19-168_POS1_I1_219_1931.Png": {
            "h": 219,
            "result": 1,
            "w": 1931,
            "weight": 0.30145263671875
        },
        "2019-03-26-14-42-19-168_POS1_I1_347_1035.Png": {
            "h": 347,
            "result": 1,
            "w": 1035,
            "weight": 0.14703369140625
        },
        "2019-03-26-14-42-19-168_POS1_I1_347_1163.Png": {
            "h": 347,
            "result": 1,
            "w": 1163,
            "weight": 0.87353515625
        },
        "2019-03-26-14-42-19-168_POS1_I1_347_1291.Png": {
            "h": 347,
            "result": 1,
            "w": 1291,
            "weight": 0.87353515625
        },
        "2019-03-26-14-42-19-168_POS1_I1_347_1419.Png": {
            "h": 347,
            "result": 1,
            "w": 1419,
            "weight": 0.16400146484375
        },
        "2019-03-26-14-42-19-168_POS1_I1_347_1547.Png": {
            "h": 347,
            "result": 1,
            "w": 1547,
            "weight": 0.28515625
        },
        "2019-03-26-14-42-19-168_POS1_I1_347_1675.Png": {
            "h": 347,
            "result": 1,
            "w": 1675,
            "weight": 0.990478515625
        },
        "2019-03-26-14-42-19-168_POS1_I1_347_1803.Png": {
            "h": 347,
            "result": 1,
            "w": 1803,
            "weight": 0.83935546875
        },
        "2019-03-26-14-42-19-168_POS1_I1_347_1931.Png": {
            "h": 347,
            "result": 1,
            "w": 1931,
            "weight": 0.125
        },
        "2019-03-26-14-42-19-168_POS1_I1_475_1163.Png": {
            "h": 475,
            "result": 1,
            "w": 1163,
            "weight": 0.94927978515625
        },
        "2019-03-26-14-42-19-168_POS1_I1_475_1291.Png": {
            "h": 475,
            "result": 1,
            "w": 1291,
            "weight": 1.0
        },
        "2019-03-26-14-42-19-168_POS1_I1_475_1419.Png": {
            "h": 475,
            "result": 1,
            "w": 1419,
            "weight": 0.82720947265625
        },
        "2019-03-26-14-42-19-168_POS1_I1_475_1547.Png": {
            "h": 475,
            "result": 1,
            "w": 1547,
            "weight": 0.55096435546875
        },
        "2019-03-26-14-42-19-168_POS1_I1_475_1675.Png": {
            "h": 475,
            "result": 1,
            "w": 1675,
            "weight": 1.0
        },
        "2019-03-26-14-42-19-168_POS1_I1_475_1803.Png": {
            "h": 475,
            "result": 1,
            "w": 1803,
            "weight": 0.9755859375
        },
        "2019-03-26-14-42-19-168_POS1_I1_475_1931.Png": {
            "h": 475,
            "result": 1,
            "w": 1931,
            "weight": 0.36968994140625
        },
        "2019-03-26-14-42-19-168_POS1_I1_475_2059.Png": {
            "h": 475,
            "result": 1,
            "w": 2059,
            "weight": 0.18792724609375
        },
        "2019-03-26-14-42-19-168_POS1_I1_603_1163.Png": {
            "h": 603,
            "result": 1,
            "w": 1163,
            "weight": 0.6171875
        },
        "2019-03-26-14-42-19-168_POS1_I1_603_1291.Png": {
            "h": 603,
            "result": 1,
            "w": 1291,
            "weight": 1.0
        },
        "2019-03-26-14-42-19-168_POS1_I1_603_1419.Png": {
            "h": 603,
            "result": 1,
            "w": 1419,
            "weight": 0.747314453125
        },
        "2019-03-26-14-42-19-168_POS1_I1_603_1547.Png": {
            "h": 603,
            "result": 1,
            "w": 1547,
            "weight": 0.80322265625
        },
        "2019-03-26-14-42-19-168_POS1_I1_603_1675.Png": {
            "h": 603,
            "result": 1,
            "w": 1675,
            "weight": 1.0
        },
        "2019-03-26-14-42-19-168_POS1_I1_603_1803.Png": {
            "h": 603,
            "result": 1,
            "w": 1803,
            "weight": 0.93109130859375
        },
        "2019-03-26-14-42-19-168_POS1_I1_603_1931.Png": {
            "h": 603,
            "result": 1,
            "w": 1931,
            "weight": 0.71319580078125
        },
        "2019-03-26-14-42-19-168_POS1_I1_603_2059.Png": {
            "h": 603,
            "result": 1,
            "w": 2059,
            "weight": 0.66143798828125
        },
        "2019-03-26-14-42-19-168_POS1_I1_603_2187.Png": {
            "h": 603,
            "result": 1,
            "w": 2187,
            "weight": 0.86444091796875
        },
        "2019-03-26-14-42-19-168_POS1_I1_603_2315.Png": {
            "h": 603,
            "result": 1,
            "w": 2315,
            "weight": 0.418212890625
        },
        "2019-03-26-14-42-19-168_POS1_I1_731_1163.Png": {
            "h": 731,
            "result": 1,
            "w": 1163,
            "weight": 0.33905029296875
        },
        "2019-03-26-14-42-19-168_POS1_I1_731_1291.Png": {
            "h": 731,
            "result": 1,
            "w": 1291,
            "weight": 0.98663330078125
        },
        "2019-03-26-14-42-19-168_POS1_I1_731_1419.Png": {
            "h": 731,
            "result": 1,
            "w": 1419,
            "weight": 1.0
        },
        "2019-03-26-14-42-19-168_POS1_I1_731_1547.Png": {
            "h": 731,
            "result": 1,
            "w": 1547,
            "weight": 1.0
        },
        "2019-03-26-14-42-19-168_POS1_I1_731_1675.Png": {
            "h": 731,
            "result": 1,
            "w": 1675,
            "weight": 1.0
        },
        "2019-03-26-14-42-19-168_POS1_I1_731_1803.Png": {
            "h": 731,
            "result": 1,
            "w": 1803,
            "weight": 0.805908203125
        },
        "2019-03-26-14-42-19-168_POS1_I1_731_1931.Png": {
            "h": 731,
            "result": 1,
            "w": 1931,
            "weight": 0.762451171875
        },
        "2019-03-26-14-42-19-168_POS1_I1_731_2059.Png": {
            "h": 731,
            "result": 1,
            "w": 2059,
            "weight": 0.509033203125
        },
        "2019-03-26-14-42-19-168_POS1_I1_731_2187.Png": {
            "h": 731,
            "result": 1,
            "w": 2187,
            "weight": 0.97021484375
        },
        "2019-03-26-14-42-19-168_POS1_I1_731_2315.Png": {
            "h": 731,
            "result": 1,
            "w": 2315,
            "weight": 0.404541015625
        },
        "2019-03-26-14-42-19-168_POS1_I1_859_1291.Png": {
            "h": 859,
            "result": 1,
            "w": 1291,
            "weight": 0.99749755859375
        },
        "2019-03-26-14-42-19-168_POS1_I1_859_1419.Png": {
            "h": 859,
            "result": 1,
            "w": 1419,
            "weight": 1.0
        },
        "2019-03-26-14-42-19-168_POS1_I1_859_1547.Png": {
            "h": 859,
            "result": 1,
            "w": 1547,
            "weight": 1.0
        },
        "2019-03-26-14-42-19-168_POS1_I1_859_1675.Png": {
            "h": 859,
            "result": 1,
            "w": 1675,
            "weight": 1.0
        },
        "2019-03-26-14-42-19-168_POS1_I1_859_1803.Png": {
            "h": 859,
            "result": 1,
            "w": 1803,
            "weight": 0.91998291015625
        },
        "2019-03-26-14-42-19-168_POS1_I1_859_1931.Png": {
            "h": 859,
            "result": 1,
            "w": 1931,
            "weight": 0.97332763671875
        },
        "2019-03-26-14-42-19-168_POS1_I1_859_2059.Png": {
            "h": 859,
            "result": 1,
            "w": 2059,
            "weight": 0.19964599609375
        },
        "2019-03-26-14-42-19-168_POS1_I1_859_2187.Png": {
            "h": 859,
            "result": 1,
            "w": 2187,
            "weight": 0.85260009765625
        },
        "2019-03-26-14-42-19-168_POS1_I1_859_2315.Png": {
            "h": 859,
            "result": 1,
            "w": 2315,
            "weight": 0.188232421875
        },
        "2019-03-26-14-42-19-168_POS1_I1_987_1163.Png": {
            "h": 987,
            "result": 1,
            "w": 1163,
            "weight": 0.406494140625
        },
        "2019-03-26-14-42-19-168_POS1_I1_987_1291.Png": {
            "h": 987,
            "result": 1,
            "w": 1291,
            "weight": 1.0
        },
        "2019-03-26-14-42-19-168_POS1_I1_987_1419.Png": {
            "h": 987,
            "result": 1,
            "w": 1419,
            "weight": 1.0
        },
        "2019-03-26-14-42-19-168_POS1_I1_987_1547.Png": {
            "h": 987,
            "result": 1,
            "w": 1547,
            "weight": 1.0
        },
        "2019-03-26-14-42-19-168_POS1_I1_987_1675.Png": {
            "h": 987,
            "result": 1,
            "w": 1675,
            "weight": 1.0
        },
        "2019-03-26-14-42-19-168_POS1_I1_987_1803.Png": {
            "h": 987,
            "result": 1,
            "w": 1803,
            "weight": 0.888427734375
        },
        "2019-03-26-14-42-19-168_POS1_I1_987_1931.Png": {
            "h": 987,
            "result": 1,
            "w": 1931,
            "weight": 1.0
        },
        "2019-03-26-14-42-19-168_POS1_I1_987_2059.Png": {
            "h": 987,
            "result": 1,
            "w": 2059,
            "weight": 0.402099609375
        }
    },
    "2019-03-31-05-39-25-974_POS0_I2.Png": {
        "2019-03-31-05-39-25-974_POS0_I2_1107_1001.Png": {
            "h": 1107,
            "result": 1,
            "w": 1001,
            "weight": 0.70062255859375
        },
        "2019-03-31-05-39-25-974_POS0_I2_1107_1129.Png": {
            "h": 1107,
            "result": 1,
            "w": 1129,
            "weight": 1.0
        },
        "2019-03-31-05-39-25-974_POS0_I2_1107_1257.Png": {
            "h": 1107,
            "result": 1,
            "w": 1257,
            "weight": 0.950927734375
        },
        "2019-03-31-05-39-25-974_POS0_I2_1107_1385.Png": {
            "h": 1107,
            "result": 1,
            "w": 1385,
            "weight": 0.965576171875
        },
        "2019-03-31-05-39-25-974_POS0_I2_1107_1513.Png": {
            "h": 1107,
            "result": 1,
            "w": 1513,
            "weight": 0.480224609375
        },
        "2019-03-31-05-39-25-974_POS0_I2_1107_617.Png": {
            "h": 1107,
            "result": 1,
            "w": 617,
            "weight": 0.88385009765625
        },
        "2019-03-31-05-39-25-974_POS0_I2_1107_745.Png": {
            "h": 1107,
            "result": 1,
            "w": 745,
            "weight": 0.59210205078125
        },
        "2019-03-31-05-39-25-974_POS0_I2_1107_873.Png": {
            "h": 1107,
            "result": 1,
            "w": 873,
            "weight": 0.180419921875
        },
        "2019-03-31-05-39-25-974_POS0_I2_1235_1001.Png": {
            "h": 1235,
            "result": 1,
            "w": 1001,
            "weight": 0.312255859375
        },
        "2019-03-31-05-39-25-974_POS0_I2_1235_1129.Png": {
            "h": 1235,
            "result": 1,
            "w": 1129,
            "weight": 1.0
        },
        "2019-03-31-05-39-25-974_POS0_I2_1235_1257.Png": {
            "h": 1235,
            "result": 1,
            "w": 1257,
            "weight": 1.0
        },
        "2019-03-31-05-39-25-974_POS0_I2_1235_1385.Png": {
            "h": 1235,
            "result": 1,
            "w": 1385,
            "weight": 0.84771728515625
        },
        "2019-03-31-05-39-25-974_POS0_I2_1235_1513.Png": {
            "h": 1235,
            "result": 1,
            "w": 1513,
            "weight": 0.10882568359375
        },
        "2019-03-31-05-39-25-974_POS0_I2_1235_489.Png": {
            "h": 1235,
            "result": 1,
            "w": 489,
            "weight": 0.171142578125
        },
        "2019-03-31-05-39-25-974_POS0_I2_1235_617.Png": {
            "h": 1235,
            "result": 1,
            "w": 617,
            "weight": 0.97802734375
        },
        "2019-03-31-05-39-25-974_POS0_I2_1235_745.Png": {
            "h": 1235,
            "result": 1,
            "w": 745,
            "weight": 0.4775390625
        },
        "2019-03-31-05-39-25-974_POS0_I2_1363_1001.Png": {
            "h": 1363,
            "result": 1,
            "w": 1001,
            "weight": 0.82891845703125
        },
        "2019-03-31-05-39-25-974_POS0_I2_1363_1129.Png": {
            "h": 1363,
            "result": 1,
            "w": 1129,
            "weight": 1.0
        },
        "2019-03-31-05-39-25-974_POS0_I2_1363_1257.Png": {
            "h": 1363,
            "result": 1,
            "w": 1257,
            "weight": 0.98199462890625
        },
        "2019-03-31-05-39-25-974_POS0_I2_1363_1385.Png": {
            "h": 1363,
            "result": 1,
            "w": 1385,
            "weight": 0.34539794921875
        },
        "2019-03-31-05-39-25-974_POS0_I2_1363_489.Png": {
            "h": 1363,
            "result": 1,
            "w": 489,
            "weight": 0.279541015625
        },
        "2019-03-31-05-39-25-974_POS0_I2_1363_617.Png": {
            "h": 1363,
            "result": 1,
            "w": 617,
            "weight": 0.868408203125
        },
        "2019-03-31-05-39-25-974_POS0_I2_1363_745.Png": {
            "h": 1363,
            "result": 1,
            "w": 745,
            "weight": 0.96575927734375
        },
        "2019-03-31-05-39-25-974_POS0_I2_1363_873.Png": {
            "h": 1363,
            "result": 1,
            "w": 873,
            "weight": 0.6162109375
        },
        "2019-03-31-05-39-25-974_POS0_I2_1491_1001.Png": {
            "h": 1491,
            "result": 1,
            "w": 1001,
            "weight": 0.92657470703125
        },
        "2019-03-31-05-39-25-974_POS0_I2_1491_1129.Png": {
            "h": 1491,
            "result": 1,
            "w": 1129,
            "weight": 0.71331787109375
        },
        "2019-03-31-05-39-25-974_POS0_I2_1491_1257.Png": {
            "h": 1491,
            "result": 1,
            "w": 1257,
            "weight": 0.82080078125
        },
        "2019-03-31-05-39-25-974_POS0_I2_1491_1385.Png": {
            "h": 1491,
            "result": 1,
            "w": 1385,
            "weight": 0.154052734375
        },
        "2019-03-31-05-39-25-974_POS0_I2_1491_489.Png": {
            "h": 1491,
            "result": 1,
            "w": 489,
            "weight": 0.23388671875
        },
        "2019-03-31-05-39-25-974_POS0_I2_1491_617.Png": {
            "h": 1491,
            "result": 1,
            "w": 617,
            "weight": 0.986328125
        },
        "2019-03-31-05-39-25-974_POS0_I2_1491_745.Png": {
            "h": 1491,
            "result": 1,
            "w": 745,
            "weight": 0.8505859375
        },
        "2019-03-31-05-39-25-974_POS0_I2_1491_873.Png": {
            "h": 1491,
            "result": 1,
            "w": 873,
            "weight": 1.0
        },
        "2019-03-31-05-39-25-974_POS0_I2_1619_1001.Png": {
            "h": 1619,
            "result": 0,
            "w": 1001,
            "weight": 0.96575927734375
        },
        "2019-03-31-05-39-25-974_POS0_I2_1619_1129.Png": {
            "h": 1619,
            "result": 1,
            "w": 1129,
            "weight": 0.80328369140625
        },
        "2019-03-31-05-39-25-974_POS0_I2_1619_1257.Png": {
            "h": 1619,
            "result": 1,
            "w": 1257,
            "weight": 0.751953125
        },
        "2019-03-31-05-39-25-974_POS0_I2_1619_489.Png": {
            "h": 1619,
            "result": 1,
            "w": 489,
            "weight": 0.697265625
        },
        "2019-03-31-05-39-25-974_POS0_I2_1619_617.Png": {
            "h": 1619,
            "result": 1,
            "w": 617,
            "weight": 0.987060546875
        },
        "2019-03-31-05-39-25-974_POS0_I2_1619_745.Png": {
            "h": 1619,
            "result": 0,
            "w": 745,
            "weight": 0.923828125
        },
        "2019-03-31-05-39-25-974_POS0_I2_1619_873.Png": {
            "h": 1619,
            "result": 0,
            "w": 873,
            "weight": 0.936767578125
        },
        "2019-03-31-05-39-25-974_POS0_I2_1747_1001.Png": {
            "h": 1747,
            "result": 0,
            "w": 1001,
            "weight": 0.855712890625
        },
        "2019-03-31-05-39-25-974_POS0_I2_1747_1129.Png": {
            "h": 1747,
            "result": 0,
            "w": 1129,
            "weight": 0.72393798828125
        },
        "2019-03-31-05-39-25-974_POS0_I2_1747_1257.Png": {
            "h": 1747,
            "result": 1,
            "w": 1257,
            "weight": 0.38690185546875
        },
        "2019-03-31-05-39-25-974_POS0_I2_1747_489.Png": {
            "h": 1747,
            "result": 1,
            "w": 489,
            "weight": 0.28765869140625
        },
        "2019-03-31-05-39-25-974_POS0_I2_1747_617.Png": {
            "h": 1747,
            "result": 1,
            "w": 617,
            "weight": 0.1875
        },
        "2019-03-31-05-39-25-974_POS0_I2_1747_745.Png": {
            "h": 1747,
            "result": 0,
            "w": 745,
            "weight": 0.7744140625
        },
        "2019-03-31-05-39-25-974_POS0_I2_1747_873.Png": {
            "h": 1747,
            "result": 0,
            "w": 873,
            "weight": 0.97576904296875
        },
        "2019-03-31-05-39-25-974_POS0_I2_1875_1001.Png": {
            "h": 1875,
            "result": 0,
            "w": 1001,
            "weight": 0.14013671875
        },
        "2019-03-31-05-39-25-974_POS0_I2_1875_1129.Png": {
            "h": 1875,
            "result": 0,
            "w": 1129,
            "weight": 0.17083740234375
        },
        "2019-03-31-05-39-25-974_POS0_I2_1875_873.Png": {
            "h": 1875,
            "result": 0,
            "w": 873,
            "weight": 0.15362548828125
        },
        "2019-03-31-05-39-25-974_POS0_I2_339_1001.Png": {
            "h": 339,
            "result": 1,
            "w": 1001,
            "weight": 0.206298828125
        },
        "2019-03-31-05-39-25-974_POS0_I2_339_1129.Png": {
            "h": 339,
            "result": 1,
            "w": 1129,
            "weight": 0.37506103515625
        },
        "2019-03-31-05-39-25-974_POS0_I2_339_617.Png": {
            "h": 339,
            "result": 1,
            "w": 617,
            "weight": 0.14080810546875
        },
        "2019-03-31-05-39-25-974_POS0_I2_339_873.Png": {
            "h": 339,
            "result": 1,
            "w": 873,
            "weight": 0.3515625
        },
        "2019-03-31-05-39-25-974_POS0_I2_467_1001.Png": {
            "h": 467,
            "result": 1,
            "w": 1001,
            "weight": 1.0
        },
        "2019-03-31-05-39-25-974_POS0_I2_467_1129.Png": {
            "h": 467,
            "result": 1,
            "w": 1129,
            "weight": 0.511962890625
        },
        "2019-03-31-05-39-25-974_POS0_I2_467_489.Png": {
            "h": 467,
            "result": 1,
            "w": 489,
            "weight": 0.47723388671875
        },
        "2019-03-31-05-39-25-974_POS0_I2_467_617.Png": {
            "h": 467,
            "result": 1,
            "w": 617,
            "weight": 0.95440673828125
        },
        "2019-03-31-05-39-25-974_POS0_I2_467_745.Png": {
            "h": 467,
            "result": 1,
            "w": 745,
            "weight": 0.614501953125
        },
        "2019-03-31-05-39-25-974_POS0_I2_467_873.Png": {
            "h": 467,
            "result": 1,
            "w": 873,
            "weight": 0.960205078125
        },
        "2019-03-31-05-39-25-974_POS0_I2_595_1001.Png": {
            "h": 595,
            "result": 1,
            "w": 1001,
            "weight": 1.0
        },
        "2019-03-31-05-39-25-974_POS0_I2_595_1129.Png": {
            "h": 595,
            "result": 1,
            "w": 1129,
            "weight": 0.92645263671875
        },
        "2019-03-31-05-39-25-974_POS0_I2_595_1257.Png": {
            "h": 595,
            "result": 1,
            "w": 1257,
            "weight": 0.569580078125
        },
        "2019-03-31-05-39-25-974_POS0_I2_595_1385.Png": {
            "h": 595,
            "result": 1,
            "w": 1385,
            "weight": 0.15478515625
        },
        "2019-03-31-05-39-25-974_POS0_I2_595_489.Png": {
            "h": 595,
            "result": 1,
            "w": 489,
            "weight": 0.275634765625
        },
        "2019-03-31-05-39-25-974_POS0_I2_595_617.Png": {
            "h": 595,
            "result": 1,
            "w": 617,
            "weight": 0.995361328125
        },
        "2019-03-31-05-39-25-974_POS0_I2_595_745.Png": {
            "h": 595,
            "result": 1,
            "w": 745,
            "weight": 1.0
        },
        "2019-03-31-05-39-25-974_POS0_I2_595_873.Png": {
            "h": 595,
            "result": 1,
            "w": 873,
            "weight": 1.0
        },
        "2019-03-31-05-39-25-974_POS0_I2_723_1001.Png": {
            "h": 723,
            "result": 1,
            "w": 1001,
            "weight": 1.0
        },
        "2019-03-31-05-39-25-974_POS0_I2_723_1129.Png": {
            "h": 723,
            "result": 1,
            "w": 1129,
            "weight": 1.0
        },
        "2019-03-31-05-39-25-974_POS0_I2_723_1257.Png": {
            "h": 723,
            "result": 1,
            "w": 1257,
            "weight": 1.0
        },
        "2019-03-31-05-39-25-974_POS0_I2_723_1385.Png": {
            "h": 723,
            "result": 1,
            "w": 1385,
            "weight": 0.83056640625
        },
        "2019-03-31-05-39-25-974_POS0_I2_723_1513.Png": {
            "h": 723,
            "result": 1,
            "w": 1513,
            "weight": 0.71923828125
        },
        "2019-03-31-05-39-25-974_POS0_I2_723_617.Png": {
            "h": 723,
            "result": 1,
            "w": 617,
            "weight": 0.91796875
        },
        "2019-03-31-05-39-25-974_POS0_I2_723_745.Png": {
            "h": 723,
            "result": 1,
            "w": 745,
            "weight": 0.977294921875
        },
        "2019-03-31-05-39-25-974_POS0_I2_723_873.Png": {
            "h": 723,
            "result": 1,
            "w": 873,
            "weight": 0.922119140625
        },
        "2019-03-31-05-39-25-974_POS0_I2_851_1001.Png": {
            "h": 851,
            "result": 1,
            "w": 1001,
            "weight": 1.0
        },
        "2019-03-31-05-39-25-974_POS0_I2_851_1129.Png": {
            "h": 851,
            "result": 1,
            "w": 1129,
            "weight": 1.0
        },
        "2019-03-31-05-39-25-974_POS0_I2_851_1257.Png": {
            "h": 851,
            "result": 1,
            "w": 1257,
            "weight": 1.0
        },
        "2019-03-31-05-39-25-974_POS0_I2_851_1385.Png": {
            "h": 851,
            "result": 1,
            "w": 1385,
            "weight": 1.0
        },
        "2019-03-31-05-39-25-974_POS0_I2_851_1513.Png": {
            "h": 851,
            "result": 1,
            "w": 1513,
            "weight": 0.854736328125
        },
        "2019-03-31-05-39-25-974_POS0_I2_851_617.Png": {
            "h": 851,
            "result": 1,
            "w": 617,
            "weight": 0.82781982421875
        },
        "2019-03-31-05-39-25-974_POS0_I2_851_745.Png": {
            "h": 851,
            "result": 1,
            "w": 745,
            "weight": 1.0
        },
        "2019-03-31-05-39-25-974_POS0_I2_851_873.Png": {
            "h": 851,
            "result": 1,
            "w": 873,
            "weight": 1.0
        },
        "2019-03-31-05-39-25-974_POS0_I2_979_1001.Png": {
            "h": 979,
            "result": 1,
            "w": 1001,
            "weight": 1.0
        },
        "2019-03-31-05-39-25-974_POS0_I2_979_1129.Png": {
            "h": 979,
            "result": 1,
            "w": 1129,
            "weight": 1.0
        },
        "2019-03-31-05-39-25-974_POS0_I2_979_1257.Png": {
            "h": 979,
            "result": 1,
            "w": 1257,
            "weight": 1.0
        },
        "2019-03-31-05-39-25-974_POS0_I2_979_1385.Png": {
            "h": 979,
            "result": 1,
            "w": 1385,
            "weight": 0.97900390625
        },
        "2019-03-31-05-39-25-974_POS0_I2_979_1513.Png": {
            "h": 979,
            "result": 1,
            "w": 1513,
            "weight": 0.814453125
        },
        "2019-03-31-05-39-25-974_POS0_I2_979_617.Png": {
            "h": 979,
            "result": 1,
            "w": 617,
            "weight": 0.72998046875
        },
        "2019-03-31-05-39-25-974_POS0_I2_979_745.Png": {
            "h": 979,
            "result": 1,
            "w": 745,
            "weight": 1.0
        },
        "2019-03-31-05-39-25-974_POS0_I2_979_873.Png": {
            "h": 979,
            "result": 1,
            "w": 873,
            "weight": 1.0
        }
    },
    "2019-04-03-05-49-14-462_POS1_I2.Png": {
        "2019-04-03-05-49-14-462_POS1_I2_1089_1361.Png": {
            "h": 1089,
            "result": 1,
            "w": 1361,
            "weight": 0.304443359375
        },
        "2019-04-03-05-49-14-462_POS1_I2_1089_1489.Png": {
            "h": 1089,
            "result": 1,
            "w": 1489,
            "weight": 0.9814453125
        },
        "2019-04-03-05-49-14-462_POS1_I2_1089_1617.Png": {
            "h": 1089,
            "result": 1,
            "w": 1617,
            "weight": 1.0
        },
        "2019-04-03-05-49-14-462_POS1_I2_1089_1745.Png": {
            "h": 1089,
            "result": 1,
            "w": 1745,
            "weight": 0.509521484375
        },
        "2019-04-03-05-49-14-462_POS1_I2_1089_2129.Png": {
            "h": 1089,
            "result": 1,
            "w": 2129,
            "weight": 0.97705078125
        },
        "2019-04-03-05-49-14-462_POS1_I2_1089_2257.Png": {
            "h": 1089,
            "result": 1,
            "w": 2257,
            "weight": 1.0
        },
        "2019-04-03-05-49-14-462_POS1_I2_1089_2385.Png": {
            "h": 1089,
            "result": 1,
            "w": 2385,
            "weight": 0.99578857421875
        },
        "2019-04-03-05-49-14-462_POS1_I2_1089_2513.Png": {
            "h": 1089,
            "result": 1,
            "w": 2513,
            "weight": 0.26080322265625
        },
        "2019-04-03-05-49-14-462_POS1_I2_1217_1361.Png": {
            "h": 1217,
            "result": 1,
            "w": 1361,
            "weight": 0.6435546875
        },
        "2019-04-03-05-49-14-462_POS1_I2_1217_1489.Png": {
            "h": 1217,
            "result": 1,
            "w": 1489,
            "weight": 0.990966796875
        },
        "2019-04-03-05-49-14-462_POS1_I2_1217_1617.Png": {
            "h": 1217,
            "result": 0,
            "w": 1617,
            "weight": 0.99951171875
        },
        "2019-04-03-05-49-14-462_POS1_I2_1217_1745.Png": {
            "h": 1217,
            "result": 1,
            "w": 1745,
            "weight": 0.90802001953125
        },
        "2019-04-03-05-49-14-462_POS1_I2_1217_1873.Png": {
            "h": 1217,
            "result": 1,
            "w": 1873,
            "weight": 0.503662109375
        },
        "2019-04-03-05-49-14-462_POS1_I2_1217_2001.Png": {
            "h": 1217,
            "result": 1,
            "w": 2001,
            "weight": 0.66497802734375
        },
        "2019-04-03-05-49-14-462_POS1_I2_1217_2129.Png": {
            "h": 1217,
            "result": 1,
            "w": 2129,
            "weight": 1.0
        },
        "2019-04-03-05-49-14-462_POS1_I2_1217_2257.Png": {
            "h": 1217,
            "result": 1,
            "w": 2257,
            "weight": 1.0
        },
        "2019-04-03-05-49-14-462_POS1_I2_1217_2385.Png": {
            "h": 1217,
            "result": 1,
            "w": 2385,
            "weight": 0.727783203125
        },
        "2019-04-03-05-49-14-462_POS1_I2_1345_1361.Png": {
            "h": 1345,
            "result": 1,
            "w": 1361,
            "weight": 0.7724609375
        },
        "2019-04-03-05-49-14-462_POS1_I2_1345_1489.Png": {
            "h": 1345,
            "result": 1,
            "w": 1489,
            "weight": 1.0
        },
        "2019-04-03-05-49-14-462_POS1_I2_1345_1617.Png": {
            "h": 1345,
            "result": 1,
            "w": 1617,
            "weight": 0.99658203125
        },
        "2019-04-03-05-49-14-462_POS1_I2_1345_1745.Png": {
            "h": 1345,
            "result": 1,
            "w": 1745,
            "weight": 0.934326171875
        },
        "2019-04-03-05-49-14-462_POS1_I2_1345_1873.Png": {
            "h": 1345,
            "result": 1,
            "w": 1873,
            "weight": 0.910400390625
        },
        "2019-04-03-05-49-14-462_POS1_I2_1345_2001.Png": {
            "h": 1345,
            "result": 1,
            "w": 2001,
            "weight": 0.900146484375
        },
        "2019-04-03-05-49-14-462_POS1_I2_1345_2129.Png": {
            "h": 1345,
            "result": 1,
            "w": 2129,
            "weight": 1.0
        },
        "2019-04-03-05-49-14-462_POS1_I2_1345_2257.Png": {
            "h": 1345,
            "result": 1,
            "w": 2257,
            "weight": 0.85736083984375
        },
        "2019-04-03-05-49-14-462_POS1_I2_1345_2385.Png": {
            "h": 1345,
            "result": 1,
            "w": 2385,
            "weight": 0.15460205078125
        },
        "2019-04-03-05-49-14-462_POS1_I2_1473_1361.Png": {
            "h": 1473,
            "result": 1,
            "w": 1361,
            "weight": 0.83099365234375
        },
        "2019-04-03-05-49-14-462_POS1_I2_1473_1489.Png": {
            "h": 1473,
            "result": 1,
            "w": 1489,
            "weight": 1.0
        },
        "2019-04-03-05-49-14-462_POS1_I2_1473_1617.Png": {
            "h": 1473,
            "result": 1,
            "w": 1617,
            "weight": 0.85009765625
        },
        "2019-04-03-05-49-14-462_POS1_I2_1473_1745.Png": {
            "h": 1473,
            "result": 1,
            "w": 1745,
            "weight": 0.9189453125
        },
        "2019-04-03-05-49-14-462_POS1_I2_1473_1873.Png": {
            "h": 1473,
            "result": 1,
            "w": 1873,
            "weight": 1.0
        },
        "2019-04-03-05-49-14-462_POS1_I2_1473_2001.Png": {
            "h": 1473,
            "result": 1,
            "w": 2001,
            "weight": 1.0
        },
        "2019-04-03-05-49-14-462_POS1_I2_1473_2129.Png": {
            "h": 1473,
            "result": 1,
            "w": 2129,
            "weight": 0.99365234375
        },
        "2019-04-03-05-49-14-462_POS1_I2_1473_2257.Png": {
            "h": 1473,
            "result": 1,
            "w": 2257,
            "weight": 0.258056640625
        },
        "2019-04-03-05-49-14-462_POS1_I2_1601_1233.Png": {
            "h": 1601,
            "result": 1,
            "w": 1233,
            "weight": 0.429931640625
        },
        "2019-04-03-05-49-14-462_POS1_I2_1601_1361.Png": {
            "h": 1601,
            "result": 1,
            "w": 1361,
            "weight": 1.0
        },
        "2019-04-03-05-49-14-462_POS1_I2_1601_1489.Png": {
            "h": 1601,
            "result": 1,
            "w": 1489,
            "weight": 1.0
        },
        "2019-04-03-05-49-14-462_POS1_I2_1601_1617.Png": {
            "h": 1601,
            "result": 1,
            "w": 1617,
            "weight": 0.92333984375
        },
        "2019-04-03-05-49-14-462_POS1_I2_1601_1745.Png": {
            "h": 1601,
            "result": 1,
            "w": 1745,
            "weight": 0.9912109375
        },
        "2019-04-03-05-49-14-462_POS1_I2_1601_1873.Png": {
            "h": 1601,
            "result": 1,
            "w": 1873,
            "weight": 0.59912109375
        },
        "2019-04-03-05-49-14-462_POS1_I2_1601_2001.Png": {
            "h": 1601,
            "result": 1,
            "w": 2001,
            "weight": 1.0
        },
        "2019-04-03-05-49-14-462_POS1_I2_1601_2129.Png": {
            "h": 1601,
            "result": 1,
            "w": 2129,
            "weight": 0.81439208984375
        },
        "2019-04-03-05-49-14-462_POS1_I2_1729_1233.Png": {
            "h": 1729,
            "result": 1,
            "w": 1233,
            "weight": 0.16790771484375
        },
        "2019-04-03-05-49-14-462_POS1_I2_1729_1361.Png": {
            "h": 1729,
            "result": 1,
            "w": 1361,
            "weight": 0.2958984375
        },
        "2019-04-03-05-49-14-462_POS1_I2_1729_1489.Png": {
            "h": 1729,
            "result": 1,
            "w": 1489,
            "weight": 0.73736572265625
        },
        "2019-04-03-05-49-14-462_POS1_I2_1729_1617.Png": {
            "h": 1729,
            "result": 1,
            "w": 1617,
            "weight": 1.0
        },
        "2019-04-03-05-49-14-462_POS1_I2_1729_1745.Png": {
            "h": 1729,
            "result": 1,
            "w": 1745,
            "weight": 0.989501953125
        },
        "2019-04-03-05-49-14-462_POS1_I2_1729_1873.Png": {
            "h": 1729,
            "result": 1,
            "w": 1873,
            "weight": 0.92138671875
        },
        "2019-04-03-05-49-14-462_POS1_I2_1729_2001.Png": {
            "h": 1729,
            "result": 1,
            "w": 2001,
            "weight": 0.994140625
        },
        "2019-04-03-05-49-14-462_POS1_I2_1729_2129.Png": {
            "h": 1729,
            "result": 1,
            "w": 2129,
            "weight": 0.337158203125
        },
        "2019-04-03-05-49-14-462_POS1_I2_1857_1489.Png": {
            "h": 1857,
            "result": 0,
            "w": 1489,
            "weight": 0.12689208984375
        },
        "2019-04-03-05-49-14-462_POS1_I2_1857_1617.Png": {
            "h": 1857,
            "result": 1,
            "w": 1617,
            "weight": 0.508056640625
        },
        "2019-04-03-05-49-14-462_POS1_I2_1857_1745.Png": {
            "h": 1857,
            "result": 1,
            "w": 1745,
            "weight": 0.361083984375
        },
        "2019-04-03-05-49-14-462_POS1_I2_1857_1873.Png": {
            "h": 1857,
            "result": 1,
            "w": 1873,
            "weight": 0.880126953125
        },
        "2019-04-03-05-49-14-462_POS1_I2_1857_2001.Png": {
            "h": 1857,
            "result": 1,
            "w": 2001,
            "weight": 0.40380859375
        },
        "2019-04-03-05-49-14-462_POS1_I2_1857_2129.Png": {
            "h": 1857,
            "result": 1,
            "w": 2129,
            "weight": 0.30426025390625
        },
        "2019-04-03-05-49-14-462_POS1_I2_1985_1873.Png": {
            "h": 1985,
            "result": 1,
            "w": 1873,
            "weight": 0.2685546875
        },
        "2019-04-03-05-49-14-462_POS1_I2_321_1745.Png": {
            "h": 321,
            "result": 1,
            "w": 1745,
            "weight": 0.175537109375
        },
        "2019-04-03-05-49-14-462_POS1_I2_321_1873.Png": {
            "h": 321,
            "result": 1,
            "w": 1873,
            "weight": 0.21099853515625
        },
        "2019-04-03-05-49-14-462_POS1_I2_321_2001.Png": {
            "h": 321,
            "result": 1,
            "w": 2001,
            "weight": 0.43670654296875
        },
        "2019-04-03-05-49-14-462_POS1_I2_449_1361.Png": {
            "h": 449,
            "result": 1,
            "w": 1361,
            "weight": 0.41729736328125
        },
        "2019-04-03-05-49-14-462_POS1_I2_449_1489.Png": {
            "h": 449,
            "result": 1,
            "w": 1489,
            "weight": 0.80267333984375
        },
        "2019-04-03-05-49-14-462_POS1_I2_449_1617.Png": {
            "h": 449,
            "result": 1,
            "w": 1617,
            "weight": 0.403076171875
        },
        "2019-04-03-05-49-14-462_POS1_I2_449_1745.Png": {
            "h": 449,
            "result": 1,
            "w": 1745,
            "weight": 0.74371337890625
        },
        "2019-04-03-05-49-14-462_POS1_I2_449_1873.Png": {
            "h": 449,
            "result": 1,
            "w": 1873,
            "weight": 0.99774169921875
        },
        "2019-04-03-05-49-14-462_POS1_I2_449_2001.Png": {
            "h": 449,
            "result": 1,
            "w": 2001,
            "weight": 0.70611572265625
        },
        "2019-04-03-05-49-14-462_POS1_I2_577_1361.Png": {
            "h": 577,
            "result": 1,
            "w": 1361,
            "weight": 0.465087890625
        },
        "2019-04-03-05-49-14-462_POS1_I2_577_1489.Png": {
            "h": 577,
            "result": 1,
            "w": 1489,
            "weight": 1.0
        },
        "2019-04-03-05-49-14-462_POS1_I2_577_1617.Png": {
            "h": 577,
            "result": 1,
            "w": 1617,
            "weight": 0.84375
        },
        "2019-04-03-05-49-14-462_POS1_I2_577_1745.Png": {
            "h": 577,
            "result": 1,
            "w": 1745,
            "weight": 0.33026123046875
        },
        "2019-04-03-05-49-14-462_POS1_I2_577_1873.Png": {
            "h": 577,
            "result": 1,
            "w": 1873,
            "weight": 0.298828125
        },
        "2019-04-03-05-49-14-462_POS1_I2_577_2001.Png": {
            "h": 577,
            "result": 1,
            "w": 2001,
            "weight": 0.68145751953125
        },
        "2019-04-03-05-49-14-462_POS1_I2_577_2129.Png": {
            "h": 577,
            "result": 1,
            "w": 2129,
            "weight": 0.22418212890625
        },
        "2019-04-03-05-49-14-462_POS1_I2_577_2257.Png": {
            "h": 577,
            "result": 1,
            "w": 2257,
            "weight": 0.27069091796875
        },
        "2019-04-03-05-49-14-462_POS1_I2_705_1361.Png": {
            "h": 705,
            "result": 1,
            "w": 1361,
            "weight": 0.190673828125
        },
        "2019-04-03-05-49-14-462_POS1_I2_705_1489.Png": {
            "h": 705,
            "result": 1,
            "w": 1489,
            "weight": 1.0
        },
        "2019-04-03-05-49-14-462_POS1_I2_705_1617.Png": {
            "h": 705,
            "result": 1,
            "w": 1617,
            "weight": 0.70166015625
        },
        "2019-04-03-05-49-14-462_POS1_I2_705_2001.Png": {
            "h": 705,
            "result": 1,
            "w": 2001,
            "weight": 0.3203125
        },
        "2019-04-03-05-49-14-462_POS1_I2_705_2129.Png": {
            "h": 705,
            "result": 1,
            "w": 2129,
            "weight": 0.953369140625
        },
        "2019-04-03-05-49-14-462_POS1_I2_705_2257.Png": {
            "h": 705,
            "result": 1,
            "w": 2257,
            "weight": 0.65411376953125
        },
        "2019-04-03-05-49-14-462_POS1_I2_705_2385.Png": {
            "h": 705,
            "result": 1,
            "w": 2385,
            "weight": 0.611083984375
        },
        "2019-04-03-05-49-14-462_POS1_I2_705_2513.Png": {
            "h": 705,
            "result": 1,
            "w": 2513,
            "weight": 0.26141357421875
        },
        "2019-04-03-05-49-14-462_POS1_I2_833_1361.Png": {
            "h": 833,
            "result": 1,
            "w": 1361,
            "weight": 0.214111328125
        },
        "2019-04-03-05-49-14-462_POS1_I2_833_1489.Png": {
            "h": 833,
            "result": 1,
            "w": 1489,
            "weight": 1.0
        },
        "2019-04-03-05-49-14-462_POS1_I2_833_1617.Png": {
            "h": 833,
            "result": 1,
            "w": 1617,
            "weight": 0.99395751953125
        },
        "2019-04-03-05-49-14-462_POS1_I2_833_1745.Png": {
            "h": 833,
            "result": 1,
            "w": 1745,
            "weight": 0.451904296875
        },
        "2019-04-03-05-49-14-462_POS1_I2_833_1873.Png": {
            "h": 833,
            "result": 1,
            "w": 1873,
            "weight": 0.32958984375
        },
        "2019-04-03-05-49-14-462_POS1_I2_833_2001.Png": {
            "h": 833,
            "result": 1,
            "w": 2001,
            "weight": 0.87933349609375
        },
        "2019-04-03-05-49-14-462_POS1_I2_833_2129.Png": {
            "h": 833,
            "result": 1,
            "w": 2129,
            "weight": 1.0
        },
        "2019-04-03-05-49-14-462_POS1_I2_833_2257.Png": {
            "h": 833,
            "result": 1,
            "w": 2257,
            "weight": 0.9755859375
        },
        "2019-04-03-05-49-14-462_POS1_I2_833_2385.Png": {
            "h": 833,
            "result": 1,
            "w": 2385,
            "weight": 1.0
        },
        "2019-04-03-05-49-14-462_POS1_I2_833_2513.Png": {
            "h": 833,
            "result": 1,
            "w": 2513,
            "weight": 0.521240234375
        },
        "2019-04-03-05-49-14-462_POS1_I2_961_1361.Png": {
            "h": 961,
            "result": 1,
            "w": 1361,
            "weight": 0.13525390625
        },
        "2019-04-03-05-49-14-462_POS1_I2_961_1489.Png": {
            "h": 961,
            "result": 1,
            "w": 1489,
            "weight": 1.0
        },
        "2019-04-03-05-49-14-462_POS1_I2_961_1617.Png": {
            "h": 961,
            "result": 1,
            "w": 1617,
            "weight": 1.0
        },
        "2019-04-03-05-49-14-462_POS1_I2_961_1745.Png": {
            "h": 961,
            "result": 1,
            "w": 1745,
            "weight": 0.78118896484375
        },
        "2019-04-03-05-49-14-462_POS1_I2_961_1873.Png": {
            "h": 961,
            "result": 1,
            "w": 1873,
            "weight": 0.316162109375
        },
        "2019-04-03-05-49-14-462_POS1_I2_961_2001.Png": {
            "h": 961,
            "result": 1,
            "w": 2001,
            "weight": 0.66876220703125
        },
        "2019-04-03-05-49-14-462_POS1_I2_961_2129.Png": {
            "h": 961,
            "result": 1,
            "w": 2129,
            "weight": 1.0
        },
        "2019-04-03-05-49-14-462_POS1_I2_961_2257.Png": {
            "h": 961,
            "result": 1,
            "w": 2257,
            "weight": 1.0
        },
        "2019-04-03-05-49-14-462_POS1_I2_961_2385.Png": {
            "h": 961,
            "result": 1,
            "w": 2385,
            "weight": 1.0
        },
        "2019-04-03-05-49-14-462_POS1_I2_961_2513.Png": {
            "h": 961,
            "result": 1,
            "w": 2513,
            "weight": 0.369873046875
        }
    },
    "2019-05-22-09-05-11-983_POS1_I1.Png": {
        "2019-05-22-09-05-11-983_POS1_I1_1436_1127.Png": {
            "h": 1436,
            "result": 1,
            "w": 1127,
            "weight": 0.26953125
        },
        "2019-05-22-09-05-11-983_POS1_I1_1436_1383.Png": {
            "h": 1436,
            "result": 1,
            "w": 1383,
            "weight": 0.42724609375
        },
        "2019-05-22-09-05-11-983_POS1_I1_1436_1511.Png": {
            "h": 1436,
            "result": 1,
            "w": 1511,
            "weight": 0.72314453125
        },
        "2019-05-22-09-05-11-983_POS1_I1_1436_1639.Png": {
            "h": 1436,
            "result": 1,
            "w": 1639,
            "weight": 0.1494140625
        },
        "2019-05-22-09-05-11-983_POS1_I1_1436_871.Png": {
            "h": 1436,
            "result": 1,
            "w": 871,
            "weight": 0.106689453125
        },
        "2019-05-22-09-05-11-983_POS1_I1_1436_999.Png": {
            "h": 1436,
            "result": 1,
            "w": 999,
            "weight": 0.340576171875
        },
        "2019-05-22-09-05-11-983_POS1_I1_1564_1127.Png": {
            "h": 1564,
            "result": 1,
            "w": 1127,
            "weight": 0.924072265625
        },
        "2019-05-22-09-05-11-983_POS1_I1_1564_1255.Png": {
            "h": 1564,
            "result": 1,
            "w": 1255,
            "weight": 0.343505859375
        },
        "2019-05-22-09-05-11-983_POS1_I1_1564_1383.Png": {
            "h": 1564,
            "result": 1,
            "w": 1383,
            "weight": 0.6962890625
        },
        "2019-05-22-09-05-11-983_POS1_I1_1564_1511.Png": {
            "h": 1564,
            "result": 1,
            "w": 1511,
            "weight": 1.0
        },
        "2019-05-22-09-05-11-983_POS1_I1_1564_1639.Png": {
            "h": 1564,
            "result": 1,
            "w": 1639,
            "weight": 0.3662109375
        },
        "2019-05-22-09-05-11-983_POS1_I1_1564_871.Png": {
            "h": 1564,
            "result": 1,
            "w": 871,
            "weight": 0.4921875
        },
        "2019-05-22-09-05-11-983_POS1_I1_1564_999.Png": {
            "h": 1564,
            "result": 1,
            "w": 999,
            "weight": 0.984375
        },
        "2019-05-22-09-05-11-983_POS1_I1_1692_1127.Png": {
            "h": 1692,
            "result": 1,
            "w": 1127,
            "weight": 1.0
        },
        "2019-05-22-09-05-11-983_POS1_I1_1692_1255.Png": {
            "h": 1692,
            "result": 1,
            "w": 1255,
            "weight": 0.6826171875
        },
        "2019-05-22-09-05-11-983_POS1_I1_1692_1383.Png": {
            "h": 1692,
            "result": 1,
            "w": 1383,
            "weight": 0.947265625
        },
        "2019-05-22-09-05-11-983_POS1_I1_1692_1511.Png": {
            "h": 1692,
            "result": 1,
            "w": 1511,
            "weight": 1.0
        },
        "2019-05-22-09-05-11-983_POS1_I1_1692_1639.Png": {
            "h": 1692,
            "result": 1,
            "w": 1639,
            "weight": 0.544921875
        },
        "2019-05-22-09-05-11-983_POS1_I1_1692_2023.Png": {
            "h": 1692,
            "result": 1,
            "w": 2023,
            "weight": 0.45849609375
        },
        "2019-05-22-09-05-11-983_POS1_I1_1692_871.Png": {
            "h": 1692,
            "result": 1,
            "w": 871,
            "weight": 0.22802734375
        },
        "2019-05-22-09-05-11-983_POS1_I1_1692_999.Png": {
            "h": 1692,
            "result": 1,
            "w": 999,
            "weight": 0.97802734375
        },
        "2019-05-22-09-05-11-983_POS1_I1_1820_1127.Png": {
            "h": 1820,
            "result": 1,
            "w": 1127,
            "weight": 0.188720703125
        },
        "2019-05-22-09-05-11-983_POS1_I1_1820_1255.Png": {
            "h": 1820,
            "result": 1,
            "w": 1255,
            "weight": 0.641357421875
        },
        "2019-05-22-09-05-11-983_POS1_I1_1820_1383.Png": {
            "h": 1820,
            "result": 1,
            "w": 1383,
            "weight": 0.991455078125
        },
        "2019-05-22-09-05-11-983_POS1_I1_1820_1511.Png": {
            "h": 1820,
            "result": 1,
            "w": 1511,
            "weight": 1.0
        },
        "2019-05-22-09-05-11-983_POS1_I1_1820_1639.Png": {
            "h": 1820,
            "result": 1,
            "w": 1639,
            "weight": 0.171875
        },
        "2019-05-22-09-05-11-983_POS1_I1_1820_2023.Png": {
            "h": 1820,
            "result": 1,
            "w": 2023,
            "weight": 0.521484375
        },
        "2019-05-22-09-05-11-983_POS1_I1_1820_2151.Png": {
            "h": 1820,
            "result": 1,
            "w": 2151,
            "weight": 0.375
        },
        "2019-05-22-09-05-11-983_POS1_I1_1820_999.Png": {
            "h": 1820,
            "result": 1,
            "w": 999,
            "weight": 0.317138671875
        },
        "2019-05-22-09-05-11-983_POS1_I1_1948_1127.Png": {
            "h": 1948,
            "result": 1,
            "w": 1127,
            "weight": 0.127685546875
        },
        "2019-05-22-09-05-11-983_POS1_I1_1948_1255.Png": {
            "h": 1948,
            "result": 1,
            "w": 1255,
            "weight": 0.872314453125
        },
        "2019-05-22-09-05-11-983_POS1_I1_1948_1383.Png": {
            "h": 1948,
            "result": 1,
            "w": 1383,
            "weight": 1.0
        },
        "2019-05-22-09-05-11-983_POS1_I1_1948_1511.Png": {
            "h": 1948,
            "result": 1,
            "w": 1511,
            "weight": 1.0
        },
        "2019-05-22-09-05-11-983_POS1_I1_1948_1639.Png": {
            "h": 1948,
            "result": 1,
            "w": 1639,
            "weight": 0.1474609375
        },
        "2019-05-22-09-05-11-983_POS1_I1_1948_2023.Png": {
            "h": 1948,
            "result": 1,
            "w": 2023,
            "weight": 0.5498046875
        },
        "2019-05-22-09-05-11-983_POS1_I1_1948_2151.Png": {
            "h": 1948,
            "result": 1,
            "w": 2151,
            "weight": 0.3916015625
        },
        "2019-05-22-09-05-11-983_POS1_I1_2076_1127.Png": {
            "h": 2076,
            "result": 1,
            "w": 1127,
            "weight": 0.98974609375
        },
        "2019-05-22-09-05-11-983_POS1_I1_2076_1255.Png": {
            "h": 2076,
            "result": 1,
            "w": 1255,
            "weight": 1.0
        },
        "2019-05-22-09-05-11-983_POS1_I1_2076_1383.Png": {
            "h": 2076,
            "result": 1,
            "w": 1383,
            "weight": 1.0
        },
        "2019-05-22-09-05-11-983_POS1_I1_2076_1511.Png": {
            "h": 2076,
            "result": 1,
            "w": 1511,
            "weight": 1.0
        },
        "2019-05-22-09-05-11-983_POS1_I1_2076_1639.Png": {
            "h": 2076,
            "result": 1,
            "w": 1639,
            "weight": 0.75
        },
        "2019-05-22-09-05-11-983_POS1_I1_2076_1767.Png": {
            "h": 2076,
            "result": 1,
            "w": 1767,
            "weight": 0.24365234375
        },
        "2019-05-22-09-05-11-983_POS1_I1_2076_1895.Png": {
            "h": 2076,
            "result": 1,
            "w": 1895,
            "weight": 0.3232421875
        },
        "2019-05-22-09-05-11-983_POS1_I1_2076_2023.Png": {
            "h": 2076,
            "result": 1,
            "w": 2023,
            "weight": 0.95849609375
        },
        "2019-05-22-09-05-11-983_POS1_I1_2076_2151.Png": {
            "h": 2076,
            "result": 1,
            "w": 2151,
            "weight": 0.466796875
        },
        "2019-05-22-09-05-11-983_POS1_I1_2076_871.Png": {
            "h": 2076,
            "result": 1,
            "w": 871,
            "weight": 0.162109375
        },
        "2019-05-22-09-05-11-983_POS1_I1_2076_999.Png": {
            "h": 2076,
            "result": 1,
            "w": 999,
            "weight": 0.81689453125
        }
    }
}
