# Supplementary material for: A data science approach for multi-sensor marine observatory data monitoring cold water corals (Paragorgia arborea) in two campaigns
Source: PLoS One. 2023 Jul 19;18(7):e0282723. doi: 10.1371/journal.pone.0282723 (PMC10355400; doi:10.1371/journal.pone.0282723)
Supplement: S3 Data — Class labels for patches, weights for patches computed from ground truth masks, imagewise ground truth polyp states, patch extraction regions, and region sizes. (XZ) [file pone.0282723.s017.xz › S3_Data/Gamma_2_red/training-grids.json]

{
    "2018-12-11-07-34-07-861_POS2_I2.Png": {
        "grid_start_h": 284,
        "grid_start_w": 1728,
        "n_patches_h": 15,
        "n_patches_w": 8
    },
    "2018-12-19-19-02-51-719_POS0_I2.Png": {
        "grid_start_h": 341,
        "grid_start_w": 369,
        "n_patches_h": 13,
        "n_patches_w": 9
    },
    "2018-12-21-08-49-35-893_POS0_I1.Png": {
        "grid_start_h": 193,
        "grid_start_w": 0,
        "n_patches_h": 14,
        "n_patches_w": 11
    },
    "2018-12-23-09-42-58-941_POS0_I1.Png": {
        "grid_start_h": 255,
        "grid_start_w": 5,
        "n_patches_h": 13,
        "n_patches_w": 11
    },
    "2018-12-25-18-29-22-434_POS2_I2.Png": {
        "grid_start_h": 284,
        "grid_start_w": 1728,
        "n_patches_h": 15,
        "n_patches_w": 8
    },
    "2018-12-27-11-36-07-039_POS2_I1.Png": {
        "grid_start_h": 171,
        "grid_start_w": 1600,
        "n_patches_h": 14,
        "n_patches_w": 9
    },
    "2018-12-29-00-16-12-115_POS2_I2.Png": {
        "grid_start_h": 284,
        "grid_start_w": 1728,
        "n_patches_h": 15,
        "n_patches_w": 8
    },
    "2018-12-30-19-36-13-452_POS2_I2.Png": {
        "grid_start_h": 284,
        "grid_start_w": 1728,
        "n_patches_h": 15,
        "n_patches_w": 8
    },
    "2018-12-31-03-22-54-081_POS2_I1.Png": {
        "grid_start_h": 161,
        "grid_start_w": 1600,
        "n_patches_h": 14,
        "n_patches_w": 9
    },
    "2019-01-01-21-33-03-408_POS1_I1.Png": {
        "grid_start_h": 209,
        "grid_start_w": 925,
        "n_patches_h": 13,
        "n_patches_w": 11
    },
    "2019-01-02-20-56-22-065_POS2_I1.Png": {
        "grid_start_h": 171,
        "grid_start_w": 1600,
        "n_patches_h": 14,
        "n_patches_w": 9
    },
    "2019-01-03-13-36-23-483_POS2_I2.Png": {
        "grid_start_h": 284,
        "grid_start_w": 1728,
        "n_patches_h": 15,
        "n_patches_w": 8
    },
    "2019-01-04-06-10-10-017_POS0_I1.Png": {
        "grid_start_h": 191,
        "grid_start_w": 0,
        "n_patches_h": 14,
        "n_patches_w": 11
    },
    "2019-01-05-13-16-53-550_POS0_I1.Png": {
        "grid_start_h": 181,
        "grid_start_w": 0,
        "n_patches_h": 14,
        "n_patches_w": 12
    },
    "2019-01-07-17-36-31-503_POS2_I1.Png": {
        "grid_start_h": 161,
        "grid_start_w": 1600,
        "n_patches_h": 14,
        "n_patches_w": 9
    },
    "2019-01-08-23-36-36-671_POS2_I1.Png": {
        "grid_start_h": 159,
        "grid_start_w": 1600,
        "n_patches_h": 14,
        "n_patches_w": 9
    },
    "2019-01-09-17-20-02-265_POS1_I2.Png": {
        "grid_start_h": 373,
        "grid_start_w": 1177,
        "n_patches_h": 13,
        "n_patches_w": 10
    },
    "2019-01-10-18-53-24-362_POS1_I1.Png": {
        "grid_start_h": 201,
        "grid_start_w": 819,
        "n_patches_h": 13,
        "n_patches_w": 12
    },
    "2019-01-13-16-38-50-530_POS2_I2.Png": {
        "grid_start_h": 284,
        "grid_start_w": 1728,
        "n_patches_h": 15,
        "n_patches_w": 8
    },
    "2019-01-14-15-55-36-342_POS1_I2.Png": {
        "grid_start_h": 351,
        "grid_start_w": 1185,
        "n_patches_h": 13,
        "n_patches_w": 10
    },
    "2019-01-19-09-18-59-326_POS2_I2.Png": {
        "grid_start_h": 284,
        "grid_start_w": 1728,
        "n_patches_h": 15,
        "n_patches_w": 8
    },
    "2019-01-20-21-52-40-108_POS0_I2.Png": {
        "grid_start_h": 345,
        "grid_start_w": 391,
        "n_patches_h": 13,
        "n_patches_w": 9
    },
    "2019-01-25-16-15-39-207_POS2_I2.Png": {
        "grid_start_h": 284,
        "grid_start_w": 1856,
        "n_patches_h": 15,
        "n_patches_w": 7
    },
    "2019-01-27-04-55-36-775_POS2_I2.Png": {
        "grid_start_h": 284,
        "grid_start_w": 1856,
        "n_patches_h": 15,
        "n_patches_w": 7
    },
    "2019-01-28-14-09-23-042_POS0_I1.Png": {
        "grid_start_h": 179,
        "grid_start_w": 1,
        "n_patches_h": 14,
        "n_patches_w": 12
    },
    "2019-01-30-17-16-05-989_POS0_I1.Png": {
        "grid_start_h": 187,
        "grid_start_w": 0,
        "n_patches_h": 14,
        "n_patches_w": 12
    },
    "2019-02-01-09-16-08-797_POS0_I2.Png": {
        "grid_start_h": 345,
        "grid_start_w": 433,
        "n_patches_h": 13,
        "n_patches_w": 9
    },
    "2019-02-02-01-19-11-432_POS2_I2.Png": {
        "grid_start_h": 284,
        "grid_start_w": 1856,
        "n_patches_h": 15,
        "n_patches_w": 7
    },
    "2019-02-06-16-19-38-072_POS0_I1.Png": {
        "grid_start_h": 259,
        "grid_start_w": 91,
        "n_patches_h": 13,
        "n_patches_w": 11
    },
    "2019-02-08-21-45-57-906_POS2_I2.Png": {
        "grid_start_h": 284,
        "grid_start_w": 1856,
        "n_patches_h": 15,
        "n_patches_w": 7
    },
    "2019-02-09-15-29-23-282_POS1_I1.Png": {
        "grid_start_h": 225,
        "grid_start_w": 1001,
        "n_patches_h": 13,
        "n_patches_w": 11
    },
    "2019-02-10-11-29-19-969_POS1_I2.Png": {
        "grid_start_h": 385,
        "grid_start_w": 1253,
        "n_patches_h": 13,
        "n_patches_w": 10
    },
    "2019-02-11-07-26-20-826_POS0_I1.Png": {
        "grid_start_h": 259,
        "grid_start_w": 89,
        "n_patches_h": 13,
        "n_patches_w": 11
    },
    "2019-02-12-00-09-22-954_POS1_I1.Png": {
        "grid_start_h": 219,
        "grid_start_w": 1003,
        "n_patches_h": 13,
        "n_patches_w": 11
    },
    "2019-02-13-14-59-45-111_POS0_I1.Png": {
        "grid_start_h": 171,
        "grid_start_w": 0,
        "n_patches_h": 14,
        "n_patches_w": 12
    },
    "2019-02-15-02-39-23-306_POS2_I2.Png": {
        "grid_start_h": 284,
        "grid_start_w": 1856,
        "n_patches_h": 15,
        "n_patches_w": 7
    },
    "2019-02-22-03-01-24-927_POS2_I2.Png": {
        "grid_start_h": 284,
        "grid_start_w": 1856,
        "n_patches_h": 15,
        "n_patches_w": 7
    },
    "2019-02-22-09-35-09-343_POS0_I2.Png": {
        "grid_start_h": 343,
        "grid_start_w": 479,
        "n_patches_h": 13,
        "n_patches_w": 9
    },
    "2019-02-24-16-01-52-655_POS0_I2.Png": {
        "grid_start_h": 333,
        "grid_start_w": 481,
        "n_patches_h": 13,
        "n_patches_w": 9
    },
    "2019-02-24-20-28-32-792_POS0_I2.Png": {
        "grid_start_h": 325,
        "grid_start_w": 483,
        "n_patches_h": 13,
        "n_patches_w": 9
    },
    "2019-02-25-16-31-35-647_POS1_I2.Png": {
        "grid_start_h": 323,
        "grid_start_w": 1305,
        "n_patches_h": 14,
        "n_patches_w": 10
    },
    "2019-02-26-00-21-33-898_POS2_I2.Png": {
        "grid_start_h": 284,
        "grid_start_w": 1856,
        "n_patches_h": 15,
        "n_patches_w": 7
    },
    "2019-02-26-20-18-18-359_POS1_I2.Png": {
        "grid_start_h": 325,
        "grid_start_w": 1285,
        "n_patches_h": 14,
        "n_patches_w": 10
    },
    "2019-02-28-03-28-17-220_POS2_I2.Png": {
        "grid_start_h": 397,
        "grid_start_w": 1856,
        "n_patches_h": 14,
        "n_patches_w": 7
    },
    "2019-03-02-14-15-27-940_POS0_I2.Png": {
        "grid_start_h": 347,
        "grid_start_w": 477,
        "n_patches_h": 13,
        "n_patches_w": 9
    },
    "2019-03-04-17-28-24-933_POS2_I2.Png": {
        "grid_start_h": 284,
        "grid_start_w": 1856,
        "n_patches_h": 15,
        "n_patches_w": 7
    },
    "2019-03-05-07-51-51-002_POS1_I2.Png": {
        "grid_start_h": 329,
        "grid_start_w": 1285,
        "n_patches_h": 14,
        "n_patches_w": 10
    },
    "2019-03-08-10-15-38-668_POS0_I2.Png": {
        "grid_start_h": 349,
        "grid_start_w": 477,
        "n_patches_h": 13,
        "n_patches_w": 9
    },
    "2019-03-13-01-22-26-780_POS0_I1.Png": {
        "grid_start_h": 263,
        "grid_start_w": 107,
        "n_patches_h": 13,
        "n_patches_w": 11
    },
    "2019-03-19-23-45-45-071_POS0_I2.Png": {
        "grid_start_h": 345,
        "grid_start_w": 481,
        "n_patches_h": 13,
        "n_patches_w": 9
    },
    "2019-03-24-12-39-13-501_POS0_I2.Png": {
        "grid_start_h": 341,
        "grid_start_w": 487,
        "n_patches_h": 13,
        "n_patches_w": 9
    },
    "2019-03-24-14-52-32-961_POS0_I1.Png": {
        "grid_start_h": 185,
        "grid_start_w": 99,
        "n_patches_h": 14,
        "n_patches_w": 11
    },
    "2019-03-28-21-06-04-159_POS0_I2.Png": {
        "grid_start_h": 335,
        "grid_start_w": 483,
        "n_patches_h": 13,
        "n_patches_w": 9
    },
    "2019-03-29-19-25-42-364_POS2_I2.Png": {
        "grid_start_h": 284,
        "grid_start_w": 1856,
        "n_patches_h": 15,
        "n_patches_w": 7
    },
    "2019-03-30-01-59-27-342_POS0_I2.Png": {
        "grid_start_h": 335,
        "grid_start_w": 483,
        "n_patches_h": 13,
        "n_patches_w": 9
    },
    "2019-03-30-09-52-24-837_POS2_I2.Png": {
        "grid_start_h": 284,
        "grid_start_w": 1856,
        "n_patches_h": 15,
        "n_patches_w": 7
    },
    "2019-04-04-21-46-18-649_POS0_I2.Png": {
        "grid_start_h": 339,
        "grid_start_w": 489,
        "n_patches_h": 13,
        "n_patches_w": 9
    },
    "2019-04-05-14-32-36-012_POS2_I2.Png": {
        "grid_start_h": 284,
        "grid_start_w": 1856,
        "n_patches_h": 15,
        "n_patches_w": 7
    },
    "2019-04-10-14-07-15-335_POS0_I2.Png": null,
    "2019-05-21-14-15-28-413_POS2_I1.Png": {
        "grid_start_h": 1308,
        "grid_start_w": 1856,
        "n_patches_h": 7,
        "n_patches_w": 7
    }
}
