# Supplementary material for: A data science approach for multi-sensor marine observatory data monitoring cold water corals (Paragorgia arborea) in two campaigns
Source: PLoS One. 2023 Jul 19;18(7):e0282723. doi: 10.1371/journal.pone.0282723 (PMC10355400; doi:10.1371/journal.pone.0282723)
Supplement: S3 Data — Class labels for patches, weights for patches computed from ground truth masks, imagewise ground truth polyp states, patch extraction regions, and region sizes. (XZ) [file pone.0282723.s017.xz › S3_Data/Gamma_2_red/validation-labels.json]

{
    "2018-12-13-12-47-56-632_POS0_I1_1097_1024.Png": 0,
    "2018-12-13-12-47-56-632_POS0_I1_1097_1152.Png": 0,
    "2018-12-13-12-47-56-632_POS0_I1_1097_128.Png": 0,
    "2018-12-13-12-47-56-632_POS0_I1_1097_256.Png": 0,
    "2018-12-13-12-47-56-632_POS0_I1_1097_384.Png": 0,
    "2018-12-13-12-47-56-632_POS0_I1_1097_512.Png": 0,
    "2018-12-13-12-47-56-632_POS0_I1_1097_640.Png": 0,
    "2018-12-13-12-47-56-632_POS0_I1_1097_768.Png": 0,
    "2018-12-13-12-47-56-632_POS0_I1_1097_896.Png": 0,
    "2018-12-13-12-47-56-632_POS0_I1_1225_1024.Png": 0,
    "2018-12-13-12-47-56-632_POS0_I1_1225_1152.Png": 0,
    "2018-12-13-12-47-56-632_POS0_I1_1225_128.Png": 0,
    "2018-12-13-12-47-56-632_POS0_I1_1225_256.Png": 0,
    "2018-12-13-12-47-56-632_POS0_I1_1225_384.Png": 0,
    "2018-12-13-12-47-56-632_POS0_I1_1225_512.Png": 0,
    "2018-12-13-12-47-56-632_POS0_I1_1225_640.Png": 0,
    "2018-12-13-12-47-56-632_POS0_I1_1225_768.Png": 0,
    "2018-12-13-12-47-56-632_POS0_I1_1225_896.Png": 0,
    "2018-12-13-12-47-56-632_POS0_I1_1353_1024.Png": 0,
    "2018-12-13-12-47-56-632_POS0_I1_1353_1152.Png": 0,
    "2018-12-13-12-47-56-632_POS0_I1_1353_128.Png": 0,
    "2018-12-13-12-47-56-632_POS0_I1_1353_256.Png": 0,
    "2018-12-13-12-47-56-632_POS0_I1_1353_384.Png": 0,
    "2018-12-13-12-47-56-632_POS0_I1_1353_512.Png": 0,
    "2018-12-13-12-47-56-632_POS0_I1_1353_640.Png": 0,
    "2018-12-13-12-47-56-632_POS0_I1_1353_768.Png": 0,
    "2018-12-13-12-47-56-632_POS0_I1_1353_896.Png": 0,
    "2018-12-13-12-47-56-632_POS0_I1_1481_1024.Png": 0,
    "2018-12-13-12-47-56-632_POS0_I1_1481_128.Png": 0,
    "2018-12-13-12-47-56-632_POS0_I1_1481_256.Png": 0,
    "2018-12-13-12-47-56-632_POS0_I1_1481_384.Png": 0,
    "2018-12-13-12-47-56-632_POS0_I1_1481_512.Png": 0,
    "2018-12-13-12-47-56-632_POS0_I1_1481_640.Png": 0,
    "2018-12-13-12-47-56-632_POS0_I1_1481_768.Png": 0,
    "2018-12-13-12-47-56-632_POS0_I1_1481_896.Png": 0,
    "2018-12-13-12-47-56-632_POS0_I1_1609_0.Png": 0,
    "2018-12-13-12-47-56-632_POS0_I1_1609_1024.Png": 0,
    "2018-12-13-12-47-56-632_POS0_I1_1609_128.Png": 0,
    "2018-12-13-12-47-56-632_POS0_I1_1609_256.Png": 0,
    "2018-12-13-12-47-56-632_POS0_I1_1609_384.Png": 0,
    "2018-12-13-12-47-56-632_POS0_I1_1609_512.Png": 0,
    "2018-12-13-12-47-56-632_POS0_I1_1609_640.Png": 0,
    "2018-12-13-12-47-56-632_POS0_I1_1609_768.Png": 0,
    "2018-12-13-12-47-56-632_POS0_I1_1609_896.Png": 0,
    "2018-12-13-12-47-56-632_POS0_I1_1737_0.Png": 0,
    "2018-12-13-12-47-56-632_POS0_I1_1737_128.Png": 0,
    "2018-12-13-12-47-56-632_POS0_I1_1737_256.Png": 0,
    "2018-12-13-12-47-56-632_POS0_I1_1737_384.Png": 0,
    "2018-12-13-12-47-56-632_POS0_I1_1737_512.Png": 0,
    "2018-12-13-12-47-56-632_POS0_I1_1737_640.Png": 0,
    "2018-12-13-12-47-56-632_POS0_I1_1737_768.Png": 0,
    "2018-12-13-12-47-56-632_POS0_I1_1737_896.Png": 0,
    "2018-12-13-12-47-56-632_POS0_I1_1865_512.Png": 0,
    "2018-12-13-12-47-56-632_POS0_I1_1865_640.Png": 0,
    "2018-12-13-12-47-56-632_POS0_I1_201_128.Png": 0,
    "2018-12-13-12-47-56-632_POS0_I1_201_640.Png": 0,
    "2018-12-13-12-47-56-632_POS0_I1_201_768.Png": 0,
    "2018-12-13-12-47-56-632_POS0_I1_329_0.Png": 0,
    "2018-12-13-12-47-56-632_POS0_I1_329_128.Png": 0,
    "2018-12-13-12-47-56-632_POS0_I1_329_256.Png": 0,
    "2018-12-13-12-47-56-632_POS0_I1_329_512.Png": 0,
    "2018-12-13-12-47-56-632_POS0_I1_329_640.Png": 0,
    "2018-12-13-12-47-56-632_POS0_I1_329_768.Png": 0,
    "2018-12-13-12-47-56-632_POS0_I1_329_896.Png": 0,
    "2018-12-13-12-47-56-632_POS0_I1_457_0.Png": 0,
    "2018-12-13-12-47-56-632_POS0_I1_457_1024.Png": 0,
    "2018-12-13-12-47-56-632_POS0_I1_457_128.Png": 0,
    "2018-12-13-12-47-56-632_POS0_I1_457_256.Png": 0,
    "2018-12-13-12-47-56-632_POS0_I1_457_384.Png": 0,
    "2018-12-13-12-47-56-632_POS0_I1_457_512.Png": 0,
    "2018-12-13-12-47-56-632_POS0_I1_457_640.Png": 0,
    "2018-12-13-12-47-56-632_POS0_I1_457_768.Png": 0,
    "2018-12-13-12-47-56-632_POS0_I1_457_896.Png": 0,
    "2018-12-13-12-47-56-632_POS0_I1_585_0.Png": 0,
    "2018-12-13-12-47-56-632_POS0_I1_585_1024.Png": 0,
    "2018-12-13-12-47-56-632_POS0_I1_585_1152.Png": 0,
    "2018-12-13-12-47-56-632_POS0_I1_585_128.Png": 0,
    "2018-12-13-12-47-56-632_POS0_I1_585_1280.Png": 0,
    "2018-12-13-12-47-56-632_POS0_I1_585_256.Png": 0,
    "2018-12-13-12-47-56-632_POS0_I1_585_384.Png": 0,
    "2018-12-13-12-47-56-632_POS0_I1_585_512.Png": 0,
    "2018-12-13-12-47-56-632_POS0_I1_585_640.Png": 0,
    "2018-12-13-12-47-56-632_POS0_I1_585_768.Png": 0,
    "2018-12-13-12-47-56-632_POS0_I1_585_896.Png": 0,
    "2018-12-13-12-47-56-632_POS0_I1_713_0.Png": 0,
    "2018-12-13-12-47-56-632_POS0_I1_713_1024.Png": 0,
    "2018-12-13-12-47-56-632_POS0_I1_713_1152.Png": 0,
    "2018-12-13-12-47-56-632_POS0_I1_713_128.Png": 0,
    "2018-12-13-12-47-56-632_POS0_I1_713_1280.Png": 0,
    "2018-12-13-12-47-56-632_POS0_I1_713_256.Png": 0,
    "2018-12-13-12-47-56-632_POS0_I1_713_384.Png": 0,
    "2018-12-13-12-47-56-632_POS0_I1_713_512.Png": 0,
    "2018-12-13-12-47-56-632_POS0_I1_713_640.Png": 0,
    "2018-12-13-12-47-56-632_POS0_I1_713_768.Png": 0,
    "2018-12-13-12-47-56-632_POS0_I1_713_896.Png": 0,
    "2018-12-13-12-47-56-632_POS0_I1_841_1024.Png": 0,
    "2018-12-13-12-47-56-632_POS0_I1_841_1152.Png": 0,
    "2018-12-13-12-47-56-632_POS0_I1_841_128.Png": 0,
    "2018-12-13-12-47-56-632_POS0_I1_841_1280.Png": 0,
    "2018-12-13-12-47-56-632_POS0_I1_841_256.Png": 0,
    "2018-12-13-12-47-56-632_POS0_I1_841_384.Png": 0,
    "2018-12-13-12-47-56-632_POS0_I1_841_512.Png": 0,
    "2018-12-13-12-47-56-632_POS0_I1_841_640.Png": 0,
    "2018-12-13-12-47-56-632_POS0_I1_841_768.Png": 0,
    "2018-12-13-12-47-56-632_POS0_I1_841_896.Png": 0,
    "2018-12-13-12-47-56-632_POS0_I1_969_1024.Png": 0,
    "2018-12-13-12-47-56-632_POS0_I1_969_1152.Png": 0,
    "2018-12-13-12-47-56-632_POS0_I1_969_128.Png": 0,
    "2018-12-13-12-47-56-632_POS0_I1_969_1280.Png": 0,
    "2018-12-13-12-47-56-632_POS0_I1_969_256.Png": 0,
    "2018-12-13-12-47-56-632_POS0_I1_969_384.Png": 0,
    "2018-12-13-12-47-56-632_POS0_I1_969_512.Png": 0,
    "2018-12-13-12-47-56-632_POS0_I1_969_640.Png": 0,
    "2018-12-13-12-47-56-632_POS0_I1_969_768.Png": 0,
    "2018-12-13-12-47-56-632_POS0_I1_969_896.Png": 0,
    "2018-12-14-14-24-19-612_POS1_I2_1081_1279.Png": 1,
    "2018-12-14-14-24-19-612_POS1_I2_1081_1407.Png": 1,
    "2018-12-14-14-24-19-612_POS1_I2_1081_1535.Png": 1,
    "2018-12-14-14-24-19-612_POS1_I2_1081_1663.Png": 1,
    "2018-12-14-14-24-19-612_POS1_I2_1081_1791.Png": 1,
    "2018-12-14-14-24-19-612_POS1_I2_1081_1919.Png": 1,
    "2018-12-14-14-24-19-612_POS1_I2_1081_2175.Png": 1,
    "2018-12-14-14-24-19-612_POS1_I2_1081_2303.Png": 1,
    "2018-12-14-14-24-19-612_POS1_I2_1209_1279.Png": 1,
    "2018-12-14-14-24-19-612_POS1_I2_1209_1407.Png": 1,
    "2018-12-14-14-24-19-612_POS1_I2_1209_1535.Png": 1,
    "2018-12-14-14-24-19-612_POS1_I2_1209_1663.Png": 1,
    "2018-12-14-14-24-19-612_POS1_I2_1209_1791.Png": 1,
    "2018-12-14-14-24-19-612_POS1_I2_1209_1919.Png": 1,
    "2018-12-14-14-24-19-612_POS1_I2_1337_1151.Png": 1,
    "2018-12-14-14-24-19-612_POS1_I2_1337_1279.Png": 1,
    "2018-12-14-14-24-19-612_POS1_I2_1337_1407.Png": 1,
    "2018-12-14-14-24-19-612_POS1_I2_1337_1535.Png": 1,
    "2018-12-14-14-24-19-612_POS1_I2_1337_1663.Png": 1,
    "2018-12-14-14-24-19-612_POS1_I2_1337_1791.Png": 1,
    "2018-12-14-14-24-19-612_POS1_I2_1337_1919.Png": 1,
    "2018-12-14-14-24-19-612_POS1_I2_1465_1151.Png": 1,
    "2018-12-14-14-24-19-612_POS1_I2_1465_1279.Png": 1,
    "2018-12-14-14-24-19-612_POS1_I2_1465_1407.Png": 1,
    "2018-12-14-14-24-19-612_POS1_I2_1465_1535.Png": 1,
    "2018-12-14-14-24-19-612_POS1_I2_1465_1663.Png": 1,
    "2018-12-14-14-24-19-612_POS1_I2_1465_1791.Png": 1,
    "2018-12-14-14-24-19-612_POS1_I2_1465_1919.Png": 1,
    "2018-12-14-14-24-19-612_POS1_I2_1465_2047.Png": 1,
    "2018-12-14-14-24-19-612_POS1_I2_1593_1151.Png": 1,
    "2018-12-14-14-24-19-612_POS1_I2_1593_1279.Png": 1,
    "2018-12-14-14-24-19-612_POS1_I2_1593_1407.Png": 1,
    "2018-12-14-14-24-19-612_POS1_I2_1593_1535.Png": 1,
    "2018-12-14-14-24-19-612_POS1_I2_1593_1663.Png": 1,
    "2018-12-14-14-24-19-612_POS1_I2_1593_1791.Png": 1,
    "2018-12-14-14-24-19-612_POS1_I2_1593_1919.Png": 1,
    "2018-12-14-14-24-19-612_POS1_I2_1593_2047.Png": 1,
    "2018-12-14-14-24-19-612_POS1_I2_1721_1151.Png": 1,
    "2018-12-14-14-24-19-612_POS1_I2_1721_1279.Png": 1,
    "2018-12-14-14-24-19-612_POS1_I2_1721_1407.Png": 1,
    "2018-12-14-14-24-19-612_POS1_I2_1721_1535.Png": 1,
    "2018-12-14-14-24-19-612_POS1_I2_1721_1663.Png": 1,
    "2018-12-14-14-24-19-612_POS1_I2_1721_1791.Png": 1,
    "2018-12-14-14-24-19-612_POS1_I2_1849_1407.Png": 0,
    "2018-12-14-14-24-19-612_POS1_I2_1849_1535.Png": 0,
    "2018-12-14-14-24-19-612_POS1_I2_1849_1663.Png": 1,
    "2018-12-14-14-24-19-612_POS1_I2_313_1407.Png": 1,
    "2018-12-14-14-24-19-612_POS1_I2_313_1663.Png": 1,
    "2018-12-14-14-24-19-612_POS1_I2_313_1791.Png": 1,
    "2018-12-14-14-24-19-612_POS1_I2_313_1919.Png": 1,
    "2018-12-14-14-24-19-612_POS1_I2_441_1279.Png": 1,
    "2018-12-14-14-24-19-612_POS1_I2_441_1407.Png": 1,
    "2018-12-14-14-24-19-612_POS1_I2_441_1535.Png": 1,
    "2018-12-14-14-24-19-612_POS1_I2_441_1663.Png": 1,
    "2018-12-14-14-24-19-612_POS1_I2_441_1791.Png": 1,
    "2018-12-14-14-24-19-612_POS1_I2_569_1279.Png": 1,
    "2018-12-14-14-24-19-612_POS1_I2_569_1407.Png": 1,
    "2018-12-14-14-24-19-612_POS1_I2_569_1535.Png": 1,
    "2018-12-14-14-24-19-612_POS1_I2_569_1663.Png": 1,
    "2018-12-14-14-24-19-612_POS1_I2_569_1791.Png": 1,
    "2018-12-14-14-24-19-612_POS1_I2_569_1919.Png": 1,
    "2018-12-14-14-24-19-612_POS1_I2_569_2047.Png": 1,
    "2018-12-14-14-24-19-612_POS1_I2_697_1279.Png": 1,
    "2018-12-14-14-24-19-612_POS1_I2_697_1407.Png": 1,
    "2018-12-14-14-24-19-612_POS1_I2_697_1535.Png": 1,
    "2018-12-14-14-24-19-612_POS1_I2_697_1663.Png": 1,
    "2018-12-14-14-24-19-612_POS1_I2_697_1791.Png": 1,
    "2018-12-14-14-24-19-612_POS1_I2_697_1919.Png": 1,
    "2018-12-14-14-24-19-612_POS1_I2_697_2047.Png": 1,
    "2018-12-14-14-24-19-612_POS1_I2_697_2175.Png": 1,
    "2018-12-14-14-24-19-612_POS1_I2_697_2303.Png": 1,
    "2018-12-14-14-24-19-612_POS1_I2_825_1279.Png": 1,
    "2018-12-14-14-24-19-612_POS1_I2_825_1407.Png": 1,
    "2018-12-14-14-24-19-612_POS1_I2_825_1535.Png": 1,
    "2018-12-14-14-24-19-612_POS1_I2_825_1663.Png": 1,
    "2018-12-14-14-24-19-612_POS1_I2_825_1791.Png": 1,
    "2018-12-14-14-24-19-612_POS1_I2_825_1919.Png": 1,
    "2018-12-14-14-24-19-612_POS1_I2_825_2047.Png": 1,
    "2018-12-14-14-24-19-612_POS1_I2_825_2175.Png": 1,
    "2018-12-14-14-24-19-612_POS1_I2_825_2303.Png": 1,
    "2018-12-14-14-24-19-612_POS1_I2_953_1279.Png": 1,
    "2018-12-14-14-24-19-612_POS1_I2_953_1407.Png": 1,
    "2018-12-14-14-24-19-612_POS1_I2_953_1535.Png": 1,
    "2018-12-14-14-24-19-612_POS1_I2_953_1663.Png": 1,
    "2018-12-14-14-24-19-612_POS1_I2_953_1791.Png": 1,
    "2018-12-14-14-24-19-612_POS1_I2_953_1919.Png": 1,
    "2018-12-14-14-24-19-612_POS1_I2_953_2175.Png": 1,
    "2018-12-14-14-24-19-612_POS1_I2_953_2303.Png": 1,
    "2018-12-20-21-45-55-420_POS1_I2_1011_1305.Png": 1,
    "2018-12-20-21-45-55-420_POS1_I2_1011_1433.Png": 1,
    "2018-12-20-21-45-55-420_POS1_I2_1011_1561.Png": 1,
    "2018-12-20-21-45-55-420_POS1_I2_1011_1689.Png": 1,
    "2018-12-20-21-45-55-420_POS1_I2_1011_1817.Png": 1,
    "2018-12-20-21-45-55-420_POS1_I2_1011_1945.Png": 0,
    "2018-12-20-21-45-55-420_POS1_I2_1011_2073.Png": 1,
    "2018-12-20-21-45-55-420_POS1_I2_1011_2201.Png": 1,
    "2018-12-20-21-45-55-420_POS1_I2_1011_2329.Png": 1,
    "2018-12-20-21-45-55-420_POS1_I2_1139_1305.Png": 1,
    "2018-12-20-21-45-55-420_POS1_I2_1139_1433.Png": 1,
    "2018-12-20-21-45-55-420_POS1_I2_1139_1561.Png": 1,
    "2018-12-20-21-45-55-420_POS1_I2_1139_1689.Png": 1,
    "2018-12-20-21-45-55-420_POS1_I2_1139_1817.Png": 1,
    "2018-12-20-21-45-55-420_POS1_I2_1139_1945.Png": 0,
    "2018-12-20-21-45-55-420_POS1_I2_1139_2073.Png": 1,
    "2018-12-20-21-45-55-420_POS1_I2_1139_2201.Png": 1,
    "2018-12-20-21-45-55-420_POS1_I2_1139_2329.Png": 1,
    "2018-12-20-21-45-55-420_POS1_I2_1267_1305.Png": 1,
    "2018-12-20-21-45-55-420_POS1_I2_1267_1433.Png": 1,
    "2018-12-20-21-45-55-420_POS1_I2_1267_1561.Png": 1,
    "2018-12-20-21-45-55-420_POS1_I2_1267_1689.Png": 1,
    "2018-12-20-21-45-55-420_POS1_I2_1267_1817.Png": 1,
    "2018-12-20-21-45-55-420_POS1_I2_1267_1945.Png": 1,
    "2018-12-20-21-45-55-420_POS1_I2_1267_2073.Png": 0,
    "2018-12-20-21-45-55-420_POS1_I2_1267_2201.Png": 0,
    "2018-12-20-21-45-55-420_POS1_I2_1395_1177.Png": 0,
    "2018-12-20-21-45-55-420_POS1_I2_1395_1305.Png": 0,
    "2018-12-20-21-45-55-420_POS1_I2_1395_1433.Png": 0,
    "2018-12-20-21-45-55-420_POS1_I2_1395_1561.Png": 1,
    "2018-12-20-21-45-55-420_POS1_I2_1395_1689.Png": 1,
    "2018-12-20-21-45-55-420_POS1_I2_1395_1817.Png": 1,
    "2018-12-20-21-45-55-420_POS1_I2_1395_1945.Png": 0,
    "2018-12-20-21-45-55-420_POS1_I2_1395_2073.Png": 0,
    "2018-12-20-21-45-55-420_POS1_I2_1523_1177.Png": 0,
    "2018-12-20-21-45-55-420_POS1_I2_1523_1305.Png": 0,
    "2018-12-20-21-45-55-420_POS1_I2_1523_1433.Png": 0,
    "2018-12-20-21-45-55-420_POS1_I2_1523_1561.Png": 0,
    "2018-12-20-21-45-55-420_POS1_I2_1523_1689.Png": 0,
    "2018-12-20-21-45-55-420_POS1_I2_1523_1817.Png": 0,
    "2018-12-20-21-45-55-420_POS1_I2_1523_1945.Png": 0,
    "2018-12-20-21-45-55-420_POS1_I2_1523_2073.Png": 0,
    "2018-12-20-21-45-55-420_POS1_I2_1651_1177.Png": 0,
    "2018-12-20-21-45-55-420_POS1_I2_1651_1305.Png": 0,
    "2018-12-20-21-45-55-420_POS1_I2_1651_1433.Png": 0,
    "2018-12-20-21-45-55-420_POS1_I2_1651_1561.Png": 0,
    "2018-12-20-21-45-55-420_POS1_I2_1651_1689.Png": 0,
    "2018-12-20-21-45-55-420_POS1_I2_1651_1817.Png": 0,
    "2018-12-20-21-45-55-420_POS1_I2_1651_1945.Png": 1,
    "2018-12-20-21-45-55-420_POS1_I2_1779_1433.Png": 0,
    "2018-12-20-21-45-55-420_POS1_I2_1779_1561.Png": 0,
    "2018-12-20-21-45-55-420_POS1_I2_1779_1689.Png": 0,
    "2018-12-20-21-45-55-420_POS1_I2_1779_1817.Png": 0,
    "2018-12-20-21-45-55-420_POS1_I2_1779_1945.Png": 1,
    "2018-12-20-21-45-55-420_POS1_I2_1907_1689.Png": 0,
    "2018-12-20-21-45-55-420_POS1_I2_1907_1817.Png": 0,
    "2018-12-20-21-45-55-420_POS1_I2_371_1305.Png": 1,
    "2018-12-20-21-45-55-420_POS1_I2_371_1433.Png": 1,
    "2018-12-20-21-45-55-420_POS1_I2_371_1561.Png": 0,
    "2018-12-20-21-45-55-420_POS1_I2_371_1689.Png": 1,
    "2018-12-20-21-45-55-420_POS1_I2_371_1817.Png": 1,
    "2018-12-20-21-45-55-420_POS1_I2_371_1945.Png": 1,
    "2018-12-20-21-45-55-420_POS1_I2_499_1305.Png": 1,
    "2018-12-20-21-45-55-420_POS1_I2_499_1433.Png": 1,
    "2018-12-20-21-45-55-420_POS1_I2_499_1561.Png": 1,
    "2018-12-20-21-45-55-420_POS1_I2_499_1689.Png": 1,
    "2018-12-20-21-45-55-420_POS1_I2_499_1817.Png": 1,
    "2018-12-20-21-45-55-420_POS1_I2_499_1945.Png": 1,
    "2018-12-20-21-45-55-420_POS1_I2_627_1305.Png": 1,
    "2018-12-20-21-45-55-420_POS1_I2_627_1433.Png": 1,
    "2018-12-20-21-45-55-420_POS1_I2_627_1561.Png": 1,
    "2018-12-20-21-45-55-420_POS1_I2_627_1689.Png": 1,
    "2018-12-20-21-45-55-420_POS1_I2_627_1817.Png": 1,
    "2018-12-20-21-45-55-420_POS1_I2_627_1945.Png": 1,
    "2018-12-20-21-45-55-420_POS1_I2_627_2073.Png": 1,
    "2018-12-20-21-45-55-420_POS1_I2_755_1305.Png": 1,
    "2018-12-20-21-45-55-420_POS1_I2_755_1433.Png": 1,
    "2018-12-20-21-45-55-420_POS1_I2_755_1561.Png": 1,
    "2018-12-20-21-45-55-420_POS1_I2_755_1689.Png": 1,
    "2018-12-20-21-45-55-420_POS1_I2_755_1945.Png": 1,
    "2018-12-20-21-45-55-420_POS1_I2_755_2073.Png": 0,
    "2018-12-20-21-45-55-420_POS1_I2_755_2201.Png": 0,
    "2018-12-20-21-45-55-420_POS1_I2_755_2329.Png": 0,
    "2018-12-20-21-45-55-420_POS1_I2_883_1305.Png": 1,
    "2018-12-20-21-45-55-420_POS1_I2_883_1433.Png": 1,
    "2018-12-20-21-45-55-420_POS1_I2_883_1561.Png": 0,
    "2018-12-20-21-45-55-420_POS1_I2_883_1689.Png": 1,
    "2018-12-20-21-45-55-420_POS1_I2_883_1817.Png": 0,
    "2018-12-20-21-45-55-420_POS1_I2_883_1945.Png": 1,
    "2018-12-20-21-45-55-420_POS1_I2_883_2073.Png": 1,
    "2018-12-20-21-45-55-420_POS1_I2_883_2201.Png": 1,
    "2018-12-20-21-45-55-420_POS1_I2_883_2329.Png": 1,
    "2018-12-30-15-03-16-028_POS0_I1_1093_1024.Png": 0,
    "2018-12-30-15-03-16-028_POS0_I1_1093_128.Png": 0,
    "2018-12-30-15-03-16-028_POS0_I1_1093_256.Png": 0,
    "2018-12-30-15-03-16-028_POS0_I1_1093_384.Png": 0,
    "2018-12-30-15-03-16-028_POS0_I1_1093_512.Png": 0,
    "2018-12-30-15-03-16-028_POS0_I1_1093_640.Png": 0,
    "2018-12-30-15-03-16-028_POS0_I1_1093_768.Png": 0,
    "2018-12-30-15-03-16-028_POS0_I1_1093_896.Png": 0,
    "2018-12-30-15-03-16-028_POS0_I1_1221_1024.Png": 0,
    "2018-12-30-15-03-16-028_POS0_I1_1221_1152.Png": 0,
    "2018-12-30-15-03-16-028_POS0_I1_1221_128.Png": 0,
    "2018-12-30-15-03-16-028_POS0_I1_1221_256.Png": 0,
    "2018-12-30-15-03-16-028_POS0_I1_1221_384.Png": 0,
    "2018-12-30-15-03-16-028_POS0_I1_1221_512.Png": 0,
    "2018-12-30-15-03-16-028_POS0_I1_1221_640.Png": 0,
    "2018-12-30-15-03-16-028_POS0_I1_1221_768.Png": 0,
    "2018-12-30-15-03-16-028_POS0_I1_1221_896.Png": 0,
    "2018-12-30-15-03-16-028_POS0_I1_1349_1024.Png": 0,
    "2018-12-30-15-03-16-028_POS0_I1_1349_1152.Png": 0,
    "2018-12-30-15-03-16-028_POS0_I1_1349_128.Png": 0,
    "2018-12-30-15-03-16-028_POS0_I1_1349_256.Png": 0,
    "2018-12-30-15-03-16-028_POS0_I1_1349_384.Png": 0,
    "2018-12-30-15-03-16-028_POS0_I1_1349_512.Png": 0,
    "2018-12-30-15-03-16-028_POS0_I1_1349_640.Png": 0,
    "2018-12-30-15-03-16-028_POS0_I1_1349_768.Png": 0,
    "2018-12-30-15-03-16-028_POS0_I1_1349_896.Png": 0,
    "2018-12-30-15-03-16-028_POS0_I1_1477_1024.Png": 0,
    "2018-12-30-15-03-16-028_POS0_I1_1477_128.Png": 0,
    "2018-12-30-15-03-16-028_POS0_I1_1477_256.Png": 0,
    "2018-12-30-15-03-16-028_POS0_I1_1477_384.Png": 0,
    "2018-12-30-15-03-16-028_POS0_I1_1477_512.Png": 0,
    "2018-12-30-15-03-16-028_POS0_I1_1477_640.Png": 0,
    "2018-12-30-15-03-16-028_POS0_I1_1477_768.Png": 0,
    "2018-12-30-15-03-16-028_POS0_I1_1477_896.Png": 0,
    "2018-12-30-15-03-16-028_POS0_I1_1605_1024.Png": 0,
    "2018-12-30-15-03-16-028_POS0_I1_1605_128.Png": 0,
    "2018-12-30-15-03-16-028_POS0_I1_1605_256.Png": 0,
    "2018-12-30-15-03-16-028_POS0_I1_1605_384.Png": 0,
    "2018-12-30-15-03-16-028_POS0_I1_1605_512.Png": 0,
    "2018-12-30-15-03-16-028_POS0_I1_1605_640.Png": 0,
    "2018-12-30-15-03-16-028_POS0_I1_1605_768.Png": 0,
    "2018-12-30-15-03-16-028_POS0_I1_1605_896.Png": 0,
    "2018-12-30-15-03-16-028_POS0_I1_1733_0.Png": 0,
    "2018-12-30-15-03-16-028_POS0_I1_1733_128.Png": 0,
    "2018-12-30-15-03-16-028_POS0_I1_1733_256.Png": 0,
    "2018-12-30-15-03-16-028_POS0_I1_1733_384.Png": 0,
    "2018-12-30-15-03-16-028_POS0_I1_1733_512.Png": 0,
    "2018-12-30-15-03-16-028_POS0_I1_1733_640.Png": 0,
    "2018-12-30-15-03-16-028_POS0_I1_1733_768.Png": 0,
    "2018-12-30-15-03-16-028_POS0_I1_1733_896.Png": 0,
    "2018-12-30-15-03-16-028_POS0_I1_1861_512.Png": 0,
    "2018-12-30-15-03-16-028_POS0_I1_1861_640.Png": 0,
    "2018-12-30-15-03-16-028_POS0_I1_1861_768.Png": 0,
    "2018-12-30-15-03-16-028_POS0_I1_1861_896.Png": 0,
    "2018-12-30-15-03-16-028_POS0_I1_197_128.Png": 0,
    "2018-12-30-15-03-16-028_POS0_I1_197_640.Png": 0,
    "2018-12-30-15-03-16-028_POS0_I1_325_0.Png": 0,
    "2018-12-30-15-03-16-028_POS0_I1_325_128.Png": 0,
    "2018-12-30-15-03-16-028_POS0_I1_325_256.Png": 0,
    "2018-12-30-15-03-16-028_POS0_I1_325_512.Png": 0,
    "2018-12-30-15-03-16-028_POS0_I1_325_640.Png": 0,
    "2018-12-30-15-03-16-028_POS0_I1_453_0.Png": 0,
    "2018-12-30-15-03-16-028_POS0_I1_453_1024.Png": 0,
    "2018-12-30-15-03-16-028_POS0_I1_453_128.Png": 0,
    "2018-12-30-15-03-16-028_POS0_I1_453_256.Png": 0,
    "2018-12-30-15-03-16-028_POS0_I1_453_384.Png": 0,
    "2018-12-30-15-03-16-028_POS0_I1_453_512.Png": 0,
    "2018-12-30-15-03-16-028_POS0_I1_453_640.Png": 0,
    "2018-12-30-15-03-16-028_POS0_I1_453_768.Png": 0,
    "2018-12-30-15-03-16-028_POS0_I1_581_1024.Png": 0,
    "2018-12-30-15-03-16-028_POS0_I1_581_1152.Png": 0,
    "2018-12-30-15-03-16-028_POS0_I1_581_128.Png": 0,
    "2018-12-30-15-03-16-028_POS0_I1_581_1280.Png": 0,
    "2018-12-30-15-03-16-028_POS0_I1_581_256.Png": 0,
    "2018-12-30-15-03-16-028_POS0_I1_581_384.Png": 0,
    "2018-12-30-15-03-16-028_POS0_I1_581_512.Png": 0,
    "2018-12-30-15-03-16-028_POS0_I1_581_640.Png": 0,
    "2018-12-30-15-03-16-028_POS0_I1_581_768.Png": 0,
    "2018-12-30-15-03-16-028_POS0_I1_581_896.Png": 0,
    "2018-12-30-15-03-16-028_POS0_I1_709_1024.Png": 0,
    "2018-12-30-15-03-16-028_POS0_I1_709_1152.Png": 0,
    "2018-12-30-15-03-16-028_POS0_I1_709_128.Png": 0,
    "2018-12-30-15-03-16-028_POS0_I1_709_1280.Png": 0,
    "2018-12-30-15-03-16-028_POS0_I1_709_256.Png": 0,
    "2018-12-30-15-03-16-028_POS0_I1_709_384.Png": 0,
    "2018-12-30-15-03-16-028_POS0_I1_709_512.Png": 0,
    "2018-12-30-15-03-16-028_POS0_I1_709_640.Png": 0,
    "2018-12-30-15-03-16-028_POS0_I1_709_768.Png": 0,
    "2018-12-30-15-03-16-028_POS0_I1_709_896.Png": 0,
    "2018-12-30-15-03-16-028_POS0_I1_837_1152.Png": 0,
    "2018-12-30-15-03-16-028_POS0_I1_837_128.Png": 0,
    "2018-12-30-15-03-16-028_POS0_I1_837_1280.Png": 0,
    "2018-12-30-15-03-16-028_POS0_I1_837_256.Png": 0,
    "2018-12-30-15-03-16-028_POS0_I1_837_384.Png": 0,
    "2018-12-30-15-03-16-028_POS0_I1_837_512.Png": 0,
    "2018-12-30-15-03-16-028_POS0_I1_837_640.Png": 0,
    "2018-12-30-15-03-16-028_POS0_I1_837_768.Png": 0,
    "2018-12-30-15-03-16-028_POS0_I1_837_896.Png": 0,
    "2018-12-30-15-03-16-028_POS0_I1_965_1152.Png": 0,
    "2018-12-30-15-03-16-028_POS0_I1_965_128.Png": 0,
    "2018-12-30-15-03-16-028_POS0_I1_965_1280.Png": 0,
    "2018-12-30-15-03-16-028_POS0_I1_965_256.Png": 0,
    "2018-12-30-15-03-16-028_POS0_I1_965_384.Png": 0,
    "2018-12-30-15-03-16-028_POS0_I1_965_512.Png": 0,
    "2018-12-30-15-03-16-028_POS0_I1_965_640.Png": 0,
    "2018-12-30-15-03-16-028_POS0_I1_965_768.Png": 0,
    "2018-12-30-15-03-16-028_POS0_I1_965_896.Png": 0,
    "2019-01-15-23-02-18-657_POS1_I1_1113_1065.Png": 1,
    "2019-01-15-23-02-18-657_POS1_I1_1113_1193.Png": 1,
    "2019-01-15-23-02-18-657_POS1_I1_1113_1321.Png": 1,
    "2019-01-15-23-02-18-657_POS1_I1_1113_1449.Png": 1,
    "2019-01-15-23-02-18-657_POS1_I1_1113_1577.Png": 1,
    "2019-01-15-23-02-18-657_POS1_I1_1113_1705.Png": 1,
    "2019-01-15-23-02-18-657_POS1_I1_1113_1833.Png": 1,
    "2019-01-15-23-02-18-657_POS1_I1_1113_1961.Png": 1,
    "2019-01-15-23-02-18-657_POS1_I1_1241_1065.Png": 1,
    "2019-01-15-23-02-18-657_POS1_I1_1241_1193.Png": 1,
    "2019-01-15-23-02-18-657_POS1_I1_1241_1321.Png": 1,
    "2019-01-15-23-02-18-657_POS1_I1_1241_1449.Png": 1,
    "2019-01-15-23-02-18-657_POS1_I1_1241_1577.Png": 1,
    "2019-01-15-23-02-18-657_POS1_I1_1241_1705.Png": 1,
    "2019-01-15-23-02-18-657_POS1_I1_1241_1833.Png": 1,
    "2019-01-15-23-02-18-657_POS1_I1_1241_1961.Png": 1,
    "2019-01-15-23-02-18-657_POS1_I1_1369_1065.Png": 1,
    "2019-01-15-23-02-18-657_POS1_I1_1369_1193.Png": 1,
    "2019-01-15-23-02-18-657_POS1_I1_1369_1321.Png": 1,
    "2019-01-15-23-02-18-657_POS1_I1_1369_1449.Png": 1,
    "2019-01-15-23-02-18-657_POS1_I1_1369_1577.Png": 1,
    "2019-01-15-23-02-18-657_POS1_I1_1369_1705.Png": 1,
    "2019-01-15-23-02-18-657_POS1_I1_1369_1833.Png": 1,
    "2019-01-15-23-02-18-657_POS1_I1_1497_1065.Png": 1,
    "2019-01-15-23-02-18-657_POS1_I1_1497_1193.Png": 1,
    "2019-01-15-23-02-18-657_POS1_I1_1497_1321.Png": 1,
    "2019-01-15-23-02-18-657_POS1_I1_1497_1449.Png": 1,
    "2019-01-15-23-02-18-657_POS1_I1_1497_1577.Png": 1,
    "2019-01-15-23-02-18-657_POS1_I1_1497_1705.Png": 1,
    "2019-01-15-23-02-18-657_POS1_I1_1497_1833.Png": 1,
    "2019-01-15-23-02-18-657_POS1_I1_1497_937.Png": 1,
    "2019-01-15-23-02-18-657_POS1_I1_1625_1065.Png": 1,
    "2019-01-15-23-02-18-657_POS1_I1_1625_1193.Png": 1,
    "2019-01-15-23-02-18-657_POS1_I1_1625_1321.Png": 1,
    "2019-01-15-23-02-18-657_POS1_I1_1625_1449.Png": 1,
    "2019-01-15-23-02-18-657_POS1_I1_1625_1577.Png": 1,
    "2019-01-15-23-02-18-657_POS1_I1_1625_1705.Png": 1,
    "2019-01-15-23-02-18-657_POS1_I1_1625_937.Png": 1,
    "2019-01-15-23-02-18-657_POS1_I1_1753_1321.Png": 0,
    "2019-01-15-23-02-18-657_POS1_I1_1753_1449.Png": 1,
    "2019-01-15-23-02-18-657_POS1_I1_1753_1705.Png": 1,
    "2019-01-15-23-02-18-657_POS1_I1_217_1065.Png": 1,
    "2019-01-15-23-02-18-657_POS1_I1_217_1193.Png": 1,
    "2019-01-15-23-02-18-657_POS1_I1_217_1577.Png": 1,
    "2019-01-15-23-02-18-657_POS1_I1_217_1705.Png": 1,
    "2019-01-15-23-02-18-657_POS1_I1_217_1833.Png": 1,
    "2019-01-15-23-02-18-657_POS1_I1_217_937.Png": 1,
    "2019-01-15-23-02-18-657_POS1_I1_345_1065.Png": 1,
    "2019-01-15-23-02-18-657_POS1_I1_345_1193.Png": 1,
    "2019-01-15-23-02-18-657_POS1_I1_345_1321.Png": 1,
    "2019-01-15-23-02-18-657_POS1_I1_345_1449.Png": 1,
    "2019-01-15-23-02-18-657_POS1_I1_345_1577.Png": 1,
    "2019-01-15-23-02-18-657_POS1_I1_345_1705.Png": 1,
    "2019-01-15-23-02-18-657_POS1_I1_345_1833.Png": 1,
    "2019-01-15-23-02-18-657_POS1_I1_345_937.Png": 1,
    "2019-01-15-23-02-18-657_POS1_I1_473_1065.Png": 1,
    "2019-01-15-23-02-18-657_POS1_I1_473_1193.Png": 1,
    "2019-01-15-23-02-18-657_POS1_I1_473_1321.Png": 1,
    "2019-01-15-23-02-18-657_POS1_I1_473_1449.Png": 1,
    "2019-01-15-23-02-18-657_POS1_I1_473_1577.Png": 1,
    "2019-01-15-23-02-18-657_POS1_I1_473_1705.Png": 1,
    "2019-01-15-23-02-18-657_POS1_I1_473_1833.Png": 1,
    "2019-01-15-23-02-18-657_POS1_I1_473_1961.Png": 1,
    "2019-01-15-23-02-18-657_POS1_I1_473_937.Png": 1,
    "2019-01-15-23-02-18-657_POS1_I1_601_1065.Png": 1,
    "2019-01-15-23-02-18-657_POS1_I1_601_1193.Png": 1,
    "2019-01-15-23-02-18-657_POS1_I1_601_1321.Png": 1,
    "2019-01-15-23-02-18-657_POS1_I1_601_1449.Png": 1,
    "2019-01-15-23-02-18-657_POS1_I1_601_1577.Png": 1,
    "2019-01-15-23-02-18-657_POS1_I1_601_1705.Png": 1,
    "2019-01-15-23-02-18-657_POS1_I1_601_1833.Png": 1,
    "2019-01-15-23-02-18-657_POS1_I1_601_1961.Png": 1,
    "2019-01-15-23-02-18-657_POS1_I1_601_2089.Png": 1,
    "2019-01-15-23-02-18-657_POS1_I1_601_2217.Png": 1,
    "2019-01-15-23-02-18-657_POS1_I1_729_1065.Png": 1,
    "2019-01-15-23-02-18-657_POS1_I1_729_1193.Png": 1,
    "2019-01-15-23-02-18-657_POS1_I1_729_1321.Png": 1,
    "2019-01-15-23-02-18-657_POS1_I1_729_1449.Png": 1,
    "2019-01-15-23-02-18-657_POS1_I1_729_1577.Png": 1,
    "2019-01-15-23-02-18-657_POS1_I1_729_1705.Png": 1,
    "2019-01-15-23-02-18-657_POS1_I1_729_1833.Png": 1,
    "2019-01-15-23-02-18-657_POS1_I1_729_1961.Png": 1,
    "2019-01-15-23-02-18-657_POS1_I1_729_2089.Png": 1,
    "2019-01-15-23-02-18-657_POS1_I1_729_2217.Png": 1,
    "2019-01-15-23-02-18-657_POS1_I1_857_1193.Png": 1,
    "2019-01-15-23-02-18-657_POS1_I1_857_1321.Png": 1,
    "2019-01-15-23-02-18-657_POS1_I1_857_1449.Png": 1,
    "2019-01-15-23-02-18-657_POS1_I1_857_1577.Png": 1,
    "2019-01-15-23-02-18-657_POS1_I1_857_1705.Png": 1,
    "2019-01-15-23-02-18-657_POS1_I1_857_1833.Png": 1,
    "2019-01-15-23-02-18-657_POS1_I1_857_1961.Png": 1,
    "2019-01-15-23-02-18-657_POS1_I1_857_2089.Png": 1,
    "2019-01-15-23-02-18-657_POS1_I1_857_2217.Png": 1,
    "2019-01-15-23-02-18-657_POS1_I1_985_1065.Png": 1,
    "2019-01-15-23-02-18-657_POS1_I1_985_1193.Png": 1,
    "2019-01-15-23-02-18-657_POS1_I1_985_1321.Png": 1,
    "2019-01-15-23-02-18-657_POS1_I1_985_1449.Png": 1,
    "2019-01-15-23-02-18-657_POS1_I1_985_1577.Png": 1,
    "2019-01-15-23-02-18-657_POS1_I1_985_1705.Png": 1,
    "2019-01-15-23-02-18-657_POS1_I1_985_1833.Png": 1,
    "2019-01-15-23-02-18-657_POS1_I1_985_1961.Png": 1,
    "2019-01-16-05-39-18-058_POS0_I2_1113_1091.Png": 1,
    "2019-01-16-05-39-18-058_POS0_I2_1113_1219.Png": 0,
    "2019-01-16-05-39-18-058_POS0_I2_1113_1347.Png": 0,
    "2019-01-16-05-39-18-058_POS0_I2_1113_1475.Png": 1,
    "2019-01-16-05-39-18-058_POS0_I2_1113_451.Png": 1,
    "2019-01-16-05-39-18-058_POS0_I2_1113_579.Png": 1,
    "2019-01-16-05-39-18-058_POS0_I2_1113_707.Png": 1,
    "2019-01-16-05-39-18-058_POS0_I2_1113_835.Png": 1,
    "2019-01-16-05-39-18-058_POS0_I2_1113_963.Png": 1,
    "2019-01-16-05-39-18-058_POS0_I2_1241_1091.Png": 1,
    "2019-01-16-05-39-18-058_POS0_I2_1241_1219.Png": 1,
    "2019-01-16-05-39-18-058_POS0_I2_1241_1347.Png": 1,
    "2019-01-16-05-39-18-058_POS0_I2_1241_451.Png": 1,
    "2019-01-16-05-39-18-058_POS0_I2_1241_579.Png": 1,
    "2019-01-16-05-39-18-058_POS0_I2_1241_707.Png": 1,
    "2019-01-16-05-39-18-058_POS0_I2_1241_835.Png": 1,
    "2019-01-16-05-39-18-058_POS0_I2_1241_963.Png": 1,
    "2019-01-16-05-39-18-058_POS0_I2_1369_1091.Png": 1,
    "2019-01-16-05-39-18-058_POS0_I2_1369_1219.Png": 1,
    "2019-01-16-05-39-18-058_POS0_I2_1369_451.Png": 1,
    "2019-01-16-05-39-18-058_POS0_I2_1369_579.Png": 1,
    "2019-01-16-05-39-18-058_POS0_I2_1369_707.Png": 1,
    "2019-01-16-05-39-18-058_POS0_I2_1369_835.Png": 1,
    "2019-01-16-05-39-18-058_POS0_I2_1369_963.Png": 1,
    "2019-01-16-05-39-18-058_POS0_I2_1497_1091.Png": 1,
    "2019-01-16-05-39-18-058_POS0_I2_1497_1219.Png": 1,
    "2019-01-16-05-39-18-058_POS0_I2_1497_451.Png": 1,
    "2019-01-16-05-39-18-058_POS0_I2_1497_579.Png": 1,
    "2019-01-16-05-39-18-058_POS0_I2_1497_707.Png": 1,
    "2019-01-16-05-39-18-058_POS0_I2_1497_835.Png": 1,
    "2019-01-16-05-39-18-058_POS0_I2_1497_963.Png": 1,
    "2019-01-16-05-39-18-058_POS0_I2_1625_1091.Png": 1,
    "2019-01-16-05-39-18-058_POS0_I2_1625_1219.Png": 1,
    "2019-01-16-05-39-18-058_POS0_I2_1625_323.Png": 1,
    "2019-01-16-05-39-18-058_POS0_I2_1625_451.Png": 1,
    "2019-01-16-05-39-18-058_POS0_I2_1625_579.Png": 1,
    "2019-01-16-05-39-18-058_POS0_I2_1625_707.Png": 1,
    "2019-01-16-05-39-18-058_POS0_I2_1625_835.Png": 1,
    "2019-01-16-05-39-18-058_POS0_I2_1625_963.Png": 1,
    "2019-01-16-05-39-18-058_POS0_I2_1753_1091.Png": 1,
    "2019-01-16-05-39-18-058_POS0_I2_1753_1219.Png": 1,
    "2019-01-16-05-39-18-058_POS0_I2_1753_323.Png": 1,
    "2019-01-16-05-39-18-058_POS0_I2_1753_451.Png": 1,
    "2019-01-16-05-39-18-058_POS0_I2_1753_579.Png": 1,
    "2019-01-16-05-39-18-058_POS0_I2_1753_707.Png": 1,
    "2019-01-16-05-39-18-058_POS0_I2_1753_835.Png": 0,
    "2019-01-16-05-39-18-058_POS0_I2_1753_963.Png": 0,
    "2019-01-16-05-39-18-058_POS0_I2_1881_963.Png": 0,
    "2019-01-16-05-39-18-058_POS0_I2_345_451.Png": 1,
    "2019-01-16-05-39-18-058_POS0_I2_345_579.Png": 1,
    "2019-01-16-05-39-18-058_POS0_I2_345_707.Png": 1,
    "2019-01-16-05-39-18-058_POS0_I2_345_835.Png": 1,
    "2019-01-16-05-39-18-058_POS0_I2_345_963.Png": 1,
    "2019-01-16-05-39-18-058_POS0_I2_473_1091.Png": 1,
    "2019-01-16-05-39-18-058_POS0_I2_473_323.Png": 1,
    "2019-01-16-05-39-18-058_POS0_I2_473_451.Png": 1,
    "2019-01-16-05-39-18-058_POS0_I2_473_579.Png": 1,
    "2019-01-16-05-39-18-058_POS0_I2_473_707.Png": 1,
    "2019-01-16-05-39-18-058_POS0_I2_473_835.Png": 1,
    "2019-01-16-05-39-18-058_POS0_I2_473_963.Png": 1,
    "2019-01-16-05-39-18-058_POS0_I2_601_1091.Png": 1,
    "2019-01-16-05-39-18-058_POS0_I2_601_1219.Png": 1,
    "2019-01-16-05-39-18-058_POS0_I2_601_451.Png": 1,
    "2019-01-16-05-39-18-058_POS0_I2_601_579.Png": 1,
    "2019-01-16-05-39-18-058_POS0_I2_601_707.Png": 1,
    "2019-01-16-05-39-18-058_POS0_I2_601_835.Png": 1,
    "2019-01-16-05-39-18-058_POS0_I2_601_963.Png": 1,
    "2019-01-16-05-39-18-058_POS0_I2_729_1091.Png": 1,
    "2019-01-16-05-39-18-058_POS0_I2_729_1219.Png": 1,
    "2019-01-16-05-39-18-058_POS0_I2_729_1347.Png": 1,
    "2019-01-16-05-39-18-058_POS0_I2_729_1475.Png": 1,
    "2019-01-16-05-39-18-058_POS0_I2_729_451.Png": 1,
    "2019-01-16-05-39-18-058_POS0_I2_729_579.Png": 1,
    "2019-01-16-05-39-18-058_POS0_I2_729_707.Png": 1,
    "2019-01-16-05-39-18-058_POS0_I2_729_835.Png": 1,
    "2019-01-16-05-39-18-058_POS0_I2_729_963.Png": 1,
    "2019-01-16-05-39-18-058_POS0_I2_857_1091.Png": 1,
    "2019-01-16-05-39-18-058_POS0_I2_857_1219.Png": 1,
    "2019-01-16-05-39-18-058_POS0_I2_857_1347.Png": 1,
    "2019-01-16-05-39-18-058_POS0_I2_857_1475.Png": 1,
    "2019-01-16-05-39-18-058_POS0_I2_857_451.Png": 1,
    "2019-01-16-05-39-18-058_POS0_I2_857_579.Png": 1,
    "2019-01-16-05-39-18-058_POS0_I2_857_707.Png": 1,
    "2019-01-16-05-39-18-058_POS0_I2_857_835.Png": 1,
    "2019-01-16-05-39-18-058_POS0_I2_857_963.Png": 1,
    "2019-01-16-05-39-18-058_POS0_I2_985_1091.Png": 1,
    "2019-01-16-05-39-18-058_POS0_I2_985_1219.Png": 1,
    "2019-01-16-05-39-18-058_POS0_I2_985_1347.Png": 1,
    "2019-01-16-05-39-18-058_POS0_I2_985_1475.Png": 1,
    "2019-01-16-05-39-18-058_POS0_I2_985_451.Png": 1,
    "2019-01-16-05-39-18-058_POS0_I2_985_579.Png": 1,
    "2019-01-16-05-39-18-058_POS0_I2_985_707.Png": 1,
    "2019-01-16-05-39-18-058_POS0_I2_985_835.Png": 1,
    "2019-01-16-05-39-18-058_POS0_I2_985_963.Png": 1,
    "2019-01-23-06-44-38-666_POS0_I1_1091_1024.Png": 1,
    "2019-01-23-06-44-38-666_POS0_I1_1091_1152.Png": 1,
    "2019-01-23-06-44-38-666_POS0_I1_1091_128.Png": 1,
    "2019-01-23-06-44-38-666_POS0_I1_1091_1280.Png": 1,
    "2019-01-23-06-44-38-666_POS0_I1_1091_256.Png": 1,
    "2019-01-23-06-44-38-666_POS0_I1_1091_384.Png": 1,
    "2019-01-23-06-44-38-666_POS0_I1_1091_512.Png": 1,
    "2019-01-23-06-44-38-666_POS0_I1_1091_640.Png": 1,
    "2019-01-23-06-44-38-666_POS0_I1_1091_768.Png": 1,
    "2019-01-23-06-44-38-666_POS0_I1_1091_896.Png": 1,
    "2019-01-23-06-44-38-666_POS0_I1_1219_1024.Png": 1,
    "2019-01-23-06-44-38-666_POS0_I1_1219_1152.Png": 1,
    "2019-01-23-06-44-38-666_POS0_I1_1219_128.Png": 1,
    "2019-01-23-06-44-38-666_POS0_I1_1219_256.Png": 1,
    "2019-01-23-06-44-38-666_POS0_I1_1219_384.Png": 1,
    "2019-01-23-06-44-38-666_POS0_I1_1219_512.Png": 1,
    "2019-01-23-06-44-38-666_POS0_I1_1219_640.Png": 1,
    "2019-01-23-06-44-38-666_POS0_I1_1219_768.Png": 1,
    "2019-01-23-06-44-38-666_POS0_I1_1219_896.Png": 1,
    "2019-01-23-06-44-38-666_POS0_I1_1347_1024.Png": 1,
    "2019-01-23-06-44-38-666_POS0_I1_1347_1152.Png": 1,
    "2019-01-23-06-44-38-666_POS0_I1_1347_128.Png": 1,
    "2019-01-23-06-44-38-666_POS0_I1_1347_256.Png": 1,
    "2019-01-23-06-44-38-666_POS0_I1_1347_384.Png": 1,
    "2019-01-23-06-44-38-666_POS0_I1_1347_512.Png": 1,
    "2019-01-23-06-44-38-666_POS0_I1_1347_640.Png": 1,
    "2019-01-23-06-44-38-666_POS0_I1_1347_768.Png": 1,
    "2019-01-23-06-44-38-666_POS0_I1_1347_896.Png": 1,
    "2019-01-23-06-44-38-666_POS0_I1_1475_1024.Png": 1,
    "2019-01-23-06-44-38-666_POS0_I1_1475_1152.Png": 1,
    "2019-01-23-06-44-38-666_POS0_I1_1475_128.Png": 1,
    "2019-01-23-06-44-38-666_POS0_I1_1475_256.Png": 1,
    "2019-01-23-06-44-38-666_POS0_I1_1475_384.Png": 1,
    "2019-01-23-06-44-38-666_POS0_I1_1475_512.Png": 1,
    "2019-01-23-06-44-38-666_POS0_I1_1475_768.Png": 1,
    "2019-01-23-06-44-38-666_POS0_I1_1475_896.Png": 1,
    "2019-01-23-06-44-38-666_POS0_I1_1603_1024.Png": 1,
    "2019-01-23-06-44-38-666_POS0_I1_1603_1152.Png": 1,
    "2019-01-23-06-44-38-666_POS0_I1_1603_128.Png": 1,
    "2019-01-23-06-44-38-666_POS0_I1_1603_256.Png": 1,
    "2019-01-23-06-44-38-666_POS0_I1_1603_384.Png": 1,
    "2019-01-23-06-44-38-666_POS0_I1_1603_512.Png": 1,
    "2019-01-23-06-44-38-666_POS0_I1_1603_640.Png": 1,
    "2019-01-23-06-44-38-666_POS0_I1_1603_768.Png": 1,
    "2019-01-23-06-44-38-666_POS0_I1_1603_896.Png": 1,
    "2019-01-23-06-44-38-666_POS0_I1_1731_0.Png": 1,
    "2019-01-23-06-44-38-666_POS0_I1_1731_1024.Png": 1,
    "2019-01-23-06-44-38-666_POS0_I1_1731_128.Png": 1,
    "2019-01-23-06-44-38-666_POS0_I1_1731_256.Png": 1,
    "2019-01-23-06-44-38-666_POS0_I1_1731_384.Png": 1,
    "2019-01-23-06-44-38-666_POS0_I1_1731_512.Png": 1,
    "2019-01-23-06-44-38-666_POS0_I1_1731_640.Png": 1,
    "2019-01-23-06-44-38-666_POS0_I1_1731_768.Png": 1,
    "2019-01-23-06-44-38-666_POS0_I1_1731_896.Png": 1,
    "2019-01-23-06-44-38-666_POS0_I1_1859_128.Png": 1,
    "2019-01-23-06-44-38-666_POS0_I1_1859_512.Png": 1,
    "2019-01-23-06-44-38-666_POS0_I1_1859_640.Png": 1,
    "2019-01-23-06-44-38-666_POS0_I1_1859_896.Png": 1,
    "2019-01-23-06-44-38-666_POS0_I1_195_0.Png": 1,
    "2019-01-23-06-44-38-666_POS0_I1_195_128.Png": 1,
    "2019-01-23-06-44-38-666_POS0_I1_195_640.Png": 1,
    "2019-01-23-06-44-38-666_POS0_I1_195_768.Png": 1,
    "2019-01-23-06-44-38-666_POS0_I1_195_896.Png": 1,
    "2019-01-23-06-44-38-666_POS0_I1_323_0.Png": 1,
    "2019-01-23-06-44-38-666_POS0_I1_323_128.Png": 1,
    "2019-01-23-06-44-38-666_POS0_I1_323_256.Png": 1,
    "2019-01-23-06-44-38-666_POS0_I1_323_640.Png": 1,
    "2019-01-23-06-44-38-666_POS0_I1_323_768.Png": 1,
    "2019-01-23-06-44-38-666_POS0_I1_323_896.Png": 1,
    "2019-01-23-06-44-38-666_POS0_I1_451_0.Png": 1,
    "2019-01-23-06-44-38-666_POS0_I1_451_1024.Png": 1,
    "2019-01-23-06-44-38-666_POS0_I1_451_1152.Png": 1,
    "2019-01-23-06-44-38-666_POS0_I1_451_128.Png": 1,
    "2019-01-23-06-44-38-666_POS0_I1_451_256.Png": 1,
    "2019-01-23-06-44-38-666_POS0_I1_451_384.Png": 1,
    "2019-01-23-06-44-38-666_POS0_I1_451_512.Png": 1,
    "2019-01-23-06-44-38-666_POS0_I1_451_640.Png": 1,
    "2019-01-23-06-44-38-666_POS0_I1_451_768.Png": 1,
    "2019-01-23-06-44-38-666_POS0_I1_451_896.Png": 1,
    "2019-01-23-06-44-38-666_POS0_I1_579_0.Png": 1,
    "2019-01-23-06-44-38-666_POS0_I1_579_1024.Png": 1,
    "2019-01-23-06-44-38-666_POS0_I1_579_1152.Png": 1,
    "2019-01-23-06-44-38-666_POS0_I1_579_128.Png": 1,
    "2019-01-23-06-44-38-666_POS0_I1_579_1280.Png": 1,
    "2019-01-23-06-44-38-666_POS0_I1_579_1408.Png": 1,
    "2019-01-23-06-44-38-666_POS0_I1_579_256.Png": 1,
    "2019-01-23-06-44-38-666_POS0_I1_579_384.Png": 1,
    "2019-01-23-06-44-38-666_POS0_I1_579_512.Png": 1,
    "2019-01-23-06-44-38-666_POS0_I1_579_640.Png": 1,
    "2019-01-23-06-44-38-666_POS0_I1_579_768.Png": 1,
    "2019-01-23-06-44-38-666_POS0_I1_579_896.Png": 1,
    "2019-01-23-06-44-38-666_POS0_I1_707_1024.Png": 1,
    "2019-01-23-06-44-38-666_POS0_I1_707_1152.Png": 1,
    "2019-01-23-06-44-38-666_POS0_I1_707_128.Png": 1,
    "2019-01-23-06-44-38-666_POS0_I1_707_1280.Png": 1,
    "2019-01-23-06-44-38-666_POS0_I1_707_1408.Png": 1,
    "2019-01-23-06-44-38-666_POS0_I1_707_256.Png": 1,
    "2019-01-23-06-44-38-666_POS0_I1_707_384.Png": 1,
    "2019-01-23-06-44-38-666_POS0_I1_707_512.Png": 1,
    "2019-01-23-06-44-38-666_POS0_I1_707_768.Png": 1,
    "2019-01-23-06-44-38-666_POS0_I1_707_896.Png": 1,
    "2019-01-23-06-44-38-666_POS0_I1_835_1024.Png": 1,
    "2019-01-23-06-44-38-666_POS0_I1_835_1152.Png": 1,
    "2019-01-23-06-44-38-666_POS0_I1_835_128.Png": 1,
    "2019-01-23-06-44-38-666_POS0_I1_835_1280.Png": 1,
    "2019-01-23-06-44-38-666_POS0_I1_835_256.Png": 1,
    "2019-01-23-06-44-38-666_POS0_I1_835_384.Png": 1,
    "2019-01-23-06-44-38-666_POS0_I1_835_512.Png": 1,
    "2019-01-23-06-44-38-666_POS0_I1_835_640.Png": 1,
    "2019-01-23-06-44-38-666_POS0_I1_835_768.Png": 1,
    "2019-01-23-06-44-38-666_POS0_I1_835_896.Png": 1,
    "2019-01-23-06-44-38-666_POS0_I1_963_1024.Png": 1,
    "2019-01-23-06-44-38-666_POS0_I1_963_1152.Png": 1,
    "2019-01-23-06-44-38-666_POS0_I1_963_128.Png": 1,
    "2019-01-23-06-44-38-666_POS0_I1_963_1280.Png": 1,
    "2019-01-23-06-44-38-666_POS0_I1_963_256.Png": 1,
    "2019-01-23-06-44-38-666_POS0_I1_963_384.Png": 1,
    "2019-01-23-06-44-38-666_POS0_I1_963_512.Png": 1,
    "2019-01-23-06-44-38-666_POS0_I1_963_640.Png": 1,
    "2019-01-23-06-44-38-666_POS0_I1_963_768.Png": 1,
    "2019-01-23-06-44-38-666_POS0_I1_963_896.Png": 1,
    "2019-01-26-05-32-21-466_POS1_I2_1083_1357.Png": 1,
    "2019-01-26-05-32-21-466_POS1_I2_1083_1485.Png": 1,
    "2019-01-26-05-32-21-466_POS1_I2_1083_1613.Png": 1,
    "2019-01-26-05-32-21-466_POS1_I2_1083_1741.Png": 1,
    "2019-01-26-05-32-21-466_POS1_I2_1083_1869.Png": 1,
    "2019-01-26-05-32-21-466_POS1_I2_1083_2253.Png": 1,
    "2019-01-26-05-32-21-466_POS1_I2_1083_2381.Png": 1,
    "2019-01-26-05-32-21-466_POS1_I2_1211_1229.Png": 1,
    "2019-01-26-05-32-21-466_POS1_I2_1211_1357.Png": 1,
    "2019-01-26-05-32-21-466_POS1_I2_1211_1485.Png": 1,
    "2019-01-26-05-32-21-466_POS1_I2_1211_1613.Png": 1,
    "2019-01-26-05-32-21-466_POS1_I2_1211_1741.Png": 1,
    "2019-01-26-05-32-21-466_POS1_I2_1211_1869.Png": 1,
    "2019-01-26-05-32-21-466_POS1_I2_1211_1997.Png": 1,
    "2019-01-26-05-32-21-466_POS1_I2_1339_1229.Png": 1,
    "2019-01-26-05-32-21-466_POS1_I2_1339_1357.Png": 1,
    "2019-01-26-05-32-21-466_POS1_I2_1339_1485.Png": 1,
    "2019-01-26-05-32-21-466_POS1_I2_1339_1613.Png": 1,
    "2019-01-26-05-32-21-466_POS1_I2_1339_1741.Png": 1,
    "2019-01-26-05-32-21-466_POS1_I2_1339_1869.Png": 1,
    "2019-01-26-05-32-21-466_POS1_I2_1339_1997.Png": 1,
    "2019-01-26-05-32-21-466_POS1_I2_1467_1229.Png": 1,
    "2019-01-26-05-32-21-466_POS1_I2_1467_1357.Png": 1,
    "2019-01-26-05-32-21-466_POS1_I2_1467_1485.Png": 1,
    "2019-01-26-05-32-21-466_POS1_I2_1467_1613.Png": 1,
    "2019-01-26-05-32-21-466_POS1_I2_1467_1741.Png": 1,
    "2019-01-26-05-32-21-466_POS1_I2_1467_1869.Png": 1,
    "2019-01-26-05-32-21-466_POS1_I2_1467_1997.Png": 1,
    "2019-01-26-05-32-21-466_POS1_I2_1467_2125.Png": 1,
    "2019-01-26-05-32-21-466_POS1_I2_1595_1229.Png": 1,
    "2019-01-26-05-32-21-466_POS1_I2_1595_1357.Png": 1,
    "2019-01-26-05-32-21-466_POS1_I2_1595_1485.Png": 1,
    "2019-01-26-05-32-21-466_POS1_I2_1595_1613.Png": 1,
    "2019-01-26-05-32-21-466_POS1_I2_1595_1741.Png": 1,
    "2019-01-26-05-32-21-466_POS1_I2_1595_1869.Png": 1,
    "2019-01-26-05-32-21-466_POS1_I2_1595_2125.Png": 1,
    "2019-01-26-05-32-21-466_POS1_I2_1723_1229.Png": 1,
    "2019-01-26-05-32-21-466_POS1_I2_1723_1357.Png": 1,
    "2019-01-26-05-32-21-466_POS1_I2_1723_1485.Png": 1,
    "2019-01-26-05-32-21-466_POS1_I2_1723_1613.Png": 1,
    "2019-01-26-05-32-21-466_POS1_I2_1723_1741.Png": 1,
    "2019-01-26-05-32-21-466_POS1_I2_1723_1869.Png": 1,
    "2019-01-26-05-32-21-466_POS1_I2_1851_1485.Png": 1,
    "2019-01-26-05-32-21-466_POS1_I2_1851_1613.Png": 1,
    "2019-01-26-05-32-21-466_POS1_I2_1851_1741.Png": 1,
    "2019-01-26-05-32-21-466_POS1_I2_1851_1869.Png": 1,
    "2019-01-26-05-32-21-466_POS1_I2_315_1485.Png": 1,
    "2019-01-26-05-32-21-466_POS1_I2_315_1741.Png": 1,
    "2019-01-26-05-32-21-466_POS1_I2_315_1869.Png": 1,
    "2019-01-26-05-32-21-466_POS1_I2_315_1997.Png": 1,
    "2019-01-26-05-32-21-466_POS1_I2_443_1357.Png": 1,
    "2019-01-26-05-32-21-466_POS1_I2_443_1485.Png": 1,
    "2019-01-26-05-32-21-466_POS1_I2_443_1613.Png": 1,
    "2019-01-26-05-32-21-466_POS1_I2_443_1741.Png": 1,
    "2019-01-26-05-32-21-466_POS1_I2_443_1869.Png": 1,
    "2019-01-26-05-32-21-466_POS1_I2_571_1357.Png": 1,
    "2019-01-26-05-32-21-466_POS1_I2_571_1485.Png": 1,
    "2019-01-26-05-32-21-466_POS1_I2_571_1613.Png": 1,
    "2019-01-26-05-32-21-466_POS1_I2_571_1741.Png": 1,
    "2019-01-26-05-32-21-466_POS1_I2_571_1869.Png": 1,
    "2019-01-26-05-32-21-466_POS1_I2_571_1997.Png": 1,
    "2019-01-26-05-32-21-466_POS1_I2_699_1357.Png": 1,
    "2019-01-26-05-32-21-466_POS1_I2_699_1485.Png": 1,
    "2019-01-26-05-32-21-466_POS1_I2_699_1613.Png": 1,
    "2019-01-26-05-32-21-466_POS1_I2_699_1741.Png": 1,
    "2019-01-26-05-32-21-466_POS1_I2_699_1997.Png": 1,
    "2019-01-26-05-32-21-466_POS1_I2_699_2125.Png": 1,
    "2019-01-26-05-32-21-466_POS1_I2_699_2253.Png": 1,
    "2019-01-26-05-32-21-466_POS1_I2_699_2381.Png": 1,
    "2019-01-26-05-32-21-466_POS1_I2_827_1357.Png": 1,
    "2019-01-26-05-32-21-466_POS1_I2_827_1485.Png": 1,
    "2019-01-26-05-32-21-466_POS1_I2_827_1613.Png": 1,
    "2019-01-26-05-32-21-466_POS1_I2_827_1741.Png": 1,
    "2019-01-26-05-32-21-466_POS1_I2_827_1869.Png": 1,
    "2019-01-26-05-32-21-466_POS1_I2_827_1997.Png": 1,
    "2019-01-26-05-32-21-466_POS1_I2_827_2125.Png": 1,
    "2019-01-26-05-32-21-466_POS1_I2_827_2253.Png": 1,
    "2019-01-26-05-32-21-466_POS1_I2_827_2381.Png": 1,
    "2019-01-26-05-32-21-466_POS1_I2_955_1357.Png": 1,
    "2019-01-26-05-32-21-466_POS1_I2_955_1485.Png": 1,
    "2019-01-26-05-32-21-466_POS1_I2_955_1613.Png": 1,
    "2019-01-26-05-32-21-466_POS1_I2_955_1741.Png": 1,
    "2019-01-26-05-32-21-466_POS1_I2_955_1869.Png": 1,
    "2019-01-26-05-32-21-466_POS1_I2_955_1997.Png": 1,
    "2019-01-26-05-32-21-466_POS1_I2_955_2253.Png": 1,
    "2019-01-26-05-32-21-466_POS1_I2_955_2381.Png": 1,
    "2019-02-01-06-02-24-686_POS2_I2_1052_2112.Png": 0,
    "2019-02-01-06-02-24-686_POS2_I2_1052_2240.Png": 0,
    "2019-02-01-06-02-24-686_POS2_I2_1052_2368.Png": 0,
    "2019-02-01-06-02-24-686_POS2_I2_1052_2496.Png": 0,
    "2019-02-01-06-02-24-686_POS2_I2_1052_2624.Png": 0,
    "2019-02-01-06-02-24-686_POS2_I2_1180_1984.Png": 0,
    "2019-02-01-06-02-24-686_POS2_I2_1180_2112.Png": 0,
    "2019-02-01-06-02-24-686_POS2_I2_1180_2240.Png": 0,
    "2019-02-01-06-02-24-686_POS2_I2_1180_2368.Png": 0,
    "2019-02-01-06-02-24-686_POS2_I2_1180_2496.Png": 0,
    "2019-02-01-06-02-24-686_POS2_I2_1180_2624.Png": 0,
    "2019-02-01-06-02-24-686_POS2_I2_1308_1984.Png": 0,
    "2019-02-01-06-02-24-686_POS2_I2_1308_2112.Png": 0,
    "2019-02-01-06-02-24-686_POS2_I2_1308_2240.Png": 0,
    "2019-02-01-06-02-24-686_POS2_I2_1308_2368.Png": 0,
    "2019-02-01-06-02-24-686_POS2_I2_1308_2496.Png": 0,
    "2019-02-01-06-02-24-686_POS2_I2_1308_2624.Png": 0,
    "2019-02-01-06-02-24-686_POS2_I2_1436_1984.Png": 0,
    "2019-02-01-06-02-24-686_POS2_I2_1436_2112.Png": 0,
    "2019-02-01-06-02-24-686_POS2_I2_1436_2240.Png": 0,
    "2019-02-01-06-02-24-686_POS2_I2_1436_2368.Png": 0,
    "2019-02-01-06-02-24-686_POS2_I2_1436_2496.Png": 0,
    "2019-02-01-06-02-24-686_POS2_I2_1436_2624.Png": 0,
    "2019-02-01-06-02-24-686_POS2_I2_1564_1856.Png": 0,
    "2019-02-01-06-02-24-686_POS2_I2_1564_1984.Png": 0,
    "2019-02-01-06-02-24-686_POS2_I2_1564_2112.Png": 0,
    "2019-02-01-06-02-24-686_POS2_I2_1564_2240.Png": 0,
    "2019-02-01-06-02-24-686_POS2_I2_1564_2368.Png": 0,
    "2019-02-01-06-02-24-686_POS2_I2_1564_2496.Png": 0,
    "2019-02-01-06-02-24-686_POS2_I2_1564_2624.Png": 0,
    "2019-02-01-06-02-24-686_POS2_I2_1692_1856.Png": 0,
    "2019-02-01-06-02-24-686_POS2_I2_1692_1984.Png": 0,
    "2019-02-01-06-02-24-686_POS2_I2_1692_2112.Png": 0,
    "2019-02-01-06-02-24-686_POS2_I2_1692_2240.Png": 0,
    "2019-02-01-06-02-24-686_POS2_I2_1692_2368.Png": 0,
    "2019-02-01-06-02-24-686_POS2_I2_1692_2496.Png": 0,
    "2019-02-01-06-02-24-686_POS2_I2_1692_2624.Png": 0,
    "2019-02-01-06-02-24-686_POS2_I2_1820_2112.Png": 0,
    "2019-02-01-06-02-24-686_POS2_I2_1820_2240.Png": 0,
    "2019-02-01-06-02-24-686_POS2_I2_1820_2368.Png": 0,
    "2019-02-01-06-02-24-686_POS2_I2_1820_2496.Png": 0,
    "2019-02-01-06-02-24-686_POS2_I2_1820_2624.Png": 0,
    "2019-02-01-06-02-24-686_POS2_I2_1948_2240.Png": 0,
    "2019-02-01-06-02-24-686_POS2_I2_1948_2368.Png": 0,
    "2019-02-01-06-02-24-686_POS2_I2_1948_2496.Png": 0,
    "2019-02-01-06-02-24-686_POS2_I2_1948_2624.Png": 0,
    "2019-02-01-06-02-24-686_POS2_I2_2076_2368.Png": 0,
    "2019-02-01-06-02-24-686_POS2_I2_2076_2496.Png": 0,
    "2019-02-01-06-02-24-686_POS2_I2_2076_2624.Png": 0,
    "2019-02-01-06-02-24-686_POS2_I2_412_2112.Png": 0,
    "2019-02-01-06-02-24-686_POS2_I2_412_2240.Png": 0,
    "2019-02-01-06-02-24-686_POS2_I2_412_2368.Png": 0,
    "2019-02-01-06-02-24-686_POS2_I2_412_2496.Png": 0,
    "2019-02-01-06-02-24-686_POS2_I2_412_2624.Png": 0,
    "2019-02-01-06-02-24-686_POS2_I2_540_2112.Png": 0,
    "2019-02-01-06-02-24-686_POS2_I2_540_2240.Png": 0,
    "2019-02-01-06-02-24-686_POS2_I2_540_2368.Png": 0,
    "2019-02-01-06-02-24-686_POS2_I2_540_2496.Png": 0,
    "2019-02-01-06-02-24-686_POS2_I2_540_2624.Png": 0,
    "2019-02-01-06-02-24-686_POS2_I2_668_2112.Png": 0,
    "2019-02-01-06-02-24-686_POS2_I2_668_2240.Png": 0,
    "2019-02-01-06-02-24-686_POS2_I2_668_2368.Png": 0,
    "2019-02-01-06-02-24-686_POS2_I2_668_2496.Png": 0,
    "2019-02-01-06-02-24-686_POS2_I2_668_2624.Png": 0,
    "2019-02-01-06-02-24-686_POS2_I2_796_2112.Png": 0,
    "2019-02-01-06-02-24-686_POS2_I2_796_2240.Png": 0,
    "2019-02-01-06-02-24-686_POS2_I2_796_2368.Png": 0,
    "2019-02-01-06-02-24-686_POS2_I2_796_2496.Png": 0,
    "2019-02-01-06-02-24-686_POS2_I2_796_2624.Png": 0,
    "2019-02-01-06-02-24-686_POS2_I2_924_2112.Png": 0,
    "2019-02-01-06-02-24-686_POS2_I2_924_2240.Png": 0,
    "2019-02-01-06-02-24-686_POS2_I2_924_2368.Png": 0,
    "2019-02-01-06-02-24-686_POS2_I2_924_2496.Png": 0,
    "2019-02-01-06-02-24-686_POS2_I2_924_2624.Png": 0,
    "2019-02-03-00-32-55-473_POS0_I2_1095_1091.Png": 1,
    "2019-02-03-00-32-55-473_POS0_I2_1095_1219.Png": 1,
    "2019-02-03-00-32-55-473_POS0_I2_1095_1347.Png": 1,
    "2019-02-03-00-32-55-473_POS0_I2_1095_1475.Png": 1,
    "2019-02-03-00-32-55-473_POS0_I2_1095_579.Png": 1,
    "2019-02-03-00-32-55-473_POS0_I2_1095_707.Png": 1,
    "2019-02-03-00-32-55-473_POS0_I2_1095_835.Png": 1,
    "2019-02-03-00-32-55-473_POS0_I2_1095_963.Png": 1,
    "2019-02-03-00-32-55-473_POS0_I2_1223_1091.Png": 1,
    "2019-02-03-00-32-55-473_POS0_I2_1223_1219.Png": 1,
    "2019-02-03-00-32-55-473_POS0_I2_1223_1347.Png": 1,
    "2019-02-03-00-32-55-473_POS0_I2_1223_1475.Png": 1,
    "2019-02-03-00-32-55-473_POS0_I2_1223_451.Png": 1,
    "2019-02-03-00-32-55-473_POS0_I2_1223_579.Png": 1,
    "2019-02-03-00-32-55-473_POS0_I2_1223_707.Png": 1,
    "2019-02-03-00-32-55-473_POS0_I2_1223_835.Png": 1,
    "2019-02-03-00-32-55-473_POS0_I2_1223_963.Png": 1,
    "2019-02-03-00-32-55-473_POS0_I2_1351_1091.Png": 1,
    "2019-02-03-00-32-55-473_POS0_I2_1351_1219.Png": 1,
    "2019-02-03-00-32-55-473_POS0_I2_1351_1347.Png": 1,
    "2019-02-03-00-32-55-473_POS0_I2_1351_451.Png": 1,
    "2019-02-03-00-32-55-473_POS0_I2_1351_579.Png": 1,
    "2019-02-03-00-32-55-473_POS0_I2_1351_835.Png": 1,
    "2019-02-03-00-32-55-473_POS0_I2_1351_963.Png": 1,
    "2019-02-03-00-32-55-473_POS0_I2_1479_1091.Png": 1,
    "2019-02-03-00-32-55-473_POS0_I2_1479_1219.Png": 1,
    "2019-02-03-00-32-55-473_POS0_I2_1479_1347.Png": 1,
    "2019-02-03-00-32-55-473_POS0_I2_1479_451.Png": 1,
    "2019-02-03-00-32-55-473_POS0_I2_1479_579.Png": 1,
    "2019-02-03-00-32-55-473_POS0_I2_1479_707.Png": 1,
    "2019-02-03-00-32-55-473_POS0_I2_1479_835.Png": 1,
    "2019-02-03-00-32-55-473_POS0_I2_1479_963.Png": 1,
    "2019-02-03-00-32-55-473_POS0_I2_1607_1091.Png": 1,
    "2019-02-03-00-32-55-473_POS0_I2_1607_1219.Png": 1,
    "2019-02-03-00-32-55-473_POS0_I2_1607_451.Png": 1,
    "2019-02-03-00-32-55-473_POS0_I2_1607_579.Png": 1,
    "2019-02-03-00-32-55-473_POS0_I2_1607_707.Png": 1,
    "2019-02-03-00-32-55-473_POS0_I2_1607_835.Png": 1,
    "2019-02-03-00-32-55-473_POS0_I2_1607_963.Png": 1,
    "2019-02-03-00-32-55-473_POS0_I2_1735_1091.Png": 1,
    "2019-02-03-00-32-55-473_POS0_I2_1735_1219.Png": 1,
    "2019-02-03-00-32-55-473_POS0_I2_1735_451.Png": 1,
    "2019-02-03-00-32-55-473_POS0_I2_1735_579.Png": 1,
    "2019-02-03-00-32-55-473_POS0_I2_1735_707.Png": 1,
    "2019-02-03-00-32-55-473_POS0_I2_1735_835.Png": 1,
    "2019-02-03-00-32-55-473_POS0_I2_1735_963.Png": 1,
    "2019-02-03-00-32-55-473_POS0_I2_1863_1091.Png": 1,
    "2019-02-03-00-32-55-473_POS0_I2_1863_835.Png": 1,
    "2019-02-03-00-32-55-473_POS0_I2_1863_963.Png": 1,
    "2019-02-03-00-32-55-473_POS0_I2_327_1091.Png": 1,
    "2019-02-03-00-32-55-473_POS0_I2_327_579.Png": 1,
    "2019-02-03-00-32-55-473_POS0_I2_327_835.Png": 1,
    "2019-02-03-00-32-55-473_POS0_I2_327_963.Png": 1,
    "2019-02-03-00-32-55-473_POS0_I2_455_1091.Png": 1,
    "2019-02-03-00-32-55-473_POS0_I2_455_451.Png": 1,
    "2019-02-03-00-32-55-473_POS0_I2_455_579.Png": 1,
    "2019-02-03-00-32-55-473_POS0_I2_455_707.Png": 1,
    "2019-02-03-00-32-55-473_POS0_I2_455_835.Png": 1,
    "2019-02-03-00-32-55-473_POS0_I2_455_963.Png": 1,
    "2019-02-03-00-32-55-473_POS0_I2_583_1091.Png": 1,
    "2019-02-03-00-32-55-473_POS0_I2_583_1219.Png": 1,
    "2019-02-03-00-32-55-473_POS0_I2_583_1347.Png": 1,
    "2019-02-03-00-32-55-473_POS0_I2_583_451.Png": 1,
    "2019-02-03-00-32-55-473_POS0_I2_583_579.Png": 1,
    "2019-02-03-00-32-55-473_POS0_I2_583_707.Png": 1,
    "2019-02-03-00-32-55-473_POS0_I2_583_835.Png": 1,
    "2019-02-03-00-32-55-473_POS0_I2_583_963.Png": 1,
    "2019-02-03-00-32-55-473_POS0_I2_711_1091.Png": 1,
    "2019-02-03-00-32-55-473_POS0_I2_711_1219.Png": 1,
    "2019-02-03-00-32-55-473_POS0_I2_711_1347.Png": 1,
    "2019-02-03-00-32-55-473_POS0_I2_711_1475.Png": 1,
    "2019-02-03-00-32-55-473_POS0_I2_711_579.Png": 1,
    "2019-02-03-00-32-55-473_POS0_I2_711_707.Png": 1,
    "2019-02-03-00-32-55-473_POS0_I2_711_835.Png": 1,
    "2019-02-03-00-32-55-473_POS0_I2_711_963.Png": 1,
    "2019-02-03-00-32-55-473_POS0_I2_839_1091.Png": 1,
    "2019-02-03-00-32-55-473_POS0_I2_839_1219.Png": 1,
    "2019-02-03-00-32-55-473_POS0_I2_839_1347.Png": 1,
    "2019-02-03-00-32-55-473_POS0_I2_839_1475.Png": 1,
    "2019-02-03-00-32-55-473_POS0_I2_839_579.Png": 1,
    "2019-02-03-00-32-55-473_POS0_I2_839_707.Png": 1,
    "2019-02-03-00-32-55-473_POS0_I2_839_835.Png": 1,
    "2019-02-03-00-32-55-473_POS0_I2_839_963.Png": 1,
    "2019-02-03-00-32-55-473_POS0_I2_967_1091.Png": 1,
    "2019-02-03-00-32-55-473_POS0_I2_967_1219.Png": 1,
    "2019-02-03-00-32-55-473_POS0_I2_967_1347.Png": 1,
    "2019-02-03-00-32-55-473_POS0_I2_967_1475.Png": 1,
    "2019-02-03-00-32-55-473_POS0_I2_967_579.Png": 1,
    "2019-02-03-00-32-55-473_POS0_I2_967_707.Png": 1,
    "2019-02-03-00-32-55-473_POS0_I2_967_835.Png": 1,
    "2019-02-03-00-32-55-473_POS0_I2_967_963.Png": 1,
    "2019-02-09-06-33-02-375_POS0_I2_1111_1091.Png": 0,
    "2019-02-09-06-33-02-375_POS0_I2_1111_1219.Png": 0,
    "2019-02-09-06-33-02-375_POS0_I2_1111_1347.Png": 0,
    "2019-02-09-06-33-02-375_POS0_I2_1111_1475.Png": 0,
    "2019-02-09-06-33-02-375_POS0_I2_1111_579.Png": 0,
    "2019-02-09-06-33-02-375_POS0_I2_1111_707.Png": 0,
    "2019-02-09-06-33-02-375_POS0_I2_1111_835.Png": 0,
    "2019-02-09-06-33-02-375_POS0_I2_1111_963.Png": 0,
    "2019-02-09-06-33-02-375_POS0_I2_1239_1091.Png": 0,
    "2019-02-09-06-33-02-375_POS0_I2_1239_1219.Png": 0,
    "2019-02-09-06-33-02-375_POS0_I2_1239_1347.Png": 0,
    "2019-02-09-06-33-02-375_POS0_I2_1239_451.Png": 0,
    "2019-02-09-06-33-02-375_POS0_I2_1239_579.Png": 0,
    "2019-02-09-06-33-02-375_POS0_I2_1239_707.Png": 0,
    "2019-02-09-06-33-02-375_POS0_I2_1239_835.Png": 0,
    "2019-02-09-06-33-02-375_POS0_I2_1239_963.Png": 0,
    "2019-02-09-06-33-02-375_POS0_I2_1367_1091.Png": 0,
    "2019-02-09-06-33-02-375_POS0_I2_1367_1219.Png": 0,
    "2019-02-09-06-33-02-375_POS0_I2_1367_1347.Png": 0,
    "2019-02-09-06-33-02-375_POS0_I2_1367_451.Png": 0,
    "2019-02-09-06-33-02-375_POS0_I2_1367_579.Png": 0,
    "2019-02-09-06-33-02-375_POS0_I2_1367_707.Png": 0,
    "2019-02-09-06-33-02-375_POS0_I2_1367_835.Png": 0,
    "2019-02-09-06-33-02-375_POS0_I2_1367_963.Png": 0,
    "2019-02-09-06-33-02-375_POS0_I2_1495_1091.Png": 0,
    "2019-02-09-06-33-02-375_POS0_I2_1495_1219.Png": 0,
    "2019-02-09-06-33-02-375_POS0_I2_1495_1347.Png": 0,
    "2019-02-09-06-33-02-375_POS0_I2_1495_451.Png": 0,
    "2019-02-09-06-33-02-375_POS0_I2_1495_579.Png": 0,
    "2019-02-09-06-33-02-375_POS0_I2_1495_707.Png": 0,
    "2019-02-09-06-33-02-375_POS0_I2_1495_835.Png": 0,
    "2019-02-09-06-33-02-375_POS0_I2_1495_963.Png": 0,
    "2019-02-09-06-33-02-375_POS0_I2_1623_1091.Png": 0,
    "2019-02-09-06-33-02-375_POS0_I2_1623_1219.Png": 0,
    "2019-02-09-06-33-02-375_POS0_I2_1623_451.Png": 0,
    "2019-02-09-06-33-02-375_POS0_I2_1623_579.Png": 0,
    "2019-02-09-06-33-02-375_POS0_I2_1623_707.Png": 0,
    "2019-02-09-06-33-02-375_POS0_I2_1623_835.Png": 0,
    "2019-02-09-06-33-02-375_POS0_I2_1623_963.Png": 0,
    "2019-02-09-06-33-02-375_POS0_I2_1751_1091.Png": 0,
    "2019-02-09-06-33-02-375_POS0_I2_1751_1219.Png": 0,
    "2019-02-09-06-33-02-375_POS0_I2_1751_451.Png": 0,
    "2019-02-09-06-33-02-375_POS0_I2_1751_707.Png": 0,
    "2019-02-09-06-33-02-375_POS0_I2_1751_835.Png": 0,
    "2019-02-09-06-33-02-375_POS0_I2_1751_963.Png": 0,
    "2019-02-09-06-33-02-375_POS0_I2_1879_1091.Png": 0,
    "2019-02-09-06-33-02-375_POS0_I2_343_1091.Png": 0,
    "2019-02-09-06-33-02-375_POS0_I2_343_579.Png": 0,
    "2019-02-09-06-33-02-375_POS0_I2_343_835.Png": 0,
    "2019-02-09-06-33-02-375_POS0_I2_343_963.Png": 0,
    "2019-02-09-06-33-02-375_POS0_I2_471_1091.Png": 0,
    "2019-02-09-06-33-02-375_POS0_I2_471_451.Png": 0,
    "2019-02-09-06-33-02-375_POS0_I2_471_579.Png": 0,
    "2019-02-09-06-33-02-375_POS0_I2_471_707.Png": 0,
    "2019-02-09-06-33-02-375_POS0_I2_471_835.Png": 0,
    "2019-02-09-06-33-02-375_POS0_I2_471_963.Png": 0,
    "2019-02-09-06-33-02-375_POS0_I2_599_1091.Png": 0,
    "2019-02-09-06-33-02-375_POS0_I2_599_1219.Png": 0,
    "2019-02-09-06-33-02-375_POS0_I2_599_1347.Png": 0,
    "2019-02-09-06-33-02-375_POS0_I2_599_451.Png": 0,
    "2019-02-09-06-33-02-375_POS0_I2_599_579.Png": 0,
    "2019-02-09-06-33-02-375_POS0_I2_599_707.Png": 0,
    "2019-02-09-06-33-02-375_POS0_I2_599_835.Png": 0,
    "2019-02-09-06-33-02-375_POS0_I2_599_963.Png": 0,
    "2019-02-09-06-33-02-375_POS0_I2_727_1091.Png": 0,
    "2019-02-09-06-33-02-375_POS0_I2_727_1219.Png": 0,
    "2019-02-09-06-33-02-375_POS0_I2_727_1347.Png": 0,
    "2019-02-09-06-33-02-375_POS0_I2_727_1475.Png": 0,
    "2019-02-09-06-33-02-375_POS0_I2_727_579.Png": 0,
    "2019-02-09-06-33-02-375_POS0_I2_727_707.Png": 0,
    "2019-02-09-06-33-02-375_POS0_I2_727_835.Png": 0,
    "2019-02-09-06-33-02-375_POS0_I2_727_963.Png": 0,
    "2019-02-09-06-33-02-375_POS0_I2_855_1091.Png": 0,
    "2019-02-09-06-33-02-375_POS0_I2_855_1219.Png": 0,
    "2019-02-09-06-33-02-375_POS0_I2_855_1347.Png": 0,
    "2019-02-09-06-33-02-375_POS0_I2_855_1475.Png": 0,
    "2019-02-09-06-33-02-375_POS0_I2_855_579.Png": 0,
    "2019-02-09-06-33-02-375_POS0_I2_855_707.Png": 0,
    "2019-02-09-06-33-02-375_POS0_I2_855_835.Png": 0,
    "2019-02-09-06-33-02-375_POS0_I2_855_963.Png": 0,
    "2019-02-09-06-33-02-375_POS0_I2_983_1091.Png": 0,
    "2019-02-09-06-33-02-375_POS0_I2_983_1219.Png": 0,
    "2019-02-09-06-33-02-375_POS0_I2_983_1347.Png": 0,
    "2019-02-09-06-33-02-375_POS0_I2_983_1475.Png": 0,
    "2019-02-09-06-33-02-375_POS0_I2_983_579.Png": 0,
    "2019-02-09-06-33-02-375_POS0_I2_983_707.Png": 0,
    "2019-02-09-06-33-02-375_POS0_I2_983_835.Png": 0,
    "2019-02-09-06-33-02-375_POS0_I2_983_963.Png": 0,
    "2019-02-23-05-41-27-121_POS2_I1_1099_1856.Png": 0,
    "2019-02-23-05-41-27-121_POS2_I1_1099_1984.Png": 0,
    "2019-02-23-05-41-27-121_POS2_I1_1099_2112.Png": 0,
    "2019-02-23-05-41-27-121_POS2_I1_1099_2240.Png": 0,
    "2019-02-23-05-41-27-121_POS2_I1_1099_2368.Png": 0,
    "2019-02-23-05-41-27-121_POS2_I1_1099_2496.Png": 0,
    "2019-02-23-05-41-27-121_POS2_I1_1099_2624.Png": 0,
    "2019-02-23-05-41-27-121_POS2_I1_1227_1856.Png": 0,
    "2019-02-23-05-41-27-121_POS2_I1_1227_1984.Png": 0,
    "2019-02-23-05-41-27-121_POS2_I1_1227_2112.Png": 0,
    "2019-02-23-05-41-27-121_POS2_I1_1227_2240.Png": 0,
    "2019-02-23-05-41-27-121_POS2_I1_1227_2368.Png": 0,
    "2019-02-23-05-41-27-121_POS2_I1_1227_2496.Png": 0,
    "2019-02-23-05-41-27-121_POS2_I1_1227_2624.Png": 0,
    "2019-02-23-05-41-27-121_POS2_I1_1355_1728.Png": 0,
    "2019-02-23-05-41-27-121_POS2_I1_1355_1856.Png": 0,
    "2019-02-23-05-41-27-121_POS2_I1_1355_1984.Png": 0,
    "2019-02-23-05-41-27-121_POS2_I1_1355_2112.Png": 0,
    "2019-02-23-05-41-27-121_POS2_I1_1355_2240.Png": 0,
    "2019-02-23-05-41-27-121_POS2_I1_1355_2368.Png": 0,
    "2019-02-23-05-41-27-121_POS2_I1_1355_2496.Png": 0,
    "2019-02-23-05-41-27-121_POS2_I1_1355_2624.Png": 0,
    "2019-02-23-05-41-27-121_POS2_I1_1483_1728.Png": 0,
    "2019-02-23-05-41-27-121_POS2_I1_1483_1856.Png": 0,
    "2019-02-23-05-41-27-121_POS2_I1_1483_1984.Png": 0,
    "2019-02-23-05-41-27-121_POS2_I1_1483_2112.Png": 0,
    "2019-02-23-05-41-27-121_POS2_I1_1483_2240.Png": 0,
    "2019-02-23-05-41-27-121_POS2_I1_1483_2368.Png": 0,
    "2019-02-23-05-41-27-121_POS2_I1_1483_2496.Png": 0,
    "2019-02-23-05-41-27-121_POS2_I1_1483_2624.Png": 0,
    "2019-02-23-05-41-27-121_POS2_I1_1611_1728.Png": 0,
    "2019-02-23-05-41-27-121_POS2_I1_1611_1984.Png": 0,
    "2019-02-23-05-41-27-121_POS2_I1_1611_2112.Png": 0,
    "2019-02-23-05-41-27-121_POS2_I1_1611_2240.Png": 0,
    "2019-02-23-05-41-27-121_POS2_I1_1611_2368.Png": 0,
    "2019-02-23-05-41-27-121_POS2_I1_1611_2496.Png": 0,
    "2019-02-23-05-41-27-121_POS2_I1_1611_2624.Png": 0,
    "2019-02-23-05-41-27-121_POS2_I1_1739_1984.Png": 0,
    "2019-02-23-05-41-27-121_POS2_I1_1739_2112.Png": 0,
    "2019-02-23-05-41-27-121_POS2_I1_1739_2240.Png": 0,
    "2019-02-23-05-41-27-121_POS2_I1_1739_2368.Png": 0,
    "2019-02-23-05-41-27-121_POS2_I1_1739_2496.Png": 0,
    "2019-02-23-05-41-27-121_POS2_I1_1739_2624.Png": 0,
    "2019-02-23-05-41-27-121_POS2_I1_1867_2496.Png": 0,
    "2019-02-23-05-41-27-121_POS2_I1_203_2496.Png": 0,
    "2019-02-23-05-41-27-121_POS2_I1_203_2624.Png": 0,
    "2019-02-23-05-41-27-121_POS2_I1_331_1856.Png": 0,
    "2019-02-23-05-41-27-121_POS2_I1_331_1984.Png": 0,
    "2019-02-23-05-41-27-121_POS2_I1_331_2112.Png": 0,
    "2019-02-23-05-41-27-121_POS2_I1_331_2368.Png": 0,
    "2019-02-23-05-41-27-121_POS2_I1_331_2496.Png": 0,
    "2019-02-23-05-41-27-121_POS2_I1_331_2624.Png": 0,
    "2019-02-23-05-41-27-121_POS2_I1_459_1856.Png": 0,
    "2019-02-23-05-41-27-121_POS2_I1_459_1984.Png": 0,
    "2019-02-23-05-41-27-121_POS2_I1_459_2112.Png": 0,
    "2019-02-23-05-41-27-121_POS2_I1_459_2240.Png": 0,
    "2019-02-23-05-41-27-121_POS2_I1_459_2368.Png": 0,
    "2019-02-23-05-41-27-121_POS2_I1_459_2496.Png": 0,
    "2019-02-23-05-41-27-121_POS2_I1_587_1856.Png": 0,
    "2019-02-23-05-41-27-121_POS2_I1_587_1984.Png": 0,
    "2019-02-23-05-41-27-121_POS2_I1_587_2112.Png": 0,
    "2019-02-23-05-41-27-121_POS2_I1_587_2240.Png": 0,
    "2019-02-23-05-41-27-121_POS2_I1_587_2368.Png": 0,
    "2019-02-23-05-41-27-121_POS2_I1_587_2496.Png": 0,
    "2019-02-23-05-41-27-121_POS2_I1_587_2624.Png": 0,
    "2019-02-23-05-41-27-121_POS2_I1_715_1856.Png": 0,
    "2019-02-23-05-41-27-121_POS2_I1_715_1984.Png": 0,
    "2019-02-23-05-41-27-121_POS2_I1_715_2112.Png": 0,
    "2019-02-23-05-41-27-121_POS2_I1_715_2240.Png": 0,
    "2019-02-23-05-41-27-121_POS2_I1_715_2368.Png": 0,
    "2019-02-23-05-41-27-121_POS2_I1_715_2496.Png": 0,
    "2019-02-23-05-41-27-121_POS2_I1_715_2624.Png": 0,
    "2019-02-23-05-41-27-121_POS2_I1_843_1856.Png": 0,
    "2019-02-23-05-41-27-121_POS2_I1_843_1984.Png": 0,
    "2019-02-23-05-41-27-121_POS2_I1_843_2112.Png": 0,
    "2019-02-23-05-41-27-121_POS2_I1_843_2240.Png": 0,
    "2019-02-23-05-41-27-121_POS2_I1_843_2368.Png": 0,
    "2019-02-23-05-41-27-121_POS2_I1_843_2496.Png": 0,
    "2019-02-23-05-41-27-121_POS2_I1_843_2624.Png": 0,
    "2019-02-23-05-41-27-121_POS2_I1_971_1856.Png": 0,
    "2019-02-23-05-41-27-121_POS2_I1_971_1984.Png": 0,
    "2019-02-23-05-41-27-121_POS2_I1_971_2112.Png": 0,
    "2019-02-23-05-41-27-121_POS2_I1_971_2240.Png": 0,
    "2019-02-23-05-41-27-121_POS2_I1_971_2368.Png": 0,
    "2019-02-23-05-41-27-121_POS2_I1_971_2496.Png": 0,
    "2019-02-23-05-41-27-121_POS2_I1_971_2624.Png": 0,
    "2019-03-06-21-41-50-145_POS2_I2_1052_2112.Png": 0,
    "2019-03-06-21-41-50-145_POS2_I2_1052_2240.Png": 0,
    "2019-03-06-21-41-50-145_POS2_I2_1052_2368.Png": 0,
    "2019-03-06-21-41-50-145_POS2_I2_1052_2496.Png": 0,
    "2019-03-06-21-41-50-145_POS2_I2_1052_2624.Png": 0,
    "2019-03-06-21-41-50-145_POS2_I2_1180_2112.Png": 0,
    "2019-03-06-21-41-50-145_POS2_I2_1180_2240.Png": 0,
    "2019-03-06-21-41-50-145_POS2_I2_1180_2368.Png": 0,
    "2019-03-06-21-41-50-145_POS2_I2_1180_2496.Png": 0,
    "2019-03-06-21-41-50-145_POS2_I2_1180_2624.Png": 0,
    "2019-03-06-21-41-50-145_POS2_I2_1308_1984.Png": 0,
    "2019-03-06-21-41-50-145_POS2_I2_1308_2112.Png": 0,
    "2019-03-06-21-41-50-145_POS2_I2_1308_2240.Png": 0,
    "2019-03-06-21-41-50-145_POS2_I2_1308_2368.Png": 0,
    "2019-03-06-21-41-50-145_POS2_I2_1308_2496.Png": 0,
    "2019-03-06-21-41-50-145_POS2_I2_1308_2624.Png": 0,
    "2019-03-06-21-41-50-145_POS2_I2_1436_1984.Png": 0,
    "2019-03-06-21-41-50-145_POS2_I2_1436_2112.Png": 0,
    "2019-03-06-21-41-50-145_POS2_I2_1436_2240.Png": 0,
    "2019-03-06-21-41-50-145_POS2_I2_1436_2368.Png": 0,
    "2019-03-06-21-41-50-145_POS2_I2_1436_2496.Png": 0,
    "2019-03-06-21-41-50-145_POS2_I2_1436_2624.Png": 0,
    "2019-03-06-21-41-50-145_POS2_I2_1564_1984.Png": 0,
    "2019-03-06-21-41-50-145_POS2_I2_1564_2112.Png": 0,
    "2019-03-06-21-41-50-145_POS2_I2_1564_2240.Png": 0,
    "2019-03-06-21-41-50-145_POS2_I2_1564_2368.Png": 0,
    "2019-03-06-21-41-50-145_POS2_I2_1564_2496.Png": 0,
    "2019-03-06-21-41-50-145_POS2_I2_1564_2624.Png": 0,
    "2019-03-06-21-41-50-145_POS2_I2_1692_1856.Png": 0,
    "2019-03-06-21-41-50-145_POS2_I2_1692_1984.Png": 0,
    "2019-03-06-21-41-50-145_POS2_I2_1692_2112.Png": 0,
    "2019-03-06-21-41-50-145_POS2_I2_1692_2240.Png": 0,
    "2019-03-06-21-41-50-145_POS2_I2_1692_2368.Png": 0,
    "2019-03-06-21-41-50-145_POS2_I2_1692_2496.Png": 0,
    "2019-03-06-21-41-50-145_POS2_I2_1692_2624.Png": 0,
    "2019-03-06-21-41-50-145_POS2_I2_1820_1984.Png": 0,
    "2019-03-06-21-41-50-145_POS2_I2_1820_2112.Png": 0,
    "2019-03-06-21-41-50-145_POS2_I2_1820_2240.Png": 0,
    "2019-03-06-21-41-50-145_POS2_I2_1820_2368.Png": 0,
    "2019-03-06-21-41-50-145_POS2_I2_1820_2496.Png": 0,
    "2019-03-06-21-41-50-145_POS2_I2_1820_2624.Png": 0,
    "2019-03-06-21-41-50-145_POS2_I2_1948_2240.Png": 0,
    "2019-03-06-21-41-50-145_POS2_I2_1948_2368.Png": 0,
    "2019-03-06-21-41-50-145_POS2_I2_1948_2496.Png": 0,
    "2019-03-06-21-41-50-145_POS2_I2_1948_2624.Png": 0,
    "2019-03-06-21-41-50-145_POS2_I2_2076_2368.Png": 0,
    "2019-03-06-21-41-50-145_POS2_I2_2076_2496.Png": 0,
    "2019-03-06-21-41-50-145_POS2_I2_2076_2624.Png": 0,
    "2019-03-06-21-41-50-145_POS2_I2_412_2112.Png": 0,
    "2019-03-06-21-41-50-145_POS2_I2_412_2240.Png": 0,
    "2019-03-06-21-41-50-145_POS2_I2_412_2368.Png": 0,
    "2019-03-06-21-41-50-145_POS2_I2_412_2624.Png": 0,
    "2019-03-06-21-41-50-145_POS2_I2_540_2112.Png": 0,
    "2019-03-06-21-41-50-145_POS2_I2_540_2240.Png": 0,
    "2019-03-06-21-41-50-145_POS2_I2_540_2368.Png": 0,
    "2019-03-06-21-41-50-145_POS2_I2_540_2496.Png": 0,
    "2019-03-06-21-41-50-145_POS2_I2_540_2624.Png": 0,
    "2019-03-06-21-41-50-145_POS2_I2_668_2112.Png": 0,
    "2019-03-06-21-41-50-145_POS2_I2_668_2240.Png": 0,
    "2019-03-06-21-41-50-145_POS2_I2_668_2368.Png": 0,
    "2019-03-06-21-41-50-145_POS2_I2_668_2496.Png": 0,
    "2019-03-06-21-41-50-145_POS2_I2_668_2624.Png": 0,
    "2019-03-06-21-41-50-145_POS2_I2_796_2112.Png": 0,
    "2019-03-06-21-41-50-145_POS2_I2_796_2240.Png": 0,
    "2019-03-06-21-41-50-145_POS2_I2_796_2368.Png": 0,
    "2019-03-06-21-41-50-145_POS2_I2_796_2496.Png": 0,
    "2019-03-06-21-41-50-145_POS2_I2_796_2624.Png": 0,
    "2019-03-06-21-41-50-145_POS2_I2_924_2112.Png": 0,
    "2019-03-06-21-41-50-145_POS2_I2_924_2240.Png": 0,
    "2019-03-06-21-41-50-145_POS2_I2_924_2368.Png": 0,
    "2019-03-06-21-41-50-145_POS2_I2_924_2496.Png": 0,
    "2019-03-06-21-41-50-145_POS2_I2_924_2624.Png": 0,
    "2019-03-16-01-42-09-661_POS2_I2_1052_2112.Png": 0,
    "2019-03-16-01-42-09-661_POS2_I2_1052_2240.Png": 0,
    "2019-03-16-01-42-09-661_POS2_I2_1052_2368.Png": 0,
    "2019-03-16-01-42-09-661_POS2_I2_1052_2496.Png": 0,
    "2019-03-16-01-42-09-661_POS2_I2_1052_2624.Png": 0,
    "2019-03-16-01-42-09-661_POS2_I2_1180_2112.Png": 0,
    "2019-03-16-01-42-09-661_POS2_I2_1180_2240.Png": 0,
    "2019-03-16-01-42-09-661_POS2_I2_1180_2368.Png": 0,
    "2019-03-16-01-42-09-661_POS2_I2_1180_2496.Png": 0,
    "2019-03-16-01-42-09-661_POS2_I2_1180_2624.Png": 0,
    "2019-03-16-01-42-09-661_POS2_I2_1308_1984.Png": 0,
    "2019-03-16-01-42-09-661_POS2_I2_1308_2112.Png": 0,
    "2019-03-16-01-42-09-661_POS2_I2_1308_2240.Png": 0,
    "2019-03-16-01-42-09-661_POS2_I2_1308_2368.Png": 0,
    "2019-03-16-01-42-09-661_POS2_I2_1308_2496.Png": 0,
    "2019-03-16-01-42-09-661_POS2_I2_1308_2624.Png": 0,
    "2019-03-16-01-42-09-661_POS2_I2_1436_1984.Png": 0,
    "2019-03-16-01-42-09-661_POS2_I2_1436_2112.Png": 0,
    "2019-03-16-01-42-09-661_POS2_I2_1436_2240.Png": 0,
    "2019-03-16-01-42-09-661_POS2_I2_1436_2368.Png": 0,
    "2019-03-16-01-42-09-661_POS2_I2_1436_2496.Png": 0,
    "2019-03-16-01-42-09-661_POS2_I2_1436_2624.Png": 0,
    "2019-03-16-01-42-09-661_POS2_I2_1564_1984.Png": 0,
    "2019-03-16-01-42-09-661_POS2_I2_1564_2112.Png": 0,
    "2019-03-16-01-42-09-661_POS2_I2_1564_2240.Png": 0,
    "2019-03-16-01-42-09-661_POS2_I2_1564_2368.Png": 0,
    "2019-03-16-01-42-09-661_POS2_I2_1564_2496.Png": 0,
    "2019-03-16-01-42-09-661_POS2_I2_1564_2624.Png": 0,
    "2019-03-16-01-42-09-661_POS2_I2_1692_1856.Png": 0,
    "2019-03-16-01-42-09-661_POS2_I2_1692_1984.Png": 0,
    "2019-03-16-01-42-09-661_POS2_I2_1692_2112.Png": 0,
    "2019-03-16-01-42-09-661_POS2_I2_1692_2240.Png": 0,
    "2019-03-16-01-42-09-661_POS2_I2_1692_2368.Png": 0,
    "2019-03-16-01-42-09-661_POS2_I2_1692_2496.Png": 0,
    "2019-03-16-01-42-09-661_POS2_I2_1692_2624.Png": 0,
    "2019-03-16-01-42-09-661_POS2_I2_1820_1984.Png": 0,
    "2019-03-16-01-42-09-661_POS2_I2_1820_2112.Png": 0,
    "2019-03-16-01-42-09-661_POS2_I2_1820_2240.Png": 0,
    "2019-03-16-01-42-09-661_POS2_I2_1820_2368.Png": 0,
    "2019-03-16-01-42-09-661_POS2_I2_1820_2496.Png": 0,
    "2019-03-16-01-42-09-661_POS2_I2_1820_2624.Png": 0,
    "2019-03-16-01-42-09-661_POS2_I2_1948_2240.Png": 0,
    "2019-03-16-01-42-09-661_POS2_I2_1948_2368.Png": 0,
    "2019-03-16-01-42-09-661_POS2_I2_1948_2496.Png": 0,
    "2019-03-16-01-42-09-661_POS2_I2_1948_2624.Png": 0,
    "2019-03-16-01-42-09-661_POS2_I2_2076_2368.Png": 0,
    "2019-03-16-01-42-09-661_POS2_I2_2076_2496.Png": 0,
    "2019-03-16-01-42-09-661_POS2_I2_2076_2624.Png": 0,
    "2019-03-16-01-42-09-661_POS2_I2_412_2112.Png": 0,
    "2019-03-16-01-42-09-661_POS2_I2_412_2240.Png": 0,
    "2019-03-16-01-42-09-661_POS2_I2_412_2368.Png": 0,
    "2019-03-16-01-42-09-661_POS2_I2_412_2624.Png": 0,
    "2019-03-16-01-42-09-661_POS2_I2_540_2112.Png": 0,
    "2019-03-16-01-42-09-661_POS2_I2_540_2240.Png": 0,
    "2019-03-16-01-42-09-661_POS2_I2_540_2368.Png": 0,
    "2019-03-16-01-42-09-661_POS2_I2_540_2496.Png": 0,
    "2019-03-16-01-42-09-661_POS2_I2_540_2624.Png": 0,
    "2019-03-16-01-42-09-661_POS2_I2_668_2112.Png": 0,
    "2019-03-16-01-42-09-661_POS2_I2_668_2240.Png": 0,
    "2019-03-16-01-42-09-661_POS2_I2_668_2368.Png": 0,
    "2019-03-16-01-42-09-661_POS2_I2_668_2496.Png": 0,
    "2019-03-16-01-42-09-661_POS2_I2_668_2624.Png": 0,
    "2019-03-16-01-42-09-661_POS2_I2_796_2112.Png": 0,
    "2019-03-16-01-42-09-661_POS2_I2_796_2240.Png": 0,
    "2019-03-16-01-42-09-661_POS2_I2_796_2368.Png": 0,
    "2019-03-16-01-42-09-661_POS2_I2_796_2496.Png": 0,
    "2019-03-16-01-42-09-661_POS2_I2_796_2624.Png": 0,
    "2019-03-16-01-42-09-661_POS2_I2_924_2112.Png": 0,
    "2019-03-16-01-42-09-661_POS2_I2_924_2240.Png": 0,
    "2019-03-16-01-42-09-661_POS2_I2_924_2368.Png": 0,
    "2019-03-16-01-42-09-661_POS2_I2_924_2496.Png": 0,
    "2019-03-16-01-42-09-661_POS2_I2_924_2624.Png": 0,
    "2019-03-17-16-29-14-518_POS0_I2_1031_1119.Png": 0,
    "2019-03-17-16-29-14-518_POS0_I2_1031_1247.Png": 0,
    "2019-03-17-16-29-14-518_POS0_I2_1031_1375.Png": 0,
    "2019-03-17-16-29-14-518_POS0_I2_1031_1503.Png": 0,
    "2019-03-17-16-29-14-518_POS0_I2_1031_607.Png": 0,
    "2019-03-17-16-29-14-518_POS0_I2_1031_735.Png": 0,
    "2019-03-17-16-29-14-518_POS0_I2_1031_863.Png": 0,
    "2019-03-17-16-29-14-518_POS0_I2_1031_991.Png": 0,
    "2019-03-17-16-29-14-518_POS0_I2_1159_1119.Png": 0,
    "2019-03-17-16-29-14-518_POS0_I2_1159_1247.Png": 0,
    "2019-03-17-16-29-14-518_POS0_I2_1159_1375.Png": 0,
    "2019-03-17-16-29-14-518_POS0_I2_1159_1503.Png": 0,
    "2019-03-17-16-29-14-518_POS0_I2_1159_607.Png": 0,
    "2019-03-17-16-29-14-518_POS0_I2_1159_735.Png": 0,
    "2019-03-17-16-29-14-518_POS0_I2_1159_991.Png": 0,
    "2019-03-17-16-29-14-518_POS0_I2_1287_1119.Png": 0,
    "2019-03-17-16-29-14-518_POS0_I2_1287_1247.Png": 0,
    "2019-03-17-16-29-14-518_POS0_I2_1287_1375.Png": 0,
    "2019-03-17-16-29-14-518_POS0_I2_1287_607.Png": 0,
    "2019-03-17-16-29-14-518_POS0_I2_1287_735.Png": 0,
    "2019-03-17-16-29-14-518_POS0_I2_1287_863.Png": 0,
    "2019-03-17-16-29-14-518_POS0_I2_1287_991.Png": 0,
    "2019-03-17-16-29-14-518_POS0_I2_1415_1119.Png": 0,
    "2019-03-17-16-29-14-518_POS0_I2_1415_1247.Png": 0,
    "2019-03-17-16-29-14-518_POS0_I2_1415_1375.Png": 0,
    "2019-03-17-16-29-14-518_POS0_I2_1415_479.Png": 0,
    "2019-03-17-16-29-14-518_POS0_I2_1415_607.Png": 0,
    "2019-03-17-16-29-14-518_POS0_I2_1415_735.Png": 0,
    "2019-03-17-16-29-14-518_POS0_I2_1415_863.Png": 0,
    "2019-03-17-16-29-14-518_POS0_I2_1415_991.Png": 0,
    "2019-03-17-16-29-14-518_POS0_I2_1543_1119.Png": 0,
    "2019-03-17-16-29-14-518_POS0_I2_1543_1247.Png": 0,
    "2019-03-17-16-29-14-518_POS0_I2_1543_479.Png": 0,
    "2019-03-17-16-29-14-518_POS0_I2_1543_607.Png": 0,
    "2019-03-17-16-29-14-518_POS0_I2_1543_735.Png": 0,
    "2019-03-17-16-29-14-518_POS0_I2_1543_863.Png": 0,
    "2019-03-17-16-29-14-518_POS0_I2_1543_991.Png": 0,
    "2019-03-17-16-29-14-518_POS0_I2_1671_1119.Png": 0,
    "2019-03-17-16-29-14-518_POS0_I2_1671_1247.Png": 0,
    "2019-03-17-16-29-14-518_POS0_I2_1671_479.Png": 0,
    "2019-03-17-16-29-14-518_POS0_I2_1671_607.Png": 0,
    "2019-03-17-16-29-14-518_POS0_I2_1671_735.Png": 0,
    "2019-03-17-16-29-14-518_POS0_I2_1671_863.Png": 0,
    "2019-03-17-16-29-14-518_POS0_I2_1671_991.Png": 0,
    "2019-03-17-16-29-14-518_POS0_I2_1799_735.Png": 0,
    "2019-03-17-16-29-14-518_POS0_I2_1799_863.Png": 0,
    "2019-03-17-16-29-14-518_POS0_I2_1799_991.Png": 0,
    "2019-03-17-16-29-14-518_POS0_I2_391_1119.Png": 0,
    "2019-03-17-16-29-14-518_POS0_I2_391_607.Png": 0,
    "2019-03-17-16-29-14-518_POS0_I2_391_735.Png": 0,
    "2019-03-17-16-29-14-518_POS0_I2_391_863.Png": 0,
    "2019-03-17-16-29-14-518_POS0_I2_391_991.Png": 0,
    "2019-03-17-16-29-14-518_POS0_I2_519_1119.Png": 0,
    "2019-03-17-16-29-14-518_POS0_I2_519_479.Png": 0,
    "2019-03-17-16-29-14-518_POS0_I2_519_607.Png": 0,
    "2019-03-17-16-29-14-518_POS0_I2_519_735.Png": 0,
    "2019-03-17-16-29-14-518_POS0_I2_519_863.Png": 0,
    "2019-03-17-16-29-14-518_POS0_I2_519_991.Png": 0,
    "2019-03-17-16-29-14-518_POS0_I2_647_1119.Png": 0,
    "2019-03-17-16-29-14-518_POS0_I2_647_1247.Png": 0,
    "2019-03-17-16-29-14-518_POS0_I2_647_1375.Png": 0,
    "2019-03-17-16-29-14-518_POS0_I2_647_1503.Png": 0,
    "2019-03-17-16-29-14-518_POS0_I2_647_607.Png": 0,
    "2019-03-17-16-29-14-518_POS0_I2_647_735.Png": 0,
    "2019-03-17-16-29-14-518_POS0_I2_647_863.Png": 0,
    "2019-03-17-16-29-14-518_POS0_I2_647_991.Png": 0,
    "2019-03-17-16-29-14-518_POS0_I2_775_1119.Png": 0,
    "2019-03-17-16-29-14-518_POS0_I2_775_1247.Png": 0,
    "2019-03-17-16-29-14-518_POS0_I2_775_1375.Png": 0,
    "2019-03-17-16-29-14-518_POS0_I2_775_1503.Png": 0,
    "2019-03-17-16-29-14-518_POS0_I2_775_607.Png": 0,
    "2019-03-17-16-29-14-518_POS0_I2_775_735.Png": 0,
    "2019-03-17-16-29-14-518_POS0_I2_775_863.Png": 0,
    "2019-03-17-16-29-14-518_POS0_I2_775_991.Png": 0,
    "2019-03-17-16-29-14-518_POS0_I2_903_1119.Png": 0,
    "2019-03-17-16-29-14-518_POS0_I2_903_1247.Png": 0,
    "2019-03-17-16-29-14-518_POS0_I2_903_1375.Png": 0,
    "2019-03-17-16-29-14-518_POS0_I2_903_1503.Png": 0,
    "2019-03-17-16-29-14-518_POS0_I2_903_607.Png": 0,
    "2019-03-17-16-29-14-518_POS0_I2_903_735.Png": 0,
    "2019-03-17-16-29-14-518_POS0_I2_903_863.Png": 0,
    "2019-03-17-16-29-14-518_POS0_I2_903_991.Png": 0,
    "2019-03-19-06-02-04-376_POS1_I2_1093_1351.Png": 1,
    "2019-03-19-06-02-04-376_POS1_I2_1093_1479.Png": 1,
    "2019-03-19-06-02-04-376_POS1_I2_1093_1607.Png": 1,
    "2019-03-19-06-02-04-376_POS1_I2_1093_1735.Png": 1,
    "2019-03-19-06-02-04-376_POS1_I2_1093_1863.Png": 1,
    "2019-03-19-06-02-04-376_POS1_I2_1093_1991.Png": 1,
    "2019-03-19-06-02-04-376_POS1_I2_1093_2119.Png": 1,
    "2019-03-19-06-02-04-376_POS1_I2_1093_2247.Png": 1,
    "2019-03-19-06-02-04-376_POS1_I2_1093_2375.Png": 1,
    "2019-03-19-06-02-04-376_POS1_I2_1093_2503.Png": 1,
    "2019-03-19-06-02-04-376_POS1_I2_1221_1351.Png": 1,
    "2019-03-19-06-02-04-376_POS1_I2_1221_1479.Png": 1,
    "2019-03-19-06-02-04-376_POS1_I2_1221_1607.Png": 1,
    "2019-03-19-06-02-04-376_POS1_I2_1221_1735.Png": 1,
    "2019-03-19-06-02-04-376_POS1_I2_1221_1863.Png": 1,
    "2019-03-19-06-02-04-376_POS1_I2_1221_1991.Png": 1,
    "2019-03-19-06-02-04-376_POS1_I2_1221_2119.Png": 1,
    "2019-03-19-06-02-04-376_POS1_I2_1221_2247.Png": 1,
    "2019-03-19-06-02-04-376_POS1_I2_1221_2375.Png": 1,
    "2019-03-19-06-02-04-376_POS1_I2_1349_1351.Png": 1,
    "2019-03-19-06-02-04-376_POS1_I2_1349_1479.Png": 1,
    "2019-03-19-06-02-04-376_POS1_I2_1349_1607.Png": 1,
    "2019-03-19-06-02-04-376_POS1_I2_1349_1735.Png": 1,
    "2019-03-19-06-02-04-376_POS1_I2_1349_1863.Png": 1,
    "2019-03-19-06-02-04-376_POS1_I2_1349_1991.Png": 1,
    "2019-03-19-06-02-04-376_POS1_I2_1349_2119.Png": 1,
    "2019-03-19-06-02-04-376_POS1_I2_1349_2247.Png": 1,
    "2019-03-19-06-02-04-376_POS1_I2_1349_2375.Png": 1,
    "2019-03-19-06-02-04-376_POS1_I2_1477_1351.Png": 1,
    "2019-03-19-06-02-04-376_POS1_I2_1477_1479.Png": 1,
    "2019-03-19-06-02-04-376_POS1_I2_1477_1607.Png": 1,
    "2019-03-19-06-02-04-376_POS1_I2_1477_1735.Png": 1,
    "2019-03-19-06-02-04-376_POS1_I2_1477_1863.Png": 1,
    "2019-03-19-06-02-04-376_POS1_I2_1477_1991.Png": 1,
    "2019-03-19-06-02-04-376_POS1_I2_1477_2119.Png": 1,
    "2019-03-19-06-02-04-376_POS1_I2_1477_2247.Png": 1,
    "2019-03-19-06-02-04-376_POS1_I2_1605_1223.Png": 1,
    "2019-03-19-06-02-04-376_POS1_I2_1605_1351.Png": 1,
    "2019-03-19-06-02-04-376_POS1_I2_1605_1479.Png": 1,
    "2019-03-19-06-02-04-376_POS1_I2_1605_1607.Png": 1,
    "2019-03-19-06-02-04-376_POS1_I2_1605_1735.Png": 1,
    "2019-03-19-06-02-04-376_POS1_I2_1605_1863.Png": 1,
    "2019-03-19-06-02-04-376_POS1_I2_1605_1991.Png": 1,
    "2019-03-19-06-02-04-376_POS1_I2_1605_2119.Png": 1,
    "2019-03-19-06-02-04-376_POS1_I2_1605_2247.Png": 1,
    "2019-03-19-06-02-04-376_POS1_I2_1733_1223.Png": 1,
    "2019-03-19-06-02-04-376_POS1_I2_1733_1351.Png": 1,
    "2019-03-19-06-02-04-376_POS1_I2_1733_1479.Png": 1,
    "2019-03-19-06-02-04-376_POS1_I2_1733_1607.Png": 1,
    "2019-03-19-06-02-04-376_POS1_I2_1733_1735.Png": 1,
    "2019-03-19-06-02-04-376_POS1_I2_1733_1863.Png": 1,
    "2019-03-19-06-02-04-376_POS1_I2_1733_1991.Png": 1,
    "2019-03-19-06-02-04-376_POS1_I2_1733_2119.Png": 1,
    "2019-03-19-06-02-04-376_POS1_I2_1861_1607.Png": 1,
    "2019-03-19-06-02-04-376_POS1_I2_1861_1735.Png": 1,
    "2019-03-19-06-02-04-376_POS1_I2_1861_1863.Png": 1,
    "2019-03-19-06-02-04-376_POS1_I2_1861_1991.Png": 1,
    "2019-03-19-06-02-04-376_POS1_I2_1861_2119.Png": 1,
    "2019-03-19-06-02-04-376_POS1_I2_1989_1863.Png": 1,
    "2019-03-19-06-02-04-376_POS1_I2_325_1479.Png": 1,
    "2019-03-19-06-02-04-376_POS1_I2_325_1735.Png": 1,
    "2019-03-19-06-02-04-376_POS1_I2_325_1863.Png": 1,
    "2019-03-19-06-02-04-376_POS1_I2_325_1991.Png": 1,
    "2019-03-19-06-02-04-376_POS1_I2_453_1351.Png": 1,
    "2019-03-19-06-02-04-376_POS1_I2_453_1479.Png": 1,
    "2019-03-19-06-02-04-376_POS1_I2_453_1607.Png": 1,
    "2019-03-19-06-02-04-376_POS1_I2_453_1735.Png": 1,
    "2019-03-19-06-02-04-376_POS1_I2_453_1863.Png": 1,
    "2019-03-19-06-02-04-376_POS1_I2_453_1991.Png": 1,
    "2019-03-19-06-02-04-376_POS1_I2_581_1351.Png": 1,
    "2019-03-19-06-02-04-376_POS1_I2_581_1479.Png": 1,
    "2019-03-19-06-02-04-376_POS1_I2_581_1607.Png": 1,
    "2019-03-19-06-02-04-376_POS1_I2_581_1735.Png": 1,
    "2019-03-19-06-02-04-376_POS1_I2_581_1863.Png": 1,
    "2019-03-19-06-02-04-376_POS1_I2_581_1991.Png": 1,
    "2019-03-19-06-02-04-376_POS1_I2_581_2119.Png": 1,
    "2019-03-19-06-02-04-376_POS1_I2_581_2247.Png": 1,
    "2019-03-19-06-02-04-376_POS1_I2_709_1351.Png": 1,
    "2019-03-19-06-02-04-376_POS1_I2_709_1479.Png": 1,
    "2019-03-19-06-02-04-376_POS1_I2_709_1607.Png": 1,
    "2019-03-19-06-02-04-376_POS1_I2_709_1991.Png": 1,
    "2019-03-19-06-02-04-376_POS1_I2_709_2119.Png": 1,
    "2019-03-19-06-02-04-376_POS1_I2_709_2247.Png": 1,
    "2019-03-19-06-02-04-376_POS1_I2_709_2375.Png": 1,
    "2019-03-19-06-02-04-376_POS1_I2_709_2503.Png": 1,
    "2019-03-19-06-02-04-376_POS1_I2_837_1351.Png": 1,
    "2019-03-19-06-02-04-376_POS1_I2_837_1479.Png": 1,
    "2019-03-19-06-02-04-376_POS1_I2_837_1607.Png": 1,
    "2019-03-19-06-02-04-376_POS1_I2_837_1735.Png": 1,
    "2019-03-19-06-02-04-376_POS1_I2_837_1863.Png": 1,
    "2019-03-19-06-02-04-376_POS1_I2_837_1991.Png": 1,
    "2019-03-19-06-02-04-376_POS1_I2_837_2119.Png": 1,
    "2019-03-19-06-02-04-376_POS1_I2_837_2247.Png": 1,
    "2019-03-19-06-02-04-376_POS1_I2_837_2375.Png": 1,
    "2019-03-19-06-02-04-376_POS1_I2_837_2503.Png": 1,
    "2019-03-19-06-02-04-376_POS1_I2_965_1479.Png": 1,
    "2019-03-19-06-02-04-376_POS1_I2_965_1607.Png": 1,
    "2019-03-19-06-02-04-376_POS1_I2_965_1735.Png": 1,
    "2019-03-19-06-02-04-376_POS1_I2_965_1863.Png": 1,
    "2019-03-19-06-02-04-376_POS1_I2_965_1991.Png": 1,
    "2019-03-19-06-02-04-376_POS1_I2_965_2119.Png": 1,
    "2019-03-19-06-02-04-376_POS1_I2_965_2247.Png": 1,
    "2019-03-19-06-02-04-376_POS1_I2_965_2375.Png": 1,
    "2019-03-19-06-02-04-376_POS1_I2_965_2503.Png": 1,
    "2019-03-22-07-19-12-180_POS0_I2_1117_1117.Png": 0,
    "2019-03-22-07-19-12-180_POS0_I2_1117_1245.Png": 0,
    "2019-03-22-07-19-12-180_POS0_I2_1117_1373.Png": 0,
    "2019-03-22-07-19-12-180_POS0_I2_1117_1501.Png": 0,
    "2019-03-22-07-19-12-180_POS0_I2_1117_605.Png": 0,
    "2019-03-22-07-19-12-180_POS0_I2_1117_733.Png": 0,
    "2019-03-22-07-19-12-180_POS0_I2_1117_861.Png": 0,
    "2019-03-22-07-19-12-180_POS0_I2_1117_989.Png": 0,
    "2019-03-22-07-19-12-180_POS0_I2_1245_1117.Png": 0,
    "2019-03-22-07-19-12-180_POS0_I2_1245_1245.Png": 0,
    "2019-03-22-07-19-12-180_POS0_I2_1245_1373.Png": 0,
    "2019-03-22-07-19-12-180_POS0_I2_1245_605.Png": 0,
    "2019-03-22-07-19-12-180_POS0_I2_1245_733.Png": 0,
    "2019-03-22-07-19-12-180_POS0_I2_1245_989.Png": 0,
    "2019-03-22-07-19-12-180_POS0_I2_1373_1117.Png": 0,
    "2019-03-22-07-19-12-180_POS0_I2_1373_1245.Png": 0,
    "2019-03-22-07-19-12-180_POS0_I2_1373_1373.Png": 0,
    "2019-03-22-07-19-12-180_POS0_I2_1373_477.Png": 0,
    "2019-03-22-07-19-12-180_POS0_I2_1373_605.Png": 0,
    "2019-03-22-07-19-12-180_POS0_I2_1373_733.Png": 0,
    "2019-03-22-07-19-12-180_POS0_I2_1373_861.Png": 0,
    "2019-03-22-07-19-12-180_POS0_I2_1373_989.Png": 0,
    "2019-03-22-07-19-12-180_POS0_I2_1501_1117.Png": 0,
    "2019-03-22-07-19-12-180_POS0_I2_1501_1245.Png": 0,
    "2019-03-22-07-19-12-180_POS0_I2_1501_1373.Png": 0,
    "2019-03-22-07-19-12-180_POS0_I2_1501_605.Png": 0,
    "2019-03-22-07-19-12-180_POS0_I2_1501_733.Png": 0,
    "2019-03-22-07-19-12-180_POS0_I2_1501_861.Png": 0,
    "2019-03-22-07-19-12-180_POS0_I2_1501_989.Png": 0,
    "2019-03-22-07-19-12-180_POS0_I2_1629_1117.Png": 0,
    "2019-03-22-07-19-12-180_POS0_I2_1629_1245.Png": 0,
    "2019-03-22-07-19-12-180_POS0_I2_1629_477.Png": 0,
    "2019-03-22-07-19-12-180_POS0_I2_1629_605.Png": 0,
    "2019-03-22-07-19-12-180_POS0_I2_1629_733.Png": 0,
    "2019-03-22-07-19-12-180_POS0_I2_1629_861.Png": 0,
    "2019-03-22-07-19-12-180_POS0_I2_1629_989.Png": 0,
    "2019-03-22-07-19-12-180_POS0_I2_1757_1117.Png": 0,
    "2019-03-22-07-19-12-180_POS0_I2_1757_1245.Png": 0,
    "2019-03-22-07-19-12-180_POS0_I2_1757_477.Png": 0,
    "2019-03-22-07-19-12-180_POS0_I2_1757_733.Png": 0,
    "2019-03-22-07-19-12-180_POS0_I2_1757_861.Png": 0,
    "2019-03-22-07-19-12-180_POS0_I2_1757_989.Png": 0,
    "2019-03-22-07-19-12-180_POS0_I2_1885_1117.Png": 0,
    "2019-03-22-07-19-12-180_POS0_I2_349_1117.Png": 0,
    "2019-03-22-07-19-12-180_POS0_I2_349_605.Png": 0,
    "2019-03-22-07-19-12-180_POS0_I2_349_861.Png": 0,
    "2019-03-22-07-19-12-180_POS0_I2_349_989.Png": 0,
    "2019-03-22-07-19-12-180_POS0_I2_477_1117.Png": 0,
    "2019-03-22-07-19-12-180_POS0_I2_477_477.Png": 0,
    "2019-03-22-07-19-12-180_POS0_I2_477_605.Png": 0,
    "2019-03-22-07-19-12-180_POS0_I2_477_733.Png": 0,
    "2019-03-22-07-19-12-180_POS0_I2_477_861.Png": 0,
    "2019-03-22-07-19-12-180_POS0_I2_477_989.Png": 0,
    "2019-03-22-07-19-12-180_POS0_I2_605_1117.Png": 0,
    "2019-03-22-07-19-12-180_POS0_I2_605_1245.Png": 0,
    "2019-03-22-07-19-12-180_POS0_I2_605_1373.Png": 0,
    "2019-03-22-07-19-12-180_POS0_I2_605_477.Png": 0,
    "2019-03-22-07-19-12-180_POS0_I2_605_605.Png": 0,
    "2019-03-22-07-19-12-180_POS0_I2_605_733.Png": 0,
    "2019-03-22-07-19-12-180_POS0_I2_605_861.Png": 0,
    "2019-03-22-07-19-12-180_POS0_I2_605_989.Png": 0,
    "2019-03-22-07-19-12-180_POS0_I2_733_1117.Png": 0,
    "2019-03-22-07-19-12-180_POS0_I2_733_1245.Png": 0,
    "2019-03-22-07-19-12-180_POS0_I2_733_1373.Png": 0,
    "2019-03-22-07-19-12-180_POS0_I2_733_1501.Png": 0,
    "2019-03-22-07-19-12-180_POS0_I2_733_605.Png": 0,
    "2019-03-22-07-19-12-180_POS0_I2_733_733.Png": 0,
    "2019-03-22-07-19-12-180_POS0_I2_733_861.Png": 0,
    "2019-03-22-07-19-12-180_POS0_I2_733_989.Png": 0,
    "2019-03-22-07-19-12-180_POS0_I2_861_1117.Png": 0,
    "2019-03-22-07-19-12-180_POS0_I2_861_1245.Png": 0,
    "2019-03-22-07-19-12-180_POS0_I2_861_1373.Png": 0,
    "2019-03-22-07-19-12-180_POS0_I2_861_1501.Png": 0,
    "2019-03-22-07-19-12-180_POS0_I2_861_605.Png": 0,
    "2019-03-22-07-19-12-180_POS0_I2_861_733.Png": 0,
    "2019-03-22-07-19-12-180_POS0_I2_861_861.Png": 0,
    "2019-03-22-07-19-12-180_POS0_I2_861_989.Png": 0,
    "2019-03-22-07-19-12-180_POS0_I2_989_1117.Png": 0,
    "2019-03-22-07-19-12-180_POS0_I2_989_1245.Png": 0,
    "2019-03-22-07-19-12-180_POS0_I2_989_1373.Png": 0,
    "2019-03-22-07-19-12-180_POS0_I2_989_1501.Png": 0,
    "2019-03-22-07-19-12-180_POS0_I2_989_605.Png": 0,
    "2019-03-22-07-19-12-180_POS0_I2_989_733.Png": 0,
    "2019-03-22-07-19-12-180_POS0_I2_989_861.Png": 0,
    "2019-03-22-07-19-12-180_POS0_I2_989_989.Png": 0,
    "2019-03-28-06-42-23-380_POS1_I2_1065_1401.Png": 1,
    "2019-03-28-06-42-23-380_POS1_I2_1065_1529.Png": 1,
    "2019-03-28-06-42-23-380_POS1_I2_1065_1657.Png": 1,
    "2019-03-28-06-42-23-380_POS1_I2_1065_1785.Png": 1,
    "2019-03-28-06-42-23-380_POS1_I2_1065_2297.Png": 1,
    "2019-03-28-06-42-23-380_POS1_I2_1065_2425.Png": 1,
    "2019-03-28-06-42-23-380_POS1_I2_1193_1401.Png": 1,
    "2019-03-28-06-42-23-380_POS1_I2_1193_1529.Png": 1,
    "2019-03-28-06-42-23-380_POS1_I2_1193_1657.Png": 1,
    "2019-03-28-06-42-23-380_POS1_I2_1193_1785.Png": 1,
    "2019-03-28-06-42-23-380_POS1_I2_1193_1913.Png": 1,
    "2019-03-28-06-42-23-380_POS1_I2_1193_2041.Png": 1,
    "2019-03-28-06-42-23-380_POS1_I2_1321_1273.Png": 1,
    "2019-03-28-06-42-23-380_POS1_I2_1321_1401.Png": 1,
    "2019-03-28-06-42-23-380_POS1_I2_1321_1529.Png": 1,
    "2019-03-28-06-42-23-380_POS1_I2_1321_1657.Png": 1,
    "2019-03-28-06-42-23-380_POS1_I2_1321_1785.Png": 1,
    "2019-03-28-06-42-23-380_POS1_I2_1321_1913.Png": 1,
    "2019-03-28-06-42-23-380_POS1_I2_1321_2041.Png": 1,
    "2019-03-28-06-42-23-380_POS1_I2_1449_1273.Png": 1,
    "2019-03-28-06-42-23-380_POS1_I2_1449_1401.Png": 1,
    "2019-03-28-06-42-23-380_POS1_I2_1449_1529.Png": 1,
    "2019-03-28-06-42-23-380_POS1_I2_1449_1657.Png": 1,
    "2019-03-28-06-42-23-380_POS1_I2_1449_1785.Png": 1,
    "2019-03-28-06-42-23-380_POS1_I2_1449_1913.Png": 1,
    "2019-03-28-06-42-23-380_POS1_I2_1449_2041.Png": 1,
    "2019-03-28-06-42-23-380_POS1_I2_1449_2169.Png": 1,
    "2019-03-28-06-42-23-380_POS1_I2_1577_1273.Png": 1,
    "2019-03-28-06-42-23-380_POS1_I2_1577_1401.Png": 1,
    "2019-03-28-06-42-23-380_POS1_I2_1577_1529.Png": 1,
    "2019-03-28-06-42-23-380_POS1_I2_1577_1657.Png": 1,
    "2019-03-28-06-42-23-380_POS1_I2_1577_1785.Png": 1,
    "2019-03-28-06-42-23-380_POS1_I2_1577_1913.Png": 1,
    "2019-03-28-06-42-23-380_POS1_I2_1577_2041.Png": 1,
    "2019-03-28-06-42-23-380_POS1_I2_1577_2169.Png": 1,
    "2019-03-28-06-42-23-380_POS1_I2_1705_1273.Png": 1,
    "2019-03-28-06-42-23-380_POS1_I2_1705_1401.Png": 1,
    "2019-03-28-06-42-23-380_POS1_I2_1705_1529.Png": 1,
    "2019-03-28-06-42-23-380_POS1_I2_1705_1657.Png": 1,
    "2019-03-28-06-42-23-380_POS1_I2_1705_1785.Png": 1,
    "2019-03-28-06-42-23-380_POS1_I2_1705_1913.Png": 1,
    "2019-03-28-06-42-23-380_POS1_I2_1833_1529.Png": 0,
    "2019-03-28-06-42-23-380_POS1_I2_1833_1657.Png": 1,
    "2019-03-28-06-42-23-380_POS1_I2_1833_1785.Png": 1,
    "2019-03-28-06-42-23-380_POS1_I2_1833_1913.Png": 1,
    "2019-03-28-06-42-23-380_POS1_I2_297_1913.Png": 1,
    "2019-03-28-06-42-23-380_POS1_I2_297_2041.Png": 1,
    "2019-03-28-06-42-23-380_POS1_I2_425_1401.Png": 1,
    "2019-03-28-06-42-23-380_POS1_I2_425_1529.Png": 1,
    "2019-03-28-06-42-23-380_POS1_I2_425_1657.Png": 1,
    "2019-03-28-06-42-23-380_POS1_I2_425_1785.Png": 1,
    "2019-03-28-06-42-23-380_POS1_I2_425_1913.Png": 1,
    "2019-03-28-06-42-23-380_POS1_I2_425_2041.Png": 1,
    "2019-03-28-06-42-23-380_POS1_I2_553_1401.Png": 1,
    "2019-03-28-06-42-23-380_POS1_I2_553_1529.Png": 1,
    "2019-03-28-06-42-23-380_POS1_I2_553_1657.Png": 1,
    "2019-03-28-06-42-23-380_POS1_I2_553_1785.Png": 1,
    "2019-03-28-06-42-23-380_POS1_I2_553_1913.Png": 1,
    "2019-03-28-06-42-23-380_POS1_I2_681_1401.Png": 1,
    "2019-03-28-06-42-23-380_POS1_I2_681_1529.Png": 1,
    "2019-03-28-06-42-23-380_POS1_I2_681_1657.Png": 1,
    "2019-03-28-06-42-23-380_POS1_I2_681_2041.Png": 1,
    "2019-03-28-06-42-23-380_POS1_I2_681_2169.Png": 1,
    "2019-03-28-06-42-23-380_POS1_I2_681_2297.Png": 1,
    "2019-03-28-06-42-23-380_POS1_I2_681_2425.Png": 1,
    "2019-03-28-06-42-23-380_POS1_I2_809_1401.Png": 1,
    "2019-03-28-06-42-23-380_POS1_I2_809_1529.Png": 1,
    "2019-03-28-06-42-23-380_POS1_I2_809_1657.Png": 1,
    "2019-03-28-06-42-23-380_POS1_I2_809_1785.Png": 1,
    "2019-03-28-06-42-23-380_POS1_I2_809_2041.Png": 1,
    "2019-03-28-06-42-23-380_POS1_I2_809_2169.Png": 1,
    "2019-03-28-06-42-23-380_POS1_I2_809_2297.Png": 1,
    "2019-03-28-06-42-23-380_POS1_I2_809_2425.Png": 1,
    "2019-03-28-06-42-23-380_POS1_I2_937_1401.Png": 1,
    "2019-03-28-06-42-23-380_POS1_I2_937_1529.Png": 1,
    "2019-03-28-06-42-23-380_POS1_I2_937_1657.Png": 1,
    "2019-03-28-06-42-23-380_POS1_I2_937_1785.Png": 1,
    "2019-03-28-06-42-23-380_POS1_I2_937_1913.Png": 1,
    "2019-03-28-06-42-23-380_POS1_I2_937_2041.Png": 1,
    "2019-03-28-06-42-23-380_POS1_I2_937_2297.Png": 1,
    "2019-03-28-06-42-23-380_POS1_I2_937_2425.Png": 1,
    "2019-03-29-00-29-04-411_POS1_I1_1123_1147.Png": 0,
    "2019-03-29-00-29-04-411_POS1_I1_1123_1275.Png": 0,
    "2019-03-29-00-29-04-411_POS1_I1_1123_1403.Png": 0,
    "2019-03-29-00-29-04-411_POS1_I1_1123_1531.Png": 0,
    "2019-03-29-00-29-04-411_POS1_I1_1123_1659.Png": 0,
    "2019-03-29-00-29-04-411_POS1_I1_1123_1787.Png": 0,
    "2019-03-29-00-29-04-411_POS1_I1_1123_1915.Png": 0,
    "2019-03-29-00-29-04-411_POS1_I1_1123_2043.Png": 0,
    "2019-03-29-00-29-04-411_POS1_I1_1251_1147.Png": 0,
    "2019-03-29-00-29-04-411_POS1_I1_1251_1275.Png": 0,
    "2019-03-29-00-29-04-411_POS1_I1_1251_1403.Png": 0,
    "2019-03-29-00-29-04-411_POS1_I1_1251_1531.Png": 0,
    "2019-03-29-00-29-04-411_POS1_I1_1251_1659.Png": 0,
    "2019-03-29-00-29-04-411_POS1_I1_1251_1787.Png": 0,
    "2019-03-29-00-29-04-411_POS1_I1_1251_1915.Png": 0,
    "2019-03-29-00-29-04-411_POS1_I1_1251_2043.Png": 0,
    "2019-03-29-00-29-04-411_POS1_I1_1379_1147.Png": 0,
    "2019-03-29-00-29-04-411_POS1_I1_1379_1275.Png": 0,
    "2019-03-29-00-29-04-411_POS1_I1_1379_1403.Png": 0,
    "2019-03-29-00-29-04-411_POS1_I1_1379_1531.Png": 0,
    "2019-03-29-00-29-04-411_POS1_I1_1379_1659.Png": 0,
    "2019-03-29-00-29-04-411_POS1_I1_1379_1787.Png": 0,
    "2019-03-29-00-29-04-411_POS1_I1_1379_1915.Png": 0,
    "2019-03-29-00-29-04-411_POS1_I1_1379_2043.Png": 0,
    "2019-03-29-00-29-04-411_POS1_I1_1507_1019.Png": 0,
    "2019-03-29-00-29-04-411_POS1_I1_1507_1147.Png": 0,
    "2019-03-29-00-29-04-411_POS1_I1_1507_1275.Png": 0,
    "2019-03-29-00-29-04-411_POS1_I1_1507_1403.Png": 0,
    "2019-03-29-00-29-04-411_POS1_I1_1507_1531.Png": 0,
    "2019-03-29-00-29-04-411_POS1_I1_1507_1659.Png": 0,
    "2019-03-29-00-29-04-411_POS1_I1_1507_1787.Png": 0,
    "2019-03-29-00-29-04-411_POS1_I1_1635_1019.Png": 0,
    "2019-03-29-00-29-04-411_POS1_I1_1635_1147.Png": 0,
    "2019-03-29-00-29-04-411_POS1_I1_1635_1275.Png": 0,
    "2019-03-29-00-29-04-411_POS1_I1_1635_1403.Png": 0,
    "2019-03-29-00-29-04-411_POS1_I1_1635_1531.Png": 0,
    "2019-03-29-00-29-04-411_POS1_I1_1635_1659.Png": 0,
    "2019-03-29-00-29-04-411_POS1_I1_1635_1787.Png": 0,
    "2019-03-29-00-29-04-411_POS1_I1_1763_1531.Png": 0,
    "2019-03-29-00-29-04-411_POS1_I1_1763_1787.Png": 0,
    "2019-03-29-00-29-04-411_POS1_I1_227_1275.Png": 0,
    "2019-03-29-00-29-04-411_POS1_I1_227_1659.Png": 0,
    "2019-03-29-00-29-04-411_POS1_I1_227_1787.Png": 0,
    "2019-03-29-00-29-04-411_POS1_I1_227_1915.Png": 0,
    "2019-03-29-00-29-04-411_POS1_I1_355_1147.Png": 0,
    "2019-03-29-00-29-04-411_POS1_I1_355_1275.Png": 0,
    "2019-03-29-00-29-04-411_POS1_I1_355_1403.Png": 0,
    "2019-03-29-00-29-04-411_POS1_I1_355_1659.Png": 0,
    "2019-03-29-00-29-04-411_POS1_I1_355_1787.Png": 0,
    "2019-03-29-00-29-04-411_POS1_I1_355_1915.Png": 0,
    "2019-03-29-00-29-04-411_POS1_I1_483_1147.Png": 0,
    "2019-03-29-00-29-04-411_POS1_I1_483_1275.Png": 0,
    "2019-03-29-00-29-04-411_POS1_I1_483_1403.Png": 0,
    "2019-03-29-00-29-04-411_POS1_I1_483_1531.Png": 0,
    "2019-03-29-00-29-04-411_POS1_I1_483_1659.Png": 0,
    "2019-03-29-00-29-04-411_POS1_I1_483_1787.Png": 0,
    "2019-03-29-00-29-04-411_POS1_I1_483_1915.Png": 0,
    "2019-03-29-00-29-04-411_POS1_I1_483_2043.Png": 0,
    "2019-03-29-00-29-04-411_POS1_I1_611_1147.Png": 0,
    "2019-03-29-00-29-04-411_POS1_I1_611_1275.Png": 0,
    "2019-03-29-00-29-04-411_POS1_I1_611_1403.Png": 0,
    "2019-03-29-00-29-04-411_POS1_I1_611_1531.Png": 0,
    "2019-03-29-00-29-04-411_POS1_I1_611_1659.Png": 0,
    "2019-03-29-00-29-04-411_POS1_I1_611_1787.Png": 0,
    "2019-03-29-00-29-04-411_POS1_I1_611_1915.Png": 0,
    "2019-03-29-00-29-04-411_POS1_I1_611_2043.Png": 0,
    "2019-03-29-00-29-04-411_POS1_I1_611_2171.Png": 0,
    "2019-03-29-00-29-04-411_POS1_I1_611_2299.Png": 0,
    "2019-03-29-00-29-04-411_POS1_I1_739_1275.Png": 0,
    "2019-03-29-00-29-04-411_POS1_I1_739_1403.Png": 0,
    "2019-03-29-00-29-04-411_POS1_I1_739_1531.Png": 0,
    "2019-03-29-00-29-04-411_POS1_I1_739_1659.Png": 0,
    "2019-03-29-00-29-04-411_POS1_I1_739_1787.Png": 0,
    "2019-03-29-00-29-04-411_POS1_I1_739_1915.Png": 0,
    "2019-03-29-00-29-04-411_POS1_I1_739_2043.Png": 0,
    "2019-03-29-00-29-04-411_POS1_I1_739_2171.Png": 0,
    "2019-03-29-00-29-04-411_POS1_I1_739_2299.Png": 0,
    "2019-03-29-00-29-04-411_POS1_I1_867_1275.Png": 0,
    "2019-03-29-00-29-04-411_POS1_I1_867_1403.Png": 0,
    "2019-03-29-00-29-04-411_POS1_I1_867_1531.Png": 0,
    "2019-03-29-00-29-04-411_POS1_I1_867_1659.Png": 0,
    "2019-03-29-00-29-04-411_POS1_I1_867_1787.Png": 0,
    "2019-03-29-00-29-04-411_POS1_I1_867_1915.Png": 0,
    "2019-03-29-00-29-04-411_POS1_I1_867_2043.Png": 0,
    "2019-03-29-00-29-04-411_POS1_I1_867_2171.Png": 0,
    "2019-03-29-00-29-04-411_POS1_I1_867_2299.Png": 0,
    "2019-03-29-00-29-04-411_POS1_I1_995_1147.Png": 0,
    "2019-03-29-00-29-04-411_POS1_I1_995_1275.Png": 0,
    "2019-03-29-00-29-04-411_POS1_I1_995_1403.Png": 0,
    "2019-03-29-00-29-04-411_POS1_I1_995_1531.Png": 0,
    "2019-03-29-00-29-04-411_POS1_I1_995_1659.Png": 0,
    "2019-03-29-00-29-04-411_POS1_I1_995_1787.Png": 0,
    "2019-03-29-00-29-04-411_POS1_I1_995_1915.Png": 0,
    "2019-03-29-00-29-04-411_POS1_I1_995_2043.Png": 0,
    "2019-04-02-14-12-52-819_POS0_I2_1113_1121.Png": 0,
    "2019-04-02-14-12-52-819_POS0_I2_1113_1249.Png": 0,
    "2019-04-02-14-12-52-819_POS0_I2_1113_1377.Png": 0,
    "2019-04-02-14-12-52-819_POS0_I2_1113_1505.Png": 0,
    "2019-04-02-14-12-52-819_POS0_I2_1113_609.Png": 0,
    "2019-04-02-14-12-52-819_POS0_I2_1113_737.Png": 0,
    "2019-04-02-14-12-52-819_POS0_I2_1113_993.Png": 0,
    "2019-04-02-14-12-52-819_POS0_I2_1241_1121.Png": 0,
    "2019-04-02-14-12-52-819_POS0_I2_1241_1249.Png": 0,
    "2019-04-02-14-12-52-819_POS0_I2_1241_1377.Png": 0,
    "2019-04-02-14-12-52-819_POS0_I2_1241_609.Png": 0,
    "2019-04-02-14-12-52-819_POS0_I2_1241_737.Png": 0,
    "2019-04-02-14-12-52-819_POS0_I2_1241_993.Png": 0,
    "2019-04-02-14-12-52-819_POS0_I2_1369_1121.Png": 0,
    "2019-04-02-14-12-52-819_POS0_I2_1369_1249.Png": 0,
    "2019-04-02-14-12-52-819_POS0_I2_1369_1377.Png": 0,
    "2019-04-02-14-12-52-819_POS0_I2_1369_481.Png": 0,
    "2019-04-02-14-12-52-819_POS0_I2_1369_609.Png": 0,
    "2019-04-02-14-12-52-819_POS0_I2_1369_737.Png": 0,
    "2019-04-02-14-12-52-819_POS0_I2_1369_865.Png": 0,
    "2019-04-02-14-12-52-819_POS0_I2_1369_993.Png": 0,
    "2019-04-02-14-12-52-819_POS0_I2_1497_1121.Png": 0,
    "2019-04-02-14-12-52-819_POS0_I2_1497_1249.Png": 0,
    "2019-04-02-14-12-52-819_POS0_I2_1497_1377.Png": 0,
    "2019-04-02-14-12-52-819_POS0_I2_1497_481.Png": 0,
    "2019-04-02-14-12-52-819_POS0_I2_1497_609.Png": 0,
    "2019-04-02-14-12-52-819_POS0_I2_1497_737.Png": 0,
    "2019-04-02-14-12-52-819_POS0_I2_1497_865.Png": 0,
    "2019-04-02-14-12-52-819_POS0_I2_1497_993.Png": 0,
    "2019-04-02-14-12-52-819_POS0_I2_1625_1121.Png": 0,
    "2019-04-02-14-12-52-819_POS0_I2_1625_1249.Png": 0,
    "2019-04-02-14-12-52-819_POS0_I2_1625_481.Png": 0,
    "2019-04-02-14-12-52-819_POS0_I2_1625_609.Png": 0,
    "2019-04-02-14-12-52-819_POS0_I2_1625_737.Png": 0,
    "2019-04-02-14-12-52-819_POS0_I2_1625_865.Png": 0,
    "2019-04-02-14-12-52-819_POS0_I2_1625_993.Png": 0,
    "2019-04-02-14-12-52-819_POS0_I2_1753_1121.Png": 0,
    "2019-04-02-14-12-52-819_POS0_I2_1753_1249.Png": 0,
    "2019-04-02-14-12-52-819_POS0_I2_1753_481.Png": 0,
    "2019-04-02-14-12-52-819_POS0_I2_1753_737.Png": 0,
    "2019-04-02-14-12-52-819_POS0_I2_1753_865.Png": 0,
    "2019-04-02-14-12-52-819_POS0_I2_1753_993.Png": 0,
    "2019-04-02-14-12-52-819_POS0_I2_1881_1121.Png": 0,
    "2019-04-02-14-12-52-819_POS0_I2_345_1121.Png": 0,
    "2019-04-02-14-12-52-819_POS0_I2_345_609.Png": 0,
    "2019-04-02-14-12-52-819_POS0_I2_345_865.Png": 0,
    "2019-04-02-14-12-52-819_POS0_I2_345_993.Png": 0,
    "2019-04-02-14-12-52-819_POS0_I2_473_1121.Png": 0,
    "2019-04-02-14-12-52-819_POS0_I2_473_481.Png": 0,
    "2019-04-02-14-12-52-819_POS0_I2_473_609.Png": 0,
    "2019-04-02-14-12-52-819_POS0_I2_473_737.Png": 0,
    "2019-04-02-14-12-52-819_POS0_I2_473_865.Png": 0,
    "2019-04-02-14-12-52-819_POS0_I2_473_993.Png": 0,
    "2019-04-02-14-12-52-819_POS0_I2_601_1121.Png": 0,
    "2019-04-02-14-12-52-819_POS0_I2_601_1249.Png": 0,
    "2019-04-02-14-12-52-819_POS0_I2_601_1377.Png": 0,
    "2019-04-02-14-12-52-819_POS0_I2_601_481.Png": 0,
    "2019-04-02-14-12-52-819_POS0_I2_601_609.Png": 0,
    "2019-04-02-14-12-52-819_POS0_I2_601_737.Png": 0,
    "2019-04-02-14-12-52-819_POS0_I2_601_865.Png": 0,
    "2019-04-02-14-12-52-819_POS0_I2_601_993.Png": 0,
    "2019-04-02-14-12-52-819_POS0_I2_729_1121.Png": 0,
    "2019-04-02-14-12-52-819_POS0_I2_729_1249.Png": 0,
    "2019-04-02-14-12-52-819_POS0_I2_729_1377.Png": 0,
    "2019-04-02-14-12-52-819_POS0_I2_729_1505.Png": 0,
    "2019-04-02-14-12-52-819_POS0_I2_729_609.Png": 0,
    "2019-04-02-14-12-52-819_POS0_I2_729_737.Png": 0,
    "2019-04-02-14-12-52-819_POS0_I2_729_865.Png": 0,
    "2019-04-02-14-12-52-819_POS0_I2_729_993.Png": 0,
    "2019-04-02-14-12-52-819_POS0_I2_857_1121.Png": 0,
    "2019-04-02-14-12-52-819_POS0_I2_857_1249.Png": 0,
    "2019-04-02-14-12-52-819_POS0_I2_857_1377.Png": 0,
    "2019-04-02-14-12-52-819_POS0_I2_857_1505.Png": 0,
    "2019-04-02-14-12-52-819_POS0_I2_857_609.Png": 0,
    "2019-04-02-14-12-52-819_POS0_I2_857_737.Png": 0,
    "2019-04-02-14-12-52-819_POS0_I2_857_865.Png": 0,
    "2019-04-02-14-12-52-819_POS0_I2_857_993.Png": 0,
    "2019-04-02-14-12-52-819_POS0_I2_985_1121.Png": 0,
    "2019-04-02-14-12-52-819_POS0_I2_985_1249.Png": 0,
    "2019-04-02-14-12-52-819_POS0_I2_985_1377.Png": 0,
    "2019-04-02-14-12-52-819_POS0_I2_985_1505.Png": 0,
    "2019-04-02-14-12-52-819_POS0_I2_985_609.Png": 0,
    "2019-04-02-14-12-52-819_POS0_I2_985_737.Png": 0,
    "2019-04-02-14-12-52-819_POS0_I2_985_865.Png": 0,
    "2019-04-02-14-12-52-819_POS0_I2_985_993.Png": 0
}
