# Supplementary material for: A data science approach for multi-sensor marine observatory data monitoring cold water corals (Paragorgia arborea) in two campaigns
Source: PLoS One. 2023 Jul 19;18(7):e0282723. doi: 10.1371/journal.pone.0282723 (PMC10355400; doi:10.1371/journal.pone.0282723)
Supplement: S3 Data — Class labels for patches, weights for patches computed from ground truth masks, imagewise ground truth polyp states, patch extraction regions, and region sizes. (XZ) [file pone.0282723.s017.xz › S3_Data/Gamma_2_red/training-labels.json]

{
    "2018-12-11-07-34-07-861_POS2_I2_1052_1984.Png": 1,
    "2018-12-11-07-34-07-861_POS2_I2_1052_2112.Png": 1,
    "2018-12-11-07-34-07-861_POS2_I2_1052_2240.Png": 1,
    "2018-12-11-07-34-07-861_POS2_I2_1052_2368.Png": 1,
    "2018-12-11-07-34-07-861_POS2_I2_1052_2496.Png": 1,
    "2018-12-11-07-34-07-861_POS2_I2_1052_2624.Png": 1,
    "2018-12-11-07-34-07-861_POS2_I2_1180_1856.Png": 1,
    "2018-12-11-07-34-07-861_POS2_I2_1180_1984.Png": 1,
    "2018-12-11-07-34-07-861_POS2_I2_1180_2112.Png": 1,
    "2018-12-11-07-34-07-861_POS2_I2_1180_2240.Png": 1,
    "2018-12-11-07-34-07-861_POS2_I2_1180_2368.Png": 1,
    "2018-12-11-07-34-07-861_POS2_I2_1180_2496.Png": 1,
    "2018-12-11-07-34-07-861_POS2_I2_1180_2624.Png": 1,
    "2018-12-11-07-34-07-861_POS2_I2_1308_1856.Png": 1,
    "2018-12-11-07-34-07-861_POS2_I2_1308_1984.Png": 1,
    "2018-12-11-07-34-07-861_POS2_I2_1308_2112.Png": 1,
    "2018-12-11-07-34-07-861_POS2_I2_1308_2240.Png": 1,
    "2018-12-11-07-34-07-861_POS2_I2_1308_2368.Png": 1,
    "2018-12-11-07-34-07-861_POS2_I2_1308_2496.Png": 1,
    "2018-12-11-07-34-07-861_POS2_I2_1308_2624.Png": 1,
    "2018-12-11-07-34-07-861_POS2_I2_1436_1856.Png": 1,
    "2018-12-11-07-34-07-861_POS2_I2_1436_1984.Png": 1,
    "2018-12-11-07-34-07-861_POS2_I2_1436_2112.Png": 1,
    "2018-12-11-07-34-07-861_POS2_I2_1436_2240.Png": 1,
    "2018-12-11-07-34-07-861_POS2_I2_1436_2368.Png": 1,
    "2018-12-11-07-34-07-861_POS2_I2_1436_2496.Png": 1,
    "2018-12-11-07-34-07-861_POS2_I2_1436_2624.Png": 1,
    "2018-12-11-07-34-07-861_POS2_I2_1564_1856.Png": 1,
    "2018-12-11-07-34-07-861_POS2_I2_1564_1984.Png": 1,
    "2018-12-11-07-34-07-861_POS2_I2_1564_2112.Png": 1,
    "2018-12-11-07-34-07-861_POS2_I2_1564_2240.Png": 1,
    "2018-12-11-07-34-07-861_POS2_I2_1564_2368.Png": 1,
    "2018-12-11-07-34-07-861_POS2_I2_1564_2496.Png": 1,
    "2018-12-11-07-34-07-861_POS2_I2_1564_2624.Png": 1,
    "2018-12-11-07-34-07-861_POS2_I2_1692_1728.Png": 1,
    "2018-12-11-07-34-07-861_POS2_I2_1692_1856.Png": 1,
    "2018-12-11-07-34-07-861_POS2_I2_1692_1984.Png": 1,
    "2018-12-11-07-34-07-861_POS2_I2_1692_2112.Png": 1,
    "2018-12-11-07-34-07-861_POS2_I2_1692_2240.Png": 1,
    "2018-12-11-07-34-07-861_POS2_I2_1692_2368.Png": 1,
    "2018-12-11-07-34-07-861_POS2_I2_1692_2496.Png": 1,
    "2018-12-11-07-34-07-861_POS2_I2_1692_2624.Png": 1,
    "2018-12-11-07-34-07-861_POS2_I2_1820_1984.Png": 1,
    "2018-12-11-07-34-07-861_POS2_I2_1820_2112.Png": 1,
    "2018-12-11-07-34-07-861_POS2_I2_1820_2240.Png": 1,
    "2018-12-11-07-34-07-861_POS2_I2_1820_2368.Png": 1,
    "2018-12-11-07-34-07-861_POS2_I2_1820_2496.Png": 1,
    "2018-12-11-07-34-07-861_POS2_I2_1820_2624.Png": 1,
    "2018-12-11-07-34-07-861_POS2_I2_1948_2112.Png": 0,
    "2018-12-11-07-34-07-861_POS2_I2_1948_2240.Png": 0,
    "2018-12-11-07-34-07-861_POS2_I2_1948_2368.Png": 0,
    "2018-12-11-07-34-07-861_POS2_I2_1948_2496.Png": 1,
    "2018-12-11-07-34-07-861_POS2_I2_1948_2624.Png": 1,
    "2018-12-11-07-34-07-861_POS2_I2_2076_2240.Png": 0,
    "2018-12-11-07-34-07-861_POS2_I2_2076_2496.Png": 1,
    "2018-12-11-07-34-07-861_POS2_I2_2076_2624.Png": 1,
    "2018-12-11-07-34-07-861_POS2_I2_284_2496.Png": 1,
    "2018-12-11-07-34-07-861_POS2_I2_412_1984.Png": 1,
    "2018-12-11-07-34-07-861_POS2_I2_412_2112.Png": 1,
    "2018-12-11-07-34-07-861_POS2_I2_412_2240.Png": 1,
    "2018-12-11-07-34-07-861_POS2_I2_412_2368.Png": 1,
    "2018-12-11-07-34-07-861_POS2_I2_412_2496.Png": 1,
    "2018-12-11-07-34-07-861_POS2_I2_412_2624.Png": 1,
    "2018-12-11-07-34-07-861_POS2_I2_540_1984.Png": 1,
    "2018-12-11-07-34-07-861_POS2_I2_540_2112.Png": 1,
    "2018-12-11-07-34-07-861_POS2_I2_540_2240.Png": 1,
    "2018-12-11-07-34-07-861_POS2_I2_540_2368.Png": 1,
    "2018-12-11-07-34-07-861_POS2_I2_540_2496.Png": 1,
    "2018-12-11-07-34-07-861_POS2_I2_540_2624.Png": 1,
    "2018-12-11-07-34-07-861_POS2_I2_668_1984.Png": 1,
    "2018-12-11-07-34-07-861_POS2_I2_668_2112.Png": 1,
    "2018-12-11-07-34-07-861_POS2_I2_668_2240.Png": 1,
    "2018-12-11-07-34-07-861_POS2_I2_668_2368.Png": 1,
    "2018-12-11-07-34-07-861_POS2_I2_668_2496.Png": 1,
    "2018-12-11-07-34-07-861_POS2_I2_668_2624.Png": 1,
    "2018-12-11-07-34-07-861_POS2_I2_796_1984.Png": 1,
    "2018-12-11-07-34-07-861_POS2_I2_796_2112.Png": 1,
    "2018-12-11-07-34-07-861_POS2_I2_796_2240.Png": 1,
    "2018-12-11-07-34-07-861_POS2_I2_796_2368.Png": 1,
    "2018-12-11-07-34-07-861_POS2_I2_796_2496.Png": 1,
    "2018-12-11-07-34-07-861_POS2_I2_796_2624.Png": 1,
    "2018-12-11-07-34-07-861_POS2_I2_924_1984.Png": 1,
    "2018-12-11-07-34-07-861_POS2_I2_924_2112.Png": 1,
    "2018-12-11-07-34-07-861_POS2_I2_924_2240.Png": 1,
    "2018-12-11-07-34-07-861_POS2_I2_924_2368.Png": 1,
    "2018-12-11-07-34-07-861_POS2_I2_924_2496.Png": 1,
    "2018-12-11-07-34-07-861_POS2_I2_924_2624.Png": 1,
    "2018-12-19-19-02-51-719_POS0_I2_1109_1009.Png": 0,
    "2018-12-19-19-02-51-719_POS0_I2_1109_1137.Png": 0,
    "2018-12-19-19-02-51-719_POS0_I2_1109_1265.Png": 0,
    "2018-12-19-19-02-51-719_POS0_I2_1109_1393.Png": 0,
    "2018-12-19-19-02-51-719_POS0_I2_1109_497.Png": 0,
    "2018-12-19-19-02-51-719_POS0_I2_1109_625.Png": 0,
    "2018-12-19-19-02-51-719_POS0_I2_1109_753.Png": 0,
    "2018-12-19-19-02-51-719_POS0_I2_1109_881.Png": 0,
    "2018-12-19-19-02-51-719_POS0_I2_1237_1009.Png": 0,
    "2018-12-19-19-02-51-719_POS0_I2_1237_1137.Png": 0,
    "2018-12-19-19-02-51-719_POS0_I2_1237_1265.Png": 0,
    "2018-12-19-19-02-51-719_POS0_I2_1237_497.Png": 0,
    "2018-12-19-19-02-51-719_POS0_I2_1237_625.Png": 0,
    "2018-12-19-19-02-51-719_POS0_I2_1237_753.Png": 0,
    "2018-12-19-19-02-51-719_POS0_I2_1237_881.Png": 0,
    "2018-12-19-19-02-51-719_POS0_I2_1365_1009.Png": 0,
    "2018-12-19-19-02-51-719_POS0_I2_1365_1137.Png": 0,
    "2018-12-19-19-02-51-719_POS0_I2_1365_1265.Png": 0,
    "2018-12-19-19-02-51-719_POS0_I2_1365_369.Png": 0,
    "2018-12-19-19-02-51-719_POS0_I2_1365_497.Png": 0,
    "2018-12-19-19-02-51-719_POS0_I2_1365_625.Png": 0,
    "2018-12-19-19-02-51-719_POS0_I2_1365_753.Png": 0,
    "2018-12-19-19-02-51-719_POS0_I2_1365_881.Png": 0,
    "2018-12-19-19-02-51-719_POS0_I2_1493_1009.Png": 0,
    "2018-12-19-19-02-51-719_POS0_I2_1493_1137.Png": 0,
    "2018-12-19-19-02-51-719_POS0_I2_1493_1265.Png": 0,
    "2018-12-19-19-02-51-719_POS0_I2_1493_497.Png": 0,
    "2018-12-19-19-02-51-719_POS0_I2_1493_625.Png": 0,
    "2018-12-19-19-02-51-719_POS0_I2_1493_753.Png": 0,
    "2018-12-19-19-02-51-719_POS0_I2_1493_881.Png": 0,
    "2018-12-19-19-02-51-719_POS0_I2_1621_1009.Png": 0,
    "2018-12-19-19-02-51-719_POS0_I2_1621_1137.Png": 0,
    "2018-12-19-19-02-51-719_POS0_I2_1621_369.Png": 0,
    "2018-12-19-19-02-51-719_POS0_I2_1621_497.Png": 0,
    "2018-12-19-19-02-51-719_POS0_I2_1621_625.Png": 0,
    "2018-12-19-19-02-51-719_POS0_I2_1621_753.Png": 0,
    "2018-12-19-19-02-51-719_POS0_I2_1621_881.Png": 0,
    "2018-12-19-19-02-51-719_POS0_I2_1749_1009.Png": 0,
    "2018-12-19-19-02-51-719_POS0_I2_1749_1137.Png": 0,
    "2018-12-19-19-02-51-719_POS0_I2_1749_369.Png": 0,
    "2018-12-19-19-02-51-719_POS0_I2_1749_625.Png": 0,
    "2018-12-19-19-02-51-719_POS0_I2_1749_753.Png": 0,
    "2018-12-19-19-02-51-719_POS0_I2_1749_881.Png": 0,
    "2018-12-19-19-02-51-719_POS0_I2_1877_1009.Png": 0,
    "2018-12-19-19-02-51-719_POS0_I2_341_753.Png": 0,
    "2018-12-19-19-02-51-719_POS0_I2_341_881.Png": 0,
    "2018-12-19-19-02-51-719_POS0_I2_469_1009.Png": 0,
    "2018-12-19-19-02-51-719_POS0_I2_469_369.Png": 0,
    "2018-12-19-19-02-51-719_POS0_I2_469_497.Png": 0,
    "2018-12-19-19-02-51-719_POS0_I2_469_625.Png": 0,
    "2018-12-19-19-02-51-719_POS0_I2_469_753.Png": 0,
    "2018-12-19-19-02-51-719_POS0_I2_469_881.Png": 0,
    "2018-12-19-19-02-51-719_POS0_I2_597_1009.Png": 0,
    "2018-12-19-19-02-51-719_POS0_I2_597_1137.Png": 0,
    "2018-12-19-19-02-51-719_POS0_I2_597_497.Png": 0,
    "2018-12-19-19-02-51-719_POS0_I2_597_625.Png": 0,
    "2018-12-19-19-02-51-719_POS0_I2_597_753.Png": 0,
    "2018-12-19-19-02-51-719_POS0_I2_597_881.Png": 0,
    "2018-12-19-19-02-51-719_POS0_I2_725_1009.Png": 0,
    "2018-12-19-19-02-51-719_POS0_I2_725_1137.Png": 0,
    "2018-12-19-19-02-51-719_POS0_I2_725_1265.Png": 0,
    "2018-12-19-19-02-51-719_POS0_I2_725_1393.Png": 0,
    "2018-12-19-19-02-51-719_POS0_I2_725_497.Png": 0,
    "2018-12-19-19-02-51-719_POS0_I2_725_625.Png": 0,
    "2018-12-19-19-02-51-719_POS0_I2_725_753.Png": 0,
    "2018-12-19-19-02-51-719_POS0_I2_725_881.Png": 0,
    "2018-12-19-19-02-51-719_POS0_I2_853_1009.Png": 0,
    "2018-12-19-19-02-51-719_POS0_I2_853_1137.Png": 0,
    "2018-12-19-19-02-51-719_POS0_I2_853_1265.Png": 0,
    "2018-12-19-19-02-51-719_POS0_I2_853_1393.Png": 0,
    "2018-12-19-19-02-51-719_POS0_I2_853_497.Png": 0,
    "2018-12-19-19-02-51-719_POS0_I2_853_625.Png": 0,
    "2018-12-19-19-02-51-719_POS0_I2_853_753.Png": 0,
    "2018-12-19-19-02-51-719_POS0_I2_853_881.Png": 0,
    "2018-12-19-19-02-51-719_POS0_I2_981_1009.Png": 0,
    "2018-12-19-19-02-51-719_POS0_I2_981_1137.Png": 0,
    "2018-12-19-19-02-51-719_POS0_I2_981_1265.Png": 0,
    "2018-12-19-19-02-51-719_POS0_I2_981_1393.Png": 0,
    "2018-12-19-19-02-51-719_POS0_I2_981_497.Png": 0,
    "2018-12-19-19-02-51-719_POS0_I2_981_625.Png": 0,
    "2018-12-19-19-02-51-719_POS0_I2_981_753.Png": 0,
    "2018-12-19-19-02-51-719_POS0_I2_981_881.Png": 0,
    "2018-12-21-08-49-35-893_POS0_I1_1089_1024.Png": 0,
    "2018-12-21-08-49-35-893_POS0_I1_1089_1152.Png": 0,
    "2018-12-21-08-49-35-893_POS0_I1_1089_128.Png": 0,
    "2018-12-21-08-49-35-893_POS0_I1_1089_1280.Png": 0,
    "2018-12-21-08-49-35-893_POS0_I1_1089_256.Png": 0,
    "2018-12-21-08-49-35-893_POS0_I1_1089_384.Png": 0,
    "2018-12-21-08-49-35-893_POS0_I1_1089_512.Png": 0,
    "2018-12-21-08-49-35-893_POS0_I1_1089_640.Png": 0,
    "2018-12-21-08-49-35-893_POS0_I1_1089_768.Png": 0,
    "2018-12-21-08-49-35-893_POS0_I1_1089_896.Png": 0,
    "2018-12-21-08-49-35-893_POS0_I1_1217_1024.Png": 0,
    "2018-12-21-08-49-35-893_POS0_I1_1217_1152.Png": 0,
    "2018-12-21-08-49-35-893_POS0_I1_1217_128.Png": 0,
    "2018-12-21-08-49-35-893_POS0_I1_1217_256.Png": 0,
    "2018-12-21-08-49-35-893_POS0_I1_1217_384.Png": 0,
    "2018-12-21-08-49-35-893_POS0_I1_1217_512.Png": 0,
    "2018-12-21-08-49-35-893_POS0_I1_1217_640.Png": 0,
    "2018-12-21-08-49-35-893_POS0_I1_1217_768.Png": 0,
    "2018-12-21-08-49-35-893_POS0_I1_1217_896.Png": 0,
    "2018-12-21-08-49-35-893_POS0_I1_1345_1024.Png": 0,
    "2018-12-21-08-49-35-893_POS0_I1_1345_1152.Png": 0,
    "2018-12-21-08-49-35-893_POS0_I1_1345_128.Png": 0,
    "2018-12-21-08-49-35-893_POS0_I1_1345_256.Png": 0,
    "2018-12-21-08-49-35-893_POS0_I1_1345_384.Png": 0,
    "2018-12-21-08-49-35-893_POS0_I1_1345_512.Png": 0,
    "2018-12-21-08-49-35-893_POS0_I1_1345_640.Png": 0,
    "2018-12-21-08-49-35-893_POS0_I1_1345_768.Png": 0,
    "2018-12-21-08-49-35-893_POS0_I1_1345_896.Png": 0,
    "2018-12-21-08-49-35-893_POS0_I1_1473_1024.Png": 0,
    "2018-12-21-08-49-35-893_POS0_I1_1473_128.Png": 0,
    "2018-12-21-08-49-35-893_POS0_I1_1473_256.Png": 0,
    "2018-12-21-08-49-35-893_POS0_I1_1473_384.Png": 0,
    "2018-12-21-08-49-35-893_POS0_I1_1473_512.Png": 0,
    "2018-12-21-08-49-35-893_POS0_I1_1473_640.Png": 0,
    "2018-12-21-08-49-35-893_POS0_I1_1473_768.Png": 0,
    "2018-12-21-08-49-35-893_POS0_I1_1473_896.Png": 0,
    "2018-12-21-08-49-35-893_POS0_I1_1601_0.Png": 0,
    "2018-12-21-08-49-35-893_POS0_I1_1601_1024.Png": 0,
    "2018-12-21-08-49-35-893_POS0_I1_1601_1152.Png": 0,
    "2018-12-21-08-49-35-893_POS0_I1_1601_128.Png": 0,
    "2018-12-21-08-49-35-893_POS0_I1_1601_256.Png": 0,
    "2018-12-21-08-49-35-893_POS0_I1_1601_384.Png": 0,
    "2018-12-21-08-49-35-893_POS0_I1_1601_512.Png": 0,
    "2018-12-21-08-49-35-893_POS0_I1_1601_640.Png": 0,
    "2018-12-21-08-49-35-893_POS0_I1_1601_768.Png": 0,
    "2018-12-21-08-49-35-893_POS0_I1_1601_896.Png": 0,
    "2018-12-21-08-49-35-893_POS0_I1_1729_0.Png": 0,
    "2018-12-21-08-49-35-893_POS0_I1_1729_128.Png": 0,
    "2018-12-21-08-49-35-893_POS0_I1_1729_256.Png": 0,
    "2018-12-21-08-49-35-893_POS0_I1_1729_384.Png": 0,
    "2018-12-21-08-49-35-893_POS0_I1_1729_512.Png": 0,
    "2018-12-21-08-49-35-893_POS0_I1_1729_640.Png": 0,
    "2018-12-21-08-49-35-893_POS0_I1_1729_768.Png": 0,
    "2018-12-21-08-49-35-893_POS0_I1_1729_896.Png": 0,
    "2018-12-21-08-49-35-893_POS0_I1_1857_512.Png": 0,
    "2018-12-21-08-49-35-893_POS0_I1_1857_640.Png": 0,
    "2018-12-21-08-49-35-893_POS0_I1_1857_896.Png": 0,
    "2018-12-21-08-49-35-893_POS0_I1_193_640.Png": 0,
    "2018-12-21-08-49-35-893_POS0_I1_193_768.Png": 0,
    "2018-12-21-08-49-35-893_POS0_I1_193_896.Png": 0,
    "2018-12-21-08-49-35-893_POS0_I1_321_0.Png": 0,
    "2018-12-21-08-49-35-893_POS0_I1_321_128.Png": 0,
    "2018-12-21-08-49-35-893_POS0_I1_321_256.Png": 0,
    "2018-12-21-08-49-35-893_POS0_I1_321_512.Png": 0,
    "2018-12-21-08-49-35-893_POS0_I1_321_640.Png": 0,
    "2018-12-21-08-49-35-893_POS0_I1_321_768.Png": 0,
    "2018-12-21-08-49-35-893_POS0_I1_321_896.Png": 0,
    "2018-12-21-08-49-35-893_POS0_I1_449_0.Png": 0,
    "2018-12-21-08-49-35-893_POS0_I1_449_1024.Png": 0,
    "2018-12-21-08-49-35-893_POS0_I1_449_128.Png": 0,
    "2018-12-21-08-49-35-893_POS0_I1_449_256.Png": 0,
    "2018-12-21-08-49-35-893_POS0_I1_449_384.Png": 0,
    "2018-12-21-08-49-35-893_POS0_I1_449_512.Png": 0,
    "2018-12-21-08-49-35-893_POS0_I1_449_640.Png": 0,
    "2018-12-21-08-49-35-893_POS0_I1_449_768.Png": 0,
    "2018-12-21-08-49-35-893_POS0_I1_449_896.Png": 0,
    "2018-12-21-08-49-35-893_POS0_I1_577_1024.Png": 0,
    "2018-12-21-08-49-35-893_POS0_I1_577_1152.Png": 0,
    "2018-12-21-08-49-35-893_POS0_I1_577_128.Png": 0,
    "2018-12-21-08-49-35-893_POS0_I1_577_1280.Png": 0,
    "2018-12-21-08-49-35-893_POS0_I1_577_256.Png": 0,
    "2018-12-21-08-49-35-893_POS0_I1_577_384.Png": 0,
    "2018-12-21-08-49-35-893_POS0_I1_577_512.Png": 0,
    "2018-12-21-08-49-35-893_POS0_I1_577_640.Png": 0,
    "2018-12-21-08-49-35-893_POS0_I1_577_768.Png": 0,
    "2018-12-21-08-49-35-893_POS0_I1_577_896.Png": 0,
    "2018-12-21-08-49-35-893_POS0_I1_705_1024.Png": 0,
    "2018-12-21-08-49-35-893_POS0_I1_705_1152.Png": 0,
    "2018-12-21-08-49-35-893_POS0_I1_705_128.Png": 0,
    "2018-12-21-08-49-35-893_POS0_I1_705_1280.Png": 0,
    "2018-12-21-08-49-35-893_POS0_I1_705_256.Png": 0,
    "2018-12-21-08-49-35-893_POS0_I1_705_384.Png": 0,
    "2018-12-21-08-49-35-893_POS0_I1_705_512.Png": 0,
    "2018-12-21-08-49-35-893_POS0_I1_705_640.Png": 0,
    "2018-12-21-08-49-35-893_POS0_I1_705_768.Png": 0,
    "2018-12-21-08-49-35-893_POS0_I1_705_896.Png": 0,
    "2018-12-21-08-49-35-893_POS0_I1_833_1024.Png": 0,
    "2018-12-21-08-49-35-893_POS0_I1_833_1152.Png": 0,
    "2018-12-21-08-49-35-893_POS0_I1_833_128.Png": 0,
    "2018-12-21-08-49-35-893_POS0_I1_833_1280.Png": 0,
    "2018-12-21-08-49-35-893_POS0_I1_833_256.Png": 0,
    "2018-12-21-08-49-35-893_POS0_I1_833_384.Png": 0,
    "2018-12-21-08-49-35-893_POS0_I1_833_512.Png": 0,
    "2018-12-21-08-49-35-893_POS0_I1_833_640.Png": 0,
    "2018-12-21-08-49-35-893_POS0_I1_833_768.Png": 0,
    "2018-12-21-08-49-35-893_POS0_I1_833_896.Png": 0,
    "2018-12-21-08-49-35-893_POS0_I1_961_1024.Png": 0,
    "2018-12-21-08-49-35-893_POS0_I1_961_1152.Png": 0,
    "2018-12-21-08-49-35-893_POS0_I1_961_128.Png": 0,
    "2018-12-21-08-49-35-893_POS0_I1_961_1280.Png": 0,
    "2018-12-21-08-49-35-893_POS0_I1_961_256.Png": 0,
    "2018-12-21-08-49-35-893_POS0_I1_961_384.Png": 0,
    "2018-12-21-08-49-35-893_POS0_I1_961_512.Png": 0,
    "2018-12-21-08-49-35-893_POS0_I1_961_640.Png": 0,
    "2018-12-21-08-49-35-893_POS0_I1_961_768.Png": 0,
    "2018-12-21-08-49-35-893_POS0_I1_961_896.Png": 0,
    "2018-12-23-09-42-58-941_POS0_I1_1023_1029.Png": 0,
    "2018-12-23-09-42-58-941_POS0_I1_1023_1157.Png": 0,
    "2018-12-23-09-42-58-941_POS0_I1_1023_1285.Png": 0,
    "2018-12-23-09-42-58-941_POS0_I1_1023_133.Png": 0,
    "2018-12-23-09-42-58-941_POS0_I1_1023_261.Png": 0,
    "2018-12-23-09-42-58-941_POS0_I1_1023_389.Png": 0,
    "2018-12-23-09-42-58-941_POS0_I1_1023_517.Png": 0,
    "2018-12-23-09-42-58-941_POS0_I1_1023_645.Png": 0,
    "2018-12-23-09-42-58-941_POS0_I1_1023_773.Png": 0,
    "2018-12-23-09-42-58-941_POS0_I1_1023_901.Png": 0,
    "2018-12-23-09-42-58-941_POS0_I1_1151_1029.Png": 0,
    "2018-12-23-09-42-58-941_POS0_I1_1151_1157.Png": 0,
    "2018-12-23-09-42-58-941_POS0_I1_1151_133.Png": 0,
    "2018-12-23-09-42-58-941_POS0_I1_1151_261.Png": 0,
    "2018-12-23-09-42-58-941_POS0_I1_1151_389.Png": 0,
    "2018-12-23-09-42-58-941_POS0_I1_1151_517.Png": 0,
    "2018-12-23-09-42-58-941_POS0_I1_1151_645.Png": 0,
    "2018-12-23-09-42-58-941_POS0_I1_1151_773.Png": 0,
    "2018-12-23-09-42-58-941_POS0_I1_1151_901.Png": 0,
    "2018-12-23-09-42-58-941_POS0_I1_1279_1029.Png": 0,
    "2018-12-23-09-42-58-941_POS0_I1_1279_1157.Png": 0,
    "2018-12-23-09-42-58-941_POS0_I1_1279_133.Png": 0,
    "2018-12-23-09-42-58-941_POS0_I1_1279_261.Png": 0,
    "2018-12-23-09-42-58-941_POS0_I1_1279_389.Png": 0,
    "2018-12-23-09-42-58-941_POS0_I1_1279_517.Png": 0,
    "2018-12-23-09-42-58-941_POS0_I1_1279_645.Png": 0,
    "2018-12-23-09-42-58-941_POS0_I1_1279_773.Png": 0,
    "2018-12-23-09-42-58-941_POS0_I1_1279_901.Png": 0,
    "2018-12-23-09-42-58-941_POS0_I1_1407_1029.Png": 0,
    "2018-12-23-09-42-58-941_POS0_I1_1407_1157.Png": 0,
    "2018-12-23-09-42-58-941_POS0_I1_1407_133.Png": 0,
    "2018-12-23-09-42-58-941_POS0_I1_1407_261.Png": 0,
    "2018-12-23-09-42-58-941_POS0_I1_1407_389.Png": 0,
    "2018-12-23-09-42-58-941_POS0_I1_1407_517.Png": 0,
    "2018-12-23-09-42-58-941_POS0_I1_1407_645.Png": 0,
    "2018-12-23-09-42-58-941_POS0_I1_1407_773.Png": 0,
    "2018-12-23-09-42-58-941_POS0_I1_1407_901.Png": 0,
    "2018-12-23-09-42-58-941_POS0_I1_1535_1029.Png": 0,
    "2018-12-23-09-42-58-941_POS0_I1_1535_133.Png": 0,
    "2018-12-23-09-42-58-941_POS0_I1_1535_261.Png": 0,
    "2018-12-23-09-42-58-941_POS0_I1_1535_389.Png": 0,
    "2018-12-23-09-42-58-941_POS0_I1_1535_517.Png": 0,
    "2018-12-23-09-42-58-941_POS0_I1_1535_645.Png": 0,
    "2018-12-23-09-42-58-941_POS0_I1_1535_773.Png": 0,
    "2018-12-23-09-42-58-941_POS0_I1_1535_901.Png": 0,
    "2018-12-23-09-42-58-941_POS0_I1_1663_1029.Png": 0,
    "2018-12-23-09-42-58-941_POS0_I1_1663_133.Png": 0,
    "2018-12-23-09-42-58-941_POS0_I1_1663_261.Png": 0,
    "2018-12-23-09-42-58-941_POS0_I1_1663_389.Png": 0,
    "2018-12-23-09-42-58-941_POS0_I1_1663_5.Png": 0,
    "2018-12-23-09-42-58-941_POS0_I1_1663_517.Png": 0,
    "2018-12-23-09-42-58-941_POS0_I1_1663_645.Png": 0,
    "2018-12-23-09-42-58-941_POS0_I1_1663_773.Png": 0,
    "2018-12-23-09-42-58-941_POS0_I1_1663_901.Png": 0,
    "2018-12-23-09-42-58-941_POS0_I1_1791_133.Png": 0,
    "2018-12-23-09-42-58-941_POS0_I1_1791_389.Png": 0,
    "2018-12-23-09-42-58-941_POS0_I1_1791_5.Png": 0,
    "2018-12-23-09-42-58-941_POS0_I1_1791_517.Png": 0,
    "2018-12-23-09-42-58-941_POS0_I1_1791_645.Png": 0,
    "2018-12-23-09-42-58-941_POS0_I1_1791_773.Png": 0,
    "2018-12-23-09-42-58-941_POS0_I1_1791_901.Png": 0,
    "2018-12-23-09-42-58-941_POS0_I1_255_133.Png": 0,
    "2018-12-23-09-42-58-941_POS0_I1_255_5.Png": 0,
    "2018-12-23-09-42-58-941_POS0_I1_255_517.Png": 0,
    "2018-12-23-09-42-58-941_POS0_I1_255_645.Png": 0,
    "2018-12-23-09-42-58-941_POS0_I1_255_773.Png": 0,
    "2018-12-23-09-42-58-941_POS0_I1_255_901.Png": 0,
    "2018-12-23-09-42-58-941_POS0_I1_383_133.Png": 0,
    "2018-12-23-09-42-58-941_POS0_I1_383_261.Png": 0,
    "2018-12-23-09-42-58-941_POS0_I1_383_5.Png": 0,
    "2018-12-23-09-42-58-941_POS0_I1_383_517.Png": 0,
    "2018-12-23-09-42-58-941_POS0_I1_383_645.Png": 0,
    "2018-12-23-09-42-58-941_POS0_I1_383_773.Png": 0,
    "2018-12-23-09-42-58-941_POS0_I1_383_901.Png": 0,
    "2018-12-23-09-42-58-941_POS0_I1_511_1029.Png": 0,
    "2018-12-23-09-42-58-941_POS0_I1_511_1157.Png": 0,
    "2018-12-23-09-42-58-941_POS0_I1_511_133.Png": 0,
    "2018-12-23-09-42-58-941_POS0_I1_511_261.Png": 0,
    "2018-12-23-09-42-58-941_POS0_I1_511_389.Png": 0,
    "2018-12-23-09-42-58-941_POS0_I1_511_5.Png": 0,
    "2018-12-23-09-42-58-941_POS0_I1_511_517.Png": 0,
    "2018-12-23-09-42-58-941_POS0_I1_511_645.Png": 0,
    "2018-12-23-09-42-58-941_POS0_I1_511_773.Png": 0,
    "2018-12-23-09-42-58-941_POS0_I1_511_901.Png": 0,
    "2018-12-23-09-42-58-941_POS0_I1_639_1029.Png": 0,
    "2018-12-23-09-42-58-941_POS0_I1_639_1157.Png": 0,
    "2018-12-23-09-42-58-941_POS0_I1_639_1285.Png": 0,
    "2018-12-23-09-42-58-941_POS0_I1_639_133.Png": 0,
    "2018-12-23-09-42-58-941_POS0_I1_639_261.Png": 0,
    "2018-12-23-09-42-58-941_POS0_I1_639_389.Png": 0,
    "2018-12-23-09-42-58-941_POS0_I1_639_517.Png": 0,
    "2018-12-23-09-42-58-941_POS0_I1_639_645.Png": 0,
    "2018-12-23-09-42-58-941_POS0_I1_639_773.Png": 0,
    "2018-12-23-09-42-58-941_POS0_I1_639_901.Png": 0,
    "2018-12-23-09-42-58-941_POS0_I1_767_1029.Png": 0,
    "2018-12-23-09-42-58-941_POS0_I1_767_1157.Png": 0,
    "2018-12-23-09-42-58-941_POS0_I1_767_1285.Png": 0,
    "2018-12-23-09-42-58-941_POS0_I1_767_133.Png": 0,
    "2018-12-23-09-42-58-941_POS0_I1_767_261.Png": 0,
    "2018-12-23-09-42-58-941_POS0_I1_767_389.Png": 0,
    "2018-12-23-09-42-58-941_POS0_I1_767_517.Png": 0,
    "2018-12-23-09-42-58-941_POS0_I1_767_645.Png": 0,
    "2018-12-23-09-42-58-941_POS0_I1_767_773.Png": 0,
    "2018-12-23-09-42-58-941_POS0_I1_767_901.Png": 0,
    "2018-12-23-09-42-58-941_POS0_I1_895_1029.Png": 0,
    "2018-12-23-09-42-58-941_POS0_I1_895_1157.Png": 0,
    "2018-12-23-09-42-58-941_POS0_I1_895_1285.Png": 0,
    "2018-12-23-09-42-58-941_POS0_I1_895_133.Png": 0,
    "2018-12-23-09-42-58-941_POS0_I1_895_261.Png": 0,
    "2018-12-23-09-42-58-941_POS0_I1_895_389.Png": 0,
    "2018-12-23-09-42-58-941_POS0_I1_895_517.Png": 0,
    "2018-12-23-09-42-58-941_POS0_I1_895_645.Png": 0,
    "2018-12-23-09-42-58-941_POS0_I1_895_773.Png": 0,
    "2018-12-23-09-42-58-941_POS0_I1_895_901.Png": 0,
    "2018-12-25-18-29-22-434_POS2_I2_1052_2112.Png": 1,
    "2018-12-25-18-29-22-434_POS2_I2_1052_2240.Png": 1,
    "2018-12-25-18-29-22-434_POS2_I2_1052_2368.Png": 1,
    "2018-12-25-18-29-22-434_POS2_I2_1052_2496.Png": 1,
    "2018-12-25-18-29-22-434_POS2_I2_1052_2624.Png": 1,
    "2018-12-25-18-29-22-434_POS2_I2_1180_1856.Png": 1,
    "2018-12-25-18-29-22-434_POS2_I2_1180_1984.Png": 1,
    "2018-12-25-18-29-22-434_POS2_I2_1180_2112.Png": 1,
    "2018-12-25-18-29-22-434_POS2_I2_1180_2240.Png": 1,
    "2018-12-25-18-29-22-434_POS2_I2_1180_2368.Png": 1,
    "2018-12-25-18-29-22-434_POS2_I2_1180_2496.Png": 1,
    "2018-12-25-18-29-22-434_POS2_I2_1180_2624.Png": 1,
    "2018-12-25-18-29-22-434_POS2_I2_1308_1856.Png": 1,
    "2018-12-25-18-29-22-434_POS2_I2_1308_1984.Png": 1,
    "2018-12-25-18-29-22-434_POS2_I2_1308_2112.Png": 1,
    "2018-12-25-18-29-22-434_POS2_I2_1308_2240.Png": 1,
    "2018-12-25-18-29-22-434_POS2_I2_1308_2368.Png": 1,
    "2018-12-25-18-29-22-434_POS2_I2_1308_2496.Png": 1,
    "2018-12-25-18-29-22-434_POS2_I2_1308_2624.Png": 1,
    "2018-12-25-18-29-22-434_POS2_I2_1436_1856.Png": 1,
    "2018-12-25-18-29-22-434_POS2_I2_1436_1984.Png": 1,
    "2018-12-25-18-29-22-434_POS2_I2_1436_2112.Png": 1,
    "2018-12-25-18-29-22-434_POS2_I2_1436_2240.Png": 1,
    "2018-12-25-18-29-22-434_POS2_I2_1436_2368.Png": 1,
    "2018-12-25-18-29-22-434_POS2_I2_1436_2496.Png": 1,
    "2018-12-25-18-29-22-434_POS2_I2_1436_2624.Png": 1,
    "2018-12-25-18-29-22-434_POS2_I2_1564_1856.Png": 1,
    "2018-12-25-18-29-22-434_POS2_I2_1564_1984.Png": 1,
    "2018-12-25-18-29-22-434_POS2_I2_1564_2112.Png": 1,
    "2018-12-25-18-29-22-434_POS2_I2_1564_2240.Png": 1,
    "2018-12-25-18-29-22-434_POS2_I2_1564_2368.Png": 1,
    "2018-12-25-18-29-22-434_POS2_I2_1564_2496.Png": 1,
    "2018-12-25-18-29-22-434_POS2_I2_1564_2624.Png": 1,
    "2018-12-25-18-29-22-434_POS2_I2_1692_1728.Png": 1,
    "2018-12-25-18-29-22-434_POS2_I2_1692_1856.Png": 1,
    "2018-12-25-18-29-22-434_POS2_I2_1692_1984.Png": 1,
    "2018-12-25-18-29-22-434_POS2_I2_1692_2112.Png": 1,
    "2018-12-25-18-29-22-434_POS2_I2_1692_2240.Png": 1,
    "2018-12-25-18-29-22-434_POS2_I2_1692_2368.Png": 1,
    "2018-12-25-18-29-22-434_POS2_I2_1692_2496.Png": 1,
    "2018-12-25-18-29-22-434_POS2_I2_1692_2624.Png": 1,
    "2018-12-25-18-29-22-434_POS2_I2_1820_1984.Png": 1,
    "2018-12-25-18-29-22-434_POS2_I2_1820_2112.Png": 1,
    "2018-12-25-18-29-22-434_POS2_I2_1820_2240.Png": 1,
    "2018-12-25-18-29-22-434_POS2_I2_1820_2368.Png": 1,
    "2018-12-25-18-29-22-434_POS2_I2_1820_2496.Png": 1,
    "2018-12-25-18-29-22-434_POS2_I2_1820_2624.Png": 1,
    "2018-12-25-18-29-22-434_POS2_I2_1948_2112.Png": 0,
    "2018-12-25-18-29-22-434_POS2_I2_1948_2240.Png": 1,
    "2018-12-25-18-29-22-434_POS2_I2_1948_2368.Png": 1,
    "2018-12-25-18-29-22-434_POS2_I2_1948_2496.Png": 1,
    "2018-12-25-18-29-22-434_POS2_I2_1948_2624.Png": 1,
    "2018-12-25-18-29-22-434_POS2_I2_2076_2496.Png": 1,
    "2018-12-25-18-29-22-434_POS2_I2_2076_2624.Png": 1,
    "2018-12-25-18-29-22-434_POS2_I2_284_2624.Png": 1,
    "2018-12-25-18-29-22-434_POS2_I2_412_1984.Png": 1,
    "2018-12-25-18-29-22-434_POS2_I2_412_2112.Png": 1,
    "2018-12-25-18-29-22-434_POS2_I2_412_2240.Png": 1,
    "2018-12-25-18-29-22-434_POS2_I2_412_2368.Png": 1,
    "2018-12-25-18-29-22-434_POS2_I2_412_2496.Png": 1,
    "2018-12-25-18-29-22-434_POS2_I2_412_2624.Png": 1,
    "2018-12-25-18-29-22-434_POS2_I2_540_1984.Png": 1,
    "2018-12-25-18-29-22-434_POS2_I2_540_2112.Png": 1,
    "2018-12-25-18-29-22-434_POS2_I2_540_2240.Png": 1,
    "2018-12-25-18-29-22-434_POS2_I2_540_2368.Png": 1,
    "2018-12-25-18-29-22-434_POS2_I2_540_2496.Png": 1,
    "2018-12-25-18-29-22-434_POS2_I2_540_2624.Png": 1,
    "2018-12-25-18-29-22-434_POS2_I2_668_1984.Png": 1,
    "2018-12-25-18-29-22-434_POS2_I2_668_2112.Png": 1,
    "2018-12-25-18-29-22-434_POS2_I2_668_2240.Png": 1,
    "2018-12-25-18-29-22-434_POS2_I2_668_2368.Png": 1,
    "2018-12-25-18-29-22-434_POS2_I2_668_2496.Png": 1,
    "2018-12-25-18-29-22-434_POS2_I2_668_2624.Png": 1,
    "2018-12-25-18-29-22-434_POS2_I2_796_1984.Png": 1,
    "2018-12-25-18-29-22-434_POS2_I2_796_2112.Png": 1,
    "2018-12-25-18-29-22-434_POS2_I2_796_2240.Png": 1,
    "2018-12-25-18-29-22-434_POS2_I2_796_2368.Png": 1,
    "2018-12-25-18-29-22-434_POS2_I2_796_2496.Png": 1,
    "2018-12-25-18-29-22-434_POS2_I2_796_2624.Png": 1,
    "2018-12-25-18-29-22-434_POS2_I2_924_1984.Png": 1,
    "2018-12-25-18-29-22-434_POS2_I2_924_2112.Png": 1,
    "2018-12-25-18-29-22-434_POS2_I2_924_2240.Png": 1,
    "2018-12-25-18-29-22-434_POS2_I2_924_2368.Png": 1,
    "2018-12-25-18-29-22-434_POS2_I2_924_2496.Png": 1,
    "2018-12-25-18-29-22-434_POS2_I2_924_2624.Png": 1,
    "2018-12-27-11-36-07-039_POS2_I1_1067_1728.Png": 0,
    "2018-12-27-11-36-07-039_POS2_I1_1067_1856.Png": 0,
    "2018-12-27-11-36-07-039_POS2_I1_1067_1984.Png": 0,
    "2018-12-27-11-36-07-039_POS2_I1_1067_2112.Png": 1,
    "2018-12-27-11-36-07-039_POS2_I1_1067_2240.Png": 0,
    "2018-12-27-11-36-07-039_POS2_I1_1067_2368.Png": 0,
    "2018-12-27-11-36-07-039_POS2_I1_1067_2496.Png": 0,
    "2018-12-27-11-36-07-039_POS2_I1_1067_2624.Png": 1,
    "2018-12-27-11-36-07-039_POS2_I1_1195_1728.Png": 0,
    "2018-12-27-11-36-07-039_POS2_I1_1195_1856.Png": 0,
    "2018-12-27-11-36-07-039_POS2_I1_1195_1984.Png": 0,
    "2018-12-27-11-36-07-039_POS2_I1_1195_2112.Png": 1,
    "2018-12-27-11-36-07-039_POS2_I1_1195_2240.Png": 0,
    "2018-12-27-11-36-07-039_POS2_I1_1195_2368.Png": 1,
    "2018-12-27-11-36-07-039_POS2_I1_1195_2496.Png": 1,
    "2018-12-27-11-36-07-039_POS2_I1_1195_2624.Png": 0,
    "2018-12-27-11-36-07-039_POS2_I1_1323_1728.Png": 0,
    "2018-12-27-11-36-07-039_POS2_I1_1323_1856.Png": 0,
    "2018-12-27-11-36-07-039_POS2_I1_1323_1984.Png": 0,
    "2018-12-27-11-36-07-039_POS2_I1_1323_2112.Png": 0,
    "2018-12-27-11-36-07-039_POS2_I1_1323_2240.Png": 0,
    "2018-12-27-11-36-07-039_POS2_I1_1323_2368.Png": 0,
    "2018-12-27-11-36-07-039_POS2_I1_1323_2496.Png": 0,
    "2018-12-27-11-36-07-039_POS2_I1_1323_2624.Png": 1,
    "2018-12-27-11-36-07-039_POS2_I1_1451_1600.Png": 1,
    "2018-12-27-11-36-07-039_POS2_I1_1451_1728.Png": 1,
    "2018-12-27-11-36-07-039_POS2_I1_1451_1856.Png": 0,
    "2018-12-27-11-36-07-039_POS2_I1_1451_1984.Png": 0,
    "2018-12-27-11-36-07-039_POS2_I1_1451_2112.Png": 0,
    "2018-12-27-11-36-07-039_POS2_I1_1451_2240.Png": 0,
    "2018-12-27-11-36-07-039_POS2_I1_1451_2368.Png": 0,
    "2018-12-27-11-36-07-039_POS2_I1_1451_2496.Png": 0,
    "2018-12-27-11-36-07-039_POS2_I1_1451_2624.Png": 0,
    "2018-12-27-11-36-07-039_POS2_I1_1579_1600.Png": 1,
    "2018-12-27-11-36-07-039_POS2_I1_1579_1728.Png": 0,
    "2018-12-27-11-36-07-039_POS2_I1_1579_1856.Png": 0,
    "2018-12-27-11-36-07-039_POS2_I1_1579_1984.Png": 0,
    "2018-12-27-11-36-07-039_POS2_I1_1579_2112.Png": 0,
    "2018-12-27-11-36-07-039_POS2_I1_1579_2240.Png": 0,
    "2018-12-27-11-36-07-039_POS2_I1_1579_2368.Png": 0,
    "2018-12-27-11-36-07-039_POS2_I1_1579_2496.Png": 0,
    "2018-12-27-11-36-07-039_POS2_I1_1579_2624.Png": 1,
    "2018-12-27-11-36-07-039_POS2_I1_1707_1984.Png": 0,
    "2018-12-27-11-36-07-039_POS2_I1_1707_2112.Png": 0,
    "2018-12-27-11-36-07-039_POS2_I1_1707_2240.Png": 0,
    "2018-12-27-11-36-07-039_POS2_I1_1707_2368.Png": 0,
    "2018-12-27-11-36-07-039_POS2_I1_1707_2496.Png": 0,
    "2018-12-27-11-36-07-039_POS2_I1_1707_2624.Png": 1,
    "2018-12-27-11-36-07-039_POS2_I1_171_2368.Png": 0,
    "2018-12-27-11-36-07-039_POS2_I1_171_2496.Png": 1,
    "2018-12-27-11-36-07-039_POS2_I1_171_2624.Png": 1,
    "2018-12-27-11-36-07-039_POS2_I1_1835_2368.Png": 1,
    "2018-12-27-11-36-07-039_POS2_I1_299_1728.Png": 0,
    "2018-12-27-11-36-07-039_POS2_I1_299_1856.Png": 0,
    "2018-12-27-11-36-07-039_POS2_I1_299_1984.Png": 1,
    "2018-12-27-11-36-07-039_POS2_I1_299_2240.Png": 0,
    "2018-12-27-11-36-07-039_POS2_I1_299_2368.Png": 0,
    "2018-12-27-11-36-07-039_POS2_I1_299_2496.Png": 0,
    "2018-12-27-11-36-07-039_POS2_I1_299_2624.Png": 1,
    "2018-12-27-11-36-07-039_POS2_I1_427_1728.Png": 0,
    "2018-12-27-11-36-07-039_POS2_I1_427_1856.Png": 1,
    "2018-12-27-11-36-07-039_POS2_I1_427_1984.Png": 1,
    "2018-12-27-11-36-07-039_POS2_I1_427_2112.Png": 1,
    "2018-12-27-11-36-07-039_POS2_I1_427_2240.Png": 0,
    "2018-12-27-11-36-07-039_POS2_I1_427_2368.Png": 0,
    "2018-12-27-11-36-07-039_POS2_I1_427_2496.Png": 0,
    "2018-12-27-11-36-07-039_POS2_I1_427_2624.Png": 0,
    "2018-12-27-11-36-07-039_POS2_I1_555_1728.Png": 0,
    "2018-12-27-11-36-07-039_POS2_I1_555_1856.Png": 0,
    "2018-12-27-11-36-07-039_POS2_I1_555_1984.Png": 0,
    "2018-12-27-11-36-07-039_POS2_I1_555_2112.Png": 0,
    "2018-12-27-11-36-07-039_POS2_I1_555_2240.Png": 0,
    "2018-12-27-11-36-07-039_POS2_I1_555_2368.Png": 0,
    "2018-12-27-11-36-07-039_POS2_I1_555_2496.Png": 0,
    "2018-12-27-11-36-07-039_POS2_I1_555_2624.Png": 0,
    "2018-12-27-11-36-07-039_POS2_I1_683_1728.Png": 1,
    "2018-12-27-11-36-07-039_POS2_I1_683_1856.Png": 1,
    "2018-12-27-11-36-07-039_POS2_I1_683_1984.Png": 1,
    "2018-12-27-11-36-07-039_POS2_I1_683_2112.Png": 0,
    "2018-12-27-11-36-07-039_POS2_I1_683_2240.Png": 0,
    "2018-12-27-11-36-07-039_POS2_I1_683_2368.Png": 0,
    "2018-12-27-11-36-07-039_POS2_I1_683_2496.Png": 0,
    "2018-12-27-11-36-07-039_POS2_I1_683_2624.Png": 0,
    "2018-12-27-11-36-07-039_POS2_I1_811_1728.Png": 1,
    "2018-12-27-11-36-07-039_POS2_I1_811_1856.Png": 1,
    "2018-12-27-11-36-07-039_POS2_I1_811_1984.Png": 0,
    "2018-12-27-11-36-07-039_POS2_I1_811_2112.Png": 0,
    "2018-12-27-11-36-07-039_POS2_I1_811_2240.Png": 0,
    "2018-12-27-11-36-07-039_POS2_I1_811_2368.Png": 1,
    "2018-12-27-11-36-07-039_POS2_I1_811_2496.Png": 0,
    "2018-12-27-11-36-07-039_POS2_I1_811_2624.Png": 0,
    "2018-12-27-11-36-07-039_POS2_I1_939_1728.Png": 0,
    "2018-12-27-11-36-07-039_POS2_I1_939_1856.Png": 1,
    "2018-12-27-11-36-07-039_POS2_I1_939_1984.Png": 0,
    "2018-12-27-11-36-07-039_POS2_I1_939_2112.Png": 1,
    "2018-12-27-11-36-07-039_POS2_I1_939_2240.Png": 0,
    "2018-12-27-11-36-07-039_POS2_I1_939_2368.Png": 0,
    "2018-12-27-11-36-07-039_POS2_I1_939_2496.Png": 0,
    "2018-12-27-11-36-07-039_POS2_I1_939_2624.Png": 0,
    "2018-12-29-00-16-12-115_POS2_I2_1052_1984.Png": 1,
    "2018-12-29-00-16-12-115_POS2_I2_1052_2112.Png": 1,
    "2018-12-29-00-16-12-115_POS2_I2_1052_2240.Png": 1,
    "2018-12-29-00-16-12-115_POS2_I2_1052_2368.Png": 1,
    "2018-12-29-00-16-12-115_POS2_I2_1052_2496.Png": 1,
    "2018-12-29-00-16-12-115_POS2_I2_1052_2624.Png": 1,
    "2018-12-29-00-16-12-115_POS2_I2_1180_1984.Png": 1,
    "2018-12-29-00-16-12-115_POS2_I2_1180_2112.Png": 1,
    "2018-12-29-00-16-12-115_POS2_I2_1180_2240.Png": 1,
    "2018-12-29-00-16-12-115_POS2_I2_1180_2368.Png": 1,
    "2018-12-29-00-16-12-115_POS2_I2_1180_2496.Png": 1,
    "2018-12-29-00-16-12-115_POS2_I2_1180_2624.Png": 1,
    "2018-12-29-00-16-12-115_POS2_I2_1308_1856.Png": 1,
    "2018-12-29-00-16-12-115_POS2_I2_1308_1984.Png": 1,
    "2018-12-29-00-16-12-115_POS2_I2_1308_2112.Png": 1,
    "2018-12-29-00-16-12-115_POS2_I2_1308_2240.Png": 1,
    "2018-12-29-00-16-12-115_POS2_I2_1308_2368.Png": 1,
    "2018-12-29-00-16-12-115_POS2_I2_1308_2496.Png": 1,
    "2018-12-29-00-16-12-115_POS2_I2_1308_2624.Png": 1,
    "2018-12-29-00-16-12-115_POS2_I2_1436_1856.Png": 1,
    "2018-12-29-00-16-12-115_POS2_I2_1436_1984.Png": 1,
    "2018-12-29-00-16-12-115_POS2_I2_1436_2112.Png": 1,
    "2018-12-29-00-16-12-115_POS2_I2_1436_2240.Png": 1,
    "2018-12-29-00-16-12-115_POS2_I2_1436_2368.Png": 1,
    "2018-12-29-00-16-12-115_POS2_I2_1436_2496.Png": 1,
    "2018-12-29-00-16-12-115_POS2_I2_1436_2624.Png": 1,
    "2018-12-29-00-16-12-115_POS2_I2_1564_1856.Png": 1,
    "2018-12-29-00-16-12-115_POS2_I2_1564_1984.Png": 1,
    "2018-12-29-00-16-12-115_POS2_I2_1564_2112.Png": 1,
    "2018-12-29-00-16-12-115_POS2_I2_1564_2240.Png": 1,
    "2018-12-29-00-16-12-115_POS2_I2_1564_2368.Png": 1,
    "2018-12-29-00-16-12-115_POS2_I2_1564_2496.Png": 1,
    "2018-12-29-00-16-12-115_POS2_I2_1564_2624.Png": 1,
    "2018-12-29-00-16-12-115_POS2_I2_1692_1728.Png": 1,
    "2018-12-29-00-16-12-115_POS2_I2_1692_1856.Png": 1,
    "2018-12-29-00-16-12-115_POS2_I2_1692_1984.Png": 1,
    "2018-12-29-00-16-12-115_POS2_I2_1692_2112.Png": 1,
    "2018-12-29-00-16-12-115_POS2_I2_1692_2240.Png": 1,
    "2018-12-29-00-16-12-115_POS2_I2_1692_2368.Png": 1,
    "2018-12-29-00-16-12-115_POS2_I2_1692_2496.Png": 1,
    "2018-12-29-00-16-12-115_POS2_I2_1692_2624.Png": 1,
    "2018-12-29-00-16-12-115_POS2_I2_1820_1984.Png": 1,
    "2018-12-29-00-16-12-115_POS2_I2_1820_2112.Png": 1,
    "2018-12-29-00-16-12-115_POS2_I2_1820_2240.Png": 1,
    "2018-12-29-00-16-12-115_POS2_I2_1820_2368.Png": 1,
    "2018-12-29-00-16-12-115_POS2_I2_1820_2496.Png": 1,
    "2018-12-29-00-16-12-115_POS2_I2_1820_2624.Png": 1,
    "2018-12-29-00-16-12-115_POS2_I2_1948_2112.Png": 0,
    "2018-12-29-00-16-12-115_POS2_I2_1948_2240.Png": 1,
    "2018-12-29-00-16-12-115_POS2_I2_1948_2368.Png": 0,
    "2018-12-29-00-16-12-115_POS2_I2_1948_2496.Png": 1,
    "2018-12-29-00-16-12-115_POS2_I2_1948_2624.Png": 1,
    "2018-12-29-00-16-12-115_POS2_I2_2076_2496.Png": 1,
    "2018-12-29-00-16-12-115_POS2_I2_2076_2624.Png": 1,
    "2018-12-29-00-16-12-115_POS2_I2_284_2496.Png": 1,
    "2018-12-29-00-16-12-115_POS2_I2_284_2624.Png": 1,
    "2018-12-29-00-16-12-115_POS2_I2_412_1984.Png": 1,
    "2018-12-29-00-16-12-115_POS2_I2_412_2112.Png": 1,
    "2018-12-29-00-16-12-115_POS2_I2_412_2240.Png": 1,
    "2018-12-29-00-16-12-115_POS2_I2_412_2368.Png": 1,
    "2018-12-29-00-16-12-115_POS2_I2_412_2496.Png": 1,
    "2018-12-29-00-16-12-115_POS2_I2_412_2624.Png": 1,
    "2018-12-29-00-16-12-115_POS2_I2_540_1984.Png": 1,
    "2018-12-29-00-16-12-115_POS2_I2_540_2112.Png": 1,
    "2018-12-29-00-16-12-115_POS2_I2_540_2240.Png": 1,
    "2018-12-29-00-16-12-115_POS2_I2_540_2368.Png": 1,
    "2018-12-29-00-16-12-115_POS2_I2_540_2496.Png": 1,
    "2018-12-29-00-16-12-115_POS2_I2_540_2624.Png": 1,
    "2018-12-29-00-16-12-115_POS2_I2_668_1984.Png": 1,
    "2018-12-29-00-16-12-115_POS2_I2_668_2112.Png": 1,
    "2018-12-29-00-16-12-115_POS2_I2_668_2240.Png": 1,
    "2018-12-29-00-16-12-115_POS2_I2_668_2368.Png": 1,
    "2018-12-29-00-16-12-115_POS2_I2_668_2496.Png": 1,
    "2018-12-29-00-16-12-115_POS2_I2_668_2624.Png": 1,
    "2018-12-29-00-16-12-115_POS2_I2_796_1984.Png": 1,
    "2018-12-29-00-16-12-115_POS2_I2_796_2112.Png": 1,
    "2018-12-29-00-16-12-115_POS2_I2_796_2240.Png": 1,
    "2018-12-29-00-16-12-115_POS2_I2_796_2368.Png": 1,
    "2018-12-29-00-16-12-115_POS2_I2_796_2496.Png": 1,
    "2018-12-29-00-16-12-115_POS2_I2_796_2624.Png": 1,
    "2018-12-29-00-16-12-115_POS2_I2_924_1984.Png": 1,
    "2018-12-29-00-16-12-115_POS2_I2_924_2112.Png": 1,
    "2018-12-29-00-16-12-115_POS2_I2_924_2240.Png": 1,
    "2018-12-29-00-16-12-115_POS2_I2_924_2368.Png": 1,
    "2018-12-29-00-16-12-115_POS2_I2_924_2496.Png": 1,
    "2018-12-29-00-16-12-115_POS2_I2_924_2624.Png": 1,
    "2018-12-30-19-36-13-452_POS2_I2_1052_1984.Png": 1,
    "2018-12-30-19-36-13-452_POS2_I2_1052_2112.Png": 1,
    "2018-12-30-19-36-13-452_POS2_I2_1052_2240.Png": 1,
    "2018-12-30-19-36-13-452_POS2_I2_1052_2368.Png": 1,
    "2018-12-30-19-36-13-452_POS2_I2_1052_2496.Png": 1,
    "2018-12-30-19-36-13-452_POS2_I2_1052_2624.Png": 1,
    "2018-12-30-19-36-13-452_POS2_I2_1180_1984.Png": 1,
    "2018-12-30-19-36-13-452_POS2_I2_1180_2112.Png": 1,
    "2018-12-30-19-36-13-452_POS2_I2_1180_2240.Png": 1,
    "2018-12-30-19-36-13-452_POS2_I2_1180_2368.Png": 1,
    "2018-12-30-19-36-13-452_POS2_I2_1180_2496.Png": 1,
    "2018-12-30-19-36-13-452_POS2_I2_1180_2624.Png": 1,
    "2018-12-30-19-36-13-452_POS2_I2_1308_1856.Png": 1,
    "2018-12-30-19-36-13-452_POS2_I2_1308_1984.Png": 1,
    "2018-12-30-19-36-13-452_POS2_I2_1308_2112.Png": 1,
    "2018-12-30-19-36-13-452_POS2_I2_1308_2240.Png": 1,
    "2018-12-30-19-36-13-452_POS2_I2_1308_2368.Png": 1,
    "2018-12-30-19-36-13-452_POS2_I2_1308_2496.Png": 1,
    "2018-12-30-19-36-13-452_POS2_I2_1308_2624.Png": 1,
    "2018-12-30-19-36-13-452_POS2_I2_1436_1856.Png": 1,
    "2018-12-30-19-36-13-452_POS2_I2_1436_1984.Png": 1,
    "2018-12-30-19-36-13-452_POS2_I2_1436_2112.Png": 1,
    "2018-12-30-19-36-13-452_POS2_I2_1436_2240.Png": 1,
    "2018-12-30-19-36-13-452_POS2_I2_1436_2368.Png": 1,
    "2018-12-30-19-36-13-452_POS2_I2_1436_2496.Png": 1,
    "2018-12-30-19-36-13-452_POS2_I2_1436_2624.Png": 1,
    "2018-12-30-19-36-13-452_POS2_I2_1564_1856.Png": 1,
    "2018-12-30-19-36-13-452_POS2_I2_1564_1984.Png": 1,
    "2018-12-30-19-36-13-452_POS2_I2_1564_2112.Png": 1,
    "2018-12-30-19-36-13-452_POS2_I2_1564_2240.Png": 1,
    "2018-12-30-19-36-13-452_POS2_I2_1564_2368.Png": 1,
    "2018-12-30-19-36-13-452_POS2_I2_1564_2496.Png": 1,
    "2018-12-30-19-36-13-452_POS2_I2_1564_2624.Png": 1,
    "2018-12-30-19-36-13-452_POS2_I2_1692_1728.Png": 1,
    "2018-12-30-19-36-13-452_POS2_I2_1692_1856.Png": 1,
    "2018-12-30-19-36-13-452_POS2_I2_1692_1984.Png": 1,
    "2018-12-30-19-36-13-452_POS2_I2_1692_2112.Png": 1,
    "2018-12-30-19-36-13-452_POS2_I2_1692_2240.Png": 1,
    "2018-12-30-19-36-13-452_POS2_I2_1692_2368.Png": 1,
    "2018-12-30-19-36-13-452_POS2_I2_1692_2496.Png": 1,
    "2018-12-30-19-36-13-452_POS2_I2_1692_2624.Png": 1,
    "2018-12-30-19-36-13-452_POS2_I2_1820_1984.Png": 1,
    "2018-12-30-19-36-13-452_POS2_I2_1820_2112.Png": 1,
    "2018-12-30-19-36-13-452_POS2_I2_1820_2240.Png": 1,
    "2018-12-30-19-36-13-452_POS2_I2_1820_2368.Png": 1,
    "2018-12-30-19-36-13-452_POS2_I2_1820_2496.Png": 1,
    "2018-12-30-19-36-13-452_POS2_I2_1820_2624.Png": 1,
    "2018-12-30-19-36-13-452_POS2_I2_1948_2112.Png": 0,
    "2018-12-30-19-36-13-452_POS2_I2_1948_2240.Png": 0,
    "2018-12-30-19-36-13-452_POS2_I2_1948_2368.Png": 1,
    "2018-12-30-19-36-13-452_POS2_I2_1948_2496.Png": 1,
    "2018-12-30-19-36-13-452_POS2_I2_1948_2624.Png": 1,
    "2018-12-30-19-36-13-452_POS2_I2_2076_2496.Png": 1,
    "2018-12-30-19-36-13-452_POS2_I2_2076_2624.Png": 1,
    "2018-12-30-19-36-13-452_POS2_I2_284_2496.Png": 1,
    "2018-12-30-19-36-13-452_POS2_I2_284_2624.Png": 1,
    "2018-12-30-19-36-13-452_POS2_I2_412_1984.Png": 1,
    "2018-12-30-19-36-13-452_POS2_I2_412_2112.Png": 1,
    "2018-12-30-19-36-13-452_POS2_I2_412_2240.Png": 1,
    "2018-12-30-19-36-13-452_POS2_I2_412_2368.Png": 1,
    "2018-12-30-19-36-13-452_POS2_I2_412_2496.Png": 1,
    "2018-12-30-19-36-13-452_POS2_I2_412_2624.Png": 1,
    "2018-12-30-19-36-13-452_POS2_I2_540_1984.Png": 1,
    "2018-12-30-19-36-13-452_POS2_I2_540_2112.Png": 1,
    "2018-12-30-19-36-13-452_POS2_I2_540_2240.Png": 1,
    "2018-12-30-19-36-13-452_POS2_I2_540_2368.Png": 1,
    "2018-12-30-19-36-13-452_POS2_I2_540_2496.Png": 1,
    "2018-12-30-19-36-13-452_POS2_I2_540_2624.Png": 1,
    "2018-12-30-19-36-13-452_POS2_I2_668_1984.Png": 1,
    "2018-12-30-19-36-13-452_POS2_I2_668_2112.Png": 1,
    "2018-12-30-19-36-13-452_POS2_I2_668_2240.Png": 1,
    "2018-12-30-19-36-13-452_POS2_I2_668_2368.Png": 1,
    "2018-12-30-19-36-13-452_POS2_I2_668_2496.Png": 1,
    "2018-12-30-19-36-13-452_POS2_I2_668_2624.Png": 1,
    "2018-12-30-19-36-13-452_POS2_I2_796_1984.Png": 1,
    "2018-12-30-19-36-13-452_POS2_I2_796_2112.Png": 1,
    "2018-12-30-19-36-13-452_POS2_I2_796_2240.Png": 1,
    "2018-12-30-19-36-13-452_POS2_I2_796_2368.Png": 1,
    "2018-12-30-19-36-13-452_POS2_I2_796_2496.Png": 1,
    "2018-12-30-19-36-13-452_POS2_I2_796_2624.Png": 1,
    "2018-12-30-19-36-13-452_POS2_I2_924_1984.Png": 1,
    "2018-12-30-19-36-13-452_POS2_I2_924_2112.Png": 1,
    "2018-12-30-19-36-13-452_POS2_I2_924_2240.Png": 1,
    "2018-12-30-19-36-13-452_POS2_I2_924_2368.Png": 1,
    "2018-12-30-19-36-13-452_POS2_I2_924_2496.Png": 1,
    "2018-12-30-19-36-13-452_POS2_I2_924_2624.Png": 1,
    "2018-12-31-03-22-54-081_POS2_I1_1057_1728.Png": 1,
    "2018-12-31-03-22-54-081_POS2_I1_1057_1856.Png": 1,
    "2018-12-31-03-22-54-081_POS2_I1_1057_1984.Png": 1,
    "2018-12-31-03-22-54-081_POS2_I1_1057_2112.Png": 1,
    "2018-12-31-03-22-54-081_POS2_I1_1057_2240.Png": 1,
    "2018-12-31-03-22-54-081_POS2_I1_1057_2368.Png": 1,
    "2018-12-31-03-22-54-081_POS2_I1_1057_2496.Png": 1,
    "2018-12-31-03-22-54-081_POS2_I1_1057_2624.Png": 1,
    "2018-12-31-03-22-54-081_POS2_I1_1185_1728.Png": 1,
    "2018-12-31-03-22-54-081_POS2_I1_1185_1856.Png": 1,
    "2018-12-31-03-22-54-081_POS2_I1_1185_1984.Png": 1,
    "2018-12-31-03-22-54-081_POS2_I1_1185_2112.Png": 1,
    "2018-12-31-03-22-54-081_POS2_I1_1185_2240.Png": 1,
    "2018-12-31-03-22-54-081_POS2_I1_1185_2368.Png": 1,
    "2018-12-31-03-22-54-081_POS2_I1_1185_2496.Png": 1,
    "2018-12-31-03-22-54-081_POS2_I1_1185_2624.Png": 1,
    "2018-12-31-03-22-54-081_POS2_I1_1313_1728.Png": 1,
    "2018-12-31-03-22-54-081_POS2_I1_1313_1856.Png": 1,
    "2018-12-31-03-22-54-081_POS2_I1_1313_1984.Png": 1,
    "2018-12-31-03-22-54-081_POS2_I1_1313_2112.Png": 1,
    "2018-12-31-03-22-54-081_POS2_I1_1313_2240.Png": 1,
    "2018-12-31-03-22-54-081_POS2_I1_1313_2368.Png": 1,
    "2018-12-31-03-22-54-081_POS2_I1_1313_2496.Png": 1,
    "2018-12-31-03-22-54-081_POS2_I1_1313_2624.Png": 1,
    "2018-12-31-03-22-54-081_POS2_I1_1441_1600.Png": 1,
    "2018-12-31-03-22-54-081_POS2_I1_1441_1728.Png": 1,
    "2018-12-31-03-22-54-081_POS2_I1_1441_1856.Png": 1,
    "2018-12-31-03-22-54-081_POS2_I1_1441_1984.Png": 1,
    "2018-12-31-03-22-54-081_POS2_I1_1441_2112.Png": 1,
    "2018-12-31-03-22-54-081_POS2_I1_1441_2240.Png": 1,
    "2018-12-31-03-22-54-081_POS2_I1_1441_2368.Png": 1,
    "2018-12-31-03-22-54-081_POS2_I1_1441_2496.Png": 1,
    "2018-12-31-03-22-54-081_POS2_I1_1441_2624.Png": 1,
    "2018-12-31-03-22-54-081_POS2_I1_1569_1600.Png": 1,
    "2018-12-31-03-22-54-081_POS2_I1_1569_1728.Png": 1,
    "2018-12-31-03-22-54-081_POS2_I1_1569_1856.Png": 1,
    "2018-12-31-03-22-54-081_POS2_I1_1569_1984.Png": 1,
    "2018-12-31-03-22-54-081_POS2_I1_1569_2112.Png": 0,
    "2018-12-31-03-22-54-081_POS2_I1_1569_2240.Png": 1,
    "2018-12-31-03-22-54-081_POS2_I1_1569_2368.Png": 1,
    "2018-12-31-03-22-54-081_POS2_I1_1569_2496.Png": 1,
    "2018-12-31-03-22-54-081_POS2_I1_1569_2624.Png": 1,
    "2018-12-31-03-22-54-081_POS2_I1_161_2368.Png": 1,
    "2018-12-31-03-22-54-081_POS2_I1_161_2496.Png": 1,
    "2018-12-31-03-22-54-081_POS2_I1_161_2624.Png": 1,
    "2018-12-31-03-22-54-081_POS2_I1_1697_1856.Png": 1,
    "2018-12-31-03-22-54-081_POS2_I1_1697_1984.Png": 1,
    "2018-12-31-03-22-54-081_POS2_I1_1697_2112.Png": 0,
    "2018-12-31-03-22-54-081_POS2_I1_1697_2240.Png": 0,
    "2018-12-31-03-22-54-081_POS2_I1_1697_2368.Png": 0,
    "2018-12-31-03-22-54-081_POS2_I1_1697_2496.Png": 1,
    "2018-12-31-03-22-54-081_POS2_I1_1697_2624.Png": 1,
    "2018-12-31-03-22-54-081_POS2_I1_1825_2368.Png": 1,
    "2018-12-31-03-22-54-081_POS2_I1_289_1728.Png": 1,
    "2018-12-31-03-22-54-081_POS2_I1_289_1856.Png": 1,
    "2018-12-31-03-22-54-081_POS2_I1_289_1984.Png": 1,
    "2018-12-31-03-22-54-081_POS2_I1_289_2240.Png": 1,
    "2018-12-31-03-22-54-081_POS2_I1_289_2368.Png": 1,
    "2018-12-31-03-22-54-081_POS2_I1_289_2496.Png": 1,
    "2018-12-31-03-22-54-081_POS2_I1_289_2624.Png": 1,
    "2018-12-31-03-22-54-081_POS2_I1_417_1728.Png": 1,
    "2018-12-31-03-22-54-081_POS2_I1_417_1856.Png": 1,
    "2018-12-31-03-22-54-081_POS2_I1_417_1984.Png": 1,
    "2018-12-31-03-22-54-081_POS2_I1_417_2112.Png": 1,
    "2018-12-31-03-22-54-081_POS2_I1_417_2240.Png": 1,
    "2018-12-31-03-22-54-081_POS2_I1_417_2368.Png": 1,
    "2018-12-31-03-22-54-081_POS2_I1_417_2496.Png": 1,
    "2018-12-31-03-22-54-081_POS2_I1_417_2624.Png": 1,
    "2018-12-31-03-22-54-081_POS2_I1_545_1728.Png": 1,
    "2018-12-31-03-22-54-081_POS2_I1_545_1856.Png": 1,
    "2018-12-31-03-22-54-081_POS2_I1_545_1984.Png": 1,
    "2018-12-31-03-22-54-081_POS2_I1_545_2112.Png": 1,
    "2018-12-31-03-22-54-081_POS2_I1_545_2240.Png": 1,
    "2018-12-31-03-22-54-081_POS2_I1_545_2368.Png": 1,
    "2018-12-31-03-22-54-081_POS2_I1_545_2496.Png": 1,
    "2018-12-31-03-22-54-081_POS2_I1_545_2624.Png": 1,
    "2018-12-31-03-22-54-081_POS2_I1_673_1728.Png": 1,
    "2018-12-31-03-22-54-081_POS2_I1_673_1856.Png": 1,
    "2018-12-31-03-22-54-081_POS2_I1_673_1984.Png": 1,
    "2018-12-31-03-22-54-081_POS2_I1_673_2112.Png": 1,
    "2018-12-31-03-22-54-081_POS2_I1_673_2240.Png": 1,
    "2018-12-31-03-22-54-081_POS2_I1_673_2368.Png": 1,
    "2018-12-31-03-22-54-081_POS2_I1_673_2496.Png": 1,
    "2018-12-31-03-22-54-081_POS2_I1_673_2624.Png": 1,
    "2018-12-31-03-22-54-081_POS2_I1_801_1728.Png": 1,
    "2018-12-31-03-22-54-081_POS2_I1_801_1856.Png": 1,
    "2018-12-31-03-22-54-081_POS2_I1_801_1984.Png": 1,
    "2018-12-31-03-22-54-081_POS2_I1_801_2112.Png": 1,
    "2018-12-31-03-22-54-081_POS2_I1_801_2240.Png": 1,
    "2018-12-31-03-22-54-081_POS2_I1_801_2368.Png": 1,
    "2018-12-31-03-22-54-081_POS2_I1_801_2496.Png": 1,
    "2018-12-31-03-22-54-081_POS2_I1_801_2624.Png": 1,
    "2018-12-31-03-22-54-081_POS2_I1_929_1728.Png": 1,
    "2018-12-31-03-22-54-081_POS2_I1_929_1856.Png": 1,
    "2018-12-31-03-22-54-081_POS2_I1_929_1984.Png": 1,
    "2018-12-31-03-22-54-081_POS2_I1_929_2112.Png": 1,
    "2018-12-31-03-22-54-081_POS2_I1_929_2240.Png": 1,
    "2018-12-31-03-22-54-081_POS2_I1_929_2368.Png": 1,
    "2018-12-31-03-22-54-081_POS2_I1_929_2496.Png": 1,
    "2018-12-31-03-22-54-081_POS2_I1_929_2624.Png": 1,
    "2019-01-01-21-33-03-408_POS1_I1_1105_1053.Png": 1,
    "2019-01-01-21-33-03-408_POS1_I1_1105_1181.Png": 1,
    "2019-01-01-21-33-03-408_POS1_I1_1105_1309.Png": 1,
    "2019-01-01-21-33-03-408_POS1_I1_1105_1437.Png": 1,
    "2019-01-01-21-33-03-408_POS1_I1_1105_1565.Png": 1,
    "2019-01-01-21-33-03-408_POS1_I1_1105_1693.Png": 1,
    "2019-01-01-21-33-03-408_POS1_I1_1105_1821.Png": 1,
    "2019-01-01-21-33-03-408_POS1_I1_1233_1053.Png": 1,
    "2019-01-01-21-33-03-408_POS1_I1_1233_1181.Png": 1,
    "2019-01-01-21-33-03-408_POS1_I1_1233_1309.Png": 1,
    "2019-01-01-21-33-03-408_POS1_I1_1233_1437.Png": 1,
    "2019-01-01-21-33-03-408_POS1_I1_1233_1565.Png": 1,
    "2019-01-01-21-33-03-408_POS1_I1_1233_1693.Png": 1,
    "2019-01-01-21-33-03-408_POS1_I1_1233_1821.Png": 1,
    "2019-01-01-21-33-03-408_POS1_I1_1361_1053.Png": 1,
    "2019-01-01-21-33-03-408_POS1_I1_1361_1181.Png": 1,
    "2019-01-01-21-33-03-408_POS1_I1_1361_1309.Png": 1,
    "2019-01-01-21-33-03-408_POS1_I1_1361_1437.Png": 1,
    "2019-01-01-21-33-03-408_POS1_I1_1361_1565.Png": 1,
    "2019-01-01-21-33-03-408_POS1_I1_1361_1693.Png": 1,
    "2019-01-01-21-33-03-408_POS1_I1_1361_1821.Png": 1,
    "2019-01-01-21-33-03-408_POS1_I1_1489_1053.Png": 1,
    "2019-01-01-21-33-03-408_POS1_I1_1489_1181.Png": 1,
    "2019-01-01-21-33-03-408_POS1_I1_1489_1309.Png": 1,
    "2019-01-01-21-33-03-408_POS1_I1_1489_1437.Png": 1,
    "2019-01-01-21-33-03-408_POS1_I1_1489_1565.Png": 1,
    "2019-01-01-21-33-03-408_POS1_I1_1489_1693.Png": 1,
    "2019-01-01-21-33-03-408_POS1_I1_1489_1821.Png": 1,
    "2019-01-01-21-33-03-408_POS1_I1_1489_925.Png": 1,
    "2019-01-01-21-33-03-408_POS1_I1_1617_1053.Png": 1,
    "2019-01-01-21-33-03-408_POS1_I1_1617_1181.Png": 1,
    "2019-01-01-21-33-03-408_POS1_I1_1617_1309.Png": 1,
    "2019-01-01-21-33-03-408_POS1_I1_1617_1437.Png": 1,
    "2019-01-01-21-33-03-408_POS1_I1_1617_1565.Png": 1,
    "2019-01-01-21-33-03-408_POS1_I1_1617_1693.Png": 1,
    "2019-01-01-21-33-03-408_POS1_I1_1617_1821.Png": 0,
    "2019-01-01-21-33-03-408_POS1_I1_1617_925.Png": 1,
    "2019-01-01-21-33-03-408_POS1_I1_1745_1309.Png": 0,
    "2019-01-01-21-33-03-408_POS1_I1_1745_1437.Png": 0,
    "2019-01-01-21-33-03-408_POS1_I1_1745_1693.Png": 1,
    "2019-01-01-21-33-03-408_POS1_I1_209_1053.Png": 1,
    "2019-01-01-21-33-03-408_POS1_I1_209_1181.Png": 1,
    "2019-01-01-21-33-03-408_POS1_I1_209_1565.Png": 1,
    "2019-01-01-21-33-03-408_POS1_I1_209_1693.Png": 1,
    "2019-01-01-21-33-03-408_POS1_I1_209_1821.Png": 1,
    "2019-01-01-21-33-03-408_POS1_I1_337_1053.Png": 1,
    "2019-01-01-21-33-03-408_POS1_I1_337_1181.Png": 1,
    "2019-01-01-21-33-03-408_POS1_I1_337_1309.Png": 1,
    "2019-01-01-21-33-03-408_POS1_I1_337_1437.Png": 1,
    "2019-01-01-21-33-03-408_POS1_I1_337_1565.Png": 1,
    "2019-01-01-21-33-03-408_POS1_I1_337_1693.Png": 1,
    "2019-01-01-21-33-03-408_POS1_I1_337_1821.Png": 1,
    "2019-01-01-21-33-03-408_POS1_I1_337_925.Png": 1,
    "2019-01-01-21-33-03-408_POS1_I1_465_1053.Png": 1,
    "2019-01-01-21-33-03-408_POS1_I1_465_1181.Png": 1,
    "2019-01-01-21-33-03-408_POS1_I1_465_1309.Png": 1,
    "2019-01-01-21-33-03-408_POS1_I1_465_1437.Png": 1,
    "2019-01-01-21-33-03-408_POS1_I1_465_1565.Png": 1,
    "2019-01-01-21-33-03-408_POS1_I1_465_1693.Png": 1,
    "2019-01-01-21-33-03-408_POS1_I1_465_1821.Png": 1,
    "2019-01-01-21-33-03-408_POS1_I1_465_1949.Png": 1,
    "2019-01-01-21-33-03-408_POS1_I1_593_1053.Png": 1,
    "2019-01-01-21-33-03-408_POS1_I1_593_1181.Png": 1,
    "2019-01-01-21-33-03-408_POS1_I1_593_1309.Png": 1,
    "2019-01-01-21-33-03-408_POS1_I1_593_1437.Png": 1,
    "2019-01-01-21-33-03-408_POS1_I1_593_1565.Png": 1,
    "2019-01-01-21-33-03-408_POS1_I1_593_1693.Png": 1,
    "2019-01-01-21-33-03-408_POS1_I1_593_1821.Png": 1,
    "2019-01-01-21-33-03-408_POS1_I1_593_1949.Png": 1,
    "2019-01-01-21-33-03-408_POS1_I1_593_2077.Png": 1,
    "2019-01-01-21-33-03-408_POS1_I1_593_2205.Png": 1,
    "2019-01-01-21-33-03-408_POS1_I1_721_1053.Png": 1,
    "2019-01-01-21-33-03-408_POS1_I1_721_1181.Png": 1,
    "2019-01-01-21-33-03-408_POS1_I1_721_1309.Png": 1,
    "2019-01-01-21-33-03-408_POS1_I1_721_1437.Png": 1,
    "2019-01-01-21-33-03-408_POS1_I1_721_1565.Png": 1,
    "2019-01-01-21-33-03-408_POS1_I1_721_1693.Png": 1,
    "2019-01-01-21-33-03-408_POS1_I1_721_1821.Png": 1,
    "2019-01-01-21-33-03-408_POS1_I1_721_1949.Png": 1,
    "2019-01-01-21-33-03-408_POS1_I1_721_2077.Png": 1,
    "2019-01-01-21-33-03-408_POS1_I1_721_2205.Png": 1,
    "2019-01-01-21-33-03-408_POS1_I1_849_1181.Png": 1,
    "2019-01-01-21-33-03-408_POS1_I1_849_1309.Png": 1,
    "2019-01-01-21-33-03-408_POS1_I1_849_1437.Png": 1,
    "2019-01-01-21-33-03-408_POS1_I1_849_1565.Png": 1,
    "2019-01-01-21-33-03-408_POS1_I1_849_1693.Png": 1,
    "2019-01-01-21-33-03-408_POS1_I1_849_1821.Png": 1,
    "2019-01-01-21-33-03-408_POS1_I1_849_1949.Png": 1,
    "2019-01-01-21-33-03-408_POS1_I1_849_2077.Png": 1,
    "2019-01-01-21-33-03-408_POS1_I1_849_2205.Png": 1,
    "2019-01-01-21-33-03-408_POS1_I1_977_1053.Png": 1,
    "2019-01-01-21-33-03-408_POS1_I1_977_1181.Png": 1,
    "2019-01-01-21-33-03-408_POS1_I1_977_1309.Png": 1,
    "2019-01-01-21-33-03-408_POS1_I1_977_1437.Png": 1,
    "2019-01-01-21-33-03-408_POS1_I1_977_1565.Png": 1,
    "2019-01-01-21-33-03-408_POS1_I1_977_1693.Png": 1,
    "2019-01-01-21-33-03-408_POS1_I1_977_1821.Png": 1,
    "2019-01-01-21-33-03-408_POS1_I1_977_1949.Png": 1,
    "2019-01-02-20-56-22-065_POS2_I1_1067_1728.Png": 0,
    "2019-01-02-20-56-22-065_POS2_I1_1067_1856.Png": 0,
    "2019-01-02-20-56-22-065_POS2_I1_1067_1984.Png": 0,
    "2019-01-02-20-56-22-065_POS2_I1_1067_2112.Png": 0,
    "2019-01-02-20-56-22-065_POS2_I1_1067_2240.Png": 0,
    "2019-01-02-20-56-22-065_POS2_I1_1067_2368.Png": 0,
    "2019-01-02-20-56-22-065_POS2_I1_1067_2496.Png": 0,
    "2019-01-02-20-56-22-065_POS2_I1_1067_2624.Png": 0,
    "2019-01-02-20-56-22-065_POS2_I1_1195_1728.Png": 0,
    "2019-01-02-20-56-22-065_POS2_I1_1195_1856.Png": 0,
    "2019-01-02-20-56-22-065_POS2_I1_1195_1984.Png": 0,
    "2019-01-02-20-56-22-065_POS2_I1_1195_2112.Png": 0,
    "2019-01-02-20-56-22-065_POS2_I1_1195_2240.Png": 0,
    "2019-01-02-20-56-22-065_POS2_I1_1195_2368.Png": 0,
    "2019-01-02-20-56-22-065_POS2_I1_1195_2496.Png": 0,
    "2019-01-02-20-56-22-065_POS2_I1_1195_2624.Png": 0,
    "2019-01-02-20-56-22-065_POS2_I1_1323_1728.Png": 0,
    "2019-01-02-20-56-22-065_POS2_I1_1323_1856.Png": 0,
    "2019-01-02-20-56-22-065_POS2_I1_1323_1984.Png": 0,
    "2019-01-02-20-56-22-065_POS2_I1_1323_2112.Png": 0,
    "2019-01-02-20-56-22-065_POS2_I1_1323_2240.Png": 0,
    "2019-01-02-20-56-22-065_POS2_I1_1323_2368.Png": 0,
    "2019-01-02-20-56-22-065_POS2_I1_1323_2496.Png": 0,
    "2019-01-02-20-56-22-065_POS2_I1_1323_2624.Png": 0,
    "2019-01-02-20-56-22-065_POS2_I1_1451_1600.Png": 0,
    "2019-01-02-20-56-22-065_POS2_I1_1451_1728.Png": 0,
    "2019-01-02-20-56-22-065_POS2_I1_1451_1856.Png": 0,
    "2019-01-02-20-56-22-065_POS2_I1_1451_1984.Png": 0,
    "2019-01-02-20-56-22-065_POS2_I1_1451_2112.Png": 0,
    "2019-01-02-20-56-22-065_POS2_I1_1451_2240.Png": 0,
    "2019-01-02-20-56-22-065_POS2_I1_1451_2368.Png": 0,
    "2019-01-02-20-56-22-065_POS2_I1_1451_2496.Png": 0,
    "2019-01-02-20-56-22-065_POS2_I1_1451_2624.Png": 0,
    "2019-01-02-20-56-22-065_POS2_I1_1579_1600.Png": 0,
    "2019-01-02-20-56-22-065_POS2_I1_1579_1728.Png": 0,
    "2019-01-02-20-56-22-065_POS2_I1_1579_1856.Png": 0,
    "2019-01-02-20-56-22-065_POS2_I1_1579_1984.Png": 0,
    "2019-01-02-20-56-22-065_POS2_I1_1579_2112.Png": 0,
    "2019-01-02-20-56-22-065_POS2_I1_1579_2240.Png": 0,
    "2019-01-02-20-56-22-065_POS2_I1_1579_2368.Png": 0,
    "2019-01-02-20-56-22-065_POS2_I1_1579_2496.Png": 0,
    "2019-01-02-20-56-22-065_POS2_I1_1707_1984.Png": 0,
    "2019-01-02-20-56-22-065_POS2_I1_1707_2112.Png": 0,
    "2019-01-02-20-56-22-065_POS2_I1_1707_2240.Png": 0,
    "2019-01-02-20-56-22-065_POS2_I1_1707_2368.Png": 0,
    "2019-01-02-20-56-22-065_POS2_I1_1707_2496.Png": 0,
    "2019-01-02-20-56-22-065_POS2_I1_1707_2624.Png": 0,
    "2019-01-02-20-56-22-065_POS2_I1_171_2368.Png": 0,
    "2019-01-02-20-56-22-065_POS2_I1_171_2496.Png": 0,
    "2019-01-02-20-56-22-065_POS2_I1_171_2624.Png": 0,
    "2019-01-02-20-56-22-065_POS2_I1_1835_2368.Png": 0,
    "2019-01-02-20-56-22-065_POS2_I1_299_1728.Png": 0,
    "2019-01-02-20-56-22-065_POS2_I1_299_1856.Png": 0,
    "2019-01-02-20-56-22-065_POS2_I1_299_1984.Png": 0,
    "2019-01-02-20-56-22-065_POS2_I1_299_2240.Png": 0,
    "2019-01-02-20-56-22-065_POS2_I1_299_2368.Png": 0,
    "2019-01-02-20-56-22-065_POS2_I1_299_2496.Png": 0,
    "2019-01-02-20-56-22-065_POS2_I1_299_2624.Png": 0,
    "2019-01-02-20-56-22-065_POS2_I1_427_1728.Png": 0,
    "2019-01-02-20-56-22-065_POS2_I1_427_1856.Png": 0,
    "2019-01-02-20-56-22-065_POS2_I1_427_1984.Png": 0,
    "2019-01-02-20-56-22-065_POS2_I1_427_2112.Png": 0,
    "2019-01-02-20-56-22-065_POS2_I1_427_2240.Png": 0,
    "2019-01-02-20-56-22-065_POS2_I1_427_2368.Png": 0,
    "2019-01-02-20-56-22-065_POS2_I1_427_2496.Png": 0,
    "2019-01-02-20-56-22-065_POS2_I1_427_2624.Png": 0,
    "2019-01-02-20-56-22-065_POS2_I1_555_1728.Png": 0,
    "2019-01-02-20-56-22-065_POS2_I1_555_1856.Png": 0,
    "2019-01-02-20-56-22-065_POS2_I1_555_1984.Png": 0,
    "2019-01-02-20-56-22-065_POS2_I1_555_2112.Png": 0,
    "2019-01-02-20-56-22-065_POS2_I1_555_2240.Png": 0,
    "2019-01-02-20-56-22-065_POS2_I1_555_2368.Png": 0,
    "2019-01-02-20-56-22-065_POS2_I1_555_2496.Png": 0,
    "2019-01-02-20-56-22-065_POS2_I1_555_2624.Png": 0,
    "2019-01-02-20-56-22-065_POS2_I1_683_1728.Png": 0,
    "2019-01-02-20-56-22-065_POS2_I1_683_1856.Png": 0,
    "2019-01-02-20-56-22-065_POS2_I1_683_1984.Png": 0,
    "2019-01-02-20-56-22-065_POS2_I1_683_2112.Png": 0,
    "2019-01-02-20-56-22-065_POS2_I1_683_2240.Png": 0,
    "2019-01-02-20-56-22-065_POS2_I1_683_2368.Png": 0,
    "2019-01-02-20-56-22-065_POS2_I1_683_2496.Png": 0,
    "2019-01-02-20-56-22-065_POS2_I1_683_2624.Png": 0,
    "2019-01-02-20-56-22-065_POS2_I1_811_1728.Png": 0,
    "2019-01-02-20-56-22-065_POS2_I1_811_1856.Png": 0,
    "2019-01-02-20-56-22-065_POS2_I1_811_1984.Png": 0,
    "2019-01-02-20-56-22-065_POS2_I1_811_2112.Png": 0,
    "2019-01-02-20-56-22-065_POS2_I1_811_2240.Png": 0,
    "2019-01-02-20-56-22-065_POS2_I1_811_2368.Png": 0,
    "2019-01-02-20-56-22-065_POS2_I1_811_2496.Png": 0,
    "2019-01-02-20-56-22-065_POS2_I1_811_2624.Png": 0,
    "2019-01-02-20-56-22-065_POS2_I1_939_1728.Png": 0,
    "2019-01-02-20-56-22-065_POS2_I1_939_1856.Png": 0,
    "2019-01-02-20-56-22-065_POS2_I1_939_1984.Png": 0,
    "2019-01-02-20-56-22-065_POS2_I1_939_2112.Png": 0,
    "2019-01-02-20-56-22-065_POS2_I1_939_2240.Png": 0,
    "2019-01-02-20-56-22-065_POS2_I1_939_2368.Png": 0,
    "2019-01-02-20-56-22-065_POS2_I1_939_2496.Png": 0,
    "2019-01-02-20-56-22-065_POS2_I1_939_2624.Png": 0,
    "2019-01-03-13-36-23-483_POS2_I2_1052_1984.Png": 1,
    "2019-01-03-13-36-23-483_POS2_I2_1052_2112.Png": 1,
    "2019-01-03-13-36-23-483_POS2_I2_1052_2240.Png": 1,
    "2019-01-03-13-36-23-483_POS2_I2_1052_2368.Png": 1,
    "2019-01-03-13-36-23-483_POS2_I2_1052_2496.Png": 1,
    "2019-01-03-13-36-23-483_POS2_I2_1052_2624.Png": 1,
    "2019-01-03-13-36-23-483_POS2_I2_1180_1984.Png": 1,
    "2019-01-03-13-36-23-483_POS2_I2_1180_2112.Png": 1,
    "2019-01-03-13-36-23-483_POS2_I2_1180_2240.Png": 1,
    "2019-01-03-13-36-23-483_POS2_I2_1180_2368.Png": 1,
    "2019-01-03-13-36-23-483_POS2_I2_1180_2496.Png": 1,
    "2019-01-03-13-36-23-483_POS2_I2_1180_2624.Png": 1,
    "2019-01-03-13-36-23-483_POS2_I2_1308_1856.Png": 1,
    "2019-01-03-13-36-23-483_POS2_I2_1308_1984.Png": 1,
    "2019-01-03-13-36-23-483_POS2_I2_1308_2112.Png": 1,
    "2019-01-03-13-36-23-483_POS2_I2_1308_2240.Png": 1,
    "2019-01-03-13-36-23-483_POS2_I2_1308_2368.Png": 1,
    "2019-01-03-13-36-23-483_POS2_I2_1308_2496.Png": 1,
    "2019-01-03-13-36-23-483_POS2_I2_1308_2624.Png": 1,
    "2019-01-03-13-36-23-483_POS2_I2_1436_1856.Png": 1,
    "2019-01-03-13-36-23-483_POS2_I2_1436_1984.Png": 1,
    "2019-01-03-13-36-23-483_POS2_I2_1436_2112.Png": 1,
    "2019-01-03-13-36-23-483_POS2_I2_1436_2240.Png": 1,
    "2019-01-03-13-36-23-483_POS2_I2_1436_2368.Png": 1,
    "2019-01-03-13-36-23-483_POS2_I2_1436_2496.Png": 1,
    "2019-01-03-13-36-23-483_POS2_I2_1436_2624.Png": 1,
    "2019-01-03-13-36-23-483_POS2_I2_1564_1856.Png": 1,
    "2019-01-03-13-36-23-483_POS2_I2_1564_1984.Png": 1,
    "2019-01-03-13-36-23-483_POS2_I2_1564_2112.Png": 1,
    "2019-01-03-13-36-23-483_POS2_I2_1564_2240.Png": 1,
    "2019-01-03-13-36-23-483_POS2_I2_1564_2368.Png": 1,
    "2019-01-03-13-36-23-483_POS2_I2_1564_2496.Png": 1,
    "2019-01-03-13-36-23-483_POS2_I2_1564_2624.Png": 1,
    "2019-01-03-13-36-23-483_POS2_I2_1692_1728.Png": 1,
    "2019-01-03-13-36-23-483_POS2_I2_1692_1856.Png": 1,
    "2019-01-03-13-36-23-483_POS2_I2_1692_1984.Png": 1,
    "2019-01-03-13-36-23-483_POS2_I2_1692_2112.Png": 1,
    "2019-01-03-13-36-23-483_POS2_I2_1692_2240.Png": 1,
    "2019-01-03-13-36-23-483_POS2_I2_1692_2368.Png": 1,
    "2019-01-03-13-36-23-483_POS2_I2_1692_2496.Png": 1,
    "2019-01-03-13-36-23-483_POS2_I2_1692_2624.Png": 1,
    "2019-01-03-13-36-23-483_POS2_I2_1820_1984.Png": 1,
    "2019-01-03-13-36-23-483_POS2_I2_1820_2112.Png": 1,
    "2019-01-03-13-36-23-483_POS2_I2_1820_2240.Png": 1,
    "2019-01-03-13-36-23-483_POS2_I2_1820_2368.Png": 1,
    "2019-01-03-13-36-23-483_POS2_I2_1820_2496.Png": 1,
    "2019-01-03-13-36-23-483_POS2_I2_1820_2624.Png": 1,
    "2019-01-03-13-36-23-483_POS2_I2_1948_2112.Png": 0,
    "2019-01-03-13-36-23-483_POS2_I2_1948_2240.Png": 1,
    "2019-01-03-13-36-23-483_POS2_I2_1948_2368.Png": 0,
    "2019-01-03-13-36-23-483_POS2_I2_1948_2496.Png": 1,
    "2019-01-03-13-36-23-483_POS2_I2_1948_2624.Png": 1,
    "2019-01-03-13-36-23-483_POS2_I2_2076_2496.Png": 1,
    "2019-01-03-13-36-23-483_POS2_I2_2076_2624.Png": 1,
    "2019-01-03-13-36-23-483_POS2_I2_284_2496.Png": 1,
    "2019-01-03-13-36-23-483_POS2_I2_284_2624.Png": 1,
    "2019-01-03-13-36-23-483_POS2_I2_412_1984.Png": 1,
    "2019-01-03-13-36-23-483_POS2_I2_412_2112.Png": 1,
    "2019-01-03-13-36-23-483_POS2_I2_412_2240.Png": 1,
    "2019-01-03-13-36-23-483_POS2_I2_412_2368.Png": 1,
    "2019-01-03-13-36-23-483_POS2_I2_412_2496.Png": 1,
    "2019-01-03-13-36-23-483_POS2_I2_412_2624.Png": 1,
    "2019-01-03-13-36-23-483_POS2_I2_540_1984.Png": 1,
    "2019-01-03-13-36-23-483_POS2_I2_540_2112.Png": 1,
    "2019-01-03-13-36-23-483_POS2_I2_540_2240.Png": 1,
    "2019-01-03-13-36-23-483_POS2_I2_540_2368.Png": 1,
    "2019-01-03-13-36-23-483_POS2_I2_540_2496.Png": 1,
    "2019-01-03-13-36-23-483_POS2_I2_540_2624.Png": 1,
    "2019-01-03-13-36-23-483_POS2_I2_668_1984.Png": 1,
    "2019-01-03-13-36-23-483_POS2_I2_668_2112.Png": 1,
    "2019-01-03-13-36-23-483_POS2_I2_668_2240.Png": 1,
    "2019-01-03-13-36-23-483_POS2_I2_668_2368.Png": 1,
    "2019-01-03-13-36-23-483_POS2_I2_668_2496.Png": 1,
    "2019-01-03-13-36-23-483_POS2_I2_668_2624.Png": 1,
    "2019-01-03-13-36-23-483_POS2_I2_796_1984.Png": 1,
    "2019-01-03-13-36-23-483_POS2_I2_796_2112.Png": 1,
    "2019-01-03-13-36-23-483_POS2_I2_796_2240.Png": 1,
    "2019-01-03-13-36-23-483_POS2_I2_796_2368.Png": 1,
    "2019-01-03-13-36-23-483_POS2_I2_796_2496.Png": 1,
    "2019-01-03-13-36-23-483_POS2_I2_796_2624.Png": 1,
    "2019-01-03-13-36-23-483_POS2_I2_924_1984.Png": 1,
    "2019-01-03-13-36-23-483_POS2_I2_924_2112.Png": 1,
    "2019-01-03-13-36-23-483_POS2_I2_924_2240.Png": 1,
    "2019-01-03-13-36-23-483_POS2_I2_924_2368.Png": 1,
    "2019-01-03-13-36-23-483_POS2_I2_924_2496.Png": 1,
    "2019-01-03-13-36-23-483_POS2_I2_924_2624.Png": 1,
    "2019-01-04-06-10-10-017_POS0_I1_1087_1024.Png": 0,
    "2019-01-04-06-10-10-017_POS0_I1_1087_1152.Png": 0,
    "2019-01-04-06-10-10-017_POS0_I1_1087_128.Png": 0,
    "2019-01-04-06-10-10-017_POS0_I1_1087_1280.Png": 0,
    "2019-01-04-06-10-10-017_POS0_I1_1087_256.Png": 0,
    "2019-01-04-06-10-10-017_POS0_I1_1087_384.Png": 0,
    "2019-01-04-06-10-10-017_POS0_I1_1087_512.Png": 0,
    "2019-01-04-06-10-10-017_POS0_I1_1087_640.Png": 0,
    "2019-01-04-06-10-10-017_POS0_I1_1087_768.Png": 0,
    "2019-01-04-06-10-10-017_POS0_I1_1087_896.Png": 0,
    "2019-01-04-06-10-10-017_POS0_I1_1215_1024.Png": 0,
    "2019-01-04-06-10-10-017_POS0_I1_1215_1152.Png": 0,
    "2019-01-04-06-10-10-017_POS0_I1_1215_128.Png": 0,
    "2019-01-04-06-10-10-017_POS0_I1_1215_256.Png": 0,
    "2019-01-04-06-10-10-017_POS0_I1_1215_384.Png": 0,
    "2019-01-04-06-10-10-017_POS0_I1_1215_512.Png": 0,
    "2019-01-04-06-10-10-017_POS0_I1_1215_640.Png": 0,
    "2019-01-04-06-10-10-017_POS0_I1_1215_768.Png": 0,
    "2019-01-04-06-10-10-017_POS0_I1_1215_896.Png": 0,
    "2019-01-04-06-10-10-017_POS0_I1_1343_1024.Png": 0,
    "2019-01-04-06-10-10-017_POS0_I1_1343_1152.Png": 0,
    "2019-01-04-06-10-10-017_POS0_I1_1343_128.Png": 0,
    "2019-01-04-06-10-10-017_POS0_I1_1343_256.Png": 0,
    "2019-01-04-06-10-10-017_POS0_I1_1343_384.Png": 0,
    "2019-01-04-06-10-10-017_POS0_I1_1343_512.Png": 0,
    "2019-01-04-06-10-10-017_POS0_I1_1343_640.Png": 0,
    "2019-01-04-06-10-10-017_POS0_I1_1343_768.Png": 0,
    "2019-01-04-06-10-10-017_POS0_I1_1343_896.Png": 0,
    "2019-01-04-06-10-10-017_POS0_I1_1471_1024.Png": 0,
    "2019-01-04-06-10-10-017_POS0_I1_1471_128.Png": 0,
    "2019-01-04-06-10-10-017_POS0_I1_1471_256.Png": 0,
    "2019-01-04-06-10-10-017_POS0_I1_1471_384.Png": 0,
    "2019-01-04-06-10-10-017_POS0_I1_1471_512.Png": 0,
    "2019-01-04-06-10-10-017_POS0_I1_1471_640.Png": 0,
    "2019-01-04-06-10-10-017_POS0_I1_1471_768.Png": 0,
    "2019-01-04-06-10-10-017_POS0_I1_1471_896.Png": 0,
    "2019-01-04-06-10-10-017_POS0_I1_1599_1024.Png": 0,
    "2019-01-04-06-10-10-017_POS0_I1_1599_128.Png": 0,
    "2019-01-04-06-10-10-017_POS0_I1_1599_256.Png": 0,
    "2019-01-04-06-10-10-017_POS0_I1_1599_384.Png": 0,
    "2019-01-04-06-10-10-017_POS0_I1_1599_512.Png": 0,
    "2019-01-04-06-10-10-017_POS0_I1_1599_640.Png": 0,
    "2019-01-04-06-10-10-017_POS0_I1_1599_768.Png": 0,
    "2019-01-04-06-10-10-017_POS0_I1_1599_896.Png": 0,
    "2019-01-04-06-10-10-017_POS0_I1_1727_0.Png": 0,
    "2019-01-04-06-10-10-017_POS0_I1_1727_128.Png": 0,
    "2019-01-04-06-10-10-017_POS0_I1_1727_256.Png": 0,
    "2019-01-04-06-10-10-017_POS0_I1_1727_384.Png": 0,
    "2019-01-04-06-10-10-017_POS0_I1_1727_512.Png": 0,
    "2019-01-04-06-10-10-017_POS0_I1_1727_640.Png": 0,
    "2019-01-04-06-10-10-017_POS0_I1_1727_768.Png": 0,
    "2019-01-04-06-10-10-017_POS0_I1_1727_896.Png": 0,
    "2019-01-04-06-10-10-017_POS0_I1_1855_512.Png": 0,
    "2019-01-04-06-10-10-017_POS0_I1_1855_640.Png": 0,
    "2019-01-04-06-10-10-017_POS0_I1_1855_896.Png": 0,
    "2019-01-04-06-10-10-017_POS0_I1_191_640.Png": 0,
    "2019-01-04-06-10-10-017_POS0_I1_191_768.Png": 0,
    "2019-01-04-06-10-10-017_POS0_I1_191_896.Png": 0,
    "2019-01-04-06-10-10-017_POS0_I1_319_0.Png": 0,
    "2019-01-04-06-10-10-017_POS0_I1_319_128.Png": 0,
    "2019-01-04-06-10-10-017_POS0_I1_319_256.Png": 0,
    "2019-01-04-06-10-10-017_POS0_I1_319_512.Png": 0,
    "2019-01-04-06-10-10-017_POS0_I1_319_640.Png": 0,
    "2019-01-04-06-10-10-017_POS0_I1_319_768.Png": 0,
    "2019-01-04-06-10-10-017_POS0_I1_319_896.Png": 0,
    "2019-01-04-06-10-10-017_POS0_I1_447_0.Png": 0,
    "2019-01-04-06-10-10-017_POS0_I1_447_128.Png": 0,
    "2019-01-04-06-10-10-017_POS0_I1_447_256.Png": 0,
    "2019-01-04-06-10-10-017_POS0_I1_447_384.Png": 0,
    "2019-01-04-06-10-10-017_POS0_I1_447_512.Png": 0,
    "2019-01-04-06-10-10-017_POS0_I1_447_640.Png": 0,
    "2019-01-04-06-10-10-017_POS0_I1_447_768.Png": 0,
    "2019-01-04-06-10-10-017_POS0_I1_447_896.Png": 0,
    "2019-01-04-06-10-10-017_POS0_I1_575_0.Png": 0,
    "2019-01-04-06-10-10-017_POS0_I1_575_1152.Png": 0,
    "2019-01-04-06-10-10-017_POS0_I1_575_128.Png": 0,
    "2019-01-04-06-10-10-017_POS0_I1_575_1280.Png": 0,
    "2019-01-04-06-10-10-017_POS0_I1_575_256.Png": 0,
    "2019-01-04-06-10-10-017_POS0_I1_575_384.Png": 0,
    "2019-01-04-06-10-10-017_POS0_I1_575_512.Png": 0,
    "2019-01-04-06-10-10-017_POS0_I1_575_640.Png": 0,
    "2019-01-04-06-10-10-017_POS0_I1_575_768.Png": 0,
    "2019-01-04-06-10-10-017_POS0_I1_575_896.Png": 0,
    "2019-01-04-06-10-10-017_POS0_I1_703_1024.Png": 0,
    "2019-01-04-06-10-10-017_POS0_I1_703_1152.Png": 0,
    "2019-01-04-06-10-10-017_POS0_I1_703_128.Png": 0,
    "2019-01-04-06-10-10-017_POS0_I1_703_1280.Png": 0,
    "2019-01-04-06-10-10-017_POS0_I1_703_256.Png": 0,
    "2019-01-04-06-10-10-017_POS0_I1_703_384.Png": 0,
    "2019-01-04-06-10-10-017_POS0_I1_703_512.Png": 0,
    "2019-01-04-06-10-10-017_POS0_I1_703_768.Png": 0,
    "2019-01-04-06-10-10-017_POS0_I1_703_896.Png": 0,
    "2019-01-04-06-10-10-017_POS0_I1_831_1024.Png": 0,
    "2019-01-04-06-10-10-017_POS0_I1_831_1152.Png": 0,
    "2019-01-04-06-10-10-017_POS0_I1_831_128.Png": 0,
    "2019-01-04-06-10-10-017_POS0_I1_831_1280.Png": 0,
    "2019-01-04-06-10-10-017_POS0_I1_831_256.Png": 0,
    "2019-01-04-06-10-10-017_POS0_I1_831_384.Png": 0,
    "2019-01-04-06-10-10-017_POS0_I1_831_512.Png": 0,
    "2019-01-04-06-10-10-017_POS0_I1_831_640.Png": 0,
    "2019-01-04-06-10-10-017_POS0_I1_831_768.Png": 0,
    "2019-01-04-06-10-10-017_POS0_I1_831_896.Png": 0,
    "2019-01-04-06-10-10-017_POS0_I1_959_1024.Png": 0,
    "2019-01-04-06-10-10-017_POS0_I1_959_1152.Png": 0,
    "2019-01-04-06-10-10-017_POS0_I1_959_128.Png": 0,
    "2019-01-04-06-10-10-017_POS0_I1_959_1280.Png": 0,
    "2019-01-04-06-10-10-017_POS0_I1_959_256.Png": 0,
    "2019-01-04-06-10-10-017_POS0_I1_959_384.Png": 0,
    "2019-01-04-06-10-10-017_POS0_I1_959_512.Png": 0,
    "2019-01-04-06-10-10-017_POS0_I1_959_640.Png": 0,
    "2019-01-04-06-10-10-017_POS0_I1_959_768.Png": 0,
    "2019-01-04-06-10-10-017_POS0_I1_959_896.Png": 0,
    "2019-01-05-13-16-53-550_POS0_I1_1077_1024.Png": 1,
    "2019-01-05-13-16-53-550_POS0_I1_1077_1152.Png": 1,
    "2019-01-05-13-16-53-550_POS0_I1_1077_128.Png": 1,
    "2019-01-05-13-16-53-550_POS0_I1_1077_1280.Png": 1,
    "2019-01-05-13-16-53-550_POS0_I1_1077_256.Png": 1,
    "2019-01-05-13-16-53-550_POS0_I1_1077_384.Png": 1,
    "2019-01-05-13-16-53-550_POS0_I1_1077_512.Png": 1,
    "2019-01-05-13-16-53-550_POS0_I1_1077_640.Png": 1,
    "2019-01-05-13-16-53-550_POS0_I1_1077_768.Png": 1,
    "2019-01-05-13-16-53-550_POS0_I1_1077_896.Png": 1,
    "2019-01-05-13-16-53-550_POS0_I1_1205_1024.Png": 1,
    "2019-01-05-13-16-53-550_POS0_I1_1205_1152.Png": 1,
    "2019-01-05-13-16-53-550_POS0_I1_1205_128.Png": 1,
    "2019-01-05-13-16-53-550_POS0_I1_1205_256.Png": 1,
    "2019-01-05-13-16-53-550_POS0_I1_1205_384.Png": 1,
    "2019-01-05-13-16-53-550_POS0_I1_1205_512.Png": 1,
    "2019-01-05-13-16-53-550_POS0_I1_1205_640.Png": 1,
    "2019-01-05-13-16-53-550_POS0_I1_1205_768.Png": 1,
    "2019-01-05-13-16-53-550_POS0_I1_1205_896.Png": 1,
    "2019-01-05-13-16-53-550_POS0_I1_1333_1024.Png": 1,
    "2019-01-05-13-16-53-550_POS0_I1_1333_1152.Png": 1,
    "2019-01-05-13-16-53-550_POS0_I1_1333_128.Png": 1,
    "2019-01-05-13-16-53-550_POS0_I1_1333_256.Png": 1,
    "2019-01-05-13-16-53-550_POS0_I1_1333_384.Png": 1,
    "2019-01-05-13-16-53-550_POS0_I1_1333_512.Png": 1,
    "2019-01-05-13-16-53-550_POS0_I1_1333_640.Png": 1,
    "2019-01-05-13-16-53-550_POS0_I1_1333_768.Png": 1,
    "2019-01-05-13-16-53-550_POS0_I1_1333_896.Png": 1,
    "2019-01-05-13-16-53-550_POS0_I1_1461_1024.Png": 1,
    "2019-01-05-13-16-53-550_POS0_I1_1461_128.Png": 1,
    "2019-01-05-13-16-53-550_POS0_I1_1461_256.Png": 1,
    "2019-01-05-13-16-53-550_POS0_I1_1461_384.Png": 1,
    "2019-01-05-13-16-53-550_POS0_I1_1461_512.Png": 1,
    "2019-01-05-13-16-53-550_POS0_I1_1461_640.Png": 1,
    "2019-01-05-13-16-53-550_POS0_I1_1461_768.Png": 1,
    "2019-01-05-13-16-53-550_POS0_I1_1461_896.Png": 1,
    "2019-01-05-13-16-53-550_POS0_I1_1589_0.Png": 1,
    "2019-01-05-13-16-53-550_POS0_I1_1589_1024.Png": 1,
    "2019-01-05-13-16-53-550_POS0_I1_1589_1152.Png": 1,
    "2019-01-05-13-16-53-550_POS0_I1_1589_128.Png": 1,
    "2019-01-05-13-16-53-550_POS0_I1_1589_256.Png": 1,
    "2019-01-05-13-16-53-550_POS0_I1_1589_384.Png": 1,
    "2019-01-05-13-16-53-550_POS0_I1_1589_512.Png": 1,
    "2019-01-05-13-16-53-550_POS0_I1_1589_640.Png": 1,
    "2019-01-05-13-16-53-550_POS0_I1_1589_768.Png": 1,
    "2019-01-05-13-16-53-550_POS0_I1_1589_896.Png": 1,
    "2019-01-05-13-16-53-550_POS0_I1_1717_0.Png": 1,
    "2019-01-05-13-16-53-550_POS0_I1_1717_128.Png": 1,
    "2019-01-05-13-16-53-550_POS0_I1_1717_256.Png": 1,
    "2019-01-05-13-16-53-550_POS0_I1_1717_384.Png": 1,
    "2019-01-05-13-16-53-550_POS0_I1_1717_512.Png": 1,
    "2019-01-05-13-16-53-550_POS0_I1_1717_640.Png": 1,
    "2019-01-05-13-16-53-550_POS0_I1_1717_768.Png": 1,
    "2019-01-05-13-16-53-550_POS0_I1_1717_896.Png": 1,
    "2019-01-05-13-16-53-550_POS0_I1_181_640.Png": 1,
    "2019-01-05-13-16-53-550_POS0_I1_181_768.Png": 1,
    "2019-01-05-13-16-53-550_POS0_I1_181_896.Png": 1,
    "2019-01-05-13-16-53-550_POS0_I1_1845_0.Png": 1,
    "2019-01-05-13-16-53-550_POS0_I1_1845_128.Png": 1,
    "2019-01-05-13-16-53-550_POS0_I1_1845_512.Png": 0,
    "2019-01-05-13-16-53-550_POS0_I1_1845_640.Png": 0,
    "2019-01-05-13-16-53-550_POS0_I1_309_0.Png": 1,
    "2019-01-05-13-16-53-550_POS0_I1_309_128.Png": 1,
    "2019-01-05-13-16-53-550_POS0_I1_309_512.Png": 1,
    "2019-01-05-13-16-53-550_POS0_I1_309_640.Png": 1,
    "2019-01-05-13-16-53-550_POS0_I1_309_768.Png": 1,
    "2019-01-05-13-16-53-550_POS0_I1_309_896.Png": 1,
    "2019-01-05-13-16-53-550_POS0_I1_437_0.Png": 1,
    "2019-01-05-13-16-53-550_POS0_I1_437_1024.Png": 1,
    "2019-01-05-13-16-53-550_POS0_I1_437_512.Png": 1,
    "2019-01-05-13-16-53-550_POS0_I1_437_640.Png": 1,
    "2019-01-05-13-16-53-550_POS0_I1_437_768.Png": 1,
    "2019-01-05-13-16-53-550_POS0_I1_437_896.Png": 1,
    "2019-01-05-13-16-53-550_POS0_I1_565_1024.Png": 1,
    "2019-01-05-13-16-53-550_POS0_I1_565_1152.Png": 1,
    "2019-01-05-13-16-53-550_POS0_I1_565_1280.Png": 1,
    "2019-01-05-13-16-53-550_POS0_I1_565_256.Png": 1,
    "2019-01-05-13-16-53-550_POS0_I1_565_384.Png": 1,
    "2019-01-05-13-16-53-550_POS0_I1_565_512.Png": 1,
    "2019-01-05-13-16-53-550_POS0_I1_565_640.Png": 1,
    "2019-01-05-13-16-53-550_POS0_I1_565_768.Png": 1,
    "2019-01-05-13-16-53-550_POS0_I1_565_896.Png": 1,
    "2019-01-05-13-16-53-550_POS0_I1_693_1024.Png": 1,
    "2019-01-05-13-16-53-550_POS0_I1_693_1152.Png": 1,
    "2019-01-05-13-16-53-550_POS0_I1_693_128.Png": 1,
    "2019-01-05-13-16-53-550_POS0_I1_693_1280.Png": 1,
    "2019-01-05-13-16-53-550_POS0_I1_693_256.Png": 1,
    "2019-01-05-13-16-53-550_POS0_I1_693_384.Png": 1,
    "2019-01-05-13-16-53-550_POS0_I1_693_512.Png": 1,
    "2019-01-05-13-16-53-550_POS0_I1_693_768.Png": 1,
    "2019-01-05-13-16-53-550_POS0_I1_693_896.Png": 1,
    "2019-01-05-13-16-53-550_POS0_I1_821_1024.Png": 1,
    "2019-01-05-13-16-53-550_POS0_I1_821_1152.Png": 1,
    "2019-01-05-13-16-53-550_POS0_I1_821_128.Png": 1,
    "2019-01-05-13-16-53-550_POS0_I1_821_1280.Png": 1,
    "2019-01-05-13-16-53-550_POS0_I1_821_256.Png": 1,
    "2019-01-05-13-16-53-550_POS0_I1_821_384.Png": 1,
    "2019-01-05-13-16-53-550_POS0_I1_821_512.Png": 1,
    "2019-01-05-13-16-53-550_POS0_I1_821_640.Png": 1,
    "2019-01-05-13-16-53-550_POS0_I1_821_768.Png": 1,
    "2019-01-05-13-16-53-550_POS0_I1_821_896.Png": 1,
    "2019-01-05-13-16-53-550_POS0_I1_949_1024.Png": 1,
    "2019-01-05-13-16-53-550_POS0_I1_949_1152.Png": 1,
    "2019-01-05-13-16-53-550_POS0_I1_949_128.Png": 1,
    "2019-01-05-13-16-53-550_POS0_I1_949_1280.Png": 1,
    "2019-01-05-13-16-53-550_POS0_I1_949_256.Png": 1,
    "2019-01-05-13-16-53-550_POS0_I1_949_384.Png": 1,
    "2019-01-05-13-16-53-550_POS0_I1_949_512.Png": 1,
    "2019-01-05-13-16-53-550_POS0_I1_949_640.Png": 1,
    "2019-01-05-13-16-53-550_POS0_I1_949_768.Png": 1,
    "2019-01-05-13-16-53-550_POS0_I1_949_896.Png": 1,
    "2019-01-07-17-36-31-503_POS2_I1_1057_1728.Png": 1,
    "2019-01-07-17-36-31-503_POS2_I1_1057_1856.Png": 1,
    "2019-01-07-17-36-31-503_POS2_I1_1057_1984.Png": 1,
    "2019-01-07-17-36-31-503_POS2_I1_1057_2112.Png": 1,
    "2019-01-07-17-36-31-503_POS2_I1_1057_2240.Png": 1,
    "2019-01-07-17-36-31-503_POS2_I1_1057_2368.Png": 1,
    "2019-01-07-17-36-31-503_POS2_I1_1057_2496.Png": 1,
    "2019-01-07-17-36-31-503_POS2_I1_1057_2624.Png": 1,
    "2019-01-07-17-36-31-503_POS2_I1_1185_1728.Png": 1,
    "2019-01-07-17-36-31-503_POS2_I1_1185_1856.Png": 1,
    "2019-01-07-17-36-31-503_POS2_I1_1185_1984.Png": 1,
    "2019-01-07-17-36-31-503_POS2_I1_1185_2112.Png": 1,
    "2019-01-07-17-36-31-503_POS2_I1_1185_2240.Png": 1,
    "2019-01-07-17-36-31-503_POS2_I1_1185_2368.Png": 1,
    "2019-01-07-17-36-31-503_POS2_I1_1185_2496.Png": 1,
    "2019-01-07-17-36-31-503_POS2_I1_1185_2624.Png": 1,
    "2019-01-07-17-36-31-503_POS2_I1_1313_1728.Png": 1,
    "2019-01-07-17-36-31-503_POS2_I1_1313_1856.Png": 1,
    "2019-01-07-17-36-31-503_POS2_I1_1313_1984.Png": 1,
    "2019-01-07-17-36-31-503_POS2_I1_1313_2112.Png": 1,
    "2019-01-07-17-36-31-503_POS2_I1_1313_2240.Png": 1,
    "2019-01-07-17-36-31-503_POS2_I1_1313_2368.Png": 1,
    "2019-01-07-17-36-31-503_POS2_I1_1313_2496.Png": 1,
    "2019-01-07-17-36-31-503_POS2_I1_1313_2624.Png": 1,
    "2019-01-07-17-36-31-503_POS2_I1_1441_1600.Png": 1,
    "2019-01-07-17-36-31-503_POS2_I1_1441_1728.Png": 1,
    "2019-01-07-17-36-31-503_POS2_I1_1441_1856.Png": 1,
    "2019-01-07-17-36-31-503_POS2_I1_1441_1984.Png": 1,
    "2019-01-07-17-36-31-503_POS2_I1_1441_2112.Png": 1,
    "2019-01-07-17-36-31-503_POS2_I1_1441_2240.Png": 1,
    "2019-01-07-17-36-31-503_POS2_I1_1441_2368.Png": 1,
    "2019-01-07-17-36-31-503_POS2_I1_1441_2496.Png": 1,
    "2019-01-07-17-36-31-503_POS2_I1_1441_2624.Png": 1,
    "2019-01-07-17-36-31-503_POS2_I1_1569_1600.Png": 1,
    "2019-01-07-17-36-31-503_POS2_I1_1569_1728.Png": 1,
    "2019-01-07-17-36-31-503_POS2_I1_1569_1856.Png": 1,
    "2019-01-07-17-36-31-503_POS2_I1_1569_1984.Png": 1,
    "2019-01-07-17-36-31-503_POS2_I1_1569_2112.Png": 0,
    "2019-01-07-17-36-31-503_POS2_I1_1569_2240.Png": 1,
    "2019-01-07-17-36-31-503_POS2_I1_1569_2368.Png": 1,
    "2019-01-07-17-36-31-503_POS2_I1_1569_2496.Png": 1,
    "2019-01-07-17-36-31-503_POS2_I1_1569_2624.Png": 1,
    "2019-01-07-17-36-31-503_POS2_I1_161_2368.Png": 1,
    "2019-01-07-17-36-31-503_POS2_I1_161_2496.Png": 1,
    "2019-01-07-17-36-31-503_POS2_I1_161_2624.Png": 1,
    "2019-01-07-17-36-31-503_POS2_I1_1697_1856.Png": 1,
    "2019-01-07-17-36-31-503_POS2_I1_1697_1984.Png": 0,
    "2019-01-07-17-36-31-503_POS2_I1_1697_2112.Png": 0,
    "2019-01-07-17-36-31-503_POS2_I1_1697_2240.Png": 0,
    "2019-01-07-17-36-31-503_POS2_I1_1697_2368.Png": 0,
    "2019-01-07-17-36-31-503_POS2_I1_1697_2496.Png": 1,
    "2019-01-07-17-36-31-503_POS2_I1_1697_2624.Png": 1,
    "2019-01-07-17-36-31-503_POS2_I1_1825_2368.Png": 0,
    "2019-01-07-17-36-31-503_POS2_I1_289_1728.Png": 1,
    "2019-01-07-17-36-31-503_POS2_I1_289_1856.Png": 1,
    "2019-01-07-17-36-31-503_POS2_I1_289_1984.Png": 1,
    "2019-01-07-17-36-31-503_POS2_I1_289_2240.Png": 1,
    "2019-01-07-17-36-31-503_POS2_I1_289_2368.Png": 1,
    "2019-01-07-17-36-31-503_POS2_I1_289_2496.Png": 1,
    "2019-01-07-17-36-31-503_POS2_I1_289_2624.Png": 1,
    "2019-01-07-17-36-31-503_POS2_I1_417_1728.Png": 1,
    "2019-01-07-17-36-31-503_POS2_I1_417_1856.Png": 1,
    "2019-01-07-17-36-31-503_POS2_I1_417_1984.Png": 1,
    "2019-01-07-17-36-31-503_POS2_I1_417_2112.Png": 1,
    "2019-01-07-17-36-31-503_POS2_I1_417_2240.Png": 1,
    "2019-01-07-17-36-31-503_POS2_I1_417_2368.Png": 1,
    "2019-01-07-17-36-31-503_POS2_I1_417_2496.Png": 1,
    "2019-01-07-17-36-31-503_POS2_I1_417_2624.Png": 1,
    "2019-01-07-17-36-31-503_POS2_I1_545_1728.Png": 1,
    "2019-01-07-17-36-31-503_POS2_I1_545_1856.Png": 1,
    "2019-01-07-17-36-31-503_POS2_I1_545_1984.Png": 1,
    "2019-01-07-17-36-31-503_POS2_I1_545_2112.Png": 1,
    "2019-01-07-17-36-31-503_POS2_I1_545_2240.Png": 1,
    "2019-01-07-17-36-31-503_POS2_I1_545_2368.Png": 1,
    "2019-01-07-17-36-31-503_POS2_I1_545_2496.Png": 1,
    "2019-01-07-17-36-31-503_POS2_I1_545_2624.Png": 0,
    "2019-01-07-17-36-31-503_POS2_I1_673_1728.Png": 1,
    "2019-01-07-17-36-31-503_POS2_I1_673_1856.Png": 1,
    "2019-01-07-17-36-31-503_POS2_I1_673_1984.Png": 1,
    "2019-01-07-17-36-31-503_POS2_I1_673_2112.Png": 1,
    "2019-01-07-17-36-31-503_POS2_I1_673_2240.Png": 1,
    "2019-01-07-17-36-31-503_POS2_I1_673_2368.Png": 1,
    "2019-01-07-17-36-31-503_POS2_I1_673_2496.Png": 1,
    "2019-01-07-17-36-31-503_POS2_I1_673_2624.Png": 0,
    "2019-01-07-17-36-31-503_POS2_I1_801_1728.Png": 1,
    "2019-01-07-17-36-31-503_POS2_I1_801_1856.Png": 1,
    "2019-01-07-17-36-31-503_POS2_I1_801_1984.Png": 1,
    "2019-01-07-17-36-31-503_POS2_I1_801_2112.Png": 1,
    "2019-01-07-17-36-31-503_POS2_I1_801_2240.Png": 1,
    "2019-01-07-17-36-31-503_POS2_I1_801_2368.Png": 1,
    "2019-01-07-17-36-31-503_POS2_I1_801_2496.Png": 1,
    "2019-01-07-17-36-31-503_POS2_I1_801_2624.Png": 1,
    "2019-01-07-17-36-31-503_POS2_I1_929_1728.Png": 1,
    "2019-01-07-17-36-31-503_POS2_I1_929_1856.Png": 1,
    "2019-01-07-17-36-31-503_POS2_I1_929_1984.Png": 1,
    "2019-01-07-17-36-31-503_POS2_I1_929_2112.Png": 1,
    "2019-01-07-17-36-31-503_POS2_I1_929_2240.Png": 1,
    "2019-01-07-17-36-31-503_POS2_I1_929_2368.Png": 1,
    "2019-01-07-17-36-31-503_POS2_I1_929_2496.Png": 1,
    "2019-01-07-17-36-31-503_POS2_I1_929_2624.Png": 1,
    "2019-01-08-23-36-36-671_POS2_I1_1055_1728.Png": 1,
    "2019-01-08-23-36-36-671_POS2_I1_1055_1856.Png": 1,
    "2019-01-08-23-36-36-671_POS2_I1_1055_1984.Png": 1,
    "2019-01-08-23-36-36-671_POS2_I1_1055_2112.Png": 1,
    "2019-01-08-23-36-36-671_POS2_I1_1055_2240.Png": 1,
    "2019-01-08-23-36-36-671_POS2_I1_1055_2368.Png": 1,
    "2019-01-08-23-36-36-671_POS2_I1_1055_2496.Png": 1,
    "2019-01-08-23-36-36-671_POS2_I1_1055_2624.Png": 1,
    "2019-01-08-23-36-36-671_POS2_I1_1183_1728.Png": 1,
    "2019-01-08-23-36-36-671_POS2_I1_1183_1856.Png": 1,
    "2019-01-08-23-36-36-671_POS2_I1_1183_1984.Png": 1,
    "2019-01-08-23-36-36-671_POS2_I1_1183_2112.Png": 1,
    "2019-01-08-23-36-36-671_POS2_I1_1183_2240.Png": 1,
    "2019-01-08-23-36-36-671_POS2_I1_1183_2368.Png": 1,
    "2019-01-08-23-36-36-671_POS2_I1_1183_2496.Png": 1,
    "2019-01-08-23-36-36-671_POS2_I1_1183_2624.Png": 1,
    "2019-01-08-23-36-36-671_POS2_I1_1311_1728.Png": 1,
    "2019-01-08-23-36-36-671_POS2_I1_1311_1856.Png": 1,
    "2019-01-08-23-36-36-671_POS2_I1_1311_1984.Png": 1,
    "2019-01-08-23-36-36-671_POS2_I1_1311_2112.Png": 1,
    "2019-01-08-23-36-36-671_POS2_I1_1311_2240.Png": 1,
    "2019-01-08-23-36-36-671_POS2_I1_1311_2368.Png": 1,
    "2019-01-08-23-36-36-671_POS2_I1_1311_2496.Png": 1,
    "2019-01-08-23-36-36-671_POS2_I1_1311_2624.Png": 1,
    "2019-01-08-23-36-36-671_POS2_I1_1439_1600.Png": 1,
    "2019-01-08-23-36-36-671_POS2_I1_1439_1728.Png": 1,
    "2019-01-08-23-36-36-671_POS2_I1_1439_1856.Png": 1,
    "2019-01-08-23-36-36-671_POS2_I1_1439_1984.Png": 1,
    "2019-01-08-23-36-36-671_POS2_I1_1439_2112.Png": 1,
    "2019-01-08-23-36-36-671_POS2_I1_1439_2240.Png": 1,
    "2019-01-08-23-36-36-671_POS2_I1_1439_2368.Png": 1,
    "2019-01-08-23-36-36-671_POS2_I1_1439_2496.Png": 1,
    "2019-01-08-23-36-36-671_POS2_I1_1439_2624.Png": 1,
    "2019-01-08-23-36-36-671_POS2_I1_1567_1600.Png": 1,
    "2019-01-08-23-36-36-671_POS2_I1_1567_1728.Png": 1,
    "2019-01-08-23-36-36-671_POS2_I1_1567_1856.Png": 1,
    "2019-01-08-23-36-36-671_POS2_I1_1567_1984.Png": 1,
    "2019-01-08-23-36-36-671_POS2_I1_1567_2112.Png": 1,
    "2019-01-08-23-36-36-671_POS2_I1_1567_2240.Png": 1,
    "2019-01-08-23-36-36-671_POS2_I1_1567_2368.Png": 1,
    "2019-01-08-23-36-36-671_POS2_I1_1567_2496.Png": 1,
    "2019-01-08-23-36-36-671_POS2_I1_1567_2624.Png": 1,
    "2019-01-08-23-36-36-671_POS2_I1_159_2368.Png": 1,
    "2019-01-08-23-36-36-671_POS2_I1_159_2496.Png": 1,
    "2019-01-08-23-36-36-671_POS2_I1_159_2624.Png": 1,
    "2019-01-08-23-36-36-671_POS2_I1_1695_1856.Png": 1,
    "2019-01-08-23-36-36-671_POS2_I1_1695_1984.Png": 0,
    "2019-01-08-23-36-36-671_POS2_I1_1695_2112.Png": 0,
    "2019-01-08-23-36-36-671_POS2_I1_1695_2240.Png": 1,
    "2019-01-08-23-36-36-671_POS2_I1_1695_2368.Png": 1,
    "2019-01-08-23-36-36-671_POS2_I1_1695_2496.Png": 1,
    "2019-01-08-23-36-36-671_POS2_I1_1695_2624.Png": 1,
    "2019-01-08-23-36-36-671_POS2_I1_1823_2368.Png": 1,
    "2019-01-08-23-36-36-671_POS2_I1_287_1984.Png": 1,
    "2019-01-08-23-36-36-671_POS2_I1_287_2112.Png": 1,
    "2019-01-08-23-36-36-671_POS2_I1_287_2368.Png": 1,
    "2019-01-08-23-36-36-671_POS2_I1_287_2496.Png": 1,
    "2019-01-08-23-36-36-671_POS2_I1_287_2624.Png": 1,
    "2019-01-08-23-36-36-671_POS2_I1_415_1856.Png": 1,
    "2019-01-08-23-36-36-671_POS2_I1_415_1984.Png": 1,
    "2019-01-08-23-36-36-671_POS2_I1_415_2112.Png": 1,
    "2019-01-08-23-36-36-671_POS2_I1_415_2240.Png": 1,
    "2019-01-08-23-36-36-671_POS2_I1_415_2368.Png": 1,
    "2019-01-08-23-36-36-671_POS2_I1_415_2496.Png": 1,
    "2019-01-08-23-36-36-671_POS2_I1_415_2624.Png": 1,
    "2019-01-08-23-36-36-671_POS2_I1_543_1856.Png": 1,
    "2019-01-08-23-36-36-671_POS2_I1_543_1984.Png": 1,
    "2019-01-08-23-36-36-671_POS2_I1_543_2112.Png": 1,
    "2019-01-08-23-36-36-671_POS2_I1_543_2240.Png": 1,
    "2019-01-08-23-36-36-671_POS2_I1_543_2368.Png": 1,
    "2019-01-08-23-36-36-671_POS2_I1_543_2496.Png": 1,
    "2019-01-08-23-36-36-671_POS2_I1_543_2624.Png": 1,
    "2019-01-08-23-36-36-671_POS2_I1_671_1728.Png": 1,
    "2019-01-08-23-36-36-671_POS2_I1_671_1856.Png": 1,
    "2019-01-08-23-36-36-671_POS2_I1_671_1984.Png": 1,
    "2019-01-08-23-36-36-671_POS2_I1_671_2112.Png": 1,
    "2019-01-08-23-36-36-671_POS2_I1_671_2240.Png": 1,
    "2019-01-08-23-36-36-671_POS2_I1_671_2368.Png": 1,
    "2019-01-08-23-36-36-671_POS2_I1_671_2496.Png": 1,
    "2019-01-08-23-36-36-671_POS2_I1_671_2624.Png": 1,
    "2019-01-08-23-36-36-671_POS2_I1_799_1728.Png": 1,
    "2019-01-08-23-36-36-671_POS2_I1_799_1856.Png": 1,
    "2019-01-08-23-36-36-671_POS2_I1_799_1984.Png": 1,
    "2019-01-08-23-36-36-671_POS2_I1_799_2112.Png": 1,
    "2019-01-08-23-36-36-671_POS2_I1_799_2240.Png": 1,
    "2019-01-08-23-36-36-671_POS2_I1_799_2368.Png": 1,
    "2019-01-08-23-36-36-671_POS2_I1_799_2496.Png": 1,
    "2019-01-08-23-36-36-671_POS2_I1_799_2624.Png": 1,
    "2019-01-08-23-36-36-671_POS2_I1_927_1728.Png": 1,
    "2019-01-08-23-36-36-671_POS2_I1_927_1856.Png": 1,
    "2019-01-08-23-36-36-671_POS2_I1_927_1984.Png": 1,
    "2019-01-08-23-36-36-671_POS2_I1_927_2112.Png": 1,
    "2019-01-08-23-36-36-671_POS2_I1_927_2240.Png": 1,
    "2019-01-08-23-36-36-671_POS2_I1_927_2368.Png": 1,
    "2019-01-08-23-36-36-671_POS2_I1_927_2496.Png": 1,
    "2019-01-08-23-36-36-671_POS2_I1_927_2624.Png": 1,
    "2019-01-09-17-20-02-265_POS1_I2_1013_1305.Png": 0,
    "2019-01-09-17-20-02-265_POS1_I2_1013_1433.Png": 0,
    "2019-01-09-17-20-02-265_POS1_I2_1013_1561.Png": 0,
    "2019-01-09-17-20-02-265_POS1_I2_1013_1689.Png": 0,
    "2019-01-09-17-20-02-265_POS1_I2_1013_1817.Png": 0,
    "2019-01-09-17-20-02-265_POS1_I2_1013_1945.Png": 0,
    "2019-01-09-17-20-02-265_POS1_I2_1013_2073.Png": 0,
    "2019-01-09-17-20-02-265_POS1_I2_1013_2201.Png": 0,
    "2019-01-09-17-20-02-265_POS1_I2_1013_2329.Png": 0,
    "2019-01-09-17-20-02-265_POS1_I2_1141_1305.Png": 0,
    "2019-01-09-17-20-02-265_POS1_I2_1141_1433.Png": 0,
    "2019-01-09-17-20-02-265_POS1_I2_1141_1561.Png": 0,
    "2019-01-09-17-20-02-265_POS1_I2_1141_1689.Png": 0,
    "2019-01-09-17-20-02-265_POS1_I2_1141_1817.Png": 0,
    "2019-01-09-17-20-02-265_POS1_I2_1141_1945.Png": 0,
    "2019-01-09-17-20-02-265_POS1_I2_1141_2073.Png": 0,
    "2019-01-09-17-20-02-265_POS1_I2_1141_2201.Png": 0,
    "2019-01-09-17-20-02-265_POS1_I2_1141_2329.Png": 0,
    "2019-01-09-17-20-02-265_POS1_I2_1269_1305.Png": 0,
    "2019-01-09-17-20-02-265_POS1_I2_1269_1433.Png": 0,
    "2019-01-09-17-20-02-265_POS1_I2_1269_1561.Png": 0,
    "2019-01-09-17-20-02-265_POS1_I2_1269_1689.Png": 0,
    "2019-01-09-17-20-02-265_POS1_I2_1269_1817.Png": 0,
    "2019-01-09-17-20-02-265_POS1_I2_1269_1945.Png": 0,
    "2019-01-09-17-20-02-265_POS1_I2_1269_2073.Png": 0,
    "2019-01-09-17-20-02-265_POS1_I2_1269_2201.Png": 0,
    "2019-01-09-17-20-02-265_POS1_I2_1397_1177.Png": 0,
    "2019-01-09-17-20-02-265_POS1_I2_1397_1305.Png": 0,
    "2019-01-09-17-20-02-265_POS1_I2_1397_1433.Png": 0,
    "2019-01-09-17-20-02-265_POS1_I2_1397_1561.Png": 0,
    "2019-01-09-17-20-02-265_POS1_I2_1397_1689.Png": 0,
    "2019-01-09-17-20-02-265_POS1_I2_1397_1817.Png": 0,
    "2019-01-09-17-20-02-265_POS1_I2_1397_1945.Png": 0,
    "2019-01-09-17-20-02-265_POS1_I2_1397_2073.Png": 0,
    "2019-01-09-17-20-02-265_POS1_I2_1525_1177.Png": 0,
    "2019-01-09-17-20-02-265_POS1_I2_1525_1305.Png": 0,
    "2019-01-09-17-20-02-265_POS1_I2_1525_1433.Png": 0,
    "2019-01-09-17-20-02-265_POS1_I2_1525_1561.Png": 0,
    "2019-01-09-17-20-02-265_POS1_I2_1525_1689.Png": 0,
    "2019-01-09-17-20-02-265_POS1_I2_1525_1817.Png": 0,
    "2019-01-09-17-20-02-265_POS1_I2_1525_1945.Png": 0,
    "2019-01-09-17-20-02-265_POS1_I2_1525_2073.Png": 0,
    "2019-01-09-17-20-02-265_POS1_I2_1653_1177.Png": 0,
    "2019-01-09-17-20-02-265_POS1_I2_1653_1305.Png": 0,
    "2019-01-09-17-20-02-265_POS1_I2_1653_1433.Png": 0,
    "2019-01-09-17-20-02-265_POS1_I2_1653_1561.Png": 0,
    "2019-01-09-17-20-02-265_POS1_I2_1653_1689.Png": 0,
    "2019-01-09-17-20-02-265_POS1_I2_1653_1817.Png": 0,
    "2019-01-09-17-20-02-265_POS1_I2_1653_1945.Png": 0,
    "2019-01-09-17-20-02-265_POS1_I2_1781_1433.Png": 0,
    "2019-01-09-17-20-02-265_POS1_I2_1781_1561.Png": 0,
    "2019-01-09-17-20-02-265_POS1_I2_1781_1689.Png": 0,
    "2019-01-09-17-20-02-265_POS1_I2_1781_1817.Png": 0,
    "2019-01-09-17-20-02-265_POS1_I2_1781_1945.Png": 0,
    "2019-01-09-17-20-02-265_POS1_I2_1909_1689.Png": 0,
    "2019-01-09-17-20-02-265_POS1_I2_1909_1817.Png": 0,
    "2019-01-09-17-20-02-265_POS1_I2_373_1305.Png": 0,
    "2019-01-09-17-20-02-265_POS1_I2_373_1433.Png": 0,
    "2019-01-09-17-20-02-265_POS1_I2_373_1561.Png": 0,
    "2019-01-09-17-20-02-265_POS1_I2_373_1689.Png": 0,
    "2019-01-09-17-20-02-265_POS1_I2_373_1817.Png": 0,
    "2019-01-09-17-20-02-265_POS1_I2_373_1945.Png": 0,
    "2019-01-09-17-20-02-265_POS1_I2_501_1305.Png": 0,
    "2019-01-09-17-20-02-265_POS1_I2_501_1433.Png": 0,
    "2019-01-09-17-20-02-265_POS1_I2_501_1561.Png": 0,
    "2019-01-09-17-20-02-265_POS1_I2_501_1689.Png": 0,
    "2019-01-09-17-20-02-265_POS1_I2_501_1817.Png": 0,
    "2019-01-09-17-20-02-265_POS1_I2_501_1945.Png": 0,
    "2019-01-09-17-20-02-265_POS1_I2_629_1305.Png": 0,
    "2019-01-09-17-20-02-265_POS1_I2_629_1433.Png": 0,
    "2019-01-09-17-20-02-265_POS1_I2_629_1561.Png": 0,
    "2019-01-09-17-20-02-265_POS1_I2_629_1689.Png": 0,
    "2019-01-09-17-20-02-265_POS1_I2_629_1817.Png": 0,
    "2019-01-09-17-20-02-265_POS1_I2_629_1945.Png": 0,
    "2019-01-09-17-20-02-265_POS1_I2_629_2073.Png": 0,
    "2019-01-09-17-20-02-265_POS1_I2_757_1305.Png": 0,
    "2019-01-09-17-20-02-265_POS1_I2_757_1433.Png": 0,
    "2019-01-09-17-20-02-265_POS1_I2_757_1561.Png": 0,
    "2019-01-09-17-20-02-265_POS1_I2_757_1689.Png": 0,
    "2019-01-09-17-20-02-265_POS1_I2_757_1945.Png": 0,
    "2019-01-09-17-20-02-265_POS1_I2_757_2073.Png": 0,
    "2019-01-09-17-20-02-265_POS1_I2_757_2201.Png": 0,
    "2019-01-09-17-20-02-265_POS1_I2_757_2329.Png": 0,
    "2019-01-09-17-20-02-265_POS1_I2_885_1305.Png": 0,
    "2019-01-09-17-20-02-265_POS1_I2_885_1433.Png": 0,
    "2019-01-09-17-20-02-265_POS1_I2_885_1561.Png": 0,
    "2019-01-09-17-20-02-265_POS1_I2_885_1689.Png": 0,
    "2019-01-09-17-20-02-265_POS1_I2_885_1817.Png": 0,
    "2019-01-09-17-20-02-265_POS1_I2_885_1945.Png": 0,
    "2019-01-09-17-20-02-265_POS1_I2_885_2073.Png": 0,
    "2019-01-09-17-20-02-265_POS1_I2_885_2201.Png": 0,
    "2019-01-09-17-20-02-265_POS1_I2_885_2329.Png": 0,
    "2019-01-10-18-53-24-362_POS1_I1_1097_1075.Png": 1,
    "2019-01-10-18-53-24-362_POS1_I1_1097_1203.Png": 1,
    "2019-01-10-18-53-24-362_POS1_I1_1097_1331.Png": 1,
    "2019-01-10-18-53-24-362_POS1_I1_1097_1459.Png": 1,
    "2019-01-10-18-53-24-362_POS1_I1_1097_1715.Png": 1,
    "2019-01-10-18-53-24-362_POS1_I1_1097_1843.Png": 1,
    "2019-01-10-18-53-24-362_POS1_I1_1097_1971.Png": 1,
    "2019-01-10-18-53-24-362_POS1_I1_1225_1075.Png": 1,
    "2019-01-10-18-53-24-362_POS1_I1_1225_1203.Png": 1,
    "2019-01-10-18-53-24-362_POS1_I1_1225_1331.Png": 1,
    "2019-01-10-18-53-24-362_POS1_I1_1225_1459.Png": 1,
    "2019-01-10-18-53-24-362_POS1_I1_1225_1587.Png": 1,
    "2019-01-10-18-53-24-362_POS1_I1_1225_1715.Png": 1,
    "2019-01-10-18-53-24-362_POS1_I1_1225_1843.Png": 1,
    "2019-01-10-18-53-24-362_POS1_I1_1225_1971.Png": 1,
    "2019-01-10-18-53-24-362_POS1_I1_1353_1075.Png": 1,
    "2019-01-10-18-53-24-362_POS1_I1_1353_1203.Png": 1,
    "2019-01-10-18-53-24-362_POS1_I1_1353_1331.Png": 1,
    "2019-01-10-18-53-24-362_POS1_I1_1353_1459.Png": 1,
    "2019-01-10-18-53-24-362_POS1_I1_1353_1587.Png": 1,
    "2019-01-10-18-53-24-362_POS1_I1_1353_1715.Png": 1,
    "2019-01-10-18-53-24-362_POS1_I1_1353_1843.Png": 1,
    "2019-01-10-18-53-24-362_POS1_I1_1353_1971.Png": 1,
    "2019-01-10-18-53-24-362_POS1_I1_1481_1075.Png": 1,
    "2019-01-10-18-53-24-362_POS1_I1_1481_1203.Png": 1,
    "2019-01-10-18-53-24-362_POS1_I1_1481_1331.Png": 1,
    "2019-01-10-18-53-24-362_POS1_I1_1481_1459.Png": 1,
    "2019-01-10-18-53-24-362_POS1_I1_1481_1587.Png": 1,
    "2019-01-10-18-53-24-362_POS1_I1_1481_1715.Png": 1,
    "2019-01-10-18-53-24-362_POS1_I1_1481_1843.Png": 1,
    "2019-01-10-18-53-24-362_POS1_I1_1481_947.Png": 1,
    "2019-01-10-18-53-24-362_POS1_I1_1609_1075.Png": 1,
    "2019-01-10-18-53-24-362_POS1_I1_1609_1203.Png": 1,
    "2019-01-10-18-53-24-362_POS1_I1_1609_1331.Png": 1,
    "2019-01-10-18-53-24-362_POS1_I1_1609_1459.Png": 1,
    "2019-01-10-18-53-24-362_POS1_I1_1609_1587.Png": 1,
    "2019-01-10-18-53-24-362_POS1_I1_1609_1715.Png": 1,
    "2019-01-10-18-53-24-362_POS1_I1_1609_947.Png": 1,
    "2019-01-10-18-53-24-362_POS1_I1_1737_1331.Png": 0,
    "2019-01-10-18-53-24-362_POS1_I1_1737_1459.Png": 0,
    "2019-01-10-18-53-24-362_POS1_I1_1737_1587.Png": 1,
    "2019-01-10-18-53-24-362_POS1_I1_1737_1715.Png": 1,
    "2019-01-10-18-53-24-362_POS1_I1_201_1075.Png": 1,
    "2019-01-10-18-53-24-362_POS1_I1_201_1459.Png": 1,
    "2019-01-10-18-53-24-362_POS1_I1_201_1587.Png": 1,
    "2019-01-10-18-53-24-362_POS1_I1_201_1715.Png": 1,
    "2019-01-10-18-53-24-362_POS1_I1_201_947.Png": 1,
    "2019-01-10-18-53-24-362_POS1_I1_329_1075.Png": 1,
    "2019-01-10-18-53-24-362_POS1_I1_329_1203.Png": 1,
    "2019-01-10-18-53-24-362_POS1_I1_329_1459.Png": 1,
    "2019-01-10-18-53-24-362_POS1_I1_329_1587.Png": 1,
    "2019-01-10-18-53-24-362_POS1_I1_329_1715.Png": 1,
    "2019-01-10-18-53-24-362_POS1_I1_329_819.Png": 1,
    "2019-01-10-18-53-24-362_POS1_I1_329_947.Png": 1,
    "2019-01-10-18-53-24-362_POS1_I1_457_1075.Png": 1,
    "2019-01-10-18-53-24-362_POS1_I1_457_1203.Png": 1,
    "2019-01-10-18-53-24-362_POS1_I1_457_1331.Png": 1,
    "2019-01-10-18-53-24-362_POS1_I1_457_1459.Png": 1,
    "2019-01-10-18-53-24-362_POS1_I1_457_1587.Png": 1,
    "2019-01-10-18-53-24-362_POS1_I1_457_1715.Png": 1,
    "2019-01-10-18-53-24-362_POS1_I1_457_1843.Png": 1,
    "2019-01-10-18-53-24-362_POS1_I1_457_1971.Png": 1,
    "2019-01-10-18-53-24-362_POS1_I1_457_819.Png": 1,
    "2019-01-10-18-53-24-362_POS1_I1_457_947.Png": 1,
    "2019-01-10-18-53-24-362_POS1_I1_585_1075.Png": 1,
    "2019-01-10-18-53-24-362_POS1_I1_585_1203.Png": 1,
    "2019-01-10-18-53-24-362_POS1_I1_585_1331.Png": 1,
    "2019-01-10-18-53-24-362_POS1_I1_585_1459.Png": 1,
    "2019-01-10-18-53-24-362_POS1_I1_585_1587.Png": 1,
    "2019-01-10-18-53-24-362_POS1_I1_585_1715.Png": 1,
    "2019-01-10-18-53-24-362_POS1_I1_585_1843.Png": 1,
    "2019-01-10-18-53-24-362_POS1_I1_585_1971.Png": 1,
    "2019-01-10-18-53-24-362_POS1_I1_585_2099.Png": 1,
    "2019-01-10-18-53-24-362_POS1_I1_585_2227.Png": 1,
    "2019-01-10-18-53-24-362_POS1_I1_585_947.Png": 1,
    "2019-01-10-18-53-24-362_POS1_I1_713_1075.Png": 1,
    "2019-01-10-18-53-24-362_POS1_I1_713_1203.Png": 1,
    "2019-01-10-18-53-24-362_POS1_I1_713_1331.Png": 1,
    "2019-01-10-18-53-24-362_POS1_I1_713_1459.Png": 1,
    "2019-01-10-18-53-24-362_POS1_I1_713_1587.Png": 1,
    "2019-01-10-18-53-24-362_POS1_I1_713_1715.Png": 1,
    "2019-01-10-18-53-24-362_POS1_I1_713_1843.Png": 1,
    "2019-01-10-18-53-24-362_POS1_I1_713_1971.Png": 1,
    "2019-01-10-18-53-24-362_POS1_I1_713_2099.Png": 1,
    "2019-01-10-18-53-24-362_POS1_I1_713_2227.Png": 1,
    "2019-01-10-18-53-24-362_POS1_I1_713_947.Png": 1,
    "2019-01-10-18-53-24-362_POS1_I1_841_1203.Png": 1,
    "2019-01-10-18-53-24-362_POS1_I1_841_1331.Png": 1,
    "2019-01-10-18-53-24-362_POS1_I1_841_1459.Png": 1,
    "2019-01-10-18-53-24-362_POS1_I1_841_1587.Png": 1,
    "2019-01-10-18-53-24-362_POS1_I1_841_1715.Png": 1,
    "2019-01-10-18-53-24-362_POS1_I1_841_1843.Png": 1,
    "2019-01-10-18-53-24-362_POS1_I1_841_1971.Png": 1,
    "2019-01-10-18-53-24-362_POS1_I1_841_2099.Png": 1,
    "2019-01-10-18-53-24-362_POS1_I1_841_2227.Png": 1,
    "2019-01-10-18-53-24-362_POS1_I1_841_947.Png": 1,
    "2019-01-10-18-53-24-362_POS1_I1_969_1075.Png": 1,
    "2019-01-10-18-53-24-362_POS1_I1_969_1203.Png": 1,
    "2019-01-10-18-53-24-362_POS1_I1_969_1331.Png": 1,
    "2019-01-10-18-53-24-362_POS1_I1_969_1459.Png": 1,
    "2019-01-10-18-53-24-362_POS1_I1_969_1587.Png": 1,
    "2019-01-10-18-53-24-362_POS1_I1_969_1715.Png": 1,
    "2019-01-10-18-53-24-362_POS1_I1_969_1843.Png": 1,
    "2019-01-10-18-53-24-362_POS1_I1_969_1971.Png": 1,
    "2019-01-10-18-53-24-362_POS1_I1_969_2099.Png": 1,
    "2019-01-13-16-38-50-530_POS2_I2_1052_2112.Png": 0,
    "2019-01-13-16-38-50-530_POS2_I2_1052_2240.Png": 0,
    "2019-01-13-16-38-50-530_POS2_I2_1052_2368.Png": 0,
    "2019-01-13-16-38-50-530_POS2_I2_1052_2496.Png": 0,
    "2019-01-13-16-38-50-530_POS2_I2_1052_2624.Png": 0,
    "2019-01-13-16-38-50-530_POS2_I2_1180_1984.Png": 0,
    "2019-01-13-16-38-50-530_POS2_I2_1180_2112.Png": 0,
    "2019-01-13-16-38-50-530_POS2_I2_1180_2240.Png": 0,
    "2019-01-13-16-38-50-530_POS2_I2_1180_2368.Png": 0,
    "2019-01-13-16-38-50-530_POS2_I2_1180_2496.Png": 0,
    "2019-01-13-16-38-50-530_POS2_I2_1180_2624.Png": 0,
    "2019-01-13-16-38-50-530_POS2_I2_1308_1984.Png": 0,
    "2019-01-13-16-38-50-530_POS2_I2_1308_2112.Png": 0,
    "2019-01-13-16-38-50-530_POS2_I2_1308_2240.Png": 0,
    "2019-01-13-16-38-50-530_POS2_I2_1308_2368.Png": 0,
    "2019-01-13-16-38-50-530_POS2_I2_1308_2496.Png": 0,
    "2019-01-13-16-38-50-530_POS2_I2_1308_2624.Png": 0,
    "2019-01-13-16-38-50-530_POS2_I2_1436_1856.Png": 0,
    "2019-01-13-16-38-50-530_POS2_I2_1436_1984.Png": 0,
    "2019-01-13-16-38-50-530_POS2_I2_1436_2112.Png": 0,
    "2019-01-13-16-38-50-530_POS2_I2_1436_2240.Png": 0,
    "2019-01-13-16-38-50-530_POS2_I2_1436_2368.Png": 0,
    "2019-01-13-16-38-50-530_POS2_I2_1436_2496.Png": 0,
    "2019-01-13-16-38-50-530_POS2_I2_1436_2624.Png": 0,
    "2019-01-13-16-38-50-530_POS2_I2_1564_1856.Png": 0,
    "2019-01-13-16-38-50-530_POS2_I2_1564_1984.Png": 0,
    "2019-01-13-16-38-50-530_POS2_I2_1564_2112.Png": 0,
    "2019-01-13-16-38-50-530_POS2_I2_1564_2240.Png": 0,
    "2019-01-13-16-38-50-530_POS2_I2_1564_2368.Png": 0,
    "2019-01-13-16-38-50-530_POS2_I2_1564_2496.Png": 0,
    "2019-01-13-16-38-50-530_POS2_I2_1564_2624.Png": 0,
    "2019-01-13-16-38-50-530_POS2_I2_1692_1856.Png": 0,
    "2019-01-13-16-38-50-530_POS2_I2_1692_1984.Png": 0,
    "2019-01-13-16-38-50-530_POS2_I2_1692_2112.Png": 0,
    "2019-01-13-16-38-50-530_POS2_I2_1692_2240.Png": 0,
    "2019-01-13-16-38-50-530_POS2_I2_1692_2368.Png": 0,
    "2019-01-13-16-38-50-530_POS2_I2_1692_2496.Png": 0,
    "2019-01-13-16-38-50-530_POS2_I2_1692_2624.Png": 0,
    "2019-01-13-16-38-50-530_POS2_I2_1820_1984.Png": 0,
    "2019-01-13-16-38-50-530_POS2_I2_1820_2112.Png": 0,
    "2019-01-13-16-38-50-530_POS2_I2_1820_2240.Png": 0,
    "2019-01-13-16-38-50-530_POS2_I2_1820_2368.Png": 0,
    "2019-01-13-16-38-50-530_POS2_I2_1820_2496.Png": 0,
    "2019-01-13-16-38-50-530_POS2_I2_1820_2624.Png": 0,
    "2019-01-13-16-38-50-530_POS2_I2_1948_2112.Png": 0,
    "2019-01-13-16-38-50-530_POS2_I2_1948_2240.Png": 0,
    "2019-01-13-16-38-50-530_POS2_I2_1948_2368.Png": 0,
    "2019-01-13-16-38-50-530_POS2_I2_1948_2496.Png": 0,
    "2019-01-13-16-38-50-530_POS2_I2_1948_2624.Png": 0,
    "2019-01-13-16-38-50-530_POS2_I2_2076_2368.Png": 0,
    "2019-01-13-16-38-50-530_POS2_I2_2076_2496.Png": 0,
    "2019-01-13-16-38-50-530_POS2_I2_2076_2624.Png": 0,
    "2019-01-13-16-38-50-530_POS2_I2_412_2112.Png": 0,
    "2019-01-13-16-38-50-530_POS2_I2_412_2240.Png": 0,
    "2019-01-13-16-38-50-530_POS2_I2_412_2496.Png": 0,
    "2019-01-13-16-38-50-530_POS2_I2_412_2624.Png": 0,
    "2019-01-13-16-38-50-530_POS2_I2_540_1984.Png": 0,
    "2019-01-13-16-38-50-530_POS2_I2_540_2112.Png": 0,
    "2019-01-13-16-38-50-530_POS2_I2_540_2240.Png": 0,
    "2019-01-13-16-38-50-530_POS2_I2_540_2368.Png": 0,
    "2019-01-13-16-38-50-530_POS2_I2_540_2496.Png": 0,
    "2019-01-13-16-38-50-530_POS2_I2_540_2624.Png": 0,
    "2019-01-13-16-38-50-530_POS2_I2_668_2112.Png": 0,
    "2019-01-13-16-38-50-530_POS2_I2_668_2240.Png": 0,
    "2019-01-13-16-38-50-530_POS2_I2_668_2368.Png": 0,
    "2019-01-13-16-38-50-530_POS2_I2_668_2496.Png": 0,
    "2019-01-13-16-38-50-530_POS2_I2_668_2624.Png": 0,
    "2019-01-13-16-38-50-530_POS2_I2_796_2112.Png": 0,
    "2019-01-13-16-38-50-530_POS2_I2_796_2240.Png": 0,
    "2019-01-13-16-38-50-530_POS2_I2_796_2368.Png": 0,
    "2019-01-13-16-38-50-530_POS2_I2_796_2496.Png": 0,
    "2019-01-13-16-38-50-530_POS2_I2_796_2624.Png": 0,
    "2019-01-13-16-38-50-530_POS2_I2_924_2112.Png": 0,
    "2019-01-13-16-38-50-530_POS2_I2_924_2240.Png": 0,
    "2019-01-13-16-38-50-530_POS2_I2_924_2368.Png": 0,
    "2019-01-13-16-38-50-530_POS2_I2_924_2496.Png": 0,
    "2019-01-13-16-38-50-530_POS2_I2_924_2624.Png": 0,
    "2019-01-14-15-55-36-342_POS1_I2_1119_1313.Png": 0,
    "2019-01-14-15-55-36-342_POS1_I2_1119_1441.Png": 0,
    "2019-01-14-15-55-36-342_POS1_I2_1119_1569.Png": 0,
    "2019-01-14-15-55-36-342_POS1_I2_1119_1697.Png": 0,
    "2019-01-14-15-55-36-342_POS1_I2_1119_1825.Png": 0,
    "2019-01-14-15-55-36-342_POS1_I2_1119_2209.Png": 0,
    "2019-01-14-15-55-36-342_POS1_I2_1119_2337.Png": 0,
    "2019-01-14-15-55-36-342_POS1_I2_1247_1313.Png": 0,
    "2019-01-14-15-55-36-342_POS1_I2_1247_1441.Png": 0,
    "2019-01-14-15-55-36-342_POS1_I2_1247_1569.Png": 0,
    "2019-01-14-15-55-36-342_POS1_I2_1247_1697.Png": 0,
    "2019-01-14-15-55-36-342_POS1_I2_1247_1825.Png": 0,
    "2019-01-14-15-55-36-342_POS1_I2_1247_1953.Png": 0,
    "2019-01-14-15-55-36-342_POS1_I2_1247_2209.Png": 0,
    "2019-01-14-15-55-36-342_POS1_I2_1375_1313.Png": 0,
    "2019-01-14-15-55-36-342_POS1_I2_1375_1441.Png": 0,
    "2019-01-14-15-55-36-342_POS1_I2_1375_1569.Png": 0,
    "2019-01-14-15-55-36-342_POS1_I2_1375_1697.Png": 0,
    "2019-01-14-15-55-36-342_POS1_I2_1375_1825.Png": 0,
    "2019-01-14-15-55-36-342_POS1_I2_1375_1953.Png": 0,
    "2019-01-14-15-55-36-342_POS1_I2_1503_1185.Png": 0,
    "2019-01-14-15-55-36-342_POS1_I2_1503_1313.Png": 0,
    "2019-01-14-15-55-36-342_POS1_I2_1503_1441.Png": 0,
    "2019-01-14-15-55-36-342_POS1_I2_1503_1569.Png": 0,
    "2019-01-14-15-55-36-342_POS1_I2_1503_1697.Png": 0,
    "2019-01-14-15-55-36-342_POS1_I2_1503_1825.Png": 0,
    "2019-01-14-15-55-36-342_POS1_I2_1503_1953.Png": 0,
    "2019-01-14-15-55-36-342_POS1_I2_1631_1185.Png": 0,
    "2019-01-14-15-55-36-342_POS1_I2_1631_1313.Png": 0,
    "2019-01-14-15-55-36-342_POS1_I2_1631_1441.Png": 0,
    "2019-01-14-15-55-36-342_POS1_I2_1631_1569.Png": 0,
    "2019-01-14-15-55-36-342_POS1_I2_1631_1697.Png": 0,
    "2019-01-14-15-55-36-342_POS1_I2_1631_1825.Png": 0,
    "2019-01-14-15-55-36-342_POS1_I2_1759_1441.Png": 0,
    "2019-01-14-15-55-36-342_POS1_I2_1759_1569.Png": 0,
    "2019-01-14-15-55-36-342_POS1_I2_1759_1697.Png": 0,
    "2019-01-14-15-55-36-342_POS1_I2_1759_1825.Png": 0,
    "2019-01-14-15-55-36-342_POS1_I2_1759_1953.Png": 0,
    "2019-01-14-15-55-36-342_POS1_I2_1887_1569.Png": 0,
    "2019-01-14-15-55-36-342_POS1_I2_1887_1825.Png": 0,
    "2019-01-14-15-55-36-342_POS1_I2_351_1441.Png": 0,
    "2019-01-14-15-55-36-342_POS1_I2_351_1697.Png": 0,
    "2019-01-14-15-55-36-342_POS1_I2_351_1825.Png": 0,
    "2019-01-14-15-55-36-342_POS1_I2_351_1953.Png": 0,
    "2019-01-14-15-55-36-342_POS1_I2_479_1313.Png": 0,
    "2019-01-14-15-55-36-342_POS1_I2_479_1441.Png": 0,
    "2019-01-14-15-55-36-342_POS1_I2_479_1569.Png": 0,
    "2019-01-14-15-55-36-342_POS1_I2_479_1697.Png": 0,
    "2019-01-14-15-55-36-342_POS1_I2_479_1825.Png": 0,
    "2019-01-14-15-55-36-342_POS1_I2_607_1313.Png": 0,
    "2019-01-14-15-55-36-342_POS1_I2_607_1441.Png": 0,
    "2019-01-14-15-55-36-342_POS1_I2_607_1569.Png": 0,
    "2019-01-14-15-55-36-342_POS1_I2_607_1697.Png": 0,
    "2019-01-14-15-55-36-342_POS1_I2_607_1825.Png": 0,
    "2019-01-14-15-55-36-342_POS1_I2_607_1953.Png": 0,
    "2019-01-14-15-55-36-342_POS1_I2_607_2081.Png": 0,
    "2019-01-14-15-55-36-342_POS1_I2_735_1313.Png": 0,
    "2019-01-14-15-55-36-342_POS1_I2_735_1441.Png": 0,
    "2019-01-14-15-55-36-342_POS1_I2_735_1569.Png": 0,
    "2019-01-14-15-55-36-342_POS1_I2_735_1697.Png": 0,
    "2019-01-14-15-55-36-342_POS1_I2_735_1953.Png": 0,
    "2019-01-14-15-55-36-342_POS1_I2_735_2081.Png": 0,
    "2019-01-14-15-55-36-342_POS1_I2_735_2209.Png": 0,
    "2019-01-14-15-55-36-342_POS1_I2_735_2337.Png": 0,
    "2019-01-14-15-55-36-342_POS1_I2_863_1313.Png": 0,
    "2019-01-14-15-55-36-342_POS1_I2_863_1441.Png": 0,
    "2019-01-14-15-55-36-342_POS1_I2_863_1569.Png": 0,
    "2019-01-14-15-55-36-342_POS1_I2_863_1697.Png": 0,
    "2019-01-14-15-55-36-342_POS1_I2_863_1825.Png": 0,
    "2019-01-14-15-55-36-342_POS1_I2_863_1953.Png": 0,
    "2019-01-14-15-55-36-342_POS1_I2_863_2081.Png": 0,
    "2019-01-14-15-55-36-342_POS1_I2_863_2209.Png": 0,
    "2019-01-14-15-55-36-342_POS1_I2_863_2337.Png": 0,
    "2019-01-14-15-55-36-342_POS1_I2_991_1313.Png": 0,
    "2019-01-14-15-55-36-342_POS1_I2_991_1441.Png": 0,
    "2019-01-14-15-55-36-342_POS1_I2_991_1569.Png": 0,
    "2019-01-14-15-55-36-342_POS1_I2_991_1697.Png": 0,
    "2019-01-14-15-55-36-342_POS1_I2_991_1825.Png": 0,
    "2019-01-14-15-55-36-342_POS1_I2_991_1953.Png": 0,
    "2019-01-14-15-55-36-342_POS1_I2_991_2209.Png": 0,
    "2019-01-14-15-55-36-342_POS1_I2_991_2337.Png": 0,
    "2019-01-19-09-18-59-326_POS2_I2_1052_1984.Png": 1,
    "2019-01-19-09-18-59-326_POS2_I2_1052_2112.Png": 1,
    "2019-01-19-09-18-59-326_POS2_I2_1052_2240.Png": 1,
    "2019-01-19-09-18-59-326_POS2_I2_1052_2368.Png": 1,
    "2019-01-19-09-18-59-326_POS2_I2_1052_2496.Png": 1,
    "2019-01-19-09-18-59-326_POS2_I2_1052_2624.Png": 1,
    "2019-01-19-09-18-59-326_POS2_I2_1180_1984.Png": 1,
    "2019-01-19-09-18-59-326_POS2_I2_1180_2112.Png": 1,
    "2019-01-19-09-18-59-326_POS2_I2_1180_2240.Png": 1,
    "2019-01-19-09-18-59-326_POS2_I2_1180_2368.Png": 1,
    "2019-01-19-09-18-59-326_POS2_I2_1180_2496.Png": 1,
    "2019-01-19-09-18-59-326_POS2_I2_1180_2624.Png": 1,
    "2019-01-19-09-18-59-326_POS2_I2_1308_1856.Png": 1,
    "2019-01-19-09-18-59-326_POS2_I2_1308_1984.Png": 1,
    "2019-01-19-09-18-59-326_POS2_I2_1308_2112.Png": 1,
    "2019-01-19-09-18-59-326_POS2_I2_1308_2240.Png": 1,
    "2019-01-19-09-18-59-326_POS2_I2_1308_2368.Png": 1,
    "2019-01-19-09-18-59-326_POS2_I2_1308_2496.Png": 1,
    "2019-01-19-09-18-59-326_POS2_I2_1308_2624.Png": 1,
    "2019-01-19-09-18-59-326_POS2_I2_1436_1856.Png": 1,
    "2019-01-19-09-18-59-326_POS2_I2_1436_1984.Png": 1,
    "2019-01-19-09-18-59-326_POS2_I2_1436_2112.Png": 1,
    "2019-01-19-09-18-59-326_POS2_I2_1436_2240.Png": 1,
    "2019-01-19-09-18-59-326_POS2_I2_1436_2368.Png": 1,
    "2019-01-19-09-18-59-326_POS2_I2_1436_2496.Png": 1,
    "2019-01-19-09-18-59-326_POS2_I2_1436_2624.Png": 1,
    "2019-01-19-09-18-59-326_POS2_I2_1564_1856.Png": 1,
    "2019-01-19-09-18-59-326_POS2_I2_1564_1984.Png": 1,
    "2019-01-19-09-18-59-326_POS2_I2_1564_2112.Png": 1,
    "2019-01-19-09-18-59-326_POS2_I2_1564_2240.Png": 1,
    "2019-01-19-09-18-59-326_POS2_I2_1564_2368.Png": 1,
    "2019-01-19-09-18-59-326_POS2_I2_1564_2496.Png": 1,
    "2019-01-19-09-18-59-326_POS2_I2_1564_2624.Png": 1,
    "2019-01-19-09-18-59-326_POS2_I2_1692_1856.Png": 1,
    "2019-01-19-09-18-59-326_POS2_I2_1692_1984.Png": 1,
    "2019-01-19-09-18-59-326_POS2_I2_1692_2112.Png": 1,
    "2019-01-19-09-18-59-326_POS2_I2_1692_2240.Png": 1,
    "2019-01-19-09-18-59-326_POS2_I2_1692_2368.Png": 1,
    "2019-01-19-09-18-59-326_POS2_I2_1692_2496.Png": 1,
    "2019-01-19-09-18-59-326_POS2_I2_1692_2624.Png": 1,
    "2019-01-19-09-18-59-326_POS2_I2_1820_1856.Png": 1,
    "2019-01-19-09-18-59-326_POS2_I2_1820_1984.Png": 1,
    "2019-01-19-09-18-59-326_POS2_I2_1820_2112.Png": 1,
    "2019-01-19-09-18-59-326_POS2_I2_1820_2240.Png": 1,
    "2019-01-19-09-18-59-326_POS2_I2_1820_2368.Png": 1,
    "2019-01-19-09-18-59-326_POS2_I2_1820_2496.Png": 1,
    "2019-01-19-09-18-59-326_POS2_I2_1820_2624.Png": 1,
    "2019-01-19-09-18-59-326_POS2_I2_1948_2112.Png": 1,
    "2019-01-19-09-18-59-326_POS2_I2_1948_2240.Png": 1,
    "2019-01-19-09-18-59-326_POS2_I2_1948_2368.Png": 1,
    "2019-01-19-09-18-59-326_POS2_I2_1948_2496.Png": 1,
    "2019-01-19-09-18-59-326_POS2_I2_1948_2624.Png": 1,
    "2019-01-19-09-18-59-326_POS2_I2_2076_2240.Png": 0,
    "2019-01-19-09-18-59-326_POS2_I2_2076_2496.Png": 1,
    "2019-01-19-09-18-59-326_POS2_I2_2076_2624.Png": 1,
    "2019-01-19-09-18-59-326_POS2_I2_284_2496.Png": 1,
    "2019-01-19-09-18-59-326_POS2_I2_284_2624.Png": 1,
    "2019-01-19-09-18-59-326_POS2_I2_412_1984.Png": 1,
    "2019-01-19-09-18-59-326_POS2_I2_412_2112.Png": 1,
    "2019-01-19-09-18-59-326_POS2_I2_412_2240.Png": 1,
    "2019-01-19-09-18-59-326_POS2_I2_412_2368.Png": 1,
    "2019-01-19-09-18-59-326_POS2_I2_412_2496.Png": 1,
    "2019-01-19-09-18-59-326_POS2_I2_412_2624.Png": 1,
    "2019-01-19-09-18-59-326_POS2_I2_540_1984.Png": 1,
    "2019-01-19-09-18-59-326_POS2_I2_540_2112.Png": 1,
    "2019-01-19-09-18-59-326_POS2_I2_540_2240.Png": 1,
    "2019-01-19-09-18-59-326_POS2_I2_540_2368.Png": 1,
    "2019-01-19-09-18-59-326_POS2_I2_540_2496.Png": 1,
    "2019-01-19-09-18-59-326_POS2_I2_540_2624.Png": 1,
    "2019-01-19-09-18-59-326_POS2_I2_668_1984.Png": 1,
    "2019-01-19-09-18-59-326_POS2_I2_668_2112.Png": 1,
    "2019-01-19-09-18-59-326_POS2_I2_668_2240.Png": 1,
    "2019-01-19-09-18-59-326_POS2_I2_668_2368.Png": 1,
    "2019-01-19-09-18-59-326_POS2_I2_668_2496.Png": 1,
    "2019-01-19-09-18-59-326_POS2_I2_668_2624.Png": 1,
    "2019-01-19-09-18-59-326_POS2_I2_796_1984.Png": 1,
    "2019-01-19-09-18-59-326_POS2_I2_796_2112.Png": 1,
    "2019-01-19-09-18-59-326_POS2_I2_796_2240.Png": 1,
    "2019-01-19-09-18-59-326_POS2_I2_796_2368.Png": 1,
    "2019-01-19-09-18-59-326_POS2_I2_796_2496.Png": 1,
    "2019-01-19-09-18-59-326_POS2_I2_796_2624.Png": 1,
    "2019-01-19-09-18-59-326_POS2_I2_924_1984.Png": 1,
    "2019-01-19-09-18-59-326_POS2_I2_924_2112.Png": 1,
    "2019-01-19-09-18-59-326_POS2_I2_924_2240.Png": 1,
    "2019-01-19-09-18-59-326_POS2_I2_924_2368.Png": 1,
    "2019-01-19-09-18-59-326_POS2_I2_924_2496.Png": 1,
    "2019-01-19-09-18-59-326_POS2_I2_924_2624.Png": 1,
    "2019-01-20-21-52-40-108_POS0_I2_1113_1031.Png": 1,
    "2019-01-20-21-52-40-108_POS0_I2_1113_1159.Png": 1,
    "2019-01-20-21-52-40-108_POS0_I2_1113_1287.Png": 0,
    "2019-01-20-21-52-40-108_POS0_I2_1113_1415.Png": 1,
    "2019-01-20-21-52-40-108_POS0_I2_1113_519.Png": 1,
    "2019-01-20-21-52-40-108_POS0_I2_1113_647.Png": 1,
    "2019-01-20-21-52-40-108_POS0_I2_1113_775.Png": 1,
    "2019-01-20-21-52-40-108_POS0_I2_1113_903.Png": 1,
    "2019-01-20-21-52-40-108_POS0_I2_1241_1031.Png": 1,
    "2019-01-20-21-52-40-108_POS0_I2_1241_1159.Png": 1,
    "2019-01-20-21-52-40-108_POS0_I2_1241_1287.Png": 1,
    "2019-01-20-21-52-40-108_POS0_I2_1241_391.Png": 0,
    "2019-01-20-21-52-40-108_POS0_I2_1241_519.Png": 1,
    "2019-01-20-21-52-40-108_POS0_I2_1241_647.Png": 0,
    "2019-01-20-21-52-40-108_POS0_I2_1241_775.Png": 0,
    "2019-01-20-21-52-40-108_POS0_I2_1241_903.Png": 0,
    "2019-01-20-21-52-40-108_POS0_I2_1369_1031.Png": 1,
    "2019-01-20-21-52-40-108_POS0_I2_1369_1159.Png": 1,
    "2019-01-20-21-52-40-108_POS0_I2_1369_1287.Png": 0,
    "2019-01-20-21-52-40-108_POS0_I2_1369_391.Png": 1,
    "2019-01-20-21-52-40-108_POS0_I2_1369_519.Png": 0,
    "2019-01-20-21-52-40-108_POS0_I2_1369_647.Png": 0,
    "2019-01-20-21-52-40-108_POS0_I2_1369_775.Png": 0,
    "2019-01-20-21-52-40-108_POS0_I2_1369_903.Png": 1,
    "2019-01-20-21-52-40-108_POS0_I2_1497_1031.Png": 1,
    "2019-01-20-21-52-40-108_POS0_I2_1497_1159.Png": 0,
    "2019-01-20-21-52-40-108_POS0_I2_1497_1287.Png": 0,
    "2019-01-20-21-52-40-108_POS0_I2_1497_391.Png": 0,
    "2019-01-20-21-52-40-108_POS0_I2_1497_519.Png": 0,
    "2019-01-20-21-52-40-108_POS0_I2_1497_647.Png": 0,
    "2019-01-20-21-52-40-108_POS0_I2_1497_775.Png": 1,
    "2019-01-20-21-52-40-108_POS0_I2_1497_903.Png": 1,
    "2019-01-20-21-52-40-108_POS0_I2_1625_1031.Png": 1,
    "2019-01-20-21-52-40-108_POS0_I2_1625_1159.Png": 1,
    "2019-01-20-21-52-40-108_POS0_I2_1625_391.Png": 0,
    "2019-01-20-21-52-40-108_POS0_I2_1625_519.Png": 0,
    "2019-01-20-21-52-40-108_POS0_I2_1625_647.Png": 1,
    "2019-01-20-21-52-40-108_POS0_I2_1625_775.Png": 0,
    "2019-01-20-21-52-40-108_POS0_I2_1625_903.Png": 1,
    "2019-01-20-21-52-40-108_POS0_I2_1753_1031.Png": 0,
    "2019-01-20-21-52-40-108_POS0_I2_1753_1159.Png": 1,
    "2019-01-20-21-52-40-108_POS0_I2_1753_391.Png": 0,
    "2019-01-20-21-52-40-108_POS0_I2_1753_519.Png": 1,
    "2019-01-20-21-52-40-108_POS0_I2_1753_647.Png": 0,
    "2019-01-20-21-52-40-108_POS0_I2_1753_775.Png": 0,
    "2019-01-20-21-52-40-108_POS0_I2_1753_903.Png": 0,
    "2019-01-20-21-52-40-108_POS0_I2_1881_1031.Png": 0,
    "2019-01-20-21-52-40-108_POS0_I2_1881_775.Png": 0,
    "2019-01-20-21-52-40-108_POS0_I2_345_1031.Png": 1,
    "2019-01-20-21-52-40-108_POS0_I2_345_519.Png": 1,
    "2019-01-20-21-52-40-108_POS0_I2_345_775.Png": 1,
    "2019-01-20-21-52-40-108_POS0_I2_345_903.Png": 1,
    "2019-01-20-21-52-40-108_POS0_I2_473_1031.Png": 1,
    "2019-01-20-21-52-40-108_POS0_I2_473_391.Png": 1,
    "2019-01-20-21-52-40-108_POS0_I2_473_519.Png": 1,
    "2019-01-20-21-52-40-108_POS0_I2_473_647.Png": 1,
    "2019-01-20-21-52-40-108_POS0_I2_473_775.Png": 1,
    "2019-01-20-21-52-40-108_POS0_I2_473_903.Png": 1,
    "2019-01-20-21-52-40-108_POS0_I2_601_1031.Png": 1,
    "2019-01-20-21-52-40-108_POS0_I2_601_1159.Png": 1,
    "2019-01-20-21-52-40-108_POS0_I2_601_1287.Png": 1,
    "2019-01-20-21-52-40-108_POS0_I2_601_391.Png": 1,
    "2019-01-20-21-52-40-108_POS0_I2_601_519.Png": 1,
    "2019-01-20-21-52-40-108_POS0_I2_601_647.Png": 1,
    "2019-01-20-21-52-40-108_POS0_I2_601_775.Png": 1,
    "2019-01-20-21-52-40-108_POS0_I2_601_903.Png": 1,
    "2019-01-20-21-52-40-108_POS0_I2_729_1031.Png": 1,
    "2019-01-20-21-52-40-108_POS0_I2_729_1159.Png": 1,
    "2019-01-20-21-52-40-108_POS0_I2_729_1287.Png": 1,
    "2019-01-20-21-52-40-108_POS0_I2_729_1415.Png": 1,
    "2019-01-20-21-52-40-108_POS0_I2_729_519.Png": 1,
    "2019-01-20-21-52-40-108_POS0_I2_729_647.Png": 1,
    "2019-01-20-21-52-40-108_POS0_I2_729_775.Png": 1,
    "2019-01-20-21-52-40-108_POS0_I2_729_903.Png": 1,
    "2019-01-20-21-52-40-108_POS0_I2_857_1031.Png": 1,
    "2019-01-20-21-52-40-108_POS0_I2_857_1159.Png": 1,
    "2019-01-20-21-52-40-108_POS0_I2_857_1287.Png": 1,
    "2019-01-20-21-52-40-108_POS0_I2_857_1415.Png": 1,
    "2019-01-20-21-52-40-108_POS0_I2_857_519.Png": 1,
    "2019-01-20-21-52-40-108_POS0_I2_857_647.Png": 1,
    "2019-01-20-21-52-40-108_POS0_I2_857_775.Png": 1,
    "2019-01-20-21-52-40-108_POS0_I2_857_903.Png": 1,
    "2019-01-20-21-52-40-108_POS0_I2_985_1031.Png": 1,
    "2019-01-20-21-52-40-108_POS0_I2_985_1159.Png": 1,
    "2019-01-20-21-52-40-108_POS0_I2_985_1287.Png": 1,
    "2019-01-20-21-52-40-108_POS0_I2_985_1415.Png": 1,
    "2019-01-20-21-52-40-108_POS0_I2_985_519.Png": 1,
    "2019-01-20-21-52-40-108_POS0_I2_985_647.Png": 1,
    "2019-01-20-21-52-40-108_POS0_I2_985_775.Png": 1,
    "2019-01-20-21-52-40-108_POS0_I2_985_903.Png": 1,
    "2019-01-25-16-15-39-207_POS2_I2_1052_2112.Png": 0,
    "2019-01-25-16-15-39-207_POS2_I2_1052_2240.Png": 0,
    "2019-01-25-16-15-39-207_POS2_I2_1052_2368.Png": 0,
    "2019-01-25-16-15-39-207_POS2_I2_1052_2496.Png": 0,
    "2019-01-25-16-15-39-207_POS2_I2_1052_2624.Png": 0,
    "2019-01-25-16-15-39-207_POS2_I2_1180_1984.Png": 0,
    "2019-01-25-16-15-39-207_POS2_I2_1180_2112.Png": 0,
    "2019-01-25-16-15-39-207_POS2_I2_1180_2240.Png": 0,
    "2019-01-25-16-15-39-207_POS2_I2_1180_2368.Png": 0,
    "2019-01-25-16-15-39-207_POS2_I2_1180_2496.Png": 0,
    "2019-01-25-16-15-39-207_POS2_I2_1180_2624.Png": 0,
    "2019-01-25-16-15-39-207_POS2_I2_1308_1984.Png": 0,
    "2019-01-25-16-15-39-207_POS2_I2_1308_2112.Png": 0,
    "2019-01-25-16-15-39-207_POS2_I2_1308_2240.Png": 0,
    "2019-01-25-16-15-39-207_POS2_I2_1308_2368.Png": 0,
    "2019-01-25-16-15-39-207_POS2_I2_1308_2496.Png": 0,
    "2019-01-25-16-15-39-207_POS2_I2_1308_2624.Png": 0,
    "2019-01-25-16-15-39-207_POS2_I2_1436_1984.Png": 0,
    "2019-01-25-16-15-39-207_POS2_I2_1436_2112.Png": 0,
    "2019-01-25-16-15-39-207_POS2_I2_1436_2240.Png": 0,
    "2019-01-25-16-15-39-207_POS2_I2_1436_2368.Png": 0,
    "2019-01-25-16-15-39-207_POS2_I2_1436_2496.Png": 0,
    "2019-01-25-16-15-39-207_POS2_I2_1436_2624.Png": 0,
    "2019-01-25-16-15-39-207_POS2_I2_1564_1856.Png": 0,
    "2019-01-25-16-15-39-207_POS2_I2_1564_1984.Png": 0,
    "2019-01-25-16-15-39-207_POS2_I2_1564_2112.Png": 0,
    "2019-01-25-16-15-39-207_POS2_I2_1564_2240.Png": 0,
    "2019-01-25-16-15-39-207_POS2_I2_1564_2368.Png": 0,
    "2019-01-25-16-15-39-207_POS2_I2_1564_2496.Png": 0,
    "2019-01-25-16-15-39-207_POS2_I2_1564_2624.Png": 0,
    "2019-01-25-16-15-39-207_POS2_I2_1692_1856.Png": 0,
    "2019-01-25-16-15-39-207_POS2_I2_1692_1984.Png": 0,
    "2019-01-25-16-15-39-207_POS2_I2_1692_2112.Png": 0,
    "2019-01-25-16-15-39-207_POS2_I2_1692_2240.Png": 0,
    "2019-01-25-16-15-39-207_POS2_I2_1692_2368.Png": 0,
    "2019-01-25-16-15-39-207_POS2_I2_1692_2496.Png": 0,
    "2019-01-25-16-15-39-207_POS2_I2_1692_2624.Png": 0,
    "2019-01-25-16-15-39-207_POS2_I2_1820_2112.Png": 0,
    "2019-01-25-16-15-39-207_POS2_I2_1820_2240.Png": 0,
    "2019-01-25-16-15-39-207_POS2_I2_1820_2368.Png": 0,
    "2019-01-25-16-15-39-207_POS2_I2_1820_2496.Png": 0,
    "2019-01-25-16-15-39-207_POS2_I2_1820_2624.Png": 0,
    "2019-01-25-16-15-39-207_POS2_I2_1948_2112.Png": 0,
    "2019-01-25-16-15-39-207_POS2_I2_1948_2240.Png": 0,
    "2019-01-25-16-15-39-207_POS2_I2_1948_2368.Png": 0,
    "2019-01-25-16-15-39-207_POS2_I2_1948_2496.Png": 0,
    "2019-01-25-16-15-39-207_POS2_I2_1948_2624.Png": 0,
    "2019-01-25-16-15-39-207_POS2_I2_2076_2368.Png": 0,
    "2019-01-25-16-15-39-207_POS2_I2_2076_2496.Png": 0,
    "2019-01-25-16-15-39-207_POS2_I2_2076_2624.Png": 0,
    "2019-01-25-16-15-39-207_POS2_I2_284_2624.Png": 0,
    "2019-01-25-16-15-39-207_POS2_I2_412_2112.Png": 0,
    "2019-01-25-16-15-39-207_POS2_I2_412_2240.Png": 0,
    "2019-01-25-16-15-39-207_POS2_I2_412_2368.Png": 0,
    "2019-01-25-16-15-39-207_POS2_I2_412_2496.Png": 0,
    "2019-01-25-16-15-39-207_POS2_I2_412_2624.Png": 0,
    "2019-01-25-16-15-39-207_POS2_I2_540_2112.Png": 0,
    "2019-01-25-16-15-39-207_POS2_I2_540_2240.Png": 0,
    "2019-01-25-16-15-39-207_POS2_I2_540_2368.Png": 0,
    "2019-01-25-16-15-39-207_POS2_I2_540_2496.Png": 0,
    "2019-01-25-16-15-39-207_POS2_I2_540_2624.Png": 0,
    "2019-01-25-16-15-39-207_POS2_I2_668_2112.Png": 0,
    "2019-01-25-16-15-39-207_POS2_I2_668_2240.Png": 0,
    "2019-01-25-16-15-39-207_POS2_I2_668_2368.Png": 0,
    "2019-01-25-16-15-39-207_POS2_I2_668_2496.Png": 0,
    "2019-01-25-16-15-39-207_POS2_I2_668_2624.Png": 0,
    "2019-01-25-16-15-39-207_POS2_I2_796_2112.Png": 0,
    "2019-01-25-16-15-39-207_POS2_I2_796_2240.Png": 0,
    "2019-01-25-16-15-39-207_POS2_I2_796_2368.Png": 0,
    "2019-01-25-16-15-39-207_POS2_I2_796_2496.Png": 0,
    "2019-01-25-16-15-39-207_POS2_I2_796_2624.Png": 0,
    "2019-01-25-16-15-39-207_POS2_I2_924_2112.Png": 0,
    "2019-01-25-16-15-39-207_POS2_I2_924_2240.Png": 0,
    "2019-01-25-16-15-39-207_POS2_I2_924_2368.Png": 0,
    "2019-01-25-16-15-39-207_POS2_I2_924_2496.Png": 0,
    "2019-01-25-16-15-39-207_POS2_I2_924_2624.Png": 0,
    "2019-01-27-04-55-36-775_POS2_I2_1052_2112.Png": 0,
    "2019-01-27-04-55-36-775_POS2_I2_1052_2240.Png": 0,
    "2019-01-27-04-55-36-775_POS2_I2_1052_2368.Png": 0,
    "2019-01-27-04-55-36-775_POS2_I2_1052_2496.Png": 0,
    "2019-01-27-04-55-36-775_POS2_I2_1052_2624.Png": 0,
    "2019-01-27-04-55-36-775_POS2_I2_1180_1984.Png": 0,
    "2019-01-27-04-55-36-775_POS2_I2_1180_2112.Png": 0,
    "2019-01-27-04-55-36-775_POS2_I2_1180_2240.Png": 0,
    "2019-01-27-04-55-36-775_POS2_I2_1180_2368.Png": 0,
    "2019-01-27-04-55-36-775_POS2_I2_1180_2496.Png": 0,
    "2019-01-27-04-55-36-775_POS2_I2_1180_2624.Png": 0,
    "2019-01-27-04-55-36-775_POS2_I2_1308_1984.Png": 0,
    "2019-01-27-04-55-36-775_POS2_I2_1308_2112.Png": 0,
    "2019-01-27-04-55-36-775_POS2_I2_1308_2240.Png": 0,
    "2019-01-27-04-55-36-775_POS2_I2_1308_2368.Png": 0,
    "2019-01-27-04-55-36-775_POS2_I2_1308_2496.Png": 0,
    "2019-01-27-04-55-36-775_POS2_I2_1308_2624.Png": 0,
    "2019-01-27-04-55-36-775_POS2_I2_1436_1984.Png": 0,
    "2019-01-27-04-55-36-775_POS2_I2_1436_2112.Png": 0,
    "2019-01-27-04-55-36-775_POS2_I2_1436_2240.Png": 0,
    "2019-01-27-04-55-36-775_POS2_I2_1436_2368.Png": 0,
    "2019-01-27-04-55-36-775_POS2_I2_1436_2496.Png": 0,
    "2019-01-27-04-55-36-775_POS2_I2_1436_2624.Png": 0,
    "2019-01-27-04-55-36-775_POS2_I2_1564_1856.Png": 0,
    "2019-01-27-04-55-36-775_POS2_I2_1564_1984.Png": 0,
    "2019-01-27-04-55-36-775_POS2_I2_1564_2112.Png": 0,
    "2019-01-27-04-55-36-775_POS2_I2_1564_2240.Png": 0,
    "2019-01-27-04-55-36-775_POS2_I2_1564_2368.Png": 0,
    "2019-01-27-04-55-36-775_POS2_I2_1564_2496.Png": 0,
    "2019-01-27-04-55-36-775_POS2_I2_1564_2624.Png": 0,
    "2019-01-27-04-55-36-775_POS2_I2_1692_1856.Png": 0,
    "2019-01-27-04-55-36-775_POS2_I2_1692_1984.Png": 0,
    "2019-01-27-04-55-36-775_POS2_I2_1692_2112.Png": 0,
    "2019-01-27-04-55-36-775_POS2_I2_1692_2240.Png": 0,
    "2019-01-27-04-55-36-775_POS2_I2_1692_2368.Png": 0,
    "2019-01-27-04-55-36-775_POS2_I2_1692_2496.Png": 0,
    "2019-01-27-04-55-36-775_POS2_I2_1692_2624.Png": 0,
    "2019-01-27-04-55-36-775_POS2_I2_1820_2112.Png": 0,
    "2019-01-27-04-55-36-775_POS2_I2_1820_2240.Png": 0,
    "2019-01-27-04-55-36-775_POS2_I2_1820_2368.Png": 0,
    "2019-01-27-04-55-36-775_POS2_I2_1820_2496.Png": 0,
    "2019-01-27-04-55-36-775_POS2_I2_1820_2624.Png": 0,
    "2019-01-27-04-55-36-775_POS2_I2_1948_2112.Png": 0,
    "2019-01-27-04-55-36-775_POS2_I2_1948_2240.Png": 0,
    "2019-01-27-04-55-36-775_POS2_I2_1948_2368.Png": 0,
    "2019-01-27-04-55-36-775_POS2_I2_1948_2496.Png": 0,
    "2019-01-27-04-55-36-775_POS2_I2_1948_2624.Png": 0,
    "2019-01-27-04-55-36-775_POS2_I2_2076_2368.Png": 0,
    "2019-01-27-04-55-36-775_POS2_I2_2076_2496.Png": 0,
    "2019-01-27-04-55-36-775_POS2_I2_2076_2624.Png": 0,
    "2019-01-27-04-55-36-775_POS2_I2_284_2624.Png": 0,
    "2019-01-27-04-55-36-775_POS2_I2_412_2112.Png": 1,
    "2019-01-27-04-55-36-775_POS2_I2_412_2240.Png": 1,
    "2019-01-27-04-55-36-775_POS2_I2_412_2368.Png": 0,
    "2019-01-27-04-55-36-775_POS2_I2_412_2496.Png": 0,
    "2019-01-27-04-55-36-775_POS2_I2_412_2624.Png": 0,
    "2019-01-27-04-55-36-775_POS2_I2_540_2112.Png": 1,
    "2019-01-27-04-55-36-775_POS2_I2_540_2240.Png": 0,
    "2019-01-27-04-55-36-775_POS2_I2_540_2368.Png": 0,
    "2019-01-27-04-55-36-775_POS2_I2_540_2496.Png": 0,
    "2019-01-27-04-55-36-775_POS2_I2_540_2624.Png": 0,
    "2019-01-27-04-55-36-775_POS2_I2_668_2112.Png": 1,
    "2019-01-27-04-55-36-775_POS2_I2_668_2240.Png": 0,
    "2019-01-27-04-55-36-775_POS2_I2_668_2368.Png": 0,
    "2019-01-27-04-55-36-775_POS2_I2_668_2496.Png": 0,
    "2019-01-27-04-55-36-775_POS2_I2_668_2624.Png": 0,
    "2019-01-27-04-55-36-775_POS2_I2_796_2112.Png": 1,
    "2019-01-27-04-55-36-775_POS2_I2_796_2240.Png": 1,
    "2019-01-27-04-55-36-775_POS2_I2_796_2368.Png": 0,
    "2019-01-27-04-55-36-775_POS2_I2_796_2496.Png": 0,
    "2019-01-27-04-55-36-775_POS2_I2_796_2624.Png": 0,
    "2019-01-27-04-55-36-775_POS2_I2_924_2112.Png": 1,
    "2019-01-27-04-55-36-775_POS2_I2_924_2240.Png": 0,
    "2019-01-27-04-55-36-775_POS2_I2_924_2368.Png": 0,
    "2019-01-27-04-55-36-775_POS2_I2_924_2496.Png": 0,
    "2019-01-27-04-55-36-775_POS2_I2_924_2624.Png": 0,
    "2019-01-28-14-09-23-042_POS0_I1_1075_1025.Png": 1,
    "2019-01-28-14-09-23-042_POS0_I1_1075_1153.Png": 1,
    "2019-01-28-14-09-23-042_POS0_I1_1075_1281.Png": 1,
    "2019-01-28-14-09-23-042_POS0_I1_1075_257.Png": 1,
    "2019-01-28-14-09-23-042_POS0_I1_1075_385.Png": 1,
    "2019-01-28-14-09-23-042_POS0_I1_1075_513.Png": 1,
    "2019-01-28-14-09-23-042_POS0_I1_1075_641.Png": 1,
    "2019-01-28-14-09-23-042_POS0_I1_1075_769.Png": 1,
    "2019-01-28-14-09-23-042_POS0_I1_1075_897.Png": 1,
    "2019-01-28-14-09-23-042_POS0_I1_1203_1025.Png": 1,
    "2019-01-28-14-09-23-042_POS0_I1_1203_1153.Png": 1,
    "2019-01-28-14-09-23-042_POS0_I1_1203_1281.Png": 1,
    "2019-01-28-14-09-23-042_POS0_I1_1203_129.Png": 1,
    "2019-01-28-14-09-23-042_POS0_I1_1203_257.Png": 1,
    "2019-01-28-14-09-23-042_POS0_I1_1203_385.Png": 1,
    "2019-01-28-14-09-23-042_POS0_I1_1203_513.Png": 1,
    "2019-01-28-14-09-23-042_POS0_I1_1203_641.Png": 1,
    "2019-01-28-14-09-23-042_POS0_I1_1203_769.Png": 1,
    "2019-01-28-14-09-23-042_POS0_I1_1203_897.Png": 1,
    "2019-01-28-14-09-23-042_POS0_I1_1331_1025.Png": 1,
    "2019-01-28-14-09-23-042_POS0_I1_1331_1153.Png": 1,
    "2019-01-28-14-09-23-042_POS0_I1_1331_257.Png": 1,
    "2019-01-28-14-09-23-042_POS0_I1_1331_385.Png": 1,
    "2019-01-28-14-09-23-042_POS0_I1_1331_513.Png": 1,
    "2019-01-28-14-09-23-042_POS0_I1_1331_641.Png": 1,
    "2019-01-28-14-09-23-042_POS0_I1_1331_769.Png": 1,
    "2019-01-28-14-09-23-042_POS0_I1_1331_897.Png": 1,
    "2019-01-28-14-09-23-042_POS0_I1_1459_1025.Png": 1,
    "2019-01-28-14-09-23-042_POS0_I1_1459_1153.Png": 1,
    "2019-01-28-14-09-23-042_POS0_I1_1459_257.Png": 1,
    "2019-01-28-14-09-23-042_POS0_I1_1459_385.Png": 1,
    "2019-01-28-14-09-23-042_POS0_I1_1459_513.Png": 1,
    "2019-01-28-14-09-23-042_POS0_I1_1459_641.Png": 1,
    "2019-01-28-14-09-23-042_POS0_I1_1459_769.Png": 1,
    "2019-01-28-14-09-23-042_POS0_I1_1459_897.Png": 1,
    "2019-01-28-14-09-23-042_POS0_I1_1587_1025.Png": 1,
    "2019-01-28-14-09-23-042_POS0_I1_1587_1153.Png": 1,
    "2019-01-28-14-09-23-042_POS0_I1_1587_129.Png": 1,
    "2019-01-28-14-09-23-042_POS0_I1_1587_257.Png": 1,
    "2019-01-28-14-09-23-042_POS0_I1_1587_385.Png": 1,
    "2019-01-28-14-09-23-042_POS0_I1_1587_513.Png": 1,
    "2019-01-28-14-09-23-042_POS0_I1_1587_769.Png": 1,
    "2019-01-28-14-09-23-042_POS0_I1_1587_897.Png": 1,
    "2019-01-28-14-09-23-042_POS0_I1_1715_1025.Png": 0,
    "2019-01-28-14-09-23-042_POS0_I1_1715_129.Png": 1,
    "2019-01-28-14-09-23-042_POS0_I1_1715_257.Png": 1,
    "2019-01-28-14-09-23-042_POS0_I1_1715_385.Png": 1,
    "2019-01-28-14-09-23-042_POS0_I1_1715_513.Png": 1,
    "2019-01-28-14-09-23-042_POS0_I1_1715_641.Png": 1,
    "2019-01-28-14-09-23-042_POS0_I1_1715_769.Png": 1,
    "2019-01-28-14-09-23-042_POS0_I1_1715_897.Png": 1,
    "2019-01-28-14-09-23-042_POS0_I1_179_641.Png": 1,
    "2019-01-28-14-09-23-042_POS0_I1_179_769.Png": 1,
    "2019-01-28-14-09-23-042_POS0_I1_179_897.Png": 1,
    "2019-01-28-14-09-23-042_POS0_I1_1843_129.Png": 1,
    "2019-01-28-14-09-23-042_POS0_I1_1843_513.Png": 0,
    "2019-01-28-14-09-23-042_POS0_I1_1843_641.Png": 1,
    "2019-01-28-14-09-23-042_POS0_I1_1843_897.Png": 0,
    "2019-01-28-14-09-23-042_POS0_I1_307_1.Png": 1,
    "2019-01-28-14-09-23-042_POS0_I1_307_129.Png": 1,
    "2019-01-28-14-09-23-042_POS0_I1_307_257.Png": 1,
    "2019-01-28-14-09-23-042_POS0_I1_307_385.Png": 1,
    "2019-01-28-14-09-23-042_POS0_I1_307_641.Png": 1,
    "2019-01-28-14-09-23-042_POS0_I1_307_769.Png": 1,
    "2019-01-28-14-09-23-042_POS0_I1_307_897.Png": 1,
    "2019-01-28-14-09-23-042_POS0_I1_435_1.Png": 1,
    "2019-01-28-14-09-23-042_POS0_I1_435_1025.Png": 1,
    "2019-01-28-14-09-23-042_POS0_I1_435_1153.Png": 1,
    "2019-01-28-14-09-23-042_POS0_I1_435_129.Png": 1,
    "2019-01-28-14-09-23-042_POS0_I1_435_257.Png": 1,
    "2019-01-28-14-09-23-042_POS0_I1_435_385.Png": 1,
    "2019-01-28-14-09-23-042_POS0_I1_435_513.Png": 1,
    "2019-01-28-14-09-23-042_POS0_I1_435_641.Png": 1,
    "2019-01-28-14-09-23-042_POS0_I1_435_769.Png": 1,
    "2019-01-28-14-09-23-042_POS0_I1_435_897.Png": 1,
    "2019-01-28-14-09-23-042_POS0_I1_563_1025.Png": 1,
    "2019-01-28-14-09-23-042_POS0_I1_563_1153.Png": 1,
    "2019-01-28-14-09-23-042_POS0_I1_563_1281.Png": 1,
    "2019-01-28-14-09-23-042_POS0_I1_563_129.Png": 1,
    "2019-01-28-14-09-23-042_POS0_I1_563_1409.Png": 1,
    "2019-01-28-14-09-23-042_POS0_I1_563_257.Png": 1,
    "2019-01-28-14-09-23-042_POS0_I1_563_385.Png": 1,
    "2019-01-28-14-09-23-042_POS0_I1_563_513.Png": 1,
    "2019-01-28-14-09-23-042_POS0_I1_563_641.Png": 1,
    "2019-01-28-14-09-23-042_POS0_I1_563_769.Png": 1,
    "2019-01-28-14-09-23-042_POS0_I1_563_897.Png": 1,
    "2019-01-28-14-09-23-042_POS0_I1_691_1025.Png": 1,
    "2019-01-28-14-09-23-042_POS0_I1_691_1153.Png": 1,
    "2019-01-28-14-09-23-042_POS0_I1_691_1281.Png": 1,
    "2019-01-28-14-09-23-042_POS0_I1_691_129.Png": 1,
    "2019-01-28-14-09-23-042_POS0_I1_691_1409.Png": 1,
    "2019-01-28-14-09-23-042_POS0_I1_691_257.Png": 1,
    "2019-01-28-14-09-23-042_POS0_I1_691_385.Png": 1,
    "2019-01-28-14-09-23-042_POS0_I1_691_513.Png": 1,
    "2019-01-28-14-09-23-042_POS0_I1_691_769.Png": 1,
    "2019-01-28-14-09-23-042_POS0_I1_691_897.Png": 1,
    "2019-01-28-14-09-23-042_POS0_I1_819_1025.Png": 1,
    "2019-01-28-14-09-23-042_POS0_I1_819_1153.Png": 1,
    "2019-01-28-14-09-23-042_POS0_I1_819_1281.Png": 1,
    "2019-01-28-14-09-23-042_POS0_I1_819_129.Png": 1,
    "2019-01-28-14-09-23-042_POS0_I1_819_1409.Png": 1,
    "2019-01-28-14-09-23-042_POS0_I1_819_257.Png": 1,
    "2019-01-28-14-09-23-042_POS0_I1_819_385.Png": 1,
    "2019-01-28-14-09-23-042_POS0_I1_819_513.Png": 1,
    "2019-01-28-14-09-23-042_POS0_I1_819_641.Png": 1,
    "2019-01-28-14-09-23-042_POS0_I1_819_769.Png": 1,
    "2019-01-28-14-09-23-042_POS0_I1_819_897.Png": 1,
    "2019-01-28-14-09-23-042_POS0_I1_947_1025.Png": 1,
    "2019-01-28-14-09-23-042_POS0_I1_947_1153.Png": 1,
    "2019-01-28-14-09-23-042_POS0_I1_947_1281.Png": 1,
    "2019-01-28-14-09-23-042_POS0_I1_947_129.Png": 1,
    "2019-01-28-14-09-23-042_POS0_I1_947_1409.Png": 1,
    "2019-01-28-14-09-23-042_POS0_I1_947_257.Png": 1,
    "2019-01-28-14-09-23-042_POS0_I1_947_385.Png": 1,
    "2019-01-28-14-09-23-042_POS0_I1_947_513.Png": 1,
    "2019-01-28-14-09-23-042_POS0_I1_947_641.Png": 1,
    "2019-01-28-14-09-23-042_POS0_I1_947_769.Png": 1,
    "2019-01-28-14-09-23-042_POS0_I1_947_897.Png": 1,
    "2019-01-30-17-16-05-989_POS0_I1_1083_1024.Png": 0,
    "2019-01-30-17-16-05-989_POS0_I1_1083_1152.Png": 0,
    "2019-01-30-17-16-05-989_POS0_I1_1083_1280.Png": 0,
    "2019-01-30-17-16-05-989_POS0_I1_1083_256.Png": 0,
    "2019-01-30-17-16-05-989_POS0_I1_1083_384.Png": 0,
    "2019-01-30-17-16-05-989_POS0_I1_1083_512.Png": 0,
    "2019-01-30-17-16-05-989_POS0_I1_1083_640.Png": 0,
    "2019-01-30-17-16-05-989_POS0_I1_1083_896.Png": 0,
    "2019-01-30-17-16-05-989_POS0_I1_1211_1024.Png": 0,
    "2019-01-30-17-16-05-989_POS0_I1_1211_1152.Png": 0,
    "2019-01-30-17-16-05-989_POS0_I1_1211_1280.Png": 0,
    "2019-01-30-17-16-05-989_POS0_I1_1211_256.Png": 0,
    "2019-01-30-17-16-05-989_POS0_I1_1211_384.Png": 0,
    "2019-01-30-17-16-05-989_POS0_I1_1211_512.Png": 0,
    "2019-01-30-17-16-05-989_POS0_I1_1211_640.Png": 0,
    "2019-01-30-17-16-05-989_POS0_I1_1211_768.Png": 0,
    "2019-01-30-17-16-05-989_POS0_I1_1211_896.Png": 0,
    "2019-01-30-17-16-05-989_POS0_I1_1339_1024.Png": 0,
    "2019-01-30-17-16-05-989_POS0_I1_1339_1152.Png": 0,
    "2019-01-30-17-16-05-989_POS0_I1_1339_256.Png": 0,
    "2019-01-30-17-16-05-989_POS0_I1_1339_384.Png": 0,
    "2019-01-30-17-16-05-989_POS0_I1_1339_512.Png": 0,
    "2019-01-30-17-16-05-989_POS0_I1_1339_640.Png": 0,
    "2019-01-30-17-16-05-989_POS0_I1_1339_768.Png": 0,
    "2019-01-30-17-16-05-989_POS0_I1_1339_896.Png": 0,
    "2019-01-30-17-16-05-989_POS0_I1_1467_1024.Png": 0,
    "2019-01-30-17-16-05-989_POS0_I1_1467_1152.Png": 0,
    "2019-01-30-17-16-05-989_POS0_I1_1467_256.Png": 0,
    "2019-01-30-17-16-05-989_POS0_I1_1467_384.Png": 0,
    "2019-01-30-17-16-05-989_POS0_I1_1467_512.Png": 0,
    "2019-01-30-17-16-05-989_POS0_I1_1467_640.Png": 0,
    "2019-01-30-17-16-05-989_POS0_I1_1467_768.Png": 0,
    "2019-01-30-17-16-05-989_POS0_I1_1467_896.Png": 0,
    "2019-01-30-17-16-05-989_POS0_I1_1595_1024.Png": 0,
    "2019-01-30-17-16-05-989_POS0_I1_1595_1152.Png": 0,
    "2019-01-30-17-16-05-989_POS0_I1_1595_128.Png": 0,
    "2019-01-30-17-16-05-989_POS0_I1_1595_256.Png": 0,
    "2019-01-30-17-16-05-989_POS0_I1_1595_384.Png": 0,
    "2019-01-30-17-16-05-989_POS0_I1_1595_512.Png": 0,
    "2019-01-30-17-16-05-989_POS0_I1_1595_640.Png": 0,
    "2019-01-30-17-16-05-989_POS0_I1_1595_768.Png": 0,
    "2019-01-30-17-16-05-989_POS0_I1_1595_896.Png": 0,
    "2019-01-30-17-16-05-989_POS0_I1_1723_1024.Png": 0,
    "2019-01-30-17-16-05-989_POS0_I1_1723_128.Png": 0,
    "2019-01-30-17-16-05-989_POS0_I1_1723_256.Png": 0,
    "2019-01-30-17-16-05-989_POS0_I1_1723_384.Png": 0,
    "2019-01-30-17-16-05-989_POS0_I1_1723_512.Png": 0,
    "2019-01-30-17-16-05-989_POS0_I1_1723_640.Png": 0,
    "2019-01-30-17-16-05-989_POS0_I1_1723_768.Png": 0,
    "2019-01-30-17-16-05-989_POS0_I1_1723_896.Png": 0,
    "2019-01-30-17-16-05-989_POS0_I1_1851_512.Png": 0,
    "2019-01-30-17-16-05-989_POS0_I1_1851_640.Png": 0,
    "2019-01-30-17-16-05-989_POS0_I1_1851_896.Png": 0,
    "2019-01-30-17-16-05-989_POS0_I1_187_768.Png": 0,
    "2019-01-30-17-16-05-989_POS0_I1_187_896.Png": 0,
    "2019-01-30-17-16-05-989_POS0_I1_315_0.Png": 0,
    "2019-01-30-17-16-05-989_POS0_I1_315_128.Png": 0,
    "2019-01-30-17-16-05-989_POS0_I1_315_256.Png": 0,
    "2019-01-30-17-16-05-989_POS0_I1_315_384.Png": 0,
    "2019-01-30-17-16-05-989_POS0_I1_315_640.Png": 0,
    "2019-01-30-17-16-05-989_POS0_I1_315_768.Png": 0,
    "2019-01-30-17-16-05-989_POS0_I1_315_896.Png": 0,
    "2019-01-30-17-16-05-989_POS0_I1_443_0.Png": 0,
    "2019-01-30-17-16-05-989_POS0_I1_443_1024.Png": 0,
    "2019-01-30-17-16-05-989_POS0_I1_443_1152.Png": 0,
    "2019-01-30-17-16-05-989_POS0_I1_443_128.Png": 0,
    "2019-01-30-17-16-05-989_POS0_I1_443_256.Png": 0,
    "2019-01-30-17-16-05-989_POS0_I1_443_384.Png": 0,
    "2019-01-30-17-16-05-989_POS0_I1_443_512.Png": 0,
    "2019-01-30-17-16-05-989_POS0_I1_443_640.Png": 0,
    "2019-01-30-17-16-05-989_POS0_I1_443_768.Png": 0,
    "2019-01-30-17-16-05-989_POS0_I1_443_896.Png": 0,
    "2019-01-30-17-16-05-989_POS0_I1_571_1024.Png": 0,
    "2019-01-30-17-16-05-989_POS0_I1_571_1152.Png": 0,
    "2019-01-30-17-16-05-989_POS0_I1_571_128.Png": 0,
    "2019-01-30-17-16-05-989_POS0_I1_571_1280.Png": 0,
    "2019-01-30-17-16-05-989_POS0_I1_571_1408.Png": 0,
    "2019-01-30-17-16-05-989_POS0_I1_571_256.Png": 0,
    "2019-01-30-17-16-05-989_POS0_I1_571_384.Png": 1,
    "2019-01-30-17-16-05-989_POS0_I1_571_512.Png": 0,
    "2019-01-30-17-16-05-989_POS0_I1_571_640.Png": 0,
    "2019-01-30-17-16-05-989_POS0_I1_571_768.Png": 0,
    "2019-01-30-17-16-05-989_POS0_I1_571_896.Png": 0,
    "2019-01-30-17-16-05-989_POS0_I1_699_1024.Png": 0,
    "2019-01-30-17-16-05-989_POS0_I1_699_1152.Png": 0,
    "2019-01-30-17-16-05-989_POS0_I1_699_128.Png": 0,
    "2019-01-30-17-16-05-989_POS0_I1_699_1280.Png": 0,
    "2019-01-30-17-16-05-989_POS0_I1_699_1408.Png": 0,
    "2019-01-30-17-16-05-989_POS0_I1_699_256.Png": 0,
    "2019-01-30-17-16-05-989_POS0_I1_699_384.Png": 0,
    "2019-01-30-17-16-05-989_POS0_I1_699_512.Png": 1,
    "2019-01-30-17-16-05-989_POS0_I1_699_768.Png": 0,
    "2019-01-30-17-16-05-989_POS0_I1_699_896.Png": 0,
    "2019-01-30-17-16-05-989_POS0_I1_827_1024.Png": 0,
    "2019-01-30-17-16-05-989_POS0_I1_827_1152.Png": 0,
    "2019-01-30-17-16-05-989_POS0_I1_827_128.Png": 0,
    "2019-01-30-17-16-05-989_POS0_I1_827_1280.Png": 0,
    "2019-01-30-17-16-05-989_POS0_I1_827_1408.Png": 0,
    "2019-01-30-17-16-05-989_POS0_I1_827_256.Png": 0,
    "2019-01-30-17-16-05-989_POS0_I1_827_384.Png": 0,
    "2019-01-30-17-16-05-989_POS0_I1_827_512.Png": 0,
    "2019-01-30-17-16-05-989_POS0_I1_827_640.Png": 0,
    "2019-01-30-17-16-05-989_POS0_I1_827_768.Png": 0,
    "2019-01-30-17-16-05-989_POS0_I1_827_896.Png": 0,
    "2019-01-30-17-16-05-989_POS0_I1_955_1024.Png": 0,
    "2019-01-30-17-16-05-989_POS0_I1_955_1152.Png": 0,
    "2019-01-30-17-16-05-989_POS0_I1_955_1280.Png": 0,
    "2019-01-30-17-16-05-989_POS0_I1_955_256.Png": 0,
    "2019-01-30-17-16-05-989_POS0_I1_955_384.Png": 0,
    "2019-01-30-17-16-05-989_POS0_I1_955_512.Png": 0,
    "2019-01-30-17-16-05-989_POS0_I1_955_640.Png": 0,
    "2019-01-30-17-16-05-989_POS0_I1_955_768.Png": 0,
    "2019-01-30-17-16-05-989_POS0_I1_955_896.Png": 0,
    "2019-02-01-09-16-08-797_POS0_I2_1113_1073.Png": 0,
    "2019-02-01-09-16-08-797_POS0_I2_1113_1201.Png": 0,
    "2019-02-01-09-16-08-797_POS0_I2_1113_1329.Png": 0,
    "2019-02-01-09-16-08-797_POS0_I2_1113_1457.Png": 0,
    "2019-02-01-09-16-08-797_POS0_I2_1113_561.Png": 0,
    "2019-02-01-09-16-08-797_POS0_I2_1113_689.Png": 0,
    "2019-02-01-09-16-08-797_POS0_I2_1113_817.Png": 0,
    "2019-02-01-09-16-08-797_POS0_I2_1113_945.Png": 0,
    "2019-02-01-09-16-08-797_POS0_I2_1241_1073.Png": 0,
    "2019-02-01-09-16-08-797_POS0_I2_1241_1201.Png": 0,
    "2019-02-01-09-16-08-797_POS0_I2_1241_1329.Png": 0,
    "2019-02-01-09-16-08-797_POS0_I2_1241_561.Png": 0,
    "2019-02-01-09-16-08-797_POS0_I2_1241_689.Png": 0,
    "2019-02-01-09-16-08-797_POS0_I2_1241_817.Png": 0,
    "2019-02-01-09-16-08-797_POS0_I2_1241_945.Png": 0,
    "2019-02-01-09-16-08-797_POS0_I2_1369_1073.Png": 0,
    "2019-02-01-09-16-08-797_POS0_I2_1369_1201.Png": 0,
    "2019-02-01-09-16-08-797_POS0_I2_1369_1329.Png": 0,
    "2019-02-01-09-16-08-797_POS0_I2_1369_433.Png": 0,
    "2019-02-01-09-16-08-797_POS0_I2_1369_561.Png": 0,
    "2019-02-01-09-16-08-797_POS0_I2_1369_689.Png": 0,
    "2019-02-01-09-16-08-797_POS0_I2_1369_817.Png": 0,
    "2019-02-01-09-16-08-797_POS0_I2_1369_945.Png": 0,
    "2019-02-01-09-16-08-797_POS0_I2_1497_1073.Png": 0,
    "2019-02-01-09-16-08-797_POS0_I2_1497_1201.Png": 0,
    "2019-02-01-09-16-08-797_POS0_I2_1497_433.Png": 0,
    "2019-02-01-09-16-08-797_POS0_I2_1497_561.Png": 0,
    "2019-02-01-09-16-08-797_POS0_I2_1497_689.Png": 0,
    "2019-02-01-09-16-08-797_POS0_I2_1497_817.Png": 0,
    "2019-02-01-09-16-08-797_POS0_I2_1497_945.Png": 0,
    "2019-02-01-09-16-08-797_POS0_I2_1625_1073.Png": 0,
    "2019-02-01-09-16-08-797_POS0_I2_1625_1201.Png": 0,
    "2019-02-01-09-16-08-797_POS0_I2_1625_433.Png": 0,
    "2019-02-01-09-16-08-797_POS0_I2_1625_561.Png": 0,
    "2019-02-01-09-16-08-797_POS0_I2_1625_689.Png": 0,
    "2019-02-01-09-16-08-797_POS0_I2_1625_817.Png": 0,
    "2019-02-01-09-16-08-797_POS0_I2_1625_945.Png": 0,
    "2019-02-01-09-16-08-797_POS0_I2_1753_1073.Png": 0,
    "2019-02-01-09-16-08-797_POS0_I2_1753_433.Png": 0,
    "2019-02-01-09-16-08-797_POS0_I2_1753_689.Png": 0,
    "2019-02-01-09-16-08-797_POS0_I2_1753_817.Png": 0,
    "2019-02-01-09-16-08-797_POS0_I2_1753_945.Png": 0,
    "2019-02-01-09-16-08-797_POS0_I2_1881_1073.Png": 0,
    "2019-02-01-09-16-08-797_POS0_I2_345_1073.Png": 0,
    "2019-02-01-09-16-08-797_POS0_I2_345_561.Png": 0,
    "2019-02-01-09-16-08-797_POS0_I2_345_817.Png": 0,
    "2019-02-01-09-16-08-797_POS0_I2_345_945.Png": 0,
    "2019-02-01-09-16-08-797_POS0_I2_473_1073.Png": 0,
    "2019-02-01-09-16-08-797_POS0_I2_473_433.Png": 0,
    "2019-02-01-09-16-08-797_POS0_I2_473_561.Png": 0,
    "2019-02-01-09-16-08-797_POS0_I2_473_689.Png": 0,
    "2019-02-01-09-16-08-797_POS0_I2_473_817.Png": 0,
    "2019-02-01-09-16-08-797_POS0_I2_473_945.Png": 0,
    "2019-02-01-09-16-08-797_POS0_I2_601_1073.Png": 0,
    "2019-02-01-09-16-08-797_POS0_I2_601_1201.Png": 0,
    "2019-02-01-09-16-08-797_POS0_I2_601_1329.Png": 0,
    "2019-02-01-09-16-08-797_POS0_I2_601_433.Png": 0,
    "2019-02-01-09-16-08-797_POS0_I2_601_561.Png": 0,
    "2019-02-01-09-16-08-797_POS0_I2_601_689.Png": 0,
    "2019-02-01-09-16-08-797_POS0_I2_601_817.Png": 0,
    "2019-02-01-09-16-08-797_POS0_I2_601_945.Png": 0,
    "2019-02-01-09-16-08-797_POS0_I2_729_1073.Png": 0,
    "2019-02-01-09-16-08-797_POS0_I2_729_1201.Png": 0,
    "2019-02-01-09-16-08-797_POS0_I2_729_1329.Png": 0,
    "2019-02-01-09-16-08-797_POS0_I2_729_1457.Png": 0,
    "2019-02-01-09-16-08-797_POS0_I2_729_561.Png": 0,
    "2019-02-01-09-16-08-797_POS0_I2_729_689.Png": 0,
    "2019-02-01-09-16-08-797_POS0_I2_729_817.Png": 0,
    "2019-02-01-09-16-08-797_POS0_I2_729_945.Png": 0,
    "2019-02-01-09-16-08-797_POS0_I2_857_1073.Png": 0,
    "2019-02-01-09-16-08-797_POS0_I2_857_1201.Png": 0,
    "2019-02-01-09-16-08-797_POS0_I2_857_1329.Png": 0,
    "2019-02-01-09-16-08-797_POS0_I2_857_1457.Png": 0,
    "2019-02-01-09-16-08-797_POS0_I2_857_561.Png": 0,
    "2019-02-01-09-16-08-797_POS0_I2_857_689.Png": 0,
    "2019-02-01-09-16-08-797_POS0_I2_857_817.Png": 0,
    "2019-02-01-09-16-08-797_POS0_I2_857_945.Png": 0,
    "2019-02-01-09-16-08-797_POS0_I2_985_1073.Png": 0,
    "2019-02-01-09-16-08-797_POS0_I2_985_1201.Png": 0,
    "2019-02-01-09-16-08-797_POS0_I2_985_1329.Png": 0,
    "2019-02-01-09-16-08-797_POS0_I2_985_1457.Png": 0,
    "2019-02-01-09-16-08-797_POS0_I2_985_561.Png": 0,
    "2019-02-01-09-16-08-797_POS0_I2_985_689.Png": 0,
    "2019-02-01-09-16-08-797_POS0_I2_985_817.Png": 0,
    "2019-02-01-09-16-08-797_POS0_I2_985_945.Png": 0,
    "2019-02-02-01-19-11-432_POS2_I2_1052_2112.Png": 1,
    "2019-02-02-01-19-11-432_POS2_I2_1052_2240.Png": 1,
    "2019-02-02-01-19-11-432_POS2_I2_1052_2368.Png": 1,
    "2019-02-02-01-19-11-432_POS2_I2_1052_2496.Png": 1,
    "2019-02-02-01-19-11-432_POS2_I2_1052_2624.Png": 1,
    "2019-02-02-01-19-11-432_POS2_I2_1180_1984.Png": 1,
    "2019-02-02-01-19-11-432_POS2_I2_1180_2112.Png": 1,
    "2019-02-02-01-19-11-432_POS2_I2_1180_2240.Png": 1,
    "2019-02-02-01-19-11-432_POS2_I2_1180_2368.Png": 1,
    "2019-02-02-01-19-11-432_POS2_I2_1180_2496.Png": 1,
    "2019-02-02-01-19-11-432_POS2_I2_1180_2624.Png": 1,
    "2019-02-02-01-19-11-432_POS2_I2_1308_1984.Png": 1,
    "2019-02-02-01-19-11-432_POS2_I2_1308_2112.Png": 1,
    "2019-02-02-01-19-11-432_POS2_I2_1308_2240.Png": 1,
    "2019-02-02-01-19-11-432_POS2_I2_1308_2368.Png": 1,
    "2019-02-02-01-19-11-432_POS2_I2_1308_2496.Png": 1,
    "2019-02-02-01-19-11-432_POS2_I2_1308_2624.Png": 1,
    "2019-02-02-01-19-11-432_POS2_I2_1436_1984.Png": 1,
    "2019-02-02-01-19-11-432_POS2_I2_1436_2112.Png": 1,
    "2019-02-02-01-19-11-432_POS2_I2_1436_2240.Png": 1,
    "2019-02-02-01-19-11-432_POS2_I2_1436_2368.Png": 1,
    "2019-02-02-01-19-11-432_POS2_I2_1436_2496.Png": 1,
    "2019-02-02-01-19-11-432_POS2_I2_1436_2624.Png": 1,
    "2019-02-02-01-19-11-432_POS2_I2_1564_1856.Png": 1,
    "2019-02-02-01-19-11-432_POS2_I2_1564_1984.Png": 1,
    "2019-02-02-01-19-11-432_POS2_I2_1564_2112.Png": 0,
    "2019-02-02-01-19-11-432_POS2_I2_1564_2240.Png": 0,
    "2019-02-02-01-19-11-432_POS2_I2_1564_2368.Png": 0,
    "2019-02-02-01-19-11-432_POS2_I2_1564_2496.Png": 1,
    "2019-02-02-01-19-11-432_POS2_I2_1564_2624.Png": 0,
    "2019-02-02-01-19-11-432_POS2_I2_1692_1856.Png": 1,
    "2019-02-02-01-19-11-432_POS2_I2_1692_1984.Png": 1,
    "2019-02-02-01-19-11-432_POS2_I2_1692_2112.Png": 0,
    "2019-02-02-01-19-11-432_POS2_I2_1692_2240.Png": 1,
    "2019-02-02-01-19-11-432_POS2_I2_1692_2368.Png": 0,
    "2019-02-02-01-19-11-432_POS2_I2_1692_2496.Png": 0,
    "2019-02-02-01-19-11-432_POS2_I2_1692_2624.Png": 0,
    "2019-02-02-01-19-11-432_POS2_I2_1820_1984.Png": 1,
    "2019-02-02-01-19-11-432_POS2_I2_1820_2112.Png": 0,
    "2019-02-02-01-19-11-432_POS2_I2_1820_2240.Png": 0,
    "2019-02-02-01-19-11-432_POS2_I2_1820_2368.Png": 0,
    "2019-02-02-01-19-11-432_POS2_I2_1820_2496.Png": 0,
    "2019-02-02-01-19-11-432_POS2_I2_1820_2624.Png": 0,
    "2019-02-02-01-19-11-432_POS2_I2_1948_2240.Png": 0,
    "2019-02-02-01-19-11-432_POS2_I2_1948_2368.Png": 0,
    "2019-02-02-01-19-11-432_POS2_I2_1948_2496.Png": 0,
    "2019-02-02-01-19-11-432_POS2_I2_1948_2624.Png": 0,
    "2019-02-02-01-19-11-432_POS2_I2_2076_2368.Png": 0,
    "2019-02-02-01-19-11-432_POS2_I2_2076_2496.Png": 0,
    "2019-02-02-01-19-11-432_POS2_I2_2076_2624.Png": 1,
    "2019-02-02-01-19-11-432_POS2_I2_284_2624.Png": 0,
    "2019-02-02-01-19-11-432_POS2_I2_412_2112.Png": 1,
    "2019-02-02-01-19-11-432_POS2_I2_412_2240.Png": 0,
    "2019-02-02-01-19-11-432_POS2_I2_412_2368.Png": 1,
    "2019-02-02-01-19-11-432_POS2_I2_412_2496.Png": 0,
    "2019-02-02-01-19-11-432_POS2_I2_412_2624.Png": 0,
    "2019-02-02-01-19-11-432_POS2_I2_540_2112.Png": 1,
    "2019-02-02-01-19-11-432_POS2_I2_540_2240.Png": 1,
    "2019-02-02-01-19-11-432_POS2_I2_540_2368.Png": 1,
    "2019-02-02-01-19-11-432_POS2_I2_540_2496.Png": 1,
    "2019-02-02-01-19-11-432_POS2_I2_540_2624.Png": 0,
    "2019-02-02-01-19-11-432_POS2_I2_668_2112.Png": 1,
    "2019-02-02-01-19-11-432_POS2_I2_668_2240.Png": 1,
    "2019-02-02-01-19-11-432_POS2_I2_668_2368.Png": 1,
    "2019-02-02-01-19-11-432_POS2_I2_668_2496.Png": 1,
    "2019-02-02-01-19-11-432_POS2_I2_668_2624.Png": 0,
    "2019-02-02-01-19-11-432_POS2_I2_796_2112.Png": 1,
    "2019-02-02-01-19-11-432_POS2_I2_796_2240.Png": 1,
    "2019-02-02-01-19-11-432_POS2_I2_796_2368.Png": 1,
    "2019-02-02-01-19-11-432_POS2_I2_796_2496.Png": 0,
    "2019-02-02-01-19-11-432_POS2_I2_796_2624.Png": 1,
    "2019-02-02-01-19-11-432_POS2_I2_924_2112.Png": 1,
    "2019-02-02-01-19-11-432_POS2_I2_924_2240.Png": 1,
    "2019-02-02-01-19-11-432_POS2_I2_924_2368.Png": 1,
    "2019-02-02-01-19-11-432_POS2_I2_924_2496.Png": 1,
    "2019-02-02-01-19-11-432_POS2_I2_924_2624.Png": 1,
    "2019-02-06-16-19-38-072_POS0_I1_1027_1115.Png": 0,
    "2019-02-06-16-19-38-072_POS0_I1_1027_1243.Png": 0,
    "2019-02-06-16-19-38-072_POS0_I1_1027_1371.Png": 0,
    "2019-02-06-16-19-38-072_POS0_I1_1027_219.Png": 0,
    "2019-02-06-16-19-38-072_POS0_I1_1027_347.Png": 0,
    "2019-02-06-16-19-38-072_POS0_I1_1027_475.Png": 0,
    "2019-02-06-16-19-38-072_POS0_I1_1027_603.Png": 0,
    "2019-02-06-16-19-38-072_POS0_I1_1027_731.Png": 0,
    "2019-02-06-16-19-38-072_POS0_I1_1027_859.Png": 0,
    "2019-02-06-16-19-38-072_POS0_I1_1027_987.Png": 0,
    "2019-02-06-16-19-38-072_POS0_I1_1155_1115.Png": 0,
    "2019-02-06-16-19-38-072_POS0_I1_1155_1243.Png": 0,
    "2019-02-06-16-19-38-072_POS0_I1_1155_219.Png": 0,
    "2019-02-06-16-19-38-072_POS0_I1_1155_347.Png": 0,
    "2019-02-06-16-19-38-072_POS0_I1_1155_475.Png": 0,
    "2019-02-06-16-19-38-072_POS0_I1_1155_603.Png": 0,
    "2019-02-06-16-19-38-072_POS0_I1_1155_731.Png": 0,
    "2019-02-06-16-19-38-072_POS0_I1_1155_859.Png": 0,
    "2019-02-06-16-19-38-072_POS0_I1_1155_987.Png": 0,
    "2019-02-06-16-19-38-072_POS0_I1_1283_1115.Png": 0,
    "2019-02-06-16-19-38-072_POS0_I1_1283_1243.Png": 0,
    "2019-02-06-16-19-38-072_POS0_I1_1283_219.Png": 0,
    "2019-02-06-16-19-38-072_POS0_I1_1283_347.Png": 0,
    "2019-02-06-16-19-38-072_POS0_I1_1283_475.Png": 0,
    "2019-02-06-16-19-38-072_POS0_I1_1283_603.Png": 0,
    "2019-02-06-16-19-38-072_POS0_I1_1283_731.Png": 0,
    "2019-02-06-16-19-38-072_POS0_I1_1283_859.Png": 0,
    "2019-02-06-16-19-38-072_POS0_I1_1283_987.Png": 0,
    "2019-02-06-16-19-38-072_POS0_I1_1411_1115.Png": 0,
    "2019-02-06-16-19-38-072_POS0_I1_1411_219.Png": 0,
    "2019-02-06-16-19-38-072_POS0_I1_1411_347.Png": 0,
    "2019-02-06-16-19-38-072_POS0_I1_1411_475.Png": 0,
    "2019-02-06-16-19-38-072_POS0_I1_1411_731.Png": 0,
    "2019-02-06-16-19-38-072_POS0_I1_1411_859.Png": 0,
    "2019-02-06-16-19-38-072_POS0_I1_1411_987.Png": 0,
    "2019-02-06-16-19-38-072_POS0_I1_1539_1115.Png": 0,
    "2019-02-06-16-19-38-072_POS0_I1_1539_219.Png": 0,
    "2019-02-06-16-19-38-072_POS0_I1_1539_347.Png": 0,
    "2019-02-06-16-19-38-072_POS0_I1_1539_475.Png": 0,
    "2019-02-06-16-19-38-072_POS0_I1_1539_603.Png": 0,
    "2019-02-06-16-19-38-072_POS0_I1_1539_731.Png": 0,
    "2019-02-06-16-19-38-072_POS0_I1_1539_859.Png": 0,
    "2019-02-06-16-19-38-072_POS0_I1_1539_987.Png": 0,
    "2019-02-06-16-19-38-072_POS0_I1_1667_1115.Png": 0,
    "2019-02-06-16-19-38-072_POS0_I1_1667_219.Png": 0,
    "2019-02-06-16-19-38-072_POS0_I1_1667_347.Png": 0,
    "2019-02-06-16-19-38-072_POS0_I1_1667_475.Png": 0,
    "2019-02-06-16-19-38-072_POS0_I1_1667_603.Png": 0,
    "2019-02-06-16-19-38-072_POS0_I1_1667_731.Png": 0,
    "2019-02-06-16-19-38-072_POS0_I1_1667_859.Png": 0,
    "2019-02-06-16-19-38-072_POS0_I1_1667_91.Png": 0,
    "2019-02-06-16-19-38-072_POS0_I1_1667_987.Png": 0,
    "2019-02-06-16-19-38-072_POS0_I1_1795_219.Png": 0,
    "2019-02-06-16-19-38-072_POS0_I1_1795_603.Png": 0,
    "2019-02-06-16-19-38-072_POS0_I1_1795_731.Png": 0,
    "2019-02-06-16-19-38-072_POS0_I1_1795_859.Png": 0,
    "2019-02-06-16-19-38-072_POS0_I1_1795_91.Png": 0,
    "2019-02-06-16-19-38-072_POS0_I1_1795_987.Png": 0,
    "2019-02-06-16-19-38-072_POS0_I1_259_219.Png": 0,
    "2019-02-06-16-19-38-072_POS0_I1_259_347.Png": 0,
    "2019-02-06-16-19-38-072_POS0_I1_259_603.Png": 0,
    "2019-02-06-16-19-38-072_POS0_I1_259_731.Png": 0,
    "2019-02-06-16-19-38-072_POS0_I1_259_859.Png": 0,
    "2019-02-06-16-19-38-072_POS0_I1_259_91.Png": 0,
    "2019-02-06-16-19-38-072_POS0_I1_259_987.Png": 0,
    "2019-02-06-16-19-38-072_POS0_I1_387_219.Png": 0,
    "2019-02-06-16-19-38-072_POS0_I1_387_347.Png": 0,
    "2019-02-06-16-19-38-072_POS0_I1_387_731.Png": 0,
    "2019-02-06-16-19-38-072_POS0_I1_387_859.Png": 0,
    "2019-02-06-16-19-38-072_POS0_I1_387_91.Png": 0,
    "2019-02-06-16-19-38-072_POS0_I1_387_987.Png": 0,
    "2019-02-06-16-19-38-072_POS0_I1_515_1115.Png": 0,
    "2019-02-06-16-19-38-072_POS0_I1_515_1243.Png": 0,
    "2019-02-06-16-19-38-072_POS0_I1_515_219.Png": 0,
    "2019-02-06-16-19-38-072_POS0_I1_515_347.Png": 0,
    "2019-02-06-16-19-38-072_POS0_I1_515_475.Png": 0,
    "2019-02-06-16-19-38-072_POS0_I1_515_603.Png": 0,
    "2019-02-06-16-19-38-072_POS0_I1_515_731.Png": 0,
    "2019-02-06-16-19-38-072_POS0_I1_515_859.Png": 0,
    "2019-02-06-16-19-38-072_POS0_I1_515_91.Png": 0,
    "2019-02-06-16-19-38-072_POS0_I1_515_987.Png": 0,
    "2019-02-06-16-19-38-072_POS0_I1_643_1115.Png": 0,
    "2019-02-06-16-19-38-072_POS0_I1_643_1243.Png": 0,
    "2019-02-06-16-19-38-072_POS0_I1_643_1371.Png": 0,
    "2019-02-06-16-19-38-072_POS0_I1_643_219.Png": 0,
    "2019-02-06-16-19-38-072_POS0_I1_643_347.Png": 0,
    "2019-02-06-16-19-38-072_POS0_I1_643_475.Png": 0,
    "2019-02-06-16-19-38-072_POS0_I1_643_731.Png": 0,
    "2019-02-06-16-19-38-072_POS0_I1_643_859.Png": 0,
    "2019-02-06-16-19-38-072_POS0_I1_643_987.Png": 0,
    "2019-02-06-16-19-38-072_POS0_I1_771_1115.Png": 0,
    "2019-02-06-16-19-38-072_POS0_I1_771_1243.Png": 0,
    "2019-02-06-16-19-38-072_POS0_I1_771_1371.Png": 0,
    "2019-02-06-16-19-38-072_POS0_I1_771_219.Png": 0,
    "2019-02-06-16-19-38-072_POS0_I1_771_347.Png": 0,
    "2019-02-06-16-19-38-072_POS0_I1_771_475.Png": 0,
    "2019-02-06-16-19-38-072_POS0_I1_771_603.Png": 0,
    "2019-02-06-16-19-38-072_POS0_I1_771_731.Png": 0,
    "2019-02-06-16-19-38-072_POS0_I1_771_859.Png": 0,
    "2019-02-06-16-19-38-072_POS0_I1_771_987.Png": 0,
    "2019-02-06-16-19-38-072_POS0_I1_899_1115.Png": 0,
    "2019-02-06-16-19-38-072_POS0_I1_899_1243.Png": 0,
    "2019-02-06-16-19-38-072_POS0_I1_899_1371.Png": 0,
    "2019-02-06-16-19-38-072_POS0_I1_899_219.Png": 0,
    "2019-02-06-16-19-38-072_POS0_I1_899_347.Png": 0,
    "2019-02-06-16-19-38-072_POS0_I1_899_475.Png": 0,
    "2019-02-06-16-19-38-072_POS0_I1_899_603.Png": 0,
    "2019-02-06-16-19-38-072_POS0_I1_899_731.Png": 0,
    "2019-02-06-16-19-38-072_POS0_I1_899_859.Png": 0,
    "2019-02-06-16-19-38-072_POS0_I1_899_987.Png": 0,
    "2019-02-08-21-45-57-906_POS2_I2_1052_2112.Png": 0,
    "2019-02-08-21-45-57-906_POS2_I2_1052_2240.Png": 0,
    "2019-02-08-21-45-57-906_POS2_I2_1052_2368.Png": 0,
    "2019-02-08-21-45-57-906_POS2_I2_1052_2496.Png": 0,
    "2019-02-08-21-45-57-906_POS2_I2_1052_2624.Png": 0,
    "2019-02-08-21-45-57-906_POS2_I2_1180_1984.Png": 0,
    "2019-02-08-21-45-57-906_POS2_I2_1180_2112.Png": 0,
    "2019-02-08-21-45-57-906_POS2_I2_1180_2240.Png": 0,
    "2019-02-08-21-45-57-906_POS2_I2_1180_2368.Png": 0,
    "2019-02-08-21-45-57-906_POS2_I2_1180_2496.Png": 0,
    "2019-02-08-21-45-57-906_POS2_I2_1180_2624.Png": 0,
    "2019-02-08-21-45-57-906_POS2_I2_1308_1984.Png": 0,
    "2019-02-08-21-45-57-906_POS2_I2_1308_2112.Png": 0,
    "2019-02-08-21-45-57-906_POS2_I2_1308_2240.Png": 0,
    "2019-02-08-21-45-57-906_POS2_I2_1308_2368.Png": 0,
    "2019-02-08-21-45-57-906_POS2_I2_1308_2496.Png": 0,
    "2019-02-08-21-45-57-906_POS2_I2_1308_2624.Png": 0,
    "2019-02-08-21-45-57-906_POS2_I2_1436_1984.Png": 0,
    "2019-02-08-21-45-57-906_POS2_I2_1436_2112.Png": 0,
    "2019-02-08-21-45-57-906_POS2_I2_1436_2240.Png": 0,
    "2019-02-08-21-45-57-906_POS2_I2_1436_2368.Png": 0,
    "2019-02-08-21-45-57-906_POS2_I2_1436_2496.Png": 0,
    "2019-02-08-21-45-57-906_POS2_I2_1436_2624.Png": 0,
    "2019-02-08-21-45-57-906_POS2_I2_1564_1984.Png": 0,
    "2019-02-08-21-45-57-906_POS2_I2_1564_2112.Png": 0,
    "2019-02-08-21-45-57-906_POS2_I2_1564_2240.Png": 0,
    "2019-02-08-21-45-57-906_POS2_I2_1564_2368.Png": 0,
    "2019-02-08-21-45-57-906_POS2_I2_1564_2496.Png": 0,
    "2019-02-08-21-45-57-906_POS2_I2_1564_2624.Png": 0,
    "2019-02-08-21-45-57-906_POS2_I2_1692_1856.Png": 0,
    "2019-02-08-21-45-57-906_POS2_I2_1692_1984.Png": 0,
    "2019-02-08-21-45-57-906_POS2_I2_1692_2112.Png": 0,
    "2019-02-08-21-45-57-906_POS2_I2_1692_2240.Png": 0,
    "2019-02-08-21-45-57-906_POS2_I2_1692_2368.Png": 0,
    "2019-02-08-21-45-57-906_POS2_I2_1692_2496.Png": 0,
    "2019-02-08-21-45-57-906_POS2_I2_1692_2624.Png": 0,
    "2019-02-08-21-45-57-906_POS2_I2_1820_2112.Png": 0,
    "2019-02-08-21-45-57-906_POS2_I2_1820_2240.Png": 0,
    "2019-02-08-21-45-57-906_POS2_I2_1820_2368.Png": 0,
    "2019-02-08-21-45-57-906_POS2_I2_1820_2496.Png": 0,
    "2019-02-08-21-45-57-906_POS2_I2_1820_2624.Png": 0,
    "2019-02-08-21-45-57-906_POS2_I2_1948_2240.Png": 0,
    "2019-02-08-21-45-57-906_POS2_I2_1948_2368.Png": 0,
    "2019-02-08-21-45-57-906_POS2_I2_1948_2496.Png": 0,
    "2019-02-08-21-45-57-906_POS2_I2_1948_2624.Png": 0,
    "2019-02-08-21-45-57-906_POS2_I2_2076_2368.Png": 0,
    "2019-02-08-21-45-57-906_POS2_I2_2076_2624.Png": 0,
    "2019-02-08-21-45-57-906_POS2_I2_412_2112.Png": 0,
    "2019-02-08-21-45-57-906_POS2_I2_412_2240.Png": 0,
    "2019-02-08-21-45-57-906_POS2_I2_412_2368.Png": 0,
    "2019-02-08-21-45-57-906_POS2_I2_412_2496.Png": 0,
    "2019-02-08-21-45-57-906_POS2_I2_412_2624.Png": 0,
    "2019-02-08-21-45-57-906_POS2_I2_540_2112.Png": 0,
    "2019-02-08-21-45-57-906_POS2_I2_540_2240.Png": 0,
    "2019-02-08-21-45-57-906_POS2_I2_540_2368.Png": 0,
    "2019-02-08-21-45-57-906_POS2_I2_540_2496.Png": 0,
    "2019-02-08-21-45-57-906_POS2_I2_540_2624.Png": 0,
    "2019-02-08-21-45-57-906_POS2_I2_668_2112.Png": 0,
    "2019-02-08-21-45-57-906_POS2_I2_668_2240.Png": 0,
    "2019-02-08-21-45-57-906_POS2_I2_668_2368.Png": 0,
    "2019-02-08-21-45-57-906_POS2_I2_668_2496.Png": 0,
    "2019-02-08-21-45-57-906_POS2_I2_668_2624.Png": 0,
    "2019-02-08-21-45-57-906_POS2_I2_796_2112.Png": 0,
    "2019-02-08-21-45-57-906_POS2_I2_796_2240.Png": 0,
    "2019-02-08-21-45-57-906_POS2_I2_796_2368.Png": 0,
    "2019-02-08-21-45-57-906_POS2_I2_796_2496.Png": 0,
    "2019-02-08-21-45-57-906_POS2_I2_796_2624.Png": 0,
    "2019-02-08-21-45-57-906_POS2_I2_924_2112.Png": 0,
    "2019-02-08-21-45-57-906_POS2_I2_924_2240.Png": 0,
    "2019-02-08-21-45-57-906_POS2_I2_924_2368.Png": 0,
    "2019-02-08-21-45-57-906_POS2_I2_924_2496.Png": 0,
    "2019-02-08-21-45-57-906_POS2_I2_924_2624.Png": 0,
    "2019-02-09-15-29-23-282_POS1_I1_1121_1129.Png": 0,
    "2019-02-09-15-29-23-282_POS1_I1_1121_1257.Png": 0,
    "2019-02-09-15-29-23-282_POS1_I1_1121_1385.Png": 0,
    "2019-02-09-15-29-23-282_POS1_I1_1121_1513.Png": 0,
    "2019-02-09-15-29-23-282_POS1_I1_1121_1641.Png": 0,
    "2019-02-09-15-29-23-282_POS1_I1_1121_1769.Png": 0,
    "2019-02-09-15-29-23-282_POS1_I1_1121_1897.Png": 0,
    "2019-02-09-15-29-23-282_POS1_I1_1121_2025.Png": 0,
    "2019-02-09-15-29-23-282_POS1_I1_1121_2153.Png": 0,
    "2019-02-09-15-29-23-282_POS1_I1_1249_1129.Png": 0,
    "2019-02-09-15-29-23-282_POS1_I1_1249_1257.Png": 0,
    "2019-02-09-15-29-23-282_POS1_I1_1249_1385.Png": 0,
    "2019-02-09-15-29-23-282_POS1_I1_1249_1513.Png": 0,
    "2019-02-09-15-29-23-282_POS1_I1_1249_1641.Png": 0,
    "2019-02-09-15-29-23-282_POS1_I1_1249_1769.Png": 0,
    "2019-02-09-15-29-23-282_POS1_I1_1249_1897.Png": 0,
    "2019-02-09-15-29-23-282_POS1_I1_1249_2025.Png": 0,
    "2019-02-09-15-29-23-282_POS1_I1_1377_1129.Png": 0,
    "2019-02-09-15-29-23-282_POS1_I1_1377_1257.Png": 0,
    "2019-02-09-15-29-23-282_POS1_I1_1377_1385.Png": 0,
    "2019-02-09-15-29-23-282_POS1_I1_1377_1513.Png": 0,
    "2019-02-09-15-29-23-282_POS1_I1_1377_1641.Png": 0,
    "2019-02-09-15-29-23-282_POS1_I1_1377_1769.Png": 0,
    "2019-02-09-15-29-23-282_POS1_I1_1377_1897.Png": 0,
    "2019-02-09-15-29-23-282_POS1_I1_1377_2025.Png": 0,
    "2019-02-09-15-29-23-282_POS1_I1_1505_1001.Png": 0,
    "2019-02-09-15-29-23-282_POS1_I1_1505_1129.Png": 0,
    "2019-02-09-15-29-23-282_POS1_I1_1505_1257.Png": 0,
    "2019-02-09-15-29-23-282_POS1_I1_1505_1385.Png": 0,
    "2019-02-09-15-29-23-282_POS1_I1_1505_1513.Png": 0,
    "2019-02-09-15-29-23-282_POS1_I1_1505_1641.Png": 0,
    "2019-02-09-15-29-23-282_POS1_I1_1505_1769.Png": 0,
    "2019-02-09-15-29-23-282_POS1_I1_1633_1001.Png": 0,
    "2019-02-09-15-29-23-282_POS1_I1_1633_1129.Png": 0,
    "2019-02-09-15-29-23-282_POS1_I1_1633_1257.Png": 0,
    "2019-02-09-15-29-23-282_POS1_I1_1633_1385.Png": 0,
    "2019-02-09-15-29-23-282_POS1_I1_1633_1513.Png": 0,
    "2019-02-09-15-29-23-282_POS1_I1_1633_1641.Png": 0,
    "2019-02-09-15-29-23-282_POS1_I1_1633_1769.Png": 0,
    "2019-02-09-15-29-23-282_POS1_I1_1761_1513.Png": 0,
    "2019-02-09-15-29-23-282_POS1_I1_1761_1769.Png": 0,
    "2019-02-09-15-29-23-282_POS1_I1_225_1257.Png": 1,
    "2019-02-09-15-29-23-282_POS1_I1_225_1641.Png": 0,
    "2019-02-09-15-29-23-282_POS1_I1_225_1769.Png": 0,
    "2019-02-09-15-29-23-282_POS1_I1_225_1897.Png": 0,
    "2019-02-09-15-29-23-282_POS1_I1_353_1129.Png": 1,
    "2019-02-09-15-29-23-282_POS1_I1_353_1257.Png": 1,
    "2019-02-09-15-29-23-282_POS1_I1_353_1385.Png": 1,
    "2019-02-09-15-29-23-282_POS1_I1_353_1513.Png": 1,
    "2019-02-09-15-29-23-282_POS1_I1_353_1641.Png": 1,
    "2019-02-09-15-29-23-282_POS1_I1_353_1769.Png": 0,
    "2019-02-09-15-29-23-282_POS1_I1_353_1897.Png": 0,
    "2019-02-09-15-29-23-282_POS1_I1_481_1129.Png": 1,
    "2019-02-09-15-29-23-282_POS1_I1_481_1257.Png": 1,
    "2019-02-09-15-29-23-282_POS1_I1_481_1385.Png": 1,
    "2019-02-09-15-29-23-282_POS1_I1_481_1513.Png": 0,
    "2019-02-09-15-29-23-282_POS1_I1_481_1641.Png": 0,
    "2019-02-09-15-29-23-282_POS1_I1_481_1769.Png": 0,
    "2019-02-09-15-29-23-282_POS1_I1_481_1897.Png": 0,
    "2019-02-09-15-29-23-282_POS1_I1_481_2025.Png": 0,
    "2019-02-09-15-29-23-282_POS1_I1_609_1129.Png": 1,
    "2019-02-09-15-29-23-282_POS1_I1_609_1257.Png": 1,
    "2019-02-09-15-29-23-282_POS1_I1_609_1385.Png": 0,
    "2019-02-09-15-29-23-282_POS1_I1_609_1513.Png": 0,
    "2019-02-09-15-29-23-282_POS1_I1_609_1641.Png": 0,
    "2019-02-09-15-29-23-282_POS1_I1_609_1769.Png": 0,
    "2019-02-09-15-29-23-282_POS1_I1_609_1897.Png": 0,
    "2019-02-09-15-29-23-282_POS1_I1_609_2025.Png": 0,
    "2019-02-09-15-29-23-282_POS1_I1_609_2153.Png": 0,
    "2019-02-09-15-29-23-282_POS1_I1_609_2281.Png": 0,
    "2019-02-09-15-29-23-282_POS1_I1_737_1129.Png": 0,
    "2019-02-09-15-29-23-282_POS1_I1_737_1257.Png": 1,
    "2019-02-09-15-29-23-282_POS1_I1_737_1385.Png": 1,
    "2019-02-09-15-29-23-282_POS1_I1_737_1513.Png": 0,
    "2019-02-09-15-29-23-282_POS1_I1_737_1641.Png": 0,
    "2019-02-09-15-29-23-282_POS1_I1_737_1769.Png": 0,
    "2019-02-09-15-29-23-282_POS1_I1_737_1897.Png": 0,
    "2019-02-09-15-29-23-282_POS1_I1_737_2025.Png": 0,
    "2019-02-09-15-29-23-282_POS1_I1_737_2153.Png": 0,
    "2019-02-09-15-29-23-282_POS1_I1_737_2281.Png": 0,
    "2019-02-09-15-29-23-282_POS1_I1_865_1129.Png": 0,
    "2019-02-09-15-29-23-282_POS1_I1_865_1257.Png": 0,
    "2019-02-09-15-29-23-282_POS1_I1_865_1385.Png": 0,
    "2019-02-09-15-29-23-282_POS1_I1_865_1513.Png": 0,
    "2019-02-09-15-29-23-282_POS1_I1_865_1641.Png": 0,
    "2019-02-09-15-29-23-282_POS1_I1_865_1769.Png": 0,
    "2019-02-09-15-29-23-282_POS1_I1_865_1897.Png": 0,
    "2019-02-09-15-29-23-282_POS1_I1_865_2025.Png": 0,
    "2019-02-09-15-29-23-282_POS1_I1_865_2153.Png": 0,
    "2019-02-09-15-29-23-282_POS1_I1_865_2281.Png": 0,
    "2019-02-09-15-29-23-282_POS1_I1_993_1129.Png": 0,
    "2019-02-09-15-29-23-282_POS1_I1_993_1257.Png": 0,
    "2019-02-09-15-29-23-282_POS1_I1_993_1385.Png": 0,
    "2019-02-09-15-29-23-282_POS1_I1_993_1513.Png": 0,
    "2019-02-09-15-29-23-282_POS1_I1_993_1641.Png": 0,
    "2019-02-09-15-29-23-282_POS1_I1_993_1769.Png": 0,
    "2019-02-09-15-29-23-282_POS1_I1_993_1897.Png": 0,
    "2019-02-09-15-29-23-282_POS1_I1_993_2025.Png": 0,
    "2019-02-10-11-29-19-969_POS1_I2_1025_1381.Png": 0,
    "2019-02-10-11-29-19-969_POS1_I2_1025_1509.Png": 0,
    "2019-02-10-11-29-19-969_POS1_I2_1025_1637.Png": 0,
    "2019-02-10-11-29-19-969_POS1_I2_1025_1765.Png": 0,
    "2019-02-10-11-29-19-969_POS1_I2_1025_1893.Png": 0,
    "2019-02-10-11-29-19-969_POS1_I2_1025_2021.Png": 0,
    "2019-02-10-11-29-19-969_POS1_I2_1025_2149.Png": 0,
    "2019-02-10-11-29-19-969_POS1_I2_1025_2277.Png": 0,
    "2019-02-10-11-29-19-969_POS1_I2_1025_2405.Png": 0,
    "2019-02-10-11-29-19-969_POS1_I2_1153_1381.Png": 0,
    "2019-02-10-11-29-19-969_POS1_I2_1153_1509.Png": 0,
    "2019-02-10-11-29-19-969_POS1_I2_1153_1637.Png": 0,
    "2019-02-10-11-29-19-969_POS1_I2_1153_1765.Png": 0,
    "2019-02-10-11-29-19-969_POS1_I2_1153_1893.Png": 0,
    "2019-02-10-11-29-19-969_POS1_I2_1153_2021.Png": 0,
    "2019-02-10-11-29-19-969_POS1_I2_1281_1381.Png": 0,
    "2019-02-10-11-29-19-969_POS1_I2_1281_1509.Png": 0,
    "2019-02-10-11-29-19-969_POS1_I2_1281_1637.Png": 0,
    "2019-02-10-11-29-19-969_POS1_I2_1281_1765.Png": 0,
    "2019-02-10-11-29-19-969_POS1_I2_1281_1893.Png": 0,
    "2019-02-10-11-29-19-969_POS1_I2_1281_2021.Png": 0,
    "2019-02-10-11-29-19-969_POS1_I2_1409_1253.Png": 0,
    "2019-02-10-11-29-19-969_POS1_I2_1409_1381.Png": 0,
    "2019-02-10-11-29-19-969_POS1_I2_1409_1509.Png": 0,
    "2019-02-10-11-29-19-969_POS1_I2_1409_1637.Png": 0,
    "2019-02-10-11-29-19-969_POS1_I2_1409_1765.Png": 0,
    "2019-02-10-11-29-19-969_POS1_I2_1409_1893.Png": 0,
    "2019-02-10-11-29-19-969_POS1_I2_1409_2021.Png": 0,
    "2019-02-10-11-29-19-969_POS1_I2_1409_2149.Png": 0,
    "2019-02-10-11-29-19-969_POS1_I2_1537_1253.Png": 0,
    "2019-02-10-11-29-19-969_POS1_I2_1537_1381.Png": 0,
    "2019-02-10-11-29-19-969_POS1_I2_1537_1509.Png": 0,
    "2019-02-10-11-29-19-969_POS1_I2_1537_1637.Png": 0,
    "2019-02-10-11-29-19-969_POS1_I2_1537_1765.Png": 0,
    "2019-02-10-11-29-19-969_POS1_I2_1537_1893.Png": 0,
    "2019-02-10-11-29-19-969_POS1_I2_1537_2021.Png": 0,
    "2019-02-10-11-29-19-969_POS1_I2_1537_2149.Png": 0,
    "2019-02-10-11-29-19-969_POS1_I2_1665_1253.Png": 0,
    "2019-02-10-11-29-19-969_POS1_I2_1665_1381.Png": 0,
    "2019-02-10-11-29-19-969_POS1_I2_1665_1509.Png": 0,
    "2019-02-10-11-29-19-969_POS1_I2_1665_1637.Png": 0,
    "2019-02-10-11-29-19-969_POS1_I2_1665_1765.Png": 0,
    "2019-02-10-11-29-19-969_POS1_I2_1665_1893.Png": 0,
    "2019-02-10-11-29-19-969_POS1_I2_1665_2021.Png": 0,
    "2019-02-10-11-29-19-969_POS1_I2_1793_1509.Png": 0,
    "2019-02-10-11-29-19-969_POS1_I2_1793_1637.Png": 0,
    "2019-02-10-11-29-19-969_POS1_I2_1793_1765.Png": 0,
    "2019-02-10-11-29-19-969_POS1_I2_1793_1893.Png": 0,
    "2019-02-10-11-29-19-969_POS1_I2_1793_2021.Png": 0,
    "2019-02-10-11-29-19-969_POS1_I2_1921_1765.Png": 0,
    "2019-02-10-11-29-19-969_POS1_I2_385_1381.Png": 0,
    "2019-02-10-11-29-19-969_POS1_I2_385_1509.Png": 0,
    "2019-02-10-11-29-19-969_POS1_I2_385_1637.Png": 0,
    "2019-02-10-11-29-19-969_POS1_I2_385_1765.Png": 0,
    "2019-02-10-11-29-19-969_POS1_I2_385_1893.Png": 0,
    "2019-02-10-11-29-19-969_POS1_I2_385_2021.Png": 0,
    "2019-02-10-11-29-19-969_POS1_I2_513_1381.Png": 0,
    "2019-02-10-11-29-19-969_POS1_I2_513_1509.Png": 0,
    "2019-02-10-11-29-19-969_POS1_I2_513_1637.Png": 0,
    "2019-02-10-11-29-19-969_POS1_I2_513_1765.Png": 0,
    "2019-02-10-11-29-19-969_POS1_I2_513_1893.Png": 0,
    "2019-02-10-11-29-19-969_POS1_I2_641_1381.Png": 0,
    "2019-02-10-11-29-19-969_POS1_I2_641_1509.Png": 0,
    "2019-02-10-11-29-19-969_POS1_I2_641_1637.Png": 0,
    "2019-02-10-11-29-19-969_POS1_I2_641_1765.Png": 0,
    "2019-02-10-11-29-19-969_POS1_I2_641_1893.Png": 0,
    "2019-02-10-11-29-19-969_POS1_I2_641_2021.Png": 0,
    "2019-02-10-11-29-19-969_POS1_I2_641_2149.Png": 0,
    "2019-02-10-11-29-19-969_POS1_I2_769_1381.Png": 0,
    "2019-02-10-11-29-19-969_POS1_I2_769_1509.Png": 0,
    "2019-02-10-11-29-19-969_POS1_I2_769_1637.Png": 0,
    "2019-02-10-11-29-19-969_POS1_I2_769_2021.Png": 0,
    "2019-02-10-11-29-19-969_POS1_I2_769_2149.Png": 0,
    "2019-02-10-11-29-19-969_POS1_I2_769_2277.Png": 0,
    "2019-02-10-11-29-19-969_POS1_I2_769_2405.Png": 0,
    "2019-02-10-11-29-19-969_POS1_I2_897_1381.Png": 0,
    "2019-02-10-11-29-19-969_POS1_I2_897_1509.Png": 0,
    "2019-02-10-11-29-19-969_POS1_I2_897_1637.Png": 0,
    "2019-02-10-11-29-19-969_POS1_I2_897_1765.Png": 0,
    "2019-02-10-11-29-19-969_POS1_I2_897_1893.Png": 0,
    "2019-02-10-11-29-19-969_POS1_I2_897_2021.Png": 0,
    "2019-02-10-11-29-19-969_POS1_I2_897_2149.Png": 0,
    "2019-02-10-11-29-19-969_POS1_I2_897_2277.Png": 0,
    "2019-02-10-11-29-19-969_POS1_I2_897_2405.Png": 0,
    "2019-02-11-07-26-20-826_POS0_I1_1027_1113.Png": 0,
    "2019-02-11-07-26-20-826_POS0_I1_1027_1241.Png": 0,
    "2019-02-11-07-26-20-826_POS0_I1_1027_1369.Png": 0,
    "2019-02-11-07-26-20-826_POS0_I1_1027_217.Png": 0,
    "2019-02-11-07-26-20-826_POS0_I1_1027_345.Png": 0,
    "2019-02-11-07-26-20-826_POS0_I1_1027_473.Png": 0,
    "2019-02-11-07-26-20-826_POS0_I1_1027_601.Png": 0,
    "2019-02-11-07-26-20-826_POS0_I1_1027_729.Png": 0,
    "2019-02-11-07-26-20-826_POS0_I1_1027_857.Png": 0,
    "2019-02-11-07-26-20-826_POS0_I1_1027_985.Png": 0,
    "2019-02-11-07-26-20-826_POS0_I1_1155_1113.Png": 0,
    "2019-02-11-07-26-20-826_POS0_I1_1155_1241.Png": 0,
    "2019-02-11-07-26-20-826_POS0_I1_1155_217.Png": 0,
    "2019-02-11-07-26-20-826_POS0_I1_1155_345.Png": 0,
    "2019-02-11-07-26-20-826_POS0_I1_1155_473.Png": 0,
    "2019-02-11-07-26-20-826_POS0_I1_1155_601.Png": 0,
    "2019-02-11-07-26-20-826_POS0_I1_1155_729.Png": 0,
    "2019-02-11-07-26-20-826_POS0_I1_1155_857.Png": 0,
    "2019-02-11-07-26-20-826_POS0_I1_1155_985.Png": 0,
    "2019-02-11-07-26-20-826_POS0_I1_1283_1113.Png": 0,
    "2019-02-11-07-26-20-826_POS0_I1_1283_1241.Png": 0,
    "2019-02-11-07-26-20-826_POS0_I1_1283_217.Png": 0,
    "2019-02-11-07-26-20-826_POS0_I1_1283_345.Png": 0,
    "2019-02-11-07-26-20-826_POS0_I1_1283_473.Png": 0,
    "2019-02-11-07-26-20-826_POS0_I1_1283_601.Png": 0,
    "2019-02-11-07-26-20-826_POS0_I1_1283_729.Png": 0,
    "2019-02-11-07-26-20-826_POS0_I1_1283_857.Png": 0,
    "2019-02-11-07-26-20-826_POS0_I1_1283_985.Png": 0,
    "2019-02-11-07-26-20-826_POS0_I1_1411_1113.Png": 0,
    "2019-02-11-07-26-20-826_POS0_I1_1411_217.Png": 0,
    "2019-02-11-07-26-20-826_POS0_I1_1411_345.Png": 0,
    "2019-02-11-07-26-20-826_POS0_I1_1411_473.Png": 0,
    "2019-02-11-07-26-20-826_POS0_I1_1411_729.Png": 0,
    "2019-02-11-07-26-20-826_POS0_I1_1411_857.Png": 0,
    "2019-02-11-07-26-20-826_POS0_I1_1411_985.Png": 0,
    "2019-02-11-07-26-20-826_POS0_I1_1539_1113.Png": 0,
    "2019-02-11-07-26-20-826_POS0_I1_1539_217.Png": 0,
    "2019-02-11-07-26-20-826_POS0_I1_1539_345.Png": 0,
    "2019-02-11-07-26-20-826_POS0_I1_1539_473.Png": 0,
    "2019-02-11-07-26-20-826_POS0_I1_1539_601.Png": 0,
    "2019-02-11-07-26-20-826_POS0_I1_1539_729.Png": 0,
    "2019-02-11-07-26-20-826_POS0_I1_1539_857.Png": 0,
    "2019-02-11-07-26-20-826_POS0_I1_1539_985.Png": 0,
    "2019-02-11-07-26-20-826_POS0_I1_1667_1113.Png": 0,
    "2019-02-11-07-26-20-826_POS0_I1_1667_217.Png": 0,
    "2019-02-11-07-26-20-826_POS0_I1_1667_345.Png": 0,
    "2019-02-11-07-26-20-826_POS0_I1_1667_473.Png": 0,
    "2019-02-11-07-26-20-826_POS0_I1_1667_601.Png": 0,
    "2019-02-11-07-26-20-826_POS0_I1_1667_729.Png": 0,
    "2019-02-11-07-26-20-826_POS0_I1_1667_857.Png": 0,
    "2019-02-11-07-26-20-826_POS0_I1_1667_89.Png": 0,
    "2019-02-11-07-26-20-826_POS0_I1_1667_985.Png": 0,
    "2019-02-11-07-26-20-826_POS0_I1_1795_217.Png": 0,
    "2019-02-11-07-26-20-826_POS0_I1_1795_473.Png": 0,
    "2019-02-11-07-26-20-826_POS0_I1_1795_601.Png": 0,
    "2019-02-11-07-26-20-826_POS0_I1_1795_729.Png": 0,
    "2019-02-11-07-26-20-826_POS0_I1_1795_857.Png": 0,
    "2019-02-11-07-26-20-826_POS0_I1_1795_89.Png": 0,
    "2019-02-11-07-26-20-826_POS0_I1_1795_985.Png": 0,
    "2019-02-11-07-26-20-826_POS0_I1_259_217.Png": 0,
    "2019-02-11-07-26-20-826_POS0_I1_259_345.Png": 0,
    "2019-02-11-07-26-20-826_POS0_I1_259_729.Png": 0,
    "2019-02-11-07-26-20-826_POS0_I1_259_857.Png": 0,
    "2019-02-11-07-26-20-826_POS0_I1_259_89.Png": 0,
    "2019-02-11-07-26-20-826_POS0_I1_259_985.Png": 0,
    "2019-02-11-07-26-20-826_POS0_I1_387_217.Png": 0,
    "2019-02-11-07-26-20-826_POS0_I1_387_345.Png": 0,
    "2019-02-11-07-26-20-826_POS0_I1_387_473.Png": 0,
    "2019-02-11-07-26-20-826_POS0_I1_387_729.Png": 0,
    "2019-02-11-07-26-20-826_POS0_I1_387_857.Png": 0,
    "2019-02-11-07-26-20-826_POS0_I1_387_89.Png": 0,
    "2019-02-11-07-26-20-826_POS0_I1_387_985.Png": 0,
    "2019-02-11-07-26-20-826_POS0_I1_515_1113.Png": 0,
    "2019-02-11-07-26-20-826_POS0_I1_515_1241.Png": 0,
    "2019-02-11-07-26-20-826_POS0_I1_515_217.Png": 0,
    "2019-02-11-07-26-20-826_POS0_I1_515_345.Png": 0,
    "2019-02-11-07-26-20-826_POS0_I1_515_473.Png": 0,
    "2019-02-11-07-26-20-826_POS0_I1_515_601.Png": 0,
    "2019-02-11-07-26-20-826_POS0_I1_515_729.Png": 0,
    "2019-02-11-07-26-20-826_POS0_I1_515_857.Png": 0,
    "2019-02-11-07-26-20-826_POS0_I1_515_89.Png": 0,
    "2019-02-11-07-26-20-826_POS0_I1_515_985.Png": 0,
    "2019-02-11-07-26-20-826_POS0_I1_643_1113.Png": 0,
    "2019-02-11-07-26-20-826_POS0_I1_643_1241.Png": 0,
    "2019-02-11-07-26-20-826_POS0_I1_643_1369.Png": 0,
    "2019-02-11-07-26-20-826_POS0_I1_643_217.Png": 0,
    "2019-02-11-07-26-20-826_POS0_I1_643_345.Png": 0,
    "2019-02-11-07-26-20-826_POS0_I1_643_473.Png": 0,
    "2019-02-11-07-26-20-826_POS0_I1_643_729.Png": 0,
    "2019-02-11-07-26-20-826_POS0_I1_643_857.Png": 0,
    "2019-02-11-07-26-20-826_POS0_I1_643_985.Png": 0,
    "2019-02-11-07-26-20-826_POS0_I1_771_1113.Png": 0,
    "2019-02-11-07-26-20-826_POS0_I1_771_1241.Png": 0,
    "2019-02-11-07-26-20-826_POS0_I1_771_1369.Png": 0,
    "2019-02-11-07-26-20-826_POS0_I1_771_217.Png": 0,
    "2019-02-11-07-26-20-826_POS0_I1_771_345.Png": 0,
    "2019-02-11-07-26-20-826_POS0_I1_771_473.Png": 0,
    "2019-02-11-07-26-20-826_POS0_I1_771_601.Png": 0,
    "2019-02-11-07-26-20-826_POS0_I1_771_729.Png": 0,
    "2019-02-11-07-26-20-826_POS0_I1_771_857.Png": 0,
    "2019-02-11-07-26-20-826_POS0_I1_771_985.Png": 0,
    "2019-02-11-07-26-20-826_POS0_I1_899_1113.Png": 0,
    "2019-02-11-07-26-20-826_POS0_I1_899_1241.Png": 0,
    "2019-02-11-07-26-20-826_POS0_I1_899_1369.Png": 0,
    "2019-02-11-07-26-20-826_POS0_I1_899_217.Png": 0,
    "2019-02-11-07-26-20-826_POS0_I1_899_345.Png": 0,
    "2019-02-11-07-26-20-826_POS0_I1_899_473.Png": 0,
    "2019-02-11-07-26-20-826_POS0_I1_899_601.Png": 0,
    "2019-02-11-07-26-20-826_POS0_I1_899_729.Png": 0,
    "2019-02-11-07-26-20-826_POS0_I1_899_857.Png": 0,
    "2019-02-11-07-26-20-826_POS0_I1_899_985.Png": 0,
    "2019-02-12-00-09-22-954_POS1_I1_1115_1131.Png": 1,
    "2019-02-12-00-09-22-954_POS1_I1_1115_1259.Png": 1,
    "2019-02-12-00-09-22-954_POS1_I1_1115_1387.Png": 1,
    "2019-02-12-00-09-22-954_POS1_I1_1115_1515.Png": 0,
    "2019-02-12-00-09-22-954_POS1_I1_1115_1643.Png": 0,
    "2019-02-12-00-09-22-954_POS1_I1_1115_1771.Png": 1,
    "2019-02-12-00-09-22-954_POS1_I1_1115_1899.Png": 1,
    "2019-02-12-00-09-22-954_POS1_I1_1115_2027.Png": 1,
    "2019-02-12-00-09-22-954_POS1_I1_1115_2155.Png": 0,
    "2019-02-12-00-09-22-954_POS1_I1_1243_1131.Png": 0,
    "2019-02-12-00-09-22-954_POS1_I1_1243_1259.Png": 0,
    "2019-02-12-00-09-22-954_POS1_I1_1243_1387.Png": 0,
    "2019-02-12-00-09-22-954_POS1_I1_1243_1515.Png": 0,
    "2019-02-12-00-09-22-954_POS1_I1_1243_1643.Png": 0,
    "2019-02-12-00-09-22-954_POS1_I1_1243_1771.Png": 1,
    "2019-02-12-00-09-22-954_POS1_I1_1243_1899.Png": 1,
    "2019-02-12-00-09-22-954_POS1_I1_1243_2027.Png": 0,
    "2019-02-12-00-09-22-954_POS1_I1_1371_1131.Png": 0,
    "2019-02-12-00-09-22-954_POS1_I1_1371_1259.Png": 0,
    "2019-02-12-00-09-22-954_POS1_I1_1371_1387.Png": 0,
    "2019-02-12-00-09-22-954_POS1_I1_1371_1515.Png": 0,
    "2019-02-12-00-09-22-954_POS1_I1_1371_1643.Png": 0,
    "2019-02-12-00-09-22-954_POS1_I1_1371_1771.Png": 0,
    "2019-02-12-00-09-22-954_POS1_I1_1371_1899.Png": 0,
    "2019-02-12-00-09-22-954_POS1_I1_1371_2027.Png": 0,
    "2019-02-12-00-09-22-954_POS1_I1_1499_1003.Png": 0,
    "2019-02-12-00-09-22-954_POS1_I1_1499_1131.Png": 0,
    "2019-02-12-00-09-22-954_POS1_I1_1499_1259.Png": 0,
    "2019-02-12-00-09-22-954_POS1_I1_1499_1387.Png": 0,
    "2019-02-12-00-09-22-954_POS1_I1_1499_1515.Png": 0,
    "2019-02-12-00-09-22-954_POS1_I1_1499_1643.Png": 0,
    "2019-02-12-00-09-22-954_POS1_I1_1499_1771.Png": 0,
    "2019-02-12-00-09-22-954_POS1_I1_1627_1003.Png": 0,
    "2019-02-12-00-09-22-954_POS1_I1_1627_1131.Png": 0,
    "2019-02-12-00-09-22-954_POS1_I1_1627_1259.Png": 0,
    "2019-02-12-00-09-22-954_POS1_I1_1627_1387.Png": 0,
    "2019-02-12-00-09-22-954_POS1_I1_1627_1515.Png": 0,
    "2019-02-12-00-09-22-954_POS1_I1_1627_1643.Png": 0,
    "2019-02-12-00-09-22-954_POS1_I1_1627_1771.Png": 0,
    "2019-02-12-00-09-22-954_POS1_I1_1627_1899.Png": 0,
    "2019-02-12-00-09-22-954_POS1_I1_1755_1387.Png": 0,
    "2019-02-12-00-09-22-954_POS1_I1_1755_1515.Png": 0,
    "2019-02-12-00-09-22-954_POS1_I1_1755_1771.Png": 0,
    "2019-02-12-00-09-22-954_POS1_I1_219_1259.Png": 1,
    "2019-02-12-00-09-22-954_POS1_I1_219_1643.Png": 0,
    "2019-02-12-00-09-22-954_POS1_I1_219_1771.Png": 0,
    "2019-02-12-00-09-22-954_POS1_I1_219_1899.Png": 1,
    "2019-02-12-00-09-22-954_POS1_I1_347_1003.Png": 1,
    "2019-02-12-00-09-22-954_POS1_I1_347_1131.Png": 1,
    "2019-02-12-00-09-22-954_POS1_I1_347_1259.Png": 1,
    "2019-02-12-00-09-22-954_POS1_I1_347_1387.Png": 1,
    "2019-02-12-00-09-22-954_POS1_I1_347_1515.Png": 1,
    "2019-02-12-00-09-22-954_POS1_I1_347_1643.Png": 1,
    "2019-02-12-00-09-22-954_POS1_I1_347_1771.Png": 0,
    "2019-02-12-00-09-22-954_POS1_I1_347_1899.Png": 0,
    "2019-02-12-00-09-22-954_POS1_I1_475_1131.Png": 1,
    "2019-02-12-00-09-22-954_POS1_I1_475_1259.Png": 1,
    "2019-02-12-00-09-22-954_POS1_I1_475_1387.Png": 1,
    "2019-02-12-00-09-22-954_POS1_I1_475_1515.Png": 1,
    "2019-02-12-00-09-22-954_POS1_I1_475_1643.Png": 1,
    "2019-02-12-00-09-22-954_POS1_I1_475_1771.Png": 0,
    "2019-02-12-00-09-22-954_POS1_I1_475_1899.Png": 0,
    "2019-02-12-00-09-22-954_POS1_I1_475_2027.Png": 1,
    "2019-02-12-00-09-22-954_POS1_I1_603_1131.Png": 1,
    "2019-02-12-00-09-22-954_POS1_I1_603_1259.Png": 1,
    "2019-02-12-00-09-22-954_POS1_I1_603_1387.Png": 1,
    "2019-02-12-00-09-22-954_POS1_I1_603_1515.Png": 1,
    "2019-02-12-00-09-22-954_POS1_I1_603_1643.Png": 1,
    "2019-02-12-00-09-22-954_POS1_I1_603_1771.Png": 0,
    "2019-02-12-00-09-22-954_POS1_I1_603_1899.Png": 0,
    "2019-02-12-00-09-22-954_POS1_I1_603_2027.Png": 1,
    "2019-02-12-00-09-22-954_POS1_I1_603_2155.Png": 1,
    "2019-02-12-00-09-22-954_POS1_I1_603_2283.Png": 1,
    "2019-02-12-00-09-22-954_POS1_I1_731_1131.Png": 1,
    "2019-02-12-00-09-22-954_POS1_I1_731_1259.Png": 1,
    "2019-02-12-00-09-22-954_POS1_I1_731_1387.Png": 1,
    "2019-02-12-00-09-22-954_POS1_I1_731_1515.Png": 0,
    "2019-02-12-00-09-22-954_POS1_I1_731_1643.Png": 1,
    "2019-02-12-00-09-22-954_POS1_I1_731_1771.Png": 0,
    "2019-02-12-00-09-22-954_POS1_I1_731_1899.Png": 1,
    "2019-02-12-00-09-22-954_POS1_I1_731_2027.Png": 1,
    "2019-02-12-00-09-22-954_POS1_I1_731_2155.Png": 1,
    "2019-02-12-00-09-22-954_POS1_I1_731_2283.Png": 1,
    "2019-02-12-00-09-22-954_POS1_I1_859_1131.Png": 1,
    "2019-02-12-00-09-22-954_POS1_I1_859_1259.Png": 1,
    "2019-02-12-00-09-22-954_POS1_I1_859_1387.Png": 1,
    "2019-02-12-00-09-22-954_POS1_I1_859_1515.Png": 1,
    "2019-02-12-00-09-22-954_POS1_I1_859_1643.Png": 0,
    "2019-02-12-00-09-22-954_POS1_I1_859_1771.Png": 0,
    "2019-02-12-00-09-22-954_POS1_I1_859_1899.Png": 1,
    "2019-02-12-00-09-22-954_POS1_I1_859_2027.Png": 1,
    "2019-02-12-00-09-22-954_POS1_I1_859_2155.Png": 1,
    "2019-02-12-00-09-22-954_POS1_I1_859_2283.Png": 1,
    "2019-02-12-00-09-22-954_POS1_I1_987_1131.Png": 1,
    "2019-02-12-00-09-22-954_POS1_I1_987_1259.Png": 1,
    "2019-02-12-00-09-22-954_POS1_I1_987_1387.Png": 1,
    "2019-02-12-00-09-22-954_POS1_I1_987_1515.Png": 0,
    "2019-02-12-00-09-22-954_POS1_I1_987_1643.Png": 0,
    "2019-02-12-00-09-22-954_POS1_I1_987_1771.Png": 1,
    "2019-02-12-00-09-22-954_POS1_I1_987_1899.Png": 1,
    "2019-02-12-00-09-22-954_POS1_I1_987_2027.Png": 1,
    "2019-02-12-00-09-22-954_POS1_I1_987_2155.Png": 1,
    "2019-02-13-14-59-45-111_POS0_I1_1067_1024.Png": 1,
    "2019-02-13-14-59-45-111_POS0_I1_1067_1152.Png": 1,
    "2019-02-13-14-59-45-111_POS0_I1_1067_1280.Png": 1,
    "2019-02-13-14-59-45-111_POS0_I1_1067_256.Png": 1,
    "2019-02-13-14-59-45-111_POS0_I1_1067_384.Png": 1,
    "2019-02-13-14-59-45-111_POS0_I1_1067_512.Png": 1,
    "2019-02-13-14-59-45-111_POS0_I1_1067_640.Png": 1,
    "2019-02-13-14-59-45-111_POS0_I1_1067_768.Png": 1,
    "2019-02-13-14-59-45-111_POS0_I1_1067_896.Png": 1,
    "2019-02-13-14-59-45-111_POS0_I1_1195_1024.Png": 1,
    "2019-02-13-14-59-45-111_POS0_I1_1195_1152.Png": 1,
    "2019-02-13-14-59-45-111_POS0_I1_1195_1280.Png": 1,
    "2019-02-13-14-59-45-111_POS0_I1_1195_256.Png": 1,
    "2019-02-13-14-59-45-111_POS0_I1_1195_384.Png": 1,
    "2019-02-13-14-59-45-111_POS0_I1_1195_512.Png": 1,
    "2019-02-13-14-59-45-111_POS0_I1_1195_640.Png": 1,
    "2019-02-13-14-59-45-111_POS0_I1_1195_768.Png": 1,
    "2019-02-13-14-59-45-111_POS0_I1_1195_896.Png": 1,
    "2019-02-13-14-59-45-111_POS0_I1_1323_1024.Png": 1,
    "2019-02-13-14-59-45-111_POS0_I1_1323_1152.Png": 1,
    "2019-02-13-14-59-45-111_POS0_I1_1323_256.Png": 1,
    "2019-02-13-14-59-45-111_POS0_I1_1323_384.Png": 1,
    "2019-02-13-14-59-45-111_POS0_I1_1323_512.Png": 1,
    "2019-02-13-14-59-45-111_POS0_I1_1323_640.Png": 1,
    "2019-02-13-14-59-45-111_POS0_I1_1323_768.Png": 1,
    "2019-02-13-14-59-45-111_POS0_I1_1323_896.Png": 1,
    "2019-02-13-14-59-45-111_POS0_I1_1451_1024.Png": 1,
    "2019-02-13-14-59-45-111_POS0_I1_1451_1152.Png": 1,
    "2019-02-13-14-59-45-111_POS0_I1_1451_256.Png": 1,
    "2019-02-13-14-59-45-111_POS0_I1_1451_384.Png": 1,
    "2019-02-13-14-59-45-111_POS0_I1_1451_512.Png": 1,
    "2019-02-13-14-59-45-111_POS0_I1_1451_640.Png": 1,
    "2019-02-13-14-59-45-111_POS0_I1_1451_768.Png": 1,
    "2019-02-13-14-59-45-111_POS0_I1_1451_896.Png": 1,
    "2019-02-13-14-59-45-111_POS0_I1_1579_1024.Png": 1,
    "2019-02-13-14-59-45-111_POS0_I1_1579_1152.Png": 1,
    "2019-02-13-14-59-45-111_POS0_I1_1579_128.Png": 1,
    "2019-02-13-14-59-45-111_POS0_I1_1579_256.Png": 1,
    "2019-02-13-14-59-45-111_POS0_I1_1579_384.Png": 1,
    "2019-02-13-14-59-45-111_POS0_I1_1579_512.Png": 1,
    "2019-02-13-14-59-45-111_POS0_I1_1579_768.Png": 1,
    "2019-02-13-14-59-45-111_POS0_I1_1579_896.Png": 1,
    "2019-02-13-14-59-45-111_POS0_I1_1707_1024.Png": 1,
    "2019-02-13-14-59-45-111_POS0_I1_1707_128.Png": 1,
    "2019-02-13-14-59-45-111_POS0_I1_1707_256.Png": 1,
    "2019-02-13-14-59-45-111_POS0_I1_1707_384.Png": 1,
    "2019-02-13-14-59-45-111_POS0_I1_1707_512.Png": 1,
    "2019-02-13-14-59-45-111_POS0_I1_1707_640.Png": 1,
    "2019-02-13-14-59-45-111_POS0_I1_1707_768.Png": 1,
    "2019-02-13-14-59-45-111_POS0_I1_1707_896.Png": 1,
    "2019-02-13-14-59-45-111_POS0_I1_171_768.Png": 1,
    "2019-02-13-14-59-45-111_POS0_I1_171_896.Png": 1,
    "2019-02-13-14-59-45-111_POS0_I1_1835_1024.Png": 1,
    "2019-02-13-14-59-45-111_POS0_I1_1835_128.Png": 1,
    "2019-02-13-14-59-45-111_POS0_I1_1835_512.Png": 1,
    "2019-02-13-14-59-45-111_POS0_I1_1835_640.Png": 1,
    "2019-02-13-14-59-45-111_POS0_I1_1835_768.Png": 1,
    "2019-02-13-14-59-45-111_POS0_I1_1835_896.Png": 1,
    "2019-02-13-14-59-45-111_POS0_I1_299_0.Png": 1,
    "2019-02-13-14-59-45-111_POS0_I1_299_128.Png": 1,
    "2019-02-13-14-59-45-111_POS0_I1_299_256.Png": 1,
    "2019-02-13-14-59-45-111_POS0_I1_299_640.Png": 1,
    "2019-02-13-14-59-45-111_POS0_I1_299_768.Png": 1,
    "2019-02-13-14-59-45-111_POS0_I1_299_896.Png": 1,
    "2019-02-13-14-59-45-111_POS0_I1_427_0.Png": 1,
    "2019-02-13-14-59-45-111_POS0_I1_427_1024.Png": 1,
    "2019-02-13-14-59-45-111_POS0_I1_427_128.Png": 1,
    "2019-02-13-14-59-45-111_POS0_I1_427_256.Png": 1,
    "2019-02-13-14-59-45-111_POS0_I1_427_384.Png": 1,
    "2019-02-13-14-59-45-111_POS0_I1_427_640.Png": 1,
    "2019-02-13-14-59-45-111_POS0_I1_427_768.Png": 1,
    "2019-02-13-14-59-45-111_POS0_I1_427_896.Png": 1,
    "2019-02-13-14-59-45-111_POS0_I1_555_0.Png": 1,
    "2019-02-13-14-59-45-111_POS0_I1_555_1024.Png": 1,
    "2019-02-13-14-59-45-111_POS0_I1_555_1152.Png": 1,
    "2019-02-13-14-59-45-111_POS0_I1_555_128.Png": 1,
    "2019-02-13-14-59-45-111_POS0_I1_555_1280.Png": 1,
    "2019-02-13-14-59-45-111_POS0_I1_555_256.Png": 1,
    "2019-02-13-14-59-45-111_POS0_I1_555_384.Png": 1,
    "2019-02-13-14-59-45-111_POS0_I1_555_640.Png": 1,
    "2019-02-13-14-59-45-111_POS0_I1_555_768.Png": 1,
    "2019-02-13-14-59-45-111_POS0_I1_555_896.Png": 1,
    "2019-02-13-14-59-45-111_POS0_I1_683_1024.Png": 1,
    "2019-02-13-14-59-45-111_POS0_I1_683_1152.Png": 1,
    "2019-02-13-14-59-45-111_POS0_I1_683_128.Png": 1,
    "2019-02-13-14-59-45-111_POS0_I1_683_1280.Png": 1,
    "2019-02-13-14-59-45-111_POS0_I1_683_1408.Png": 1,
    "2019-02-13-14-59-45-111_POS0_I1_683_256.Png": 1,
    "2019-02-13-14-59-45-111_POS0_I1_683_384.Png": 1,
    "2019-02-13-14-59-45-111_POS0_I1_683_512.Png": 1,
    "2019-02-13-14-59-45-111_POS0_I1_683_768.Png": 1,
    "2019-02-13-14-59-45-111_POS0_I1_683_896.Png": 1,
    "2019-02-13-14-59-45-111_POS0_I1_811_1024.Png": 1,
    "2019-02-13-14-59-45-111_POS0_I1_811_1152.Png": 1,
    "2019-02-13-14-59-45-111_POS0_I1_811_128.Png": 1,
    "2019-02-13-14-59-45-111_POS0_I1_811_1280.Png": 1,
    "2019-02-13-14-59-45-111_POS0_I1_811_1408.Png": 1,
    "2019-02-13-14-59-45-111_POS0_I1_811_256.Png": 1,
    "2019-02-13-14-59-45-111_POS0_I1_811_384.Png": 1,
    "2019-02-13-14-59-45-111_POS0_I1_811_512.Png": 1,
    "2019-02-13-14-59-45-111_POS0_I1_811_640.Png": 1,
    "2019-02-13-14-59-45-111_POS0_I1_811_768.Png": 1,
    "2019-02-13-14-59-45-111_POS0_I1_811_896.Png": 1,
    "2019-02-13-14-59-45-111_POS0_I1_939_1024.Png": 1,
    "2019-02-13-14-59-45-111_POS0_I1_939_1152.Png": 1,
    "2019-02-13-14-59-45-111_POS0_I1_939_128.Png": 1,
    "2019-02-13-14-59-45-111_POS0_I1_939_1280.Png": 1,
    "2019-02-13-14-59-45-111_POS0_I1_939_256.Png": 1,
    "2019-02-13-14-59-45-111_POS0_I1_939_384.Png": 1,
    "2019-02-13-14-59-45-111_POS0_I1_939_512.Png": 1,
    "2019-02-13-14-59-45-111_POS0_I1_939_640.Png": 1,
    "2019-02-13-14-59-45-111_POS0_I1_939_768.Png": 1,
    "2019-02-13-14-59-45-111_POS0_I1_939_896.Png": 1,
    "2019-02-15-02-39-23-306_POS2_I2_1052_2112.Png": 1,
    "2019-02-15-02-39-23-306_POS2_I2_1052_2240.Png": 1,
    "2019-02-15-02-39-23-306_POS2_I2_1052_2368.Png": 1,
    "2019-02-15-02-39-23-306_POS2_I2_1052_2496.Png": 0,
    "2019-02-15-02-39-23-306_POS2_I2_1052_2624.Png": 0,
    "2019-02-15-02-39-23-306_POS2_I2_1180_1984.Png": 1,
    "2019-02-15-02-39-23-306_POS2_I2_1180_2112.Png": 1,
    "2019-02-15-02-39-23-306_POS2_I2_1180_2240.Png": 1,
    "2019-02-15-02-39-23-306_POS2_I2_1180_2368.Png": 1,
    "2019-02-15-02-39-23-306_POS2_I2_1180_2496.Png": 0,
    "2019-02-15-02-39-23-306_POS2_I2_1180_2624.Png": 0,
    "2019-02-15-02-39-23-306_POS2_I2_1308_1984.Png": 1,
    "2019-02-15-02-39-23-306_POS2_I2_1308_2112.Png": 1,
    "2019-02-15-02-39-23-306_POS2_I2_1308_2240.Png": 0,
    "2019-02-15-02-39-23-306_POS2_I2_1308_2368.Png": 1,
    "2019-02-15-02-39-23-306_POS2_I2_1308_2496.Png": 1,
    "2019-02-15-02-39-23-306_POS2_I2_1308_2624.Png": 0,
    "2019-02-15-02-39-23-306_POS2_I2_1436_1984.Png": 0,
    "2019-02-15-02-39-23-306_POS2_I2_1436_2112.Png": 0,
    "2019-02-15-02-39-23-306_POS2_I2_1436_2240.Png": 0,
    "2019-02-15-02-39-23-306_POS2_I2_1436_2368.Png": 0,
    "2019-02-15-02-39-23-306_POS2_I2_1436_2496.Png": 0,
    "2019-02-15-02-39-23-306_POS2_I2_1436_2624.Png": 0,
    "2019-02-15-02-39-23-306_POS2_I2_1564_1984.Png": 0,
    "2019-02-15-02-39-23-306_POS2_I2_1564_2112.Png": 0,
    "2019-02-15-02-39-23-306_POS2_I2_1564_2240.Png": 0,
    "2019-02-15-02-39-23-306_POS2_I2_1564_2368.Png": 0,
    "2019-02-15-02-39-23-306_POS2_I2_1564_2496.Png": 0,
    "2019-02-15-02-39-23-306_POS2_I2_1564_2624.Png": 0,
    "2019-02-15-02-39-23-306_POS2_I2_1692_1856.Png": 0,
    "2019-02-15-02-39-23-306_POS2_I2_1692_1984.Png": 0,
    "2019-02-15-02-39-23-306_POS2_I2_1692_2112.Png": 0,
    "2019-02-15-02-39-23-306_POS2_I2_1692_2240.Png": 0,
    "2019-02-15-02-39-23-306_POS2_I2_1692_2368.Png": 0,
    "2019-02-15-02-39-23-306_POS2_I2_1692_2496.Png": 0,
    "2019-02-15-02-39-23-306_POS2_I2_1692_2624.Png": 0,
    "2019-02-15-02-39-23-306_POS2_I2_1820_1984.Png": 0,
    "2019-02-15-02-39-23-306_POS2_I2_1820_2112.Png": 0,
    "2019-02-15-02-39-23-306_POS2_I2_1820_2240.Png": 0,
    "2019-02-15-02-39-23-306_POS2_I2_1820_2368.Png": 0,
    "2019-02-15-02-39-23-306_POS2_I2_1820_2496.Png": 0,
    "2019-02-15-02-39-23-306_POS2_I2_1820_2624.Png": 0,
    "2019-02-15-02-39-23-306_POS2_I2_1948_2240.Png": 0,
    "2019-02-15-02-39-23-306_POS2_I2_1948_2368.Png": 0,
    "2019-02-15-02-39-23-306_POS2_I2_1948_2496.Png": 0,
    "2019-02-15-02-39-23-306_POS2_I2_1948_2624.Png": 0,
    "2019-02-15-02-39-23-306_POS2_I2_2076_2368.Png": 0,
    "2019-02-15-02-39-23-306_POS2_I2_2076_2496.Png": 0,
    "2019-02-15-02-39-23-306_POS2_I2_2076_2624.Png": 0,
    "2019-02-15-02-39-23-306_POS2_I2_412_2112.Png": 1,
    "2019-02-15-02-39-23-306_POS2_I2_412_2240.Png": 1,
    "2019-02-15-02-39-23-306_POS2_I2_412_2368.Png": 1,
    "2019-02-15-02-39-23-306_POS2_I2_412_2496.Png": 1,
    "2019-02-15-02-39-23-306_POS2_I2_412_2624.Png": 0,
    "2019-02-15-02-39-23-306_POS2_I2_540_2112.Png": 1,
    "2019-02-15-02-39-23-306_POS2_I2_540_2240.Png": 1,
    "2019-02-15-02-39-23-306_POS2_I2_540_2368.Png": 1,
    "2019-02-15-02-39-23-306_POS2_I2_540_2496.Png": 1,
    "2019-02-15-02-39-23-306_POS2_I2_540_2624.Png": 1,
    "2019-02-15-02-39-23-306_POS2_I2_668_2112.Png": 1,
    "2019-02-15-02-39-23-306_POS2_I2_668_2240.Png": 1,
    "2019-02-15-02-39-23-306_POS2_I2_668_2368.Png": 1,
    "2019-02-15-02-39-23-306_POS2_I2_668_2496.Png": 1,
    "2019-02-15-02-39-23-306_POS2_I2_668_2624.Png": 0,
    "2019-02-15-02-39-23-306_POS2_I2_796_2112.Png": 1,
    "2019-02-15-02-39-23-306_POS2_I2_796_2240.Png": 1,
    "2019-02-15-02-39-23-306_POS2_I2_796_2368.Png": 1,
    "2019-02-15-02-39-23-306_POS2_I2_796_2496.Png": 0,
    "2019-02-15-02-39-23-306_POS2_I2_796_2624.Png": 0,
    "2019-02-15-02-39-23-306_POS2_I2_924_2112.Png": 1,
    "2019-02-15-02-39-23-306_POS2_I2_924_2240.Png": 1,
    "2019-02-15-02-39-23-306_POS2_I2_924_2368.Png": 1,
    "2019-02-15-02-39-23-306_POS2_I2_924_2496.Png": 0,
    "2019-02-15-02-39-23-306_POS2_I2_924_2624.Png": 0,
    "2019-02-22-03-01-24-927_POS2_I2_1052_2112.Png": 0,
    "2019-02-22-03-01-24-927_POS2_I2_1052_2240.Png": 0,
    "2019-02-22-03-01-24-927_POS2_I2_1052_2368.Png": 0,
    "2019-02-22-03-01-24-927_POS2_I2_1052_2496.Png": 0,
    "2019-02-22-03-01-24-927_POS2_I2_1052_2624.Png": 0,
    "2019-02-22-03-01-24-927_POS2_I2_1180_2112.Png": 0,
    "2019-02-22-03-01-24-927_POS2_I2_1180_2240.Png": 0,
    "2019-02-22-03-01-24-927_POS2_I2_1180_2368.Png": 0,
    "2019-02-22-03-01-24-927_POS2_I2_1180_2496.Png": 0,
    "2019-02-22-03-01-24-927_POS2_I2_1180_2624.Png": 0,
    "2019-02-22-03-01-24-927_POS2_I2_1308_1984.Png": 0,
    "2019-02-22-03-01-24-927_POS2_I2_1308_2112.Png": 0,
    "2019-02-22-03-01-24-927_POS2_I2_1308_2240.Png": 0,
    "2019-02-22-03-01-24-927_POS2_I2_1308_2368.Png": 0,
    "2019-02-22-03-01-24-927_POS2_I2_1308_2496.Png": 0,
    "2019-02-22-03-01-24-927_POS2_I2_1308_2624.Png": 0,
    "2019-02-22-03-01-24-927_POS2_I2_1436_1984.Png": 0,
    "2019-02-22-03-01-24-927_POS2_I2_1436_2112.Png": 0,
    "2019-02-22-03-01-24-927_POS2_I2_1436_2240.Png": 0,
    "2019-02-22-03-01-24-927_POS2_I2_1436_2368.Png": 0,
    "2019-02-22-03-01-24-927_POS2_I2_1436_2496.Png": 0,
    "2019-02-22-03-01-24-927_POS2_I2_1436_2624.Png": 0,
    "2019-02-22-03-01-24-927_POS2_I2_1564_1984.Png": 0,
    "2019-02-22-03-01-24-927_POS2_I2_1564_2112.Png": 0,
    "2019-02-22-03-01-24-927_POS2_I2_1564_2240.Png": 0,
    "2019-02-22-03-01-24-927_POS2_I2_1564_2368.Png": 0,
    "2019-02-22-03-01-24-927_POS2_I2_1564_2496.Png": 0,
    "2019-02-22-03-01-24-927_POS2_I2_1564_2624.Png": 0,
    "2019-02-22-03-01-24-927_POS2_I2_1692_1856.Png": 0,
    "2019-02-22-03-01-24-927_POS2_I2_1692_1984.Png": 0,
    "2019-02-22-03-01-24-927_POS2_I2_1692_2112.Png": 0,
    "2019-02-22-03-01-24-927_POS2_I2_1692_2240.Png": 0,
    "2019-02-22-03-01-24-927_POS2_I2_1692_2368.Png": 0,
    "2019-02-22-03-01-24-927_POS2_I2_1692_2496.Png": 0,
    "2019-02-22-03-01-24-927_POS2_I2_1692_2624.Png": 0,
    "2019-02-22-03-01-24-927_POS2_I2_1820_1984.Png": 0,
    "2019-02-22-03-01-24-927_POS2_I2_1820_2112.Png": 0,
    "2019-02-22-03-01-24-927_POS2_I2_1820_2240.Png": 0,
    "2019-02-22-03-01-24-927_POS2_I2_1820_2368.Png": 0,
    "2019-02-22-03-01-24-927_POS2_I2_1820_2496.Png": 0,
    "2019-02-22-03-01-24-927_POS2_I2_1820_2624.Png": 0,
    "2019-02-22-03-01-24-927_POS2_I2_1948_2240.Png": 0,
    "2019-02-22-03-01-24-927_POS2_I2_1948_2368.Png": 0,
    "2019-02-22-03-01-24-927_POS2_I2_1948_2496.Png": 0,
    "2019-02-22-03-01-24-927_POS2_I2_1948_2624.Png": 0,
    "2019-02-22-03-01-24-927_POS2_I2_2076_2368.Png": 0,
    "2019-02-22-03-01-24-927_POS2_I2_2076_2496.Png": 0,
    "2019-02-22-03-01-24-927_POS2_I2_2076_2624.Png": 0,
    "2019-02-22-03-01-24-927_POS2_I2_412_2112.Png": 0,
    "2019-02-22-03-01-24-927_POS2_I2_412_2240.Png": 0,
    "2019-02-22-03-01-24-927_POS2_I2_412_2368.Png": 0,
    "2019-02-22-03-01-24-927_POS2_I2_412_2624.Png": 0,
    "2019-02-22-03-01-24-927_POS2_I2_540_2112.Png": 0,
    "2019-02-22-03-01-24-927_POS2_I2_540_2240.Png": 0,
    "2019-02-22-03-01-24-927_POS2_I2_540_2368.Png": 0,
    "2019-02-22-03-01-24-927_POS2_I2_540_2496.Png": 0,
    "2019-02-22-03-01-24-927_POS2_I2_540_2624.Png": 0,
    "2019-02-22-03-01-24-927_POS2_I2_668_2112.Png": 0,
    "2019-02-22-03-01-24-927_POS2_I2_668_2240.Png": 0,
    "2019-02-22-03-01-24-927_POS2_I2_668_2368.Png": 0,
    "2019-02-22-03-01-24-927_POS2_I2_668_2496.Png": 0,
    "2019-02-22-03-01-24-927_POS2_I2_668_2624.Png": 0,
    "2019-02-22-03-01-24-927_POS2_I2_796_2112.Png": 0,
    "2019-02-22-03-01-24-927_POS2_I2_796_2240.Png": 0,
    "2019-02-22-03-01-24-927_POS2_I2_796_2368.Png": 0,
    "2019-02-22-03-01-24-927_POS2_I2_796_2496.Png": 0,
    "2019-02-22-03-01-24-927_POS2_I2_796_2624.Png": 0,
    "2019-02-22-03-01-24-927_POS2_I2_924_2112.Png": 0,
    "2019-02-22-03-01-24-927_POS2_I2_924_2240.Png": 0,
    "2019-02-22-03-01-24-927_POS2_I2_924_2368.Png": 0,
    "2019-02-22-03-01-24-927_POS2_I2_924_2496.Png": 0,
    "2019-02-22-03-01-24-927_POS2_I2_924_2624.Png": 0,
    "2019-02-22-09-35-09-343_POS0_I2_1111_1119.Png": 0,
    "2019-02-22-09-35-09-343_POS0_I2_1111_1247.Png": 0,
    "2019-02-22-09-35-09-343_POS0_I2_1111_1375.Png": 0,
    "2019-02-22-09-35-09-343_POS0_I2_1111_1503.Png": 0,
    "2019-02-22-09-35-09-343_POS0_I2_1111_607.Png": 0,
    "2019-02-22-09-35-09-343_POS0_I2_1111_735.Png": 0,
    "2019-02-22-09-35-09-343_POS0_I2_1111_863.Png": 0,
    "2019-02-22-09-35-09-343_POS0_I2_1111_991.Png": 0,
    "2019-02-22-09-35-09-343_POS0_I2_1239_1119.Png": 0,
    "2019-02-22-09-35-09-343_POS0_I2_1239_1247.Png": 0,
    "2019-02-22-09-35-09-343_POS0_I2_1239_1375.Png": 0,
    "2019-02-22-09-35-09-343_POS0_I2_1239_607.Png": 0,
    "2019-02-22-09-35-09-343_POS0_I2_1239_735.Png": 0,
    "2019-02-22-09-35-09-343_POS0_I2_1239_991.Png": 0,
    "2019-02-22-09-35-09-343_POS0_I2_1367_1119.Png": 0,
    "2019-02-22-09-35-09-343_POS0_I2_1367_1247.Png": 0,
    "2019-02-22-09-35-09-343_POS0_I2_1367_1375.Png": 0,
    "2019-02-22-09-35-09-343_POS0_I2_1367_479.Png": 0,
    "2019-02-22-09-35-09-343_POS0_I2_1367_607.Png": 0,
    "2019-02-22-09-35-09-343_POS0_I2_1367_735.Png": 0,
    "2019-02-22-09-35-09-343_POS0_I2_1367_863.Png": 0,
    "2019-02-22-09-35-09-343_POS0_I2_1367_991.Png": 0,
    "2019-02-22-09-35-09-343_POS0_I2_1495_1119.Png": 0,
    "2019-02-22-09-35-09-343_POS0_I2_1495_1247.Png": 0,
    "2019-02-22-09-35-09-343_POS0_I2_1495_607.Png": 0,
    "2019-02-22-09-35-09-343_POS0_I2_1495_735.Png": 0,
    "2019-02-22-09-35-09-343_POS0_I2_1495_863.Png": 0,
    "2019-02-22-09-35-09-343_POS0_I2_1495_991.Png": 0,
    "2019-02-22-09-35-09-343_POS0_I2_1623_1119.Png": 0,
    "2019-02-22-09-35-09-343_POS0_I2_1623_1247.Png": 0,
    "2019-02-22-09-35-09-343_POS0_I2_1623_479.Png": 0,
    "2019-02-22-09-35-09-343_POS0_I2_1623_607.Png": 0,
    "2019-02-22-09-35-09-343_POS0_I2_1623_735.Png": 0,
    "2019-02-22-09-35-09-343_POS0_I2_1623_863.Png": 0,
    "2019-02-22-09-35-09-343_POS0_I2_1623_991.Png": 0,
    "2019-02-22-09-35-09-343_POS0_I2_1751_1119.Png": 0,
    "2019-02-22-09-35-09-343_POS0_I2_1751_1247.Png": 0,
    "2019-02-22-09-35-09-343_POS0_I2_1751_479.Png": 0,
    "2019-02-22-09-35-09-343_POS0_I2_1751_735.Png": 0,
    "2019-02-22-09-35-09-343_POS0_I2_1751_863.Png": 0,
    "2019-02-22-09-35-09-343_POS0_I2_1751_991.Png": 0,
    "2019-02-22-09-35-09-343_POS0_I2_1879_1119.Png": 0,
    "2019-02-22-09-35-09-343_POS0_I2_343_1119.Png": 0,
    "2019-02-22-09-35-09-343_POS0_I2_343_863.Png": 0,
    "2019-02-22-09-35-09-343_POS0_I2_471_1119.Png": 0,
    "2019-02-22-09-35-09-343_POS0_I2_471_479.Png": 0,
    "2019-02-22-09-35-09-343_POS0_I2_471_607.Png": 0,
    "2019-02-22-09-35-09-343_POS0_I2_471_735.Png": 0,
    "2019-02-22-09-35-09-343_POS0_I2_471_863.Png": 0,
    "2019-02-22-09-35-09-343_POS0_I2_471_991.Png": 0,
    "2019-02-22-09-35-09-343_POS0_I2_599_1119.Png": 0,
    "2019-02-22-09-35-09-343_POS0_I2_599_1247.Png": 0,
    "2019-02-22-09-35-09-343_POS0_I2_599_607.Png": 0,
    "2019-02-22-09-35-09-343_POS0_I2_599_735.Png": 0,
    "2019-02-22-09-35-09-343_POS0_I2_599_863.Png": 0,
    "2019-02-22-09-35-09-343_POS0_I2_599_991.Png": 0,
    "2019-02-22-09-35-09-343_POS0_I2_727_1119.Png": 0,
    "2019-02-22-09-35-09-343_POS0_I2_727_1247.Png": 0,
    "2019-02-22-09-35-09-343_POS0_I2_727_1375.Png": 0,
    "2019-02-22-09-35-09-343_POS0_I2_727_1503.Png": 0,
    "2019-02-22-09-35-09-343_POS0_I2_727_607.Png": 0,
    "2019-02-22-09-35-09-343_POS0_I2_727_735.Png": 0,
    "2019-02-22-09-35-09-343_POS0_I2_727_863.Png": 0,
    "2019-02-22-09-35-09-343_POS0_I2_727_991.Png": 0,
    "2019-02-22-09-35-09-343_POS0_I2_855_1119.Png": 0,
    "2019-02-22-09-35-09-343_POS0_I2_855_1247.Png": 0,
    "2019-02-22-09-35-09-343_POS0_I2_855_1375.Png": 0,
    "2019-02-22-09-35-09-343_POS0_I2_855_1503.Png": 0,
    "2019-02-22-09-35-09-343_POS0_I2_855_607.Png": 0,
    "2019-02-22-09-35-09-343_POS0_I2_855_735.Png": 0,
    "2019-02-22-09-35-09-343_POS0_I2_855_863.Png": 0,
    "2019-02-22-09-35-09-343_POS0_I2_855_991.Png": 0,
    "2019-02-22-09-35-09-343_POS0_I2_983_1119.Png": 0,
    "2019-02-22-09-35-09-343_POS0_I2_983_1247.Png": 0,
    "2019-02-22-09-35-09-343_POS0_I2_983_1375.Png": 0,
    "2019-02-22-09-35-09-343_POS0_I2_983_1503.Png": 0,
    "2019-02-22-09-35-09-343_POS0_I2_983_607.Png": 0,
    "2019-02-22-09-35-09-343_POS0_I2_983_735.Png": 0,
    "2019-02-22-09-35-09-343_POS0_I2_983_863.Png": 0,
    "2019-02-22-09-35-09-343_POS0_I2_983_991.Png": 0,
    "2019-02-24-16-01-52-655_POS0_I2_1101_1121.Png": 1,
    "2019-02-24-16-01-52-655_POS0_I2_1101_1249.Png": 1,
    "2019-02-24-16-01-52-655_POS0_I2_1101_1377.Png": 1,
    "2019-02-24-16-01-52-655_POS0_I2_1101_1505.Png": 1,
    "2019-02-24-16-01-52-655_POS0_I2_1101_609.Png": 1,
    "2019-02-24-16-01-52-655_POS0_I2_1101_737.Png": 1,
    "2019-02-24-16-01-52-655_POS0_I2_1101_865.Png": 1,
    "2019-02-24-16-01-52-655_POS0_I2_1101_993.Png": 1,
    "2019-02-24-16-01-52-655_POS0_I2_1229_1121.Png": 1,
    "2019-02-24-16-01-52-655_POS0_I2_1229_1249.Png": 1,
    "2019-02-24-16-01-52-655_POS0_I2_1229_1377.Png": 1,
    "2019-02-24-16-01-52-655_POS0_I2_1229_1505.Png": 1,
    "2019-02-24-16-01-52-655_POS0_I2_1229_609.Png": 0,
    "2019-02-24-16-01-52-655_POS0_I2_1229_737.Png": 1,
    "2019-02-24-16-01-52-655_POS0_I2_1229_993.Png": 1,
    "2019-02-24-16-01-52-655_POS0_I2_1357_1121.Png": 1,
    "2019-02-24-16-01-52-655_POS0_I2_1357_1249.Png": 1,
    "2019-02-24-16-01-52-655_POS0_I2_1357_1377.Png": 0,
    "2019-02-24-16-01-52-655_POS0_I2_1357_481.Png": 0,
    "2019-02-24-16-01-52-655_POS0_I2_1357_609.Png": 0,
    "2019-02-24-16-01-52-655_POS0_I2_1357_737.Png": 0,
    "2019-02-24-16-01-52-655_POS0_I2_1357_865.Png": 1,
    "2019-02-24-16-01-52-655_POS0_I2_1357_993.Png": 1,
    "2019-02-24-16-01-52-655_POS0_I2_1485_1121.Png": 1,
    "2019-02-24-16-01-52-655_POS0_I2_1485_1249.Png": 0,
    "2019-02-24-16-01-52-655_POS0_I2_1485_1377.Png": 0,
    "2019-02-24-16-01-52-655_POS0_I2_1485_481.Png": 1,
    "2019-02-24-16-01-52-655_POS0_I2_1485_609.Png": 1,
    "2019-02-24-16-01-52-655_POS0_I2_1485_737.Png": 1,
    "2019-02-24-16-01-52-655_POS0_I2_1485_865.Png": 1,
    "2019-02-24-16-01-52-655_POS0_I2_1485_993.Png": 1,
    "2019-02-24-16-01-52-655_POS0_I2_1613_1121.Png": 1,
    "2019-02-24-16-01-52-655_POS0_I2_1613_1249.Png": 0,
    "2019-02-24-16-01-52-655_POS0_I2_1613_481.Png": 1,
    "2019-02-24-16-01-52-655_POS0_I2_1613_609.Png": 1,
    "2019-02-24-16-01-52-655_POS0_I2_1613_737.Png": 0,
    "2019-02-24-16-01-52-655_POS0_I2_1613_865.Png": 1,
    "2019-02-24-16-01-52-655_POS0_I2_1613_993.Png": 1,
    "2019-02-24-16-01-52-655_POS0_I2_1741_1121.Png": 1,
    "2019-02-24-16-01-52-655_POS0_I2_1741_1249.Png": 0,
    "2019-02-24-16-01-52-655_POS0_I2_1741_481.Png": 0,
    "2019-02-24-16-01-52-655_POS0_I2_1741_609.Png": 1,
    "2019-02-24-16-01-52-655_POS0_I2_1741_737.Png": 1,
    "2019-02-24-16-01-52-655_POS0_I2_1741_865.Png": 1,
    "2019-02-24-16-01-52-655_POS0_I2_1741_993.Png": 0,
    "2019-02-24-16-01-52-655_POS0_I2_1869_1121.Png": 1,
    "2019-02-24-16-01-52-655_POS0_I2_333_1121.Png": 1,
    "2019-02-24-16-01-52-655_POS0_I2_333_609.Png": 1,
    "2019-02-24-16-01-52-655_POS0_I2_333_865.Png": 0,
    "2019-02-24-16-01-52-655_POS0_I2_333_993.Png": 1,
    "2019-02-24-16-01-52-655_POS0_I2_461_1121.Png": 1,
    "2019-02-24-16-01-52-655_POS0_I2_461_481.Png": 1,
    "2019-02-24-16-01-52-655_POS0_I2_461_609.Png": 1,
    "2019-02-24-16-01-52-655_POS0_I2_461_737.Png": 1,
    "2019-02-24-16-01-52-655_POS0_I2_461_865.Png": 1,
    "2019-02-24-16-01-52-655_POS0_I2_461_993.Png": 1,
    "2019-02-24-16-01-52-655_POS0_I2_589_1121.Png": 1,
    "2019-02-24-16-01-52-655_POS0_I2_589_1249.Png": 1,
    "2019-02-24-16-01-52-655_POS0_I2_589_1377.Png": 1,
    "2019-02-24-16-01-52-655_POS0_I2_589_481.Png": 1,
    "2019-02-24-16-01-52-655_POS0_I2_589_609.Png": 1,
    "2019-02-24-16-01-52-655_POS0_I2_589_737.Png": 1,
    "2019-02-24-16-01-52-655_POS0_I2_589_865.Png": 1,
    "2019-02-24-16-01-52-655_POS0_I2_589_993.Png": 1,
    "2019-02-24-16-01-52-655_POS0_I2_717_1121.Png": 1,
    "2019-02-24-16-01-52-655_POS0_I2_717_1249.Png": 1,
    "2019-02-24-16-01-52-655_POS0_I2_717_1377.Png": 1,
    "2019-02-24-16-01-52-655_POS0_I2_717_1505.Png": 1,
    "2019-02-24-16-01-52-655_POS0_I2_717_609.Png": 1,
    "2019-02-24-16-01-52-655_POS0_I2_717_737.Png": 1,
    "2019-02-24-16-01-52-655_POS0_I2_717_865.Png": 1,
    "2019-02-24-16-01-52-655_POS0_I2_717_993.Png": 1,
    "2019-02-24-16-01-52-655_POS0_I2_845_1121.Png": 1,
    "2019-02-24-16-01-52-655_POS0_I2_845_1249.Png": 1,
    "2019-02-24-16-01-52-655_POS0_I2_845_1377.Png": 1,
    "2019-02-24-16-01-52-655_POS0_I2_845_1505.Png": 1,
    "2019-02-24-16-01-52-655_POS0_I2_845_609.Png": 1,
    "2019-02-24-16-01-52-655_POS0_I2_845_737.Png": 1,
    "2019-02-24-16-01-52-655_POS0_I2_845_865.Png": 1,
    "2019-02-24-16-01-52-655_POS0_I2_845_993.Png": 1,
    "2019-02-24-16-01-52-655_POS0_I2_973_1121.Png": 1,
    "2019-02-24-16-01-52-655_POS0_I2_973_1249.Png": 1,
    "2019-02-24-16-01-52-655_POS0_I2_973_1377.Png": 1,
    "2019-02-24-16-01-52-655_POS0_I2_973_1505.Png": 1,
    "2019-02-24-16-01-52-655_POS0_I2_973_609.Png": 1,
    "2019-02-24-16-01-52-655_POS0_I2_973_737.Png": 1,
    "2019-02-24-16-01-52-655_POS0_I2_973_865.Png": 1,
    "2019-02-24-16-01-52-655_POS0_I2_973_993.Png": 1,
    "2019-02-24-20-28-32-792_POS0_I2_1093_1123.Png": 1,
    "2019-02-24-20-28-32-792_POS0_I2_1093_1251.Png": 1,
    "2019-02-24-20-28-32-792_POS0_I2_1093_1379.Png": 1,
    "2019-02-24-20-28-32-792_POS0_I2_1093_1507.Png": 1,
    "2019-02-24-20-28-32-792_POS0_I2_1093_611.Png": 1,
    "2019-02-24-20-28-32-792_POS0_I2_1093_739.Png": 1,
    "2019-02-24-20-28-32-792_POS0_I2_1093_867.Png": 1,
    "2019-02-24-20-28-32-792_POS0_I2_1093_995.Png": 1,
    "2019-02-24-20-28-32-792_POS0_I2_1221_1123.Png": 1,
    "2019-02-24-20-28-32-792_POS0_I2_1221_1251.Png": 1,
    "2019-02-24-20-28-32-792_POS0_I2_1221_1379.Png": 1,
    "2019-02-24-20-28-32-792_POS0_I2_1221_1507.Png": 1,
    "2019-02-24-20-28-32-792_POS0_I2_1221_611.Png": 0,
    "2019-02-24-20-28-32-792_POS0_I2_1221_739.Png": 1,
    "2019-02-24-20-28-32-792_POS0_I2_1221_995.Png": 1,
    "2019-02-24-20-28-32-792_POS0_I2_1349_1123.Png": 1,
    "2019-02-24-20-28-32-792_POS0_I2_1349_1251.Png": 0,
    "2019-02-24-20-28-32-792_POS0_I2_1349_1379.Png": 0,
    "2019-02-24-20-28-32-792_POS0_I2_1349_483.Png": 1,
    "2019-02-24-20-28-32-792_POS0_I2_1349_611.Png": 0,
    "2019-02-24-20-28-32-792_POS0_I2_1349_739.Png": 0,
    "2019-02-24-20-28-32-792_POS0_I2_1349_867.Png": 0,
    "2019-02-24-20-28-32-792_POS0_I2_1349_995.Png": 0,
    "2019-02-24-20-28-32-792_POS0_I2_1477_1123.Png": 1,
    "2019-02-24-20-28-32-792_POS0_I2_1477_1251.Png": 0,
    "2019-02-24-20-28-32-792_POS0_I2_1477_1379.Png": 0,
    "2019-02-24-20-28-32-792_POS0_I2_1477_483.Png": 0,
    "2019-02-24-20-28-32-792_POS0_I2_1477_611.Png": 1,
    "2019-02-24-20-28-32-792_POS0_I2_1477_739.Png": 1,
    "2019-02-24-20-28-32-792_POS0_I2_1477_867.Png": 1,
    "2019-02-24-20-28-32-792_POS0_I2_1477_995.Png": 1,
    "2019-02-24-20-28-32-792_POS0_I2_1605_1123.Png": 1,
    "2019-02-24-20-28-32-792_POS0_I2_1605_1251.Png": 1,
    "2019-02-24-20-28-32-792_POS0_I2_1605_483.Png": 0,
    "2019-02-24-20-28-32-792_POS0_I2_1605_611.Png": 0,
    "2019-02-24-20-28-32-792_POS0_I2_1605_739.Png": 0,
    "2019-02-24-20-28-32-792_POS0_I2_1605_867.Png": 1,
    "2019-02-24-20-28-32-792_POS0_I2_1605_995.Png": 1,
    "2019-02-24-20-28-32-792_POS0_I2_1733_1123.Png": 1,
    "2019-02-24-20-28-32-792_POS0_I2_1733_1251.Png": 0,
    "2019-02-24-20-28-32-792_POS0_I2_1733_483.Png": 1,
    "2019-02-24-20-28-32-792_POS0_I2_1733_611.Png": 1,
    "2019-02-24-20-28-32-792_POS0_I2_1733_739.Png": 0,
    "2019-02-24-20-28-32-792_POS0_I2_1733_867.Png": 1,
    "2019-02-24-20-28-32-792_POS0_I2_1733_995.Png": 1,
    "2019-02-24-20-28-32-792_POS0_I2_1861_1123.Png": 0,
    "2019-02-24-20-28-32-792_POS0_I2_1861_867.Png": 0,
    "2019-02-24-20-28-32-792_POS0_I2_1861_995.Png": 0,
    "2019-02-24-20-28-32-792_POS0_I2_325_1123.Png": 1,
    "2019-02-24-20-28-32-792_POS0_I2_325_867.Png": 0,
    "2019-02-24-20-28-32-792_POS0_I2_325_995.Png": 1,
    "2019-02-24-20-28-32-792_POS0_I2_453_1123.Png": 0,
    "2019-02-24-20-28-32-792_POS0_I2_453_483.Png": 1,
    "2019-02-24-20-28-32-792_POS0_I2_453_611.Png": 1,
    "2019-02-24-20-28-32-792_POS0_I2_453_739.Png": 1,
    "2019-02-24-20-28-32-792_POS0_I2_453_867.Png": 1,
    "2019-02-24-20-28-32-792_POS0_I2_453_995.Png": 1,
    "2019-02-24-20-28-32-792_POS0_I2_581_1123.Png": 1,
    "2019-02-24-20-28-32-792_POS0_I2_581_1251.Png": 1,
    "2019-02-24-20-28-32-792_POS0_I2_581_483.Png": 1,
    "2019-02-24-20-28-32-792_POS0_I2_581_611.Png": 1,
    "2019-02-24-20-28-32-792_POS0_I2_581_739.Png": 1,
    "2019-02-24-20-28-32-792_POS0_I2_581_867.Png": 1,
    "2019-02-24-20-28-32-792_POS0_I2_581_995.Png": 1,
    "2019-02-24-20-28-32-792_POS0_I2_709_1123.Png": 0,
    "2019-02-24-20-28-32-792_POS0_I2_709_1251.Png": 1,
    "2019-02-24-20-28-32-792_POS0_I2_709_1379.Png": 1,
    "2019-02-24-20-28-32-792_POS0_I2_709_1507.Png": 1,
    "2019-02-24-20-28-32-792_POS0_I2_709_611.Png": 1,
    "2019-02-24-20-28-32-792_POS0_I2_709_739.Png": 1,
    "2019-02-24-20-28-32-792_POS0_I2_709_867.Png": 1,
    "2019-02-24-20-28-32-792_POS0_I2_709_995.Png": 1,
    "2019-02-24-20-28-32-792_POS0_I2_837_1123.Png": 1,
    "2019-02-24-20-28-32-792_POS0_I2_837_1251.Png": 1,
    "2019-02-24-20-28-32-792_POS0_I2_837_1379.Png": 1,
    "2019-02-24-20-28-32-792_POS0_I2_837_1507.Png": 1,
    "2019-02-24-20-28-32-792_POS0_I2_837_611.Png": 1,
    "2019-02-24-20-28-32-792_POS0_I2_837_739.Png": 1,
    "2019-02-24-20-28-32-792_POS0_I2_837_867.Png": 1,
    "2019-02-24-20-28-32-792_POS0_I2_837_995.Png": 1,
    "2019-02-24-20-28-32-792_POS0_I2_965_1123.Png": 1,
    "2019-02-24-20-28-32-792_POS0_I2_965_1251.Png": 1,
    "2019-02-24-20-28-32-792_POS0_I2_965_1379.Png": 1,
    "2019-02-24-20-28-32-792_POS0_I2_965_1507.Png": 1,
    "2019-02-24-20-28-32-792_POS0_I2_965_611.Png": 1,
    "2019-02-24-20-28-32-792_POS0_I2_965_739.Png": 1,
    "2019-02-24-20-28-32-792_POS0_I2_965_867.Png": 1,
    "2019-02-24-20-28-32-792_POS0_I2_965_995.Png": 1,
    "2019-02-25-16-31-35-647_POS1_I2_1091_1433.Png": 0,
    "2019-02-25-16-31-35-647_POS1_I2_1091_1561.Png": 0,
    "2019-02-25-16-31-35-647_POS1_I2_1091_1689.Png": 0,
    "2019-02-25-16-31-35-647_POS1_I2_1091_1817.Png": 0,
    "2019-02-25-16-31-35-647_POS1_I2_1091_2329.Png": 0,
    "2019-02-25-16-31-35-647_POS1_I2_1091_2457.Png": 0,
    "2019-02-25-16-31-35-647_POS1_I2_1219_1305.Png": 0,
    "2019-02-25-16-31-35-647_POS1_I2_1219_1433.Png": 0,
    "2019-02-25-16-31-35-647_POS1_I2_1219_1561.Png": 0,
    "2019-02-25-16-31-35-647_POS1_I2_1219_1689.Png": 0,
    "2019-02-25-16-31-35-647_POS1_I2_1219_1817.Png": 0,
    "2019-02-25-16-31-35-647_POS1_I2_1219_1945.Png": 0,
    "2019-02-25-16-31-35-647_POS1_I2_1219_2073.Png": 0,
    "2019-02-25-16-31-35-647_POS1_I2_1219_2329.Png": 0,
    "2019-02-25-16-31-35-647_POS1_I2_1347_1305.Png": 0,
    "2019-02-25-16-31-35-647_POS1_I2_1347_1433.Png": 0,
    "2019-02-25-16-31-35-647_POS1_I2_1347_1561.Png": 0,
    "2019-02-25-16-31-35-647_POS1_I2_1347_1689.Png": 0,
    "2019-02-25-16-31-35-647_POS1_I2_1347_1817.Png": 0,
    "2019-02-25-16-31-35-647_POS1_I2_1347_1945.Png": 0,
    "2019-02-25-16-31-35-647_POS1_I2_1347_2073.Png": 0,
    "2019-02-25-16-31-35-647_POS1_I2_1475_1305.Png": 0,
    "2019-02-25-16-31-35-647_POS1_I2_1475_1433.Png": 0,
    "2019-02-25-16-31-35-647_POS1_I2_1475_1561.Png": 0,
    "2019-02-25-16-31-35-647_POS1_I2_1475_1689.Png": 0,
    "2019-02-25-16-31-35-647_POS1_I2_1475_1817.Png": 0,
    "2019-02-25-16-31-35-647_POS1_I2_1475_1945.Png": 0,
    "2019-02-25-16-31-35-647_POS1_I2_1475_2073.Png": 0,
    "2019-02-25-16-31-35-647_POS1_I2_1475_2201.Png": 0,
    "2019-02-25-16-31-35-647_POS1_I2_1603_1305.Png": 0,
    "2019-02-25-16-31-35-647_POS1_I2_1603_1433.Png": 0,
    "2019-02-25-16-31-35-647_POS1_I2_1603_1561.Png": 0,
    "2019-02-25-16-31-35-647_POS1_I2_1603_1689.Png": 0,
    "2019-02-25-16-31-35-647_POS1_I2_1603_1817.Png": 0,
    "2019-02-25-16-31-35-647_POS1_I2_1603_1945.Png": 0,
    "2019-02-25-16-31-35-647_POS1_I2_1603_2073.Png": 0,
    "2019-02-25-16-31-35-647_POS1_I2_1603_2201.Png": 0,
    "2019-02-25-16-31-35-647_POS1_I2_1731_1433.Png": 0,
    "2019-02-25-16-31-35-647_POS1_I2_1731_1561.Png": 0,
    "2019-02-25-16-31-35-647_POS1_I2_1731_1689.Png": 0,
    "2019-02-25-16-31-35-647_POS1_I2_1731_1817.Png": 0,
    "2019-02-25-16-31-35-647_POS1_I2_1731_1945.Png": 0,
    "2019-02-25-16-31-35-647_POS1_I2_1859_1561.Png": 0,
    "2019-02-25-16-31-35-647_POS1_I2_1859_1689.Png": 0,
    "2019-02-25-16-31-35-647_POS1_I2_1859_1817.Png": 0,
    "2019-02-25-16-31-35-647_POS1_I2_1859_1945.Png": 0,
    "2019-02-25-16-31-35-647_POS1_I2_1987_1817.Png": 0,
    "2019-02-25-16-31-35-647_POS1_I2_323_1817.Png": 0,
    "2019-02-25-16-31-35-647_POS1_I2_323_1945.Png": 0,
    "2019-02-25-16-31-35-647_POS1_I2_451_1433.Png": 0,
    "2019-02-25-16-31-35-647_POS1_I2_451_1561.Png": 0,
    "2019-02-25-16-31-35-647_POS1_I2_451_1689.Png": 0,
    "2019-02-25-16-31-35-647_POS1_I2_451_1817.Png": 0,
    "2019-02-25-16-31-35-647_POS1_I2_451_1945.Png": 0,
    "2019-02-25-16-31-35-647_POS1_I2_579_1433.Png": 0,
    "2019-02-25-16-31-35-647_POS1_I2_579_1561.Png": 0,
    "2019-02-25-16-31-35-647_POS1_I2_579_1689.Png": 0,
    "2019-02-25-16-31-35-647_POS1_I2_579_1817.Png": 0,
    "2019-02-25-16-31-35-647_POS1_I2_579_1945.Png": 0,
    "2019-02-25-16-31-35-647_POS1_I2_707_1433.Png": 0,
    "2019-02-25-16-31-35-647_POS1_I2_707_1561.Png": 0,
    "2019-02-25-16-31-35-647_POS1_I2_707_1689.Png": 0,
    "2019-02-25-16-31-35-647_POS1_I2_707_2073.Png": 0,
    "2019-02-25-16-31-35-647_POS1_I2_707_2201.Png": 0,
    "2019-02-25-16-31-35-647_POS1_I2_707_2329.Png": 0,
    "2019-02-25-16-31-35-647_POS1_I2_707_2457.Png": 0,
    "2019-02-25-16-31-35-647_POS1_I2_835_1433.Png": 0,
    "2019-02-25-16-31-35-647_POS1_I2_835_1561.Png": 0,
    "2019-02-25-16-31-35-647_POS1_I2_835_1689.Png": 0,
    "2019-02-25-16-31-35-647_POS1_I2_835_1817.Png": 0,
    "2019-02-25-16-31-35-647_POS1_I2_835_1945.Png": 0,
    "2019-02-25-16-31-35-647_POS1_I2_835_2073.Png": 0,
    "2019-02-25-16-31-35-647_POS1_I2_835_2201.Png": 0,
    "2019-02-25-16-31-35-647_POS1_I2_835_2329.Png": 0,
    "2019-02-25-16-31-35-647_POS1_I2_835_2457.Png": 0,
    "2019-02-25-16-31-35-647_POS1_I2_963_1433.Png": 0,
    "2019-02-25-16-31-35-647_POS1_I2_963_1561.Png": 0,
    "2019-02-25-16-31-35-647_POS1_I2_963_1689.Png": 0,
    "2019-02-25-16-31-35-647_POS1_I2_963_1817.Png": 0,
    "2019-02-25-16-31-35-647_POS1_I2_963_1945.Png": 0,
    "2019-02-25-16-31-35-647_POS1_I2_963_2073.Png": 0,
    "2019-02-25-16-31-35-647_POS1_I2_963_2201.Png": 0,
    "2019-02-25-16-31-35-647_POS1_I2_963_2329.Png": 0,
    "2019-02-25-16-31-35-647_POS1_I2_963_2457.Png": 0,
    "2019-02-26-00-21-33-898_POS2_I2_1052_2112.Png": 0,
    "2019-02-26-00-21-33-898_POS2_I2_1052_2240.Png": 0,
    "2019-02-26-00-21-33-898_POS2_I2_1052_2368.Png": 0,
    "2019-02-26-00-21-33-898_POS2_I2_1052_2496.Png": 0,
    "2019-02-26-00-21-33-898_POS2_I2_1052_2624.Png": 0,
    "2019-02-26-00-21-33-898_POS2_I2_1180_2112.Png": 0,
    "2019-02-26-00-21-33-898_POS2_I2_1180_2240.Png": 0,
    "2019-02-26-00-21-33-898_POS2_I2_1180_2368.Png": 0,
    "2019-02-26-00-21-33-898_POS2_I2_1180_2496.Png": 0,
    "2019-02-26-00-21-33-898_POS2_I2_1180_2624.Png": 0,
    "2019-02-26-00-21-33-898_POS2_I2_1308_1984.Png": 0,
    "2019-02-26-00-21-33-898_POS2_I2_1308_2112.Png": 0,
    "2019-02-26-00-21-33-898_POS2_I2_1308_2240.Png": 0,
    "2019-02-26-00-21-33-898_POS2_I2_1308_2368.Png": 0,
    "2019-02-26-00-21-33-898_POS2_I2_1308_2496.Png": 0,
    "2019-02-26-00-21-33-898_POS2_I2_1308_2624.Png": 0,
    "2019-02-26-00-21-33-898_POS2_I2_1436_1984.Png": 0,
    "2019-02-26-00-21-33-898_POS2_I2_1436_2112.Png": 0,
    "2019-02-26-00-21-33-898_POS2_I2_1436_2240.Png": 0,
    "2019-02-26-00-21-33-898_POS2_I2_1436_2368.Png": 0,
    "2019-02-26-00-21-33-898_POS2_I2_1436_2496.Png": 0,
    "2019-02-26-00-21-33-898_POS2_I2_1436_2624.Png": 0,
    "2019-02-26-00-21-33-898_POS2_I2_1564_1984.Png": 0,
    "2019-02-26-00-21-33-898_POS2_I2_1564_2112.Png": 0,
    "2019-02-26-00-21-33-898_POS2_I2_1564_2240.Png": 0,
    "2019-02-26-00-21-33-898_POS2_I2_1564_2368.Png": 0,
    "2019-02-26-00-21-33-898_POS2_I2_1564_2496.Png": 0,
    "2019-02-26-00-21-33-898_POS2_I2_1564_2624.Png": 0,
    "2019-02-26-00-21-33-898_POS2_I2_1692_1856.Png": 0,
    "2019-02-26-00-21-33-898_POS2_I2_1692_1984.Png": 0,
    "2019-02-26-00-21-33-898_POS2_I2_1692_2112.Png": 0,
    "2019-02-26-00-21-33-898_POS2_I2_1692_2240.Png": 0,
    "2019-02-26-00-21-33-898_POS2_I2_1692_2368.Png": 0,
    "2019-02-26-00-21-33-898_POS2_I2_1692_2496.Png": 0,
    "2019-02-26-00-21-33-898_POS2_I2_1692_2624.Png": 0,
    "2019-02-26-00-21-33-898_POS2_I2_1820_1984.Png": 0,
    "2019-02-26-00-21-33-898_POS2_I2_1820_2112.Png": 0,
    "2019-02-26-00-21-33-898_POS2_I2_1820_2240.Png": 0,
    "2019-02-26-00-21-33-898_POS2_I2_1820_2368.Png": 0,
    "2019-02-26-00-21-33-898_POS2_I2_1820_2496.Png": 0,
    "2019-02-26-00-21-33-898_POS2_I2_1820_2624.Png": 0,
    "2019-02-26-00-21-33-898_POS2_I2_1948_2240.Png": 0,
    "2019-02-26-00-21-33-898_POS2_I2_1948_2368.Png": 0,
    "2019-02-26-00-21-33-898_POS2_I2_1948_2496.Png": 0,
    "2019-02-26-00-21-33-898_POS2_I2_1948_2624.Png": 0,
    "2019-02-26-00-21-33-898_POS2_I2_2076_2368.Png": 0,
    "2019-02-26-00-21-33-898_POS2_I2_2076_2496.Png": 0,
    "2019-02-26-00-21-33-898_POS2_I2_2076_2624.Png": 0,
    "2019-02-26-00-21-33-898_POS2_I2_412_2112.Png": 0,
    "2019-02-26-00-21-33-898_POS2_I2_412_2240.Png": 0,
    "2019-02-26-00-21-33-898_POS2_I2_412_2368.Png": 0,
    "2019-02-26-00-21-33-898_POS2_I2_412_2624.Png": 0,
    "2019-02-26-00-21-33-898_POS2_I2_540_2112.Png": 0,
    "2019-02-26-00-21-33-898_POS2_I2_540_2240.Png": 0,
    "2019-02-26-00-21-33-898_POS2_I2_540_2368.Png": 0,
    "2019-02-26-00-21-33-898_POS2_I2_540_2496.Png": 0,
    "2019-02-26-00-21-33-898_POS2_I2_540_2624.Png": 0,
    "2019-02-26-00-21-33-898_POS2_I2_668_2112.Png": 0,
    "2019-02-26-00-21-33-898_POS2_I2_668_2240.Png": 0,
    "2019-02-26-00-21-33-898_POS2_I2_668_2368.Png": 0,
    "2019-02-26-00-21-33-898_POS2_I2_668_2496.Png": 0,
    "2019-02-26-00-21-33-898_POS2_I2_668_2624.Png": 0,
    "2019-02-26-00-21-33-898_POS2_I2_796_2112.Png": 0,
    "2019-02-26-00-21-33-898_POS2_I2_796_2240.Png": 0,
    "2019-02-26-00-21-33-898_POS2_I2_796_2368.Png": 0,
    "2019-02-26-00-21-33-898_POS2_I2_796_2496.Png": 0,
    "2019-02-26-00-21-33-898_POS2_I2_796_2624.Png": 0,
    "2019-02-26-00-21-33-898_POS2_I2_924_2112.Png": 0,
    "2019-02-26-00-21-33-898_POS2_I2_924_2240.Png": 0,
    "2019-02-26-00-21-33-898_POS2_I2_924_2368.Png": 0,
    "2019-02-26-00-21-33-898_POS2_I2_924_2496.Png": 0,
    "2019-02-26-00-21-33-898_POS2_I2_924_2624.Png": 0,
    "2019-02-26-20-18-18-359_POS1_I2_1093_1413.Png": 0,
    "2019-02-26-20-18-18-359_POS1_I2_1093_1541.Png": 0,
    "2019-02-26-20-18-18-359_POS1_I2_1093_1669.Png": 0,
    "2019-02-26-20-18-18-359_POS1_I2_1093_1797.Png": 0,
    "2019-02-26-20-18-18-359_POS1_I2_1093_2053.Png": 0,
    "2019-02-26-20-18-18-359_POS1_I2_1093_2309.Png": 0,
    "2019-02-26-20-18-18-359_POS1_I2_1093_2437.Png": 0,
    "2019-02-26-20-18-18-359_POS1_I2_1221_1413.Png": 0,
    "2019-02-26-20-18-18-359_POS1_I2_1221_1541.Png": 0,
    "2019-02-26-20-18-18-359_POS1_I2_1221_1669.Png": 0,
    "2019-02-26-20-18-18-359_POS1_I2_1221_1797.Png": 0,
    "2019-02-26-20-18-18-359_POS1_I2_1221_1925.Png": 0,
    "2019-02-26-20-18-18-359_POS1_I2_1221_2053.Png": 0,
    "2019-02-26-20-18-18-359_POS1_I2_1349_1285.Png": 0,
    "2019-02-26-20-18-18-359_POS1_I2_1349_1413.Png": 0,
    "2019-02-26-20-18-18-359_POS1_I2_1349_1541.Png": 0,
    "2019-02-26-20-18-18-359_POS1_I2_1349_1669.Png": 0,
    "2019-02-26-20-18-18-359_POS1_I2_1349_1797.Png": 0,
    "2019-02-26-20-18-18-359_POS1_I2_1349_1925.Png": 1,
    "2019-02-26-20-18-18-359_POS1_I2_1349_2053.Png": 0,
    "2019-02-26-20-18-18-359_POS1_I2_1477_1285.Png": 0,
    "2019-02-26-20-18-18-359_POS1_I2_1477_1413.Png": 0,
    "2019-02-26-20-18-18-359_POS1_I2_1477_1541.Png": 0,
    "2019-02-26-20-18-18-359_POS1_I2_1477_1669.Png": 0,
    "2019-02-26-20-18-18-359_POS1_I2_1477_1797.Png": 0,
    "2019-02-26-20-18-18-359_POS1_I2_1477_1925.Png": 1,
    "2019-02-26-20-18-18-359_POS1_I2_1477_2053.Png": 0,
    "2019-02-26-20-18-18-359_POS1_I2_1477_2181.Png": 0,
    "2019-02-26-20-18-18-359_POS1_I2_1605_1285.Png": 0,
    "2019-02-26-20-18-18-359_POS1_I2_1605_1413.Png": 0,
    "2019-02-26-20-18-18-359_POS1_I2_1605_1541.Png": 0,
    "2019-02-26-20-18-18-359_POS1_I2_1605_1669.Png": 0,
    "2019-02-26-20-18-18-359_POS1_I2_1605_1797.Png": 0,
    "2019-02-26-20-18-18-359_POS1_I2_1605_1925.Png": 0,
    "2019-02-26-20-18-18-359_POS1_I2_1605_2053.Png": 0,
    "2019-02-26-20-18-18-359_POS1_I2_1605_2181.Png": 0,
    "2019-02-26-20-18-18-359_POS1_I2_1733_1285.Png": 0,
    "2019-02-26-20-18-18-359_POS1_I2_1733_1413.Png": 0,
    "2019-02-26-20-18-18-359_POS1_I2_1733_1541.Png": 0,
    "2019-02-26-20-18-18-359_POS1_I2_1733_1669.Png": 0,
    "2019-02-26-20-18-18-359_POS1_I2_1733_1797.Png": 0,
    "2019-02-26-20-18-18-359_POS1_I2_1733_1925.Png": 0,
    "2019-02-26-20-18-18-359_POS1_I2_1733_2053.Png": 0,
    "2019-02-26-20-18-18-359_POS1_I2_1861_1541.Png": 0,
    "2019-02-26-20-18-18-359_POS1_I2_1861_1669.Png": 0,
    "2019-02-26-20-18-18-359_POS1_I2_1861_1797.Png": 0,
    "2019-02-26-20-18-18-359_POS1_I2_1861_1925.Png": 0,
    "2019-02-26-20-18-18-359_POS1_I2_1989_1797.Png": 0,
    "2019-02-26-20-18-18-359_POS1_I2_325_1797.Png": 0,
    "2019-02-26-20-18-18-359_POS1_I2_325_1925.Png": 0,
    "2019-02-26-20-18-18-359_POS1_I2_325_2053.Png": 0,
    "2019-02-26-20-18-18-359_POS1_I2_453_1413.Png": 0,
    "2019-02-26-20-18-18-359_POS1_I2_453_1541.Png": 0,
    "2019-02-26-20-18-18-359_POS1_I2_453_1669.Png": 0,
    "2019-02-26-20-18-18-359_POS1_I2_453_1797.Png": 0,
    "2019-02-26-20-18-18-359_POS1_I2_453_1925.Png": 0,
    "2019-02-26-20-18-18-359_POS1_I2_581_1413.Png": 0,
    "2019-02-26-20-18-18-359_POS1_I2_581_1541.Png": 0,
    "2019-02-26-20-18-18-359_POS1_I2_581_1669.Png": 0,
    "2019-02-26-20-18-18-359_POS1_I2_581_1797.Png": 0,
    "2019-02-26-20-18-18-359_POS1_I2_581_1925.Png": 0,
    "2019-02-26-20-18-18-359_POS1_I2_581_2181.Png": 0,
    "2019-02-26-20-18-18-359_POS1_I2_709_1413.Png": 0,
    "2019-02-26-20-18-18-359_POS1_I2_709_1541.Png": 0,
    "2019-02-26-20-18-18-359_POS1_I2_709_1669.Png": 0,
    "2019-02-26-20-18-18-359_POS1_I2_709_2053.Png": 0,
    "2019-02-26-20-18-18-359_POS1_I2_709_2181.Png": 0,
    "2019-02-26-20-18-18-359_POS1_I2_709_2309.Png": 0,
    "2019-02-26-20-18-18-359_POS1_I2_709_2437.Png": 0,
    "2019-02-26-20-18-18-359_POS1_I2_837_1413.Png": 0,
    "2019-02-26-20-18-18-359_POS1_I2_837_1541.Png": 0,
    "2019-02-26-20-18-18-359_POS1_I2_837_1669.Png": 0,
    "2019-02-26-20-18-18-359_POS1_I2_837_1797.Png": 0,
    "2019-02-26-20-18-18-359_POS1_I2_837_1925.Png": 1,
    "2019-02-26-20-18-18-359_POS1_I2_837_2053.Png": 1,
    "2019-02-26-20-18-18-359_POS1_I2_837_2181.Png": 0,
    "2019-02-26-20-18-18-359_POS1_I2_837_2309.Png": 0,
    "2019-02-26-20-18-18-359_POS1_I2_837_2437.Png": 0,
    "2019-02-26-20-18-18-359_POS1_I2_965_1413.Png": 0,
    "2019-02-26-20-18-18-359_POS1_I2_965_1541.Png": 0,
    "2019-02-26-20-18-18-359_POS1_I2_965_1669.Png": 0,
    "2019-02-26-20-18-18-359_POS1_I2_965_1797.Png": 0,
    "2019-02-26-20-18-18-359_POS1_I2_965_1925.Png": 0,
    "2019-02-26-20-18-18-359_POS1_I2_965_2053.Png": 0,
    "2019-02-26-20-18-18-359_POS1_I2_965_2309.Png": 0,
    "2019-02-26-20-18-18-359_POS1_I2_965_2437.Png": 0,
    "2019-02-28-03-28-17-220_POS2_I2_1037_2112.Png": 1,
    "2019-02-28-03-28-17-220_POS2_I2_1037_2240.Png": 0,
    "2019-02-28-03-28-17-220_POS2_I2_1037_2368.Png": 0,
    "2019-02-28-03-28-17-220_POS2_I2_1037_2496.Png": 0,
    "2019-02-28-03-28-17-220_POS2_I2_1037_2624.Png": 0,
    "2019-02-28-03-28-17-220_POS2_I2_1165_2112.Png": 0,
    "2019-02-28-03-28-17-220_POS2_I2_1165_2240.Png": 0,
    "2019-02-28-03-28-17-220_POS2_I2_1165_2368.Png": 0,
    "2019-02-28-03-28-17-220_POS2_I2_1165_2496.Png": 0,
    "2019-02-28-03-28-17-220_POS2_I2_1165_2624.Png": 0,
    "2019-02-28-03-28-17-220_POS2_I2_1293_2112.Png": 0,
    "2019-02-28-03-28-17-220_POS2_I2_1293_2240.Png": 0,
    "2019-02-28-03-28-17-220_POS2_I2_1293_2368.Png": 0,
    "2019-02-28-03-28-17-220_POS2_I2_1293_2496.Png": 0,
    "2019-02-28-03-28-17-220_POS2_I2_1293_2624.Png": 0,
    "2019-02-28-03-28-17-220_POS2_I2_1421_1984.Png": 0,
    "2019-02-28-03-28-17-220_POS2_I2_1421_2112.Png": 0,
    "2019-02-28-03-28-17-220_POS2_I2_1421_2240.Png": 0,
    "2019-02-28-03-28-17-220_POS2_I2_1421_2368.Png": 0,
    "2019-02-28-03-28-17-220_POS2_I2_1421_2496.Png": 0,
    "2019-02-28-03-28-17-220_POS2_I2_1421_2624.Png": 0,
    "2019-02-28-03-28-17-220_POS2_I2_1549_1984.Png": 0,
    "2019-02-28-03-28-17-220_POS2_I2_1549_2112.Png": 0,
    "2019-02-28-03-28-17-220_POS2_I2_1549_2240.Png": 0,
    "2019-02-28-03-28-17-220_POS2_I2_1549_2368.Png": 0,
    "2019-02-28-03-28-17-220_POS2_I2_1549_2496.Png": 0,
    "2019-02-28-03-28-17-220_POS2_I2_1549_2624.Png": 0,
    "2019-02-28-03-28-17-220_POS2_I2_1677_1856.Png": 0,
    "2019-02-28-03-28-17-220_POS2_I2_1677_1984.Png": 0,
    "2019-02-28-03-28-17-220_POS2_I2_1677_2112.Png": 0,
    "2019-02-28-03-28-17-220_POS2_I2_1677_2240.Png": 0,
    "2019-02-28-03-28-17-220_POS2_I2_1677_2368.Png": 0,
    "2019-02-28-03-28-17-220_POS2_I2_1677_2496.Png": 1,
    "2019-02-28-03-28-17-220_POS2_I2_1677_2624.Png": 1,
    "2019-02-28-03-28-17-220_POS2_I2_1805_1984.Png": 0,
    "2019-02-28-03-28-17-220_POS2_I2_1805_2112.Png": 0,
    "2019-02-28-03-28-17-220_POS2_I2_1805_2240.Png": 0,
    "2019-02-28-03-28-17-220_POS2_I2_1805_2368.Png": 0,
    "2019-02-28-03-28-17-220_POS2_I2_1805_2496.Png": 0,
    "2019-02-28-03-28-17-220_POS2_I2_1805_2624.Png": 1,
    "2019-02-28-03-28-17-220_POS2_I2_1933_2240.Png": 0,
    "2019-02-28-03-28-17-220_POS2_I2_1933_2368.Png": 0,
    "2019-02-28-03-28-17-220_POS2_I2_1933_2496.Png": 0,
    "2019-02-28-03-28-17-220_POS2_I2_1933_2624.Png": 0,
    "2019-02-28-03-28-17-220_POS2_I2_2061_2368.Png": 0,
    "2019-02-28-03-28-17-220_POS2_I2_2061_2496.Png": 0,
    "2019-02-28-03-28-17-220_POS2_I2_2061_2624.Png": 0,
    "2019-02-28-03-28-17-220_POS2_I2_397_2240.Png": 0,
    "2019-02-28-03-28-17-220_POS2_I2_397_2368.Png": 0,
    "2019-02-28-03-28-17-220_POS2_I2_397_2624.Png": 0,
    "2019-02-28-03-28-17-220_POS2_I2_525_2240.Png": 0,
    "2019-02-28-03-28-17-220_POS2_I2_525_2368.Png": 0,
    "2019-02-28-03-28-17-220_POS2_I2_525_2496.Png": 0,
    "2019-02-28-03-28-17-220_POS2_I2_525_2624.Png": 0,
    "2019-02-28-03-28-17-220_POS2_I2_653_2240.Png": 0,
    "2019-02-28-03-28-17-220_POS2_I2_653_2368.Png": 1,
    "2019-02-28-03-28-17-220_POS2_I2_653_2496.Png": 0,
    "2019-02-28-03-28-17-220_POS2_I2_653_2624.Png": 0,
    "2019-02-28-03-28-17-220_POS2_I2_781_2112.Png": 0,
    "2019-02-28-03-28-17-220_POS2_I2_781_2240.Png": 0,
    "2019-02-28-03-28-17-220_POS2_I2_781_2368.Png": 1,
    "2019-02-28-03-28-17-220_POS2_I2_781_2496.Png": 0,
    "2019-02-28-03-28-17-220_POS2_I2_781_2624.Png": 0,
    "2019-02-28-03-28-17-220_POS2_I2_909_2112.Png": 0,
    "2019-02-28-03-28-17-220_POS2_I2_909_2240.Png": 1,
    "2019-02-28-03-28-17-220_POS2_I2_909_2368.Png": 0,
    "2019-02-28-03-28-17-220_POS2_I2_909_2496.Png": 0,
    "2019-02-28-03-28-17-220_POS2_I2_909_2624.Png": 0,
    "2019-03-02-14-15-27-940_POS0_I2_1115_1117.Png": 0,
    "2019-03-02-14-15-27-940_POS0_I2_1115_1245.Png": 0,
    "2019-03-02-14-15-27-940_POS0_I2_1115_1373.Png": 0,
    "2019-03-02-14-15-27-940_POS0_I2_1115_1501.Png": 0,
    "2019-03-02-14-15-27-940_POS0_I2_1115_605.Png": 0,
    "2019-03-02-14-15-27-940_POS0_I2_1115_733.Png": 0,
    "2019-03-02-14-15-27-940_POS0_I2_1115_861.Png": 0,
    "2019-03-02-14-15-27-940_POS0_I2_1115_989.Png": 0,
    "2019-03-02-14-15-27-940_POS0_I2_1243_1117.Png": 0,
    "2019-03-02-14-15-27-940_POS0_I2_1243_1245.Png": 0,
    "2019-03-02-14-15-27-940_POS0_I2_1243_1373.Png": 0,
    "2019-03-02-14-15-27-940_POS0_I2_1243_605.Png": 0,
    "2019-03-02-14-15-27-940_POS0_I2_1243_733.Png": 0,
    "2019-03-02-14-15-27-940_POS0_I2_1243_861.Png": 0,
    "2019-03-02-14-15-27-940_POS0_I2_1243_989.Png": 0,
    "2019-03-02-14-15-27-940_POS0_I2_1371_1117.Png": 0,
    "2019-03-02-14-15-27-940_POS0_I2_1371_1245.Png": 0,
    "2019-03-02-14-15-27-940_POS0_I2_1371_1373.Png": 0,
    "2019-03-02-14-15-27-940_POS0_I2_1371_477.Png": 0,
    "2019-03-02-14-15-27-940_POS0_I2_1371_605.Png": 0,
    "2019-03-02-14-15-27-940_POS0_I2_1371_733.Png": 0,
    "2019-03-02-14-15-27-940_POS0_I2_1371_861.Png": 0,
    "2019-03-02-14-15-27-940_POS0_I2_1371_989.Png": 0,
    "2019-03-02-14-15-27-940_POS0_I2_1499_1117.Png": 0,
    "2019-03-02-14-15-27-940_POS0_I2_1499_1245.Png": 0,
    "2019-03-02-14-15-27-940_POS0_I2_1499_1373.Png": 0,
    "2019-03-02-14-15-27-940_POS0_I2_1499_605.Png": 0,
    "2019-03-02-14-15-27-940_POS0_I2_1499_733.Png": 0,
    "2019-03-02-14-15-27-940_POS0_I2_1499_861.Png": 0,
    "2019-03-02-14-15-27-940_POS0_I2_1499_989.Png": 0,
    "2019-03-02-14-15-27-940_POS0_I2_1627_1117.Png": 0,
    "2019-03-02-14-15-27-940_POS0_I2_1627_1245.Png": 0,
    "2019-03-02-14-15-27-940_POS0_I2_1627_477.Png": 0,
    "2019-03-02-14-15-27-940_POS0_I2_1627_605.Png": 0,
    "2019-03-02-14-15-27-940_POS0_I2_1627_733.Png": 0,
    "2019-03-02-14-15-27-940_POS0_I2_1627_861.Png": 0,
    "2019-03-02-14-15-27-940_POS0_I2_1627_989.Png": 0,
    "2019-03-02-14-15-27-940_POS0_I2_1755_1117.Png": 0,
    "2019-03-02-14-15-27-940_POS0_I2_1755_1245.Png": 0,
    "2019-03-02-14-15-27-940_POS0_I2_1755_477.Png": 0,
    "2019-03-02-14-15-27-940_POS0_I2_1755_733.Png": 0,
    "2019-03-02-14-15-27-940_POS0_I2_1755_861.Png": 0,
    "2019-03-02-14-15-27-940_POS0_I2_1755_989.Png": 0,
    "2019-03-02-14-15-27-940_POS0_I2_1883_1117.Png": 0,
    "2019-03-02-14-15-27-940_POS0_I2_347_1117.Png": 0,
    "2019-03-02-14-15-27-940_POS0_I2_347_861.Png": 0,
    "2019-03-02-14-15-27-940_POS0_I2_347_989.Png": 0,
    "2019-03-02-14-15-27-940_POS0_I2_475_1117.Png": 0,
    "2019-03-02-14-15-27-940_POS0_I2_475_477.Png": 0,
    "2019-03-02-14-15-27-940_POS0_I2_475_605.Png": 0,
    "2019-03-02-14-15-27-940_POS0_I2_475_733.Png": 0,
    "2019-03-02-14-15-27-940_POS0_I2_475_861.Png": 0,
    "2019-03-02-14-15-27-940_POS0_I2_475_989.Png": 0,
    "2019-03-02-14-15-27-940_POS0_I2_603_1117.Png": 0,
    "2019-03-02-14-15-27-940_POS0_I2_603_1245.Png": 0,
    "2019-03-02-14-15-27-940_POS0_I2_603_1373.Png": 0,
    "2019-03-02-14-15-27-940_POS0_I2_603_605.Png": 0,
    "2019-03-02-14-15-27-940_POS0_I2_603_733.Png": 0,
    "2019-03-02-14-15-27-940_POS0_I2_603_861.Png": 0,
    "2019-03-02-14-15-27-940_POS0_I2_603_989.Png": 0,
    "2019-03-02-14-15-27-940_POS0_I2_731_1117.Png": 0,
    "2019-03-02-14-15-27-940_POS0_I2_731_1245.Png": 0,
    "2019-03-02-14-15-27-940_POS0_I2_731_1373.Png": 0,
    "2019-03-02-14-15-27-940_POS0_I2_731_1501.Png": 0,
    "2019-03-02-14-15-27-940_POS0_I2_731_605.Png": 0,
    "2019-03-02-14-15-27-940_POS0_I2_731_733.Png": 0,
    "2019-03-02-14-15-27-940_POS0_I2_731_861.Png": 0,
    "2019-03-02-14-15-27-940_POS0_I2_731_989.Png": 0,
    "2019-03-02-14-15-27-940_POS0_I2_859_1117.Png": 0,
    "2019-03-02-14-15-27-940_POS0_I2_859_1245.Png": 0,
    "2019-03-02-14-15-27-940_POS0_I2_859_1373.Png": 0,
    "2019-03-02-14-15-27-940_POS0_I2_859_1501.Png": 0,
    "2019-03-02-14-15-27-940_POS0_I2_859_605.Png": 0,
    "2019-03-02-14-15-27-940_POS0_I2_859_733.Png": 0,
    "2019-03-02-14-15-27-940_POS0_I2_859_861.Png": 0,
    "2019-03-02-14-15-27-940_POS0_I2_859_989.Png": 0,
    "2019-03-02-14-15-27-940_POS0_I2_987_1117.Png": 0,
    "2019-03-02-14-15-27-940_POS0_I2_987_1245.Png": 0,
    "2019-03-02-14-15-27-940_POS0_I2_987_1373.Png": 0,
    "2019-03-02-14-15-27-940_POS0_I2_987_1501.Png": 0,
    "2019-03-02-14-15-27-940_POS0_I2_987_605.Png": 0,
    "2019-03-02-14-15-27-940_POS0_I2_987_733.Png": 0,
    "2019-03-02-14-15-27-940_POS0_I2_987_861.Png": 0,
    "2019-03-02-14-15-27-940_POS0_I2_987_989.Png": 0,
    "2019-03-04-17-28-24-933_POS2_I2_1052_2112.Png": 0,
    "2019-03-04-17-28-24-933_POS2_I2_1052_2240.Png": 0,
    "2019-03-04-17-28-24-933_POS2_I2_1052_2368.Png": 0,
    "2019-03-04-17-28-24-933_POS2_I2_1052_2496.Png": 0,
    "2019-03-04-17-28-24-933_POS2_I2_1052_2624.Png": 0,
    "2019-03-04-17-28-24-933_POS2_I2_1180_2112.Png": 0,
    "2019-03-04-17-28-24-933_POS2_I2_1180_2240.Png": 0,
    "2019-03-04-17-28-24-933_POS2_I2_1180_2368.Png": 0,
    "2019-03-04-17-28-24-933_POS2_I2_1180_2496.Png": 0,
    "2019-03-04-17-28-24-933_POS2_I2_1180_2624.Png": 0,
    "2019-03-04-17-28-24-933_POS2_I2_1308_1984.Png": 0,
    "2019-03-04-17-28-24-933_POS2_I2_1308_2112.Png": 0,
    "2019-03-04-17-28-24-933_POS2_I2_1308_2240.Png": 0,
    "2019-03-04-17-28-24-933_POS2_I2_1308_2368.Png": 0,
    "2019-03-04-17-28-24-933_POS2_I2_1308_2496.Png": 0,
    "2019-03-04-17-28-24-933_POS2_I2_1308_2624.Png": 0,
    "2019-03-04-17-28-24-933_POS2_I2_1436_1984.Png": 0,
    "2019-03-04-17-28-24-933_POS2_I2_1436_2112.Png": 0,
    "2019-03-04-17-28-24-933_POS2_I2_1436_2240.Png": 0,
    "2019-03-04-17-28-24-933_POS2_I2_1436_2368.Png": 0,
    "2019-03-04-17-28-24-933_POS2_I2_1436_2496.Png": 0,
    "2019-03-04-17-28-24-933_POS2_I2_1436_2624.Png": 0,
    "2019-03-04-17-28-24-933_POS2_I2_1564_1984.Png": 0,
    "2019-03-04-17-28-24-933_POS2_I2_1564_2112.Png": 0,
    "2019-03-04-17-28-24-933_POS2_I2_1564_2240.Png": 0,
    "2019-03-04-17-28-24-933_POS2_I2_1564_2368.Png": 0,
    "2019-03-04-17-28-24-933_POS2_I2_1564_2496.Png": 0,
    "2019-03-04-17-28-24-933_POS2_I2_1564_2624.Png": 0,
    "2019-03-04-17-28-24-933_POS2_I2_1692_1856.Png": 0,
    "2019-03-04-17-28-24-933_POS2_I2_1692_1984.Png": 0,
    "2019-03-04-17-28-24-933_POS2_I2_1692_2112.Png": 0,
    "2019-03-04-17-28-24-933_POS2_I2_1692_2240.Png": 0,
    "2019-03-04-17-28-24-933_POS2_I2_1692_2368.Png": 0,
    "2019-03-04-17-28-24-933_POS2_I2_1692_2496.Png": 0,
    "2019-03-04-17-28-24-933_POS2_I2_1692_2624.Png": 0,
    "2019-03-04-17-28-24-933_POS2_I2_1820_1984.Png": 0,
    "2019-03-04-17-28-24-933_POS2_I2_1820_2112.Png": 0,
    "2019-03-04-17-28-24-933_POS2_I2_1820_2240.Png": 0,
    "2019-03-04-17-28-24-933_POS2_I2_1820_2368.Png": 0,
    "2019-03-04-17-28-24-933_POS2_I2_1820_2496.Png": 0,
    "2019-03-04-17-28-24-933_POS2_I2_1820_2624.Png": 0,
    "2019-03-04-17-28-24-933_POS2_I2_1948_2240.Png": 0,
    "2019-03-04-17-28-24-933_POS2_I2_1948_2368.Png": 0,
    "2019-03-04-17-28-24-933_POS2_I2_1948_2496.Png": 0,
    "2019-03-04-17-28-24-933_POS2_I2_1948_2624.Png": 0,
    "2019-03-04-17-28-24-933_POS2_I2_2076_2368.Png": 0,
    "2019-03-04-17-28-24-933_POS2_I2_2076_2496.Png": 0,
    "2019-03-04-17-28-24-933_POS2_I2_2076_2624.Png": 0,
    "2019-03-04-17-28-24-933_POS2_I2_412_2240.Png": 0,
    "2019-03-04-17-28-24-933_POS2_I2_412_2368.Png": 0,
    "2019-03-04-17-28-24-933_POS2_I2_412_2624.Png": 0,
    "2019-03-04-17-28-24-933_POS2_I2_540_2112.Png": 0,
    "2019-03-04-17-28-24-933_POS2_I2_540_2240.Png": 0,
    "2019-03-04-17-28-24-933_POS2_I2_540_2368.Png": 0,
    "2019-03-04-17-28-24-933_POS2_I2_540_2496.Png": 0,
    "2019-03-04-17-28-24-933_POS2_I2_540_2624.Png": 0,
    "2019-03-04-17-28-24-933_POS2_I2_668_2112.Png": 0,
    "2019-03-04-17-28-24-933_POS2_I2_668_2240.Png": 0,
    "2019-03-04-17-28-24-933_POS2_I2_668_2368.Png": 0,
    "2019-03-04-17-28-24-933_POS2_I2_668_2496.Png": 0,
    "2019-03-04-17-28-24-933_POS2_I2_668_2624.Png": 0,
    "2019-03-04-17-28-24-933_POS2_I2_796_2112.Png": 0,
    "2019-03-04-17-28-24-933_POS2_I2_796_2240.Png": 0,
    "2019-03-04-17-28-24-933_POS2_I2_796_2368.Png": 0,
    "2019-03-04-17-28-24-933_POS2_I2_796_2496.Png": 0,
    "2019-03-04-17-28-24-933_POS2_I2_796_2624.Png": 0,
    "2019-03-04-17-28-24-933_POS2_I2_924_2240.Png": 0,
    "2019-03-04-17-28-24-933_POS2_I2_924_2368.Png": 0,
    "2019-03-04-17-28-24-933_POS2_I2_924_2496.Png": 0,
    "2019-03-04-17-28-24-933_POS2_I2_924_2624.Png": 0,
    "2019-03-05-07-51-51-002_POS1_I2_1097_1413.Png": 0,
    "2019-03-05-07-51-51-002_POS1_I2_1097_1541.Png": 0,
    "2019-03-05-07-51-51-002_POS1_I2_1097_1669.Png": 0,
    "2019-03-05-07-51-51-002_POS1_I2_1097_1797.Png": 0,
    "2019-03-05-07-51-51-002_POS1_I2_1097_2053.Png": 0,
    "2019-03-05-07-51-51-002_POS1_I2_1097_2181.Png": 0,
    "2019-03-05-07-51-51-002_POS1_I2_1097_2309.Png": 0,
    "2019-03-05-07-51-51-002_POS1_I2_1097_2437.Png": 0,
    "2019-03-05-07-51-51-002_POS1_I2_1225_1413.Png": 0,
    "2019-03-05-07-51-51-002_POS1_I2_1225_1541.Png": 0,
    "2019-03-05-07-51-51-002_POS1_I2_1225_1669.Png": 0,
    "2019-03-05-07-51-51-002_POS1_I2_1225_1797.Png": 0,
    "2019-03-05-07-51-51-002_POS1_I2_1225_1925.Png": 0,
    "2019-03-05-07-51-51-002_POS1_I2_1225_2053.Png": 0,
    "2019-03-05-07-51-51-002_POS1_I2_1225_2181.Png": 0,
    "2019-03-05-07-51-51-002_POS1_I2_1225_2309.Png": 0,
    "2019-03-05-07-51-51-002_POS1_I2_1225_2437.Png": 0,
    "2019-03-05-07-51-51-002_POS1_I2_1353_1285.Png": 0,
    "2019-03-05-07-51-51-002_POS1_I2_1353_1413.Png": 0,
    "2019-03-05-07-51-51-002_POS1_I2_1353_1541.Png": 0,
    "2019-03-05-07-51-51-002_POS1_I2_1353_1669.Png": 0,
    "2019-03-05-07-51-51-002_POS1_I2_1353_1797.Png": 0,
    "2019-03-05-07-51-51-002_POS1_I2_1353_1925.Png": 0,
    "2019-03-05-07-51-51-002_POS1_I2_1353_2053.Png": 0,
    "2019-03-05-07-51-51-002_POS1_I2_1353_2181.Png": 0,
    "2019-03-05-07-51-51-002_POS1_I2_1353_2309.Png": 0,
    "2019-03-05-07-51-51-002_POS1_I2_1481_1285.Png": 0,
    "2019-03-05-07-51-51-002_POS1_I2_1481_1413.Png": 0,
    "2019-03-05-07-51-51-002_POS1_I2_1481_1541.Png": 0,
    "2019-03-05-07-51-51-002_POS1_I2_1481_1669.Png": 0,
    "2019-03-05-07-51-51-002_POS1_I2_1481_1797.Png": 0,
    "2019-03-05-07-51-51-002_POS1_I2_1481_1925.Png": 0,
    "2019-03-05-07-51-51-002_POS1_I2_1481_2053.Png": 0,
    "2019-03-05-07-51-51-002_POS1_I2_1481_2181.Png": 0,
    "2019-03-05-07-51-51-002_POS1_I2_1609_1285.Png": 0,
    "2019-03-05-07-51-51-002_POS1_I2_1609_1413.Png": 0,
    "2019-03-05-07-51-51-002_POS1_I2_1609_1541.Png": 0,
    "2019-03-05-07-51-51-002_POS1_I2_1609_1669.Png": 0,
    "2019-03-05-07-51-51-002_POS1_I2_1609_1797.Png": 0,
    "2019-03-05-07-51-51-002_POS1_I2_1609_1925.Png": 0,
    "2019-03-05-07-51-51-002_POS1_I2_1609_2053.Png": 0,
    "2019-03-05-07-51-51-002_POS1_I2_1609_2181.Png": 0,
    "2019-03-05-07-51-51-002_POS1_I2_1737_1285.Png": 0,
    "2019-03-05-07-51-51-002_POS1_I2_1737_1413.Png": 0,
    "2019-03-05-07-51-51-002_POS1_I2_1737_1541.Png": 0,
    "2019-03-05-07-51-51-002_POS1_I2_1737_1669.Png": 0,
    "2019-03-05-07-51-51-002_POS1_I2_1737_1797.Png": 0,
    "2019-03-05-07-51-51-002_POS1_I2_1737_1925.Png": 0,
    "2019-03-05-07-51-51-002_POS1_I2_1737_2053.Png": 0,
    "2019-03-05-07-51-51-002_POS1_I2_1865_1541.Png": 0,
    "2019-03-05-07-51-51-002_POS1_I2_1865_1669.Png": 0,
    "2019-03-05-07-51-51-002_POS1_I2_1865_1797.Png": 0,
    "2019-03-05-07-51-51-002_POS1_I2_1865_1925.Png": 0,
    "2019-03-05-07-51-51-002_POS1_I2_1865_2053.Png": 0,
    "2019-03-05-07-51-51-002_POS1_I2_1993_1797.Png": 0,
    "2019-03-05-07-51-51-002_POS1_I2_329_1797.Png": 0,
    "2019-03-05-07-51-51-002_POS1_I2_329_1925.Png": 0,
    "2019-03-05-07-51-51-002_POS1_I2_329_2053.Png": 0,
    "2019-03-05-07-51-51-002_POS1_I2_457_1413.Png": 0,
    "2019-03-05-07-51-51-002_POS1_I2_457_1541.Png": 0,
    "2019-03-05-07-51-51-002_POS1_I2_457_1669.Png": 0,
    "2019-03-05-07-51-51-002_POS1_I2_457_1797.Png": 0,
    "2019-03-05-07-51-51-002_POS1_I2_457_1925.Png": 0,
    "2019-03-05-07-51-51-002_POS1_I2_457_2053.Png": 0,
    "2019-03-05-07-51-51-002_POS1_I2_585_1413.Png": 0,
    "2019-03-05-07-51-51-002_POS1_I2_585_1541.Png": 0,
    "2019-03-05-07-51-51-002_POS1_I2_585_1669.Png": 0,
    "2019-03-05-07-51-51-002_POS1_I2_585_1797.Png": 0,
    "2019-03-05-07-51-51-002_POS1_I2_585_1925.Png": 0,
    "2019-03-05-07-51-51-002_POS1_I2_585_2053.Png": 0,
    "2019-03-05-07-51-51-002_POS1_I2_585_2181.Png": 0,
    "2019-03-05-07-51-51-002_POS1_I2_713_1413.Png": 0,
    "2019-03-05-07-51-51-002_POS1_I2_713_1541.Png": 0,
    "2019-03-05-07-51-51-002_POS1_I2_713_1669.Png": 0,
    "2019-03-05-07-51-51-002_POS1_I2_713_2053.Png": 0,
    "2019-03-05-07-51-51-002_POS1_I2_713_2181.Png": 0,
    "2019-03-05-07-51-51-002_POS1_I2_713_2309.Png": 0,
    "2019-03-05-07-51-51-002_POS1_I2_713_2437.Png": 0,
    "2019-03-05-07-51-51-002_POS1_I2_841_1413.Png": 0,
    "2019-03-05-07-51-51-002_POS1_I2_841_1541.Png": 0,
    "2019-03-05-07-51-51-002_POS1_I2_841_1669.Png": 0,
    "2019-03-05-07-51-51-002_POS1_I2_841_1797.Png": 0,
    "2019-03-05-07-51-51-002_POS1_I2_841_1925.Png": 0,
    "2019-03-05-07-51-51-002_POS1_I2_841_2053.Png": 0,
    "2019-03-05-07-51-51-002_POS1_I2_841_2181.Png": 0,
    "2019-03-05-07-51-51-002_POS1_I2_841_2309.Png": 0,
    "2019-03-05-07-51-51-002_POS1_I2_841_2437.Png": 0,
    "2019-03-05-07-51-51-002_POS1_I2_969_1413.Png": 0,
    "2019-03-05-07-51-51-002_POS1_I2_969_1541.Png": 0,
    "2019-03-05-07-51-51-002_POS1_I2_969_1669.Png": 0,
    "2019-03-05-07-51-51-002_POS1_I2_969_1797.Png": 0,
    "2019-03-05-07-51-51-002_POS1_I2_969_1925.Png": 0,
    "2019-03-05-07-51-51-002_POS1_I2_969_2053.Png": 0,
    "2019-03-05-07-51-51-002_POS1_I2_969_2181.Png": 0,
    "2019-03-05-07-51-51-002_POS1_I2_969_2309.Png": 0,
    "2019-03-05-07-51-51-002_POS1_I2_969_2437.Png": 0,
    "2019-03-08-10-15-38-668_POS0_I2_1117_1117.Png": 0,
    "2019-03-08-10-15-38-668_POS0_I2_1117_1245.Png": 0,
    "2019-03-08-10-15-38-668_POS0_I2_1117_1373.Png": 0,
    "2019-03-08-10-15-38-668_POS0_I2_1117_1501.Png": 0,
    "2019-03-08-10-15-38-668_POS0_I2_1117_605.Png": 0,
    "2019-03-08-10-15-38-668_POS0_I2_1117_733.Png": 0,
    "2019-03-08-10-15-38-668_POS0_I2_1117_861.Png": 0,
    "2019-03-08-10-15-38-668_POS0_I2_1117_989.Png": 0,
    "2019-03-08-10-15-38-668_POS0_I2_1245_1117.Png": 0,
    "2019-03-08-10-15-38-668_POS0_I2_1245_1245.Png": 0,
    "2019-03-08-10-15-38-668_POS0_I2_1245_1373.Png": 0,
    "2019-03-08-10-15-38-668_POS0_I2_1245_605.Png": 0,
    "2019-03-08-10-15-38-668_POS0_I2_1245_733.Png": 0,
    "2019-03-08-10-15-38-668_POS0_I2_1245_989.Png": 0,
    "2019-03-08-10-15-38-668_POS0_I2_1373_1117.Png": 0,
    "2019-03-08-10-15-38-668_POS0_I2_1373_1245.Png": 0,
    "2019-03-08-10-15-38-668_POS0_I2_1373_1373.Png": 0,
    "2019-03-08-10-15-38-668_POS0_I2_1373_477.Png": 0,
    "2019-03-08-10-15-38-668_POS0_I2_1373_605.Png": 0,
    "2019-03-08-10-15-38-668_POS0_I2_1373_733.Png": 0,
    "2019-03-08-10-15-38-668_POS0_I2_1373_861.Png": 0,
    "2019-03-08-10-15-38-668_POS0_I2_1373_989.Png": 0,
    "2019-03-08-10-15-38-668_POS0_I2_1501_1117.Png": 0,
    "2019-03-08-10-15-38-668_POS0_I2_1501_1245.Png": 0,
    "2019-03-08-10-15-38-668_POS0_I2_1501_605.Png": 0,
    "2019-03-08-10-15-38-668_POS0_I2_1501_733.Png": 0,
    "2019-03-08-10-15-38-668_POS0_I2_1501_861.Png": 0,
    "2019-03-08-10-15-38-668_POS0_I2_1501_989.Png": 0,
    "2019-03-08-10-15-38-668_POS0_I2_1629_1117.Png": 0,
    "2019-03-08-10-15-38-668_POS0_I2_1629_1245.Png": 0,
    "2019-03-08-10-15-38-668_POS0_I2_1629_477.Png": 0,
    "2019-03-08-10-15-38-668_POS0_I2_1629_605.Png": 0,
    "2019-03-08-10-15-38-668_POS0_I2_1629_733.Png": 0,
    "2019-03-08-10-15-38-668_POS0_I2_1629_861.Png": 0,
    "2019-03-08-10-15-38-668_POS0_I2_1629_989.Png": 0,
    "2019-03-08-10-15-38-668_POS0_I2_1757_1117.Png": 0,
    "2019-03-08-10-15-38-668_POS0_I2_1757_1245.Png": 0,
    "2019-03-08-10-15-38-668_POS0_I2_1757_477.Png": 0,
    "2019-03-08-10-15-38-668_POS0_I2_1757_733.Png": 0,
    "2019-03-08-10-15-38-668_POS0_I2_1757_861.Png": 0,
    "2019-03-08-10-15-38-668_POS0_I2_1757_989.Png": 0,
    "2019-03-08-10-15-38-668_POS0_I2_1885_1117.Png": 0,
    "2019-03-08-10-15-38-668_POS0_I2_349_1117.Png": 0,
    "2019-03-08-10-15-38-668_POS0_I2_349_605.Png": 0,
    "2019-03-08-10-15-38-668_POS0_I2_349_861.Png": 0,
    "2019-03-08-10-15-38-668_POS0_I2_349_989.Png": 0,
    "2019-03-08-10-15-38-668_POS0_I2_477_1117.Png": 0,
    "2019-03-08-10-15-38-668_POS0_I2_477_477.Png": 0,
    "2019-03-08-10-15-38-668_POS0_I2_477_605.Png": 0,
    "2019-03-08-10-15-38-668_POS0_I2_477_733.Png": 0,
    "2019-03-08-10-15-38-668_POS0_I2_477_861.Png": 0,
    "2019-03-08-10-15-38-668_POS0_I2_477_989.Png": 0,
    "2019-03-08-10-15-38-668_POS0_I2_605_1117.Png": 0,
    "2019-03-08-10-15-38-668_POS0_I2_605_1245.Png": 0,
    "2019-03-08-10-15-38-668_POS0_I2_605_1373.Png": 0,
    "2019-03-08-10-15-38-668_POS0_I2_605_605.Png": 0,
    "2019-03-08-10-15-38-668_POS0_I2_605_733.Png": 0,
    "2019-03-08-10-15-38-668_POS0_I2_605_861.Png": 0,
    "2019-03-08-10-15-38-668_POS0_I2_605_989.Png": 0,
    "2019-03-08-10-15-38-668_POS0_I2_733_1117.Png": 0,
    "2019-03-08-10-15-38-668_POS0_I2_733_1245.Png": 0,
    "2019-03-08-10-15-38-668_POS0_I2_733_1373.Png": 0,
    "2019-03-08-10-15-38-668_POS0_I2_733_1501.Png": 0,
    "2019-03-08-10-15-38-668_POS0_I2_733_605.Png": 0,
    "2019-03-08-10-15-38-668_POS0_I2_733_733.Png": 0,
    "2019-03-08-10-15-38-668_POS0_I2_733_861.Png": 0,
    "2019-03-08-10-15-38-668_POS0_I2_733_989.Png": 0,
    "2019-03-08-10-15-38-668_POS0_I2_861_1117.Png": 0,
    "2019-03-08-10-15-38-668_POS0_I2_861_1245.Png": 0,
    "2019-03-08-10-15-38-668_POS0_I2_861_1373.Png": 0,
    "2019-03-08-10-15-38-668_POS0_I2_861_1501.Png": 0,
    "2019-03-08-10-15-38-668_POS0_I2_861_605.Png": 0,
    "2019-03-08-10-15-38-668_POS0_I2_861_733.Png": 0,
    "2019-03-08-10-15-38-668_POS0_I2_861_861.Png": 0,
    "2019-03-08-10-15-38-668_POS0_I2_861_989.Png": 0,
    "2019-03-08-10-15-38-668_POS0_I2_989_1117.Png": 0,
    "2019-03-08-10-15-38-668_POS0_I2_989_1245.Png": 0,
    "2019-03-08-10-15-38-668_POS0_I2_989_1373.Png": 0,
    "2019-03-08-10-15-38-668_POS0_I2_989_1501.Png": 0,
    "2019-03-08-10-15-38-668_POS0_I2_989_605.Png": 0,
    "2019-03-08-10-15-38-668_POS0_I2_989_733.Png": 0,
    "2019-03-08-10-15-38-668_POS0_I2_989_861.Png": 0,
    "2019-03-08-10-15-38-668_POS0_I2_989_989.Png": 0,
    "2019-03-13-01-22-26-780_POS0_I1_1031_1003.Png": 0,
    "2019-03-13-01-22-26-780_POS0_I1_1031_1131.Png": 0,
    "2019-03-13-01-22-26-780_POS0_I1_1031_1259.Png": 0,
    "2019-03-13-01-22-26-780_POS0_I1_1031_1387.Png": 0,
    "2019-03-13-01-22-26-780_POS0_I1_1031_363.Png": 0,
    "2019-03-13-01-22-26-780_POS0_I1_1031_491.Png": 0,
    "2019-03-13-01-22-26-780_POS0_I1_1031_619.Png": 0,
    "2019-03-13-01-22-26-780_POS0_I1_1031_747.Png": 0,
    "2019-03-13-01-22-26-780_POS0_I1_1031_875.Png": 0,
    "2019-03-13-01-22-26-780_POS0_I1_1159_1003.Png": 0,
    "2019-03-13-01-22-26-780_POS0_I1_1159_1131.Png": 0,
    "2019-03-13-01-22-26-780_POS0_I1_1159_1259.Png": 0,
    "2019-03-13-01-22-26-780_POS0_I1_1159_235.Png": 0,
    "2019-03-13-01-22-26-780_POS0_I1_1159_363.Png": 0,
    "2019-03-13-01-22-26-780_POS0_I1_1159_491.Png": 0,
    "2019-03-13-01-22-26-780_POS0_I1_1159_619.Png": 0,
    "2019-03-13-01-22-26-780_POS0_I1_1159_747.Png": 0,
    "2019-03-13-01-22-26-780_POS0_I1_1159_875.Png": 0,
    "2019-03-13-01-22-26-780_POS0_I1_1287_1003.Png": 0,
    "2019-03-13-01-22-26-780_POS0_I1_1287_1131.Png": 0,
    "2019-03-13-01-22-26-780_POS0_I1_1287_1259.Png": 0,
    "2019-03-13-01-22-26-780_POS0_I1_1287_363.Png": 0,
    "2019-03-13-01-22-26-780_POS0_I1_1287_491.Png": 0,
    "2019-03-13-01-22-26-780_POS0_I1_1287_619.Png": 0,
    "2019-03-13-01-22-26-780_POS0_I1_1287_747.Png": 0,
    "2019-03-13-01-22-26-780_POS0_I1_1287_875.Png": 0,
    "2019-03-13-01-22-26-780_POS0_I1_1415_1003.Png": 0,
    "2019-03-13-01-22-26-780_POS0_I1_1415_1131.Png": 0,
    "2019-03-13-01-22-26-780_POS0_I1_1415_235.Png": 0,
    "2019-03-13-01-22-26-780_POS0_I1_1415_363.Png": 0,
    "2019-03-13-01-22-26-780_POS0_I1_1415_491.Png": 0,
    "2019-03-13-01-22-26-780_POS0_I1_1415_747.Png": 0,
    "2019-03-13-01-22-26-780_POS0_I1_1415_875.Png": 0,
    "2019-03-13-01-22-26-780_POS0_I1_1543_1003.Png": 0,
    "2019-03-13-01-22-26-780_POS0_I1_1543_1131.Png": 0,
    "2019-03-13-01-22-26-780_POS0_I1_1543_235.Png": 0,
    "2019-03-13-01-22-26-780_POS0_I1_1543_363.Png": 0,
    "2019-03-13-01-22-26-780_POS0_I1_1543_491.Png": 0,
    "2019-03-13-01-22-26-780_POS0_I1_1543_747.Png": 0,
    "2019-03-13-01-22-26-780_POS0_I1_1543_875.Png": 0,
    "2019-03-13-01-22-26-780_POS0_I1_1671_1003.Png": 0,
    "2019-03-13-01-22-26-780_POS0_I1_1671_1131.Png": 0,
    "2019-03-13-01-22-26-780_POS0_I1_1671_235.Png": 0,
    "2019-03-13-01-22-26-780_POS0_I1_1671_363.Png": 0,
    "2019-03-13-01-22-26-780_POS0_I1_1671_491.Png": 0,
    "2019-03-13-01-22-26-780_POS0_I1_1671_619.Png": 0,
    "2019-03-13-01-22-26-780_POS0_I1_1671_747.Png": 0,
    "2019-03-13-01-22-26-780_POS0_I1_1671_875.Png": 0,
    "2019-03-13-01-22-26-780_POS0_I1_1799_1003.Png": 0,
    "2019-03-13-01-22-26-780_POS0_I1_1799_235.Png": 0,
    "2019-03-13-01-22-26-780_POS0_I1_1799_619.Png": 0,
    "2019-03-13-01-22-26-780_POS0_I1_1799_747.Png": 0,
    "2019-03-13-01-22-26-780_POS0_I1_1799_875.Png": 0,
    "2019-03-13-01-22-26-780_POS0_I1_263_1003.Png": 0,
    "2019-03-13-01-22-26-780_POS0_I1_263_107.Png": 0,
    "2019-03-13-01-22-26-780_POS0_I1_263_235.Png": 0,
    "2019-03-13-01-22-26-780_POS0_I1_263_363.Png": 0,
    "2019-03-13-01-22-26-780_POS0_I1_263_747.Png": 0,
    "2019-03-13-01-22-26-780_POS0_I1_263_875.Png": 0,
    "2019-03-13-01-22-26-780_POS0_I1_391_1003.Png": 0,
    "2019-03-13-01-22-26-780_POS0_I1_391_107.Png": 0,
    "2019-03-13-01-22-26-780_POS0_I1_391_235.Png": 0,
    "2019-03-13-01-22-26-780_POS0_I1_391_363.Png": 0,
    "2019-03-13-01-22-26-780_POS0_I1_391_491.Png": 0,
    "2019-03-13-01-22-26-780_POS0_I1_391_747.Png": 0,
    "2019-03-13-01-22-26-780_POS0_I1_391_875.Png": 0,
    "2019-03-13-01-22-26-780_POS0_I1_519_1003.Png": 0,
    "2019-03-13-01-22-26-780_POS0_I1_519_107.Png": 0,
    "2019-03-13-01-22-26-780_POS0_I1_519_1131.Png": 0,
    "2019-03-13-01-22-26-780_POS0_I1_519_1259.Png": 0,
    "2019-03-13-01-22-26-780_POS0_I1_519_235.Png": 0,
    "2019-03-13-01-22-26-780_POS0_I1_519_363.Png": 0,
    "2019-03-13-01-22-26-780_POS0_I1_519_491.Png": 0,
    "2019-03-13-01-22-26-780_POS0_I1_519_619.Png": 0,
    "2019-03-13-01-22-26-780_POS0_I1_519_747.Png": 0,
    "2019-03-13-01-22-26-780_POS0_I1_519_875.Png": 0,
    "2019-03-13-01-22-26-780_POS0_I1_647_1003.Png": 0,
    "2019-03-13-01-22-26-780_POS0_I1_647_1131.Png": 0,
    "2019-03-13-01-22-26-780_POS0_I1_647_1259.Png": 0,
    "2019-03-13-01-22-26-780_POS0_I1_647_1387.Png": 0,
    "2019-03-13-01-22-26-780_POS0_I1_647_235.Png": 0,
    "2019-03-13-01-22-26-780_POS0_I1_647_363.Png": 0,
    "2019-03-13-01-22-26-780_POS0_I1_647_491.Png": 0,
    "2019-03-13-01-22-26-780_POS0_I1_647_747.Png": 0,
    "2019-03-13-01-22-26-780_POS0_I1_647_875.Png": 0,
    "2019-03-13-01-22-26-780_POS0_I1_775_1003.Png": 0,
    "2019-03-13-01-22-26-780_POS0_I1_775_1131.Png": 0,
    "2019-03-13-01-22-26-780_POS0_I1_775_1259.Png": 0,
    "2019-03-13-01-22-26-780_POS0_I1_775_1387.Png": 0,
    "2019-03-13-01-22-26-780_POS0_I1_775_235.Png": 0,
    "2019-03-13-01-22-26-780_POS0_I1_775_363.Png": 0,
    "2019-03-13-01-22-26-780_POS0_I1_775_491.Png": 0,
    "2019-03-13-01-22-26-780_POS0_I1_775_619.Png": 0,
    "2019-03-13-01-22-26-780_POS0_I1_775_747.Png": 0,
    "2019-03-13-01-22-26-780_POS0_I1_775_875.Png": 0,
    "2019-03-13-01-22-26-780_POS0_I1_903_1003.Png": 0,
    "2019-03-13-01-22-26-780_POS0_I1_903_1131.Png": 0,
    "2019-03-13-01-22-26-780_POS0_I1_903_1259.Png": 0,
    "2019-03-13-01-22-26-780_POS0_I1_903_1387.Png": 0,
    "2019-03-13-01-22-26-780_POS0_I1_903_235.Png": 0,
    "2019-03-13-01-22-26-780_POS0_I1_903_363.Png": 0,
    "2019-03-13-01-22-26-780_POS0_I1_903_491.Png": 0,
    "2019-03-13-01-22-26-780_POS0_I1_903_619.Png": 0,
    "2019-03-13-01-22-26-780_POS0_I1_903_747.Png": 0,
    "2019-03-13-01-22-26-780_POS0_I1_903_875.Png": 0,
    "2019-03-19-23-45-45-071_POS0_I2_1113_1121.Png": 0,
    "2019-03-19-23-45-45-071_POS0_I2_1113_1249.Png": 0,
    "2019-03-19-23-45-45-071_POS0_I2_1113_1377.Png": 0,
    "2019-03-19-23-45-45-071_POS0_I2_1113_1505.Png": 0,
    "2019-03-19-23-45-45-071_POS0_I2_1113_609.Png": 0,
    "2019-03-19-23-45-45-071_POS0_I2_1113_737.Png": 0,
    "2019-03-19-23-45-45-071_POS0_I2_1113_865.Png": 0,
    "2019-03-19-23-45-45-071_POS0_I2_1113_993.Png": 0,
    "2019-03-19-23-45-45-071_POS0_I2_1241_1121.Png": 0,
    "2019-03-19-23-45-45-071_POS0_I2_1241_1249.Png": 0,
    "2019-03-19-23-45-45-071_POS0_I2_1241_1377.Png": 0,
    "2019-03-19-23-45-45-071_POS0_I2_1241_609.Png": 0,
    "2019-03-19-23-45-45-071_POS0_I2_1241_737.Png": 0,
    "2019-03-19-23-45-45-071_POS0_I2_1241_993.Png": 0,
    "2019-03-19-23-45-45-071_POS0_I2_1369_1121.Png": 0,
    "2019-03-19-23-45-45-071_POS0_I2_1369_1249.Png": 0,
    "2019-03-19-23-45-45-071_POS0_I2_1369_1377.Png": 0,
    "2019-03-19-23-45-45-071_POS0_I2_1369_481.Png": 0,
    "2019-03-19-23-45-45-071_POS0_I2_1369_609.Png": 0,
    "2019-03-19-23-45-45-071_POS0_I2_1369_737.Png": 0,
    "2019-03-19-23-45-45-071_POS0_I2_1369_865.Png": 0,
    "2019-03-19-23-45-45-071_POS0_I2_1369_993.Png": 0,
    "2019-03-19-23-45-45-071_POS0_I2_1497_1121.Png": 0,
    "2019-03-19-23-45-45-071_POS0_I2_1497_1249.Png": 0,
    "2019-03-19-23-45-45-071_POS0_I2_1497_1377.Png": 0,
    "2019-03-19-23-45-45-071_POS0_I2_1497_481.Png": 0,
    "2019-03-19-23-45-45-071_POS0_I2_1497_609.Png": 0,
    "2019-03-19-23-45-45-071_POS0_I2_1497_737.Png": 0,
    "2019-03-19-23-45-45-071_POS0_I2_1497_865.Png": 0,
    "2019-03-19-23-45-45-071_POS0_I2_1497_993.Png": 0,
    "2019-03-19-23-45-45-071_POS0_I2_1625_1121.Png": 0,
    "2019-03-19-23-45-45-071_POS0_I2_1625_1249.Png": 0,
    "2019-03-19-23-45-45-071_POS0_I2_1625_481.Png": 0,
    "2019-03-19-23-45-45-071_POS0_I2_1625_609.Png": 0,
    "2019-03-19-23-45-45-071_POS0_I2_1625_737.Png": 0,
    "2019-03-19-23-45-45-071_POS0_I2_1625_865.Png": 0,
    "2019-03-19-23-45-45-071_POS0_I2_1625_993.Png": 0,
    "2019-03-19-23-45-45-071_POS0_I2_1753_1121.Png": 0,
    "2019-03-19-23-45-45-071_POS0_I2_1753_1249.Png": 0,
    "2019-03-19-23-45-45-071_POS0_I2_1753_481.Png": 0,
    "2019-03-19-23-45-45-071_POS0_I2_1753_737.Png": 0,
    "2019-03-19-23-45-45-071_POS0_I2_1753_865.Png": 0,
    "2019-03-19-23-45-45-071_POS0_I2_1753_993.Png": 0,
    "2019-03-19-23-45-45-071_POS0_I2_1881_1121.Png": 0,
    "2019-03-19-23-45-45-071_POS0_I2_1881_865.Png": 0,
    "2019-03-19-23-45-45-071_POS0_I2_1881_993.Png": 0,
    "2019-03-19-23-45-45-071_POS0_I2_345_1121.Png": 0,
    "2019-03-19-23-45-45-071_POS0_I2_345_609.Png": 0,
    "2019-03-19-23-45-45-071_POS0_I2_345_865.Png": 0,
    "2019-03-19-23-45-45-071_POS0_I2_345_993.Png": 0,
    "2019-03-19-23-45-45-071_POS0_I2_473_1121.Png": 0,
    "2019-03-19-23-45-45-071_POS0_I2_473_481.Png": 0,
    "2019-03-19-23-45-45-071_POS0_I2_473_609.Png": 0,
    "2019-03-19-23-45-45-071_POS0_I2_473_737.Png": 0,
    "2019-03-19-23-45-45-071_POS0_I2_473_865.Png": 0,
    "2019-03-19-23-45-45-071_POS0_I2_473_993.Png": 0,
    "2019-03-19-23-45-45-071_POS0_I2_601_1121.Png": 0,
    "2019-03-19-23-45-45-071_POS0_I2_601_1249.Png": 0,
    "2019-03-19-23-45-45-071_POS0_I2_601_1377.Png": 0,
    "2019-03-19-23-45-45-071_POS0_I2_601_481.Png": 0,
    "2019-03-19-23-45-45-071_POS0_I2_601_609.Png": 0,
    "2019-03-19-23-45-45-071_POS0_I2_601_737.Png": 0,
    "2019-03-19-23-45-45-071_POS0_I2_601_865.Png": 0,
    "2019-03-19-23-45-45-071_POS0_I2_601_993.Png": 0,
    "2019-03-19-23-45-45-071_POS0_I2_729_1121.Png": 0,
    "2019-03-19-23-45-45-071_POS0_I2_729_1249.Png": 0,
    "2019-03-19-23-45-45-071_POS0_I2_729_1377.Png": 0,
    "2019-03-19-23-45-45-071_POS0_I2_729_1505.Png": 0,
    "2019-03-19-23-45-45-071_POS0_I2_729_609.Png": 0,
    "2019-03-19-23-45-45-071_POS0_I2_729_737.Png": 0,
    "2019-03-19-23-45-45-071_POS0_I2_729_865.Png": 0,
    "2019-03-19-23-45-45-071_POS0_I2_729_993.Png": 0,
    "2019-03-19-23-45-45-071_POS0_I2_857_1121.Png": 0,
    "2019-03-19-23-45-45-071_POS0_I2_857_1249.Png": 0,
    "2019-03-19-23-45-45-071_POS0_I2_857_1377.Png": 0,
    "2019-03-19-23-45-45-071_POS0_I2_857_1505.Png": 0,
    "2019-03-19-23-45-45-071_POS0_I2_857_609.Png": 0,
    "2019-03-19-23-45-45-071_POS0_I2_857_737.Png": 0,
    "2019-03-19-23-45-45-071_POS0_I2_857_865.Png": 0,
    "2019-03-19-23-45-45-071_POS0_I2_857_993.Png": 0,
    "2019-03-19-23-45-45-071_POS0_I2_985_1121.Png": 0,
    "2019-03-19-23-45-45-071_POS0_I2_985_1249.Png": 0,
    "2019-03-19-23-45-45-071_POS0_I2_985_1377.Png": 0,
    "2019-03-19-23-45-45-071_POS0_I2_985_1505.Png": 0,
    "2019-03-19-23-45-45-071_POS0_I2_985_609.Png": 0,
    "2019-03-19-23-45-45-071_POS0_I2_985_737.Png": 0,
    "2019-03-19-23-45-45-071_POS0_I2_985_865.Png": 0,
    "2019-03-19-23-45-45-071_POS0_I2_985_993.Png": 0,
    "2019-03-24-12-39-13-501_POS0_I2_1109_1127.Png": 1,
    "2019-03-24-12-39-13-501_POS0_I2_1109_1255.Png": 1,
    "2019-03-24-12-39-13-501_POS0_I2_1109_1383.Png": 1,
    "2019-03-24-12-39-13-501_POS0_I2_1109_1511.Png": 1,
    "2019-03-24-12-39-13-501_POS0_I2_1109_615.Png": 1,
    "2019-03-24-12-39-13-501_POS0_I2_1109_743.Png": 1,
    "2019-03-24-12-39-13-501_POS0_I2_1109_871.Png": 1,
    "2019-03-24-12-39-13-501_POS0_I2_1109_999.Png": 1,
    "2019-03-24-12-39-13-501_POS0_I2_1237_1127.Png": 1,
    "2019-03-24-12-39-13-501_POS0_I2_1237_1255.Png": 1,
    "2019-03-24-12-39-13-501_POS0_I2_1237_1383.Png": 1,
    "2019-03-24-12-39-13-501_POS0_I2_1237_1511.Png": 1,
    "2019-03-24-12-39-13-501_POS0_I2_1237_487.Png": 1,
    "2019-03-24-12-39-13-501_POS0_I2_1237_615.Png": 1,
    "2019-03-24-12-39-13-501_POS0_I2_1237_743.Png": 0,
    "2019-03-24-12-39-13-501_POS0_I2_1365_1127.Png": 1,
    "2019-03-24-12-39-13-501_POS0_I2_1365_1255.Png": 1,
    "2019-03-24-12-39-13-501_POS0_I2_1365_1383.Png": 1,
    "2019-03-24-12-39-13-501_POS0_I2_1365_487.Png": 1,
    "2019-03-24-12-39-13-501_POS0_I2_1365_615.Png": 1,
    "2019-03-24-12-39-13-501_POS0_I2_1365_743.Png": 1,
    "2019-03-24-12-39-13-501_POS0_I2_1365_871.Png": 1,
    "2019-03-24-12-39-13-501_POS0_I2_1365_999.Png": 1,
    "2019-03-24-12-39-13-501_POS0_I2_1493_1127.Png": 1,
    "2019-03-24-12-39-13-501_POS0_I2_1493_1255.Png": 1,
    "2019-03-24-12-39-13-501_POS0_I2_1493_1383.Png": 1,
    "2019-03-24-12-39-13-501_POS0_I2_1493_487.Png": 1,
    "2019-03-24-12-39-13-501_POS0_I2_1493_615.Png": 1,
    "2019-03-24-12-39-13-501_POS0_I2_1493_743.Png": 1,
    "2019-03-24-12-39-13-501_POS0_I2_1493_871.Png": 1,
    "2019-03-24-12-39-13-501_POS0_I2_1493_999.Png": 1,
    "2019-03-24-12-39-13-501_POS0_I2_1621_1127.Png": 1,
    "2019-03-24-12-39-13-501_POS0_I2_1621_1255.Png": 1,
    "2019-03-24-12-39-13-501_POS0_I2_1621_487.Png": 1,
    "2019-03-24-12-39-13-501_POS0_I2_1621_615.Png": 1,
    "2019-03-24-12-39-13-501_POS0_I2_1621_743.Png": 1,
    "2019-03-24-12-39-13-501_POS0_I2_1621_871.Png": 1,
    "2019-03-24-12-39-13-501_POS0_I2_1621_999.Png": 1,
    "2019-03-24-12-39-13-501_POS0_I2_1749_1127.Png": 1,
    "2019-03-24-12-39-13-501_POS0_I2_1749_1255.Png": 1,
    "2019-03-24-12-39-13-501_POS0_I2_1749_487.Png": 1,
    "2019-03-24-12-39-13-501_POS0_I2_1749_615.Png": 1,
    "2019-03-24-12-39-13-501_POS0_I2_1749_743.Png": 1,
    "2019-03-24-12-39-13-501_POS0_I2_1749_871.Png": 1,
    "2019-03-24-12-39-13-501_POS0_I2_1749_999.Png": 1,
    "2019-03-24-12-39-13-501_POS0_I2_1877_1127.Png": 1,
    "2019-03-24-12-39-13-501_POS0_I2_1877_871.Png": 1,
    "2019-03-24-12-39-13-501_POS0_I2_341_1127.Png": 1,
    "2019-03-24-12-39-13-501_POS0_I2_341_615.Png": 1,
    "2019-03-24-12-39-13-501_POS0_I2_341_871.Png": 1,
    "2019-03-24-12-39-13-501_POS0_I2_341_999.Png": 1,
    "2019-03-24-12-39-13-501_POS0_I2_469_1127.Png": 1,
    "2019-03-24-12-39-13-501_POS0_I2_469_487.Png": 1,
    "2019-03-24-12-39-13-501_POS0_I2_469_615.Png": 1,
    "2019-03-24-12-39-13-501_POS0_I2_469_743.Png": 1,
    "2019-03-24-12-39-13-501_POS0_I2_469_871.Png": 1,
    "2019-03-24-12-39-13-501_POS0_I2_469_999.Png": 1,
    "2019-03-24-12-39-13-501_POS0_I2_597_1127.Png": 1,
    "2019-03-24-12-39-13-501_POS0_I2_597_1255.Png": 1,
    "2019-03-24-12-39-13-501_POS0_I2_597_1383.Png": 1,
    "2019-03-24-12-39-13-501_POS0_I2_597_487.Png": 1,
    "2019-03-24-12-39-13-501_POS0_I2_597_615.Png": 1,
    "2019-03-24-12-39-13-501_POS0_I2_597_743.Png": 1,
    "2019-03-24-12-39-13-501_POS0_I2_597_871.Png": 1,
    "2019-03-24-12-39-13-501_POS0_I2_597_999.Png": 1,
    "2019-03-24-12-39-13-501_POS0_I2_725_1127.Png": 1,
    "2019-03-24-12-39-13-501_POS0_I2_725_1255.Png": 1,
    "2019-03-24-12-39-13-501_POS0_I2_725_1383.Png": 1,
    "2019-03-24-12-39-13-501_POS0_I2_725_1511.Png": 1,
    "2019-03-24-12-39-13-501_POS0_I2_725_615.Png": 1,
    "2019-03-24-12-39-13-501_POS0_I2_725_743.Png": 1,
    "2019-03-24-12-39-13-501_POS0_I2_725_871.Png": 1,
    "2019-03-24-12-39-13-501_POS0_I2_725_999.Png": 1,
    "2019-03-24-12-39-13-501_POS0_I2_853_1127.Png": 1,
    "2019-03-24-12-39-13-501_POS0_I2_853_1255.Png": 1,
    "2019-03-24-12-39-13-501_POS0_I2_853_1383.Png": 1,
    "2019-03-24-12-39-13-501_POS0_I2_853_1511.Png": 1,
    "2019-03-24-12-39-13-501_POS0_I2_853_615.Png": 1,
    "2019-03-24-12-39-13-501_POS0_I2_853_743.Png": 1,
    "2019-03-24-12-39-13-501_POS0_I2_853_871.Png": 1,
    "2019-03-24-12-39-13-501_POS0_I2_853_999.Png": 1,
    "2019-03-24-12-39-13-501_POS0_I2_981_1127.Png": 1,
    "2019-03-24-12-39-13-501_POS0_I2_981_1255.Png": 1,
    "2019-03-24-12-39-13-501_POS0_I2_981_1383.Png": 1,
    "2019-03-24-12-39-13-501_POS0_I2_981_1511.Png": 1,
    "2019-03-24-12-39-13-501_POS0_I2_981_615.Png": 1,
    "2019-03-24-12-39-13-501_POS0_I2_981_743.Png": 1,
    "2019-03-24-12-39-13-501_POS0_I2_981_871.Png": 1,
    "2019-03-24-12-39-13-501_POS0_I2_981_999.Png": 1,
    "2019-03-24-14-52-32-961_POS0_I1_1081_1123.Png": 1,
    "2019-03-24-14-52-32-961_POS0_I1_1081_1251.Png": 1,
    "2019-03-24-14-52-32-961_POS0_I1_1081_1379.Png": 1,
    "2019-03-24-14-52-32-961_POS0_I1_1081_227.Png": 1,
    "2019-03-24-14-52-32-961_POS0_I1_1081_355.Png": 1,
    "2019-03-24-14-52-32-961_POS0_I1_1081_483.Png": 1,
    "2019-03-24-14-52-32-961_POS0_I1_1081_611.Png": 1,
    "2019-03-24-14-52-32-961_POS0_I1_1081_739.Png": 1,
    "2019-03-24-14-52-32-961_POS0_I1_1081_867.Png": 1,
    "2019-03-24-14-52-32-961_POS0_I1_1081_995.Png": 1,
    "2019-03-24-14-52-32-961_POS0_I1_1209_1123.Png": 1,
    "2019-03-24-14-52-32-961_POS0_I1_1209_1251.Png": 1,
    "2019-03-24-14-52-32-961_POS0_I1_1209_227.Png": 1,
    "2019-03-24-14-52-32-961_POS0_I1_1209_355.Png": 1,
    "2019-03-24-14-52-32-961_POS0_I1_1209_483.Png": 0,
    "2019-03-24-14-52-32-961_POS0_I1_1209_611.Png": 1,
    "2019-03-24-14-52-32-961_POS0_I1_1209_739.Png": 1,
    "2019-03-24-14-52-32-961_POS0_I1_1209_867.Png": 1,
    "2019-03-24-14-52-32-961_POS0_I1_1209_995.Png": 1,
    "2019-03-24-14-52-32-961_POS0_I1_1337_1123.Png": 1,
    "2019-03-24-14-52-32-961_POS0_I1_1337_1251.Png": 1,
    "2019-03-24-14-52-32-961_POS0_I1_1337_227.Png": 1,
    "2019-03-24-14-52-32-961_POS0_I1_1337_355.Png": 1,
    "2019-03-24-14-52-32-961_POS0_I1_1337_483.Png": 1,
    "2019-03-24-14-52-32-961_POS0_I1_1337_611.Png": 1,
    "2019-03-24-14-52-32-961_POS0_I1_1337_739.Png": 1,
    "2019-03-24-14-52-32-961_POS0_I1_1337_867.Png": 1,
    "2019-03-24-14-52-32-961_POS0_I1_1337_995.Png": 1,
    "2019-03-24-14-52-32-961_POS0_I1_1465_1123.Png": 1,
    "2019-03-24-14-52-32-961_POS0_I1_1465_227.Png": 1,
    "2019-03-24-14-52-32-961_POS0_I1_1465_355.Png": 1,
    "2019-03-24-14-52-32-961_POS0_I1_1465_483.Png": 1,
    "2019-03-24-14-52-32-961_POS0_I1_1465_739.Png": 1,
    "2019-03-24-14-52-32-961_POS0_I1_1465_867.Png": 1,
    "2019-03-24-14-52-32-961_POS0_I1_1465_995.Png": 1,
    "2019-03-24-14-52-32-961_POS0_I1_1593_1123.Png": 1,
    "2019-03-24-14-52-32-961_POS0_I1_1593_1251.Png": 1,
    "2019-03-24-14-52-32-961_POS0_I1_1593_227.Png": 1,
    "2019-03-24-14-52-32-961_POS0_I1_1593_355.Png": 1,
    "2019-03-24-14-52-32-961_POS0_I1_1593_483.Png": 1,
    "2019-03-24-14-52-32-961_POS0_I1_1593_739.Png": 1,
    "2019-03-24-14-52-32-961_POS0_I1_1593_867.Png": 1,
    "2019-03-24-14-52-32-961_POS0_I1_1593_995.Png": 1,
    "2019-03-24-14-52-32-961_POS0_I1_1721_227.Png": 1,
    "2019-03-24-14-52-32-961_POS0_I1_1721_355.Png": 1,
    "2019-03-24-14-52-32-961_POS0_I1_1721_483.Png": 1,
    "2019-03-24-14-52-32-961_POS0_I1_1721_611.Png": 1,
    "2019-03-24-14-52-32-961_POS0_I1_1721_739.Png": 1,
    "2019-03-24-14-52-32-961_POS0_I1_1721_867.Png": 1,
    "2019-03-24-14-52-32-961_POS0_I1_1721_99.Png": 1,
    "2019-03-24-14-52-32-961_POS0_I1_1721_995.Png": 1,
    "2019-03-24-14-52-32-961_POS0_I1_1849_611.Png": 1,
    "2019-03-24-14-52-32-961_POS0_I1_1849_739.Png": 1,
    "2019-03-24-14-52-32-961_POS0_I1_1849_995.Png": 1,
    "2019-03-24-14-52-32-961_POS0_I1_185_739.Png": 1,
    "2019-03-24-14-52-32-961_POS0_I1_185_867.Png": 1,
    "2019-03-24-14-52-32-961_POS0_I1_185_995.Png": 1,
    "2019-03-24-14-52-32-961_POS0_I1_313_227.Png": 1,
    "2019-03-24-14-52-32-961_POS0_I1_313_355.Png": 1,
    "2019-03-24-14-52-32-961_POS0_I1_313_611.Png": 1,
    "2019-03-24-14-52-32-961_POS0_I1_313_739.Png": 1,
    "2019-03-24-14-52-32-961_POS0_I1_313_867.Png": 1,
    "2019-03-24-14-52-32-961_POS0_I1_313_99.Png": 1,
    "2019-03-24-14-52-32-961_POS0_I1_313_995.Png": 1,
    "2019-03-24-14-52-32-961_POS0_I1_441_1123.Png": 1,
    "2019-03-24-14-52-32-961_POS0_I1_441_227.Png": 1,
    "2019-03-24-14-52-32-961_POS0_I1_441_355.Png": 1,
    "2019-03-24-14-52-32-961_POS0_I1_441_611.Png": 1,
    "2019-03-24-14-52-32-961_POS0_I1_441_739.Png": 1,
    "2019-03-24-14-52-32-961_POS0_I1_441_867.Png": 1,
    "2019-03-24-14-52-32-961_POS0_I1_441_99.Png": 1,
    "2019-03-24-14-52-32-961_POS0_I1_441_995.Png": 1,
    "2019-03-24-14-52-32-961_POS0_I1_569_1123.Png": 1,
    "2019-03-24-14-52-32-961_POS0_I1_569_1251.Png": 1,
    "2019-03-24-14-52-32-961_POS0_I1_569_1379.Png": 1,
    "2019-03-24-14-52-32-961_POS0_I1_569_227.Png": 1,
    "2019-03-24-14-52-32-961_POS0_I1_569_355.Png": 1,
    "2019-03-24-14-52-32-961_POS0_I1_569_483.Png": 1,
    "2019-03-24-14-52-32-961_POS0_I1_569_611.Png": 1,
    "2019-03-24-14-52-32-961_POS0_I1_569_739.Png": 1,
    "2019-03-24-14-52-32-961_POS0_I1_569_867.Png": 1,
    "2019-03-24-14-52-32-961_POS0_I1_569_995.Png": 1,
    "2019-03-24-14-52-32-961_POS0_I1_697_1123.Png": 1,
    "2019-03-24-14-52-32-961_POS0_I1_697_1251.Png": 1,
    "2019-03-24-14-52-32-961_POS0_I1_697_1379.Png": 1,
    "2019-03-24-14-52-32-961_POS0_I1_697_227.Png": 1,
    "2019-03-24-14-52-32-961_POS0_I1_697_355.Png": 1,
    "2019-03-24-14-52-32-961_POS0_I1_697_483.Png": 1,
    "2019-03-24-14-52-32-961_POS0_I1_697_867.Png": 1,
    "2019-03-24-14-52-32-961_POS0_I1_697_995.Png": 1,
    "2019-03-24-14-52-32-961_POS0_I1_825_1251.Png": 1,
    "2019-03-24-14-52-32-961_POS0_I1_825_1379.Png": 1,
    "2019-03-24-14-52-32-961_POS0_I1_825_227.Png": 1,
    "2019-03-24-14-52-32-961_POS0_I1_825_355.Png": 1,
    "2019-03-24-14-52-32-961_POS0_I1_825_483.Png": 1,
    "2019-03-24-14-52-32-961_POS0_I1_825_611.Png": 1,
    "2019-03-24-14-52-32-961_POS0_I1_825_739.Png": 1,
    "2019-03-24-14-52-32-961_POS0_I1_825_867.Png": 1,
    "2019-03-24-14-52-32-961_POS0_I1_825_995.Png": 1,
    "2019-03-24-14-52-32-961_POS0_I1_953_1123.Png": 1,
    "2019-03-24-14-52-32-961_POS0_I1_953_1251.Png": 1,
    "2019-03-24-14-52-32-961_POS0_I1_953_1379.Png": 1,
    "2019-03-24-14-52-32-961_POS0_I1_953_227.Png": 1,
    "2019-03-24-14-52-32-961_POS0_I1_953_355.Png": 1,
    "2019-03-24-14-52-32-961_POS0_I1_953_483.Png": 1,
    "2019-03-24-14-52-32-961_POS0_I1_953_611.Png": 1,
    "2019-03-24-14-52-32-961_POS0_I1_953_739.Png": 1,
    "2019-03-24-14-52-32-961_POS0_I1_953_867.Png": 1,
    "2019-03-24-14-52-32-961_POS0_I1_953_995.Png": 1,
    "2019-03-28-21-06-04-159_POS0_I2_1103_1123.Png": 1,
    "2019-03-28-21-06-04-159_POS0_I2_1103_1251.Png": 1,
    "2019-03-28-21-06-04-159_POS0_I2_1103_1379.Png": 1,
    "2019-03-28-21-06-04-159_POS0_I2_1103_1507.Png": 1,
    "2019-03-28-21-06-04-159_POS0_I2_1103_611.Png": 1,
    "2019-03-28-21-06-04-159_POS0_I2_1103_739.Png": 1,
    "2019-03-28-21-06-04-159_POS0_I2_1103_867.Png": 1,
    "2019-03-28-21-06-04-159_POS0_I2_1103_995.Png": 1,
    "2019-03-28-21-06-04-159_POS0_I2_1231_1123.Png": 1,
    "2019-03-28-21-06-04-159_POS0_I2_1231_1251.Png": 1,
    "2019-03-28-21-06-04-159_POS0_I2_1231_1379.Png": 1,
    "2019-03-28-21-06-04-159_POS0_I2_1231_1507.Png": 1,
    "2019-03-28-21-06-04-159_POS0_I2_1231_483.Png": 1,
    "2019-03-28-21-06-04-159_POS0_I2_1231_611.Png": 1,
    "2019-03-28-21-06-04-159_POS0_I2_1231_739.Png": 1,
    "2019-03-28-21-06-04-159_POS0_I2_1231_995.Png": 1,
    "2019-03-28-21-06-04-159_POS0_I2_1359_1123.Png": 1,
    "2019-03-28-21-06-04-159_POS0_I2_1359_1251.Png": 1,
    "2019-03-28-21-06-04-159_POS0_I2_1359_1379.Png": 1,
    "2019-03-28-21-06-04-159_POS0_I2_1359_483.Png": 1,
    "2019-03-28-21-06-04-159_POS0_I2_1359_611.Png": 1,
    "2019-03-28-21-06-04-159_POS0_I2_1359_739.Png": 1,
    "2019-03-28-21-06-04-159_POS0_I2_1359_867.Png": 1,
    "2019-03-28-21-06-04-159_POS0_I2_1359_995.Png": 1,
    "2019-03-28-21-06-04-159_POS0_I2_1487_1123.Png": 1,
    "2019-03-28-21-06-04-159_POS0_I2_1487_1251.Png": 1,
    "2019-03-28-21-06-04-159_POS0_I2_1487_1379.Png": 1,
    "2019-03-28-21-06-04-159_POS0_I2_1487_483.Png": 1,
    "2019-03-28-21-06-04-159_POS0_I2_1487_611.Png": 1,
    "2019-03-28-21-06-04-159_POS0_I2_1487_739.Png": 1,
    "2019-03-28-21-06-04-159_POS0_I2_1487_867.Png": 1,
    "2019-03-28-21-06-04-159_POS0_I2_1487_995.Png": 1,
    "2019-03-28-21-06-04-159_POS0_I2_1615_1123.Png": 1,
    "2019-03-28-21-06-04-159_POS0_I2_1615_1251.Png": 1,
    "2019-03-28-21-06-04-159_POS0_I2_1615_483.Png": 1,
    "2019-03-28-21-06-04-159_POS0_I2_1615_611.Png": 1,
    "2019-03-28-21-06-04-159_POS0_I2_1615_739.Png": 1,
    "2019-03-28-21-06-04-159_POS0_I2_1615_867.Png": 1,
    "2019-03-28-21-06-04-159_POS0_I2_1615_995.Png": 1,
    "2019-03-28-21-06-04-159_POS0_I2_1743_1123.Png": 1,
    "2019-03-28-21-06-04-159_POS0_I2_1743_1251.Png": 1,
    "2019-03-28-21-06-04-159_POS0_I2_1743_483.Png": 1,
    "2019-03-28-21-06-04-159_POS0_I2_1743_611.Png": 1,
    "2019-03-28-21-06-04-159_POS0_I2_1743_739.Png": 1,
    "2019-03-28-21-06-04-159_POS0_I2_1743_867.Png": 1,
    "2019-03-28-21-06-04-159_POS0_I2_1743_995.Png": 1,
    "2019-03-28-21-06-04-159_POS0_I2_1871_1123.Png": 1,
    "2019-03-28-21-06-04-159_POS0_I2_1871_867.Png": 1,
    "2019-03-28-21-06-04-159_POS0_I2_335_1123.Png": 1,
    "2019-03-28-21-06-04-159_POS0_I2_335_611.Png": 1,
    "2019-03-28-21-06-04-159_POS0_I2_335_867.Png": 1,
    "2019-03-28-21-06-04-159_POS0_I2_335_995.Png": 1,
    "2019-03-28-21-06-04-159_POS0_I2_463_1123.Png": 1,
    "2019-03-28-21-06-04-159_POS0_I2_463_483.Png": 1,
    "2019-03-28-21-06-04-159_POS0_I2_463_611.Png": 1,
    "2019-03-28-21-06-04-159_POS0_I2_463_739.Png": 1,
    "2019-03-28-21-06-04-159_POS0_I2_463_867.Png": 1,
    "2019-03-28-21-06-04-159_POS0_I2_463_995.Png": 1,
    "2019-03-28-21-06-04-159_POS0_I2_591_1123.Png": 1,
    "2019-03-28-21-06-04-159_POS0_I2_591_1251.Png": 1,
    "2019-03-28-21-06-04-159_POS0_I2_591_1379.Png": 1,
    "2019-03-28-21-06-04-159_POS0_I2_591_483.Png": 1,
    "2019-03-28-21-06-04-159_POS0_I2_591_611.Png": 1,
    "2019-03-28-21-06-04-159_POS0_I2_591_739.Png": 1,
    "2019-03-28-21-06-04-159_POS0_I2_591_867.Png": 1,
    "2019-03-28-21-06-04-159_POS0_I2_591_995.Png": 1,
    "2019-03-28-21-06-04-159_POS0_I2_719_1123.Png": 1,
    "2019-03-28-21-06-04-159_POS0_I2_719_1251.Png": 1,
    "2019-03-28-21-06-04-159_POS0_I2_719_1379.Png": 1,
    "2019-03-28-21-06-04-159_POS0_I2_719_1507.Png": 1,
    "2019-03-28-21-06-04-159_POS0_I2_719_611.Png": 1,
    "2019-03-28-21-06-04-159_POS0_I2_719_739.Png": 1,
    "2019-03-28-21-06-04-159_POS0_I2_719_867.Png": 1,
    "2019-03-28-21-06-04-159_POS0_I2_719_995.Png": 1,
    "2019-03-28-21-06-04-159_POS0_I2_847_1123.Png": 1,
    "2019-03-28-21-06-04-159_POS0_I2_847_1251.Png": 1,
    "2019-03-28-21-06-04-159_POS0_I2_847_1379.Png": 1,
    "2019-03-28-21-06-04-159_POS0_I2_847_1507.Png": 1,
    "2019-03-28-21-06-04-159_POS0_I2_847_611.Png": 1,
    "2019-03-28-21-06-04-159_POS0_I2_847_739.Png": 1,
    "2019-03-28-21-06-04-159_POS0_I2_847_867.Png": 1,
    "2019-03-28-21-06-04-159_POS0_I2_847_995.Png": 1,
    "2019-03-28-21-06-04-159_POS0_I2_975_1123.Png": 1,
    "2019-03-28-21-06-04-159_POS0_I2_975_1251.Png": 1,
    "2019-03-28-21-06-04-159_POS0_I2_975_1379.Png": 1,
    "2019-03-28-21-06-04-159_POS0_I2_975_1507.Png": 1,
    "2019-03-28-21-06-04-159_POS0_I2_975_611.Png": 1,
    "2019-03-28-21-06-04-159_POS0_I2_975_739.Png": 1,
    "2019-03-28-21-06-04-159_POS0_I2_975_867.Png": 1,
    "2019-03-28-21-06-04-159_POS0_I2_975_995.Png": 1,
    "2019-03-29-19-25-42-364_POS2_I2_1052_2112.Png": 1,
    "2019-03-29-19-25-42-364_POS2_I2_1052_2240.Png": 1,
    "2019-03-29-19-25-42-364_POS2_I2_1052_2368.Png": 1,
    "2019-03-29-19-25-42-364_POS2_I2_1052_2496.Png": 1,
    "2019-03-29-19-25-42-364_POS2_I2_1052_2624.Png": 1,
    "2019-03-29-19-25-42-364_POS2_I2_1180_2112.Png": 1,
    "2019-03-29-19-25-42-364_POS2_I2_1180_2240.Png": 1,
    "2019-03-29-19-25-42-364_POS2_I2_1180_2368.Png": 1,
    "2019-03-29-19-25-42-364_POS2_I2_1180_2496.Png": 1,
    "2019-03-29-19-25-42-364_POS2_I2_1180_2624.Png": 1,
    "2019-03-29-19-25-42-364_POS2_I2_1308_1984.Png": 1,
    "2019-03-29-19-25-42-364_POS2_I2_1308_2112.Png": 1,
    "2019-03-29-19-25-42-364_POS2_I2_1308_2240.Png": 1,
    "2019-03-29-19-25-42-364_POS2_I2_1308_2368.Png": 1,
    "2019-03-29-19-25-42-364_POS2_I2_1308_2496.Png": 1,
    "2019-03-29-19-25-42-364_POS2_I2_1436_1984.Png": 1,
    "2019-03-29-19-25-42-364_POS2_I2_1436_2112.Png": 1,
    "2019-03-29-19-25-42-364_POS2_I2_1436_2240.Png": 1,
    "2019-03-29-19-25-42-364_POS2_I2_1436_2368.Png": 1,
    "2019-03-29-19-25-42-364_POS2_I2_1436_2496.Png": 1,
    "2019-03-29-19-25-42-364_POS2_I2_1564_1984.Png": 1,
    "2019-03-29-19-25-42-364_POS2_I2_1564_2112.Png": 1,
    "2019-03-29-19-25-42-364_POS2_I2_1564_2240.Png": 1,
    "2019-03-29-19-25-42-364_POS2_I2_1564_2368.Png": 1,
    "2019-03-29-19-25-42-364_POS2_I2_1564_2496.Png": 1,
    "2019-03-29-19-25-42-364_POS2_I2_1564_2624.Png": 1,
    "2019-03-29-19-25-42-364_POS2_I2_1692_1856.Png": 1,
    "2019-03-29-19-25-42-364_POS2_I2_1692_1984.Png": 1,
    "2019-03-29-19-25-42-364_POS2_I2_1692_2112.Png": 1,
    "2019-03-29-19-25-42-364_POS2_I2_1692_2240.Png": 1,
    "2019-03-29-19-25-42-364_POS2_I2_1692_2368.Png": 1,
    "2019-03-29-19-25-42-364_POS2_I2_1692_2496.Png": 1,
    "2019-03-29-19-25-42-364_POS2_I2_1692_2624.Png": 1,
    "2019-03-29-19-25-42-364_POS2_I2_1820_1984.Png": 1,
    "2019-03-29-19-25-42-364_POS2_I2_1820_2112.Png": 1,
    "2019-03-29-19-25-42-364_POS2_I2_1820_2240.Png": 1,
    "2019-03-29-19-25-42-364_POS2_I2_1820_2368.Png": 1,
    "2019-03-29-19-25-42-364_POS2_I2_1820_2624.Png": 1,
    "2019-03-29-19-25-42-364_POS2_I2_1948_2240.Png": 1,
    "2019-03-29-19-25-42-364_POS2_I2_1948_2368.Png": 1,
    "2019-03-29-19-25-42-364_POS2_I2_1948_2624.Png": 1,
    "2019-03-29-19-25-42-364_POS2_I2_2076_2624.Png": 1,
    "2019-03-29-19-25-42-364_POS2_I2_412_2112.Png": 1,
    "2019-03-29-19-25-42-364_POS2_I2_412_2240.Png": 1,
    "2019-03-29-19-25-42-364_POS2_I2_412_2368.Png": 1,
    "2019-03-29-19-25-42-364_POS2_I2_412_2496.Png": 1,
    "2019-03-29-19-25-42-364_POS2_I2_412_2624.Png": 1,
    "2019-03-29-19-25-42-364_POS2_I2_540_2112.Png": 1,
    "2019-03-29-19-25-42-364_POS2_I2_540_2240.Png": 1,
    "2019-03-29-19-25-42-364_POS2_I2_540_2368.Png": 1,
    "2019-03-29-19-25-42-364_POS2_I2_540_2496.Png": 1,
    "2019-03-29-19-25-42-364_POS2_I2_540_2624.Png": 1,
    "2019-03-29-19-25-42-364_POS2_I2_668_2112.Png": 1,
    "2019-03-29-19-25-42-364_POS2_I2_668_2240.Png": 1,
    "2019-03-29-19-25-42-364_POS2_I2_668_2368.Png": 1,
    "2019-03-29-19-25-42-364_POS2_I2_668_2496.Png": 1,
    "2019-03-29-19-25-42-364_POS2_I2_668_2624.Png": 1,
    "2019-03-29-19-25-42-364_POS2_I2_796_2112.Png": 1,
    "2019-03-29-19-25-42-364_POS2_I2_796_2240.Png": 1,
    "2019-03-29-19-25-42-364_POS2_I2_796_2368.Png": 1,
    "2019-03-29-19-25-42-364_POS2_I2_796_2496.Png": 1,
    "2019-03-29-19-25-42-364_POS2_I2_796_2624.Png": 1,
    "2019-03-29-19-25-42-364_POS2_I2_924_2112.Png": 1,
    "2019-03-29-19-25-42-364_POS2_I2_924_2240.Png": 1,
    "2019-03-29-19-25-42-364_POS2_I2_924_2368.Png": 1,
    "2019-03-29-19-25-42-364_POS2_I2_924_2496.Png": 1,
    "2019-03-29-19-25-42-364_POS2_I2_924_2624.Png": 1,
    "2019-03-30-01-59-27-342_POS0_I2_1103_1123.Png": 1,
    "2019-03-30-01-59-27-342_POS0_I2_1103_1251.Png": 1,
    "2019-03-30-01-59-27-342_POS0_I2_1103_1379.Png": 1,
    "2019-03-30-01-59-27-342_POS0_I2_1103_1507.Png": 1,
    "2019-03-30-01-59-27-342_POS0_I2_1103_611.Png": 1,
    "2019-03-30-01-59-27-342_POS0_I2_1103_739.Png": 1,
    "2019-03-30-01-59-27-342_POS0_I2_1103_995.Png": 1,
    "2019-03-30-01-59-27-342_POS0_I2_1231_1123.Png": 1,
    "2019-03-30-01-59-27-342_POS0_I2_1231_1251.Png": 1,
    "2019-03-30-01-59-27-342_POS0_I2_1231_1379.Png": 1,
    "2019-03-30-01-59-27-342_POS0_I2_1231_1507.Png": 1,
    "2019-03-30-01-59-27-342_POS0_I2_1231_483.Png": 1,
    "2019-03-30-01-59-27-342_POS0_I2_1231_611.Png": 1,
    "2019-03-30-01-59-27-342_POS0_I2_1231_739.Png": 1,
    "2019-03-30-01-59-27-342_POS0_I2_1231_995.Png": 1,
    "2019-03-30-01-59-27-342_POS0_I2_1359_1123.Png": 1,
    "2019-03-30-01-59-27-342_POS0_I2_1359_1251.Png": 1,
    "2019-03-30-01-59-27-342_POS0_I2_1359_1379.Png": 1,
    "2019-03-30-01-59-27-342_POS0_I2_1359_483.Png": 1,
    "2019-03-30-01-59-27-342_POS0_I2_1359_611.Png": 1,
    "2019-03-30-01-59-27-342_POS0_I2_1359_739.Png": 1,
    "2019-03-30-01-59-27-342_POS0_I2_1359_867.Png": 1,
    "2019-03-30-01-59-27-342_POS0_I2_1359_995.Png": 1,
    "2019-03-30-01-59-27-342_POS0_I2_1487_1123.Png": 1,
    "2019-03-30-01-59-27-342_POS0_I2_1487_1251.Png": 1,
    "2019-03-30-01-59-27-342_POS0_I2_1487_1379.Png": 1,
    "2019-03-30-01-59-27-342_POS0_I2_1487_483.Png": 1,
    "2019-03-30-01-59-27-342_POS0_I2_1487_611.Png": 1,
    "2019-03-30-01-59-27-342_POS0_I2_1487_739.Png": 1,
    "2019-03-30-01-59-27-342_POS0_I2_1487_867.Png": 1,
    "2019-03-30-01-59-27-342_POS0_I2_1487_995.Png": 1,
    "2019-03-30-01-59-27-342_POS0_I2_1615_1123.Png": 1,
    "2019-03-30-01-59-27-342_POS0_I2_1615_1251.Png": 1,
    "2019-03-30-01-59-27-342_POS0_I2_1615_483.Png": 1,
    "2019-03-30-01-59-27-342_POS0_I2_1615_611.Png": 1,
    "2019-03-30-01-59-27-342_POS0_I2_1615_739.Png": 1,
    "2019-03-30-01-59-27-342_POS0_I2_1615_867.Png": 1,
    "2019-03-30-01-59-27-342_POS0_I2_1615_995.Png": 1,
    "2019-03-30-01-59-27-342_POS0_I2_1743_1123.Png": 1,
    "2019-03-30-01-59-27-342_POS0_I2_1743_1251.Png": 1,
    "2019-03-30-01-59-27-342_POS0_I2_1743_483.Png": 1,
    "2019-03-30-01-59-27-342_POS0_I2_1743_611.Png": 1,
    "2019-03-30-01-59-27-342_POS0_I2_1743_739.Png": 1,
    "2019-03-30-01-59-27-342_POS0_I2_1743_867.Png": 1,
    "2019-03-30-01-59-27-342_POS0_I2_1743_995.Png": 1,
    "2019-03-30-01-59-27-342_POS0_I2_1871_1123.Png": 1,
    "2019-03-30-01-59-27-342_POS0_I2_1871_867.Png": 1,
    "2019-03-30-01-59-27-342_POS0_I2_1871_995.Png": 1,
    "2019-03-30-01-59-27-342_POS0_I2_335_1123.Png": 1,
    "2019-03-30-01-59-27-342_POS0_I2_335_611.Png": 1,
    "2019-03-30-01-59-27-342_POS0_I2_335_867.Png": 1,
    "2019-03-30-01-59-27-342_POS0_I2_335_995.Png": 1,
    "2019-03-30-01-59-27-342_POS0_I2_463_1123.Png": 1,
    "2019-03-30-01-59-27-342_POS0_I2_463_483.Png": 1,
    "2019-03-30-01-59-27-342_POS0_I2_463_611.Png": 1,
    "2019-03-30-01-59-27-342_POS0_I2_463_739.Png": 1,
    "2019-03-30-01-59-27-342_POS0_I2_463_867.Png": 1,
    "2019-03-30-01-59-27-342_POS0_I2_463_995.Png": 1,
    "2019-03-30-01-59-27-342_POS0_I2_591_1123.Png": 1,
    "2019-03-30-01-59-27-342_POS0_I2_591_1251.Png": 1,
    "2019-03-30-01-59-27-342_POS0_I2_591_1379.Png": 1,
    "2019-03-30-01-59-27-342_POS0_I2_591_483.Png": 1,
    "2019-03-30-01-59-27-342_POS0_I2_591_611.Png": 1,
    "2019-03-30-01-59-27-342_POS0_I2_591_739.Png": 1,
    "2019-03-30-01-59-27-342_POS0_I2_591_867.Png": 1,
    "2019-03-30-01-59-27-342_POS0_I2_591_995.Png": 1,
    "2019-03-30-01-59-27-342_POS0_I2_719_1123.Png": 1,
    "2019-03-30-01-59-27-342_POS0_I2_719_1251.Png": 1,
    "2019-03-30-01-59-27-342_POS0_I2_719_1379.Png": 1,
    "2019-03-30-01-59-27-342_POS0_I2_719_1507.Png": 1,
    "2019-03-30-01-59-27-342_POS0_I2_719_611.Png": 1,
    "2019-03-30-01-59-27-342_POS0_I2_719_739.Png": 1,
    "2019-03-30-01-59-27-342_POS0_I2_719_867.Png": 1,
    "2019-03-30-01-59-27-342_POS0_I2_719_995.Png": 1,
    "2019-03-30-01-59-27-342_POS0_I2_847_1123.Png": 1,
    "2019-03-30-01-59-27-342_POS0_I2_847_1251.Png": 1,
    "2019-03-30-01-59-27-342_POS0_I2_847_1379.Png": 1,
    "2019-03-30-01-59-27-342_POS0_I2_847_1507.Png": 1,
    "2019-03-30-01-59-27-342_POS0_I2_847_611.Png": 1,
    "2019-03-30-01-59-27-342_POS0_I2_847_739.Png": 1,
    "2019-03-30-01-59-27-342_POS0_I2_847_867.Png": 1,
    "2019-03-30-01-59-27-342_POS0_I2_847_995.Png": 1,
    "2019-03-30-01-59-27-342_POS0_I2_975_1123.Png": 1,
    "2019-03-30-01-59-27-342_POS0_I2_975_1251.Png": 1,
    "2019-03-30-01-59-27-342_POS0_I2_975_1379.Png": 1,
    "2019-03-30-01-59-27-342_POS0_I2_975_1507.Png": 1,
    "2019-03-30-01-59-27-342_POS0_I2_975_611.Png": 1,
    "2019-03-30-01-59-27-342_POS0_I2_975_739.Png": 1,
    "2019-03-30-01-59-27-342_POS0_I2_975_867.Png": 1,
    "2019-03-30-01-59-27-342_POS0_I2_975_995.Png": 1,
    "2019-03-30-09-52-24-837_POS2_I2_1052_2112.Png": 1,
    "2019-03-30-09-52-24-837_POS2_I2_1052_2240.Png": 1,
    "2019-03-30-09-52-24-837_POS2_I2_1052_2368.Png": 1,
    "2019-03-30-09-52-24-837_POS2_I2_1052_2496.Png": 1,
    "2019-03-30-09-52-24-837_POS2_I2_1052_2624.Png": 1,
    "2019-03-30-09-52-24-837_POS2_I2_1180_2112.Png": 1,
    "2019-03-30-09-52-24-837_POS2_I2_1180_2240.Png": 1,
    "2019-03-30-09-52-24-837_POS2_I2_1180_2368.Png": 1,
    "2019-03-30-09-52-24-837_POS2_I2_1180_2496.Png": 1,
    "2019-03-30-09-52-24-837_POS2_I2_1180_2624.Png": 1,
    "2019-03-30-09-52-24-837_POS2_I2_1308_1984.Png": 1,
    "2019-03-30-09-52-24-837_POS2_I2_1308_2112.Png": 1,
    "2019-03-30-09-52-24-837_POS2_I2_1308_2240.Png": 1,
    "2019-03-30-09-52-24-837_POS2_I2_1308_2368.Png": 1,
    "2019-03-30-09-52-24-837_POS2_I2_1308_2496.Png": 1,
    "2019-03-30-09-52-24-837_POS2_I2_1308_2624.Png": 1,
    "2019-03-30-09-52-24-837_POS2_I2_1436_1984.Png": 1,
    "2019-03-30-09-52-24-837_POS2_I2_1436_2112.Png": 1,
    "2019-03-30-09-52-24-837_POS2_I2_1436_2240.Png": 1,
    "2019-03-30-09-52-24-837_POS2_I2_1436_2368.Png": 1,
    "2019-03-30-09-52-24-837_POS2_I2_1436_2496.Png": 1,
    "2019-03-30-09-52-24-837_POS2_I2_1436_2624.Png": 1,
    "2019-03-30-09-52-24-837_POS2_I2_1564_1984.Png": 1,
    "2019-03-30-09-52-24-837_POS2_I2_1564_2112.Png": 1,
    "2019-03-30-09-52-24-837_POS2_I2_1564_2240.Png": 1,
    "2019-03-30-09-52-24-837_POS2_I2_1564_2368.Png": 1,
    "2019-03-30-09-52-24-837_POS2_I2_1564_2496.Png": 1,
    "2019-03-30-09-52-24-837_POS2_I2_1564_2624.Png": 1,
    "2019-03-30-09-52-24-837_POS2_I2_1692_1856.Png": 1,
    "2019-03-30-09-52-24-837_POS2_I2_1692_1984.Png": 1,
    "2019-03-30-09-52-24-837_POS2_I2_1692_2112.Png": 1,
    "2019-03-30-09-52-24-837_POS2_I2_1692_2240.Png": 1,
    "2019-03-30-09-52-24-837_POS2_I2_1692_2368.Png": 1,
    "2019-03-30-09-52-24-837_POS2_I2_1692_2496.Png": 1,
    "2019-03-30-09-52-24-837_POS2_I2_1692_2624.Png": 1,
    "2019-03-30-09-52-24-837_POS2_I2_1820_1984.Png": 1,
    "2019-03-30-09-52-24-837_POS2_I2_1820_2112.Png": 1,
    "2019-03-30-09-52-24-837_POS2_I2_1820_2240.Png": 1,
    "2019-03-30-09-52-24-837_POS2_I2_1820_2368.Png": 1,
    "2019-03-30-09-52-24-837_POS2_I2_1820_2496.Png": 1,
    "2019-03-30-09-52-24-837_POS2_I2_1820_2624.Png": 1,
    "2019-03-30-09-52-24-837_POS2_I2_1948_2240.Png": 1,
    "2019-03-30-09-52-24-837_POS2_I2_1948_2368.Png": 1,
    "2019-03-30-09-52-24-837_POS2_I2_1948_2496.Png": 1,
    "2019-03-30-09-52-24-837_POS2_I2_1948_2624.Png": 1,
    "2019-03-30-09-52-24-837_POS2_I2_2076_2368.Png": 1,
    "2019-03-30-09-52-24-837_POS2_I2_2076_2496.Png": 1,
    "2019-03-30-09-52-24-837_POS2_I2_2076_2624.Png": 1,
    "2019-03-30-09-52-24-837_POS2_I2_412_2112.Png": 1,
    "2019-03-30-09-52-24-837_POS2_I2_412_2240.Png": 1,
    "2019-03-30-09-52-24-837_POS2_I2_412_2368.Png": 1,
    "2019-03-30-09-52-24-837_POS2_I2_412_2496.Png": 1,
    "2019-03-30-09-52-24-837_POS2_I2_412_2624.Png": 1,
    "2019-03-30-09-52-24-837_POS2_I2_540_2112.Png": 1,
    "2019-03-30-09-52-24-837_POS2_I2_540_2240.Png": 1,
    "2019-03-30-09-52-24-837_POS2_I2_540_2368.Png": 1,
    "2019-03-30-09-52-24-837_POS2_I2_540_2496.Png": 1,
    "2019-03-30-09-52-24-837_POS2_I2_540_2624.Png": 1,
    "2019-03-30-09-52-24-837_POS2_I2_668_2112.Png": 1,
    "2019-03-30-09-52-24-837_POS2_I2_668_2240.Png": 1,
    "2019-03-30-09-52-24-837_POS2_I2_668_2368.Png": 1,
    "2019-03-30-09-52-24-837_POS2_I2_668_2496.Png": 1,
    "2019-03-30-09-52-24-837_POS2_I2_668_2624.Png": 1,
    "2019-03-30-09-52-24-837_POS2_I2_796_2112.Png": 1,
    "2019-03-30-09-52-24-837_POS2_I2_796_2240.Png": 1,
    "2019-03-30-09-52-24-837_POS2_I2_796_2368.Png": 1,
    "2019-03-30-09-52-24-837_POS2_I2_796_2496.Png": 1,
    "2019-03-30-09-52-24-837_POS2_I2_796_2624.Png": 1,
    "2019-03-30-09-52-24-837_POS2_I2_924_2112.Png": 1,
    "2019-03-30-09-52-24-837_POS2_I2_924_2240.Png": 1,
    "2019-03-30-09-52-24-837_POS2_I2_924_2368.Png": 1,
    "2019-03-30-09-52-24-837_POS2_I2_924_2496.Png": 1,
    "2019-03-30-09-52-24-837_POS2_I2_924_2624.Png": 1,
    "2019-04-04-21-46-18-649_POS0_I2_1107_1001.Png": 1,
    "2019-04-04-21-46-18-649_POS0_I2_1107_1129.Png": 1,
    "2019-04-04-21-46-18-649_POS0_I2_1107_1257.Png": 1,
    "2019-04-04-21-46-18-649_POS0_I2_1107_1385.Png": 1,
    "2019-04-04-21-46-18-649_POS0_I2_1107_1513.Png": 1,
    "2019-04-04-21-46-18-649_POS0_I2_1107_617.Png": 1,
    "2019-04-04-21-46-18-649_POS0_I2_1235_1001.Png": 1,
    "2019-04-04-21-46-18-649_POS0_I2_1235_1129.Png": 1,
    "2019-04-04-21-46-18-649_POS0_I2_1235_1257.Png": 1,
    "2019-04-04-21-46-18-649_POS0_I2_1235_1385.Png": 1,
    "2019-04-04-21-46-18-649_POS0_I2_1235_1513.Png": 1,
    "2019-04-04-21-46-18-649_POS0_I2_1235_489.Png": 1,
    "2019-04-04-21-46-18-649_POS0_I2_1235_617.Png": 1,
    "2019-04-04-21-46-18-649_POS0_I2_1235_745.Png": 1,
    "2019-04-04-21-46-18-649_POS0_I2_1363_1001.Png": 1,
    "2019-04-04-21-46-18-649_POS0_I2_1363_1129.Png": 1,
    "2019-04-04-21-46-18-649_POS0_I2_1363_1257.Png": 1,
    "2019-04-04-21-46-18-649_POS0_I2_1363_1385.Png": 1,
    "2019-04-04-21-46-18-649_POS0_I2_1363_489.Png": 1,
    "2019-04-04-21-46-18-649_POS0_I2_1363_617.Png": 1,
    "2019-04-04-21-46-18-649_POS0_I2_1363_745.Png": 1,
    "2019-04-04-21-46-18-649_POS0_I2_1363_873.Png": 1,
    "2019-04-04-21-46-18-649_POS0_I2_1491_1001.Png": 1,
    "2019-04-04-21-46-18-649_POS0_I2_1491_1129.Png": 1,
    "2019-04-04-21-46-18-649_POS0_I2_1491_1257.Png": 1,
    "2019-04-04-21-46-18-649_POS0_I2_1491_1385.Png": 1,
    "2019-04-04-21-46-18-649_POS0_I2_1491_489.Png": 1,
    "2019-04-04-21-46-18-649_POS0_I2_1491_617.Png": 1,
    "2019-04-04-21-46-18-649_POS0_I2_1491_745.Png": 1,
    "2019-04-04-21-46-18-649_POS0_I2_1491_873.Png": 1,
    "2019-04-04-21-46-18-649_POS0_I2_1619_1001.Png": 1,
    "2019-04-04-21-46-18-649_POS0_I2_1619_1129.Png": 1,
    "2019-04-04-21-46-18-649_POS0_I2_1619_1257.Png": 1,
    "2019-04-04-21-46-18-649_POS0_I2_1619_489.Png": 1,
    "2019-04-04-21-46-18-649_POS0_I2_1619_617.Png": 1,
    "2019-04-04-21-46-18-649_POS0_I2_1619_745.Png": 1,
    "2019-04-04-21-46-18-649_POS0_I2_1619_873.Png": 1,
    "2019-04-04-21-46-18-649_POS0_I2_1747_1001.Png": 1,
    "2019-04-04-21-46-18-649_POS0_I2_1747_1129.Png": 1,
    "2019-04-04-21-46-18-649_POS0_I2_1747_1257.Png": 1,
    "2019-04-04-21-46-18-649_POS0_I2_1747_489.Png": 1,
    "2019-04-04-21-46-18-649_POS0_I2_1747_617.Png": 1,
    "2019-04-04-21-46-18-649_POS0_I2_1747_745.Png": 1,
    "2019-04-04-21-46-18-649_POS0_I2_1747_873.Png": 1,
    "2019-04-04-21-46-18-649_POS0_I2_1875_1129.Png": 1,
    "2019-04-04-21-46-18-649_POS0_I2_339_1001.Png": 1,
    "2019-04-04-21-46-18-649_POS0_I2_339_1129.Png": 1,
    "2019-04-04-21-46-18-649_POS0_I2_339_617.Png": 1,
    "2019-04-04-21-46-18-649_POS0_I2_339_873.Png": 1,
    "2019-04-04-21-46-18-649_POS0_I2_467_1001.Png": 1,
    "2019-04-04-21-46-18-649_POS0_I2_467_1129.Png": 1,
    "2019-04-04-21-46-18-649_POS0_I2_467_489.Png": 1,
    "2019-04-04-21-46-18-649_POS0_I2_467_617.Png": 1,
    "2019-04-04-21-46-18-649_POS0_I2_467_745.Png": 1,
    "2019-04-04-21-46-18-649_POS0_I2_467_873.Png": 1,
    "2019-04-04-21-46-18-649_POS0_I2_595_1001.Png": 1,
    "2019-04-04-21-46-18-649_POS0_I2_595_1129.Png": 1,
    "2019-04-04-21-46-18-649_POS0_I2_595_1257.Png": 1,
    "2019-04-04-21-46-18-649_POS0_I2_595_1385.Png": 1,
    "2019-04-04-21-46-18-649_POS0_I2_595_489.Png": 1,
    "2019-04-04-21-46-18-649_POS0_I2_595_617.Png": 1,
    "2019-04-04-21-46-18-649_POS0_I2_595_745.Png": 1,
    "2019-04-04-21-46-18-649_POS0_I2_595_873.Png": 1,
    "2019-04-04-21-46-18-649_POS0_I2_723_1001.Png": 1,
    "2019-04-04-21-46-18-649_POS0_I2_723_1129.Png": 1,
    "2019-04-04-21-46-18-649_POS0_I2_723_1257.Png": 1,
    "2019-04-04-21-46-18-649_POS0_I2_723_1385.Png": 1,
    "2019-04-04-21-46-18-649_POS0_I2_723_1513.Png": 1,
    "2019-04-04-21-46-18-649_POS0_I2_723_617.Png": 1,
    "2019-04-04-21-46-18-649_POS0_I2_723_745.Png": 1,
    "2019-04-04-21-46-18-649_POS0_I2_723_873.Png": 1,
    "2019-04-04-21-46-18-649_POS0_I2_851_1001.Png": 1,
    "2019-04-04-21-46-18-649_POS0_I2_851_1129.Png": 1,
    "2019-04-04-21-46-18-649_POS0_I2_851_1257.Png": 1,
    "2019-04-04-21-46-18-649_POS0_I2_851_1385.Png": 1,
    "2019-04-04-21-46-18-649_POS0_I2_851_1513.Png": 1,
    "2019-04-04-21-46-18-649_POS0_I2_851_617.Png": 1,
    "2019-04-04-21-46-18-649_POS0_I2_851_745.Png": 1,
    "2019-04-04-21-46-18-649_POS0_I2_851_873.Png": 1,
    "2019-04-04-21-46-18-649_POS0_I2_979_1001.Png": 1,
    "2019-04-04-21-46-18-649_POS0_I2_979_1129.Png": 1,
    "2019-04-04-21-46-18-649_POS0_I2_979_1257.Png": 1,
    "2019-04-04-21-46-18-649_POS0_I2_979_1385.Png": 1,
    "2019-04-04-21-46-18-649_POS0_I2_979_1513.Png": 1,
    "2019-04-04-21-46-18-649_POS0_I2_979_617.Png": 1,
    "2019-04-04-21-46-18-649_POS0_I2_979_745.Png": 1,
    "2019-04-04-21-46-18-649_POS0_I2_979_873.Png": 1,
    "2019-04-05-14-32-36-012_POS2_I2_1052_2112.Png": 0,
    "2019-04-05-14-32-36-012_POS2_I2_1052_2240.Png": 0,
    "2019-04-05-14-32-36-012_POS2_I2_1052_2368.Png": 0,
    "2019-04-05-14-32-36-012_POS2_I2_1052_2496.Png": 0,
    "2019-04-05-14-32-36-012_POS2_I2_1052_2624.Png": 0,
    "2019-04-05-14-32-36-012_POS2_I2_1180_2112.Png": 0,
    "2019-04-05-14-32-36-012_POS2_I2_1180_2240.Png": 0,
    "2019-04-05-14-32-36-012_POS2_I2_1180_2368.Png": 0,
    "2019-04-05-14-32-36-012_POS2_I2_1180_2496.Png": 0,
    "2019-04-05-14-32-36-012_POS2_I2_1180_2624.Png": 0,
    "2019-04-05-14-32-36-012_POS2_I2_1308_2112.Png": 0,
    "2019-04-05-14-32-36-012_POS2_I2_1308_2240.Png": 0,
    "2019-04-05-14-32-36-012_POS2_I2_1308_2368.Png": 0,
    "2019-04-05-14-32-36-012_POS2_I2_1308_2496.Png": 0,
    "2019-04-05-14-32-36-012_POS2_I2_1308_2624.Png": 0,
    "2019-04-05-14-32-36-012_POS2_I2_1436_1984.Png": 0,
    "2019-04-05-14-32-36-012_POS2_I2_1436_2112.Png": 0,
    "2019-04-05-14-32-36-012_POS2_I2_1436_2240.Png": 0,
    "2019-04-05-14-32-36-012_POS2_I2_1436_2368.Png": 0,
    "2019-04-05-14-32-36-012_POS2_I2_1436_2496.Png": 0,
    "2019-04-05-14-32-36-012_POS2_I2_1436_2624.Png": 0,
    "2019-04-05-14-32-36-012_POS2_I2_1564_1984.Png": 0,
    "2019-04-05-14-32-36-012_POS2_I2_1564_2112.Png": 0,
    "2019-04-05-14-32-36-012_POS2_I2_1564_2240.Png": 0,
    "2019-04-05-14-32-36-012_POS2_I2_1564_2368.Png": 0,
    "2019-04-05-14-32-36-012_POS2_I2_1564_2496.Png": 0,
    "2019-04-05-14-32-36-012_POS2_I2_1564_2624.Png": 0,
    "2019-04-05-14-32-36-012_POS2_I2_1692_1856.Png": 0,
    "2019-04-05-14-32-36-012_POS2_I2_1692_1984.Png": 0,
    "2019-04-05-14-32-36-012_POS2_I2_1692_2112.Png": 0,
    "2019-04-05-14-32-36-012_POS2_I2_1692_2240.Png": 0,
    "2019-04-05-14-32-36-012_POS2_I2_1692_2368.Png": 0,
    "2019-04-05-14-32-36-012_POS2_I2_1692_2496.Png": 0,
    "2019-04-05-14-32-36-012_POS2_I2_1692_2624.Png": 0,
    "2019-04-05-14-32-36-012_POS2_I2_1820_1984.Png": 0,
    "2019-04-05-14-32-36-012_POS2_I2_1820_2112.Png": 0,
    "2019-04-05-14-32-36-012_POS2_I2_1820_2240.Png": 0,
    "2019-04-05-14-32-36-012_POS2_I2_1820_2368.Png": 0,
    "2019-04-05-14-32-36-012_POS2_I2_1820_2496.Png": 0,
    "2019-04-05-14-32-36-012_POS2_I2_1820_2624.Png": 0,
    "2019-04-05-14-32-36-012_POS2_I2_1948_2240.Png": 0,
    "2019-04-05-14-32-36-012_POS2_I2_1948_2368.Png": 0,
    "2019-04-05-14-32-36-012_POS2_I2_1948_2496.Png": 0,
    "2019-04-05-14-32-36-012_POS2_I2_1948_2624.Png": 0,
    "2019-04-05-14-32-36-012_POS2_I2_2076_2368.Png": 0,
    "2019-04-05-14-32-36-012_POS2_I2_2076_2496.Png": 0,
    "2019-04-05-14-32-36-012_POS2_I2_2076_2624.Png": 0,
    "2019-04-05-14-32-36-012_POS2_I2_412_2112.Png": 0,
    "2019-04-05-14-32-36-012_POS2_I2_412_2240.Png": 0,
    "2019-04-05-14-32-36-012_POS2_I2_412_2368.Png": 0,
    "2019-04-05-14-32-36-012_POS2_I2_412_2624.Png": 0,
    "2019-04-05-14-32-36-012_POS2_I2_540_2112.Png": 0,
    "2019-04-05-14-32-36-012_POS2_I2_540_2240.Png": 0,
    "2019-04-05-14-32-36-012_POS2_I2_540_2368.Png": 0,
    "2019-04-05-14-32-36-012_POS2_I2_540_2496.Png": 0,
    "2019-04-05-14-32-36-012_POS2_I2_540_2624.Png": 0,
    "2019-04-05-14-32-36-012_POS2_I2_668_2112.Png": 0,
    "2019-04-05-14-32-36-012_POS2_I2_668_2240.Png": 0,
    "2019-04-05-14-32-36-012_POS2_I2_668_2368.Png": 0,
    "2019-04-05-14-32-36-012_POS2_I2_668_2496.Png": 0,
    "2019-04-05-14-32-36-012_POS2_I2_668_2624.Png": 0,
    "2019-04-05-14-32-36-012_POS2_I2_796_2112.Png": 0,
    "2019-04-05-14-32-36-012_POS2_I2_796_2240.Png": 0,
    "2019-04-05-14-32-36-012_POS2_I2_796_2368.Png": 0,
    "2019-04-05-14-32-36-012_POS2_I2_796_2496.Png": 0,
    "2019-04-05-14-32-36-012_POS2_I2_796_2624.Png": 0,
    "2019-04-05-14-32-36-012_POS2_I2_924_2112.Png": 0,
    "2019-04-05-14-32-36-012_POS2_I2_924_2240.Png": 0,
    "2019-04-05-14-32-36-012_POS2_I2_924_2368.Png": 0,
    "2019-04-05-14-32-36-012_POS2_I2_924_2496.Png": 0,
    "2019-04-05-14-32-36-012_POS2_I2_924_2624.Png": 0,
    "2019-05-21-14-15-28-413_POS2_I1_1308_2240.Png": 1,
    "2019-05-21-14-15-28-413_POS2_I1_1308_2368.Png": 1,
    "2019-05-21-14-15-28-413_POS2_I1_1308_2496.Png": 1,
    "2019-05-21-14-15-28-413_POS2_I1_1436_2112.Png": 1,
    "2019-05-21-14-15-28-413_POS2_I1_1436_2240.Png": 1,
    "2019-05-21-14-15-28-413_POS2_I1_1436_2368.Png": 1,
    "2019-05-21-14-15-28-413_POS2_I1_1436_2496.Png": 1,
    "2019-05-21-14-15-28-413_POS2_I1_1564_2112.Png": 1,
    "2019-05-21-14-15-28-413_POS2_I1_1564_2240.Png": 1,
    "2019-05-21-14-15-28-413_POS2_I1_1564_2368.Png": 1,
    "2019-05-21-14-15-28-413_POS2_I1_1564_2496.Png": 1,
    "2019-05-21-14-15-28-413_POS2_I1_1564_2624.Png": 1,
    "2019-05-21-14-15-28-413_POS2_I1_1692_1984.Png": 1,
    "2019-05-21-14-15-28-413_POS2_I1_1692_2112.Png": 1,
    "2019-05-21-14-15-28-413_POS2_I1_1692_2240.Png": 1,
    "2019-05-21-14-15-28-413_POS2_I1_1692_2368.Png": 1,
    "2019-05-21-14-15-28-413_POS2_I1_1692_2496.Png": 1,
    "2019-05-21-14-15-28-413_POS2_I1_1692_2624.Png": 1,
    "2019-05-21-14-15-28-413_POS2_I1_1820_2112.Png": 1,
    "2019-05-21-14-15-28-413_POS2_I1_1820_2240.Png": 1,
    "2019-05-21-14-15-28-413_POS2_I1_1820_2368.Png": 1,
    "2019-05-21-14-15-28-413_POS2_I1_1820_2496.Png": 1,
    "2019-05-21-14-15-28-413_POS2_I1_1820_2624.Png": 1,
    "2019-05-21-14-15-28-413_POS2_I1_1948_1984.Png": 1,
    "2019-05-21-14-15-28-413_POS2_I1_1948_2112.Png": 1,
    "2019-05-21-14-15-28-413_POS2_I1_1948_2240.Png": 1,
    "2019-05-21-14-15-28-413_POS2_I1_1948_2368.Png": 1,
    "2019-05-21-14-15-28-413_POS2_I1_1948_2496.Png": 1,
    "2019-05-21-14-15-28-413_POS2_I1_1948_2624.Png": 1,
    "2019-05-21-14-15-28-413_POS2_I1_2076_1856.Png": 1,
    "2019-05-21-14-15-28-413_POS2_I1_2076_1984.Png": 1,
    "2019-05-21-14-15-28-413_POS2_I1_2076_2112.Png": 1,
    "2019-05-21-14-15-28-413_POS2_I1_2076_2240.Png": 1,
    "2019-05-21-14-15-28-413_POS2_I1_2076_2368.Png": 1,
    "2019-05-21-14-15-28-413_POS2_I1_2076_2496.Png": 1
}
