# Supplementary material for: A data science approach for multi-sensor marine observatory data monitoring cold water corals (Paragorgia arborea) in two campaigns
Source: PLoS One. 2023 Jul 19;18(7):e0282723. doi: 10.1371/journal.pone.0282723 (PMC10355400; doi:10.1371/journal.pone.0282723)
Supplement: S3 Data — Class labels for patches, weights for patches computed from ground truth masks, imagewise ground truth polyp states, patch extraction regions, and region sizes. (XZ) [file pone.0282723.s017.xz › S3_Data/Gamma_2_red/validation-grids.json]

{
    "2018-12-13-12-47-56-632_POS0_I1.Png": {
        "grid_start_h": 201,
        "grid_start_w": 0,
        "n_patches_h": 14,
        "n_patches_w": 11
    },
    "2018-12-14-14-24-19-612_POS1_I2.Png": {
        "grid_start_h": 313,
        "grid_start_w": 1151,
        "n_patches_h": 13,
        "n_patches_w": 10
    },
    "2018-12-20-21-45-55-420_POS1_I2.Png": {
        "grid_start_h": 371,
        "grid_start_w": 1177,
        "n_patches_h": 13,
        "n_patches_w": 10
    },
    "2018-12-30-15-03-16-028_POS0_I1.Png": {
        "grid_start_h": 197,
        "grid_start_w": 0,
        "n_patches_h": 14,
        "n_patches_w": 11
    },
    "2019-01-15-23-02-18-657_POS1_I1.Png": {
        "grid_start_h": 217,
        "grid_start_w": 937,
        "n_patches_h": 13,
        "n_patches_w": 11
    },
    "2019-01-16-05-39-18-058_POS0_I2.Png": {
        "grid_start_h": 345,
        "grid_start_w": 323,
        "n_patches_h": 13,
        "n_patches_w": 10
    },
    "2019-01-23-06-44-38-666_POS0_I1.Png": {
        "grid_start_h": 195,
        "grid_start_w": 0,
        "n_patches_h": 14,
        "n_patches_w": 12
    },
    "2019-01-26-05-32-21-466_POS1_I2.Png": {
        "grid_start_h": 315,
        "grid_start_w": 1229,
        "n_patches_h": 13,
        "n_patches_w": 10
    },
    "2019-02-01-06-02-24-686_POS2_I2.Png": {
        "grid_start_h": 284,
        "grid_start_w": 1856,
        "n_patches_h": 15,
        "n_patches_w": 7
    },
    "2019-02-03-00-32-55-473_POS0_I2.Png": {
        "grid_start_h": 327,
        "grid_start_w": 451,
        "n_patches_h": 13,
        "n_patches_w": 9
    },
    "2019-02-09-06-33-02-375_POS0_I2.Png": {
        "grid_start_h": 343,
        "grid_start_w": 451,
        "n_patches_h": 13,
        "n_patches_w": 9
    },
    "2019-02-23-05-41-27-121_POS2_I1.Png": {
        "grid_start_h": 203,
        "grid_start_w": 1600,
        "n_patches_h": 14,
        "n_patches_w": 9
    },
    "2019-03-06-21-41-50-145_POS2_I2.Png": {
        "grid_start_h": 284,
        "grid_start_w": 1856,
        "n_patches_h": 15,
        "n_patches_w": 7
    },
    "2019-03-16-01-42-09-661_POS2_I2.Png": {
        "grid_start_h": 284,
        "grid_start_w": 1856,
        "n_patches_h": 15,
        "n_patches_w": 7
    },
    "2019-03-17-16-29-14-518_POS0_I2.Png": {
        "grid_start_h": 391,
        "grid_start_w": 479,
        "n_patches_h": 12,
        "n_patches_w": 9
    },
    "2019-03-19-06-02-04-376_POS1_I2.Png": {
        "grid_start_h": 325,
        "grid_start_w": 1223,
        "n_patches_h": 14,
        "n_patches_w": 11
    },
    "2019-03-22-07-19-12-180_POS0_I2.Png": {
        "grid_start_h": 349,
        "grid_start_w": 477,
        "n_patches_h": 13,
        "n_patches_w": 9
    },
    "2019-03-28-06-42-23-380_POS1_I2.Png": {
        "grid_start_h": 297,
        "grid_start_w": 1273,
        "n_patches_h": 14,
        "n_patches_w": 10
    },
    "2019-03-29-00-29-04-411_POS1_I1.Png": {
        "grid_start_h": 227,
        "grid_start_w": 1019,
        "n_patches_h": 13,
        "n_patches_w": 11
    },
    "2019-04-02-14-12-52-819_POS0_I2.Png": {
        "grid_start_h": 345,
        "grid_start_w": 481,
        "n_patches_h": 13,
        "n_patches_w": 9
    }
}
