# Supplementary material for: A data science approach for multi-sensor marine observatory data monitoring cold water corals (Paragorgia arborea) in two campaigns
Source: PLoS One. 2023 Jul 19;18(7):e0282723. doi: 10.1371/journal.pone.0282723 (PMC10355400; doi:10.1371/journal.pone.0282723)
Supplement: S3 Data — Class labels for patches, weights for patches computed from ground truth masks, imagewise ground truth polyp states, patch extraction regions, and region sizes. (XZ) [file pone.0282723.s017.xz › S3_Data/Gamma_2_red/validation-ratios.json]

{
    "2018-12-13-12-47-56-632_POS0_I1_1097_1024.Png": 0.9287109375,
    "2018-12-13-12-47-56-632_POS0_I1_1097_1152.Png": 0.52294921875,
    "2018-12-13-12-47-56-632_POS0_I1_1097_128.Png": 0.242919921875,
    "2018-12-13-12-47-56-632_POS0_I1_1097_256.Png": 0.897216796875,
    "2018-12-13-12-47-56-632_POS0_I1_1097_384.Png": 0.94677734375,
    "2018-12-13-12-47-56-632_POS0_I1_1097_512.Png": 0.95263671875,
    "2018-12-13-12-47-56-632_POS0_I1_1097_640.Png": 0.951904296875,
    "2018-12-13-12-47-56-632_POS0_I1_1097_768.Png": 0.994140625,
    "2018-12-13-12-47-56-632_POS0_I1_1097_896.Png": 0.90087890625,
    "2018-12-13-12-47-56-632_POS0_I1_1225_1024.Png": 0.794189453125,
    "2018-12-13-12-47-56-632_POS0_I1_1225_1152.Png": 0.23828125,
    "2018-12-13-12-47-56-632_POS0_I1_1225_128.Png": 0.479736328125,
    "2018-12-13-12-47-56-632_POS0_I1_1225_256.Png": 0.764404296875,
    "2018-12-13-12-47-56-632_POS0_I1_1225_384.Png": 0.94091796875,
    "2018-12-13-12-47-56-632_POS0_I1_1225_512.Png": 0.622802734375,
    "2018-12-13-12-47-56-632_POS0_I1_1225_640.Png": 0.804931640625,
    "2018-12-13-12-47-56-632_POS0_I1_1225_768.Png": 1.0,
    "2018-12-13-12-47-56-632_POS0_I1_1225_896.Png": 0.982177734375,
    "2018-12-13-12-47-56-632_POS0_I1_1353_1024.Png": 0.760986328125,
    "2018-12-13-12-47-56-632_POS0_I1_1353_1152.Png": 0.1298828125,
    "2018-12-13-12-47-56-632_POS0_I1_1353_128.Png": 0.500244140625,
    "2018-12-13-12-47-56-632_POS0_I1_1353_256.Png": 0.812255859375,
    "2018-12-13-12-47-56-632_POS0_I1_1353_384.Png": 1.0,
    "2018-12-13-12-47-56-632_POS0_I1_1353_512.Png": 0.126708984375,
    "2018-12-13-12-47-56-632_POS0_I1_1353_640.Png": 0.40380859375,
    "2018-12-13-12-47-56-632_POS0_I1_1353_768.Png": 1.0,
    "2018-12-13-12-47-56-632_POS0_I1_1353_896.Png": 0.91552734375,
    "2018-12-13-12-47-56-632_POS0_I1_1481_1024.Png": 0.615478515625,
    "2018-12-13-12-47-56-632_POS0_I1_1481_128.Png": 0.197509765625,
    "2018-12-13-12-47-56-632_POS0_I1_1481_256.Png": 0.95556640625,
    "2018-12-13-12-47-56-632_POS0_I1_1481_384.Png": 1.0,
    "2018-12-13-12-47-56-632_POS0_I1_1481_512.Png": 0.125244140625,
    "2018-12-13-12-47-56-632_POS0_I1_1481_640.Png": 0.1884765625,
    "2018-12-13-12-47-56-632_POS0_I1_1481_768.Png": 0.904052734375,
    "2018-12-13-12-47-56-632_POS0_I1_1481_896.Png": 0.973388671875,
    "2018-12-13-12-47-56-632_POS0_I1_1609_0.Png": 0.110595703125,
    "2018-12-13-12-47-56-632_POS0_I1_1609_1024.Png": 0.582275390625,
    "2018-12-13-12-47-56-632_POS0_I1_1609_128.Png": 0.691650390625,
    "2018-12-13-12-47-56-632_POS0_I1_1609_256.Png": 0.908447265625,
    "2018-12-13-12-47-56-632_POS0_I1_1609_384.Png": 0.999755859375,
    "2018-12-13-12-47-56-632_POS0_I1_1609_512.Png": 0.2626953125,
    "2018-12-13-12-47-56-632_POS0_I1_1609_640.Png": 0.27880859375,
    "2018-12-13-12-47-56-632_POS0_I1_1609_768.Png": 0.867431640625,
    "2018-12-13-12-47-56-632_POS0_I1_1609_896.Png": 0.907470703125,
    "2018-12-13-12-47-56-632_POS0_I1_1737_0.Png": 0.62060546875,
    "2018-12-13-12-47-56-632_POS0_I1_1737_128.Png": 0.79833984375,
    "2018-12-13-12-47-56-632_POS0_I1_1737_256.Png": 0.2001953125,
    "2018-12-13-12-47-56-632_POS0_I1_1737_384.Png": 0.750732421875,
    "2018-12-13-12-47-56-632_POS0_I1_1737_512.Png": 0.512451171875,
    "2018-12-13-12-47-56-632_POS0_I1_1737_640.Png": 0.93212890625,
    "2018-12-13-12-47-56-632_POS0_I1_1737_768.Png": 0.686767578125,
    "2018-12-13-12-47-56-632_POS0_I1_1737_896.Png": 0.623779296875,
    "2018-12-13-12-47-56-632_POS0_I1_1865_512.Png": 0.15185546875,
    "2018-12-13-12-47-56-632_POS0_I1_1865_640.Png": 0.2939453125,
    "2018-12-13-12-47-56-632_POS0_I1_201_128.Png": 0.126953125,
    "2018-12-13-12-47-56-632_POS0_I1_201_640.Png": 0.248779296875,
    "2018-12-13-12-47-56-632_POS0_I1_201_768.Png": 0.283203125,
    "2018-12-13-12-47-56-632_POS0_I1_329_0.Png": 0.799560546875,
    "2018-12-13-12-47-56-632_POS0_I1_329_128.Png": 0.76904296875,
    "2018-12-13-12-47-56-632_POS0_I1_329_256.Png": 0.403076171875,
    "2018-12-13-12-47-56-632_POS0_I1_329_512.Png": 0.293701171875,
    "2018-12-13-12-47-56-632_POS0_I1_329_640.Png": 0.895751953125,
    "2018-12-13-12-47-56-632_POS0_I1_329_768.Png": 0.9638671875,
    "2018-12-13-12-47-56-632_POS0_I1_329_896.Png": 0.1123046875,
    "2018-12-13-12-47-56-632_POS0_I1_457_0.Png": 0.825927734375,
    "2018-12-13-12-47-56-632_POS0_I1_457_1024.Png": 0.23095703125,
    "2018-12-13-12-47-56-632_POS0_I1_457_128.Png": 0.853515625,
    "2018-12-13-12-47-56-632_POS0_I1_457_256.Png": 0.78564453125,
    "2018-12-13-12-47-56-632_POS0_I1_457_384.Png": 0.328857421875,
    "2018-12-13-12-47-56-632_POS0_I1_457_512.Png": 0.28369140625,
    "2018-12-13-12-47-56-632_POS0_I1_457_640.Png": 0.872314453125,
    "2018-12-13-12-47-56-632_POS0_I1_457_768.Png": 0.9375,
    "2018-12-13-12-47-56-632_POS0_I1_457_896.Png": 0.5537109375,
    "2018-12-13-12-47-56-632_POS0_I1_585_0.Png": 0.11279296875,
    "2018-12-13-12-47-56-632_POS0_I1_585_1024.Png": 0.8671875,
    "2018-12-13-12-47-56-632_POS0_I1_585_1152.Png": 0.60546875,
    "2018-12-13-12-47-56-632_POS0_I1_585_128.Png": 0.9169921875,
    "2018-12-13-12-47-56-632_POS0_I1_585_1280.Png": 0.283935546875,
    "2018-12-13-12-47-56-632_POS0_I1_585_256.Png": 0.996826171875,
    "2018-12-13-12-47-56-632_POS0_I1_585_384.Png": 0.545166015625,
    "2018-12-13-12-47-56-632_POS0_I1_585_512.Png": 0.500244140625,
    "2018-12-13-12-47-56-632_POS0_I1_585_640.Png": 0.57958984375,
    "2018-12-13-12-47-56-632_POS0_I1_585_768.Png": 0.802490234375,
    "2018-12-13-12-47-56-632_POS0_I1_585_896.Png": 0.982177734375,
    "2018-12-13-12-47-56-632_POS0_I1_713_0.Png": 0.11279296875,
    "2018-12-13-12-47-56-632_POS0_I1_713_1024.Png": 0.90771484375,
    "2018-12-13-12-47-56-632_POS0_I1_713_1152.Png": 0.86328125,
    "2018-12-13-12-47-56-632_POS0_I1_713_128.Png": 0.93994140625,
    "2018-12-13-12-47-56-632_POS0_I1_713_1280.Png": 0.54931640625,
    "2018-12-13-12-47-56-632_POS0_I1_713_256.Png": 0.998046875,
    "2018-12-13-12-47-56-632_POS0_I1_713_384.Png": 0.833984375,
    "2018-12-13-12-47-56-632_POS0_I1_713_512.Png": 0.89013671875,
    "2018-12-13-12-47-56-632_POS0_I1_713_640.Png": 0.394775390625,
    "2018-12-13-12-47-56-632_POS0_I1_713_768.Png": 0.39111328125,
    "2018-12-13-12-47-56-632_POS0_I1_713_896.Png": 1.0,
    "2018-12-13-12-47-56-632_POS0_I1_841_1024.Png": 0.41748046875,
    "2018-12-13-12-47-56-632_POS0_I1_841_1152.Png": 0.799560546875,
    "2018-12-13-12-47-56-632_POS0_I1_841_128.Png": 0.982421875,
    "2018-12-13-12-47-56-632_POS0_I1_841_1280.Png": 0.39990234375,
    "2018-12-13-12-47-56-632_POS0_I1_841_256.Png": 0.7998046875,
    "2018-12-13-12-47-56-632_POS0_I1_841_384.Png": 0.990478515625,
    "2018-12-13-12-47-56-632_POS0_I1_841_512.Png": 0.942138671875,
    "2018-12-13-12-47-56-632_POS0_I1_841_640.Png": 0.83154296875,
    "2018-12-13-12-47-56-632_POS0_I1_841_768.Png": 0.8857421875,
    "2018-12-13-12-47-56-632_POS0_I1_841_896.Png": 0.9873046875,
    "2018-12-13-12-47-56-632_POS0_I1_969_1024.Png": 0.78955078125,
    "2018-12-13-12-47-56-632_POS0_I1_969_1152.Png": 0.684326171875,
    "2018-12-13-12-47-56-632_POS0_I1_969_128.Png": 0.355712890625,
    "2018-12-13-12-47-56-632_POS0_I1_969_1280.Png": 0.174072265625,
    "2018-12-13-12-47-56-632_POS0_I1_969_256.Png": 0.9365234375,
    "2018-12-13-12-47-56-632_POS0_I1_969_384.Png": 0.980224609375,
    "2018-12-13-12-47-56-632_POS0_I1_969_512.Png": 0.9560546875,
    "2018-12-13-12-47-56-632_POS0_I1_969_640.Png": 0.9853515625,
    "2018-12-13-12-47-56-632_POS0_I1_969_768.Png": 0.942138671875,
    "2018-12-13-12-47-56-632_POS0_I1_969_896.Png": 0.84619140625,
    "2018-12-14-14-24-19-612_POS1_I2_1081_1279.Png": 0.80035400390625,
    "2018-12-14-14-24-19-612_POS1_I2_1081_1407.Png": 1.0,
    "2018-12-14-14-24-19-612_POS1_I2_1081_1535.Png": 1.0,
    "2018-12-14-14-24-19-612_POS1_I2_1081_1663.Png": 1.0,
    "2018-12-14-14-24-19-612_POS1_I2_1081_1791.Png": 1.0,
    "2018-12-14-14-24-19-612_POS1_I2_1081_1919.Png": 0.25439453125,
    "2018-12-14-14-24-19-612_POS1_I2_1081_2175.Png": 0.30499267578125,
    "2018-12-14-14-24-19-612_POS1_I2_1081_2303.Png": 0.35174560546875,
    "2018-12-14-14-24-19-612_POS1_I2_1209_1279.Png": 0.998291015625,
    "2018-12-14-14-24-19-612_POS1_I2_1209_1407.Png": 1.0,
    "2018-12-14-14-24-19-612_POS1_I2_1209_1535.Png": 1.0,
    "2018-12-14-14-24-19-612_POS1_I2_1209_1663.Png": 1.0,
    "2018-12-14-14-24-19-612_POS1_I2_1209_1791.Png": 1.0,
    "2018-12-14-14-24-19-612_POS1_I2_1209_1919.Png": 0.6552734375,
    "2018-12-14-14-24-19-612_POS1_I2_1337_1151.Png": 0.24951171875,
    "2018-12-14-14-24-19-612_POS1_I2_1337_1279.Png": 1.0,
    "2018-12-14-14-24-19-612_POS1_I2_1337_1407.Png": 1.0,
    "2018-12-14-14-24-19-612_POS1_I2_1337_1535.Png": 1.0,
    "2018-12-14-14-24-19-612_POS1_I2_1337_1663.Png": 1.0,
    "2018-12-14-14-24-19-612_POS1_I2_1337_1791.Png": 0.718505859375,
    "2018-12-14-14-24-19-612_POS1_I2_1337_1919.Png": 0.405029296875,
    "2018-12-14-14-24-19-612_POS1_I2_1465_1151.Png": 0.22607421875,
    "2018-12-14-14-24-19-612_POS1_I2_1465_1279.Png": 0.9912109375,
    "2018-12-14-14-24-19-612_POS1_I2_1465_1407.Png": 1.0,
    "2018-12-14-14-24-19-612_POS1_I2_1465_1535.Png": 1.0,
    "2018-12-14-14-24-19-612_POS1_I2_1465_1663.Png": 0.74737548828125,
    "2018-12-14-14-24-19-612_POS1_I2_1465_1791.Png": 0.48284912109375,
    "2018-12-14-14-24-19-612_POS1_I2_1465_1919.Png": 0.35980224609375,
    "2018-12-14-14-24-19-612_POS1_I2_1465_2047.Png": 0.60504150390625,
    "2018-12-14-14-24-19-612_POS1_I2_1593_1151.Png": 0.77099609375,
    "2018-12-14-14-24-19-612_POS1_I2_1593_1279.Png": 1.0,
    "2018-12-14-14-24-19-612_POS1_I2_1593_1407.Png": 0.9921875,
    "2018-12-14-14-24-19-612_POS1_I2_1593_1535.Png": 0.9599609375,
    "2018-12-14-14-24-19-612_POS1_I2_1593_1663.Png": 0.58935546875,
    "2018-12-14-14-24-19-612_POS1_I2_1593_1791.Png": 0.46173095703125,
    "2018-12-14-14-24-19-612_POS1_I2_1593_1919.Png": 0.18505859375,
    "2018-12-14-14-24-19-612_POS1_I2_1593_2047.Png": 0.14642333984375,
    "2018-12-14-14-24-19-612_POS1_I2_1721_1151.Png": 0.27374267578125,
    "2018-12-14-14-24-19-612_POS1_I2_1721_1279.Png": 0.375244140625,
    "2018-12-14-14-24-19-612_POS1_I2_1721_1407.Png": 0.73773193359375,
    "2018-12-14-14-24-19-612_POS1_I2_1721_1535.Png": 0.76025390625,
    "2018-12-14-14-24-19-612_POS1_I2_1721_1663.Png": 0.788330078125,
    "2018-12-14-14-24-19-612_POS1_I2_1721_1791.Png": 0.568603515625,
    "2018-12-14-14-24-19-612_POS1_I2_1849_1407.Png": 0.13433837890625,
    "2018-12-14-14-24-19-612_POS1_I2_1849_1535.Png": 0.353515625,
    "2018-12-14-14-24-19-612_POS1_I2_1849_1663.Png": 0.10711669921875,
    "2018-12-14-14-24-19-612_POS1_I2_313_1407.Png": 0.16607666015625,
    "2018-12-14-14-24-19-612_POS1_I2_313_1663.Png": 0.43798828125,
    "2018-12-14-14-24-19-612_POS1_I2_313_1791.Png": 0.422119140625,
    "2018-12-14-14-24-19-612_POS1_I2_313_1919.Png": 0.16192626953125,
    "2018-12-14-14-24-19-612_POS1_I2_441_1279.Png": 0.94268798828125,
    "2018-12-14-14-24-19-612_POS1_I2_441_1407.Png": 0.85906982421875,
    "2018-12-14-14-24-19-612_POS1_I2_441_1535.Png": 0.71466064453125,
    "2018-12-14-14-24-19-612_POS1_I2_441_1663.Png": 1.0,
    "2018-12-14-14-24-19-612_POS1_I2_441_1791.Png": 0.58013916015625,
    "2018-12-14-14-24-19-612_POS1_I2_569_1279.Png": 0.83245849609375,
    "2018-12-14-14-24-19-612_POS1_I2_569_1407.Png": 1.0,
    "2018-12-14-14-24-19-612_POS1_I2_569_1535.Png": 0.99755859375,
    "2018-12-14-14-24-19-612_POS1_I2_569_1663.Png": 1.0,
    "2018-12-14-14-24-19-612_POS1_I2_569_1791.Png": 0.82928466796875,
    "2018-12-14-14-24-19-612_POS1_I2_569_1919.Png": 0.16851806640625,
    "2018-12-14-14-24-19-612_POS1_I2_569_2047.Png": 0.102294921875,
    "2018-12-14-14-24-19-612_POS1_I2_697_1279.Png": 0.5625,
    "2018-12-14-14-24-19-612_POS1_I2_697_1407.Png": 1.0,
    "2018-12-14-14-24-19-612_POS1_I2_697_1535.Png": 0.9189453125,
    "2018-12-14-14-24-19-612_POS1_I2_697_1663.Png": 0.87481689453125,
    "2018-12-14-14-24-19-612_POS1_I2_697_1791.Png": 0.30029296875,
    "2018-12-14-14-24-19-612_POS1_I2_697_1919.Png": 0.4105224609375,
    "2018-12-14-14-24-19-612_POS1_I2_697_2047.Png": 0.61627197265625,
    "2018-12-14-14-24-19-612_POS1_I2_697_2175.Png": 0.45355224609375,
    "2018-12-14-14-24-19-612_POS1_I2_697_2303.Png": 0.48663330078125,
    "2018-12-14-14-24-19-612_POS1_I2_825_1279.Png": 0.574951171875,
    "2018-12-14-14-24-19-612_POS1_I2_825_1407.Png": 1.0,
    "2018-12-14-14-24-19-612_POS1_I2_825_1535.Png": 1.0,
    "2018-12-14-14-24-19-612_POS1_I2_825_1663.Png": 0.87493896484375,
    "2018-12-14-14-24-19-612_POS1_I2_825_1791.Png": 0.26904296875,
    "2018-12-14-14-24-19-612_POS1_I2_825_1919.Png": 0.70416259765625,
    "2018-12-14-14-24-19-612_POS1_I2_825_2047.Png": 0.1669921875,
    "2018-12-14-14-24-19-612_POS1_I2_825_2175.Png": 0.87255859375,
    "2018-12-14-14-24-19-612_POS1_I2_825_2303.Png": 0.68115234375,
    "2018-12-14-14-24-19-612_POS1_I2_953_1279.Png": 0.546630859375,
    "2018-12-14-14-24-19-612_POS1_I2_953_1407.Png": 1.0,
    "2018-12-14-14-24-19-612_POS1_I2_953_1535.Png": 1.0,
    "2018-12-14-14-24-19-612_POS1_I2_953_1663.Png": 1.0,
    "2018-12-14-14-24-19-612_POS1_I2_953_1791.Png": 1.0,
    "2018-12-14-14-24-19-612_POS1_I2_953_1919.Png": 0.64898681640625,
    "2018-12-14-14-24-19-612_POS1_I2_953_2175.Png": 0.839599609375,
    "2018-12-14-14-24-19-612_POS1_I2_953_2303.Png": 0.45703125,
    "2018-12-20-21-45-55-420_POS1_I2_1011_1305.Png": 0.633056640625,
    "2018-12-20-21-45-55-420_POS1_I2_1011_1433.Png": 1.0,
    "2018-12-20-21-45-55-420_POS1_I2_1011_1561.Png": 1.0,
    "2018-12-20-21-45-55-420_POS1_I2_1011_1689.Png": 1.0,
    "2018-12-20-21-45-55-420_POS1_I2_1011_1817.Png": 0.92120361328125,
    "2018-12-20-21-45-55-420_POS1_I2_1011_1945.Png": 0.4150390625,
    "2018-12-20-21-45-55-420_POS1_I2_1011_2073.Png": 0.83905029296875,
    "2018-12-20-21-45-55-420_POS1_I2_1011_2201.Png": 1.0,
    "2018-12-20-21-45-55-420_POS1_I2_1011_2329.Png": 0.6484375,
    "2018-12-20-21-45-55-420_POS1_I2_1139_1305.Png": 0.79327392578125,
    "2018-12-20-21-45-55-420_POS1_I2_1139_1433.Png": 1.0,
    "2018-12-20-21-45-55-420_POS1_I2_1139_1561.Png": 1.0,
    "2018-12-20-21-45-55-420_POS1_I2_1139_1689.Png": 1.0,
    "2018-12-20-21-45-55-420_POS1_I2_1139_1817.Png": 0.98651123046875,
    "2018-12-20-21-45-55-420_POS1_I2_1139_1945.Png": 0.522216796875,
    "2018-12-20-21-45-55-420_POS1_I2_1139_2073.Png": 0.79620361328125,
    "2018-12-20-21-45-55-420_POS1_I2_1139_2201.Png": 0.910400390625,
    "2018-12-20-21-45-55-420_POS1_I2_1139_2329.Png": 0.282470703125,
    "2018-12-20-21-45-55-420_POS1_I2_1267_1305.Png": 0.91162109375,
    "2018-12-20-21-45-55-420_POS1_I2_1267_1433.Png": 0.98828125,
    "2018-12-20-21-45-55-420_POS1_I2_1267_1561.Png": 0.961181640625,
    "2018-12-20-21-45-55-420_POS1_I2_1267_1689.Png": 0.923095703125,
    "2018-12-20-21-45-55-420_POS1_I2_1267_1817.Png": 0.90283203125,
    "2018-12-20-21-45-55-420_POS1_I2_1267_1945.Png": 0.956787109375,
    "2018-12-20-21-45-55-420_POS1_I2_1267_2073.Png": 0.58038330078125,
    "2018-12-20-21-45-55-420_POS1_I2_1267_2201.Png": 0.37548828125,
    "2018-12-20-21-45-55-420_POS1_I2_1395_1177.Png": 0.13458251953125,
    "2018-12-20-21-45-55-420_POS1_I2_1395_1305.Png": 0.86737060546875,
    "2018-12-20-21-45-55-420_POS1_I2_1395_1433.Png": 0.756103515625,
    "2018-12-20-21-45-55-420_POS1_I2_1395_1561.Png": 0.944091796875,
    "2018-12-20-21-45-55-420_POS1_I2_1395_1689.Png": 0.93048095703125,
    "2018-12-20-21-45-55-420_POS1_I2_1395_1817.Png": 0.84832763671875,
    "2018-12-20-21-45-55-420_POS1_I2_1395_1945.Png": 0.946044921875,
    "2018-12-20-21-45-55-420_POS1_I2_1395_2073.Png": 0.5751953125,
    "2018-12-20-21-45-55-420_POS1_I2_1523_1177.Png": 0.29217529296875,
    "2018-12-20-21-45-55-420_POS1_I2_1523_1305.Png": 0.96954345703125,
    "2018-12-20-21-45-55-420_POS1_I2_1523_1433.Png": 0.793212890625,
    "2018-12-20-21-45-55-420_POS1_I2_1523_1561.Png": 0.823486328125,
    "2018-12-20-21-45-55-420_POS1_I2_1523_1689.Png": 0.83343505859375,
    "2018-12-20-21-45-55-420_POS1_I2_1523_1817.Png": 0.71539306640625,
    "2018-12-20-21-45-55-420_POS1_I2_1523_1945.Png": 0.87725830078125,
    "2018-12-20-21-45-55-420_POS1_I2_1523_2073.Png": 0.39080810546875,
    "2018-12-20-21-45-55-420_POS1_I2_1651_1177.Png": 0.62506103515625,
    "2018-12-20-21-45-55-420_POS1_I2_1651_1305.Png": 0.68841552734375,
    "2018-12-20-21-45-55-420_POS1_I2_1651_1433.Png": 0.91632080078125,
    "2018-12-20-21-45-55-420_POS1_I2_1651_1561.Png": 0.75262451171875,
    "2018-12-20-21-45-55-420_POS1_I2_1651_1689.Png": 0.99029541015625,
    "2018-12-20-21-45-55-420_POS1_I2_1651_1817.Png": 0.74017333984375,
    "2018-12-20-21-45-55-420_POS1_I2_1651_1945.Png": 0.82763671875,
    "2018-12-20-21-45-55-420_POS1_I2_1779_1433.Png": 0.44134521484375,
    "2018-12-20-21-45-55-420_POS1_I2_1779_1561.Png": 0.739990234375,
    "2018-12-20-21-45-55-420_POS1_I2_1779_1689.Png": 0.67010498046875,
    "2018-12-20-21-45-55-420_POS1_I2_1779_1817.Png": 0.5640869140625,
    "2018-12-20-21-45-55-420_POS1_I2_1779_1945.Png": 0.60443115234375,
    "2018-12-20-21-45-55-420_POS1_I2_1907_1689.Png": 0.21630859375,
    "2018-12-20-21-45-55-420_POS1_I2_1907_1817.Png": 0.18670654296875,
    "2018-12-20-21-45-55-420_POS1_I2_371_1305.Png": 0.30999755859375,
    "2018-12-20-21-45-55-420_POS1_I2_371_1433.Png": 0.370361328125,
    "2018-12-20-21-45-55-420_POS1_I2_371_1561.Png": 0.238037109375,
    "2018-12-20-21-45-55-420_POS1_I2_371_1689.Png": 0.598876953125,
    "2018-12-20-21-45-55-420_POS1_I2_371_1817.Png": 0.763916015625,
    "2018-12-20-21-45-55-420_POS1_I2_371_1945.Png": 0.19708251953125,
    "2018-12-20-21-45-55-420_POS1_I2_499_1305.Png": 0.868408203125,
    "2018-12-20-21-45-55-420_POS1_I2_499_1433.Png": 0.963134765625,
    "2018-12-20-21-45-55-420_POS1_I2_499_1561.Png": 0.60546875,
    "2018-12-20-21-45-55-420_POS1_I2_499_1689.Png": 0.99267578125,
    "2018-12-20-21-45-55-420_POS1_I2_499_1817.Png": 0.999267578125,
    "2018-12-20-21-45-55-420_POS1_I2_499_1945.Png": 0.31640625,
    "2018-12-20-21-45-55-420_POS1_I2_627_1305.Png": 0.669677734375,
    "2018-12-20-21-45-55-420_POS1_I2_627_1433.Png": 0.939697265625,
    "2018-12-20-21-45-55-420_POS1_I2_627_1561.Png": 0.803466796875,
    "2018-12-20-21-45-55-420_POS1_I2_627_1689.Png": 0.94903564453125,
    "2018-12-20-21-45-55-420_POS1_I2_627_1817.Png": 0.806884765625,
    "2018-12-20-21-45-55-420_POS1_I2_627_1945.Png": 0.7750244140625,
    "2018-12-20-21-45-55-420_POS1_I2_627_2073.Png": 0.76373291015625,
    "2018-12-20-21-45-55-420_POS1_I2_755_1305.Png": 0.619140625,
    "2018-12-20-21-45-55-420_POS1_I2_755_1433.Png": 1.0,
    "2018-12-20-21-45-55-420_POS1_I2_755_1561.Png": 0.828125,
    "2018-12-20-21-45-55-420_POS1_I2_755_1689.Png": 0.56640625,
    "2018-12-20-21-45-55-420_POS1_I2_755_1945.Png": 0.74224853515625,
    "2018-12-20-21-45-55-420_POS1_I2_755_2073.Png": 0.84295654296875,
    "2018-12-20-21-45-55-420_POS1_I2_755_2201.Png": 0.65777587890625,
    "2018-12-20-21-45-55-420_POS1_I2_755_2329.Png": 0.67236328125,
    "2018-12-20-21-45-55-420_POS1_I2_883_1305.Png": 0.48779296875,
    "2018-12-20-21-45-55-420_POS1_I2_883_1433.Png": 1.0,
    "2018-12-20-21-45-55-420_POS1_I2_883_1561.Png": 0.926025390625,
    "2018-12-20-21-45-55-420_POS1_I2_883_1689.Png": 0.88079833984375,
    "2018-12-20-21-45-55-420_POS1_I2_883_1817.Png": 0.81866455078125,
    "2018-12-20-21-45-55-420_POS1_I2_883_1945.Png": 1.0,
    "2018-12-20-21-45-55-420_POS1_I2_883_2073.Png": 1.0,
    "2018-12-20-21-45-55-420_POS1_I2_883_2201.Png": 0.9833984375,
    "2018-12-20-21-45-55-420_POS1_I2_883_2329.Png": 0.81103515625,
    "2018-12-30-15-03-16-028_POS0_I1_1093_1024.Png": 0.397705078125,
    "2018-12-30-15-03-16-028_POS0_I1_1093_128.Png": 0.148193359375,
    "2018-12-30-15-03-16-028_POS0_I1_1093_256.Png": 0.86328125,
    "2018-12-30-15-03-16-028_POS0_I1_1093_384.Png": 1.0,
    "2018-12-30-15-03-16-028_POS0_I1_1093_512.Png": 0.91650390625,
    "2018-12-30-15-03-16-028_POS0_I1_1093_640.Png": 0.97412109375,
    "2018-12-30-15-03-16-028_POS0_I1_1093_768.Png": 0.980712890625,
    "2018-12-30-15-03-16-028_POS0_I1_1093_896.Png": 0.920166015625,
    "2018-12-30-15-03-16-028_POS0_I1_1221_1024.Png": 0.920166015625,
    "2018-12-30-15-03-16-028_POS0_I1_1221_1152.Png": 0.339111328125,
    "2018-12-30-15-03-16-028_POS0_I1_1221_128.Png": 0.448974609375,
    "2018-12-30-15-03-16-028_POS0_I1_1221_256.Png": 0.69287109375,
    "2018-12-30-15-03-16-028_POS0_I1_1221_384.Png": 0.98046875,
    "2018-12-30-15-03-16-028_POS0_I1_1221_512.Png": 0.99560546875,
    "2018-12-30-15-03-16-028_POS0_I1_1221_640.Png": 0.87255859375,
    "2018-12-30-15-03-16-028_POS0_I1_1221_768.Png": 1.0,
    "2018-12-30-15-03-16-028_POS0_I1_1221_896.Png": 0.986328125,
    "2018-12-30-15-03-16-028_POS0_I1_1349_1024.Png": 0.83056640625,
    "2018-12-30-15-03-16-028_POS0_I1_1349_1152.Png": 0.232666015625,
    "2018-12-30-15-03-16-028_POS0_I1_1349_128.Png": 0.37451171875,
    "2018-12-30-15-03-16-028_POS0_I1_1349_256.Png": 0.76318359375,
    "2018-12-30-15-03-16-028_POS0_I1_1349_384.Png": 1.0,
    "2018-12-30-15-03-16-028_POS0_I1_1349_512.Png": 0.826416015625,
    "2018-12-30-15-03-16-028_POS0_I1_1349_640.Png": 0.546142578125,
    "2018-12-30-15-03-16-028_POS0_I1_1349_768.Png": 1.0,
    "2018-12-30-15-03-16-028_POS0_I1_1349_896.Png": 0.970703125,
    "2018-12-30-15-03-16-028_POS0_I1_1477_1024.Png": 0.80517578125,
    "2018-12-30-15-03-16-028_POS0_I1_1477_128.Png": 0.149658203125,
    "2018-12-30-15-03-16-028_POS0_I1_1477_256.Png": 0.88525390625,
    "2018-12-30-15-03-16-028_POS0_I1_1477_384.Png": 1.0,
    "2018-12-30-15-03-16-028_POS0_I1_1477_512.Png": 0.906982421875,
    "2018-12-30-15-03-16-028_POS0_I1_1477_640.Png": 0.39111328125,
    "2018-12-30-15-03-16-028_POS0_I1_1477_768.Png": 0.889892578125,
    "2018-12-30-15-03-16-028_POS0_I1_1477_896.Png": 1.0,
    "2018-12-30-15-03-16-028_POS0_I1_1605_1024.Png": 0.604248046875,
    "2018-12-30-15-03-16-028_POS0_I1_1605_128.Png": 0.63232421875,
    "2018-12-30-15-03-16-028_POS0_I1_1605_256.Png": 0.91162109375,
    "2018-12-30-15-03-16-028_POS0_I1_1605_384.Png": 1.0,
    "2018-12-30-15-03-16-028_POS0_I1_1605_512.Png": 1.0,
    "2018-12-30-15-03-16-028_POS0_I1_1605_640.Png": 0.471923828125,
    "2018-12-30-15-03-16-028_POS0_I1_1605_768.Png": 0.860107421875,
    "2018-12-30-15-03-16-028_POS0_I1_1605_896.Png": 0.9384765625,
    "2018-12-30-15-03-16-028_POS0_I1_1733_0.Png": 0.440185546875,
    "2018-12-30-15-03-16-028_POS0_I1_1733_128.Png": 0.888916015625,
    "2018-12-30-15-03-16-028_POS0_I1_1733_256.Png": 0.3876953125,
    "2018-12-30-15-03-16-028_POS0_I1_1733_384.Png": 0.638427734375,
    "2018-12-30-15-03-16-028_POS0_I1_1733_512.Png": 0.939208984375,
    "2018-12-30-15-03-16-028_POS0_I1_1733_640.Png": 1.0,
    "2018-12-30-15-03-16-028_POS0_I1_1733_768.Png": 0.787353515625,
    "2018-12-30-15-03-16-028_POS0_I1_1733_896.Png": 0.673095703125,
    "2018-12-30-15-03-16-028_POS0_I1_1861_512.Png": 0.222900390625,
    "2018-12-30-15-03-16-028_POS0_I1_1861_640.Png": 0.2333984375,
    "2018-12-30-15-03-16-028_POS0_I1_1861_768.Png": 0.116943359375,
    "2018-12-30-15-03-16-028_POS0_I1_1861_896.Png": 0.201904296875,
    "2018-12-30-15-03-16-028_POS0_I1_197_128.Png": 0.101806640625,
    "2018-12-30-15-03-16-028_POS0_I1_197_640.Png": 0.1162109375,
    "2018-12-30-15-03-16-028_POS0_I1_325_0.Png": 0.765869140625,
    "2018-12-30-15-03-16-028_POS0_I1_325_128.Png": 0.851806640625,
    "2018-12-30-15-03-16-028_POS0_I1_325_256.Png": 0.473388671875,
    "2018-12-30-15-03-16-028_POS0_I1_325_512.Png": 0.162353515625,
    "2018-12-30-15-03-16-028_POS0_I1_325_640.Png": 0.7607421875,
    "2018-12-30-15-03-16-028_POS0_I1_453_0.Png": 0.769775390625,
    "2018-12-30-15-03-16-028_POS0_I1_453_1024.Png": 0.258544921875,
    "2018-12-30-15-03-16-028_POS0_I1_453_128.Png": 0.97412109375,
    "2018-12-30-15-03-16-028_POS0_I1_453_256.Png": 0.922119140625,
    "2018-12-30-15-03-16-028_POS0_I1_453_384.Png": 0.3359375,
    "2018-12-30-15-03-16-028_POS0_I1_453_512.Png": 0.19580078125,
    "2018-12-30-15-03-16-028_POS0_I1_453_640.Png": 0.8701171875,
    "2018-12-30-15-03-16-028_POS0_I1_453_768.Png": 0.564208984375,
    "2018-12-30-15-03-16-028_POS0_I1_581_1024.Png": 0.8046875,
    "2018-12-30-15-03-16-028_POS0_I1_581_1152.Png": 0.615234375,
    "2018-12-30-15-03-16-028_POS0_I1_581_128.Png": 0.933837890625,
    "2018-12-30-15-03-16-028_POS0_I1_581_1280.Png": 0.384765625,
    "2018-12-30-15-03-16-028_POS0_I1_581_256.Png": 1.0,
    "2018-12-30-15-03-16-028_POS0_I1_581_384.Png": 0.57080078125,
    "2018-12-30-15-03-16-028_POS0_I1_581_512.Png": 0.388671875,
    "2018-12-30-15-03-16-028_POS0_I1_581_640.Png": 0.75634765625,
    "2018-12-30-15-03-16-028_POS0_I1_581_768.Png": 0.8779296875,
    "2018-12-30-15-03-16-028_POS0_I1_581_896.Png": 0.18115234375,
    "2018-12-30-15-03-16-028_POS0_I1_709_1024.Png": 0.567138671875,
    "2018-12-30-15-03-16-028_POS0_I1_709_1152.Png": 0.939453125,
    "2018-12-30-15-03-16-028_POS0_I1_709_128.Png": 0.931396484375,
    "2018-12-30-15-03-16-028_POS0_I1_709_1280.Png": 0.721435546875,
    "2018-12-30-15-03-16-028_POS0_I1_709_256.Png": 1.0,
    "2018-12-30-15-03-16-028_POS0_I1_709_384.Png": 0.96875,
    "2018-12-30-15-03-16-028_POS0_I1_709_512.Png": 0.979736328125,
    "2018-12-30-15-03-16-028_POS0_I1_709_640.Png": 0.297119140625,
    "2018-12-30-15-03-16-028_POS0_I1_709_768.Png": 0.6044921875,
    "2018-12-30-15-03-16-028_POS0_I1_709_896.Png": 0.672607421875,
    "2018-12-30-15-03-16-028_POS0_I1_837_1152.Png": 0.69482421875,
    "2018-12-30-15-03-16-028_POS0_I1_837_128.Png": 0.953857421875,
    "2018-12-30-15-03-16-028_POS0_I1_837_1280.Png": 0.544677734375,
    "2018-12-30-15-03-16-028_POS0_I1_837_256.Png": 0.84912109375,
    "2018-12-30-15-03-16-028_POS0_I1_837_384.Png": 1.0,
    "2018-12-30-15-03-16-028_POS0_I1_837_512.Png": 0.9912109375,
    "2018-12-30-15-03-16-028_POS0_I1_837_640.Png": 0.875244140625,
    "2018-12-30-15-03-16-028_POS0_I1_837_768.Png": 0.970703125,
    "2018-12-30-15-03-16-028_POS0_I1_837_896.Png": 0.878662109375,
    "2018-12-30-15-03-16-028_POS0_I1_965_1152.Png": 0.17431640625,
    "2018-12-30-15-03-16-028_POS0_I1_965_128.Png": 0.26318359375,
    "2018-12-30-15-03-16-028_POS0_I1_965_1280.Png": 0.35205078125,
    "2018-12-30-15-03-16-028_POS0_I1_965_256.Png": 0.95849609375,
    "2018-12-30-15-03-16-028_POS0_I1_965_384.Png": 0.9951171875,
    "2018-12-30-15-03-16-028_POS0_I1_965_512.Png": 1.0,
    "2018-12-30-15-03-16-028_POS0_I1_965_640.Png": 1.0,
    "2018-12-30-15-03-16-028_POS0_I1_965_768.Png": 0.895263671875,
    "2018-12-30-15-03-16-028_POS0_I1_965_896.Png": 0.813232421875,
    "2019-01-15-23-02-18-657_POS1_I1_1113_1065.Png": 0.755859375,
    "2019-01-15-23-02-18-657_POS1_I1_1113_1193.Png": 1.0,
    "2019-01-15-23-02-18-657_POS1_I1_1113_1321.Png": 1.0,
    "2019-01-15-23-02-18-657_POS1_I1_1113_1449.Png": 1.0,
    "2019-01-15-23-02-18-657_POS1_I1_1113_1577.Png": 1.0,
    "2019-01-15-23-02-18-657_POS1_I1_1113_1705.Png": 1.0,
    "2019-01-15-23-02-18-657_POS1_I1_1113_1833.Png": 0.987060546875,
    "2019-01-15-23-02-18-657_POS1_I1_1113_1961.Png": 0.33544921875,
    "2019-01-15-23-02-18-657_POS1_I1_1241_1065.Png": 0.759521484375,
    "2019-01-15-23-02-18-657_POS1_I1_1241_1193.Png": 0.979248046875,
    "2019-01-15-23-02-18-657_POS1_I1_1241_1321.Png": 1.0,
    "2019-01-15-23-02-18-657_POS1_I1_1241_1449.Png": 1.0,
    "2019-01-15-23-02-18-657_POS1_I1_1241_1577.Png": 1.0,
    "2019-01-15-23-02-18-657_POS1_I1_1241_1705.Png": 0.875,
    "2019-01-15-23-02-18-657_POS1_I1_1241_1833.Png": 0.76702880859375,
    "2019-01-15-23-02-18-657_POS1_I1_1241_1961.Png": 0.29791259765625,
    "2019-01-15-23-02-18-657_POS1_I1_1369_1065.Png": 0.65771484375,
    "2019-01-15-23-02-18-657_POS1_I1_1369_1193.Png": 0.969970703125,
    "2019-01-15-23-02-18-657_POS1_I1_1369_1321.Png": 1.0,
    "2019-01-15-23-02-18-657_POS1_I1_1369_1449.Png": 1.0,
    "2019-01-15-23-02-18-657_POS1_I1_1369_1577.Png": 1.0,
    "2019-01-15-23-02-18-657_POS1_I1_1369_1705.Png": 0.532958984375,
    "2019-01-15-23-02-18-657_POS1_I1_1369_1833.Png": 0.41357421875,
    "2019-01-15-23-02-18-657_POS1_I1_1497_1065.Png": 0.99334716796875,
    "2019-01-15-23-02-18-657_POS1_I1_1497_1193.Png": 1.0,
    "2019-01-15-23-02-18-657_POS1_I1_1497_1321.Png": 1.0,
    "2019-01-15-23-02-18-657_POS1_I1_1497_1449.Png": 1.0,
    "2019-01-15-23-02-18-657_POS1_I1_1497_1577.Png": 0.970458984375,
    "2019-01-15-23-02-18-657_POS1_I1_1497_1705.Png": 0.75341796875,
    "2019-01-15-23-02-18-657_POS1_I1_1497_1833.Png": 0.222412109375,
    "2019-01-15-23-02-18-657_POS1_I1_1497_937.Png": 0.43829345703125,
    "2019-01-15-23-02-18-657_POS1_I1_1625_1065.Png": 0.46630859375,
    "2019-01-15-23-02-18-657_POS1_I1_1625_1193.Png": 0.526123046875,
    "2019-01-15-23-02-18-657_POS1_I1_1625_1321.Png": 0.96954345703125,
    "2019-01-15-23-02-18-657_POS1_I1_1625_1449.Png": 0.91943359375,
    "2019-01-15-23-02-18-657_POS1_I1_1625_1577.Png": 0.83154296875,
    "2019-01-15-23-02-18-657_POS1_I1_1625_1705.Png": 0.77532958984375,
    "2019-01-15-23-02-18-657_POS1_I1_1625_937.Png": 0.36590576171875,
    "2019-01-15-23-02-18-657_POS1_I1_1753_1321.Png": 0.15081787109375,
    "2019-01-15-23-02-18-657_POS1_I1_1753_1449.Png": 0.283935546875,
    "2019-01-15-23-02-18-657_POS1_I1_1753_1705.Png": 0.27130126953125,
    "2019-01-15-23-02-18-657_POS1_I1_217_1065.Png": 0.255615234375,
    "2019-01-15-23-02-18-657_POS1_I1_217_1193.Png": 0.10858154296875,
    "2019-01-15-23-02-18-657_POS1_I1_217_1577.Png": 0.5517578125,
    "2019-01-15-23-02-18-657_POS1_I1_217_1705.Png": 0.46307373046875,
    "2019-01-15-23-02-18-657_POS1_I1_217_1833.Png": 0.345947265625,
    "2019-01-15-23-02-18-657_POS1_I1_217_937.Png": 0.12530517578125,
    "2019-01-15-23-02-18-657_POS1_I1_345_1065.Png": 0.9814453125,
    "2019-01-15-23-02-18-657_POS1_I1_345_1193.Png": 0.814453125,
    "2019-01-15-23-02-18-657_POS1_I1_345_1321.Png": 0.11181640625,
    "2019-01-15-23-02-18-657_POS1_I1_345_1449.Png": 0.3076171875,
    "2019-01-15-23-02-18-657_POS1_I1_345_1577.Png": 1.0,
    "2019-01-15-23-02-18-657_POS1_I1_345_1705.Png": 0.91021728515625,
    "2019-01-15-23-02-18-657_POS1_I1_345_1833.Png": 0.19769287109375,
    "2019-01-15-23-02-18-657_POS1_I1_345_937.Png": 0.558837890625,
    "2019-01-15-23-02-18-657_POS1_I1_473_1065.Png": 0.99029541015625,
    "2019-01-15-23-02-18-657_POS1_I1_473_1193.Png": 0.99957275390625,
    "2019-01-15-23-02-18-657_POS1_I1_473_1321.Png": 0.80902099609375,
    "2019-01-15-23-02-18-657_POS1_I1_473_1449.Png": 0.534423828125,
    "2019-01-15-23-02-18-657_POS1_I1_473_1577.Png": 1.0,
    "2019-01-15-23-02-18-657_POS1_I1_473_1705.Png": 0.9990234375,
    "2019-01-15-23-02-18-657_POS1_I1_473_1833.Png": 0.39825439453125,
    "2019-01-15-23-02-18-657_POS1_I1_473_1961.Png": 0.26190185546875,
    "2019-01-15-23-02-18-657_POS1_I1_473_937.Png": 0.27313232421875,
    "2019-01-15-23-02-18-657_POS1_I1_601_1065.Png": 0.795654296875,
    "2019-01-15-23-02-18-657_POS1_I1_601_1193.Png": 1.0,
    "2019-01-15-23-02-18-657_POS1_I1_601_1321.Png": 0.83624267578125,
    "2019-01-15-23-02-18-657_POS1_I1_601_1449.Png": 0.82342529296875,
    "2019-01-15-23-02-18-657_POS1_I1_601_1577.Png": 1.0,
    "2019-01-15-23-02-18-657_POS1_I1_601_1705.Png": 0.85662841796875,
    "2019-01-15-23-02-18-657_POS1_I1_601_1833.Png": 0.77008056640625,
    "2019-01-15-23-02-18-657_POS1_I1_601_1961.Png": 0.79058837890625,
    "2019-01-15-23-02-18-657_POS1_I1_601_2089.Png": 0.796875,
    "2019-01-15-23-02-18-657_POS1_I1_601_2217.Png": 0.54339599609375,
    "2019-01-15-23-02-18-657_POS1_I1_729_1065.Png": 0.65447998046875,
    "2019-01-15-23-02-18-657_POS1_I1_729_1193.Png": 0.99688720703125,
    "2019-01-15-23-02-18-657_POS1_I1_729_1321.Png": 1.0,
    "2019-01-15-23-02-18-657_POS1_I1_729_1449.Png": 1.0,
    "2019-01-15-23-02-18-657_POS1_I1_729_1577.Png": 1.0,
    "2019-01-15-23-02-18-657_POS1_I1_729_1705.Png": 0.94903564453125,
    "2019-01-15-23-02-18-657_POS1_I1_729_1833.Png": 0.84271240234375,
    "2019-01-15-23-02-18-657_POS1_I1_729_1961.Png": 0.6103515625,
    "2019-01-15-23-02-18-657_POS1_I1_729_2089.Png": 0.970703125,
    "2019-01-15-23-02-18-657_POS1_I1_729_2217.Png": 0.5126953125,
    "2019-01-15-23-02-18-657_POS1_I1_857_1193.Png": 0.91864013671875,
    "2019-01-15-23-02-18-657_POS1_I1_857_1321.Png": 1.0,
    "2019-01-15-23-02-18-657_POS1_I1_857_1449.Png": 1.0,
    "2019-01-15-23-02-18-657_POS1_I1_857_1577.Png": 1.0,
    "2019-01-15-23-02-18-657_POS1_I1_857_1705.Png": 1.0,
    "2019-01-15-23-02-18-657_POS1_I1_857_1833.Png": 1.0,
    "2019-01-15-23-02-18-657_POS1_I1_857_1961.Png": 0.36859130859375,
    "2019-01-15-23-02-18-657_POS1_I1_857_2089.Png": 0.76153564453125,
    "2019-01-15-23-02-18-657_POS1_I1_857_2217.Png": 0.186767578125,
    "2019-01-15-23-02-18-657_POS1_I1_985_1065.Png": 0.40869140625,
    "2019-01-15-23-02-18-657_POS1_I1_985_1193.Png": 1.0,
    "2019-01-15-23-02-18-657_POS1_I1_985_1321.Png": 1.0,
    "2019-01-15-23-02-18-657_POS1_I1_985_1449.Png": 1.0,
    "2019-01-15-23-02-18-657_POS1_I1_985_1577.Png": 1.0,
    "2019-01-15-23-02-18-657_POS1_I1_985_1705.Png": 1.0,
    "2019-01-15-23-02-18-657_POS1_I1_985_1833.Png": 1.0,
    "2019-01-15-23-02-18-657_POS1_I1_985_1961.Png": 0.62255859375,
    "2019-01-16-05-39-18-058_POS0_I2_1113_1091.Png": 1.0,
    "2019-01-16-05-39-18-058_POS0_I2_1113_1219.Png": 1.0,
    "2019-01-16-05-39-18-058_POS0_I2_1113_1347.Png": 0.96783447265625,
    "2019-01-16-05-39-18-058_POS0_I2_1113_1475.Png": 0.13641357421875,
    "2019-01-16-05-39-18-058_POS0_I2_1113_451.Png": 0.57275390625,
    "2019-01-16-05-39-18-058_POS0_I2_1113_579.Png": 1.0,
    "2019-01-16-05-39-18-058_POS0_I2_1113_707.Png": 1.0,
    "2019-01-16-05-39-18-058_POS0_I2_1113_835.Png": 0.34503173828125,
    "2019-01-16-05-39-18-058_POS0_I2_1113_963.Png": 0.54144287109375,
    "2019-01-16-05-39-18-058_POS0_I2_1241_1091.Png": 1.0,
    "2019-01-16-05-39-18-058_POS0_I2_1241_1219.Png": 1.0,
    "2019-01-16-05-39-18-058_POS0_I2_1241_1347.Png": 0.577392578125,
    "2019-01-16-05-39-18-058_POS0_I2_1241_451.Png": 0.76953125,
    "2019-01-16-05-39-18-058_POS0_I2_1241_579.Png": 1.0,
    "2019-01-16-05-39-18-058_POS0_I2_1241_707.Png": 1.0,
    "2019-01-16-05-39-18-058_POS0_I2_1241_835.Png": 0.20068359375,
    "2019-01-16-05-39-18-058_POS0_I2_1241_963.Png": 0.332763671875,
    "2019-01-16-05-39-18-058_POS0_I2_1369_1091.Png": 1.0,
    "2019-01-16-05-39-18-058_POS0_I2_1369_1219.Png": 0.987548828125,
    "2019-01-16-05-39-18-058_POS0_I2_1369_451.Png": 0.930419921875,
    "2019-01-16-05-39-18-058_POS0_I2_1369_579.Png": 1.0,
    "2019-01-16-05-39-18-058_POS0_I2_1369_707.Png": 1.0,
    "2019-01-16-05-39-18-058_POS0_I2_1369_835.Png": 0.98724365234375,
    "2019-01-16-05-39-18-058_POS0_I2_1369_963.Png": 0.99420166015625,
    "2019-01-16-05-39-18-058_POS0_I2_1497_1091.Png": 0.958740234375,
    "2019-01-16-05-39-18-058_POS0_I2_1497_1219.Png": 0.77838134765625,
    "2019-01-16-05-39-18-058_POS0_I2_1497_451.Png": 0.84283447265625,
    "2019-01-16-05-39-18-058_POS0_I2_1497_579.Png": 1.0,
    "2019-01-16-05-39-18-058_POS0_I2_1497_707.Png": 1.0,
    "2019-01-16-05-39-18-058_POS0_I2_1497_835.Png": 1.0,
    "2019-01-16-05-39-18-058_POS0_I2_1497_963.Png": 0.7734375,
    "2019-01-16-05-39-18-058_POS0_I2_1625_1091.Png": 1.0,
    "2019-01-16-05-39-18-058_POS0_I2_1625_1219.Png": 0.460693359375,
    "2019-01-16-05-39-18-058_POS0_I2_1625_323.Png": 0.342529296875,
    "2019-01-16-05-39-18-058_POS0_I2_1625_451.Png": 1.0,
    "2019-01-16-05-39-18-058_POS0_I2_1625_579.Png": 1.0,
    "2019-01-16-05-39-18-058_POS0_I2_1625_707.Png": 1.0,
    "2019-01-16-05-39-18-058_POS0_I2_1625_835.Png": 1.0,
    "2019-01-16-05-39-18-058_POS0_I2_1625_963.Png": 0.868408203125,
    "2019-01-16-05-39-18-058_POS0_I2_1753_1091.Png": 0.52349853515625,
    "2019-01-16-05-39-18-058_POS0_I2_1753_1219.Png": 0.19036865234375,
    "2019-01-16-05-39-18-058_POS0_I2_1753_323.Png": 0.19927978515625,
    "2019-01-16-05-39-18-058_POS0_I2_1753_451.Png": 0.36279296875,
    "2019-01-16-05-39-18-058_POS0_I2_1753_579.Png": 0.59423828125,
    "2019-01-16-05-39-18-058_POS0_I2_1753_707.Png": 0.91082763671875,
    "2019-01-16-05-39-18-058_POS0_I2_1753_835.Png": 0.86529541015625,
    "2019-01-16-05-39-18-058_POS0_I2_1753_963.Png": 0.89227294921875,
    "2019-01-16-05-39-18-058_POS0_I2_1881_963.Png": 0.31500244140625,
    "2019-01-16-05-39-18-058_POS0_I2_345_451.Png": 0.360595703125,
    "2019-01-16-05-39-18-058_POS0_I2_345_579.Png": 0.34820556640625,
    "2019-01-16-05-39-18-058_POS0_I2_345_707.Png": 0.24700927734375,
    "2019-01-16-05-39-18-058_POS0_I2_345_835.Png": 0.53466796875,
    "2019-01-16-05-39-18-058_POS0_I2_345_963.Png": 0.22418212890625,
    "2019-01-16-05-39-18-058_POS0_I2_473_1091.Png": 0.16314697265625,
    "2019-01-16-05-39-18-058_POS0_I2_473_323.Png": 0.339599609375,
    "2019-01-16-05-39-18-058_POS0_I2_473_451.Png": 1.0,
    "2019-01-16-05-39-18-058_POS0_I2_473_579.Png": 0.99432373046875,
    "2019-01-16-05-39-18-058_POS0_I2_473_707.Png": 0.65777587890625,
    "2019-01-16-05-39-18-058_POS0_I2_473_835.Png": 0.994384765625,
    "2019-01-16-05-39-18-058_POS0_I2_473_963.Png": 0.96649169921875,
    "2019-01-16-05-39-18-058_POS0_I2_601_1091.Png": 0.79974365234375,
    "2019-01-16-05-39-18-058_POS0_I2_601_1219.Png": 0.69122314453125,
    "2019-01-16-05-39-18-058_POS0_I2_601_451.Png": 0.91400146484375,
    "2019-01-16-05-39-18-058_POS0_I2_601_579.Png": 1.0,
    "2019-01-16-05-39-18-058_POS0_I2_601_707.Png": 0.978515625,
    "2019-01-16-05-39-18-058_POS0_I2_601_835.Png": 1.0,
    "2019-01-16-05-39-18-058_POS0_I2_601_963.Png": 1.0,
    "2019-01-16-05-39-18-058_POS0_I2_729_1091.Png": 1.0,
    "2019-01-16-05-39-18-058_POS0_I2_729_1219.Png": 0.95404052734375,
    "2019-01-16-05-39-18-058_POS0_I2_729_1347.Png": 0.97198486328125,
    "2019-01-16-05-39-18-058_POS0_I2_729_1475.Png": 0.435791015625,
    "2019-01-16-05-39-18-058_POS0_I2_729_451.Png": 0.62255859375,
    "2019-01-16-05-39-18-058_POS0_I2_729_579.Png": 1.0,
    "2019-01-16-05-39-18-058_POS0_I2_729_707.Png": 0.8974609375,
    "2019-01-16-05-39-18-058_POS0_I2_729_835.Png": 1.0,
    "2019-01-16-05-39-18-058_POS0_I2_729_963.Png": 1.0,
    "2019-01-16-05-39-18-058_POS0_I2_857_1091.Png": 1.0,
    "2019-01-16-05-39-18-058_POS0_I2_857_1219.Png": 1.0,
    "2019-01-16-05-39-18-058_POS0_I2_857_1347.Png": 1.0,
    "2019-01-16-05-39-18-058_POS0_I2_857_1475.Png": 0.47607421875,
    "2019-01-16-05-39-18-058_POS0_I2_857_451.Png": 0.43603515625,
    "2019-01-16-05-39-18-058_POS0_I2_857_579.Png": 1.0,
    "2019-01-16-05-39-18-058_POS0_I2_857_707.Png": 1.0,
    "2019-01-16-05-39-18-058_POS0_I2_857_835.Png": 1.0,
    "2019-01-16-05-39-18-058_POS0_I2_857_963.Png": 1.0,
    "2019-01-16-05-39-18-058_POS0_I2_985_1091.Png": 1.0,
    "2019-01-16-05-39-18-058_POS0_I2_985_1219.Png": 1.0,
    "2019-01-16-05-39-18-058_POS0_I2_985_1347.Png": 1.0,
    "2019-01-16-05-39-18-058_POS0_I2_985_1475.Png": 0.447509765625,
    "2019-01-16-05-39-18-058_POS0_I2_985_451.Png": 0.3876953125,
    "2019-01-16-05-39-18-058_POS0_I2_985_579.Png": 1.0,
    "2019-01-16-05-39-18-058_POS0_I2_985_707.Png": 1.0,
    "2019-01-16-05-39-18-058_POS0_I2_985_835.Png": 1.0,
    "2019-01-16-05-39-18-058_POS0_I2_985_963.Png": 1.0,
    "2019-01-23-06-44-38-666_POS0_I1_1091_1024.Png": 1.0,
    "2019-01-23-06-44-38-666_POS0_I1_1091_1152.Png": 1.0,
    "2019-01-23-06-44-38-666_POS0_I1_1091_128.Png": 0.19580078125,
    "2019-01-23-06-44-38-666_POS0_I1_1091_1280.Png": 0.54345703125,
    "2019-01-23-06-44-38-666_POS0_I1_1091_256.Png": 0.9609375,
    "2019-01-23-06-44-38-666_POS0_I1_1091_384.Png": 1.0,
    "2019-01-23-06-44-38-666_POS0_I1_1091_512.Png": 1.0,
    "2019-01-23-06-44-38-666_POS0_I1_1091_640.Png": 1.0,
    "2019-01-23-06-44-38-666_POS0_I1_1091_768.Png": 1.0,
    "2019-01-23-06-44-38-666_POS0_I1_1091_896.Png": 1.0,
    "2019-01-23-06-44-38-666_POS0_I1_1219_1024.Png": 1.0,
    "2019-01-23-06-44-38-666_POS0_I1_1219_1152.Png": 0.924560546875,
    "2019-01-23-06-44-38-666_POS0_I1_1219_128.Png": 0.45947265625,
    "2019-01-23-06-44-38-666_POS0_I1_1219_256.Png": 1.0,
    "2019-01-23-06-44-38-666_POS0_I1_1219_384.Png": 1.0,
    "2019-01-23-06-44-38-666_POS0_I1_1219_512.Png": 1.0,
    "2019-01-23-06-44-38-666_POS0_I1_1219_640.Png": 1.0,
    "2019-01-23-06-44-38-666_POS0_I1_1219_768.Png": 1.0,
    "2019-01-23-06-44-38-666_POS0_I1_1219_896.Png": 1.0,
    "2019-01-23-06-44-38-666_POS0_I1_1347_1024.Png": 1.0,
    "2019-01-23-06-44-38-666_POS0_I1_1347_1152.Png": 0.782958984375,
    "2019-01-23-06-44-38-666_POS0_I1_1347_128.Png": 0.368408203125,
    "2019-01-23-06-44-38-666_POS0_I1_1347_256.Png": 1.0,
    "2019-01-23-06-44-38-666_POS0_I1_1347_384.Png": 1.0,
    "2019-01-23-06-44-38-666_POS0_I1_1347_512.Png": 0.81298828125,
    "2019-01-23-06-44-38-666_POS0_I1_1347_640.Png": 0.216796875,
    "2019-01-23-06-44-38-666_POS0_I1_1347_768.Png": 0.985107421875,
    "2019-01-23-06-44-38-666_POS0_I1_1347_896.Png": 0.997802734375,
    "2019-01-23-06-44-38-666_POS0_I1_1475_1024.Png": 0.9931640625,
    "2019-01-23-06-44-38-666_POS0_I1_1475_1152.Png": 0.182861328125,
    "2019-01-23-06-44-38-666_POS0_I1_1475_128.Png": 0.189208984375,
    "2019-01-23-06-44-38-666_POS0_I1_1475_256.Png": 1.0,
    "2019-01-23-06-44-38-666_POS0_I1_1475_384.Png": 1.0,
    "2019-01-23-06-44-38-666_POS0_I1_1475_512.Png": 0.85107421875,
    "2019-01-23-06-44-38-666_POS0_I1_1475_768.Png": 0.6328125,
    "2019-01-23-06-44-38-666_POS0_I1_1475_896.Png": 0.58203125,
    "2019-01-23-06-44-38-666_POS0_I1_1603_1024.Png": 1.0,
    "2019-01-23-06-44-38-666_POS0_I1_1603_1152.Png": 0.372314453125,
    "2019-01-23-06-44-38-666_POS0_I1_1603_128.Png": 0.6611328125,
    "2019-01-23-06-44-38-666_POS0_I1_1603_256.Png": 1.0,
    "2019-01-23-06-44-38-666_POS0_I1_1603_384.Png": 1.0,
    "2019-01-23-06-44-38-666_POS0_I1_1603_512.Png": 1.0,
    "2019-01-23-06-44-38-666_POS0_I1_1603_640.Png": 0.460205078125,
    "2019-01-23-06-44-38-666_POS0_I1_1603_768.Png": 0.715087890625,
    "2019-01-23-06-44-38-666_POS0_I1_1603_896.Png": 0.954345703125,
    "2019-01-23-06-44-38-666_POS0_I1_1731_0.Png": 0.16455078125,
    "2019-01-23-06-44-38-666_POS0_I1_1731_1024.Png": 0.21484375,
    "2019-01-23-06-44-38-666_POS0_I1_1731_128.Png": 0.974365234375,
    "2019-01-23-06-44-38-666_POS0_I1_1731_256.Png": 0.82861328125,
    "2019-01-23-06-44-38-666_POS0_I1_1731_384.Png": 0.8388671875,
    "2019-01-23-06-44-38-666_POS0_I1_1731_512.Png": 0.995849609375,
    "2019-01-23-06-44-38-666_POS0_I1_1731_640.Png": 1.0,
    "2019-01-23-06-44-38-666_POS0_I1_1731_768.Png": 0.7685546875,
    "2019-01-23-06-44-38-666_POS0_I1_1731_896.Png": 0.90576171875,
    "2019-01-23-06-44-38-666_POS0_I1_1859_128.Png": 0.2109375,
    "2019-01-23-06-44-38-666_POS0_I1_1859_512.Png": 0.278564453125,
    "2019-01-23-06-44-38-666_POS0_I1_1859_640.Png": 0.3896484375,
    "2019-01-23-06-44-38-666_POS0_I1_1859_896.Png": 0.32568359375,
    "2019-01-23-06-44-38-666_POS0_I1_195_0.Png": 0.13671875,
    "2019-01-23-06-44-38-666_POS0_I1_195_128.Png": 0.21435546875,
    "2019-01-23-06-44-38-666_POS0_I1_195_640.Png": 0.360107421875,
    "2019-01-23-06-44-38-666_POS0_I1_195_768.Png": 0.291015625,
    "2019-01-23-06-44-38-666_POS0_I1_195_896.Png": 0.4248046875,
    "2019-01-23-06-44-38-666_POS0_I1_323_0.Png": 0.940185546875,
    "2019-01-23-06-44-38-666_POS0_I1_323_128.Png": 0.99462890625,
    "2019-01-23-06-44-38-666_POS0_I1_323_256.Png": 0.919189453125,
    "2019-01-23-06-44-38-666_POS0_I1_323_640.Png": 0.993408203125,
    "2019-01-23-06-44-38-666_POS0_I1_323_768.Png": 1.0,
    "2019-01-23-06-44-38-666_POS0_I1_323_896.Png": 0.7724609375,
    "2019-01-23-06-44-38-666_POS0_I1_451_0.Png": 0.820068359375,
    "2019-01-23-06-44-38-666_POS0_I1_451_1024.Png": 0.501953125,
    "2019-01-23-06-44-38-666_POS0_I1_451_1152.Png": 0.11083984375,
    "2019-01-23-06-44-38-666_POS0_I1_451_128.Png": 1.0,
    "2019-01-23-06-44-38-666_POS0_I1_451_256.Png": 1.0,
    "2019-01-23-06-44-38-666_POS0_I1_451_384.Png": 0.3212890625,
    "2019-01-23-06-44-38-666_POS0_I1_451_512.Png": 0.182373046875,
    "2019-01-23-06-44-38-666_POS0_I1_451_640.Png": 0.99609375,
    "2019-01-23-06-44-38-666_POS0_I1_451_768.Png": 1.0,
    "2019-01-23-06-44-38-666_POS0_I1_451_896.Png": 0.9990234375,
    "2019-01-23-06-44-38-666_POS0_I1_579_0.Png": 0.14892578125,
    "2019-01-23-06-44-38-666_POS0_I1_579_1024.Png": 1.0,
    "2019-01-23-06-44-38-666_POS0_I1_579_1152.Png": 0.87353515625,
    "2019-01-23-06-44-38-666_POS0_I1_579_128.Png": 0.93798828125,
    "2019-01-23-06-44-38-666_POS0_I1_579_1280.Png": 0.744140625,
    "2019-01-23-06-44-38-666_POS0_I1_579_1408.Png": 0.125732421875,
    "2019-01-23-06-44-38-666_POS0_I1_579_256.Png": 1.0,
    "2019-01-23-06-44-38-666_POS0_I1_579_384.Png": 0.635986328125,
    "2019-01-23-06-44-38-666_POS0_I1_579_512.Png": 0.3798828125,
    "2019-01-23-06-44-38-666_POS0_I1_579_640.Png": 0.5439453125,
    "2019-01-23-06-44-38-666_POS0_I1_579_768.Png": 0.799560546875,
    "2019-01-23-06-44-38-666_POS0_I1_579_896.Png": 1.0,
    "2019-01-23-06-44-38-666_POS0_I1_707_1024.Png": 0.8916015625,
    "2019-01-23-06-44-38-666_POS0_I1_707_1152.Png": 0.96826171875,
    "2019-01-23-06-44-38-666_POS0_I1_707_128.Png": 0.89501953125,
    "2019-01-23-06-44-38-666_POS0_I1_707_1280.Png": 1.0,
    "2019-01-23-06-44-38-666_POS0_I1_707_1408.Png": 0.273193359375,
    "2019-01-23-06-44-38-666_POS0_I1_707_256.Png": 1.0,
    "2019-01-23-06-44-38-666_POS0_I1_707_384.Png": 1.0,
    "2019-01-23-06-44-38-666_POS0_I1_707_512.Png": 0.69091796875,
    "2019-01-23-06-44-38-666_POS0_I1_707_768.Png": 0.361328125,
    "2019-01-23-06-44-38-666_POS0_I1_707_896.Png": 1.0,
    "2019-01-23-06-44-38-666_POS0_I1_835_1024.Png": 0.127685546875,
    "2019-01-23-06-44-38-666_POS0_I1_835_1152.Png": 0.50048828125,
    "2019-01-23-06-44-38-666_POS0_I1_835_128.Png": 0.9443359375,
    "2019-01-23-06-44-38-666_POS0_I1_835_1280.Png": 0.998046875,
    "2019-01-23-06-44-38-666_POS0_I1_835_256.Png": 1.0,
    "2019-01-23-06-44-38-666_POS0_I1_835_384.Png": 1.0,
    "2019-01-23-06-44-38-666_POS0_I1_835_512.Png": 0.99853515625,
    "2019-01-23-06-44-38-666_POS0_I1_835_640.Png": 0.8330078125,
    "2019-01-23-06-44-38-666_POS0_I1_835_768.Png": 0.976806640625,
    "2019-01-23-06-44-38-666_POS0_I1_835_896.Png": 1.0,
    "2019-01-23-06-44-38-666_POS0_I1_963_1024.Png": 0.889892578125,
    "2019-01-23-06-44-38-666_POS0_I1_963_1152.Png": 0.9560546875,
    "2019-01-23-06-44-38-666_POS0_I1_963_128.Png": 0.390869140625,
    "2019-01-23-06-44-38-666_POS0_I1_963_1280.Png": 0.932373046875,
    "2019-01-23-06-44-38-666_POS0_I1_963_256.Png": 1.0,
    "2019-01-23-06-44-38-666_POS0_I1_963_384.Png": 1.0,
    "2019-01-23-06-44-38-666_POS0_I1_963_512.Png": 1.0,
    "2019-01-23-06-44-38-666_POS0_I1_963_640.Png": 1.0,
    "2019-01-23-06-44-38-666_POS0_I1_963_768.Png": 1.0,
    "2019-01-23-06-44-38-666_POS0_I1_963_896.Png": 1.0,
    "2019-01-26-05-32-21-466_POS1_I2_1083_1357.Png": 0.79058837890625,
    "2019-01-26-05-32-21-466_POS1_I2_1083_1485.Png": 1.0,
    "2019-01-26-05-32-21-466_POS1_I2_1083_1613.Png": 1.0,
    "2019-01-26-05-32-21-466_POS1_I2_1083_1741.Png": 1.0,
    "2019-01-26-05-32-21-466_POS1_I2_1083_1869.Png": 0.490234375,
    "2019-01-26-05-32-21-466_POS1_I2_1083_2253.Png": 0.31842041015625,
    "2019-01-26-05-32-21-466_POS1_I2_1083_2381.Png": 0.33099365234375,
    "2019-01-26-05-32-21-466_POS1_I2_1211_1229.Png": 0.10302734375,
    "2019-01-26-05-32-21-466_POS1_I2_1211_1357.Png": 1.0,
    "2019-01-26-05-32-21-466_POS1_I2_1211_1485.Png": 1.0,
    "2019-01-26-05-32-21-466_POS1_I2_1211_1613.Png": 1.0,
    "2019-01-26-05-32-21-466_POS1_I2_1211_1741.Png": 1.0,
    "2019-01-26-05-32-21-466_POS1_I2_1211_1869.Png": 0.95355224609375,
    "2019-01-26-05-32-21-466_POS1_I2_1211_1997.Png": 0.32940673828125,
    "2019-01-26-05-32-21-466_POS1_I2_1339_1229.Png": 0.25927734375,
    "2019-01-26-05-32-21-466_POS1_I2_1339_1357.Png": 0.968017578125,
    "2019-01-26-05-32-21-466_POS1_I2_1339_1485.Png": 1.0,
    "2019-01-26-05-32-21-466_POS1_I2_1339_1613.Png": 1.0,
    "2019-01-26-05-32-21-466_POS1_I2_1339_1741.Png": 1.0,
    "2019-01-26-05-32-21-466_POS1_I2_1339_1869.Png": 0.731689453125,
    "2019-01-26-05-32-21-466_POS1_I2_1339_1997.Png": 0.269287109375,
    "2019-01-26-05-32-21-466_POS1_I2_1467_1229.Png": 0.24560546875,
    "2019-01-26-05-32-21-466_POS1_I2_1467_1357.Png": 0.9716796875,
    "2019-01-26-05-32-21-466_POS1_I2_1467_1485.Png": 1.0,
    "2019-01-26-05-32-21-466_POS1_I2_1467_1613.Png": 0.973388671875,
    "2019-01-26-05-32-21-466_POS1_I2_1467_1741.Png": 0.58917236328125,
    "2019-01-26-05-32-21-466_POS1_I2_1467_1869.Png": 0.40911865234375,
    "2019-01-26-05-32-21-466_POS1_I2_1467_1997.Png": 0.34228515625,
    "2019-01-26-05-32-21-466_POS1_I2_1467_2125.Png": 0.45654296875,
    "2019-01-26-05-32-21-466_POS1_I2_1595_1229.Png": 0.770751953125,
    "2019-01-26-05-32-21-466_POS1_I2_1595_1357.Png": 1.0,
    "2019-01-26-05-32-21-466_POS1_I2_1595_1485.Png": 1.0,
    "2019-01-26-05-32-21-466_POS1_I2_1595_1613.Png": 1.0,
    "2019-01-26-05-32-21-466_POS1_I2_1595_1741.Png": 0.508056640625,
    "2019-01-26-05-32-21-466_POS1_I2_1595_1869.Png": 0.38067626953125,
    "2019-01-26-05-32-21-466_POS1_I2_1595_2125.Png": 0.21533203125,
    "2019-01-26-05-32-21-466_POS1_I2_1723_1229.Png": 0.25567626953125,
    "2019-01-26-05-32-21-466_POS1_I2_1723_1357.Png": 0.42626953125,
    "2019-01-26-05-32-21-466_POS1_I2_1723_1485.Png": 0.89813232421875,
    "2019-01-26-05-32-21-466_POS1_I2_1723_1613.Png": 0.899169921875,
    "2019-01-26-05-32-21-466_POS1_I2_1723_1741.Png": 0.6123046875,
    "2019-01-26-05-32-21-466_POS1_I2_1723_1869.Png": 0.5634765625,
    "2019-01-26-05-32-21-466_POS1_I2_1851_1485.Png": 0.16046142578125,
    "2019-01-26-05-32-21-466_POS1_I2_1851_1613.Png": 0.414794921875,
    "2019-01-26-05-32-21-466_POS1_I2_1851_1741.Png": 0.18695068359375,
    "2019-01-26-05-32-21-466_POS1_I2_1851_1869.Png": 0.21826171875,
    "2019-01-26-05-32-21-466_POS1_I2_315_1485.Png": 0.12506103515625,
    "2019-01-26-05-32-21-466_POS1_I2_315_1741.Png": 0.396240234375,
    "2019-01-26-05-32-21-466_POS1_I2_315_1869.Png": 0.342041015625,
    "2019-01-26-05-32-21-466_POS1_I2_315_1997.Png": 0.19024658203125,
    "2019-01-26-05-32-21-466_POS1_I2_443_1357.Png": 0.93707275390625,
    "2019-01-26-05-32-21-466_POS1_I2_443_1485.Png": 0.78411865234375,
    "2019-01-26-05-32-21-466_POS1_I2_443_1613.Png": 0.47711181640625,
    "2019-01-26-05-32-21-466_POS1_I2_443_1741.Png": 1.0,
    "2019-01-26-05-32-21-466_POS1_I2_443_1869.Png": 0.41949462890625,
    "2019-01-26-05-32-21-466_POS1_I2_571_1357.Png": 0.96380615234375,
    "2019-01-26-05-32-21-466_POS1_I2_571_1485.Png": 1.0,
    "2019-01-26-05-32-21-466_POS1_I2_571_1613.Png": 0.899169921875,
    "2019-01-26-05-32-21-466_POS1_I2_571_1741.Png": 0.98565673828125,
    "2019-01-26-05-32-21-466_POS1_I2_571_1869.Png": 0.6326904296875,
    "2019-01-26-05-32-21-466_POS1_I2_571_1997.Png": 0.15289306640625,
    "2019-01-26-05-32-21-466_POS1_I2_699_1357.Png": 0.647705078125,
    "2019-01-26-05-32-21-466_POS1_I2_699_1485.Png": 1.0,
    "2019-01-26-05-32-21-466_POS1_I2_699_1613.Png": 0.90625,
    "2019-01-26-05-32-21-466_POS1_I2_699_1741.Png": 0.189697265625,
    "2019-01-26-05-32-21-466_POS1_I2_699_1997.Png": 0.5670166015625,
    "2019-01-26-05-32-21-466_POS1_I2_699_2125.Png": 0.68560791015625,
    "2019-01-26-05-32-21-466_POS1_I2_699_2253.Png": 0.34832763671875,
    "2019-01-26-05-32-21-466_POS1_I2_699_2381.Png": 0.46319580078125,
    "2019-01-26-05-32-21-466_POS1_I2_827_1357.Png": 0.6220703125,
    "2019-01-26-05-32-21-466_POS1_I2_827_1485.Png": 1.0,
    "2019-01-26-05-32-21-466_POS1_I2_827_1613.Png": 1.0,
    "2019-01-26-05-32-21-466_POS1_I2_827_1741.Png": 0.55389404296875,
    "2019-01-26-05-32-21-466_POS1_I2_827_1869.Png": 0.17413330078125,
    "2019-01-26-05-32-21-466_POS1_I2_827_1997.Png": 0.8701171875,
    "2019-01-26-05-32-21-466_POS1_I2_827_2125.Png": 0.25244140625,
    "2019-01-26-05-32-21-466_POS1_I2_827_2253.Png": 0.86279296875,
    "2019-01-26-05-32-21-466_POS1_I2_827_2381.Png": 0.74267578125,
    "2019-01-26-05-32-21-466_POS1_I2_955_1357.Png": 0.5693359375,
    "2019-01-26-05-32-21-466_POS1_I2_955_1485.Png": 1.0,
    "2019-01-26-05-32-21-466_POS1_I2_955_1613.Png": 1.0,
    "2019-01-26-05-32-21-466_POS1_I2_955_1741.Png": 1.0,
    "2019-01-26-05-32-21-466_POS1_I2_955_1869.Png": 0.947265625,
    "2019-01-26-05-32-21-466_POS1_I2_955_1997.Png": 0.56329345703125,
    "2019-01-26-05-32-21-466_POS1_I2_955_2253.Png": 0.712646484375,
    "2019-01-26-05-32-21-466_POS1_I2_955_2381.Png": 0.589111328125,
    "2019-02-01-06-02-24-686_POS2_I2_1052_2112.Png": 0.62109375,
    "2019-02-01-06-02-24-686_POS2_I2_1052_2240.Png": 0.9912109375,
    "2019-02-01-06-02-24-686_POS2_I2_1052_2368.Png": 1.0,
    "2019-02-01-06-02-24-686_POS2_I2_1052_2496.Png": 0.912109375,
    "2019-02-01-06-02-24-686_POS2_I2_1052_2624.Png": 0.87890625,
    "2019-02-01-06-02-24-686_POS2_I2_1180_1984.Png": 0.1982421875,
    "2019-02-01-06-02-24-686_POS2_I2_1180_2112.Png": 0.8212890625,
    "2019-02-01-06-02-24-686_POS2_I2_1180_2240.Png": 1.0,
    "2019-02-01-06-02-24-686_POS2_I2_1180_2368.Png": 1.0,
    "2019-02-01-06-02-24-686_POS2_I2_1180_2496.Png": 1.0,
    "2019-02-01-06-02-24-686_POS2_I2_1180_2624.Png": 0.869140625,
    "2019-02-01-06-02-24-686_POS2_I2_1308_1984.Png": 0.453125,
    "2019-02-01-06-02-24-686_POS2_I2_1308_2112.Png": 0.78515625,
    "2019-02-01-06-02-24-686_POS2_I2_1308_2240.Png": 1.0,
    "2019-02-01-06-02-24-686_POS2_I2_1308_2368.Png": 0.982421875,
    "2019-02-01-06-02-24-686_POS2_I2_1308_2496.Png": 0.9990234375,
    "2019-02-01-06-02-24-686_POS2_I2_1308_2624.Png": 0.9921875,
    "2019-02-01-06-02-24-686_POS2_I2_1436_1984.Png": 0.603515625,
    "2019-02-01-06-02-24-686_POS2_I2_1436_2112.Png": 0.9150390625,
    "2019-02-01-06-02-24-686_POS2_I2_1436_2240.Png": 0.9775390625,
    "2019-02-01-06-02-24-686_POS2_I2_1436_2368.Png": 0.9541015625,
    "2019-02-01-06-02-24-686_POS2_I2_1436_2496.Png": 0.9453125,
    "2019-02-01-06-02-24-686_POS2_I2_1436_2624.Png": 1.0,
    "2019-02-01-06-02-24-686_POS2_I2_1564_1856.Png": 0.1025390625,
    "2019-02-01-06-02-24-686_POS2_I2_1564_1984.Png": 0.7744140625,
    "2019-02-01-06-02-24-686_POS2_I2_1564_2112.Png": 1.0,
    "2019-02-01-06-02-24-686_POS2_I2_1564_2240.Png": 0.69140625,
    "2019-02-01-06-02-24-686_POS2_I2_1564_2368.Png": 1.0,
    "2019-02-01-06-02-24-686_POS2_I2_1564_2496.Png": 1.0,
    "2019-02-01-06-02-24-686_POS2_I2_1564_2624.Png": 0.7255859375,
    "2019-02-01-06-02-24-686_POS2_I2_1692_1856.Png": 0.564453125,
    "2019-02-01-06-02-24-686_POS2_I2_1692_1984.Png": 0.91796875,
    "2019-02-01-06-02-24-686_POS2_I2_1692_2112.Png": 0.984375,
    "2019-02-01-06-02-24-686_POS2_I2_1692_2240.Png": 0.8193359375,
    "2019-02-01-06-02-24-686_POS2_I2_1692_2368.Png": 0.9375,
    "2019-02-01-06-02-24-686_POS2_I2_1692_2496.Png": 0.9208984375,
    "2019-02-01-06-02-24-686_POS2_I2_1692_2624.Png": 0.802734375,
    "2019-02-01-06-02-24-686_POS2_I2_1820_2112.Png": 0.7109375,
    "2019-02-01-06-02-24-686_POS2_I2_1820_2240.Png": 0.9853515625,
    "2019-02-01-06-02-24-686_POS2_I2_1820_2368.Png": 1.0,
    "2019-02-01-06-02-24-686_POS2_I2_1820_2496.Png": 1.0,
    "2019-02-01-06-02-24-686_POS2_I2_1820_2624.Png": 0.67578125,
    "2019-02-01-06-02-24-686_POS2_I2_1948_2240.Png": 0.7158203125,
    "2019-02-01-06-02-24-686_POS2_I2_1948_2368.Png": 1.0,
    "2019-02-01-06-02-24-686_POS2_I2_1948_2496.Png": 0.8955078125,
    "2019-02-01-06-02-24-686_POS2_I2_1948_2624.Png": 0.9892578125,
    "2019-02-01-06-02-24-686_POS2_I2_2076_2368.Png": 0.263671875,
    "2019-02-01-06-02-24-686_POS2_I2_2076_2496.Png": 0.1953125,
    "2019-02-01-06-02-24-686_POS2_I2_2076_2624.Png": 0.8994140625,
    "2019-02-01-06-02-24-686_POS2_I2_412_2112.Png": 0.29296875,
    "2019-02-01-06-02-24-686_POS2_I2_412_2240.Png": 0.6572265625,
    "2019-02-01-06-02-24-686_POS2_I2_412_2368.Png": 0.21484375,
    "2019-02-01-06-02-24-686_POS2_I2_412_2496.Png": 0.3525390625,
    "2019-02-01-06-02-24-686_POS2_I2_412_2624.Png": 0.6767578125,
    "2019-02-01-06-02-24-686_POS2_I2_540_2112.Png": 0.783203125,
    "2019-02-01-06-02-24-686_POS2_I2_540_2240.Png": 0.9306640625,
    "2019-02-01-06-02-24-686_POS2_I2_540_2368.Png": 0.6689453125,
    "2019-02-01-06-02-24-686_POS2_I2_540_2496.Png": 0.4140625,
    "2019-02-01-06-02-24-686_POS2_I2_540_2624.Png": 1.0,
    "2019-02-01-06-02-24-686_POS2_I2_668_2112.Png": 0.53515625,
    "2019-02-01-06-02-24-686_POS2_I2_668_2240.Png": 1.0,
    "2019-02-01-06-02-24-686_POS2_I2_668_2368.Png": 0.861328125,
    "2019-02-01-06-02-24-686_POS2_I2_668_2496.Png": 0.849609375,
    "2019-02-01-06-02-24-686_POS2_I2_668_2624.Png": 0.9951171875,
    "2019-02-01-06-02-24-686_POS2_I2_796_2112.Png": 0.55078125,
    "2019-02-01-06-02-24-686_POS2_I2_796_2240.Png": 1.0,
    "2019-02-01-06-02-24-686_POS2_I2_796_2368.Png": 0.892578125,
    "2019-02-01-06-02-24-686_POS2_I2_796_2496.Png": 0.9677734375,
    "2019-02-01-06-02-24-686_POS2_I2_796_2624.Png": 0.986328125,
    "2019-02-01-06-02-24-686_POS2_I2_924_2112.Png": 0.6142578125,
    "2019-02-01-06-02-24-686_POS2_I2_924_2240.Png": 0.9462890625,
    "2019-02-01-06-02-24-686_POS2_I2_924_2368.Png": 1.0,
    "2019-02-01-06-02-24-686_POS2_I2_924_2496.Png": 0.8359375,
    "2019-02-01-06-02-24-686_POS2_I2_924_2624.Png": 0.8505859375,
    "2019-02-03-00-32-55-473_POS0_I2_1095_1091.Png": 1.0,
    "2019-02-03-00-32-55-473_POS0_I2_1095_1219.Png": 1.0,
    "2019-02-03-00-32-55-473_POS0_I2_1095_1347.Png": 1.0,
    "2019-02-03-00-32-55-473_POS0_I2_1095_1475.Png": 0.542236328125,
    "2019-02-03-00-32-55-473_POS0_I2_1095_579.Png": 0.94189453125,
    "2019-02-03-00-32-55-473_POS0_I2_1095_707.Png": 1.0,
    "2019-02-03-00-32-55-473_POS0_I2_1095_835.Png": 0.53411865234375,
    "2019-02-03-00-32-55-473_POS0_I2_1095_963.Png": 0.70977783203125,
    "2019-02-03-00-32-55-473_POS0_I2_1223_1091.Png": 1.0,
    "2019-02-03-00-32-55-473_POS0_I2_1223_1219.Png": 1.0,
    "2019-02-03-00-32-55-473_POS0_I2_1223_1347.Png": 0.90130615234375,
    "2019-02-03-00-32-55-473_POS0_I2_1223_1475.Png": 0.14923095703125,
    "2019-02-03-00-32-55-473_POS0_I2_1223_451.Png": 0.25439453125,
    "2019-02-03-00-32-55-473_POS0_I2_1223_579.Png": 1.0,
    "2019-02-03-00-32-55-473_POS0_I2_1223_707.Png": 0.62127685546875,
    "2019-02-03-00-32-55-473_POS0_I2_1223_835.Png": 0.17803955078125,
    "2019-02-03-00-32-55-473_POS0_I2_1223_963.Png": 0.250244140625,
    "2019-02-03-00-32-55-473_POS0_I2_1351_1091.Png": 1.0,
    "2019-02-03-00-32-55-473_POS0_I2_1351_1219.Png": 1.0,
    "2019-02-03-00-32-55-473_POS0_I2_1351_1347.Png": 0.484375,
    "2019-02-03-00-32-55-473_POS0_I2_1351_451.Png": 0.3974609375,
    "2019-02-03-00-32-55-473_POS0_I2_1351_579.Png": 0.58758544921875,
    "2019-02-03-00-32-55-473_POS0_I2_1351_835.Png": 0.89678955078125,
    "2019-02-03-00-32-55-473_POS0_I2_1351_963.Png": 0.91693115234375,
    "2019-02-03-00-32-55-473_POS0_I2_1479_1091.Png": 0.769287109375,
    "2019-02-03-00-32-55-473_POS0_I2_1479_1219.Png": 0.99853515625,
    "2019-02-03-00-32-55-473_POS0_I2_1479_1347.Png": 0.21923828125,
    "2019-02-03-00-32-55-473_POS0_I2_1479_451.Png": 0.24554443359375,
    "2019-02-03-00-32-55-473_POS0_I2_1479_579.Png": 0.17144775390625,
    "2019-02-03-00-32-55-473_POS0_I2_1479_707.Png": 0.52496337890625,
    "2019-02-03-00-32-55-473_POS0_I2_1479_835.Png": 0.98895263671875,
    "2019-02-03-00-32-55-473_POS0_I2_1479_963.Png": 1.0,
    "2019-02-03-00-32-55-473_POS0_I2_1607_1091.Png": 0.890380859375,
    "2019-02-03-00-32-55-473_POS0_I2_1607_1219.Png": 0.802001953125,
    "2019-02-03-00-32-55-473_POS0_I2_1607_451.Png": 0.55474853515625,
    "2019-02-03-00-32-55-473_POS0_I2_1607_579.Png": 0.601806640625,
    "2019-02-03-00-32-55-473_POS0_I2_1607_707.Png": 0.99798583984375,
    "2019-02-03-00-32-55-473_POS0_I2_1607_835.Png": 1.0,
    "2019-02-03-00-32-55-473_POS0_I2_1607_963.Png": 0.99853515625,
    "2019-02-03-00-32-55-473_POS0_I2_1735_1091.Png": 0.80975341796875,
    "2019-02-03-00-32-55-473_POS0_I2_1735_1219.Png": 0.485107421875,
    "2019-02-03-00-32-55-473_POS0_I2_1735_451.Png": 0.44744873046875,
    "2019-02-03-00-32-55-473_POS0_I2_1735_579.Png": 0.401123046875,
    "2019-02-03-00-32-55-473_POS0_I2_1735_707.Png": 0.802490234375,
    "2019-02-03-00-32-55-473_POS0_I2_1735_835.Png": 0.94635009765625,
    "2019-02-03-00-32-55-473_POS0_I2_1735_963.Png": 0.873291015625,
    "2019-02-03-00-32-55-473_POS0_I2_1863_1091.Png": 0.26055908203125,
    "2019-02-03-00-32-55-473_POS0_I2_1863_835.Png": 0.11590576171875,
    "2019-02-03-00-32-55-473_POS0_I2_1863_963.Png": 0.13525390625,
    "2019-02-03-00-32-55-473_POS0_I2_327_1091.Png": 0.33856201171875,
    "2019-02-03-00-32-55-473_POS0_I2_327_579.Png": 0.2646484375,
    "2019-02-03-00-32-55-473_POS0_I2_327_835.Png": 0.509765625,
    "2019-02-03-00-32-55-473_POS0_I2_327_963.Png": 0.19482421875,
    "2019-02-03-00-32-55-473_POS0_I2_455_1091.Png": 0.52099609375,
    "2019-02-03-00-32-55-473_POS0_I2_455_451.Png": 0.67041015625,
    "2019-02-03-00-32-55-473_POS0_I2_455_579.Png": 1.0,
    "2019-02-03-00-32-55-473_POS0_I2_455_707.Png": 0.6884765625,
    "2019-02-03-00-32-55-473_POS0_I2_455_835.Png": 0.98388671875,
    "2019-02-03-00-32-55-473_POS0_I2_455_963.Png": 1.0,
    "2019-02-03-00-32-55-473_POS0_I2_583_1091.Png": 0.91851806640625,
    "2019-02-03-00-32-55-473_POS0_I2_583_1219.Png": 0.6416015625,
    "2019-02-03-00-32-55-473_POS0_I2_583_1347.Png": 0.1982421875,
    "2019-02-03-00-32-55-473_POS0_I2_583_451.Png": 0.45849609375,
    "2019-02-03-00-32-55-473_POS0_I2_583_579.Png": 1.0,
    "2019-02-03-00-32-55-473_POS0_I2_583_707.Png": 1.0,
    "2019-02-03-00-32-55-473_POS0_I2_583_835.Png": 1.0,
    "2019-02-03-00-32-55-473_POS0_I2_583_963.Png": 1.0,
    "2019-02-03-00-32-55-473_POS0_I2_711_1091.Png": 1.0,
    "2019-02-03-00-32-55-473_POS0_I2_711_1219.Png": 1.0,
    "2019-02-03-00-32-55-473_POS0_I2_711_1347.Png": 0.970703125,
    "2019-02-03-00-32-55-473_POS0_I2_711_1475.Png": 0.79052734375,
    "2019-02-03-00-32-55-473_POS0_I2_711_579.Png": 0.986572265625,
    "2019-02-03-00-32-55-473_POS0_I2_711_707.Png": 0.953369140625,
    "2019-02-03-00-32-55-473_POS0_I2_711_835.Png": 0.961669921875,
    "2019-02-03-00-32-55-473_POS0_I2_711_963.Png": 1.0,
    "2019-02-03-00-32-55-473_POS0_I2_839_1091.Png": 1.0,
    "2019-02-03-00-32-55-473_POS0_I2_839_1219.Png": 1.0,
    "2019-02-03-00-32-55-473_POS0_I2_839_1347.Png": 1.0,
    "2019-02-03-00-32-55-473_POS0_I2_839_1475.Png": 0.87353515625,
    "2019-02-03-00-32-55-473_POS0_I2_839_579.Png": 0.88824462890625,
    "2019-02-03-00-32-55-473_POS0_I2_839_707.Png": 1.0,
    "2019-02-03-00-32-55-473_POS0_I2_839_835.Png": 1.0,
    "2019-02-03-00-32-55-473_POS0_I2_839_963.Png": 1.0,
    "2019-02-03-00-32-55-473_POS0_I2_967_1091.Png": 1.0,
    "2019-02-03-00-32-55-473_POS0_I2_967_1219.Png": 1.0,
    "2019-02-03-00-32-55-473_POS0_I2_967_1347.Png": 1.0,
    "2019-02-03-00-32-55-473_POS0_I2_967_1475.Png": 0.861572265625,
    "2019-02-03-00-32-55-473_POS0_I2_967_579.Png": 0.83001708984375,
    "2019-02-03-00-32-55-473_POS0_I2_967_707.Png": 1.0,
    "2019-02-03-00-32-55-473_POS0_I2_967_835.Png": 1.0,
    "2019-02-03-00-32-55-473_POS0_I2_967_963.Png": 1.0,
    "2019-02-09-06-33-02-375_POS0_I2_1111_1091.Png": 0.93310546875,
    "2019-02-09-06-33-02-375_POS0_I2_1111_1219.Png": 0.92376708984375,
    "2019-02-09-06-33-02-375_POS0_I2_1111_1347.Png": 0.73150634765625,
    "2019-02-09-06-33-02-375_POS0_I2_1111_1475.Png": 0.4287109375,
    "2019-02-09-06-33-02-375_POS0_I2_1111_579.Png": 0.77703857421875,
    "2019-02-09-06-33-02-375_POS0_I2_1111_707.Png": 0.96624755859375,
    "2019-02-09-06-33-02-375_POS0_I2_1111_835.Png": 0.265869140625,
    "2019-02-09-06-33-02-375_POS0_I2_1111_963.Png": 0.47467041015625,
    "2019-02-09-06-33-02-375_POS0_I2_1239_1091.Png": 0.843017578125,
    "2019-02-09-06-33-02-375_POS0_I2_1239_1219.Png": 0.82232666015625,
    "2019-02-09-06-33-02-375_POS0_I2_1239_1347.Png": 0.6947021484375,
    "2019-02-09-06-33-02-375_POS0_I2_1239_451.Png": 0.10595703125,
    "2019-02-09-06-33-02-375_POS0_I2_1239_579.Png": 0.84326171875,
    "2019-02-09-06-33-02-375_POS0_I2_1239_707.Png": 0.95953369140625,
    "2019-02-09-06-33-02-375_POS0_I2_1239_835.Png": 0.16204833984375,
    "2019-02-09-06-33-02-375_POS0_I2_1239_963.Png": 0.10595703125,
    "2019-02-09-06-33-02-375_POS0_I2_1367_1091.Png": 0.765380859375,
    "2019-02-09-06-33-02-375_POS0_I2_1367_1219.Png": 0.87255859375,
    "2019-02-09-06-33-02-375_POS0_I2_1367_1347.Png": 0.26055908203125,
    "2019-02-09-06-33-02-375_POS0_I2_1367_451.Png": 0.191162109375,
    "2019-02-09-06-33-02-375_POS0_I2_1367_579.Png": 0.806396484375,
    "2019-02-09-06-33-02-375_POS0_I2_1367_707.Png": 0.79022216796875,
    "2019-02-09-06-33-02-375_POS0_I2_1367_835.Png": 0.9493408203125,
    "2019-02-09-06-33-02-375_POS0_I2_1367_963.Png": 0.8485107421875,
    "2019-02-09-06-33-02-375_POS0_I2_1495_1091.Png": 0.67041015625,
    "2019-02-09-06-33-02-375_POS0_I2_1495_1219.Png": 0.68988037109375,
    "2019-02-09-06-33-02-375_POS0_I2_1495_1347.Png": 0.12744140625,
    "2019-02-09-06-33-02-375_POS0_I2_1495_451.Png": 0.147216796875,
    "2019-02-09-06-33-02-375_POS0_I2_1495_579.Png": 0.9638671875,
    "2019-02-09-06-33-02-375_POS0_I2_1495_707.Png": 0.77960205078125,
    "2019-02-09-06-33-02-375_POS0_I2_1495_835.Png": 0.88714599609375,
    "2019-02-09-06-33-02-375_POS0_I2_1495_963.Png": 0.85504150390625,
    "2019-02-09-06-33-02-375_POS0_I2_1623_1091.Png": 0.56439208984375,
    "2019-02-09-06-33-02-375_POS0_I2_1623_1219.Png": 0.6324462890625,
    "2019-02-09-06-33-02-375_POS0_I2_1623_451.Png": 0.636962890625,
    "2019-02-09-06-33-02-375_POS0_I2_1623_579.Png": 0.93408203125,
    "2019-02-09-06-33-02-375_POS0_I2_1623_707.Png": 0.890380859375,
    "2019-02-09-06-33-02-375_POS0_I2_1623_835.Png": 0.891357421875,
    "2019-02-09-06-33-02-375_POS0_I2_1623_963.Png": 0.9365234375,
    "2019-02-09-06-33-02-375_POS0_I2_1751_1091.Png": 0.50616455078125,
    "2019-02-09-06-33-02-375_POS0_I2_1751_1219.Png": 0.19818115234375,
    "2019-02-09-06-33-02-375_POS0_I2_1751_451.Png": 0.21820068359375,
    "2019-02-09-06-33-02-375_POS0_I2_1751_707.Png": 0.6240234375,
    "2019-02-09-06-33-02-375_POS0_I2_1751_835.Png": 0.869140625,
    "2019-02-09-06-33-02-375_POS0_I2_1751_963.Png": 0.616943359375,
    "2019-02-09-06-33-02-375_POS0_I2_1879_1091.Png": 0.17626953125,
    "2019-02-09-06-33-02-375_POS0_I2_343_1091.Png": 0.33416748046875,
    "2019-02-09-06-33-02-375_POS0_I2_343_579.Png": 0.15179443359375,
    "2019-02-09-06-33-02-375_POS0_I2_343_835.Png": 0.33282470703125,
    "2019-02-09-06-33-02-375_POS0_I2_343_963.Png": 0.19140625,
    "2019-02-09-06-33-02-375_POS0_I2_471_1091.Png": 0.472900390625,
    "2019-02-09-06-33-02-375_POS0_I2_471_451.Png": 0.36962890625,
    "2019-02-09-06-33-02-375_POS0_I2_471_579.Png": 0.84088134765625,
    "2019-02-09-06-33-02-375_POS0_I2_471_707.Png": 0.547119140625,
    "2019-02-09-06-33-02-375_POS0_I2_471_835.Png": 0.74798583984375,
    "2019-02-09-06-33-02-375_POS0_I2_471_963.Png": 0.9912109375,
    "2019-02-09-06-33-02-375_POS0_I2_599_1091.Png": 0.86553955078125,
    "2019-02-09-06-33-02-375_POS0_I2_599_1219.Png": 0.548828125,
    "2019-02-09-06-33-02-375_POS0_I2_599_1347.Png": 0.19287109375,
    "2019-02-09-06-33-02-375_POS0_I2_599_451.Png": 0.13568115234375,
    "2019-02-09-06-33-02-375_POS0_I2_599_579.Png": 0.86529541015625,
    "2019-02-09-06-33-02-375_POS0_I2_599_707.Png": 0.7958984375,
    "2019-02-09-06-33-02-375_POS0_I2_599_835.Png": 0.84619140625,
    "2019-02-09-06-33-02-375_POS0_I2_599_963.Png": 0.996337890625,
    "2019-02-09-06-33-02-375_POS0_I2_727_1091.Png": 0.85546875,
    "2019-02-09-06-33-02-375_POS0_I2_727_1219.Png": 0.9482421875,
    "2019-02-09-06-33-02-375_POS0_I2_727_1347.Png": 0.578125,
    "2019-02-09-06-33-02-375_POS0_I2_727_1475.Png": 0.710693359375,
    "2019-02-09-06-33-02-375_POS0_I2_727_579.Png": 0.790771484375,
    "2019-02-09-06-33-02-375_POS0_I2_727_707.Png": 0.9501953125,
    "2019-02-09-06-33-02-375_POS0_I2_727_835.Png": 0.841796875,
    "2019-02-09-06-33-02-375_POS0_I2_727_963.Png": 0.9951171875,
    "2019-02-09-06-33-02-375_POS0_I2_855_1091.Png": 0.822509765625,
    "2019-02-09-06-33-02-375_POS0_I2_855_1219.Png": 0.9111328125,
    "2019-02-09-06-33-02-375_POS0_I2_855_1347.Png": 0.93359375,
    "2019-02-09-06-33-02-375_POS0_I2_855_1475.Png": 0.78955078125,
    "2019-02-09-06-33-02-375_POS0_I2_855_579.Png": 0.62811279296875,
    "2019-02-09-06-33-02-375_POS0_I2_855_707.Png": 0.97271728515625,
    "2019-02-09-06-33-02-375_POS0_I2_855_835.Png": 0.917236328125,
    "2019-02-09-06-33-02-375_POS0_I2_855_963.Png": 0.883056640625,
    "2019-02-09-06-33-02-375_POS0_I2_983_1091.Png": 0.890869140625,
    "2019-02-09-06-33-02-375_POS0_I2_983_1219.Png": 0.9794921875,
    "2019-02-09-06-33-02-375_POS0_I2_983_1347.Png": 0.8125,
    "2019-02-09-06-33-02-375_POS0_I2_983_1475.Png": 0.753662109375,
    "2019-02-09-06-33-02-375_POS0_I2_983_579.Png": 0.61724853515625,
    "2019-02-09-06-33-02-375_POS0_I2_983_707.Png": 0.97943115234375,
    "2019-02-09-06-33-02-375_POS0_I2_983_835.Png": 0.96484375,
    "2019-02-09-06-33-02-375_POS0_I2_983_963.Png": 0.953125,
    "2019-02-23-05-41-27-121_POS2_I1_1099_1856.Png": 0.638916015625,
    "2019-02-23-05-41-27-121_POS2_I1_1099_1984.Png": 0.91064453125,
    "2019-02-23-05-41-27-121_POS2_I1_1099_2112.Png": 0.9677734375,
    "2019-02-23-05-41-27-121_POS2_I1_1099_2240.Png": 0.368896484375,
    "2019-02-23-05-41-27-121_POS2_I1_1099_2368.Png": 0.73681640625,
    "2019-02-23-05-41-27-121_POS2_I1_1099_2496.Png": 0.917724609375,
    "2019-02-23-05-41-27-121_POS2_I1_1099_2624.Png": 0.95556640625,
    "2019-02-23-05-41-27-121_POS2_I1_1227_1856.Png": 0.67431640625,
    "2019-02-23-05-41-27-121_POS2_I1_1227_1984.Png": 0.928466796875,
    "2019-02-23-05-41-27-121_POS2_I1_1227_2112.Png": 0.963623046875,
    "2019-02-23-05-41-27-121_POS2_I1_1227_2240.Png": 0.3623046875,
    "2019-02-23-05-41-27-121_POS2_I1_1227_2368.Png": 0.602294921875,
    "2019-02-23-05-41-27-121_POS2_I1_1227_2496.Png": 0.679931640625,
    "2019-02-23-05-41-27-121_POS2_I1_1227_2624.Png": 0.85107421875,
    "2019-02-23-05-41-27-121_POS2_I1_1355_1728.Png": 0.101318359375,
    "2019-02-23-05-41-27-121_POS2_I1_1355_1856.Png": 0.306396484375,
    "2019-02-23-05-41-27-121_POS2_I1_1355_1984.Png": 0.567626953125,
    "2019-02-23-05-41-27-121_POS2_I1_1355_2112.Png": 0.804931640625,
    "2019-02-23-05-41-27-121_POS2_I1_1355_2240.Png": 0.956298828125,
    "2019-02-23-05-41-27-121_POS2_I1_1355_2368.Png": 0.83935546875,
    "2019-02-23-05-41-27-121_POS2_I1_1355_2496.Png": 0.9140625,
    "2019-02-23-05-41-27-121_POS2_I1_1355_2624.Png": 0.796875,
    "2019-02-23-05-41-27-121_POS2_I1_1483_1728.Png": 0.68212890625,
    "2019-02-23-05-41-27-121_POS2_I1_1483_1856.Png": 0.13232421875,
    "2019-02-23-05-41-27-121_POS2_I1_1483_1984.Png": 0.3828125,
    "2019-02-23-05-41-27-121_POS2_I1_1483_2112.Png": 0.8271484375,
    "2019-02-23-05-41-27-121_POS2_I1_1483_2240.Png": 0.929443359375,
    "2019-02-23-05-41-27-121_POS2_I1_1483_2368.Png": 1.0,
    "2019-02-23-05-41-27-121_POS2_I1_1483_2496.Png": 0.806640625,
    "2019-02-23-05-41-27-121_POS2_I1_1483_2624.Png": 0.89892578125,
    "2019-02-23-05-41-27-121_POS2_I1_1611_1728.Png": 0.261474609375,
    "2019-02-23-05-41-27-121_POS2_I1_1611_1984.Png": 0.740478515625,
    "2019-02-23-05-41-27-121_POS2_I1_1611_2112.Png": 0.95703125,
    "2019-02-23-05-41-27-121_POS2_I1_1611_2240.Png": 1.0,
    "2019-02-23-05-41-27-121_POS2_I1_1611_2368.Png": 0.983154296875,
    "2019-02-23-05-41-27-121_POS2_I1_1611_2496.Png": 0.841796875,
    "2019-02-23-05-41-27-121_POS2_I1_1611_2624.Png": 0.833251953125,
    "2019-02-23-05-41-27-121_POS2_I1_1739_1984.Png": 0.136962890625,
    "2019-02-23-05-41-27-121_POS2_I1_1739_2112.Png": 0.4892578125,
    "2019-02-23-05-41-27-121_POS2_I1_1739_2240.Png": 0.5595703125,
    "2019-02-23-05-41-27-121_POS2_I1_1739_2368.Png": 0.381103515625,
    "2019-02-23-05-41-27-121_POS2_I1_1739_2496.Png": 0.671630859375,
    "2019-02-23-05-41-27-121_POS2_I1_1739_2624.Png": 0.183349609375,
    "2019-02-23-05-41-27-121_POS2_I1_1867_2496.Png": 0.129150390625,
    "2019-02-23-05-41-27-121_POS2_I1_203_2496.Png": 0.3115234375,
    "2019-02-23-05-41-27-121_POS2_I1_203_2624.Png": 0.246826171875,
    "2019-02-23-05-41-27-121_POS2_I1_331_1856.Png": 0.5068359375,
    "2019-02-23-05-41-27-121_POS2_I1_331_1984.Png": 0.69970703125,
    "2019-02-23-05-41-27-121_POS2_I1_331_2112.Png": 0.260498046875,
    "2019-02-23-05-41-27-121_POS2_I1_331_2368.Png": 0.341796875,
    "2019-02-23-05-41-27-121_POS2_I1_331_2496.Png": 0.84375,
    "2019-02-23-05-41-27-121_POS2_I1_331_2624.Png": 0.821533203125,
    "2019-02-23-05-41-27-121_POS2_I1_459_1856.Png": 0.625,
    "2019-02-23-05-41-27-121_POS2_I1_459_1984.Png": 0.853759765625,
    "2019-02-23-05-41-27-121_POS2_I1_459_2112.Png": 0.737548828125,
    "2019-02-23-05-41-27-121_POS2_I1_459_2240.Png": 0.156982421875,
    "2019-02-23-05-41-27-121_POS2_I1_459_2368.Png": 0.443603515625,
    "2019-02-23-05-41-27-121_POS2_I1_459_2496.Png": 0.7529296875,
    "2019-02-23-05-41-27-121_POS2_I1_587_1856.Png": 0.371826171875,
    "2019-02-23-05-41-27-121_POS2_I1_587_1984.Png": 0.9306640625,
    "2019-02-23-05-41-27-121_POS2_I1_587_2112.Png": 0.947021484375,
    "2019-02-23-05-41-27-121_POS2_I1_587_2240.Png": 0.3505859375,
    "2019-02-23-05-41-27-121_POS2_I1_587_2368.Png": 0.84375,
    "2019-02-23-05-41-27-121_POS2_I1_587_2496.Png": 0.9794921875,
    "2019-02-23-05-41-27-121_POS2_I1_587_2624.Png": 0.961181640625,
    "2019-02-23-05-41-27-121_POS2_I1_715_1856.Png": 0.648681640625,
    "2019-02-23-05-41-27-121_POS2_I1_715_1984.Png": 0.901611328125,
    "2019-02-23-05-41-27-121_POS2_I1_715_2112.Png": 0.873291015625,
    "2019-02-23-05-41-27-121_POS2_I1_715_2240.Png": 0.83251953125,
    "2019-02-23-05-41-27-121_POS2_I1_715_2368.Png": 0.887939453125,
    "2019-02-23-05-41-27-121_POS2_I1_715_2496.Png": 0.9560546875,
    "2019-02-23-05-41-27-121_POS2_I1_715_2624.Png": 0.822998046875,
    "2019-02-23-05-41-27-121_POS2_I1_843_1856.Png": 0.5693359375,
    "2019-02-23-05-41-27-121_POS2_I1_843_1984.Png": 0.840087890625,
    "2019-02-23-05-41-27-121_POS2_I1_843_2112.Png": 1.0,
    "2019-02-23-05-41-27-121_POS2_I1_843_2240.Png": 0.9150390625,
    "2019-02-23-05-41-27-121_POS2_I1_843_2368.Png": 0.827392578125,
    "2019-02-23-05-41-27-121_POS2_I1_843_2496.Png": 0.81640625,
    "2019-02-23-05-41-27-121_POS2_I1_843_2624.Png": 0.88134765625,
    "2019-02-23-05-41-27-121_POS2_I1_971_1856.Png": 0.301513671875,
    "2019-02-23-05-41-27-121_POS2_I1_971_1984.Png": 0.99462890625,
    "2019-02-23-05-41-27-121_POS2_I1_971_2112.Png": 0.9482421875,
    "2019-02-23-05-41-27-121_POS2_I1_971_2240.Png": 0.865234375,
    "2019-02-23-05-41-27-121_POS2_I1_971_2368.Png": 0.877685546875,
    "2019-02-23-05-41-27-121_POS2_I1_971_2496.Png": 0.9150390625,
    "2019-02-23-05-41-27-121_POS2_I1_971_2624.Png": 0.884033203125,
    "2019-03-06-21-41-50-145_POS2_I2_1052_2112.Png": 0.353515625,
    "2019-03-06-21-41-50-145_POS2_I2_1052_2240.Png": 0.8779296875,
    "2019-03-06-21-41-50-145_POS2_I2_1052_2368.Png": 0.9755859375,
    "2019-03-06-21-41-50-145_POS2_I2_1052_2496.Png": 1.0,
    "2019-03-06-21-41-50-145_POS2_I2_1052_2624.Png": 0.8408203125,
    "2019-03-06-21-41-50-145_POS2_I2_1180_2112.Png": 0.587890625,
    "2019-03-06-21-41-50-145_POS2_I2_1180_2240.Png": 0.97265625,
    "2019-03-06-21-41-50-145_POS2_I2_1180_2368.Png": 0.9814453125,
    "2019-03-06-21-41-50-145_POS2_I2_1180_2496.Png": 1.0,
    "2019-03-06-21-41-50-145_POS2_I2_1180_2624.Png": 0.8427734375,
    "2019-03-06-21-41-50-145_POS2_I2_1308_1984.Png": 0.1123046875,
    "2019-03-06-21-41-50-145_POS2_I2_1308_2112.Png": 0.796875,
    "2019-03-06-21-41-50-145_POS2_I2_1308_2240.Png": 0.927734375,
    "2019-03-06-21-41-50-145_POS2_I2_1308_2368.Png": 1.0,
    "2019-03-06-21-41-50-145_POS2_I2_1308_2496.Png": 0.9306640625,
    "2019-03-06-21-41-50-145_POS2_I2_1308_2624.Png": 1.0,
    "2019-03-06-21-41-50-145_POS2_I2_1436_1984.Png": 0.26171875,
    "2019-03-06-21-41-50-145_POS2_I2_1436_2112.Png": 0.7734375,
    "2019-03-06-21-41-50-145_POS2_I2_1436_2240.Png": 0.9111328125,
    "2019-03-06-21-41-50-145_POS2_I2_1436_2368.Png": 1.0,
    "2019-03-06-21-41-50-145_POS2_I2_1436_2496.Png": 0.8095703125,
    "2019-03-06-21-41-50-145_POS2_I2_1436_2624.Png": 1.0,
    "2019-03-06-21-41-50-145_POS2_I2_1564_1984.Png": 0.41015625,
    "2019-03-06-21-41-50-145_POS2_I2_1564_2112.Png": 0.94921875,
    "2019-03-06-21-41-50-145_POS2_I2_1564_2240.Png": 0.806640625,
    "2019-03-06-21-41-50-145_POS2_I2_1564_2368.Png": 0.8974609375,
    "2019-03-06-21-41-50-145_POS2_I2_1564_2496.Png": 1.0,
    "2019-03-06-21-41-50-145_POS2_I2_1564_2624.Png": 0.9306640625,
    "2019-03-06-21-41-50-145_POS2_I2_1692_1856.Png": 0.1865234375,
    "2019-03-06-21-41-50-145_POS2_I2_1692_1984.Png": 0.9228515625,
    "2019-03-06-21-41-50-145_POS2_I2_1692_2112.Png": 0.9873046875,
    "2019-03-06-21-41-50-145_POS2_I2_1692_2240.Png": 0.869140625,
    "2019-03-06-21-41-50-145_POS2_I2_1692_2368.Png": 0.8251953125,
    "2019-03-06-21-41-50-145_POS2_I2_1692_2496.Png": 1.0,
    "2019-03-06-21-41-50-145_POS2_I2_1692_2624.Png": 0.703125,
    "2019-03-06-21-41-50-145_POS2_I2_1820_1984.Png": 0.18359375,
    "2019-03-06-21-41-50-145_POS2_I2_1820_2112.Png": 0.47265625,
    "2019-03-06-21-41-50-145_POS2_I2_1820_2240.Png": 0.9111328125,
    "2019-03-06-21-41-50-145_POS2_I2_1820_2368.Png": 0.94921875,
    "2019-03-06-21-41-50-145_POS2_I2_1820_2496.Png": 0.904296875,
    "2019-03-06-21-41-50-145_POS2_I2_1820_2624.Png": 0.9736328125,
    "2019-03-06-21-41-50-145_POS2_I2_1948_2240.Png": 0.5126953125,
    "2019-03-06-21-41-50-145_POS2_I2_1948_2368.Png": 0.994140625,
    "2019-03-06-21-41-50-145_POS2_I2_1948_2496.Png": 0.919921875,
    "2019-03-06-21-41-50-145_POS2_I2_1948_2624.Png": 0.7822265625,
    "2019-03-06-21-41-50-145_POS2_I2_2076_2368.Png": 0.294921875,
    "2019-03-06-21-41-50-145_POS2_I2_2076_2496.Png": 0.203125,
    "2019-03-06-21-41-50-145_POS2_I2_2076_2624.Png": 0.57421875,
    "2019-03-06-21-41-50-145_POS2_I2_412_2112.Png": 0.125,
    "2019-03-06-21-41-50-145_POS2_I2_412_2240.Png": 0.439453125,
    "2019-03-06-21-41-50-145_POS2_I2_412_2368.Png": 0.501953125,
    "2019-03-06-21-41-50-145_POS2_I2_412_2624.Png": 0.517578125,
    "2019-03-06-21-41-50-145_POS2_I2_540_2112.Png": 0.294921875,
    "2019-03-06-21-41-50-145_POS2_I2_540_2240.Png": 0.9619140625,
    "2019-03-06-21-41-50-145_POS2_I2_540_2368.Png": 0.826171875,
    "2019-03-06-21-41-50-145_POS2_I2_540_2496.Png": 0.3056640625,
    "2019-03-06-21-41-50-145_POS2_I2_540_2624.Png": 0.80078125,
    "2019-03-06-21-41-50-145_POS2_I2_668_2112.Png": 0.1318359375,
    "2019-03-06-21-41-50-145_POS2_I2_668_2240.Png": 0.9482421875,
    "2019-03-06-21-41-50-145_POS2_I2_668_2368.Png": 0.8681640625,
    "2019-03-06-21-41-50-145_POS2_I2_668_2496.Png": 0.880859375,
    "2019-03-06-21-41-50-145_POS2_I2_668_2624.Png": 0.90625,
    "2019-03-06-21-41-50-145_POS2_I2_796_2112.Png": 0.15625,
    "2019-03-06-21-41-50-145_POS2_I2_796_2240.Png": 0.939453125,
    "2019-03-06-21-41-50-145_POS2_I2_796_2368.Png": 1.0,
    "2019-03-06-21-41-50-145_POS2_I2_796_2496.Png": 0.78515625,
    "2019-03-06-21-41-50-145_POS2_I2_796_2624.Png": 0.99609375,
    "2019-03-06-21-41-50-145_POS2_I2_924_2112.Png": 0.193359375,
    "2019-03-06-21-41-50-145_POS2_I2_924_2240.Png": 0.8740234375,
    "2019-03-06-21-41-50-145_POS2_I2_924_2368.Png": 1.0,
    "2019-03-06-21-41-50-145_POS2_I2_924_2496.Png": 1.0,
    "2019-03-06-21-41-50-145_POS2_I2_924_2624.Png": 0.8203125,
    "2019-03-16-01-42-09-661_POS2_I2_1052_2112.Png": 0.353515625,
    "2019-03-16-01-42-09-661_POS2_I2_1052_2240.Png": 0.90234375,
    "2019-03-16-01-42-09-661_POS2_I2_1052_2368.Png": 0.9560546875,
    "2019-03-16-01-42-09-661_POS2_I2_1052_2496.Png": 1.0,
    "2019-03-16-01-42-09-661_POS2_I2_1052_2624.Png": 0.802734375,
    "2019-03-16-01-42-09-661_POS2_I2_1180_2112.Png": 0.5771484375,
    "2019-03-16-01-42-09-661_POS2_I2_1180_2240.Png": 0.9658203125,
    "2019-03-16-01-42-09-661_POS2_I2_1180_2368.Png": 0.974609375,
    "2019-03-16-01-42-09-661_POS2_I2_1180_2496.Png": 1.0,
    "2019-03-16-01-42-09-661_POS2_I2_1180_2624.Png": 0.84375,
    "2019-03-16-01-42-09-661_POS2_I2_1308_1984.Png": 0.107421875,
    "2019-03-16-01-42-09-661_POS2_I2_1308_2112.Png": 0.802734375,
    "2019-03-16-01-42-09-661_POS2_I2_1308_2240.Png": 0.92578125,
    "2019-03-16-01-42-09-661_POS2_I2_1308_2368.Png": 1.0,
    "2019-03-16-01-42-09-661_POS2_I2_1308_2496.Png": 0.95703125,
    "2019-03-16-01-42-09-661_POS2_I2_1308_2624.Png": 1.0,
    "2019-03-16-01-42-09-661_POS2_I2_1436_1984.Png": 0.2607421875,
    "2019-03-16-01-42-09-661_POS2_I2_1436_2112.Png": 0.748046875,
    "2019-03-16-01-42-09-661_POS2_I2_1436_2240.Png": 0.955078125,
    "2019-03-16-01-42-09-661_POS2_I2_1436_2368.Png": 1.0,
    "2019-03-16-01-42-09-661_POS2_I2_1436_2496.Png": 0.7939453125,
    "2019-03-16-01-42-09-661_POS2_I2_1436_2624.Png": 1.0,
    "2019-03-16-01-42-09-661_POS2_I2_1564_1984.Png": 0.396484375,
    "2019-03-16-01-42-09-661_POS2_I2_1564_2112.Png": 0.927734375,
    "2019-03-16-01-42-09-661_POS2_I2_1564_2240.Png": 0.6884765625,
    "2019-03-16-01-42-09-661_POS2_I2_1564_2368.Png": 0.9208984375,
    "2019-03-16-01-42-09-661_POS2_I2_1564_2496.Png": 1.0,
    "2019-03-16-01-42-09-661_POS2_I2_1564_2624.Png": 0.9296875,
    "2019-03-16-01-42-09-661_POS2_I2_1692_1856.Png": 0.1767578125,
    "2019-03-16-01-42-09-661_POS2_I2_1692_1984.Png": 0.890625,
    "2019-03-16-01-42-09-661_POS2_I2_1692_2112.Png": 0.9833984375,
    "2019-03-16-01-42-09-661_POS2_I2_1692_2240.Png": 0.857421875,
    "2019-03-16-01-42-09-661_POS2_I2_1692_2368.Png": 0.849609375,
    "2019-03-16-01-42-09-661_POS2_I2_1692_2496.Png": 1.0,
    "2019-03-16-01-42-09-661_POS2_I2_1692_2624.Png": 0.75,
    "2019-03-16-01-42-09-661_POS2_I2_1820_1984.Png": 0.197265625,
    "2019-03-16-01-42-09-661_POS2_I2_1820_2112.Png": 0.4697265625,
    "2019-03-16-01-42-09-661_POS2_I2_1820_2240.Png": 0.9111328125,
    "2019-03-16-01-42-09-661_POS2_I2_1820_2368.Png": 0.9541015625,
    "2019-03-16-01-42-09-661_POS2_I2_1820_2496.Png": 0.87109375,
    "2019-03-16-01-42-09-661_POS2_I2_1820_2624.Png": 0.9833984375,
    "2019-03-16-01-42-09-661_POS2_I2_1948_2240.Png": 0.5693359375,
    "2019-03-16-01-42-09-661_POS2_I2_1948_2368.Png": 1.0,
    "2019-03-16-01-42-09-661_POS2_I2_1948_2496.Png": 0.923828125,
    "2019-03-16-01-42-09-661_POS2_I2_1948_2624.Png": 0.8388671875,
    "2019-03-16-01-42-09-661_POS2_I2_2076_2368.Png": 0.32421875,
    "2019-03-16-01-42-09-661_POS2_I2_2076_2496.Png": 0.271484375,
    "2019-03-16-01-42-09-661_POS2_I2_2076_2624.Png": 0.7548828125,
    "2019-03-16-01-42-09-661_POS2_I2_412_2112.Png": 0.1083984375,
    "2019-03-16-01-42-09-661_POS2_I2_412_2240.Png": 0.408203125,
    "2019-03-16-01-42-09-661_POS2_I2_412_2368.Png": 0.48828125,
    "2019-03-16-01-42-09-661_POS2_I2_412_2624.Png": 0.48046875,
    "2019-03-16-01-42-09-661_POS2_I2_540_2112.Png": 0.2705078125,
    "2019-03-16-01-42-09-661_POS2_I2_540_2240.Png": 0.9677734375,
    "2019-03-16-01-42-09-661_POS2_I2_540_2368.Png": 0.9013671875,
    "2019-03-16-01-42-09-661_POS2_I2_540_2496.Png": 0.3095703125,
    "2019-03-16-01-42-09-661_POS2_I2_540_2624.Png": 0.828125,
    "2019-03-16-01-42-09-661_POS2_I2_668_2112.Png": 0.12109375,
    "2019-03-16-01-42-09-661_POS2_I2_668_2240.Png": 0.94921875,
    "2019-03-16-01-42-09-661_POS2_I2_668_2368.Png": 1.0,
    "2019-03-16-01-42-09-661_POS2_I2_668_2496.Png": 0.826171875,
    "2019-03-16-01-42-09-661_POS2_I2_668_2624.Png": 0.8994140625,
    "2019-03-16-01-42-09-661_POS2_I2_796_2112.Png": 0.158203125,
    "2019-03-16-01-42-09-661_POS2_I2_796_2240.Png": 0.9365234375,
    "2019-03-16-01-42-09-661_POS2_I2_796_2368.Png": 1.0,
    "2019-03-16-01-42-09-661_POS2_I2_796_2496.Png": 0.794921875,
    "2019-03-16-01-42-09-661_POS2_I2_796_2624.Png": 0.951171875,
    "2019-03-16-01-42-09-661_POS2_I2_924_2112.Png": 0.1943359375,
    "2019-03-16-01-42-09-661_POS2_I2_924_2240.Png": 0.80078125,
    "2019-03-16-01-42-09-661_POS2_I2_924_2368.Png": 1.0,
    "2019-03-16-01-42-09-661_POS2_I2_924_2496.Png": 1.0,
    "2019-03-16-01-42-09-661_POS2_I2_924_2624.Png": 0.7958984375,
    "2019-03-17-16-29-14-518_POS0_I2_1031_1119.Png": 0.969482421875,
    "2019-03-17-16-29-14-518_POS0_I2_1031_1247.Png": 0.93206787109375,
    "2019-03-17-16-29-14-518_POS0_I2_1031_1375.Png": 0.71124267578125,
    "2019-03-17-16-29-14-518_POS0_I2_1031_1503.Png": 0.473388671875,
    "2019-03-17-16-29-14-518_POS0_I2_1031_607.Png": 0.628662109375,
    "2019-03-17-16-29-14-518_POS0_I2_1031_735.Png": 0.87469482421875,
    "2019-03-17-16-29-14-518_POS0_I2_1031_863.Png": 0.71435546875,
    "2019-03-17-16-29-14-518_POS0_I2_1031_991.Png": 0.92315673828125,
    "2019-03-17-16-29-14-518_POS0_I2_1159_1119.Png": 0.992431640625,
    "2019-03-17-16-29-14-518_POS0_I2_1159_1247.Png": 0.85113525390625,
    "2019-03-17-16-29-14-518_POS0_I2_1159_1375.Png": 0.6610107421875,
    "2019-03-17-16-29-14-518_POS0_I2_1159_1503.Png": 0.22515869140625,
    "2019-03-17-16-29-14-518_POS0_I2_1159_607.Png": 0.69305419921875,
    "2019-03-17-16-29-14-518_POS0_I2_1159_735.Png": 0.425048828125,
    "2019-03-17-16-29-14-518_POS0_I2_1159_991.Png": 0.517333984375,
    "2019-03-17-16-29-14-518_POS0_I2_1287_1119.Png": 0.9384765625,
    "2019-03-17-16-29-14-518_POS0_I2_1287_1247.Png": 0.83563232421875,
    "2019-03-17-16-29-14-518_POS0_I2_1287_1375.Png": 0.42877197265625,
    "2019-03-17-16-29-14-518_POS0_I2_1287_607.Png": 0.77154541015625,
    "2019-03-17-16-29-14-518_POS0_I2_1287_735.Png": 0.85308837890625,
    "2019-03-17-16-29-14-518_POS0_I2_1287_863.Png": 0.251953125,
    "2019-03-17-16-29-14-518_POS0_I2_1287_991.Png": 0.60296630859375,
    "2019-03-17-16-29-14-518_POS0_I2_1415_1119.Png": 0.86376953125,
    "2019-03-17-16-29-14-518_POS0_I2_1415_1247.Png": 0.75714111328125,
    "2019-03-17-16-29-14-518_POS0_I2_1415_1375.Png": 0.23187255859375,
    "2019-03-17-16-29-14-518_POS0_I2_1415_479.Png": 0.12841796875,
    "2019-03-17-16-29-14-518_POS0_I2_1415_607.Png": 0.83447265625,
    "2019-03-17-16-29-14-518_POS0_I2_1415_735.Png": 0.795654296875,
    "2019-03-17-16-29-14-518_POS0_I2_1415_863.Png": 0.962158203125,
    "2019-03-17-16-29-14-518_POS0_I2_1415_991.Png": 0.90087890625,
    "2019-03-17-16-29-14-518_POS0_I2_1543_1119.Png": 0.799560546875,
    "2019-03-17-16-29-14-518_POS0_I2_1543_1247.Png": 0.63421630859375,
    "2019-03-17-16-29-14-518_POS0_I2_1543_479.Png": 0.17724609375,
    "2019-03-17-16-29-14-518_POS0_I2_1543_607.Png": 0.97021484375,
    "2019-03-17-16-29-14-518_POS0_I2_1543_735.Png": 0.8349609375,
    "2019-03-17-16-29-14-518_POS0_I2_1543_863.Png": 0.90771484375,
    "2019-03-17-16-29-14-518_POS0_I2_1543_991.Png": 0.96142578125,
    "2019-03-17-16-29-14-518_POS0_I2_1671_1119.Png": 0.518798828125,
    "2019-03-17-16-29-14-518_POS0_I2_1671_1247.Png": 0.61480712890625,
    "2019-03-17-16-29-14-518_POS0_I2_1671_479.Png": 0.630126953125,
    "2019-03-17-16-29-14-518_POS0_I2_1671_607.Png": 0.65716552734375,
    "2019-03-17-16-29-14-518_POS0_I2_1671_735.Png": 0.97344970703125,
    "2019-03-17-16-29-14-518_POS0_I2_1671_863.Png": 0.99658203125,
    "2019-03-17-16-29-14-518_POS0_I2_1671_991.Png": 0.83197021484375,
    "2019-03-17-16-29-14-518_POS0_I2_1799_735.Png": 0.26995849609375,
    "2019-03-17-16-29-14-518_POS0_I2_1799_863.Png": 0.638427734375,
    "2019-03-17-16-29-14-518_POS0_I2_1799_991.Png": 0.45172119140625,
    "2019-03-17-16-29-14-518_POS0_I2_391_1119.Png": 0.39111328125,
    "2019-03-17-16-29-14-518_POS0_I2_391_607.Png": 0.3427734375,
    "2019-03-17-16-29-14-518_POS0_I2_391_735.Png": 0.24261474609375,
    "2019-03-17-16-29-14-518_POS0_I2_391_863.Png": 0.33282470703125,
    "2019-03-17-16-29-14-518_POS0_I2_391_991.Png": 0.46136474609375,
    "2019-03-17-16-29-14-518_POS0_I2_519_1119.Png": 0.53021240234375,
    "2019-03-17-16-29-14-518_POS0_I2_519_479.Png": 0.15625,
    "2019-03-17-16-29-14-518_POS0_I2_519_607.Png": 0.948974609375,
    "2019-03-17-16-29-14-518_POS0_I2_519_735.Png": 0.80645751953125,
    "2019-03-17-16-29-14-518_POS0_I2_519_863.Png": 0.67596435546875,
    "2019-03-17-16-29-14-518_POS0_I2_519_991.Png": 0.97589111328125,
    "2019-03-17-16-29-14-518_POS0_I2_647_1119.Png": 0.85333251953125,
    "2019-03-17-16-29-14-518_POS0_I2_647_1247.Png": 0.81121826171875,
    "2019-03-17-16-29-14-518_POS0_I2_647_1375.Png": 0.19879150390625,
    "2019-03-17-16-29-14-518_POS0_I2_647_1503.Png": 0.14276123046875,
    "2019-03-17-16-29-14-518_POS0_I2_647_607.Png": 0.78619384765625,
    "2019-03-17-16-29-14-518_POS0_I2_647_735.Png": 1.0,
    "2019-03-17-16-29-14-518_POS0_I2_647_863.Png": 0.807861328125,
    "2019-03-17-16-29-14-518_POS0_I2_647_991.Png": 0.955078125,
    "2019-03-17-16-29-14-518_POS0_I2_775_1119.Png": 0.88330078125,
    "2019-03-17-16-29-14-518_POS0_I2_775_1247.Png": 0.87646484375,
    "2019-03-17-16-29-14-518_POS0_I2_775_1375.Png": 0.76898193359375,
    "2019-03-17-16-29-14-518_POS0_I2_775_1503.Png": 0.72589111328125,
    "2019-03-17-16-29-14-518_POS0_I2_775_607.Png": 0.6484375,
    "2019-03-17-16-29-14-518_POS0_I2_775_735.Png": 1.0,
    "2019-03-17-16-29-14-518_POS0_I2_775_863.Png": 0.959716796875,
    "2019-03-17-16-29-14-518_POS0_I2_775_991.Png": 0.9599609375,
    "2019-03-17-16-29-14-518_POS0_I2_903_1119.Png": 0.99560546875,
    "2019-03-17-16-29-14-518_POS0_I2_903_1247.Png": 0.9482421875,
    "2019-03-17-16-29-14-518_POS0_I2_903_1375.Png": 0.86602783203125,
    "2019-03-17-16-29-14-518_POS0_I2_903_1503.Png": 0.64886474609375,
    "2019-03-17-16-29-14-518_POS0_I2_903_607.Png": 0.474609375,
    "2019-03-17-16-29-14-518_POS0_I2_903_735.Png": 0.878173828125,
    "2019-03-17-16-29-14-518_POS0_I2_903_863.Png": 0.994384765625,
    "2019-03-17-16-29-14-518_POS0_I2_903_991.Png": 0.83935546875,
    "2019-03-19-06-02-04-376_POS1_I2_1093_1351.Png": 0.260498046875,
    "2019-03-19-06-02-04-376_POS1_I2_1093_1479.Png": 0.975830078125,
    "2019-03-19-06-02-04-376_POS1_I2_1093_1607.Png": 1.0,
    "2019-03-19-06-02-04-376_POS1_I2_1093_1735.Png": 1.0,
    "2019-03-19-06-02-04-376_POS1_I2_1093_1863.Png": 0.107666015625,
    "2019-03-19-06-02-04-376_POS1_I2_1093_1991.Png": 0.103515625,
    "2019-03-19-06-02-04-376_POS1_I2_1093_2119.Png": 0.87860107421875,
    "2019-03-19-06-02-04-376_POS1_I2_1093_2247.Png": 0.76007080078125,
    "2019-03-19-06-02-04-376_POS1_I2_1093_2375.Png": 0.92974853515625,
    "2019-03-19-06-02-04-376_POS1_I2_1093_2503.Png": 0.26116943359375,
    "2019-03-19-06-02-04-376_POS1_I2_1221_1351.Png": 0.62841796875,
    "2019-03-19-06-02-04-376_POS1_I2_1221_1479.Png": 0.994140625,
    "2019-03-19-06-02-04-376_POS1_I2_1221_1607.Png": 1.0,
    "2019-03-19-06-02-04-376_POS1_I2_1221_1735.Png": 0.9833984375,
    "2019-03-19-06-02-04-376_POS1_I2_1221_1863.Png": 0.92181396484375,
    "2019-03-19-06-02-04-376_POS1_I2_1221_1991.Png": 0.91314697265625,
    "2019-03-19-06-02-04-376_POS1_I2_1221_2119.Png": 0.8388671875,
    "2019-03-19-06-02-04-376_POS1_I2_1221_2247.Png": 0.803466796875,
    "2019-03-19-06-02-04-376_POS1_I2_1221_2375.Png": 0.713134765625,
    "2019-03-19-06-02-04-376_POS1_I2_1349_1351.Png": 0.754638671875,
    "2019-03-19-06-02-04-376_POS1_I2_1349_1479.Png": 0.904296875,
    "2019-03-19-06-02-04-376_POS1_I2_1349_1607.Png": 0.982177734375,
    "2019-03-19-06-02-04-376_POS1_I2_1349_1735.Png": 0.951171875,
    "2019-03-19-06-02-04-376_POS1_I2_1349_1863.Png": 0.78765869140625,
    "2019-03-19-06-02-04-376_POS1_I2_1349_1991.Png": 0.88616943359375,
    "2019-03-19-06-02-04-376_POS1_I2_1349_2119.Png": 0.808837890625,
    "2019-03-19-06-02-04-376_POS1_I2_1349_2247.Png": 0.77105712890625,
    "2019-03-19-06-02-04-376_POS1_I2_1349_2375.Png": 0.13397216796875,
    "2019-03-19-06-02-04-376_POS1_I2_1477_1351.Png": 0.76348876953125,
    "2019-03-19-06-02-04-376_POS1_I2_1477_1479.Png": 0.99810791015625,
    "2019-03-19-06-02-04-376_POS1_I2_1477_1607.Png": 0.89031982421875,
    "2019-03-19-06-02-04-376_POS1_I2_1477_1735.Png": 0.896484375,
    "2019-03-19-06-02-04-376_POS1_I2_1477_1863.Png": 0.89666748046875,
    "2019-03-19-06-02-04-376_POS1_I2_1477_1991.Png": 0.98712158203125,
    "2019-03-19-06-02-04-376_POS1_I2_1477_2119.Png": 0.864013671875,
    "2019-03-19-06-02-04-376_POS1_I2_1477_2247.Png": 0.251708984375,
    "2019-03-19-06-02-04-376_POS1_I2_1605_1223.Png": 0.35546875,
    "2019-03-19-06-02-04-376_POS1_I2_1605_1351.Png": 0.9765625,
    "2019-03-19-06-02-04-376_POS1_I2_1605_1479.Png": 0.92596435546875,
    "2019-03-19-06-02-04-376_POS1_I2_1605_1607.Png": 0.94366455078125,
    "2019-03-19-06-02-04-376_POS1_I2_1605_1735.Png": 0.994140625,
    "2019-03-19-06-02-04-376_POS1_I2_1605_1863.Png": 0.56298828125,
    "2019-03-19-06-02-04-376_POS1_I2_1605_1991.Png": 0.9072265625,
    "2019-03-19-06-02-04-376_POS1_I2_1605_2119.Png": 0.78472900390625,
    "2019-03-19-06-02-04-376_POS1_I2_1605_2247.Png": 0.10003662109375,
    "2019-03-19-06-02-04-376_POS1_I2_1733_1223.Png": 0.12896728515625,
    "2019-03-19-06-02-04-376_POS1_I2_1733_1351.Png": 0.28759765625,
    "2019-03-19-06-02-04-376_POS1_I2_1733_1479.Png": 0.69842529296875,
    "2019-03-19-06-02-04-376_POS1_I2_1733_1607.Png": 0.99951171875,
    "2019-03-19-06-02-04-376_POS1_I2_1733_1735.Png": 0.99267578125,
    "2019-03-19-06-02-04-376_POS1_I2_1733_1863.Png": 0.688720703125,
    "2019-03-19-06-02-04-376_POS1_I2_1733_1991.Png": 0.98291015625,
    "2019-03-19-06-02-04-376_POS1_I2_1733_2119.Png": 0.371337890625,
    "2019-03-19-06-02-04-376_POS1_I2_1861_1607.Png": 0.4326171875,
    "2019-03-19-06-02-04-376_POS1_I2_1861_1735.Png": 0.310546875,
    "2019-03-19-06-02-04-376_POS1_I2_1861_1863.Png": 0.819091796875,
    "2019-03-19-06-02-04-376_POS1_I2_1861_1991.Png": 0.331787109375,
    "2019-03-19-06-02-04-376_POS1_I2_1861_2119.Png": 0.25140380859375,
    "2019-03-19-06-02-04-376_POS1_I2_1989_1863.Png": 0.192626953125,
    "2019-03-19-06-02-04-376_POS1_I2_325_1479.Png": 0.14471435546875,
    "2019-03-19-06-02-04-376_POS1_I2_325_1735.Png": 0.22015380859375,
    "2019-03-19-06-02-04-376_POS1_I2_325_1863.Png": 0.22607421875,
    "2019-03-19-06-02-04-376_POS1_I2_325_1991.Png": 0.38214111328125,
    "2019-03-19-06-02-04-376_POS1_I2_453_1351.Png": 0.76165771484375,
    "2019-03-19-06-02-04-376_POS1_I2_453_1479.Png": 0.82769775390625,
    "2019-03-19-06-02-04-376_POS1_I2_453_1607.Png": 0.1884765625,
    "2019-03-19-06-02-04-376_POS1_I2_453_1735.Png": 0.86669921875,
    "2019-03-19-06-02-04-376_POS1_I2_453_1863.Png": 1.0,
    "2019-03-19-06-02-04-376_POS1_I2_453_1991.Png": 0.69915771484375,
    "2019-03-19-06-02-04-376_POS1_I2_581_1351.Png": 0.796875,
    "2019-03-19-06-02-04-376_POS1_I2_581_1479.Png": 0.990478515625,
    "2019-03-19-06-02-04-376_POS1_I2_581_1607.Png": 0.85498046875,
    "2019-03-19-06-02-04-376_POS1_I2_581_1735.Png": 0.42535400390625,
    "2019-03-19-06-02-04-376_POS1_I2_581_1863.Png": 0.530517578125,
    "2019-03-19-06-02-04-376_POS1_I2_581_1991.Png": 0.91375732421875,
    "2019-03-19-06-02-04-376_POS1_I2_581_2119.Png": 0.29168701171875,
    "2019-03-19-06-02-04-376_POS1_I2_581_2247.Png": 0.31085205078125,
    "2019-03-19-06-02-04-376_POS1_I2_709_1351.Png": 0.278564453125,
    "2019-03-19-06-02-04-376_POS1_I2_709_1479.Png": 0.997802734375,
    "2019-03-19-06-02-04-376_POS1_I2_709_1607.Png": 0.784423828125,
    "2019-03-19-06-02-04-376_POS1_I2_709_1991.Png": 0.51025390625,
    "2019-03-19-06-02-04-376_POS1_I2_709_2119.Png": 0.91650390625,
    "2019-03-19-06-02-04-376_POS1_I2_709_2247.Png": 0.63494873046875,
    "2019-03-19-06-02-04-376_POS1_I2_709_2375.Png": 0.503662109375,
    "2019-03-19-06-02-04-376_POS1_I2_709_2503.Png": 0.21612548828125,
    "2019-03-19-06-02-04-376_POS1_I2_837_1351.Png": 0.120361328125,
    "2019-03-19-06-02-04-376_POS1_I2_837_1479.Png": 0.99462890625,
    "2019-03-19-06-02-04-376_POS1_I2_837_1607.Png": 0.96038818359375,
    "2019-03-19-06-02-04-376_POS1_I2_837_1735.Png": 0.51318359375,
    "2019-03-19-06-02-04-376_POS1_I2_837_1863.Png": 0.4716796875,
    "2019-03-19-06-02-04-376_POS1_I2_837_1991.Png": 0.93756103515625,
    "2019-03-19-06-02-04-376_POS1_I2_837_2119.Png": 0.99755859375,
    "2019-03-19-06-02-04-376_POS1_I2_837_2247.Png": 0.901123046875,
    "2019-03-19-06-02-04-376_POS1_I2_837_2375.Png": 0.971923828125,
    "2019-03-19-06-02-04-376_POS1_I2_837_2503.Png": 0.511962890625,
    "2019-03-19-06-02-04-376_POS1_I2_965_1479.Png": 0.99658203125,
    "2019-03-19-06-02-04-376_POS1_I2_965_1607.Png": 1.0,
    "2019-03-19-06-02-04-376_POS1_I2_965_1735.Png": 0.96484375,
    "2019-03-19-06-02-04-376_POS1_I2_965_1863.Png": 0.65704345703125,
    "2019-03-19-06-02-04-376_POS1_I2_965_1991.Png": 0.73358154296875,
    "2019-03-19-06-02-04-376_POS1_I2_965_2119.Png": 0.98052978515625,
    "2019-03-19-06-02-04-376_POS1_I2_965_2247.Png": 0.92596435546875,
    "2019-03-19-06-02-04-376_POS1_I2_965_2375.Png": 0.9755859375,
    "2019-03-19-06-02-04-376_POS1_I2_965_2503.Png": 0.375732421875,
    "2019-03-22-07-19-12-180_POS0_I2_1117_1117.Png": 0.96484375,
    "2019-03-22-07-19-12-180_POS0_I2_1117_1245.Png": 0.896484375,
    "2019-03-22-07-19-12-180_POS0_I2_1117_1373.Png": 0.740966796875,
    "2019-03-22-07-19-12-180_POS0_I2_1117_1501.Png": 0.352294921875,
    "2019-03-22-07-19-12-180_POS0_I2_1117_605.Png": 0.68890380859375,
    "2019-03-22-07-19-12-180_POS0_I2_1117_733.Png": 0.77825927734375,
    "2019-03-22-07-19-12-180_POS0_I2_1117_861.Png": 0.12646484375,
    "2019-03-22-07-19-12-180_POS0_I2_1117_989.Png": 0.67852783203125,
    "2019-03-22-07-19-12-180_POS0_I2_1245_1117.Png": 1.0,
    "2019-03-22-07-19-12-180_POS0_I2_1245_1245.Png": 0.82232666015625,
    "2019-03-22-07-19-12-180_POS0_I2_1245_1373.Png": 0.6070556640625,
    "2019-03-22-07-19-12-180_POS0_I2_1245_605.Png": 0.796630859375,
    "2019-03-22-07-19-12-180_POS0_I2_1245_733.Png": 0.75714111328125,
    "2019-03-22-07-19-12-180_POS0_I2_1245_989.Png": 0.418701171875,
    "2019-03-22-07-19-12-180_POS0_I2_1373_1117.Png": 0.874267578125,
    "2019-03-22-07-19-12-180_POS0_I2_1373_1245.Png": 0.86572265625,
    "2019-03-22-07-19-12-180_POS0_I2_1373_1373.Png": 0.23590087890625,
    "2019-03-22-07-19-12-180_POS0_I2_1373_477.Png": 0.108154296875,
    "2019-03-22-07-19-12-180_POS0_I2_1373_605.Png": 0.78076171875,
    "2019-03-22-07-19-12-180_POS0_I2_1373_733.Png": 0.83099365234375,
    "2019-03-22-07-19-12-180_POS0_I2_1373_861.Png": 0.8909912109375,
    "2019-03-22-07-19-12-180_POS0_I2_1373_989.Png": 0.9366455078125,
    "2019-03-22-07-19-12-180_POS0_I2_1501_1117.Png": 0.960693359375,
    "2019-03-22-07-19-12-180_POS0_I2_1501_1245.Png": 0.75457763671875,
    "2019-03-22-07-19-12-180_POS0_I2_1501_1373.Png": 0.135498046875,
    "2019-03-22-07-19-12-180_POS0_I2_1501_605.Png": 0.935302734375,
    "2019-03-22-07-19-12-180_POS0_I2_1501_733.Png": 0.77130126953125,
    "2019-03-22-07-19-12-180_POS0_I2_1501_861.Png": 0.95379638671875,
    "2019-03-22-07-19-12-180_POS0_I2_1501_989.Png": 0.89630126953125,
    "2019-03-22-07-19-12-180_POS0_I2_1629_1117.Png": 0.924560546875,
    "2019-03-22-07-19-12-180_POS0_I2_1629_1245.Png": 0.6982421875,
    "2019-03-22-07-19-12-180_POS0_I2_1629_477.Png": 0.56396484375,
    "2019-03-22-07-19-12-180_POS0_I2_1629_605.Png": 0.930419921875,
    "2019-03-22-07-19-12-180_POS0_I2_1629_733.Png": 1.0,
    "2019-03-22-07-19-12-180_POS0_I2_1629_861.Png": 0.9306640625,
    "2019-03-22-07-19-12-180_POS0_I2_1629_989.Png": 1.0,
    "2019-03-22-07-19-12-180_POS0_I2_1757_1117.Png": 0.66424560546875,
    "2019-03-22-07-19-12-180_POS0_I2_1757_1245.Png": 0.21197509765625,
    "2019-03-22-07-19-12-180_POS0_I2_1757_477.Png": 0.17010498046875,
    "2019-03-22-07-19-12-180_POS0_I2_1757_733.Png": 0.61962890625,
    "2019-03-22-07-19-12-180_POS0_I2_1757_861.Png": 0.9384765625,
    "2019-03-22-07-19-12-180_POS0_I2_1757_989.Png": 0.65386962890625,
    "2019-03-22-07-19-12-180_POS0_I2_1885_1117.Png": 0.23931884765625,
    "2019-03-22-07-19-12-180_POS0_I2_349_1117.Png": 0.32659912109375,
    "2019-03-22-07-19-12-180_POS0_I2_349_605.Png": 0.14453125,
    "2019-03-22-07-19-12-180_POS0_I2_349_861.Png": 0.20684814453125,
    "2019-03-22-07-19-12-180_POS0_I2_349_989.Png": 0.15576171875,
    "2019-03-22-07-19-12-180_POS0_I2_477_1117.Png": 0.44677734375,
    "2019-03-22-07-19-12-180_POS0_I2_477_477.Png": 0.299560546875,
    "2019-03-22-07-19-12-180_POS0_I2_477_605.Png": 0.993408203125,
    "2019-03-22-07-19-12-180_POS0_I2_477_733.Png": 0.64190673828125,
    "2019-03-22-07-19-12-180_POS0_I2_477_861.Png": 0.63470458984375,
    "2019-03-22-07-19-12-180_POS0_I2_477_989.Png": 0.993408203125,
    "2019-03-22-07-19-12-180_POS0_I2_605_1117.Png": 0.89532470703125,
    "2019-03-22-07-19-12-180_POS0_I2_605_1245.Png": 0.52587890625,
    "2019-03-22-07-19-12-180_POS0_I2_605_1373.Png": 0.164794921875,
    "2019-03-22-07-19-12-180_POS0_I2_605_477.Png": 0.10272216796875,
    "2019-03-22-07-19-12-180_POS0_I2_605_605.Png": 0.90386962890625,
    "2019-03-22-07-19-12-180_POS0_I2_605_733.Png": 0.9638671875,
    "2019-03-22-07-19-12-180_POS0_I2_605_861.Png": 0.875,
    "2019-03-22-07-19-12-180_POS0_I2_605_989.Png": 1.0,
    "2019-03-22-07-19-12-180_POS0_I2_733_1117.Png": 0.8935546875,
    "2019-03-22-07-19-12-180_POS0_I2_733_1245.Png": 0.9248046875,
    "2019-03-22-07-19-12-180_POS0_I2_733_1373.Png": 0.631591796875,
    "2019-03-22-07-19-12-180_POS0_I2_733_1501.Png": 0.60400390625,
    "2019-03-22-07-19-12-180_POS0_I2_733_605.Png": 0.65869140625,
    "2019-03-22-07-19-12-180_POS0_I2_733_733.Png": 0.99560546875,
    "2019-03-22-07-19-12-180_POS0_I2_733_861.Png": 0.820556640625,
    "2019-03-22-07-19-12-180_POS0_I2_733_989.Png": 0.999755859375,
    "2019-03-22-07-19-12-180_POS0_I2_861_1117.Png": 0.958984375,
    "2019-03-22-07-19-12-180_POS0_I2_861_1245.Png": 0.9521484375,
    "2019-03-22-07-19-12-180_POS0_I2_861_1373.Png": 0.9306640625,
    "2019-03-22-07-19-12-180_POS0_I2_861_1501.Png": 0.67138671875,
    "2019-03-22-07-19-12-180_POS0_I2_861_605.Png": 0.55364990234375,
    "2019-03-22-07-19-12-180_POS0_I2_861_733.Png": 0.91802978515625,
    "2019-03-22-07-19-12-180_POS0_I2_861_861.Png": 0.974609375,
    "2019-03-22-07-19-12-180_POS0_I2_861_989.Png": 0.894775390625,
    "2019-03-22-07-19-12-180_POS0_I2_989_1117.Png": 1.0,
    "2019-03-22-07-19-12-180_POS0_I2_989_1245.Png": 0.99017333984375,
    "2019-03-22-07-19-12-180_POS0_I2_989_1373.Png": 0.71319580078125,
    "2019-03-22-07-19-12-180_POS0_I2_989_1501.Png": 0.56298828125,
    "2019-03-22-07-19-12-180_POS0_I2_989_605.Png": 0.51080322265625,
    "2019-03-22-07-19-12-180_POS0_I2_989_733.Png": 0.96624755859375,
    "2019-03-22-07-19-12-180_POS0_I2_989_861.Png": 0.969482421875,
    "2019-03-22-07-19-12-180_POS0_I2_989_989.Png": 0.9677734375,
    "2019-03-28-06-42-23-380_POS1_I2_1065_1401.Png": 0.681884765625,
    "2019-03-28-06-42-23-380_POS1_I2_1065_1529.Png": 1.0,
    "2019-03-28-06-42-23-380_POS1_I2_1065_1657.Png": 1.0,
    "2019-03-28-06-42-23-380_POS1_I2_1065_1785.Png": 0.32177734375,
    "2019-03-28-06-42-23-380_POS1_I2_1065_2297.Png": 0.63543701171875,
    "2019-03-28-06-42-23-380_POS1_I2_1065_2425.Png": 0.49395751953125,
    "2019-03-28-06-42-23-380_POS1_I2_1193_1401.Png": 0.98309326171875,
    "2019-03-28-06-42-23-380_POS1_I2_1193_1529.Png": 1.0,
    "2019-03-28-06-42-23-380_POS1_I2_1193_1657.Png": 1.0,
    "2019-03-28-06-42-23-380_POS1_I2_1193_1785.Png": 0.90875244140625,
    "2019-03-28-06-42-23-380_POS1_I2_1193_1913.Png": 0.42578125,
    "2019-03-28-06-42-23-380_POS1_I2_1193_2041.Png": 0.31463623046875,
    "2019-03-28-06-42-23-380_POS1_I2_1321_1273.Png": 0.193603515625,
    "2019-03-28-06-42-23-380_POS1_I2_1321_1401.Png": 0.997802734375,
    "2019-03-28-06-42-23-380_POS1_I2_1321_1529.Png": 1.0,
    "2019-03-28-06-42-23-380_POS1_I2_1321_1657.Png": 1.0,
    "2019-03-28-06-42-23-380_POS1_I2_1321_1785.Png": 1.0,
    "2019-03-28-06-42-23-380_POS1_I2_1321_1913.Png": 0.780029296875,
    "2019-03-28-06-42-23-380_POS1_I2_1321_2041.Png": 0.33203125,
    "2019-03-28-06-42-23-380_POS1_I2_1449_1273.Png": 0.202392578125,
    "2019-03-28-06-42-23-380_POS1_I2_1449_1401.Png": 1.0,
    "2019-03-28-06-42-23-380_POS1_I2_1449_1529.Png": 1.0,
    "2019-03-28-06-42-23-380_POS1_I2_1449_1657.Png": 0.88226318359375,
    "2019-03-28-06-42-23-380_POS1_I2_1449_1785.Png": 0.592041015625,
    "2019-03-28-06-42-23-380_POS1_I2_1449_1913.Png": 0.40460205078125,
    "2019-03-28-06-42-23-380_POS1_I2_1449_2041.Png": 0.42510986328125,
    "2019-03-28-06-42-23-380_POS1_I2_1449_2169.Png": 0.42864990234375,
    "2019-03-28-06-42-23-380_POS1_I2_1577_1273.Png": 0.71044921875,
    "2019-03-28-06-42-23-380_POS1_I2_1577_1401.Png": 0.9892578125,
    "2019-03-28-06-42-23-380_POS1_I2_1577_1529.Png": 1.0,
    "2019-03-28-06-42-23-380_POS1_I2_1577_1657.Png": 0.87652587890625,
    "2019-03-28-06-42-23-380_POS1_I2_1577_1785.Png": 0.33587646484375,
    "2019-03-28-06-42-23-380_POS1_I2_1577_1913.Png": 0.478759765625,
    "2019-03-28-06-42-23-380_POS1_I2_1577_2041.Png": 0.20721435546875,
    "2019-03-28-06-42-23-380_POS1_I2_1577_2169.Png": 0.51934814453125,
    "2019-03-28-06-42-23-380_POS1_I2_1705_1273.Png": 0.46844482421875,
    "2019-03-28-06-42-23-380_POS1_I2_1705_1401.Png": 0.66265869140625,
    "2019-03-28-06-42-23-380_POS1_I2_1705_1529.Png": 0.86053466796875,
    "2019-03-28-06-42-23-380_POS1_I2_1705_1657.Png": 0.647216796875,
    "2019-03-28-06-42-23-380_POS1_I2_1705_1785.Png": 0.47662353515625,
    "2019-03-28-06-42-23-380_POS1_I2_1705_1913.Png": 0.71917724609375,
    "2019-03-28-06-42-23-380_POS1_I2_1833_1529.Png": 0.30743408203125,
    "2019-03-28-06-42-23-380_POS1_I2_1833_1657.Png": 0.45068359375,
    "2019-03-28-06-42-23-380_POS1_I2_1833_1785.Png": 0.24884033203125,
    "2019-03-28-06-42-23-380_POS1_I2_1833_1913.Png": 0.31488037109375,
    "2019-03-28-06-42-23-380_POS1_I2_297_1913.Png": 0.16729736328125,
    "2019-03-28-06-42-23-380_POS1_I2_297_2041.Png": 0.16204833984375,
    "2019-03-28-06-42-23-380_POS1_I2_425_1401.Png": 0.70318603515625,
    "2019-03-28-06-42-23-380_POS1_I2_425_1529.Png": 0.63671875,
    "2019-03-28-06-42-23-380_POS1_I2_425_1657.Png": 0.394775390625,
    "2019-03-28-06-42-23-380_POS1_I2_425_1785.Png": 0.89599609375,
    "2019-03-28-06-42-23-380_POS1_I2_425_1913.Png": 0.4295654296875,
    "2019-03-28-06-42-23-380_POS1_I2_425_2041.Png": 0.10772705078125,
    "2019-03-28-06-42-23-380_POS1_I2_553_1401.Png": 0.93505859375,
    "2019-03-28-06-42-23-380_POS1_I2_553_1529.Png": 1.0,
    "2019-03-28-06-42-23-380_POS1_I2_553_1657.Png": 0.78289794921875,
    "2019-03-28-06-42-23-380_POS1_I2_553_1785.Png": 0.461669921875,
    "2019-03-28-06-42-23-380_POS1_I2_553_1913.Png": 0.27642822265625,
    "2019-03-28-06-42-23-380_POS1_I2_681_1401.Png": 0.613525390625,
    "2019-03-28-06-42-23-380_POS1_I2_681_1529.Png": 1.0,
    "2019-03-28-06-42-23-380_POS1_I2_681_1657.Png": 0.43603515625,
    "2019-03-28-06-42-23-380_POS1_I2_681_2041.Png": 0.11578369140625,
    "2019-03-28-06-42-23-380_POS1_I2_681_2169.Png": 0.52337646484375,
    "2019-03-28-06-42-23-380_POS1_I2_681_2297.Png": 0.26104736328125,
    "2019-03-28-06-42-23-380_POS1_I2_681_2425.Png": 0.41156005859375,
    "2019-03-28-06-42-23-380_POS1_I2_809_1401.Png": 0.576416015625,
    "2019-03-28-06-42-23-380_POS1_I2_809_1529.Png": 1.0,
    "2019-03-28-06-42-23-380_POS1_I2_809_1657.Png": 0.74859619140625,
    "2019-03-28-06-42-23-380_POS1_I2_809_1785.Png": 0.12030029296875,
    "2019-03-28-06-42-23-380_POS1_I2_809_2041.Png": 0.66326904296875,
    "2019-03-28-06-42-23-380_POS1_I2_809_2169.Png": 0.1959228515625,
    "2019-03-28-06-42-23-380_POS1_I2_809_2297.Png": 0.93328857421875,
    "2019-03-28-06-42-23-380_POS1_I2_809_2425.Png": 0.747802734375,
    "2019-03-28-06-42-23-380_POS1_I2_937_1401.Png": 0.486083984375,
    "2019-03-28-06-42-23-380_POS1_I2_937_1529.Png": 1.0,
    "2019-03-28-06-42-23-380_POS1_I2_937_1657.Png": 1.0,
    "2019-03-28-06-42-23-380_POS1_I2_937_1785.Png": 0.848388671875,
    "2019-03-28-06-42-23-380_POS1_I2_937_1913.Png": 0.53955078125,
    "2019-03-28-06-42-23-380_POS1_I2_937_2041.Png": 0.683349609375,
    "2019-03-28-06-42-23-380_POS1_I2_937_2297.Png": 0.87408447265625,
    "2019-03-28-06-42-23-380_POS1_I2_937_2425.Png": 0.634521484375,
    "2019-03-29-00-29-04-411_POS1_I1_1123_1147.Png": 0.42041015625,
    "2019-03-29-00-29-04-411_POS1_I1_1123_1275.Png": 0.912353515625,
    "2019-03-29-00-29-04-411_POS1_I1_1123_1403.Png": 1.0,
    "2019-03-29-00-29-04-411_POS1_I1_1123_1531.Png": 0.8828125,
    "2019-03-29-00-29-04-411_POS1_I1_1123_1659.Png": 1.0,
    "2019-03-29-00-29-04-411_POS1_I1_1123_1787.Png": 0.82763671875,
    "2019-03-29-00-29-04-411_POS1_I1_1123_1915.Png": 0.78546142578125,
    "2019-03-29-00-29-04-411_POS1_I1_1123_2043.Png": 0.10174560546875,
    "2019-03-29-00-29-04-411_POS1_I1_1251_1147.Png": 0.475341796875,
    "2019-03-29-00-29-04-411_POS1_I1_1251_1275.Png": 0.877197265625,
    "2019-03-29-00-29-04-411_POS1_I1_1251_1403.Png": 0.8212890625,
    "2019-03-29-00-29-04-411_POS1_I1_1251_1531.Png": 0.90380859375,
    "2019-03-29-00-29-04-411_POS1_I1_1251_1659.Png": 0.83099365234375,
    "2019-03-29-00-29-04-411_POS1_I1_1251_1787.Png": 0.62774658203125,
    "2019-03-29-00-29-04-411_POS1_I1_1251_1915.Png": 0.56982421875,
    "2019-03-29-00-29-04-411_POS1_I1_1251_2043.Png": 0.271240234375,
    "2019-03-29-00-29-04-411_POS1_I1_1379_1147.Png": 0.48504638671875,
    "2019-03-29-00-29-04-411_POS1_I1_1379_1275.Png": 0.92291259765625,
    "2019-03-29-00-29-04-411_POS1_I1_1379_1403.Png": 0.715087890625,
    "2019-03-29-00-29-04-411_POS1_I1_1379_1531.Png": 0.888671875,
    "2019-03-29-00-29-04-411_POS1_I1_1379_1659.Png": 0.80938720703125,
    "2019-03-29-00-29-04-411_POS1_I1_1379_1787.Png": 0.3961181640625,
    "2019-03-29-00-29-04-411_POS1_I1_1379_1915.Png": 0.1162109375,
    "2019-03-29-00-29-04-411_POS1_I1_1379_2043.Png": 0.21685791015625,
    "2019-03-29-00-29-04-411_POS1_I1_1507_1019.Png": 0.34429931640625,
    "2019-03-29-00-29-04-411_POS1_I1_1507_1147.Png": 0.84222412109375,
    "2019-03-29-00-29-04-411_POS1_I1_1507_1275.Png": 0.95654296875,
    "2019-03-29-00-29-04-411_POS1_I1_1507_1403.Png": 0.88427734375,
    "2019-03-29-00-29-04-411_POS1_I1_1507_1531.Png": 0.859375,
    "2019-03-29-00-29-04-411_POS1_I1_1507_1659.Png": 0.7919921875,
    "2019-03-29-00-29-04-411_POS1_I1_1507_1787.Png": 0.213623046875,
    "2019-03-29-00-29-04-411_POS1_I1_1635_1019.Png": 0.18182373046875,
    "2019-03-29-00-29-04-411_POS1_I1_1635_1147.Png": 0.21490478515625,
    "2019-03-29-00-29-04-411_POS1_I1_1635_1275.Png": 0.23944091796875,
    "2019-03-29-00-29-04-411_POS1_I1_1635_1403.Png": 0.81573486328125,
    "2019-03-29-00-29-04-411_POS1_I1_1635_1531.Png": 0.9111328125,
    "2019-03-29-00-29-04-411_POS1_I1_1635_1659.Png": 0.711181640625,
    "2019-03-29-00-29-04-411_POS1_I1_1635_1787.Png": 0.40771484375,
    "2019-03-29-00-29-04-411_POS1_I1_1763_1531.Png": 0.22265625,
    "2019-03-29-00-29-04-411_POS1_I1_1763_1787.Png": 0.26373291015625,
    "2019-03-29-00-29-04-411_POS1_I1_227_1275.Png": 0.10302734375,
    "2019-03-29-00-29-04-411_POS1_I1_227_1659.Png": 0.331298828125,
    "2019-03-29-00-29-04-411_POS1_I1_227_1787.Png": 0.28460693359375,
    "2019-03-29-00-29-04-411_POS1_I1_227_1915.Png": 0.28173828125,
    "2019-03-29-00-29-04-411_POS1_I1_355_1147.Png": 0.82672119140625,
    "2019-03-29-00-29-04-411_POS1_I1_355_1275.Png": 0.815673828125,
    "2019-03-29-00-29-04-411_POS1_I1_355_1403.Png": 0.17791748046875,
    "2019-03-29-00-29-04-411_POS1_I1_355_1659.Png": 0.88134765625,
    "2019-03-29-00-29-04-411_POS1_I1_355_1787.Png": 0.75933837890625,
    "2019-03-29-00-29-04-411_POS1_I1_355_1915.Png": 0.12933349609375,
    "2019-03-29-00-29-04-411_POS1_I1_483_1147.Png": 0.759765625,
    "2019-03-29-00-29-04-411_POS1_I1_483_1275.Png": 0.976806640625,
    "2019-03-29-00-29-04-411_POS1_I1_483_1403.Png": 0.76904296875,
    "2019-03-29-00-29-04-411_POS1_I1_483_1531.Png": 0.3017578125,
    "2019-03-29-00-29-04-411_POS1_I1_483_1659.Png": 0.830810546875,
    "2019-03-29-00-29-04-411_POS1_I1_483_1787.Png": 0.850341796875,
    "2019-03-29-00-29-04-411_POS1_I1_483_1915.Png": 0.36474609375,
    "2019-03-29-00-29-04-411_POS1_I1_483_2043.Png": 0.157958984375,
    "2019-03-29-00-29-04-411_POS1_I1_611_1147.Png": 0.421875,
    "2019-03-29-00-29-04-411_POS1_I1_611_1275.Png": 1.0,
    "2019-03-29-00-29-04-411_POS1_I1_611_1403.Png": 0.79913330078125,
    "2019-03-29-00-29-04-411_POS1_I1_611_1531.Png": 0.61859130859375,
    "2019-03-29-00-29-04-411_POS1_I1_611_1659.Png": 0.9931640625,
    "2019-03-29-00-29-04-411_POS1_I1_611_1787.Png": 0.85809326171875,
    "2019-03-29-00-29-04-411_POS1_I1_611_1915.Png": 0.5599365234375,
    "2019-03-29-00-29-04-411_POS1_I1_611_2043.Png": 0.591064453125,
    "2019-03-29-00-29-04-411_POS1_I1_611_2171.Png": 0.54296875,
    "2019-03-29-00-29-04-411_POS1_I1_611_2299.Png": 0.27996826171875,
    "2019-03-29-00-29-04-411_POS1_I1_739_1275.Png": 0.86724853515625,
    "2019-03-29-00-29-04-411_POS1_I1_739_1403.Png": 0.9638671875,
    "2019-03-29-00-29-04-411_POS1_I1_739_1531.Png": 0.9013671875,
    "2019-03-29-00-29-04-411_POS1_I1_739_1659.Png": 0.9267578125,
    "2019-03-29-00-29-04-411_POS1_I1_739_1787.Png": 0.86669921875,
    "2019-03-29-00-29-04-411_POS1_I1_739_1915.Png": 0.661865234375,
    "2019-03-29-00-29-04-411_POS1_I1_739_2043.Png": 0.41937255859375,
    "2019-03-29-00-29-04-411_POS1_I1_739_2171.Png": 0.76177978515625,
    "2019-03-29-00-29-04-411_POS1_I1_739_2299.Png": 0.29443359375,
    "2019-03-29-00-29-04-411_POS1_I1_867_1275.Png": 0.64935302734375,
    "2019-03-29-00-29-04-411_POS1_I1_867_1403.Png": 1.0,
    "2019-03-29-00-29-04-411_POS1_I1_867_1531.Png": 0.935791015625,
    "2019-03-29-00-29-04-411_POS1_I1_867_1659.Png": 0.958984375,
    "2019-03-29-00-29-04-411_POS1_I1_867_1787.Png": 0.90972900390625,
    "2019-03-29-00-29-04-411_POS1_I1_867_1915.Png": 0.88909912109375,
    "2019-03-29-00-29-04-411_POS1_I1_867_2043.Png": 0.20587158203125,
    "2019-03-29-00-29-04-411_POS1_I1_867_2171.Png": 0.59930419921875,
    "2019-03-29-00-29-04-411_POS1_I1_867_2299.Png": 0.19287109375,
    "2019-03-29-00-29-04-411_POS1_I1_995_1147.Png": 0.1640625,
    "2019-03-29-00-29-04-411_POS1_I1_995_1275.Png": 0.9541015625,
    "2019-03-29-00-29-04-411_POS1_I1_995_1403.Png": 1.0,
    "2019-03-29-00-29-04-411_POS1_I1_995_1531.Png": 0.942626953125,
    "2019-03-29-00-29-04-411_POS1_I1_995_1659.Png": 0.942138671875,
    "2019-03-29-00-29-04-411_POS1_I1_995_1787.Png": 0.84765625,
    "2019-03-29-00-29-04-411_POS1_I1_995_1915.Png": 0.88543701171875,
    "2019-03-29-00-29-04-411_POS1_I1_995_2043.Png": 0.33203125,
    "2019-04-02-14-12-52-819_POS0_I2_1113_1121.Png": 0.982421875,
    "2019-04-02-14-12-52-819_POS0_I2_1113_1249.Png": 0.92596435546875,
    "2019-04-02-14-12-52-819_POS0_I2_1113_1377.Png": 0.76373291015625,
    "2019-04-02-14-12-52-819_POS0_I2_1113_1505.Png": 0.395263671875,
    "2019-04-02-14-12-52-819_POS0_I2_1113_609.Png": 0.72796630859375,
    "2019-04-02-14-12-52-819_POS0_I2_1113_737.Png": 0.52069091796875,
    "2019-04-02-14-12-52-819_POS0_I2_1113_993.Png": 0.61724853515625,
    "2019-04-02-14-12-52-819_POS0_I2_1241_1121.Png": 0.9404296875,
    "2019-04-02-14-12-52-819_POS0_I2_1241_1249.Png": 0.87384033203125,
    "2019-04-02-14-12-52-819_POS0_I2_1241_1377.Png": 0.7205810546875,
    "2019-04-02-14-12-52-819_POS0_I2_1241_609.Png": 0.839599609375,
    "2019-04-02-14-12-52-819_POS0_I2_1241_737.Png": 0.458984375,
    "2019-04-02-14-12-52-819_POS0_I2_1241_993.Png": 0.307373046875,
    "2019-04-02-14-12-52-819_POS0_I2_1369_1121.Png": 0.90081787109375,
    "2019-04-02-14-12-52-819_POS0_I2_1369_1249.Png": 0.899169921875,
    "2019-04-02-14-12-52-819_POS0_I2_1369_1377.Png": 0.27569580078125,
    "2019-04-02-14-12-52-819_POS0_I2_1369_481.Png": 0.176513671875,
    "2019-04-02-14-12-52-819_POS0_I2_1369_609.Png": 0.844970703125,
    "2019-04-02-14-12-52-819_POS0_I2_1369_737.Png": 0.83642578125,
    "2019-04-02-14-12-52-819_POS0_I2_1369_865.Png": 0.64141845703125,
    "2019-04-02-14-12-52-819_POS0_I2_1369_993.Png": 0.84051513671875,
    "2019-04-02-14-12-52-819_POS0_I2_1497_1121.Png": 0.67681884765625,
    "2019-04-02-14-12-52-819_POS0_I2_1497_1249.Png": 0.75994873046875,
    "2019-04-02-14-12-52-819_POS0_I2_1497_1377.Png": 0.141845703125,
    "2019-04-02-14-12-52-819_POS0_I2_1497_481.Png": 0.13037109375,
    "2019-04-02-14-12-52-819_POS0_I2_1497_609.Png": 0.966796875,
    "2019-04-02-14-12-52-819_POS0_I2_1497_737.Png": 0.73809814453125,
    "2019-04-02-14-12-52-819_POS0_I2_1497_865.Png": 0.89447021484375,
    "2019-04-02-14-12-52-819_POS0_I2_1497_993.Png": 0.8271484375,
    "2019-04-02-14-12-52-819_POS0_I2_1625_1121.Png": 0.825439453125,
    "2019-04-02-14-12-52-819_POS0_I2_1625_1249.Png": 0.7060546875,
    "2019-04-02-14-12-52-819_POS0_I2_1625_481.Png": 0.622802734375,
    "2019-04-02-14-12-52-819_POS0_I2_1625_609.Png": 0.95556640625,
    "2019-04-02-14-12-52-819_POS0_I2_1625_737.Png": 1.0,
    "2019-04-02-14-12-52-819_POS0_I2_1625_865.Png": 0.90625,
    "2019-04-02-14-12-52-819_POS0_I2_1625_993.Png": 0.952392578125,
    "2019-04-02-14-12-52-819_POS0_I2_1753_1121.Png": 0.66107177734375,
    "2019-04-02-14-12-52-819_POS0_I2_1753_1249.Png": 0.27886962890625,
    "2019-04-02-14-12-52-819_POS0_I2_1753_481.Png": 0.23236083984375,
    "2019-04-02-14-12-52-819_POS0_I2_1753_737.Png": 0.6689453125,
    "2019-04-02-14-12-52-819_POS0_I2_1753_865.Png": 0.914306640625,
    "2019-04-02-14-12-52-819_POS0_I2_1753_993.Png": 0.70050048828125,
    "2019-04-02-14-12-52-819_POS0_I2_1881_1121.Png": 0.20172119140625,
    "2019-04-02-14-12-52-819_POS0_I2_345_1121.Png": 0.32830810546875,
    "2019-04-02-14-12-52-819_POS0_I2_345_609.Png": 0.15753173828125,
    "2019-04-02-14-12-52-819_POS0_I2_345_865.Png": 0.23541259765625,
    "2019-04-02-14-12-52-819_POS0_I2_345_993.Png": 0.14892578125,
    "2019-04-02-14-12-52-819_POS0_I2_473_1121.Png": 0.44921875,
    "2019-04-02-14-12-52-819_POS0_I2_473_481.Png": 0.37945556640625,
    "2019-04-02-14-12-52-819_POS0_I2_473_609.Png": 0.99139404296875,
    "2019-04-02-14-12-52-819_POS0_I2_473_737.Png": 0.66754150390625,
    "2019-04-02-14-12-52-819_POS0_I2_473_865.Png": 0.72357177734375,
    "2019-04-02-14-12-52-819_POS0_I2_473_993.Png": 0.984375,
    "2019-04-02-14-12-52-819_POS0_I2_601_1121.Png": 0.89141845703125,
    "2019-04-02-14-12-52-819_POS0_I2_601_1249.Png": 0.53564453125,
    "2019-04-02-14-12-52-819_POS0_I2_601_1377.Png": 0.168212890625,
    "2019-04-02-14-12-52-819_POS0_I2_601_481.Png": 0.16131591796875,
    "2019-04-02-14-12-52-819_POS0_I2_601_609.Png": 0.94683837890625,
    "2019-04-02-14-12-52-819_POS0_I2_601_737.Png": 0.985595703125,
    "2019-04-02-14-12-52-819_POS0_I2_601_865.Png": 0.900390625,
    "2019-04-02-14-12-52-819_POS0_I2_601_993.Png": 1.0,
    "2019-04-02-14-12-52-819_POS0_I2_729_1121.Png": 0.918212890625,
    "2019-04-02-14-12-52-819_POS0_I2_729_1249.Png": 0.963623046875,
    "2019-04-02-14-12-52-819_POS0_I2_729_1377.Png": 0.74951171875,
    "2019-04-02-14-12-52-819_POS0_I2_729_1505.Png": 0.695556640625,
    "2019-04-02-14-12-52-819_POS0_I2_729_609.Png": 0.765380859375,
    "2019-04-02-14-12-52-819_POS0_I2_729_737.Png": 0.989990234375,
    "2019-04-02-14-12-52-819_POS0_I2_729_865.Png": 0.83203125,
    "2019-04-02-14-12-52-819_POS0_I2_729_993.Png": 1.0,
    "2019-04-02-14-12-52-819_POS0_I2_857_1121.Png": 1.0,
    "2019-04-02-14-12-52-819_POS0_I2_857_1249.Png": 0.9892578125,
    "2019-04-02-14-12-52-819_POS0_I2_857_1377.Png": 0.956787109375,
    "2019-04-02-14-12-52-819_POS0_I2_857_1505.Png": 0.755615234375,
    "2019-04-02-14-12-52-819_POS0_I2_857_609.Png": 0.64007568359375,
    "2019-04-02-14-12-52-819_POS0_I2_857_737.Png": 0.96124267578125,
    "2019-04-02-14-12-52-819_POS0_I2_857_865.Png": 0.9970703125,
    "2019-04-02-14-12-52-819_POS0_I2_857_993.Png": 0.896484375,
    "2019-04-02-14-12-52-819_POS0_I2_985_1121.Png": 0.9716796875,
    "2019-04-02-14-12-52-819_POS0_I2_985_1249.Png": 0.9873046875,
    "2019-04-02-14-12-52-819_POS0_I2_985_1377.Png": 0.82373046875,
    "2019-04-02-14-12-52-819_POS0_I2_985_1505.Png": 0.70361328125,
    "2019-04-02-14-12-52-819_POS0_I2_985_609.Png": 0.58135986328125,
    "2019-04-02-14-12-52-819_POS0_I2_985_737.Png": 0.96844482421875,
    "2019-04-02-14-12-52-819_POS0_I2_985_865.Png": 0.969482421875,
    "2019-04-02-14-12-52-819_POS0_I2_985_993.Png": 0.954345703125
}
