# Supplementary material for: A data science approach for multi-sensor marine observatory data monitoring cold water corals (Paragorgia arborea) in two campaigns
Source: PLoS One. 2023 Jul 19;18(7):e0282723. doi: 10.1371/journal.pone.0282723 (PMC10355400; doi:10.1371/journal.pone.0282723)
Supplement: S3 Data — Class labels for patches, weights for patches computed from ground truth masks, imagewise ground truth polyp states, patch extraction regions, and region sizes. (XZ) [file pone.0282723.s017.xz › S3_Data/Gamma_2_red/training-ratios.json]

{
    "2018-12-11-07-34-07-861_POS2_I2_1052_1984.Png": 0.2294921875,
    "2018-12-11-07-34-07-861_POS2_I2_1052_2112.Png": 1.0,
    "2018-12-11-07-34-07-861_POS2_I2_1052_2240.Png": 1.0,
    "2018-12-11-07-34-07-861_POS2_I2_1052_2368.Png": 1.0,
    "2018-12-11-07-34-07-861_POS2_I2_1052_2496.Png": 1.0,
    "2018-12-11-07-34-07-861_POS2_I2_1052_2624.Png": 1.0,
    "2018-12-11-07-34-07-861_POS2_I2_1180_1856.Png": 0.2001953125,
    "2018-12-11-07-34-07-861_POS2_I2_1180_1984.Png": 0.87890625,
    "2018-12-11-07-34-07-861_POS2_I2_1180_2112.Png": 1.0,
    "2018-12-11-07-34-07-861_POS2_I2_1180_2240.Png": 1.0,
    "2018-12-11-07-34-07-861_POS2_I2_1180_2368.Png": 1.0,
    "2018-12-11-07-34-07-861_POS2_I2_1180_2496.Png": 1.0,
    "2018-12-11-07-34-07-861_POS2_I2_1180_2624.Png": 1.0,
    "2018-12-11-07-34-07-861_POS2_I2_1308_1856.Png": 0.34765625,
    "2018-12-11-07-34-07-861_POS2_I2_1308_1984.Png": 1.0,
    "2018-12-11-07-34-07-861_POS2_I2_1308_2112.Png": 1.0,
    "2018-12-11-07-34-07-861_POS2_I2_1308_2240.Png": 1.0,
    "2018-12-11-07-34-07-861_POS2_I2_1308_2368.Png": 1.0,
    "2018-12-11-07-34-07-861_POS2_I2_1308_2496.Png": 1.0,
    "2018-12-11-07-34-07-861_POS2_I2_1308_2624.Png": 1.0,
    "2018-12-11-07-34-07-861_POS2_I2_1436_1856.Png": 0.5703125,
    "2018-12-11-07-34-07-861_POS2_I2_1436_1984.Png": 1.0,
    "2018-12-11-07-34-07-861_POS2_I2_1436_2112.Png": 1.0,
    "2018-12-11-07-34-07-861_POS2_I2_1436_2240.Png": 1.0,
    "2018-12-11-07-34-07-861_POS2_I2_1436_2368.Png": 1.0,
    "2018-12-11-07-34-07-861_POS2_I2_1436_2496.Png": 1.0,
    "2018-12-11-07-34-07-861_POS2_I2_1436_2624.Png": 1.0,
    "2018-12-11-07-34-07-861_POS2_I2_1564_1856.Png": 0.7333984375,
    "2018-12-11-07-34-07-861_POS2_I2_1564_1984.Png": 1.0,
    "2018-12-11-07-34-07-861_POS2_I2_1564_2112.Png": 1.0,
    "2018-12-11-07-34-07-861_POS2_I2_1564_2240.Png": 1.0,
    "2018-12-11-07-34-07-861_POS2_I2_1564_2368.Png": 1.0,
    "2018-12-11-07-34-07-861_POS2_I2_1564_2496.Png": 1.0,
    "2018-12-11-07-34-07-861_POS2_I2_1564_2624.Png": 1.0,
    "2018-12-11-07-34-07-861_POS2_I2_1692_1728.Png": 0.248046875,
    "2018-12-11-07-34-07-861_POS2_I2_1692_1856.Png": 0.9970703125,
    "2018-12-11-07-34-07-861_POS2_I2_1692_1984.Png": 1.0,
    "2018-12-11-07-34-07-861_POS2_I2_1692_2112.Png": 1.0,
    "2018-12-11-07-34-07-861_POS2_I2_1692_2240.Png": 1.0,
    "2018-12-11-07-34-07-861_POS2_I2_1692_2368.Png": 1.0,
    "2018-12-11-07-34-07-861_POS2_I2_1692_2496.Png": 0.826171875,
    "2018-12-11-07-34-07-861_POS2_I2_1692_2624.Png": 0.8916015625,
    "2018-12-11-07-34-07-861_POS2_I2_1820_1984.Png": 0.5185546875,
    "2018-12-11-07-34-07-861_POS2_I2_1820_2112.Png": 1.0,
    "2018-12-11-07-34-07-861_POS2_I2_1820_2240.Png": 1.0,
    "2018-12-11-07-34-07-861_POS2_I2_1820_2368.Png": 1.0,
    "2018-12-11-07-34-07-861_POS2_I2_1820_2496.Png": 0.830078125,
    "2018-12-11-07-34-07-861_POS2_I2_1820_2624.Png": 0.9951171875,
    "2018-12-11-07-34-07-861_POS2_I2_1948_2112.Png": 0.4033203125,
    "2018-12-11-07-34-07-861_POS2_I2_1948_2240.Png": 0.8818359375,
    "2018-12-11-07-34-07-861_POS2_I2_1948_2368.Png": 0.8017578125,
    "2018-12-11-07-34-07-861_POS2_I2_1948_2496.Png": 1.0,
    "2018-12-11-07-34-07-861_POS2_I2_1948_2624.Png": 0.9970703125,
    "2018-12-11-07-34-07-861_POS2_I2_2076_2240.Png": 0.1201171875,
    "2018-12-11-07-34-07-861_POS2_I2_2076_2496.Png": 0.767578125,
    "2018-12-11-07-34-07-861_POS2_I2_2076_2624.Png": 0.181640625,
    "2018-12-11-07-34-07-861_POS2_I2_284_2496.Png": 0.2529296875,
    "2018-12-11-07-34-07-861_POS2_I2_412_1984.Png": 0.6044921875,
    "2018-12-11-07-34-07-861_POS2_I2_412_2112.Png": 0.82421875,
    "2018-12-11-07-34-07-861_POS2_I2_412_2240.Png": 0.3740234375,
    "2018-12-11-07-34-07-861_POS2_I2_412_2368.Png": 0.6640625,
    "2018-12-11-07-34-07-861_POS2_I2_412_2496.Png": 0.958984375,
    "2018-12-11-07-34-07-861_POS2_I2_412_2624.Png": 0.951171875,
    "2018-12-11-07-34-07-861_POS2_I2_540_1984.Png": 0.8916015625,
    "2018-12-11-07-34-07-861_POS2_I2_540_2112.Png": 1.0,
    "2018-12-11-07-34-07-861_POS2_I2_540_2240.Png": 0.8583984375,
    "2018-12-11-07-34-07-861_POS2_I2_540_2368.Png": 0.853515625,
    "2018-12-11-07-34-07-861_POS2_I2_540_2496.Png": 1.0,
    "2018-12-11-07-34-07-861_POS2_I2_540_2624.Png": 1.0,
    "2018-12-11-07-34-07-861_POS2_I2_668_1984.Png": 0.5947265625,
    "2018-12-11-07-34-07-861_POS2_I2_668_2112.Png": 1.0,
    "2018-12-11-07-34-07-861_POS2_I2_668_2240.Png": 0.892578125,
    "2018-12-11-07-34-07-861_POS2_I2_668_2368.Png": 0.93359375,
    "2018-12-11-07-34-07-861_POS2_I2_668_2496.Png": 1.0,
    "2018-12-11-07-34-07-861_POS2_I2_668_2624.Png": 1.0,
    "2018-12-11-07-34-07-861_POS2_I2_796_1984.Png": 0.5830078125,
    "2018-12-11-07-34-07-861_POS2_I2_796_2112.Png": 1.0,
    "2018-12-11-07-34-07-861_POS2_I2_796_2240.Png": 0.9951171875,
    "2018-12-11-07-34-07-861_POS2_I2_796_2368.Png": 0.9814453125,
    "2018-12-11-07-34-07-861_POS2_I2_796_2496.Png": 1.0,
    "2018-12-11-07-34-07-861_POS2_I2_796_2624.Png": 1.0,
    "2018-12-11-07-34-07-861_POS2_I2_924_1984.Png": 0.5341796875,
    "2018-12-11-07-34-07-861_POS2_I2_924_2112.Png": 1.0,
    "2018-12-11-07-34-07-861_POS2_I2_924_2240.Png": 1.0,
    "2018-12-11-07-34-07-861_POS2_I2_924_2368.Png": 1.0,
    "2018-12-11-07-34-07-861_POS2_I2_924_2496.Png": 1.0,
    "2018-12-11-07-34-07-861_POS2_I2_924_2624.Png": 1.0,
    "2018-12-19-19-02-51-719_POS0_I2_1109_1009.Png": 0.89532470703125,
    "2018-12-19-19-02-51-719_POS0_I2_1109_1137.Png": 0.8505859375,
    "2018-12-19-19-02-51-719_POS0_I2_1109_1265.Png": 0.64453125,
    "2018-12-19-19-02-51-719_POS0_I2_1109_1393.Png": 0.361572265625,
    "2018-12-19-19-02-51-719_POS0_I2_1109_497.Png": 0.78143310546875,
    "2018-12-19-19-02-51-719_POS0_I2_1109_625.Png": 0.979736328125,
    "2018-12-19-19-02-51-719_POS0_I2_1109_753.Png": 0.99969482421875,
    "2018-12-19-19-02-51-719_POS0_I2_1109_881.Png": 0.628662109375,
    "2018-12-19-19-02-51-719_POS0_I2_1237_1009.Png": 0.68743896484375,
    "2018-12-19-19-02-51-719_POS0_I2_1237_1137.Png": 0.85186767578125,
    "2018-12-19-19-02-51-719_POS0_I2_1237_1265.Png": 0.5792236328125,
    "2018-12-19-19-02-51-719_POS0_I2_1237_497.Png": 0.771240234375,
    "2018-12-19-19-02-51-719_POS0_I2_1237_625.Png": 0.951416015625,
    "2018-12-19-19-02-51-719_POS0_I2_1237_753.Png": 0.89825439453125,
    "2018-12-19-19-02-51-719_POS0_I2_1237_881.Png": 0.1748046875,
    "2018-12-19-19-02-51-719_POS0_I2_1365_1009.Png": 0.840576171875,
    "2018-12-19-19-02-51-719_POS0_I2_1365_1137.Png": 0.821533203125,
    "2018-12-19-19-02-51-719_POS0_I2_1365_1265.Png": 0.19537353515625,
    "2018-12-19-19-02-51-719_POS0_I2_1365_369.Png": 0.1650390625,
    "2018-12-19-19-02-51-719_POS0_I2_1365_497.Png": 0.766845703125,
    "2018-12-19-19-02-51-719_POS0_I2_1365_625.Png": 0.98583984375,
    "2018-12-19-19-02-51-719_POS0_I2_1365_753.Png": 0.981689453125,
    "2018-12-19-19-02-51-719_POS0_I2_1365_881.Png": 0.98724365234375,
    "2018-12-19-19-02-51-719_POS0_I2_1493_1009.Png": 0.8525390625,
    "2018-12-19-19-02-51-719_POS0_I2_1493_1137.Png": 0.72406005859375,
    "2018-12-19-19-02-51-719_POS0_I2_1493_1265.Png": 0.117431640625,
    "2018-12-19-19-02-51-719_POS0_I2_1493_497.Png": 0.916259765625,
    "2018-12-19-19-02-51-719_POS0_I2_1493_625.Png": 0.93896484375,
    "2018-12-19-19-02-51-719_POS0_I2_1493_753.Png": 0.911865234375,
    "2018-12-19-19-02-51-719_POS0_I2_1493_881.Png": 0.99786376953125,
    "2018-12-19-19-02-51-719_POS0_I2_1621_1009.Png": 0.933349609375,
    "2018-12-19-19-02-51-719_POS0_I2_1621_1137.Png": 0.77081298828125,
    "2018-12-19-19-02-51-719_POS0_I2_1621_369.Png": 0.5380859375,
    "2018-12-19-19-02-51-719_POS0_I2_1621_497.Png": 0.972412109375,
    "2018-12-19-19-02-51-719_POS0_I2_1621_625.Png": 1.0,
    "2018-12-19-19-02-51-719_POS0_I2_1621_753.Png": 1.0,
    "2018-12-19-19-02-51-719_POS0_I2_1621_881.Png": 1.0,
    "2018-12-19-19-02-51-719_POS0_I2_1749_1009.Png": 0.77197265625,
    "2018-12-19-19-02-51-719_POS0_I2_1749_1137.Png": 0.228759765625,
    "2018-12-19-19-02-51-719_POS0_I2_1749_369.Png": 0.28265380859375,
    "2018-12-19-19-02-51-719_POS0_I2_1749_625.Png": 0.661865234375,
    "2018-12-19-19-02-51-719_POS0_I2_1749_753.Png": 0.94537353515625,
    "2018-12-19-19-02-51-719_POS0_I2_1749_881.Png": 0.76727294921875,
    "2018-12-19-19-02-51-719_POS0_I2_1877_1009.Png": 0.21923828125,
    "2018-12-19-19-02-51-719_POS0_I2_341_753.Png": 0.32452392578125,
    "2018-12-19-19-02-51-719_POS0_I2_341_881.Png": 0.32080078125,
    "2018-12-19-19-02-51-719_POS0_I2_469_1009.Png": 0.31915283203125,
    "2018-12-19-19-02-51-719_POS0_I2_469_369.Png": 0.24609375,
    "2018-12-19-19-02-51-719_POS0_I2_469_497.Png": 0.988037109375,
    "2018-12-19-19-02-51-719_POS0_I2_469_625.Png": 0.544677734375,
    "2018-12-19-19-02-51-719_POS0_I2_469_753.Png": 0.70263671875,
    "2018-12-19-19-02-51-719_POS0_I2_469_881.Png": 0.96868896484375,
    "2018-12-19-19-02-51-719_POS0_I2_597_1009.Png": 0.798095703125,
    "2018-12-19-19-02-51-719_POS0_I2_597_1137.Png": 0.455810546875,
    "2018-12-19-19-02-51-719_POS0_I2_597_497.Png": 0.86602783203125,
    "2018-12-19-19-02-51-719_POS0_I2_597_625.Png": 0.86279296875,
    "2018-12-19-19-02-51-719_POS0_I2_597_753.Png": 0.852294921875,
    "2018-12-19-19-02-51-719_POS0_I2_597_881.Png": 0.95318603515625,
    "2018-12-19-19-02-51-719_POS0_I2_725_1009.Png": 0.85009765625,
    "2018-12-19-19-02-51-719_POS0_I2_725_1137.Png": 0.87786865234375,
    "2018-12-19-19-02-51-719_POS0_I2_725_1265.Png": 0.58258056640625,
    "2018-12-19-19-02-51-719_POS0_I2_725_1393.Png": 0.587158203125,
    "2018-12-19-19-02-51-719_POS0_I2_725_497.Png": 0.7333984375,
    "2018-12-19-19-02-51-719_POS0_I2_725_625.Png": 0.98760986328125,
    "2018-12-19-19-02-51-719_POS0_I2_725_753.Png": 0.84759521484375,
    "2018-12-19-19-02-51-719_POS0_I2_725_881.Png": 0.985107421875,
    "2018-12-19-19-02-51-719_POS0_I2_853_1009.Png": 0.94775390625,
    "2018-12-19-19-02-51-719_POS0_I2_853_1137.Png": 0.93951416015625,
    "2018-12-19-19-02-51-719_POS0_I2_853_1265.Png": 0.85076904296875,
    "2018-12-19-19-02-51-719_POS0_I2_853_1393.Png": 0.66064453125,
    "2018-12-19-19-02-51-719_POS0_I2_853_497.Png": 0.60198974609375,
    "2018-12-19-19-02-51-719_POS0_I2_853_625.Png": 0.95001220703125,
    "2018-12-19-19-02-51-719_POS0_I2_853_753.Png": 0.98846435546875,
    "2018-12-19-19-02-51-719_POS0_I2_853_881.Png": 0.84356689453125,
    "2018-12-19-19-02-51-719_POS0_I2_981_1009.Png": 1.0,
    "2018-12-19-19-02-51-719_POS0_I2_981_1137.Png": 0.96331787109375,
    "2018-12-19-19-02-51-719_POS0_I2_981_1265.Png": 0.78912353515625,
    "2018-12-19-19-02-51-719_POS0_I2_981_1393.Png": 0.57958984375,
    "2018-12-19-19-02-51-719_POS0_I2_981_497.Png": 0.60333251953125,
    "2018-12-19-19-02-51-719_POS0_I2_981_625.Png": 0.93914794921875,
    "2018-12-19-19-02-51-719_POS0_I2_981_753.Png": 0.99932861328125,
    "2018-12-19-19-02-51-719_POS0_I2_981_881.Png": 0.90325927734375,
    "2018-12-21-08-49-35-893_POS0_I1_1089_1024.Png": 1.0,
    "2018-12-21-08-49-35-893_POS0_I1_1089_1152.Png": 0.810546875,
    "2018-12-21-08-49-35-893_POS0_I1_1089_128.Png": 0.232177734375,
    "2018-12-21-08-49-35-893_POS0_I1_1089_1280.Png": 0.14501953125,
    "2018-12-21-08-49-35-893_POS0_I1_1089_256.Png": 0.9501953125,
    "2018-12-21-08-49-35-893_POS0_I1_1089_384.Png": 1.0,
    "2018-12-21-08-49-35-893_POS0_I1_1089_512.Png": 1.0,
    "2018-12-21-08-49-35-893_POS0_I1_1089_640.Png": 0.994140625,
    "2018-12-21-08-49-35-893_POS0_I1_1089_768.Png": 1.0,
    "2018-12-21-08-49-35-893_POS0_I1_1089_896.Png": 1.0,
    "2018-12-21-08-49-35-893_POS0_I1_1217_1024.Png": 0.976806640625,
    "2018-12-21-08-49-35-893_POS0_I1_1217_1152.Png": 0.513671875,
    "2018-12-21-08-49-35-893_POS0_I1_1217_128.Png": 0.590576171875,
    "2018-12-21-08-49-35-893_POS0_I1_1217_256.Png": 0.87646484375,
    "2018-12-21-08-49-35-893_POS0_I1_1217_384.Png": 0.97265625,
    "2018-12-21-08-49-35-893_POS0_I1_1217_512.Png": 1.0,
    "2018-12-21-08-49-35-893_POS0_I1_1217_640.Png": 1.0,
    "2018-12-21-08-49-35-893_POS0_I1_1217_768.Png": 1.0,
    "2018-12-21-08-49-35-893_POS0_I1_1217_896.Png": 1.0,
    "2018-12-21-08-49-35-893_POS0_I1_1345_1024.Png": 0.927001953125,
    "2018-12-21-08-49-35-893_POS0_I1_1345_1152.Png": 0.34228515625,
    "2018-12-21-08-49-35-893_POS0_I1_1345_128.Png": 0.46923828125,
    "2018-12-21-08-49-35-893_POS0_I1_1345_256.Png": 0.88525390625,
    "2018-12-21-08-49-35-893_POS0_I1_1345_384.Png": 1.0,
    "2018-12-21-08-49-35-893_POS0_I1_1345_512.Png": 0.864990234375,
    "2018-12-21-08-49-35-893_POS0_I1_1345_640.Png": 0.546630859375,
    "2018-12-21-08-49-35-893_POS0_I1_1345_768.Png": 1.0,
    "2018-12-21-08-49-35-893_POS0_I1_1345_896.Png": 1.0,
    "2018-12-21-08-49-35-893_POS0_I1_1473_1024.Png": 0.8525390625,
    "2018-12-21-08-49-35-893_POS0_I1_1473_128.Png": 0.206298828125,
    "2018-12-21-08-49-35-893_POS0_I1_1473_256.Png": 0.953369140625,
    "2018-12-21-08-49-35-893_POS0_I1_1473_384.Png": 0.97265625,
    "2018-12-21-08-49-35-893_POS0_I1_1473_512.Png": 0.694091796875,
    "2018-12-21-08-49-35-893_POS0_I1_1473_640.Png": 0.4560546875,
    "2018-12-21-08-49-35-893_POS0_I1_1473_768.Png": 0.871337890625,
    "2018-12-21-08-49-35-893_POS0_I1_1473_896.Png": 0.8173828125,
    "2018-12-21-08-49-35-893_POS0_I1_1601_0.Png": 0.1142578125,
    "2018-12-21-08-49-35-893_POS0_I1_1601_1024.Png": 0.74951171875,
    "2018-12-21-08-49-35-893_POS0_I1_1601_1152.Png": 0.1083984375,
    "2018-12-21-08-49-35-893_POS0_I1_1601_128.Png": 0.7333984375,
    "2018-12-21-08-49-35-893_POS0_I1_1601_256.Png": 0.978271484375,
    "2018-12-21-08-49-35-893_POS0_I1_1601_384.Png": 1.0,
    "2018-12-21-08-49-35-893_POS0_I1_1601_512.Png": 0.99365234375,
    "2018-12-21-08-49-35-893_POS0_I1_1601_640.Png": 0.525634765625,
    "2018-12-21-08-49-35-893_POS0_I1_1601_768.Png": 0.736083984375,
    "2018-12-21-08-49-35-893_POS0_I1_1601_896.Png": 0.9736328125,
    "2018-12-21-08-49-35-893_POS0_I1_1729_0.Png": 0.459228515625,
    "2018-12-21-08-49-35-893_POS0_I1_1729_128.Png": 0.940673828125,
    "2018-12-21-08-49-35-893_POS0_I1_1729_256.Png": 0.474609375,
    "2018-12-21-08-49-35-893_POS0_I1_1729_384.Png": 0.73583984375,
    "2018-12-21-08-49-35-893_POS0_I1_1729_512.Png": 0.9580078125,
    "2018-12-21-08-49-35-893_POS0_I1_1729_640.Png": 0.995849609375,
    "2018-12-21-08-49-35-893_POS0_I1_1729_768.Png": 0.859619140625,
    "2018-12-21-08-49-35-893_POS0_I1_1729_896.Png": 0.78125,
    "2018-12-21-08-49-35-893_POS0_I1_1857_512.Png": 0.275390625,
    "2018-12-21-08-49-35-893_POS0_I1_1857_640.Png": 0.246337890625,
    "2018-12-21-08-49-35-893_POS0_I1_1857_896.Png": 0.1689453125,
    "2018-12-21-08-49-35-893_POS0_I1_193_640.Png": 0.227294921875,
    "2018-12-21-08-49-35-893_POS0_I1_193_768.Png": 0.127197265625,
    "2018-12-21-08-49-35-893_POS0_I1_193_896.Png": 0.182861328125,
    "2018-12-21-08-49-35-893_POS0_I1_321_0.Png": 0.659423828125,
    "2018-12-21-08-49-35-893_POS0_I1_321_128.Png": 0.88916015625,
    "2018-12-21-08-49-35-893_POS0_I1_321_256.Png": 0.54638671875,
    "2018-12-21-08-49-35-893_POS0_I1_321_512.Png": 0.208740234375,
    "2018-12-21-08-49-35-893_POS0_I1_321_640.Png": 0.907470703125,
    "2018-12-21-08-49-35-893_POS0_I1_321_768.Png": 0.917724609375,
    "2018-12-21-08-49-35-893_POS0_I1_321_896.Png": 0.312255859375,
    "2018-12-21-08-49-35-893_POS0_I1_449_0.Png": 0.752197265625,
    "2018-12-21-08-49-35-893_POS0_I1_449_1024.Png": 0.306884765625,
    "2018-12-21-08-49-35-893_POS0_I1_449_128.Png": 1.0,
    "2018-12-21-08-49-35-893_POS0_I1_449_256.Png": 0.98095703125,
    "2018-12-21-08-49-35-893_POS0_I1_449_384.Png": 0.466064453125,
    "2018-12-21-08-49-35-893_POS0_I1_449_512.Png": 0.251220703125,
    "2018-12-21-08-49-35-893_POS0_I1_449_640.Png": 0.9501953125,
    "2018-12-21-08-49-35-893_POS0_I1_449_768.Png": 1.0,
    "2018-12-21-08-49-35-893_POS0_I1_449_896.Png": 0.76611328125,
    "2018-12-21-08-49-35-893_POS0_I1_577_1024.Png": 0.991943359375,
    "2018-12-21-08-49-35-893_POS0_I1_577_1152.Png": 0.6982421875,
    "2018-12-21-08-49-35-893_POS0_I1_577_128.Png": 0.946533203125,
    "2018-12-21-08-49-35-893_POS0_I1_577_1280.Png": 0.51171875,
    "2018-12-21-08-49-35-893_POS0_I1_577_256.Png": 1.0,
    "2018-12-21-08-49-35-893_POS0_I1_577_384.Png": 0.69677734375,
    "2018-12-21-08-49-35-893_POS0_I1_577_512.Png": 0.435302734375,
    "2018-12-21-08-49-35-893_POS0_I1_577_640.Png": 0.852294921875,
    "2018-12-21-08-49-35-893_POS0_I1_577_768.Png": 0.937744140625,
    "2018-12-21-08-49-35-893_POS0_I1_577_896.Png": 0.99853515625,
    "2018-12-21-08-49-35-893_POS0_I1_705_1024.Png": 1.0,
    "2018-12-21-08-49-35-893_POS0_I1_705_1152.Png": 0.9853515625,
    "2018-12-21-08-49-35-893_POS0_I1_705_128.Png": 0.950927734375,
    "2018-12-21-08-49-35-893_POS0_I1_705_1280.Png": 0.814208984375,
    "2018-12-21-08-49-35-893_POS0_I1_705_256.Png": 1.0,
    "2018-12-21-08-49-35-893_POS0_I1_705_384.Png": 0.972900390625,
    "2018-12-21-08-49-35-893_POS0_I1_705_512.Png": 0.986572265625,
    "2018-12-21-08-49-35-893_POS0_I1_705_640.Png": 0.365478515625,
    "2018-12-21-08-49-35-893_POS0_I1_705_768.Png": 0.572998046875,
    "2018-12-21-08-49-35-893_POS0_I1_705_896.Png": 1.0,
    "2018-12-21-08-49-35-893_POS0_I1_833_1024.Png": 0.51123046875,
    "2018-12-21-08-49-35-893_POS0_I1_833_1152.Png": 0.8427734375,
    "2018-12-21-08-49-35-893_POS0_I1_833_128.Png": 0.9541015625,
    "2018-12-21-08-49-35-893_POS0_I1_833_1280.Png": 0.676025390625,
    "2018-12-21-08-49-35-893_POS0_I1_833_256.Png": 1.0,
    "2018-12-21-08-49-35-893_POS0_I1_833_384.Png": 1.0,
    "2018-12-21-08-49-35-893_POS0_I1_833_512.Png": 1.0,
    "2018-12-21-08-49-35-893_POS0_I1_833_640.Png": 1.0,
    "2018-12-21-08-49-35-893_POS0_I1_833_768.Png": 0.99609375,
    "2018-12-21-08-49-35-893_POS0_I1_833_896.Png": 1.0,
    "2018-12-21-08-49-35-893_POS0_I1_961_1024.Png": 0.98486328125,
    "2018-12-21-08-49-35-893_POS0_I1_961_1152.Png": 0.91162109375,
    "2018-12-21-08-49-35-893_POS0_I1_961_128.Png": 0.367919921875,
    "2018-12-21-08-49-35-893_POS0_I1_961_1280.Png": 0.48974609375,
    "2018-12-21-08-49-35-893_POS0_I1_961_256.Png": 1.0,
    "2018-12-21-08-49-35-893_POS0_I1_961_384.Png": 1.0,
    "2018-12-21-08-49-35-893_POS0_I1_961_512.Png": 1.0,
    "2018-12-21-08-49-35-893_POS0_I1_961_640.Png": 1.0,
    "2018-12-21-08-49-35-893_POS0_I1_961_768.Png": 0.9970703125,
    "2018-12-21-08-49-35-893_POS0_I1_961_896.Png": 1.0,
    "2018-12-23-09-42-58-941_POS0_I1_1023_1029.Png": 0.895263671875,
    "2018-12-23-09-42-58-941_POS0_I1_1023_1157.Png": 0.58154296875,
    "2018-12-23-09-42-58-941_POS0_I1_1023_1285.Png": 0.213134765625,
    "2018-12-23-09-42-58-941_POS0_I1_1023_133.Png": 0.21002197265625,
    "2018-12-23-09-42-58-941_POS0_I1_1023_261.Png": 0.89691162109375,
    "2018-12-23-09-42-58-941_POS0_I1_1023_389.Png": 0.891357421875,
    "2018-12-23-09-42-58-941_POS0_I1_1023_517.Png": 0.88043212890625,
    "2018-12-23-09-42-58-941_POS0_I1_1023_645.Png": 0.88958740234375,
    "2018-12-23-09-42-58-941_POS0_I1_1023_773.Png": 0.892333984375,
    "2018-12-23-09-42-58-941_POS0_I1_1023_901.Png": 0.873779296875,
    "2018-12-23-09-42-58-941_POS0_I1_1151_1029.Png": 0.878173828125,
    "2018-12-23-09-42-58-941_POS0_I1_1151_1157.Png": 0.47711181640625,
    "2018-12-23-09-42-58-941_POS0_I1_1151_133.Png": 0.301513671875,
    "2018-12-23-09-42-58-941_POS0_I1_1151_261.Png": 0.750732421875,
    "2018-12-23-09-42-58-941_POS0_I1_1151_389.Png": 0.902099609375,
    "2018-12-23-09-42-58-941_POS0_I1_1151_517.Png": 0.97314453125,
    "2018-12-23-09-42-58-941_POS0_I1_1151_645.Png": 0.79833984375,
    "2018-12-23-09-42-58-941_POS0_I1_1151_773.Png": 0.97515869140625,
    "2018-12-23-09-42-58-941_POS0_I1_1151_901.Png": 0.76751708984375,
    "2018-12-23-09-42-58-941_POS0_I1_1279_1029.Png": 0.7060546875,
    "2018-12-23-09-42-58-941_POS0_I1_1279_1157.Png": 0.14422607421875,
    "2018-12-23-09-42-58-941_POS0_I1_1279_133.Png": 0.41912841796875,
    "2018-12-23-09-42-58-941_POS0_I1_1279_261.Png": 0.72857666015625,
    "2018-12-23-09-42-58-941_POS0_I1_1279_389.Png": 0.906982421875,
    "2018-12-23-09-42-58-941_POS0_I1_1279_517.Png": 0.93603515625,
    "2018-12-23-09-42-58-941_POS0_I1_1279_645.Png": 0.656494140625,
    "2018-12-23-09-42-58-941_POS0_I1_1279_773.Png": 0.93841552734375,
    "2018-12-23-09-42-58-941_POS0_I1_1279_901.Png": 0.8905029296875,
    "2018-12-23-09-42-58-941_POS0_I1_1407_1029.Png": 0.65802001953125,
    "2018-12-23-09-42-58-941_POS0_I1_1407_1157.Png": 0.110595703125,
    "2018-12-23-09-42-58-941_POS0_I1_1407_133.Png": 0.299560546875,
    "2018-12-23-09-42-58-941_POS0_I1_1407_261.Png": 0.841552734375,
    "2018-12-23-09-42-58-941_POS0_I1_1407_389.Png": 0.83404541015625,
    "2018-12-23-09-42-58-941_POS0_I1_1407_517.Png": 0.5308837890625,
    "2018-12-23-09-42-58-941_POS0_I1_1407_645.Png": 0.45318603515625,
    "2018-12-23-09-42-58-941_POS0_I1_1407_773.Png": 0.90771484375,
    "2018-12-23-09-42-58-941_POS0_I1_1407_901.Png": 0.70648193359375,
    "2018-12-23-09-42-58-941_POS0_I1_1535_1029.Png": 0.62298583984375,
    "2018-12-23-09-42-58-941_POS0_I1_1535_133.Png": 0.27734375,
    "2018-12-23-09-42-58-941_POS0_I1_1535_261.Png": 0.8583984375,
    "2018-12-23-09-42-58-941_POS0_I1_1535_389.Png": 0.89227294921875,
    "2018-12-23-09-42-58-941_POS0_I1_1535_517.Png": 0.80621337890625,
    "2018-12-23-09-42-58-941_POS0_I1_1535_645.Png": 0.29571533203125,
    "2018-12-23-09-42-58-941_POS0_I1_1535_773.Png": 0.89447021484375,
    "2018-12-23-09-42-58-941_POS0_I1_1535_901.Png": 0.82421875,
    "2018-12-23-09-42-58-941_POS0_I1_1663_1029.Png": 0.18359375,
    "2018-12-23-09-42-58-941_POS0_I1_1663_133.Png": 0.70123291015625,
    "2018-12-23-09-42-58-941_POS0_I1_1663_261.Png": 0.78912353515625,
    "2018-12-23-09-42-58-941_POS0_I1_1663_389.Png": 0.89422607421875,
    "2018-12-23-09-42-58-941_POS0_I1_1663_5.Png": 0.21502685546875,
    "2018-12-23-09-42-58-941_POS0_I1_1663_517.Png": 0.892333984375,
    "2018-12-23-09-42-58-941_POS0_I1_1663_645.Png": 0.90447998046875,
    "2018-12-23-09-42-58-941_POS0_I1_1663_773.Png": 0.8165283203125,
    "2018-12-23-09-42-58-941_POS0_I1_1663_901.Png": 0.605224609375,
    "2018-12-23-09-42-58-941_POS0_I1_1791_133.Png": 0.40087890625,
    "2018-12-23-09-42-58-941_POS0_I1_1791_389.Png": 0.26129150390625,
    "2018-12-23-09-42-58-941_POS0_I1_1791_5.Png": 0.30499267578125,
    "2018-12-23-09-42-58-941_POS0_I1_1791_517.Png": 0.719970703125,
    "2018-12-23-09-42-58-941_POS0_I1_1791_645.Png": 0.7158203125,
    "2018-12-23-09-42-58-941_POS0_I1_1791_773.Png": 0.10321044921875,
    "2018-12-23-09-42-58-941_POS0_I1_1791_901.Png": 0.27587890625,
    "2018-12-23-09-42-58-941_POS0_I1_255_133.Png": 0.3876953125,
    "2018-12-23-09-42-58-941_POS0_I1_255_5.Png": 0.146728515625,
    "2018-12-23-09-42-58-941_POS0_I1_255_517.Png": 0.12255859375,
    "2018-12-23-09-42-58-941_POS0_I1_255_645.Png": 0.55462646484375,
    "2018-12-23-09-42-58-941_POS0_I1_255_773.Png": 0.489990234375,
    "2018-12-23-09-42-58-941_POS0_I1_255_901.Png": 0.11798095703125,
    "2018-12-23-09-42-58-941_POS0_I1_383_133.Png": 0.80279541015625,
    "2018-12-23-09-42-58-941_POS0_I1_383_261.Png": 0.586181640625,
    "2018-12-23-09-42-58-941_POS0_I1_383_5.Png": 0.71429443359375,
    "2018-12-23-09-42-58-941_POS0_I1_383_517.Png": 0.114013671875,
    "2018-12-23-09-42-58-941_POS0_I1_383_645.Png": 0.886474609375,
    "2018-12-23-09-42-58-941_POS0_I1_383_773.Png": 0.98199462890625,
    "2018-12-23-09-42-58-941_POS0_I1_383_901.Png": 0.36224365234375,
    "2018-12-23-09-42-58-941_POS0_I1_511_1029.Png": 0.596435546875,
    "2018-12-23-09-42-58-941_POS0_I1_511_1157.Png": 0.107421875,
    "2018-12-23-09-42-58-941_POS0_I1_511_133.Png": 0.8770751953125,
    "2018-12-23-09-42-58-941_POS0_I1_511_261.Png": 0.807373046875,
    "2018-12-23-09-42-58-941_POS0_I1_511_389.Png": 0.19146728515625,
    "2018-12-23-09-42-58-941_POS0_I1_511_5.Png": 0.26519775390625,
    "2018-12-23-09-42-58-941_POS0_I1_511_517.Png": 0.27508544921875,
    "2018-12-23-09-42-58-941_POS0_I1_511_645.Png": 0.73321533203125,
    "2018-12-23-09-42-58-941_POS0_I1_511_773.Png": 0.98162841796875,
    "2018-12-23-09-42-58-941_POS0_I1_511_901.Png": 0.716796875,
    "2018-12-23-09-42-58-941_POS0_I1_639_1029.Png": 0.96826171875,
    "2018-12-23-09-42-58-941_POS0_I1_639_1157.Png": 0.749267578125,
    "2018-12-23-09-42-58-941_POS0_I1_639_1285.Png": 0.568115234375,
    "2018-12-23-09-42-58-941_POS0_I1_639_133.Png": 0.790283203125,
    "2018-12-23-09-42-58-941_POS0_I1_639_261.Png": 0.959716796875,
    "2018-12-23-09-42-58-941_POS0_I1_639_389.Png": 0.66497802734375,
    "2018-12-23-09-42-58-941_POS0_I1_639_517.Png": 0.5159912109375,
    "2018-12-23-09-42-58-941_POS0_I1_639_645.Png": 0.258056640625,
    "2018-12-23-09-42-58-941_POS0_I1_639_773.Png": 0.69281005859375,
    "2018-12-23-09-42-58-941_POS0_I1_639_901.Png": 0.974609375,
    "2018-12-23-09-42-58-941_POS0_I1_767_1029.Png": 0.73199462890625,
    "2018-12-23-09-42-58-941_POS0_I1_767_1157.Png": 0.78143310546875,
    "2018-12-23-09-42-58-941_POS0_I1_767_1285.Png": 0.498046875,
    "2018-12-23-09-42-58-941_POS0_I1_767_133.Png": 0.87451171875,
    "2018-12-23-09-42-58-941_POS0_I1_767_261.Png": 0.87255859375,
    "2018-12-23-09-42-58-941_POS0_I1_767_389.Png": 0.841552734375,
    "2018-12-23-09-42-58-941_POS0_I1_767_517.Png": 0.91571044921875,
    "2018-12-23-09-42-58-941_POS0_I1_767_645.Png": 0.489013671875,
    "2018-12-23-09-42-58-941_POS0_I1_767_773.Png": 0.73419189453125,
    "2018-12-23-09-42-58-941_POS0_I1_767_901.Png": 0.999267578125,
    "2018-12-23-09-42-58-941_POS0_I1_895_1029.Png": 0.47186279296875,
    "2018-12-23-09-42-58-941_POS0_I1_895_1157.Png": 0.62042236328125,
    "2018-12-23-09-42-58-941_POS0_I1_895_1285.Png": 0.411376953125,
    "2018-12-23-09-42-58-941_POS0_I1_895_133.Png": 0.5859375,
    "2018-12-23-09-42-58-941_POS0_I1_895_261.Png": 0.79296875,
    "2018-12-23-09-42-58-941_POS0_I1_895_389.Png": 0.952392578125,
    "2018-12-23-09-42-58-941_POS0_I1_895_517.Png": 0.8994140625,
    "2018-12-23-09-42-58-941_POS0_I1_895_645.Png": 0.923828125,
    "2018-12-23-09-42-58-941_POS0_I1_895_773.Png": 0.87451171875,
    "2018-12-23-09-42-58-941_POS0_I1_895_901.Png": 0.888916015625,
    "2018-12-25-18-29-22-434_POS2_I2_1052_2112.Png": 1.0,
    "2018-12-25-18-29-22-434_POS2_I2_1052_2240.Png": 1.0,
    "2018-12-25-18-29-22-434_POS2_I2_1052_2368.Png": 1.0,
    "2018-12-25-18-29-22-434_POS2_I2_1052_2496.Png": 1.0,
    "2018-12-25-18-29-22-434_POS2_I2_1052_2624.Png": 1.0,
    "2018-12-25-18-29-22-434_POS2_I2_1180_1856.Png": 0.12109375,
    "2018-12-25-18-29-22-434_POS2_I2_1180_1984.Png": 0.7919921875,
    "2018-12-25-18-29-22-434_POS2_I2_1180_2112.Png": 1.0,
    "2018-12-25-18-29-22-434_POS2_I2_1180_2240.Png": 1.0,
    "2018-12-25-18-29-22-434_POS2_I2_1180_2368.Png": 1.0,
    "2018-12-25-18-29-22-434_POS2_I2_1180_2496.Png": 1.0,
    "2018-12-25-18-29-22-434_POS2_I2_1180_2624.Png": 1.0,
    "2018-12-25-18-29-22-434_POS2_I2_1308_1856.Png": 0.2724609375,
    "2018-12-25-18-29-22-434_POS2_I2_1308_1984.Png": 1.0,
    "2018-12-25-18-29-22-434_POS2_I2_1308_2112.Png": 1.0,
    "2018-12-25-18-29-22-434_POS2_I2_1308_2240.Png": 1.0,
    "2018-12-25-18-29-22-434_POS2_I2_1308_2368.Png": 1.0,
    "2018-12-25-18-29-22-434_POS2_I2_1308_2496.Png": 1.0,
    "2018-12-25-18-29-22-434_POS2_I2_1308_2624.Png": 1.0,
    "2018-12-25-18-29-22-434_POS2_I2_1436_1856.Png": 0.4892578125,
    "2018-12-25-18-29-22-434_POS2_I2_1436_1984.Png": 1.0,
    "2018-12-25-18-29-22-434_POS2_I2_1436_2112.Png": 1.0,
    "2018-12-25-18-29-22-434_POS2_I2_1436_2240.Png": 1.0,
    "2018-12-25-18-29-22-434_POS2_I2_1436_2368.Png": 1.0,
    "2018-12-25-18-29-22-434_POS2_I2_1436_2496.Png": 1.0,
    "2018-12-25-18-29-22-434_POS2_I2_1436_2624.Png": 1.0,
    "2018-12-25-18-29-22-434_POS2_I2_1564_1856.Png": 0.71484375,
    "2018-12-25-18-29-22-434_POS2_I2_1564_1984.Png": 1.0,
    "2018-12-25-18-29-22-434_POS2_I2_1564_2112.Png": 1.0,
    "2018-12-25-18-29-22-434_POS2_I2_1564_2240.Png": 1.0,
    "2018-12-25-18-29-22-434_POS2_I2_1564_2368.Png": 1.0,
    "2018-12-25-18-29-22-434_POS2_I2_1564_2496.Png": 1.0,
    "2018-12-25-18-29-22-434_POS2_I2_1564_2624.Png": 1.0,
    "2018-12-25-18-29-22-434_POS2_I2_1692_1728.Png": 0.193359375,
    "2018-12-25-18-29-22-434_POS2_I2_1692_1856.Png": 1.0,
    "2018-12-25-18-29-22-434_POS2_I2_1692_1984.Png": 1.0,
    "2018-12-25-18-29-22-434_POS2_I2_1692_2112.Png": 1.0,
    "2018-12-25-18-29-22-434_POS2_I2_1692_2240.Png": 1.0,
    "2018-12-25-18-29-22-434_POS2_I2_1692_2368.Png": 1.0,
    "2018-12-25-18-29-22-434_POS2_I2_1692_2496.Png": 0.9716796875,
    "2018-12-25-18-29-22-434_POS2_I2_1692_2624.Png": 0.884765625,
    "2018-12-25-18-29-22-434_POS2_I2_1820_1984.Png": 0.470703125,
    "2018-12-25-18-29-22-434_POS2_I2_1820_2112.Png": 0.9814453125,
    "2018-12-25-18-29-22-434_POS2_I2_1820_2240.Png": 1.0,
    "2018-12-25-18-29-22-434_POS2_I2_1820_2368.Png": 1.0,
    "2018-12-25-18-29-22-434_POS2_I2_1820_2496.Png": 0.771484375,
    "2018-12-25-18-29-22-434_POS2_I2_1820_2624.Png": 0.9365234375,
    "2018-12-25-18-29-22-434_POS2_I2_1948_2112.Png": 0.33203125,
    "2018-12-25-18-29-22-434_POS2_I2_1948_2240.Png": 0.8251953125,
    "2018-12-25-18-29-22-434_POS2_I2_1948_2368.Png": 0.73046875,
    "2018-12-25-18-29-22-434_POS2_I2_1948_2496.Png": 1.0,
    "2018-12-25-18-29-22-434_POS2_I2_1948_2624.Png": 1.0,
    "2018-12-25-18-29-22-434_POS2_I2_2076_2496.Png": 0.7421875,
    "2018-12-25-18-29-22-434_POS2_I2_2076_2624.Png": 0.41015625,
    "2018-12-25-18-29-22-434_POS2_I2_284_2624.Png": 0.119140625,
    "2018-12-25-18-29-22-434_POS2_I2_412_1984.Png": 0.7802734375,
    "2018-12-25-18-29-22-434_POS2_I2_412_2112.Png": 0.9541015625,
    "2018-12-25-18-29-22-434_POS2_I2_412_2240.Png": 0.4736328125,
    "2018-12-25-18-29-22-434_POS2_I2_412_2368.Png": 0.54296875,
    "2018-12-25-18-29-22-434_POS2_I2_412_2496.Png": 0.9140625,
    "2018-12-25-18-29-22-434_POS2_I2_412_2624.Png": 0.982421875,
    "2018-12-25-18-29-22-434_POS2_I2_540_1984.Png": 0.9697265625,
    "2018-12-25-18-29-22-434_POS2_I2_540_2112.Png": 1.0,
    "2018-12-25-18-29-22-434_POS2_I2_540_2240.Png": 0.916015625,
    "2018-12-25-18-29-22-434_POS2_I2_540_2368.Png": 0.85546875,
    "2018-12-25-18-29-22-434_POS2_I2_540_2496.Png": 1.0,
    "2018-12-25-18-29-22-434_POS2_I2_540_2624.Png": 1.0,
    "2018-12-25-18-29-22-434_POS2_I2_668_1984.Png": 0.666015625,
    "2018-12-25-18-29-22-434_POS2_I2_668_2112.Png": 1.0,
    "2018-12-25-18-29-22-434_POS2_I2_668_2240.Png": 0.9072265625,
    "2018-12-25-18-29-22-434_POS2_I2_668_2368.Png": 0.9423828125,
    "2018-12-25-18-29-22-434_POS2_I2_668_2496.Png": 1.0,
    "2018-12-25-18-29-22-434_POS2_I2_668_2624.Png": 1.0,
    "2018-12-25-18-29-22-434_POS2_I2_796_1984.Png": 0.5703125,
    "2018-12-25-18-29-22-434_POS2_I2_796_2112.Png": 1.0,
    "2018-12-25-18-29-22-434_POS2_I2_796_2240.Png": 0.99609375,
    "2018-12-25-18-29-22-434_POS2_I2_796_2368.Png": 0.9931640625,
    "2018-12-25-18-29-22-434_POS2_I2_796_2496.Png": 1.0,
    "2018-12-25-18-29-22-434_POS2_I2_796_2624.Png": 1.0,
    "2018-12-25-18-29-22-434_POS2_I2_924_1984.Png": 0.4912109375,
    "2018-12-25-18-29-22-434_POS2_I2_924_2112.Png": 1.0,
    "2018-12-25-18-29-22-434_POS2_I2_924_2240.Png": 1.0,
    "2018-12-25-18-29-22-434_POS2_I2_924_2368.Png": 1.0,
    "2018-12-25-18-29-22-434_POS2_I2_924_2496.Png": 1.0,
    "2018-12-25-18-29-22-434_POS2_I2_924_2624.Png": 1.0,
    "2018-12-27-11-36-07-039_POS2_I1_1067_1728.Png": 0.707763671875,
    "2018-12-27-11-36-07-039_POS2_I1_1067_1856.Png": 0.970703125,
    "2018-12-27-11-36-07-039_POS2_I1_1067_1984.Png": 1.0,
    "2018-12-27-11-36-07-039_POS2_I1_1067_2112.Png": 1.0,
    "2018-12-27-11-36-07-039_POS2_I1_1067_2240.Png": 0.870849609375,
    "2018-12-27-11-36-07-039_POS2_I1_1067_2368.Png": 1.0,
    "2018-12-27-11-36-07-039_POS2_I1_1067_2496.Png": 0.968017578125,
    "2018-12-27-11-36-07-039_POS2_I1_1067_2624.Png": 1.0,
    "2018-12-27-11-36-07-039_POS2_I1_1195_1728.Png": 0.740966796875,
    "2018-12-27-11-36-07-039_POS2_I1_1195_1856.Png": 0.965087890625,
    "2018-12-27-11-36-07-039_POS2_I1_1195_1984.Png": 0.99853515625,
    "2018-12-27-11-36-07-039_POS2_I1_1195_2112.Png": 0.9580078125,
    "2018-12-27-11-36-07-039_POS2_I1_1195_2240.Png": 0.134033203125,
    "2018-12-27-11-36-07-039_POS2_I1_1195_2368.Png": 0.9892578125,
    "2018-12-27-11-36-07-039_POS2_I1_1195_2496.Png": 0.896484375,
    "2018-12-27-11-36-07-039_POS2_I1_1195_2624.Png": 1.0,
    "2018-12-27-11-36-07-039_POS2_I1_1323_1728.Png": 0.63818359375,
    "2018-12-27-11-36-07-039_POS2_I1_1323_1856.Png": 0.77783203125,
    "2018-12-27-11-36-07-039_POS2_I1_1323_1984.Png": 0.79638671875,
    "2018-12-27-11-36-07-039_POS2_I1_1323_2112.Png": 0.95751953125,
    "2018-12-27-11-36-07-039_POS2_I1_1323_2240.Png": 1.0,
    "2018-12-27-11-36-07-039_POS2_I1_1323_2368.Png": 1.0,
    "2018-12-27-11-36-07-039_POS2_I1_1323_2496.Png": 1.0,
    "2018-12-27-11-36-07-039_POS2_I1_1323_2624.Png": 0.974609375,
    "2018-12-27-11-36-07-039_POS2_I1_1451_1600.Png": 0.56591796875,
    "2018-12-27-11-36-07-039_POS2_I1_1451_1728.Png": 0.997802734375,
    "2018-12-27-11-36-07-039_POS2_I1_1451_1856.Png": 0.423095703125,
    "2018-12-27-11-36-07-039_POS2_I1_1451_1984.Png": 0.7275390625,
    "2018-12-27-11-36-07-039_POS2_I1_1451_2112.Png": 0.95654296875,
    "2018-12-27-11-36-07-039_POS2_I1_1451_2240.Png": 0.99755859375,
    "2018-12-27-11-36-07-039_POS2_I1_1451_2368.Png": 0.6103515625,
    "2018-12-27-11-36-07-039_POS2_I1_1451_2496.Png": 0.9970703125,
    "2018-12-27-11-36-07-039_POS2_I1_1451_2624.Png": 0.654541015625,
    "2018-12-27-11-36-07-039_POS2_I1_1579_1600.Png": 0.4853515625,
    "2018-12-27-11-36-07-039_POS2_I1_1579_1728.Png": 0.40625,
    "2018-12-27-11-36-07-039_POS2_I1_1579_1856.Png": 0.787353515625,
    "2018-12-27-11-36-07-039_POS2_I1_1579_1984.Png": 1.0,
    "2018-12-27-11-36-07-039_POS2_I1_1579_2112.Png": 1.0,
    "2018-12-27-11-36-07-039_POS2_I1_1579_2240.Png": 0.99560546875,
    "2018-12-27-11-36-07-039_POS2_I1_1579_2368.Png": 0.8818359375,
    "2018-12-27-11-36-07-039_POS2_I1_1579_2496.Png": 0.958984375,
    "2018-12-27-11-36-07-039_POS2_I1_1579_2624.Png": 0.1376953125,
    "2018-12-27-11-36-07-039_POS2_I1_1707_1984.Png": 0.6298828125,
    "2018-12-27-11-36-07-039_POS2_I1_1707_2112.Png": 0.7412109375,
    "2018-12-27-11-36-07-039_POS2_I1_1707_2240.Png": 0.53125,
    "2018-12-27-11-36-07-039_POS2_I1_1707_2368.Png": 0.77783203125,
    "2018-12-27-11-36-07-039_POS2_I1_1707_2496.Png": 0.3857421875,
    "2018-12-27-11-36-07-039_POS2_I1_1707_2624.Png": 0.281005859375,
    "2018-12-27-11-36-07-039_POS2_I1_171_2368.Png": 0.29638671875,
    "2018-12-27-11-36-07-039_POS2_I1_171_2496.Png": 0.22412109375,
    "2018-12-27-11-36-07-039_POS2_I1_171_2624.Png": 0.4306640625,
    "2018-12-27-11-36-07-039_POS2_I1_1835_2368.Png": 0.22314453125,
    "2018-12-27-11-36-07-039_POS2_I1_299_1728.Png": 0.63916015625,
    "2018-12-27-11-36-07-039_POS2_I1_299_1856.Png": 0.82177734375,
    "2018-12-27-11-36-07-039_POS2_I1_299_1984.Png": 0.310302734375,
    "2018-12-27-11-36-07-039_POS2_I1_299_2240.Png": 0.506591796875,
    "2018-12-27-11-36-07-039_POS2_I1_299_2368.Png": 0.94482421875,
    "2018-12-27-11-36-07-039_POS2_I1_299_2496.Png": 0.99365234375,
    "2018-12-27-11-36-07-039_POS2_I1_299_2624.Png": 0.43408203125,
    "2018-12-27-11-36-07-039_POS2_I1_427_1728.Png": 0.79833984375,
    "2018-12-27-11-36-07-039_POS2_I1_427_1856.Png": 1.0,
    "2018-12-27-11-36-07-039_POS2_I1_427_1984.Png": 0.845947265625,
    "2018-12-27-11-36-07-039_POS2_I1_427_2112.Png": 0.169677734375,
    "2018-12-27-11-36-07-039_POS2_I1_427_2240.Png": 0.779052734375,
    "2018-12-27-11-36-07-039_POS2_I1_427_2368.Png": 1.0,
    "2018-12-27-11-36-07-039_POS2_I1_427_2496.Png": 1.0,
    "2018-12-27-11-36-07-039_POS2_I1_427_2624.Png": 0.23388671875,
    "2018-12-27-11-36-07-039_POS2_I1_555_1728.Png": 0.402099609375,
    "2018-12-27-11-36-07-039_POS2_I1_555_1856.Png": 1.0,
    "2018-12-27-11-36-07-039_POS2_I1_555_1984.Png": 0.94140625,
    "2018-12-27-11-36-07-039_POS2_I1_555_2112.Png": 0.354248046875,
    "2018-12-27-11-36-07-039_POS2_I1_555_2240.Png": 0.998291015625,
    "2018-12-27-11-36-07-039_POS2_I1_555_2368.Png": 1.0,
    "2018-12-27-11-36-07-039_POS2_I1_555_2496.Png": 1.0,
    "2018-12-27-11-36-07-039_POS2_I1_555_2624.Png": 0.9814453125,
    "2018-12-27-11-36-07-039_POS2_I1_683_1728.Png": 0.671142578125,
    "2018-12-27-11-36-07-039_POS2_I1_683_1856.Png": 1.0,
    "2018-12-27-11-36-07-039_POS2_I1_683_1984.Png": 1.0,
    "2018-12-27-11-36-07-039_POS2_I1_683_2112.Png": 0.93896484375,
    "2018-12-27-11-36-07-039_POS2_I1_683_2240.Png": 0.941162109375,
    "2018-12-27-11-36-07-039_POS2_I1_683_2368.Png": 0.998291015625,
    "2018-12-27-11-36-07-039_POS2_I1_683_2496.Png": 0.99658203125,
    "2018-12-27-11-36-07-039_POS2_I1_683_2624.Png": 1.0,
    "2018-12-27-11-36-07-039_POS2_I1_811_1728.Png": 0.710693359375,
    "2018-12-27-11-36-07-039_POS2_I1_811_1856.Png": 1.0,
    "2018-12-27-11-36-07-039_POS2_I1_811_1984.Png": 1.0,
    "2018-12-27-11-36-07-039_POS2_I1_811_2112.Png": 1.0,
    "2018-12-27-11-36-07-039_POS2_I1_811_2240.Png": 1.0,
    "2018-12-27-11-36-07-039_POS2_I1_811_2368.Png": 0.948974609375,
    "2018-12-27-11-36-07-039_POS2_I1_811_2496.Png": 0.99658203125,
    "2018-12-27-11-36-07-039_POS2_I1_811_2624.Png": 1.0,
    "2018-12-27-11-36-07-039_POS2_I1_939_1728.Png": 0.25634765625,
    "2018-12-27-11-36-07-039_POS2_I1_939_1856.Png": 1.0,
    "2018-12-27-11-36-07-039_POS2_I1_939_1984.Png": 1.0,
    "2018-12-27-11-36-07-039_POS2_I1_939_2112.Png": 1.0,
    "2018-12-27-11-36-07-039_POS2_I1_939_2240.Png": 1.0,
    "2018-12-27-11-36-07-039_POS2_I1_939_2368.Png": 0.9716796875,
    "2018-12-27-11-36-07-039_POS2_I1_939_2496.Png": 0.963623046875,
    "2018-12-27-11-36-07-039_POS2_I1_939_2624.Png": 1.0,
    "2018-12-29-00-16-12-115_POS2_I2_1052_1984.Png": 0.111328125,
    "2018-12-29-00-16-12-115_POS2_I2_1052_2112.Png": 1.0,
    "2018-12-29-00-16-12-115_POS2_I2_1052_2240.Png": 1.0,
    "2018-12-29-00-16-12-115_POS2_I2_1052_2368.Png": 1.0,
    "2018-12-29-00-16-12-115_POS2_I2_1052_2496.Png": 1.0,
    "2018-12-29-00-16-12-115_POS2_I2_1052_2624.Png": 1.0,
    "2018-12-29-00-16-12-115_POS2_I2_1180_1984.Png": 0.78125,
    "2018-12-29-00-16-12-115_POS2_I2_1180_2112.Png": 1.0,
    "2018-12-29-00-16-12-115_POS2_I2_1180_2240.Png": 1.0,
    "2018-12-29-00-16-12-115_POS2_I2_1180_2368.Png": 1.0,
    "2018-12-29-00-16-12-115_POS2_I2_1180_2496.Png": 1.0,
    "2018-12-29-00-16-12-115_POS2_I2_1180_2624.Png": 1.0,
    "2018-12-29-00-16-12-115_POS2_I2_1308_1856.Png": 0.24609375,
    "2018-12-29-00-16-12-115_POS2_I2_1308_1984.Png": 1.0,
    "2018-12-29-00-16-12-115_POS2_I2_1308_2112.Png": 1.0,
    "2018-12-29-00-16-12-115_POS2_I2_1308_2240.Png": 1.0,
    "2018-12-29-00-16-12-115_POS2_I2_1308_2368.Png": 1.0,
    "2018-12-29-00-16-12-115_POS2_I2_1308_2496.Png": 1.0,
    "2018-12-29-00-16-12-115_POS2_I2_1308_2624.Png": 1.0,
    "2018-12-29-00-16-12-115_POS2_I2_1436_1856.Png": 0.4658203125,
    "2018-12-29-00-16-12-115_POS2_I2_1436_1984.Png": 1.0,
    "2018-12-29-00-16-12-115_POS2_I2_1436_2112.Png": 1.0,
    "2018-12-29-00-16-12-115_POS2_I2_1436_2240.Png": 1.0,
    "2018-12-29-00-16-12-115_POS2_I2_1436_2368.Png": 1.0,
    "2018-12-29-00-16-12-115_POS2_I2_1436_2496.Png": 1.0,
    "2018-12-29-00-16-12-115_POS2_I2_1436_2624.Png": 1.0,
    "2018-12-29-00-16-12-115_POS2_I2_1564_1856.Png": 0.6396484375,
    "2018-12-29-00-16-12-115_POS2_I2_1564_1984.Png": 1.0,
    "2018-12-29-00-16-12-115_POS2_I2_1564_2112.Png": 1.0,
    "2018-12-29-00-16-12-115_POS2_I2_1564_2240.Png": 1.0,
    "2018-12-29-00-16-12-115_POS2_I2_1564_2368.Png": 1.0,
    "2018-12-29-00-16-12-115_POS2_I2_1564_2496.Png": 1.0,
    "2018-12-29-00-16-12-115_POS2_I2_1564_2624.Png": 1.0,
    "2018-12-29-00-16-12-115_POS2_I2_1692_1728.Png": 0.1650390625,
    "2018-12-29-00-16-12-115_POS2_I2_1692_1856.Png": 0.994140625,
    "2018-12-29-00-16-12-115_POS2_I2_1692_1984.Png": 1.0,
    "2018-12-29-00-16-12-115_POS2_I2_1692_2112.Png": 1.0,
    "2018-12-29-00-16-12-115_POS2_I2_1692_2240.Png": 1.0,
    "2018-12-29-00-16-12-115_POS2_I2_1692_2368.Png": 1.0,
    "2018-12-29-00-16-12-115_POS2_I2_1692_2496.Png": 0.943359375,
    "2018-12-29-00-16-12-115_POS2_I2_1692_2624.Png": 0.79296875,
    "2018-12-29-00-16-12-115_POS2_I2_1820_1984.Png": 0.4326171875,
    "2018-12-29-00-16-12-115_POS2_I2_1820_2112.Png": 0.9736328125,
    "2018-12-29-00-16-12-115_POS2_I2_1820_2240.Png": 1.0,
    "2018-12-29-00-16-12-115_POS2_I2_1820_2368.Png": 1.0,
    "2018-12-29-00-16-12-115_POS2_I2_1820_2496.Png": 0.7958984375,
    "2018-12-29-00-16-12-115_POS2_I2_1820_2624.Png": 0.908203125,
    "2018-12-29-00-16-12-115_POS2_I2_1948_2112.Png": 0.298828125,
    "2018-12-29-00-16-12-115_POS2_I2_1948_2240.Png": 0.802734375,
    "2018-12-29-00-16-12-115_POS2_I2_1948_2368.Png": 0.6689453125,
    "2018-12-29-00-16-12-115_POS2_I2_1948_2496.Png": 1.0,
    "2018-12-29-00-16-12-115_POS2_I2_1948_2624.Png": 0.9453125,
    "2018-12-29-00-16-12-115_POS2_I2_2076_2496.Png": 0.7177734375,
    "2018-12-29-00-16-12-115_POS2_I2_2076_2624.Png": 0.2783203125,
    "2018-12-29-00-16-12-115_POS2_I2_284_2496.Png": 0.25,
    "2018-12-29-00-16-12-115_POS2_I2_284_2624.Png": 0.1142578125,
    "2018-12-29-00-16-12-115_POS2_I2_412_1984.Png": 0.689453125,
    "2018-12-29-00-16-12-115_POS2_I2_412_2112.Png": 0.923828125,
    "2018-12-29-00-16-12-115_POS2_I2_412_2240.Png": 0.5126953125,
    "2018-12-29-00-16-12-115_POS2_I2_412_2368.Png": 0.466796875,
    "2018-12-29-00-16-12-115_POS2_I2_412_2496.Png": 0.947265625,
    "2018-12-29-00-16-12-115_POS2_I2_412_2624.Png": 0.9736328125,
    "2018-12-29-00-16-12-115_POS2_I2_540_1984.Png": 0.87109375,
    "2018-12-29-00-16-12-115_POS2_I2_540_2112.Png": 1.0,
    "2018-12-29-00-16-12-115_POS2_I2_540_2240.Png": 0.8779296875,
    "2018-12-29-00-16-12-115_POS2_I2_540_2368.Png": 0.822265625,
    "2018-12-29-00-16-12-115_POS2_I2_540_2496.Png": 1.0,
    "2018-12-29-00-16-12-115_POS2_I2_540_2624.Png": 1.0,
    "2018-12-29-00-16-12-115_POS2_I2_668_1984.Png": 0.5615234375,
    "2018-12-29-00-16-12-115_POS2_I2_668_2112.Png": 1.0,
    "2018-12-29-00-16-12-115_POS2_I2_668_2240.Png": 0.9599609375,
    "2018-12-29-00-16-12-115_POS2_I2_668_2368.Png": 0.9228515625,
    "2018-12-29-00-16-12-115_POS2_I2_668_2496.Png": 1.0,
    "2018-12-29-00-16-12-115_POS2_I2_668_2624.Png": 1.0,
    "2018-12-29-00-16-12-115_POS2_I2_796_1984.Png": 0.494140625,
    "2018-12-29-00-16-12-115_POS2_I2_796_2112.Png": 1.0,
    "2018-12-29-00-16-12-115_POS2_I2_796_2240.Png": 1.0,
    "2018-12-29-00-16-12-115_POS2_I2_796_2368.Png": 0.9921875,
    "2018-12-29-00-16-12-115_POS2_I2_796_2496.Png": 1.0,
    "2018-12-29-00-16-12-115_POS2_I2_796_2624.Png": 1.0,
    "2018-12-29-00-16-12-115_POS2_I2_924_1984.Png": 0.486328125,
    "2018-12-29-00-16-12-115_POS2_I2_924_2112.Png": 1.0,
    "2018-12-29-00-16-12-115_POS2_I2_924_2240.Png": 1.0,
    "2018-12-29-00-16-12-115_POS2_I2_924_2368.Png": 1.0,
    "2018-12-29-00-16-12-115_POS2_I2_924_2496.Png": 1.0,
    "2018-12-29-00-16-12-115_POS2_I2_924_2624.Png": 1.0,
    "2018-12-30-19-36-13-452_POS2_I2_1052_1984.Png": 0.1298828125,
    "2018-12-30-19-36-13-452_POS2_I2_1052_2112.Png": 1.0,
    "2018-12-30-19-36-13-452_POS2_I2_1052_2240.Png": 1.0,
    "2018-12-30-19-36-13-452_POS2_I2_1052_2368.Png": 1.0,
    "2018-12-30-19-36-13-452_POS2_I2_1052_2496.Png": 1.0,
    "2018-12-30-19-36-13-452_POS2_I2_1052_2624.Png": 1.0,
    "2018-12-30-19-36-13-452_POS2_I2_1180_1984.Png": 0.826171875,
    "2018-12-30-19-36-13-452_POS2_I2_1180_2112.Png": 1.0,
    "2018-12-30-19-36-13-452_POS2_I2_1180_2240.Png": 1.0,
    "2018-12-30-19-36-13-452_POS2_I2_1180_2368.Png": 1.0,
    "2018-12-30-19-36-13-452_POS2_I2_1180_2496.Png": 1.0,
    "2018-12-30-19-36-13-452_POS2_I2_1180_2624.Png": 1.0,
    "2018-12-30-19-36-13-452_POS2_I2_1308_1856.Png": 0.2080078125,
    "2018-12-30-19-36-13-452_POS2_I2_1308_1984.Png": 0.96875,
    "2018-12-30-19-36-13-452_POS2_I2_1308_2112.Png": 1.0,
    "2018-12-30-19-36-13-452_POS2_I2_1308_2240.Png": 1.0,
    "2018-12-30-19-36-13-452_POS2_I2_1308_2368.Png": 1.0,
    "2018-12-30-19-36-13-452_POS2_I2_1308_2496.Png": 1.0,
    "2018-12-30-19-36-13-452_POS2_I2_1308_2624.Png": 1.0,
    "2018-12-30-19-36-13-452_POS2_I2_1436_1856.Png": 0.431640625,
    "2018-12-30-19-36-13-452_POS2_I2_1436_1984.Png": 1.0,
    "2018-12-30-19-36-13-452_POS2_I2_1436_2112.Png": 1.0,
    "2018-12-30-19-36-13-452_POS2_I2_1436_2240.Png": 1.0,
    "2018-12-30-19-36-13-452_POS2_I2_1436_2368.Png": 1.0,
    "2018-12-30-19-36-13-452_POS2_I2_1436_2496.Png": 1.0,
    "2018-12-30-19-36-13-452_POS2_I2_1436_2624.Png": 1.0,
    "2018-12-30-19-36-13-452_POS2_I2_1564_1856.Png": 0.662109375,
    "2018-12-30-19-36-13-452_POS2_I2_1564_1984.Png": 1.0,
    "2018-12-30-19-36-13-452_POS2_I2_1564_2112.Png": 1.0,
    "2018-12-30-19-36-13-452_POS2_I2_1564_2240.Png": 1.0,
    "2018-12-30-19-36-13-452_POS2_I2_1564_2368.Png": 1.0,
    "2018-12-30-19-36-13-452_POS2_I2_1564_2496.Png": 1.0,
    "2018-12-30-19-36-13-452_POS2_I2_1564_2624.Png": 1.0,
    "2018-12-30-19-36-13-452_POS2_I2_1692_1728.Png": 0.224609375,
    "2018-12-30-19-36-13-452_POS2_I2_1692_1856.Png": 0.998046875,
    "2018-12-30-19-36-13-452_POS2_I2_1692_1984.Png": 1.0,
    "2018-12-30-19-36-13-452_POS2_I2_1692_2112.Png": 1.0,
    "2018-12-30-19-36-13-452_POS2_I2_1692_2240.Png": 1.0,
    "2018-12-30-19-36-13-452_POS2_I2_1692_2368.Png": 1.0,
    "2018-12-30-19-36-13-452_POS2_I2_1692_2496.Png": 0.87890625,
    "2018-12-30-19-36-13-452_POS2_I2_1692_2624.Png": 0.818359375,
    "2018-12-30-19-36-13-452_POS2_I2_1820_1984.Png": 0.3740234375,
    "2018-12-30-19-36-13-452_POS2_I2_1820_2112.Png": 0.908203125,
    "2018-12-30-19-36-13-452_POS2_I2_1820_2240.Png": 1.0,
    "2018-12-30-19-36-13-452_POS2_I2_1820_2368.Png": 1.0,
    "2018-12-30-19-36-13-452_POS2_I2_1820_2496.Png": 0.7578125,
    "2018-12-30-19-36-13-452_POS2_I2_1820_2624.Png": 0.89453125,
    "2018-12-30-19-36-13-452_POS2_I2_1948_2112.Png": 0.3466796875,
    "2018-12-30-19-36-13-452_POS2_I2_1948_2240.Png": 0.8740234375,
    "2018-12-30-19-36-13-452_POS2_I2_1948_2368.Png": 0.7861328125,
    "2018-12-30-19-36-13-452_POS2_I2_1948_2496.Png": 0.8955078125,
    "2018-12-30-19-36-13-452_POS2_I2_1948_2624.Png": 0.9423828125,
    "2018-12-30-19-36-13-452_POS2_I2_2076_2496.Png": 0.7373046875,
    "2018-12-30-19-36-13-452_POS2_I2_2076_2624.Png": 0.3056640625,
    "2018-12-30-19-36-13-452_POS2_I2_284_2496.Png": 0.25,
    "2018-12-30-19-36-13-452_POS2_I2_284_2624.Png": 0.2001953125,
    "2018-12-30-19-36-13-452_POS2_I2_412_1984.Png": 0.5458984375,
    "2018-12-30-19-36-13-452_POS2_I2_412_2112.Png": 0.9404296875,
    "2018-12-30-19-36-13-452_POS2_I2_412_2240.Png": 0.5947265625,
    "2018-12-30-19-36-13-452_POS2_I2_412_2368.Png": 0.4833984375,
    "2018-12-30-19-36-13-452_POS2_I2_412_2496.Png": 0.9912109375,
    "2018-12-30-19-36-13-452_POS2_I2_412_2624.Png": 1.0,
    "2018-12-30-19-36-13-452_POS2_I2_540_1984.Png": 0.7724609375,
    "2018-12-30-19-36-13-452_POS2_I2_540_2112.Png": 1.0,
    "2018-12-30-19-36-13-452_POS2_I2_540_2240.Png": 0.8994140625,
    "2018-12-30-19-36-13-452_POS2_I2_540_2368.Png": 0.8134765625,
    "2018-12-30-19-36-13-452_POS2_I2_540_2496.Png": 1.0,
    "2018-12-30-19-36-13-452_POS2_I2_540_2624.Png": 1.0,
    "2018-12-30-19-36-13-452_POS2_I2_668_1984.Png": 0.5029296875,
    "2018-12-30-19-36-13-452_POS2_I2_668_2112.Png": 1.0,
    "2018-12-30-19-36-13-452_POS2_I2_668_2240.Png": 0.9228515625,
    "2018-12-30-19-36-13-452_POS2_I2_668_2368.Png": 0.9140625,
    "2018-12-30-19-36-13-452_POS2_I2_668_2496.Png": 1.0,
    "2018-12-30-19-36-13-452_POS2_I2_668_2624.Png": 1.0,
    "2018-12-30-19-36-13-452_POS2_I2_796_1984.Png": 0.453125,
    "2018-12-30-19-36-13-452_POS2_I2_796_2112.Png": 1.0,
    "2018-12-30-19-36-13-452_POS2_I2_796_2240.Png": 0.99609375,
    "2018-12-30-19-36-13-452_POS2_I2_796_2368.Png": 0.978515625,
    "2018-12-30-19-36-13-452_POS2_I2_796_2496.Png": 1.0,
    "2018-12-30-19-36-13-452_POS2_I2_796_2624.Png": 1.0,
    "2018-12-30-19-36-13-452_POS2_I2_924_1984.Png": 0.4130859375,
    "2018-12-30-19-36-13-452_POS2_I2_924_2112.Png": 1.0,
    "2018-12-30-19-36-13-452_POS2_I2_924_2240.Png": 1.0,
    "2018-12-30-19-36-13-452_POS2_I2_924_2368.Png": 1.0,
    "2018-12-30-19-36-13-452_POS2_I2_924_2496.Png": 1.0,
    "2018-12-30-19-36-13-452_POS2_I2_924_2624.Png": 1.0,
    "2018-12-31-03-22-54-081_POS2_I1_1057_1728.Png": 0.80859375,
    "2018-12-31-03-22-54-081_POS2_I1_1057_1856.Png": 1.0,
    "2018-12-31-03-22-54-081_POS2_I1_1057_1984.Png": 1.0,
    "2018-12-31-03-22-54-081_POS2_I1_1057_2112.Png": 1.0,
    "2018-12-31-03-22-54-081_POS2_I1_1057_2240.Png": 0.865478515625,
    "2018-12-31-03-22-54-081_POS2_I1_1057_2368.Png": 0.999755859375,
    "2018-12-31-03-22-54-081_POS2_I1_1057_2496.Png": 1.0,
    "2018-12-31-03-22-54-081_POS2_I1_1057_2624.Png": 1.0,
    "2018-12-31-03-22-54-081_POS2_I1_1185_1728.Png": 0.813720703125,
    "2018-12-31-03-22-54-081_POS2_I1_1185_1856.Png": 1.0,
    "2018-12-31-03-22-54-081_POS2_I1_1185_1984.Png": 1.0,
    "2018-12-31-03-22-54-081_POS2_I1_1185_2112.Png": 0.9736328125,
    "2018-12-31-03-22-54-081_POS2_I1_1185_2240.Png": 0.108642578125,
    "2018-12-31-03-22-54-081_POS2_I1_1185_2368.Png": 0.775634765625,
    "2018-12-31-03-22-54-081_POS2_I1_1185_2496.Png": 1.0,
    "2018-12-31-03-22-54-081_POS2_I1_1185_2624.Png": 1.0,
    "2018-12-31-03-22-54-081_POS2_I1_1313_1728.Png": 0.7958984375,
    "2018-12-31-03-22-54-081_POS2_I1_1313_1856.Png": 0.894775390625,
    "2018-12-31-03-22-54-081_POS2_I1_1313_1984.Png": 0.953125,
    "2018-12-31-03-22-54-081_POS2_I1_1313_2112.Png": 1.0,
    "2018-12-31-03-22-54-081_POS2_I1_1313_2240.Png": 0.99267578125,
    "2018-12-31-03-22-54-081_POS2_I1_1313_2368.Png": 1.0,
    "2018-12-31-03-22-54-081_POS2_I1_1313_2496.Png": 1.0,
    "2018-12-31-03-22-54-081_POS2_I1_1313_2624.Png": 0.986328125,
    "2018-12-31-03-22-54-081_POS2_I1_1441_1600.Png": 0.592041015625,
    "2018-12-31-03-22-54-081_POS2_I1_1441_1728.Png": 1.0,
    "2018-12-31-03-22-54-081_POS2_I1_1441_1856.Png": 0.382568359375,
    "2018-12-31-03-22-54-081_POS2_I1_1441_1984.Png": 0.6181640625,
    "2018-12-31-03-22-54-081_POS2_I1_1441_2112.Png": 1.0,
    "2018-12-31-03-22-54-081_POS2_I1_1441_2240.Png": 1.0,
    "2018-12-31-03-22-54-081_POS2_I1_1441_2368.Png": 0.56689453125,
    "2018-12-31-03-22-54-081_POS2_I1_1441_2496.Png": 0.998046875,
    "2018-12-31-03-22-54-081_POS2_I1_1441_2624.Png": 0.76318359375,
    "2018-12-31-03-22-54-081_POS2_I1_1569_1600.Png": 0.58203125,
    "2018-12-31-03-22-54-081_POS2_I1_1569_1728.Png": 0.5498046875,
    "2018-12-31-03-22-54-081_POS2_I1_1569_1856.Png": 0.959716796875,
    "2018-12-31-03-22-54-081_POS2_I1_1569_1984.Png": 1.0,
    "2018-12-31-03-22-54-081_POS2_I1_1569_2112.Png": 1.0,
    "2018-12-31-03-22-54-081_POS2_I1_1569_2240.Png": 1.0,
    "2018-12-31-03-22-54-081_POS2_I1_1569_2368.Png": 0.835205078125,
    "2018-12-31-03-22-54-081_POS2_I1_1569_2496.Png": 0.99267578125,
    "2018-12-31-03-22-54-081_POS2_I1_1569_2624.Png": 0.24072265625,
    "2018-12-31-03-22-54-081_POS2_I1_161_2368.Png": 0.37548828125,
    "2018-12-31-03-22-54-081_POS2_I1_161_2496.Png": 0.283203125,
    "2018-12-31-03-22-54-081_POS2_I1_161_2624.Png": 0.55029296875,
    "2018-12-31-03-22-54-081_POS2_I1_1697_1856.Png": 0.158447265625,
    "2018-12-31-03-22-54-081_POS2_I1_1697_1984.Png": 0.7197265625,
    "2018-12-31-03-22-54-081_POS2_I1_1697_2112.Png": 0.791015625,
    "2018-12-31-03-22-54-081_POS2_I1_1697_2240.Png": 0.5419921875,
    "2018-12-31-03-22-54-081_POS2_I1_1697_2368.Png": 0.887939453125,
    "2018-12-31-03-22-54-081_POS2_I1_1697_2496.Png": 0.52587890625,
    "2018-12-31-03-22-54-081_POS2_I1_1697_2624.Png": 0.4365234375,
    "2018-12-31-03-22-54-081_POS2_I1_1825_2368.Png": 0.2880859375,
    "2018-12-31-03-22-54-081_POS2_I1_289_1728.Png": 0.742919921875,
    "2018-12-31-03-22-54-081_POS2_I1_289_1856.Png": 0.912841796875,
    "2018-12-31-03-22-54-081_POS2_I1_289_1984.Png": 0.37109375,
    "2018-12-31-03-22-54-081_POS2_I1_289_2240.Png": 0.60205078125,
    "2018-12-31-03-22-54-081_POS2_I1_289_2368.Png": 0.98876953125,
    "2018-12-31-03-22-54-081_POS2_I1_289_2496.Png": 1.0,
    "2018-12-31-03-22-54-081_POS2_I1_289_2624.Png": 0.538818359375,
    "2018-12-31-03-22-54-081_POS2_I1_417_1728.Png": 0.844482421875,
    "2018-12-31-03-22-54-081_POS2_I1_417_1856.Png": 1.0,
    "2018-12-31-03-22-54-081_POS2_I1_417_1984.Png": 0.9189453125,
    "2018-12-31-03-22-54-081_POS2_I1_417_2112.Png": 0.32080078125,
    "2018-12-31-03-22-54-081_POS2_I1_417_2240.Png": 0.866943359375,
    "2018-12-31-03-22-54-081_POS2_I1_417_2368.Png": 1.0,
    "2018-12-31-03-22-54-081_POS2_I1_417_2496.Png": 1.0,
    "2018-12-31-03-22-54-081_POS2_I1_417_2624.Png": 0.164794921875,
    "2018-12-31-03-22-54-081_POS2_I1_545_1728.Png": 0.454833984375,
    "2018-12-31-03-22-54-081_POS2_I1_545_1856.Png": 1.0,
    "2018-12-31-03-22-54-081_POS2_I1_545_1984.Png": 0.943359375,
    "2018-12-31-03-22-54-081_POS2_I1_545_2112.Png": 0.494873046875,
    "2018-12-31-03-22-54-081_POS2_I1_545_2240.Png": 1.0,
    "2018-12-31-03-22-54-081_POS2_I1_545_2368.Png": 1.0,
    "2018-12-31-03-22-54-081_POS2_I1_545_2496.Png": 1.0,
    "2018-12-31-03-22-54-081_POS2_I1_545_2624.Png": 0.9775390625,
    "2018-12-31-03-22-54-081_POS2_I1_673_1728.Png": 0.686279296875,
    "2018-12-31-03-22-54-081_POS2_I1_673_1856.Png": 1.0,
    "2018-12-31-03-22-54-081_POS2_I1_673_1984.Png": 1.0,
    "2018-12-31-03-22-54-081_POS2_I1_673_2112.Png": 0.985107421875,
    "2018-12-31-03-22-54-081_POS2_I1_673_2240.Png": 1.0,
    "2018-12-31-03-22-54-081_POS2_I1_673_2368.Png": 1.0,
    "2018-12-31-03-22-54-081_POS2_I1_673_2496.Png": 1.0,
    "2018-12-31-03-22-54-081_POS2_I1_673_2624.Png": 1.0,
    "2018-12-31-03-22-54-081_POS2_I1_801_1728.Png": 0.83447265625,
    "2018-12-31-03-22-54-081_POS2_I1_801_1856.Png": 1.0,
    "2018-12-31-03-22-54-081_POS2_I1_801_1984.Png": 1.0,
    "2018-12-31-03-22-54-081_POS2_I1_801_2112.Png": 1.0,
    "2018-12-31-03-22-54-081_POS2_I1_801_2240.Png": 1.0,
    "2018-12-31-03-22-54-081_POS2_I1_801_2368.Png": 1.0,
    "2018-12-31-03-22-54-081_POS2_I1_801_2496.Png": 1.0,
    "2018-12-31-03-22-54-081_POS2_I1_801_2624.Png": 1.0,
    "2018-12-31-03-22-54-081_POS2_I1_929_1728.Png": 0.349609375,
    "2018-12-31-03-22-54-081_POS2_I1_929_1856.Png": 1.0,
    "2018-12-31-03-22-54-081_POS2_I1_929_1984.Png": 1.0,
    "2018-12-31-03-22-54-081_POS2_I1_929_2112.Png": 1.0,
    "2018-12-31-03-22-54-081_POS2_I1_929_2240.Png": 1.0,
    "2018-12-31-03-22-54-081_POS2_I1_929_2368.Png": 1.0,
    "2018-12-31-03-22-54-081_POS2_I1_929_2496.Png": 1.0,
    "2018-12-31-03-22-54-081_POS2_I1_929_2624.Png": 1.0,
    "2019-01-01-21-33-03-408_POS1_I1_1105_1053.Png": 0.779052734375,
    "2019-01-01-21-33-03-408_POS1_I1_1105_1181.Png": 1.0,
    "2019-01-01-21-33-03-408_POS1_I1_1105_1309.Png": 1.0,
    "2019-01-01-21-33-03-408_POS1_I1_1105_1437.Png": 1.0,
    "2019-01-01-21-33-03-408_POS1_I1_1105_1565.Png": 1.0,
    "2019-01-01-21-33-03-408_POS1_I1_1105_1693.Png": 1.0,
    "2019-01-01-21-33-03-408_POS1_I1_1105_1821.Png": 0.94549560546875,
    "2019-01-01-21-33-03-408_POS1_I1_1233_1053.Png": 0.767822265625,
    "2019-01-01-21-33-03-408_POS1_I1_1233_1181.Png": 1.0,
    "2019-01-01-21-33-03-408_POS1_I1_1233_1309.Png": 1.0,
    "2019-01-01-21-33-03-408_POS1_I1_1233_1437.Png": 1.0,
    "2019-01-01-21-33-03-408_POS1_I1_1233_1565.Png": 0.99993896484375,
    "2019-01-01-21-33-03-408_POS1_I1_1233_1693.Png": 0.85186767578125,
    "2019-01-01-21-33-03-408_POS1_I1_1233_1821.Png": 0.6064453125,
    "2019-01-01-21-33-03-408_POS1_I1_1361_1053.Png": 0.65716552734375,
    "2019-01-01-21-33-03-408_POS1_I1_1361_1181.Png": 1.0,
    "2019-01-01-21-33-03-408_POS1_I1_1361_1309.Png": 1.0,
    "2019-01-01-21-33-03-408_POS1_I1_1361_1437.Png": 1.0,
    "2019-01-01-21-33-03-408_POS1_I1_1361_1565.Png": 0.99737548828125,
    "2019-01-01-21-33-03-408_POS1_I1_1361_1693.Png": 0.51385498046875,
    "2019-01-01-21-33-03-408_POS1_I1_1361_1821.Png": 0.42724609375,
    "2019-01-01-21-33-03-408_POS1_I1_1489_1053.Png": 0.98388671875,
    "2019-01-01-21-33-03-408_POS1_I1_1489_1181.Png": 1.0,
    "2019-01-01-21-33-03-408_POS1_I1_1489_1309.Png": 1.0,
    "2019-01-01-21-33-03-408_POS1_I1_1489_1437.Png": 1.0,
    "2019-01-01-21-33-03-408_POS1_I1_1489_1565.Png": 0.9541015625,
    "2019-01-01-21-33-03-408_POS1_I1_1489_1693.Png": 0.75,
    "2019-01-01-21-33-03-408_POS1_I1_1489_1821.Png": 0.232666015625,
    "2019-01-01-21-33-03-408_POS1_I1_1489_925.Png": 0.387939453125,
    "2019-01-01-21-33-03-408_POS1_I1_1617_1053.Png": 0.494140625,
    "2019-01-01-21-33-03-408_POS1_I1_1617_1181.Png": 0.5693359375,
    "2019-01-01-21-33-03-408_POS1_I1_1617_1309.Png": 0.98004150390625,
    "2019-01-01-21-33-03-408_POS1_I1_1617_1437.Png": 0.976318359375,
    "2019-01-01-21-33-03-408_POS1_I1_1617_1565.Png": 0.864501953125,
    "2019-01-01-21-33-03-408_POS1_I1_1617_1693.Png": 0.77410888671875,
    "2019-01-01-21-33-03-408_POS1_I1_1617_1821.Png": 0.16412353515625,
    "2019-01-01-21-33-03-408_POS1_I1_1617_925.Png": 0.40155029296875,
    "2019-01-01-21-33-03-408_POS1_I1_1745_1309.Png": 0.16644287109375,
    "2019-01-01-21-33-03-408_POS1_I1_1745_1437.Png": 0.32958984375,
    "2019-01-01-21-33-03-408_POS1_I1_1745_1693.Png": 0.25811767578125,
    "2019-01-01-21-33-03-408_POS1_I1_209_1053.Png": 0.154296875,
    "2019-01-01-21-33-03-408_POS1_I1_209_1181.Png": 0.17205810546875,
    "2019-01-01-21-33-03-408_POS1_I1_209_1565.Png": 0.582275390625,
    "2019-01-01-21-33-03-408_POS1_I1_209_1693.Png": 0.517822265625,
    "2019-01-01-21-33-03-408_POS1_I1_209_1821.Png": 0.33880615234375,
    "2019-01-01-21-33-03-408_POS1_I1_337_1053.Png": 1.0,
    "2019-01-01-21-33-03-408_POS1_I1_337_1181.Png": 0.94073486328125,
    "2019-01-01-21-33-03-408_POS1_I1_337_1309.Png": 0.23382568359375,
    "2019-01-01-21-33-03-408_POS1_I1_337_1437.Png": 0.3564453125,
    "2019-01-01-21-33-03-408_POS1_I1_337_1565.Png": 1.0,
    "2019-01-01-21-33-03-408_POS1_I1_337_1693.Png": 0.919189453125,
    "2019-01-01-21-33-03-408_POS1_I1_337_1821.Png": 0.1572265625,
    "2019-01-01-21-33-03-408_POS1_I1_337_925.Png": 0.238037109375,
    "2019-01-01-21-33-03-408_POS1_I1_465_1053.Png": 0.94659423828125,
    "2019-01-01-21-33-03-408_POS1_I1_465_1181.Png": 1.0,
    "2019-01-01-21-33-03-408_POS1_I1_465_1309.Png": 0.8876953125,
    "2019-01-01-21-33-03-408_POS1_I1_465_1437.Png": 0.56201171875,
    "2019-01-01-21-33-03-408_POS1_I1_465_1565.Png": 1.0,
    "2019-01-01-21-33-03-408_POS1_I1_465_1693.Png": 1.0,
    "2019-01-01-21-33-03-408_POS1_I1_465_1821.Png": 0.50909423828125,
    "2019-01-01-21-33-03-408_POS1_I1_465_1949.Png": 0.24945068359375,
    "2019-01-01-21-33-03-408_POS1_I1_593_1053.Png": 0.664794921875,
    "2019-01-01-21-33-03-408_POS1_I1_593_1181.Png": 1.0,
    "2019-01-01-21-33-03-408_POS1_I1_593_1309.Png": 0.87652587890625,
    "2019-01-01-21-33-03-408_POS1_I1_593_1437.Png": 0.82928466796875,
    "2019-01-01-21-33-03-408_POS1_I1_593_1565.Png": 1.0,
    "2019-01-01-21-33-03-408_POS1_I1_593_1693.Png": 0.97723388671875,
    "2019-01-01-21-33-03-408_POS1_I1_593_1821.Png": 0.84429931640625,
    "2019-01-01-21-33-03-408_POS1_I1_593_1949.Png": 0.69366455078125,
    "2019-01-01-21-33-03-408_POS1_I1_593_2077.Png": 0.89569091796875,
    "2019-01-01-21-33-03-408_POS1_I1_593_2205.Png": 0.488037109375,
    "2019-01-01-21-33-03-408_POS1_I1_721_1053.Png": 0.78387451171875,
    "2019-01-01-21-33-03-408_POS1_I1_721_1181.Png": 0.99981689453125,
    "2019-01-01-21-33-03-408_POS1_I1_721_1309.Png": 1.0,
    "2019-01-01-21-33-03-408_POS1_I1_721_1437.Png": 1.0,
    "2019-01-01-21-33-03-408_POS1_I1_721_1565.Png": 1.0,
    "2019-01-01-21-33-03-408_POS1_I1_721_1693.Png": 0.91729736328125,
    "2019-01-01-21-33-03-408_POS1_I1_721_1821.Png": 0.8284912109375,
    "2019-01-01-21-33-03-408_POS1_I1_721_1949.Png": 0.41998291015625,
    "2019-01-01-21-33-03-408_POS1_I1_721_2077.Png": 0.925048828125,
    "2019-01-01-21-33-03-408_POS1_I1_721_2205.Png": 0.44384765625,
    "2019-01-01-21-33-03-408_POS1_I1_849_1181.Png": 0.85540771484375,
    "2019-01-01-21-33-03-408_POS1_I1_849_1309.Png": 1.0,
    "2019-01-01-21-33-03-408_POS1_I1_849_1437.Png": 1.0,
    "2019-01-01-21-33-03-408_POS1_I1_849_1565.Png": 1.0,
    "2019-01-01-21-33-03-408_POS1_I1_849_1693.Png": 1.0,
    "2019-01-01-21-33-03-408_POS1_I1_849_1821.Png": 0.98883056640625,
    "2019-01-01-21-33-03-408_POS1_I1_849_1949.Png": 0.2442626953125,
    "2019-01-01-21-33-03-408_POS1_I1_849_2077.Png": 0.75146484375,
    "2019-01-01-21-33-03-408_POS1_I1_849_2205.Png": 0.13702392578125,
    "2019-01-01-21-33-03-408_POS1_I1_977_1053.Png": 0.418701171875,
    "2019-01-01-21-33-03-408_POS1_I1_977_1181.Png": 1.0,
    "2019-01-01-21-33-03-408_POS1_I1_977_1309.Png": 1.0,
    "2019-01-01-21-33-03-408_POS1_I1_977_1437.Png": 1.0,
    "2019-01-01-21-33-03-408_POS1_I1_977_1565.Png": 1.0,
    "2019-01-01-21-33-03-408_POS1_I1_977_1693.Png": 1.0,
    "2019-01-01-21-33-03-408_POS1_I1_977_1821.Png": 1.0,
    "2019-01-01-21-33-03-408_POS1_I1_977_1949.Png": 0.44970703125,
    "2019-01-02-20-56-22-065_POS2_I1_1067_1728.Png": 0.553466796875,
    "2019-01-02-20-56-22-065_POS2_I1_1067_1856.Png": 0.929443359375,
    "2019-01-02-20-56-22-065_POS2_I1_1067_1984.Png": 1.0,
    "2019-01-02-20-56-22-065_POS2_I1_1067_2112.Png": 0.916015625,
    "2019-01-02-20-56-22-065_POS2_I1_1067_2240.Png": 0.847900390625,
    "2019-01-02-20-56-22-065_POS2_I1_1067_2368.Png": 0.904541015625,
    "2019-01-02-20-56-22-065_POS2_I1_1067_2496.Png": 0.950927734375,
    "2019-01-02-20-56-22-065_POS2_I1_1067_2624.Png": 0.922119140625,
    "2019-01-02-20-56-22-065_POS2_I1_1195_1728.Png": 0.647216796875,
    "2019-01-02-20-56-22-065_POS2_I1_1195_1856.Png": 0.879150390625,
    "2019-01-02-20-56-22-065_POS2_I1_1195_1984.Png": 0.97802734375,
    "2019-01-02-20-56-22-065_POS2_I1_1195_2112.Png": 0.84326171875,
    "2019-01-02-20-56-22-065_POS2_I1_1195_2240.Png": 0.122314453125,
    "2019-01-02-20-56-22-065_POS2_I1_1195_2368.Png": 0.644775390625,
    "2019-01-02-20-56-22-065_POS2_I1_1195_2496.Png": 0.918701171875,
    "2019-01-02-20-56-22-065_POS2_I1_1195_2624.Png": 0.92041015625,
    "2019-01-02-20-56-22-065_POS2_I1_1323_1728.Png": 0.552734375,
    "2019-01-02-20-56-22-065_POS2_I1_1323_1856.Png": 0.75439453125,
    "2019-01-02-20-56-22-065_POS2_I1_1323_1984.Png": 0.7548828125,
    "2019-01-02-20-56-22-065_POS2_I1_1323_2112.Png": 0.936279296875,
    "2019-01-02-20-56-22-065_POS2_I1_1323_2240.Png": 0.9560546875,
    "2019-01-02-20-56-22-065_POS2_I1_1323_2368.Png": 0.8818359375,
    "2019-01-02-20-56-22-065_POS2_I1_1323_2496.Png": 0.9306640625,
    "2019-01-02-20-56-22-065_POS2_I1_1323_2624.Png": 0.641845703125,
    "2019-01-02-20-56-22-065_POS2_I1_1451_1600.Png": 0.4638671875,
    "2019-01-02-20-56-22-065_POS2_I1_1451_1728.Png": 0.97119140625,
    "2019-01-02-20-56-22-065_POS2_I1_1451_1856.Png": 0.38427734375,
    "2019-01-02-20-56-22-065_POS2_I1_1451_1984.Png": 0.54052734375,
    "2019-01-02-20-56-22-065_POS2_I1_1451_2112.Png": 0.880859375,
    "2019-01-02-20-56-22-065_POS2_I1_1451_2240.Png": 0.966796875,
    "2019-01-02-20-56-22-065_POS2_I1_1451_2368.Png": 0.675048828125,
    "2019-01-02-20-56-22-065_POS2_I1_1451_2496.Png": 0.988525390625,
    "2019-01-02-20-56-22-065_POS2_I1_1451_2624.Png": 0.48974609375,
    "2019-01-02-20-56-22-065_POS2_I1_1579_1600.Png": 0.436767578125,
    "2019-01-02-20-56-22-065_POS2_I1_1579_1728.Png": 0.3251953125,
    "2019-01-02-20-56-22-065_POS2_I1_1579_1856.Png": 0.708251953125,
    "2019-01-02-20-56-22-065_POS2_I1_1579_1984.Png": 0.96240234375,
    "2019-01-02-20-56-22-065_POS2_I1_1579_2112.Png": 0.912353515625,
    "2019-01-02-20-56-22-065_POS2_I1_1579_2240.Png": 0.96875,
    "2019-01-02-20-56-22-065_POS2_I1_1579_2368.Png": 0.78369140625,
    "2019-01-02-20-56-22-065_POS2_I1_1579_2496.Png": 0.8935546875,
    "2019-01-02-20-56-22-065_POS2_I1_1707_1984.Png": 0.60595703125,
    "2019-01-02-20-56-22-065_POS2_I1_1707_2112.Png": 0.703125,
    "2019-01-02-20-56-22-065_POS2_I1_1707_2240.Png": 0.452880859375,
    "2019-01-02-20-56-22-065_POS2_I1_1707_2368.Png": 0.582275390625,
    "2019-01-02-20-56-22-065_POS2_I1_1707_2496.Png": 0.255859375,
    "2019-01-02-20-56-22-065_POS2_I1_1707_2624.Png": 0.212890625,
    "2019-01-02-20-56-22-065_POS2_I1_171_2368.Png": 0.239501953125,
    "2019-01-02-20-56-22-065_POS2_I1_171_2496.Png": 0.165283203125,
    "2019-01-02-20-56-22-065_POS2_I1_171_2624.Png": 0.30419921875,
    "2019-01-02-20-56-22-065_POS2_I1_1835_2368.Png": 0.220703125,
    "2019-01-02-20-56-22-065_POS2_I1_299_1728.Png": 0.423583984375,
    "2019-01-02-20-56-22-065_POS2_I1_299_1856.Png": 0.677734375,
    "2019-01-02-20-56-22-065_POS2_I1_299_1984.Png": 0.25244140625,
    "2019-01-02-20-56-22-065_POS2_I1_299_2240.Png": 0.376953125,
    "2019-01-02-20-56-22-065_POS2_I1_299_2368.Png": 0.899169921875,
    "2019-01-02-20-56-22-065_POS2_I1_299_2496.Png": 0.974365234375,
    "2019-01-02-20-56-22-065_POS2_I1_299_2624.Png": 0.216552734375,
    "2019-01-02-20-56-22-065_POS2_I1_427_1728.Png": 0.577880859375,
    "2019-01-02-20-56-22-065_POS2_I1_427_1856.Png": 0.95703125,
    "2019-01-02-20-56-22-065_POS2_I1_427_1984.Png": 0.80224609375,
    "2019-01-02-20-56-22-065_POS2_I1_427_2112.Png": 0.16259765625,
    "2019-01-02-20-56-22-065_POS2_I1_427_2240.Png": 0.606689453125,
    "2019-01-02-20-56-22-065_POS2_I1_427_2368.Png": 0.9990234375,
    "2019-01-02-20-56-22-065_POS2_I1_427_2496.Png": 0.98388671875,
    "2019-01-02-20-56-22-065_POS2_I1_427_2624.Png": 0.162841796875,
    "2019-01-02-20-56-22-065_POS2_I1_555_1728.Png": 0.247314453125,
    "2019-01-02-20-56-22-065_POS2_I1_555_1856.Png": 1.0,
    "2019-01-02-20-56-22-065_POS2_I1_555_1984.Png": 0.99853515625,
    "2019-01-02-20-56-22-065_POS2_I1_555_2112.Png": 0.334716796875,
    "2019-01-02-20-56-22-065_POS2_I1_555_2240.Png": 0.88720703125,
    "2019-01-02-20-56-22-065_POS2_I1_555_2368.Png": 1.0,
    "2019-01-02-20-56-22-065_POS2_I1_555_2496.Png": 0.95849609375,
    "2019-01-02-20-56-22-065_POS2_I1_555_2624.Png": 0.84765625,
    "2019-01-02-20-56-22-065_POS2_I1_683_1728.Png": 0.548095703125,
    "2019-01-02-20-56-22-065_POS2_I1_683_1856.Png": 0.984619140625,
    "2019-01-02-20-56-22-065_POS2_I1_683_1984.Png": 0.94677734375,
    "2019-01-02-20-56-22-065_POS2_I1_683_2112.Png": 0.921630859375,
    "2019-01-02-20-56-22-065_POS2_I1_683_2240.Png": 0.8486328125,
    "2019-01-02-20-56-22-065_POS2_I1_683_2368.Png": 1.0,
    "2019-01-02-20-56-22-065_POS2_I1_683_2496.Png": 0.912353515625,
    "2019-01-02-20-56-22-065_POS2_I1_683_2624.Png": 1.0,
    "2019-01-02-20-56-22-065_POS2_I1_811_1728.Png": 0.575439453125,
    "2019-01-02-20-56-22-065_POS2_I1_811_1856.Png": 0.900146484375,
    "2019-01-02-20-56-22-065_POS2_I1_811_1984.Png": 1.0,
    "2019-01-02-20-56-22-065_POS2_I1_811_2112.Png": 0.93017578125,
    "2019-01-02-20-56-22-065_POS2_I1_811_2240.Png": 0.874267578125,
    "2019-01-02-20-56-22-065_POS2_I1_811_2368.Png": 0.97607421875,
    "2019-01-02-20-56-22-065_POS2_I1_811_2496.Png": 0.965576171875,
    "2019-01-02-20-56-22-065_POS2_I1_811_2624.Png": 0.9892578125,
    "2019-01-02-20-56-22-065_POS2_I1_939_1728.Png": 0.183349609375,
    "2019-01-02-20-56-22-065_POS2_I1_939_1856.Png": 0.9658203125,
    "2019-01-02-20-56-22-065_POS2_I1_939_1984.Png": 0.9677734375,
    "2019-01-02-20-56-22-065_POS2_I1_939_2112.Png": 0.9814453125,
    "2019-01-02-20-56-22-065_POS2_I1_939_2240.Png": 0.900146484375,
    "2019-01-02-20-56-22-065_POS2_I1_939_2368.Png": 0.9384765625,
    "2019-01-02-20-56-22-065_POS2_I1_939_2496.Png": 0.897705078125,
    "2019-01-02-20-56-22-065_POS2_I1_939_2624.Png": 0.955810546875,
    "2019-01-03-13-36-23-483_POS2_I2_1052_1984.Png": 0.138671875,
    "2019-01-03-13-36-23-483_POS2_I2_1052_2112.Png": 1.0,
    "2019-01-03-13-36-23-483_POS2_I2_1052_2240.Png": 1.0,
    "2019-01-03-13-36-23-483_POS2_I2_1052_2368.Png": 1.0,
    "2019-01-03-13-36-23-483_POS2_I2_1052_2496.Png": 1.0,
    "2019-01-03-13-36-23-483_POS2_I2_1052_2624.Png": 1.0,
    "2019-01-03-13-36-23-483_POS2_I2_1180_1984.Png": 0.751953125,
    "2019-01-03-13-36-23-483_POS2_I2_1180_2112.Png": 1.0,
    "2019-01-03-13-36-23-483_POS2_I2_1180_2240.Png": 1.0,
    "2019-01-03-13-36-23-483_POS2_I2_1180_2368.Png": 1.0,
    "2019-01-03-13-36-23-483_POS2_I2_1180_2496.Png": 1.0,
    "2019-01-03-13-36-23-483_POS2_I2_1180_2624.Png": 1.0,
    "2019-01-03-13-36-23-483_POS2_I2_1308_1856.Png": 0.2197265625,
    "2019-01-03-13-36-23-483_POS2_I2_1308_1984.Png": 1.0,
    "2019-01-03-13-36-23-483_POS2_I2_1308_2112.Png": 1.0,
    "2019-01-03-13-36-23-483_POS2_I2_1308_2240.Png": 1.0,
    "2019-01-03-13-36-23-483_POS2_I2_1308_2368.Png": 1.0,
    "2019-01-03-13-36-23-483_POS2_I2_1308_2496.Png": 1.0,
    "2019-01-03-13-36-23-483_POS2_I2_1308_2624.Png": 1.0,
    "2019-01-03-13-36-23-483_POS2_I2_1436_1856.Png": 0.4365234375,
    "2019-01-03-13-36-23-483_POS2_I2_1436_1984.Png": 0.9072265625,
    "2019-01-03-13-36-23-483_POS2_I2_1436_2112.Png": 0.9541015625,
    "2019-01-03-13-36-23-483_POS2_I2_1436_2240.Png": 0.990234375,
    "2019-01-03-13-36-23-483_POS2_I2_1436_2368.Png": 0.9140625,
    "2019-01-03-13-36-23-483_POS2_I2_1436_2496.Png": 1.0,
    "2019-01-03-13-36-23-483_POS2_I2_1436_2624.Png": 0.9267578125,
    "2019-01-03-13-36-23-483_POS2_I2_1564_1856.Png": 0.6376953125,
    "2019-01-03-13-36-23-483_POS2_I2_1564_1984.Png": 1.0,
    "2019-01-03-13-36-23-483_POS2_I2_1564_2112.Png": 0.8388671875,
    "2019-01-03-13-36-23-483_POS2_I2_1564_2240.Png": 0.90234375,
    "2019-01-03-13-36-23-483_POS2_I2_1564_2368.Png": 0.9375,
    "2019-01-03-13-36-23-483_POS2_I2_1564_2496.Png": 1.0,
    "2019-01-03-13-36-23-483_POS2_I2_1564_2624.Png": 0.90234375,
    "2019-01-03-13-36-23-483_POS2_I2_1692_1728.Png": 0.1669921875,
    "2019-01-03-13-36-23-483_POS2_I2_1692_1856.Png": 0.974609375,
    "2019-01-03-13-36-23-483_POS2_I2_1692_1984.Png": 0.9931640625,
    "2019-01-03-13-36-23-483_POS2_I2_1692_2112.Png": 0.8388671875,
    "2019-01-03-13-36-23-483_POS2_I2_1692_2240.Png": 0.8603515625,
    "2019-01-03-13-36-23-483_POS2_I2_1692_2368.Png": 0.927734375,
    "2019-01-03-13-36-23-483_POS2_I2_1692_2496.Png": 0.828125,
    "2019-01-03-13-36-23-483_POS2_I2_1692_2624.Png": 0.7978515625,
    "2019-01-03-13-36-23-483_POS2_I2_1820_1984.Png": 0.3310546875,
    "2019-01-03-13-36-23-483_POS2_I2_1820_2112.Png": 0.912109375,
    "2019-01-03-13-36-23-483_POS2_I2_1820_2240.Png": 0.92578125,
    "2019-01-03-13-36-23-483_POS2_I2_1820_2368.Png": 0.9677734375,
    "2019-01-03-13-36-23-483_POS2_I2_1820_2496.Png": 0.640625,
    "2019-01-03-13-36-23-483_POS2_I2_1820_2624.Png": 0.9248046875,
    "2019-01-03-13-36-23-483_POS2_I2_1948_2112.Png": 0.3095703125,
    "2019-01-03-13-36-23-483_POS2_I2_1948_2240.Png": 0.77734375,
    "2019-01-03-13-36-23-483_POS2_I2_1948_2368.Png": 0.603515625,
    "2019-01-03-13-36-23-483_POS2_I2_1948_2496.Png": 0.8564453125,
    "2019-01-03-13-36-23-483_POS2_I2_1948_2624.Png": 0.919921875,
    "2019-01-03-13-36-23-483_POS2_I2_2076_2496.Png": 0.63671875,
    "2019-01-03-13-36-23-483_POS2_I2_2076_2624.Png": 0.2275390625,
    "2019-01-03-13-36-23-483_POS2_I2_284_2496.Png": 0.19921875,
    "2019-01-03-13-36-23-483_POS2_I2_284_2624.Png": 0.1484375,
    "2019-01-03-13-36-23-483_POS2_I2_412_1984.Png": 0.5419921875,
    "2019-01-03-13-36-23-483_POS2_I2_412_2112.Png": 0.5634765625,
    "2019-01-03-13-36-23-483_POS2_I2_412_2240.Png": 0.267578125,
    "2019-01-03-13-36-23-483_POS2_I2_412_2368.Png": 0.48828125,
    "2019-01-03-13-36-23-483_POS2_I2_412_2496.Png": 0.9716796875,
    "2019-01-03-13-36-23-483_POS2_I2_412_2624.Png": 0.994140625,
    "2019-01-03-13-36-23-483_POS2_I2_540_1984.Png": 0.9072265625,
    "2019-01-03-13-36-23-483_POS2_I2_540_2112.Png": 0.9873046875,
    "2019-01-03-13-36-23-483_POS2_I2_540_2240.Png": 0.783203125,
    "2019-01-03-13-36-23-483_POS2_I2_540_2368.Png": 0.6728515625,
    "2019-01-03-13-36-23-483_POS2_I2_540_2496.Png": 1.0,
    "2019-01-03-13-36-23-483_POS2_I2_540_2624.Png": 1.0,
    "2019-01-03-13-36-23-483_POS2_I2_668_1984.Png": 0.599609375,
    "2019-01-03-13-36-23-483_POS2_I2_668_2112.Png": 1.0,
    "2019-01-03-13-36-23-483_POS2_I2_668_2240.Png": 0.78515625,
    "2019-01-03-13-36-23-483_POS2_I2_668_2368.Png": 0.8955078125,
    "2019-01-03-13-36-23-483_POS2_I2_668_2496.Png": 1.0,
    "2019-01-03-13-36-23-483_POS2_I2_668_2624.Png": 0.93359375,
    "2019-01-03-13-36-23-483_POS2_I2_796_1984.Png": 0.4716796875,
    "2019-01-03-13-36-23-483_POS2_I2_796_2112.Png": 1.0,
    "2019-01-03-13-36-23-483_POS2_I2_796_2240.Png": 0.974609375,
    "2019-01-03-13-36-23-483_POS2_I2_796_2368.Png": 0.97265625,
    "2019-01-03-13-36-23-483_POS2_I2_796_2496.Png": 1.0,
    "2019-01-03-13-36-23-483_POS2_I2_796_2624.Png": 0.970703125,
    "2019-01-03-13-36-23-483_POS2_I2_924_1984.Png": 0.4462890625,
    "2019-01-03-13-36-23-483_POS2_I2_924_2112.Png": 1.0,
    "2019-01-03-13-36-23-483_POS2_I2_924_2240.Png": 1.0,
    "2019-01-03-13-36-23-483_POS2_I2_924_2368.Png": 1.0,
    "2019-01-03-13-36-23-483_POS2_I2_924_2496.Png": 1.0,
    "2019-01-03-13-36-23-483_POS2_I2_924_2624.Png": 0.990234375,
    "2019-01-04-06-10-10-017_POS0_I1_1087_1024.Png": 1.0,
    "2019-01-04-06-10-10-017_POS0_I1_1087_1152.Png": 0.689697265625,
    "2019-01-04-06-10-10-017_POS0_I1_1087_128.Png": 0.17041015625,
    "2019-01-04-06-10-10-017_POS0_I1_1087_1280.Png": 0.1171875,
    "2019-01-04-06-10-10-017_POS0_I1_1087_256.Png": 0.92578125,
    "2019-01-04-06-10-10-017_POS0_I1_1087_384.Png": 1.0,
    "2019-01-04-06-10-10-017_POS0_I1_1087_512.Png": 1.0,
    "2019-01-04-06-10-10-017_POS0_I1_1087_640.Png": 0.9697265625,
    "2019-01-04-06-10-10-017_POS0_I1_1087_768.Png": 1.0,
    "2019-01-04-06-10-10-017_POS0_I1_1087_896.Png": 0.93017578125,
    "2019-01-04-06-10-10-017_POS0_I1_1215_1024.Png": 0.93603515625,
    "2019-01-04-06-10-10-017_POS0_I1_1215_1152.Png": 0.43212890625,
    "2019-01-04-06-10-10-017_POS0_I1_1215_128.Png": 0.483154296875,
    "2019-01-04-06-10-10-017_POS0_I1_1215_256.Png": 0.78173828125,
    "2019-01-04-06-10-10-017_POS0_I1_1215_384.Png": 0.9853515625,
    "2019-01-04-06-10-10-017_POS0_I1_1215_512.Png": 1.0,
    "2019-01-04-06-10-10-017_POS0_I1_1215_640.Png": 0.92578125,
    "2019-01-04-06-10-10-017_POS0_I1_1215_768.Png": 1.0,
    "2019-01-04-06-10-10-017_POS0_I1_1215_896.Png": 1.0,
    "2019-01-04-06-10-10-017_POS0_I1_1343_1024.Png": 0.81396484375,
    "2019-01-04-06-10-10-017_POS0_I1_1343_1152.Png": 0.259033203125,
    "2019-01-04-06-10-10-017_POS0_I1_1343_128.Png": 0.386474609375,
    "2019-01-04-06-10-10-017_POS0_I1_1343_256.Png": 0.802001953125,
    "2019-01-04-06-10-10-017_POS0_I1_1343_384.Png": 1.0,
    "2019-01-04-06-10-10-017_POS0_I1_1343_512.Png": 0.763916015625,
    "2019-01-04-06-10-10-017_POS0_I1_1343_640.Png": 0.41455078125,
    "2019-01-04-06-10-10-017_POS0_I1_1343_768.Png": 1.0,
    "2019-01-04-06-10-10-017_POS0_I1_1343_896.Png": 0.984375,
    "2019-01-04-06-10-10-017_POS0_I1_1471_1024.Png": 0.796875,
    "2019-01-04-06-10-10-017_POS0_I1_1471_128.Png": 0.167724609375,
    "2019-01-04-06-10-10-017_POS0_I1_1471_256.Png": 0.830810546875,
    "2019-01-04-06-10-10-017_POS0_I1_1471_384.Png": 1.0,
    "2019-01-04-06-10-10-017_POS0_I1_1471_512.Png": 0.854248046875,
    "2019-01-04-06-10-10-017_POS0_I1_1471_640.Png": 0.387939453125,
    "2019-01-04-06-10-10-017_POS0_I1_1471_768.Png": 0.847900390625,
    "2019-01-04-06-10-10-017_POS0_I1_1471_896.Png": 0.8740234375,
    "2019-01-04-06-10-10-017_POS0_I1_1599_1024.Png": 0.626953125,
    "2019-01-04-06-10-10-017_POS0_I1_1599_128.Png": 0.598388671875,
    "2019-01-04-06-10-10-017_POS0_I1_1599_256.Png": 0.89697265625,
    "2019-01-04-06-10-10-017_POS0_I1_1599_384.Png": 1.0,
    "2019-01-04-06-10-10-017_POS0_I1_1599_512.Png": 1.0,
    "2019-01-04-06-10-10-017_POS0_I1_1599_640.Png": 0.418212890625,
    "2019-01-04-06-10-10-017_POS0_I1_1599_768.Png": 0.778076171875,
    "2019-01-04-06-10-10-017_POS0_I1_1599_896.Png": 0.9228515625,
    "2019-01-04-06-10-10-017_POS0_I1_1727_0.Png": 0.419189453125,
    "2019-01-04-06-10-10-017_POS0_I1_1727_128.Png": 0.919677734375,
    "2019-01-04-06-10-10-017_POS0_I1_1727_256.Png": 0.45703125,
    "2019-01-04-06-10-10-017_POS0_I1_1727_384.Png": 0.701171875,
    "2019-01-04-06-10-10-017_POS0_I1_1727_512.Png": 0.963623046875,
    "2019-01-04-06-10-10-017_POS0_I1_1727_640.Png": 1.0,
    "2019-01-04-06-10-10-017_POS0_I1_1727_768.Png": 0.791259765625,
    "2019-01-04-06-10-10-017_POS0_I1_1727_896.Png": 0.780517578125,
    "2019-01-04-06-10-10-017_POS0_I1_1855_512.Png": 0.242431640625,
    "2019-01-04-06-10-10-017_POS0_I1_1855_640.Png": 0.3427734375,
    "2019-01-04-06-10-10-017_POS0_I1_1855_896.Png": 0.197021484375,
    "2019-01-04-06-10-10-017_POS0_I1_191_640.Png": 0.225830078125,
    "2019-01-04-06-10-10-017_POS0_I1_191_768.Png": 0.164794921875,
    "2019-01-04-06-10-10-017_POS0_I1_191_896.Png": 0.15380859375,
    "2019-01-04-06-10-10-017_POS0_I1_319_0.Png": 0.706787109375,
    "2019-01-04-06-10-10-017_POS0_I1_319_128.Png": 0.823974609375,
    "2019-01-04-06-10-10-017_POS0_I1_319_256.Png": 0.4423828125,
    "2019-01-04-06-10-10-017_POS0_I1_319_512.Png": 0.19580078125,
    "2019-01-04-06-10-10-017_POS0_I1_319_640.Png": 0.872802734375,
    "2019-01-04-06-10-10-017_POS0_I1_319_768.Png": 0.998291015625,
    "2019-01-04-06-10-10-017_POS0_I1_319_896.Png": 0.2216796875,
    "2019-01-04-06-10-10-017_POS0_I1_447_0.Png": 0.85791015625,
    "2019-01-04-06-10-10-017_POS0_I1_447_128.Png": 0.94140625,
    "2019-01-04-06-10-10-017_POS0_I1_447_256.Png": 0.8779296875,
    "2019-01-04-06-10-10-017_POS0_I1_447_384.Png": 0.252197265625,
    "2019-01-04-06-10-10-017_POS0_I1_447_512.Png": 0.22705078125,
    "2019-01-04-06-10-10-017_POS0_I1_447_640.Png": 0.88671875,
    "2019-01-04-06-10-10-017_POS0_I1_447_768.Png": 1.0,
    "2019-01-04-06-10-10-017_POS0_I1_447_896.Png": 0.627197265625,
    "2019-01-04-06-10-10-017_POS0_I1_575_0.Png": 0.1162109375,
    "2019-01-04-06-10-10-017_POS0_I1_575_1152.Png": 0.479248046875,
    "2019-01-04-06-10-10-017_POS0_I1_575_128.Png": 0.939697265625,
    "2019-01-04-06-10-10-017_POS0_I1_575_1280.Png": 0.41259765625,
    "2019-01-04-06-10-10-017_POS0_I1_575_256.Png": 1.0,
    "2019-01-04-06-10-10-017_POS0_I1_575_384.Png": 0.539794921875,
    "2019-01-04-06-10-10-017_POS0_I1_575_512.Png": 0.4580078125,
    "2019-01-04-06-10-10-017_POS0_I1_575_640.Png": 0.53125,
    "2019-01-04-06-10-10-017_POS0_I1_575_768.Png": 0.650146484375,
    "2019-01-04-06-10-10-017_POS0_I1_575_896.Png": 0.368408203125,
    "2019-01-04-06-10-10-017_POS0_I1_703_1024.Png": 0.24755859375,
    "2019-01-04-06-10-10-017_POS0_I1_703_1152.Png": 0.802001953125,
    "2019-01-04-06-10-10-017_POS0_I1_703_128.Png": 0.971435546875,
    "2019-01-04-06-10-10-017_POS0_I1_703_1280.Png": 0.7509765625,
    "2019-01-04-06-10-10-017_POS0_I1_703_256.Png": 1.0,
    "2019-01-04-06-10-10-017_POS0_I1_703_384.Png": 0.873046875,
    "2019-01-04-06-10-10-017_POS0_I1_703_512.Png": 0.921142578125,
    "2019-01-04-06-10-10-017_POS0_I1_703_768.Png": 0.25244140625,
    "2019-01-04-06-10-10-017_POS0_I1_703_896.Png": 0.614501953125,
    "2019-01-04-06-10-10-017_POS0_I1_831_1024.Png": 0.3671875,
    "2019-01-04-06-10-10-017_POS0_I1_831_1152.Png": 0.55029296875,
    "2019-01-04-06-10-10-017_POS0_I1_831_128.Png": 0.9658203125,
    "2019-01-04-06-10-10-017_POS0_I1_831_1280.Png": 0.588623046875,
    "2019-01-04-06-10-10-017_POS0_I1_831_256.Png": 0.951171875,
    "2019-01-04-06-10-10-017_POS0_I1_831_384.Png": 1.0,
    "2019-01-04-06-10-10-017_POS0_I1_831_512.Png": 0.98828125,
    "2019-01-04-06-10-10-017_POS0_I1_831_640.Png": 0.963134765625,
    "2019-01-04-06-10-10-017_POS0_I1_831_768.Png": 0.933349609375,
    "2019-01-04-06-10-10-017_POS0_I1_831_896.Png": 0.985107421875,
    "2019-01-04-06-10-10-017_POS0_I1_959_1024.Png": 0.86962890625,
    "2019-01-04-06-10-10-017_POS0_I1_959_1152.Png": 0.71240234375,
    "2019-01-04-06-10-10-017_POS0_I1_959_128.Png": 0.33154296875,
    "2019-01-04-06-10-10-017_POS0_I1_959_1280.Png": 0.392333984375,
    "2019-01-04-06-10-10-017_POS0_I1_959_256.Png": 0.9697265625,
    "2019-01-04-06-10-10-017_POS0_I1_959_384.Png": 0.9599609375,
    "2019-01-04-06-10-10-017_POS0_I1_959_512.Png": 1.0,
    "2019-01-04-06-10-10-017_POS0_I1_959_640.Png": 1.0,
    "2019-01-04-06-10-10-017_POS0_I1_959_768.Png": 0.9794921875,
    "2019-01-04-06-10-10-017_POS0_I1_959_896.Png": 0.89599609375,
    "2019-01-05-13-16-53-550_POS0_I1_1077_1024.Png": 1.0,
    "2019-01-05-13-16-53-550_POS0_I1_1077_1152.Png": 0.984619140625,
    "2019-01-05-13-16-53-550_POS0_I1_1077_128.Png": 0.391845703125,
    "2019-01-05-13-16-53-550_POS0_I1_1077_1280.Png": 0.2890625,
    "2019-01-05-13-16-53-550_POS0_I1_1077_256.Png": 0.9970703125,
    "2019-01-05-13-16-53-550_POS0_I1_1077_384.Png": 1.0,
    "2019-01-05-13-16-53-550_POS0_I1_1077_512.Png": 1.0,
    "2019-01-05-13-16-53-550_POS0_I1_1077_640.Png": 1.0,
    "2019-01-05-13-16-53-550_POS0_I1_1077_768.Png": 1.0,
    "2019-01-05-13-16-53-550_POS0_I1_1077_896.Png": 1.0,
    "2019-01-05-13-16-53-550_POS0_I1_1205_1024.Png": 1.0,
    "2019-01-05-13-16-53-550_POS0_I1_1205_1152.Png": 0.714111328125,
    "2019-01-05-13-16-53-550_POS0_I1_1205_128.Png": 0.779296875,
    "2019-01-05-13-16-53-550_POS0_I1_1205_256.Png": 1.0,
    "2019-01-05-13-16-53-550_POS0_I1_1205_384.Png": 1.0,
    "2019-01-05-13-16-53-550_POS0_I1_1205_512.Png": 1.0,
    "2019-01-05-13-16-53-550_POS0_I1_1205_640.Png": 1.0,
    "2019-01-05-13-16-53-550_POS0_I1_1205_768.Png": 1.0,
    "2019-01-05-13-16-53-550_POS0_I1_1205_896.Png": 1.0,
    "2019-01-05-13-16-53-550_POS0_I1_1333_1024.Png": 1.0,
    "2019-01-05-13-16-53-550_POS0_I1_1333_1152.Png": 0.549560546875,
    "2019-01-05-13-16-53-550_POS0_I1_1333_128.Png": 0.58447265625,
    "2019-01-05-13-16-53-550_POS0_I1_1333_256.Png": 0.9130859375,
    "2019-01-05-13-16-53-550_POS0_I1_1333_384.Png": 1.0,
    "2019-01-05-13-16-53-550_POS0_I1_1333_512.Png": 0.68896484375,
    "2019-01-05-13-16-53-550_POS0_I1_1333_640.Png": 0.493896484375,
    "2019-01-05-13-16-53-550_POS0_I1_1333_768.Png": 0.947265625,
    "2019-01-05-13-16-53-550_POS0_I1_1333_896.Png": 1.0,
    "2019-01-05-13-16-53-550_POS0_I1_1461_1024.Png": 0.96533203125,
    "2019-01-05-13-16-53-550_POS0_I1_1461_128.Png": 0.35791015625,
    "2019-01-05-13-16-53-550_POS0_I1_1461_256.Png": 0.766357421875,
    "2019-01-05-13-16-53-550_POS0_I1_1461_384.Png": 0.99560546875,
    "2019-01-05-13-16-53-550_POS0_I1_1461_512.Png": 0.678466796875,
    "2019-01-05-13-16-53-550_POS0_I1_1461_640.Png": 0.41259765625,
    "2019-01-05-13-16-53-550_POS0_I1_1461_768.Png": 0.95703125,
    "2019-01-05-13-16-53-550_POS0_I1_1461_896.Png": 0.59521484375,
    "2019-01-05-13-16-53-550_POS0_I1_1589_0.Png": 0.141357421875,
    "2019-01-05-13-16-53-550_POS0_I1_1589_1024.Png": 0.7587890625,
    "2019-01-05-13-16-53-550_POS0_I1_1589_1152.Png": 0.1787109375,
    "2019-01-05-13-16-53-550_POS0_I1_1589_128.Png": 0.780029296875,
    "2019-01-05-13-16-53-550_POS0_I1_1589_256.Png": 0.978759765625,
    "2019-01-05-13-16-53-550_POS0_I1_1589_384.Png": 0.97412109375,
    "2019-01-05-13-16-53-550_POS0_I1_1589_512.Png": 0.979248046875,
    "2019-01-05-13-16-53-550_POS0_I1_1589_640.Png": 0.382568359375,
    "2019-01-05-13-16-53-550_POS0_I1_1589_768.Png": 0.8388671875,
    "2019-01-05-13-16-53-550_POS0_I1_1589_896.Png": 0.85595703125,
    "2019-01-05-13-16-53-550_POS0_I1_1717_0.Png": 0.47265625,
    "2019-01-05-13-16-53-550_POS0_I1_1717_128.Png": 0.991943359375,
    "2019-01-05-13-16-53-550_POS0_I1_1717_256.Png": 0.7841796875,
    "2019-01-05-13-16-53-550_POS0_I1_1717_384.Png": 0.96875,
    "2019-01-05-13-16-53-550_POS0_I1_1717_512.Png": 1.0,
    "2019-01-05-13-16-53-550_POS0_I1_1717_640.Png": 0.9873046875,
    "2019-01-05-13-16-53-550_POS0_I1_1717_768.Png": 0.665283203125,
    "2019-01-05-13-16-53-550_POS0_I1_1717_896.Png": 0.754150390625,
    "2019-01-05-13-16-53-550_POS0_I1_181_640.Png": 0.355712890625,
    "2019-01-05-13-16-53-550_POS0_I1_181_768.Png": 0.228515625,
    "2019-01-05-13-16-53-550_POS0_I1_181_896.Png": 0.243408203125,
    "2019-01-05-13-16-53-550_POS0_I1_1845_0.Png": 0.192626953125,
    "2019-01-05-13-16-53-550_POS0_I1_1845_128.Png": 0.18505859375,
    "2019-01-05-13-16-53-550_POS0_I1_1845_512.Png": 0.3837890625,
    "2019-01-05-13-16-53-550_POS0_I1_1845_640.Png": 0.361328125,
    "2019-01-05-13-16-53-550_POS0_I1_309_0.Png": 0.874267578125,
    "2019-01-05-13-16-53-550_POS0_I1_309_128.Png": 0.36376953125,
    "2019-01-05-13-16-53-550_POS0_I1_309_512.Png": 0.38671875,
    "2019-01-05-13-16-53-550_POS0_I1_309_640.Png": 0.966552734375,
    "2019-01-05-13-16-53-550_POS0_I1_309_768.Png": 1.0,
    "2019-01-05-13-16-53-550_POS0_I1_309_896.Png": 0.42041015625,
    "2019-01-05-13-16-53-550_POS0_I1_437_0.Png": 0.609619140625,
    "2019-01-05-13-16-53-550_POS0_I1_437_1024.Png": 0.34130859375,
    "2019-01-05-13-16-53-550_POS0_I1_437_512.Png": 0.444091796875,
    "2019-01-05-13-16-53-550_POS0_I1_437_640.Png": 1.0,
    "2019-01-05-13-16-53-550_POS0_I1_437_768.Png": 1.0,
    "2019-01-05-13-16-53-550_POS0_I1_437_896.Png": 0.800048828125,
    "2019-01-05-13-16-53-550_POS0_I1_565_1024.Png": 0.98876953125,
    "2019-01-05-13-16-53-550_POS0_I1_565_1152.Png": 0.7421875,
    "2019-01-05-13-16-53-550_POS0_I1_565_1280.Png": 0.593017578125,
    "2019-01-05-13-16-53-550_POS0_I1_565_256.Png": 0.1865234375,
    "2019-01-05-13-16-53-550_POS0_I1_565_384.Png": 0.363037109375,
    "2019-01-05-13-16-53-550_POS0_I1_565_512.Png": 0.5537109375,
    "2019-01-05-13-16-53-550_POS0_I1_565_640.Png": 0.7509765625,
    "2019-01-05-13-16-53-550_POS0_I1_565_768.Png": 0.947509765625,
    "2019-01-05-13-16-53-550_POS0_I1_565_896.Png": 1.0,
    "2019-01-05-13-16-53-550_POS0_I1_693_1024.Png": 1.0,
    "2019-01-05-13-16-53-550_POS0_I1_693_1152.Png": 1.0,
    "2019-01-05-13-16-53-550_POS0_I1_693_128.Png": 0.108642578125,
    "2019-01-05-13-16-53-550_POS0_I1_693_1280.Png": 0.921630859375,
    "2019-01-05-13-16-53-550_POS0_I1_693_256.Png": 0.9111328125,
    "2019-01-05-13-16-53-550_POS0_I1_693_384.Png": 0.981689453125,
    "2019-01-05-13-16-53-550_POS0_I1_693_512.Png": 0.872314453125,
    "2019-01-05-13-16-53-550_POS0_I1_693_768.Png": 0.510009765625,
    "2019-01-05-13-16-53-550_POS0_I1_693_896.Png": 1.0,
    "2019-01-05-13-16-53-550_POS0_I1_821_1024.Png": 0.3271484375,
    "2019-01-05-13-16-53-550_POS0_I1_821_1152.Png": 0.7138671875,
    "2019-01-05-13-16-53-550_POS0_I1_821_128.Png": 0.677001953125,
    "2019-01-05-13-16-53-550_POS0_I1_821_1280.Png": 0.76904296875,
    "2019-01-05-13-16-53-550_POS0_I1_821_256.Png": 1.0,
    "2019-01-05-13-16-53-550_POS0_I1_821_384.Png": 1.0,
    "2019-01-05-13-16-53-550_POS0_I1_821_512.Png": 1.0,
    "2019-01-05-13-16-53-550_POS0_I1_821_640.Png": 0.86865234375,
    "2019-01-05-13-16-53-550_POS0_I1_821_768.Png": 0.92529296875,
    "2019-01-05-13-16-53-550_POS0_I1_821_896.Png": 1.0,
    "2019-01-05-13-16-53-550_POS0_I1_949_1024.Png": 0.8505859375,
    "2019-01-05-13-16-53-550_POS0_I1_949_1152.Png": 0.97265625,
    "2019-01-05-13-16-53-550_POS0_I1_949_128.Png": 0.560791015625,
    "2019-01-05-13-16-53-550_POS0_I1_949_1280.Png": 0.68994140625,
    "2019-01-05-13-16-53-550_POS0_I1_949_256.Png": 1.0,
    "2019-01-05-13-16-53-550_POS0_I1_949_384.Png": 1.0,
    "2019-01-05-13-16-53-550_POS0_I1_949_512.Png": 1.0,
    "2019-01-05-13-16-53-550_POS0_I1_949_640.Png": 1.0,
    "2019-01-05-13-16-53-550_POS0_I1_949_768.Png": 1.0,
    "2019-01-05-13-16-53-550_POS0_I1_949_896.Png": 1.0,
    "2019-01-07-17-36-31-503_POS2_I1_1057_1728.Png": 0.792724609375,
    "2019-01-07-17-36-31-503_POS2_I1_1057_1856.Png": 1.0,
    "2019-01-07-17-36-31-503_POS2_I1_1057_1984.Png": 1.0,
    "2019-01-07-17-36-31-503_POS2_I1_1057_2112.Png": 1.0,
    "2019-01-07-17-36-31-503_POS2_I1_1057_2240.Png": 0.77392578125,
    "2019-01-07-17-36-31-503_POS2_I1_1057_2368.Png": 0.9716796875,
    "2019-01-07-17-36-31-503_POS2_I1_1057_2496.Png": 1.0,
    "2019-01-07-17-36-31-503_POS2_I1_1057_2624.Png": 1.0,
    "2019-01-07-17-36-31-503_POS2_I1_1185_1728.Png": 0.8125,
    "2019-01-07-17-36-31-503_POS2_I1_1185_1856.Png": 1.0,
    "2019-01-07-17-36-31-503_POS2_I1_1185_1984.Png": 1.0,
    "2019-01-07-17-36-31-503_POS2_I1_1185_2112.Png": 1.0,
    "2019-01-07-17-36-31-503_POS2_I1_1185_2240.Png": 0.19287109375,
    "2019-01-07-17-36-31-503_POS2_I1_1185_2368.Png": 0.733154296875,
    "2019-01-07-17-36-31-503_POS2_I1_1185_2496.Png": 0.8935546875,
    "2019-01-07-17-36-31-503_POS2_I1_1185_2624.Png": 0.99853515625,
    "2019-01-07-17-36-31-503_POS2_I1_1313_1728.Png": 0.7314453125,
    "2019-01-07-17-36-31-503_POS2_I1_1313_1856.Png": 0.913330078125,
    "2019-01-07-17-36-31-503_POS2_I1_1313_1984.Png": 0.812255859375,
    "2019-01-07-17-36-31-503_POS2_I1_1313_2112.Png": 0.974853515625,
    "2019-01-07-17-36-31-503_POS2_I1_1313_2240.Png": 1.0,
    "2019-01-07-17-36-31-503_POS2_I1_1313_2368.Png": 0.953369140625,
    "2019-01-07-17-36-31-503_POS2_I1_1313_2496.Png": 0.96484375,
    "2019-01-07-17-36-31-503_POS2_I1_1313_2624.Png": 0.97216796875,
    "2019-01-07-17-36-31-503_POS2_I1_1441_1600.Png": 0.57958984375,
    "2019-01-07-17-36-31-503_POS2_I1_1441_1728.Png": 1.0,
    "2019-01-07-17-36-31-503_POS2_I1_1441_1856.Png": 0.12451171875,
    "2019-01-07-17-36-31-503_POS2_I1_1441_1984.Png": 0.4267578125,
    "2019-01-07-17-36-31-503_POS2_I1_1441_2112.Png": 0.93115234375,
    "2019-01-07-17-36-31-503_POS2_I1_1441_2240.Png": 0.99560546875,
    "2019-01-07-17-36-31-503_POS2_I1_1441_2368.Png": 0.623779296875,
    "2019-01-07-17-36-31-503_POS2_I1_1441_2496.Png": 1.0,
    "2019-01-07-17-36-31-503_POS2_I1_1441_2624.Png": 0.755615234375,
    "2019-01-07-17-36-31-503_POS2_I1_1569_1600.Png": 0.607421875,
    "2019-01-07-17-36-31-503_POS2_I1_1569_1728.Png": 0.5810546875,
    "2019-01-07-17-36-31-503_POS2_I1_1569_1856.Png": 0.8583984375,
    "2019-01-07-17-36-31-503_POS2_I1_1569_1984.Png": 0.978515625,
    "2019-01-07-17-36-31-503_POS2_I1_1569_2112.Png": 0.918212890625,
    "2019-01-07-17-36-31-503_POS2_I1_1569_2240.Png": 0.99267578125,
    "2019-01-07-17-36-31-503_POS2_I1_1569_2368.Png": 0.941650390625,
    "2019-01-07-17-36-31-503_POS2_I1_1569_2496.Png": 1.0,
    "2019-01-07-17-36-31-503_POS2_I1_1569_2624.Png": 0.244384765625,
    "2019-01-07-17-36-31-503_POS2_I1_161_2368.Png": 0.308837890625,
    "2019-01-07-17-36-31-503_POS2_I1_161_2496.Png": 0.18701171875,
    "2019-01-07-17-36-31-503_POS2_I1_161_2624.Png": 0.45654296875,
    "2019-01-07-17-36-31-503_POS2_I1_1697_1856.Png": 0.118408203125,
    "2019-01-07-17-36-31-503_POS2_I1_1697_1984.Png": 0.707275390625,
    "2019-01-07-17-36-31-503_POS2_I1_1697_2112.Png": 0.74755859375,
    "2019-01-07-17-36-31-503_POS2_I1_1697_2240.Png": 0.51220703125,
    "2019-01-07-17-36-31-503_POS2_I1_1697_2368.Png": 0.78369140625,
    "2019-01-07-17-36-31-503_POS2_I1_1697_2496.Png": 0.4501953125,
    "2019-01-07-17-36-31-503_POS2_I1_1697_2624.Png": 0.376953125,
    "2019-01-07-17-36-31-503_POS2_I1_1825_2368.Png": 0.27783203125,
    "2019-01-07-17-36-31-503_POS2_I1_289_1728.Png": 0.697998046875,
    "2019-01-07-17-36-31-503_POS2_I1_289_1856.Png": 0.87451171875,
    "2019-01-07-17-36-31-503_POS2_I1_289_1984.Png": 0.33056640625,
    "2019-01-07-17-36-31-503_POS2_I1_289_2240.Png": 0.551025390625,
    "2019-01-07-17-36-31-503_POS2_I1_289_2368.Png": 0.930419921875,
    "2019-01-07-17-36-31-503_POS2_I1_289_2496.Png": 0.99853515625,
    "2019-01-07-17-36-31-503_POS2_I1_289_2624.Png": 0.493408203125,
    "2019-01-07-17-36-31-503_POS2_I1_417_1728.Png": 0.874267578125,
    "2019-01-07-17-36-31-503_POS2_I1_417_1856.Png": 1.0,
    "2019-01-07-17-36-31-503_POS2_I1_417_1984.Png": 0.84033203125,
    "2019-01-07-17-36-31-503_POS2_I1_417_2112.Png": 0.253173828125,
    "2019-01-07-17-36-31-503_POS2_I1_417_2240.Png": 0.778564453125,
    "2019-01-07-17-36-31-503_POS2_I1_417_2368.Png": 0.99267578125,
    "2019-01-07-17-36-31-503_POS2_I1_417_2496.Png": 1.0,
    "2019-01-07-17-36-31-503_POS2_I1_417_2624.Png": 0.210205078125,
    "2019-01-07-17-36-31-503_POS2_I1_545_1728.Png": 0.490478515625,
    "2019-01-07-17-36-31-503_POS2_I1_545_1856.Png": 1.0,
    "2019-01-07-17-36-31-503_POS2_I1_545_1984.Png": 1.0,
    "2019-01-07-17-36-31-503_POS2_I1_545_2112.Png": 0.50830078125,
    "2019-01-07-17-36-31-503_POS2_I1_545_2240.Png": 0.95166015625,
    "2019-01-07-17-36-31-503_POS2_I1_545_2368.Png": 0.97802734375,
    "2019-01-07-17-36-31-503_POS2_I1_545_2496.Png": 1.0,
    "2019-01-07-17-36-31-503_POS2_I1_545_2624.Png": 0.876953125,
    "2019-01-07-17-36-31-503_POS2_I1_673_1728.Png": 0.7109375,
    "2019-01-07-17-36-31-503_POS2_I1_673_1856.Png": 1.0,
    "2019-01-07-17-36-31-503_POS2_I1_673_1984.Png": 1.0,
    "2019-01-07-17-36-31-503_POS2_I1_673_2112.Png": 0.965087890625,
    "2019-01-07-17-36-31-503_POS2_I1_673_2240.Png": 1.0,
    "2019-01-07-17-36-31-503_POS2_I1_673_2368.Png": 1.0,
    "2019-01-07-17-36-31-503_POS2_I1_673_2496.Png": 1.0,
    "2019-01-07-17-36-31-503_POS2_I1_673_2624.Png": 1.0,
    "2019-01-07-17-36-31-503_POS2_I1_801_1728.Png": 0.854248046875,
    "2019-01-07-17-36-31-503_POS2_I1_801_1856.Png": 1.0,
    "2019-01-07-17-36-31-503_POS2_I1_801_1984.Png": 1.0,
    "2019-01-07-17-36-31-503_POS2_I1_801_2112.Png": 1.0,
    "2019-01-07-17-36-31-503_POS2_I1_801_2240.Png": 1.0,
    "2019-01-07-17-36-31-503_POS2_I1_801_2368.Png": 1.0,
    "2019-01-07-17-36-31-503_POS2_I1_801_2496.Png": 1.0,
    "2019-01-07-17-36-31-503_POS2_I1_801_2624.Png": 1.0,
    "2019-01-07-17-36-31-503_POS2_I1_929_1728.Png": 0.362548828125,
    "2019-01-07-17-36-31-503_POS2_I1_929_1856.Png": 1.0,
    "2019-01-07-17-36-31-503_POS2_I1_929_1984.Png": 1.0,
    "2019-01-07-17-36-31-503_POS2_I1_929_2112.Png": 1.0,
    "2019-01-07-17-36-31-503_POS2_I1_929_2240.Png": 1.0,
    "2019-01-07-17-36-31-503_POS2_I1_929_2368.Png": 1.0,
    "2019-01-07-17-36-31-503_POS2_I1_929_2496.Png": 1.0,
    "2019-01-07-17-36-31-503_POS2_I1_929_2624.Png": 1.0,
    "2019-01-08-23-36-36-671_POS2_I1_1055_1728.Png": 0.68310546875,
    "2019-01-08-23-36-36-671_POS2_I1_1055_1856.Png": 1.0,
    "2019-01-08-23-36-36-671_POS2_I1_1055_1984.Png": 1.0,
    "2019-01-08-23-36-36-671_POS2_I1_1055_2112.Png": 1.0,
    "2019-01-08-23-36-36-671_POS2_I1_1055_2240.Png": 0.96435546875,
    "2019-01-08-23-36-36-671_POS2_I1_1055_2368.Png": 1.0,
    "2019-01-08-23-36-36-671_POS2_I1_1055_2496.Png": 1.0,
    "2019-01-08-23-36-36-671_POS2_I1_1055_2624.Png": 1.0,
    "2019-01-08-23-36-36-671_POS2_I1_1183_1728.Png": 0.7919921875,
    "2019-01-08-23-36-36-671_POS2_I1_1183_1856.Png": 1.0,
    "2019-01-08-23-36-36-671_POS2_I1_1183_1984.Png": 0.9970703125,
    "2019-01-08-23-36-36-671_POS2_I1_1183_2112.Png": 1.0,
    "2019-01-08-23-36-36-671_POS2_I1_1183_2240.Png": 0.23974609375,
    "2019-01-08-23-36-36-671_POS2_I1_1183_2368.Png": 0.947265625,
    "2019-01-08-23-36-36-671_POS2_I1_1183_2496.Png": 1.0,
    "2019-01-08-23-36-36-671_POS2_I1_1183_2624.Png": 1.0,
    "2019-01-08-23-36-36-671_POS2_I1_1311_1728.Png": 0.694091796875,
    "2019-01-08-23-36-36-671_POS2_I1_1311_1856.Png": 0.861083984375,
    "2019-01-08-23-36-36-671_POS2_I1_1311_1984.Png": 0.75537109375,
    "2019-01-08-23-36-36-671_POS2_I1_1311_2112.Png": 0.96826171875,
    "2019-01-08-23-36-36-671_POS2_I1_1311_2240.Png": 1.0,
    "2019-01-08-23-36-36-671_POS2_I1_1311_2368.Png": 0.988037109375,
    "2019-01-08-23-36-36-671_POS2_I1_1311_2496.Png": 1.0,
    "2019-01-08-23-36-36-671_POS2_I1_1311_2624.Png": 1.0,
    "2019-01-08-23-36-36-671_POS2_I1_1439_1600.Png": 0.56689453125,
    "2019-01-08-23-36-36-671_POS2_I1_1439_1728.Png": 1.0,
    "2019-01-08-23-36-36-671_POS2_I1_1439_1856.Png": 0.372314453125,
    "2019-01-08-23-36-36-671_POS2_I1_1439_1984.Png": 0.46923828125,
    "2019-01-08-23-36-36-671_POS2_I1_1439_2112.Png": 0.89208984375,
    "2019-01-08-23-36-36-671_POS2_I1_1439_2240.Png": 1.0,
    "2019-01-08-23-36-36-671_POS2_I1_1439_2368.Png": 0.61767578125,
    "2019-01-08-23-36-36-671_POS2_I1_1439_2496.Png": 0.931640625,
    "2019-01-08-23-36-36-671_POS2_I1_1439_2624.Png": 0.809326171875,
    "2019-01-08-23-36-36-671_POS2_I1_1567_1600.Png": 0.630859375,
    "2019-01-08-23-36-36-671_POS2_I1_1567_1728.Png": 0.6201171875,
    "2019-01-08-23-36-36-671_POS2_I1_1567_1856.Png": 0.914306640625,
    "2019-01-08-23-36-36-671_POS2_I1_1567_1984.Png": 0.99658203125,
    "2019-01-08-23-36-36-671_POS2_I1_1567_2112.Png": 0.966796875,
    "2019-01-08-23-36-36-671_POS2_I1_1567_2240.Png": 1.0,
    "2019-01-08-23-36-36-671_POS2_I1_1567_2368.Png": 0.58642578125,
    "2019-01-08-23-36-36-671_POS2_I1_1567_2496.Png": 0.977783203125,
    "2019-01-08-23-36-36-671_POS2_I1_1567_2624.Png": 0.271240234375,
    "2019-01-08-23-36-36-671_POS2_I1_159_2368.Png": 0.296875,
    "2019-01-08-23-36-36-671_POS2_I1_159_2496.Png": 0.5029296875,
    "2019-01-08-23-36-36-671_POS2_I1_159_2624.Png": 0.44921875,
    "2019-01-08-23-36-36-671_POS2_I1_1695_1856.Png": 0.115966796875,
    "2019-01-08-23-36-36-671_POS2_I1_1695_1984.Png": 0.65283203125,
    "2019-01-08-23-36-36-671_POS2_I1_1695_2112.Png": 0.760498046875,
    "2019-01-08-23-36-36-671_POS2_I1_1695_2240.Png": 0.68310546875,
    "2019-01-08-23-36-36-671_POS2_I1_1695_2368.Png": 0.834228515625,
    "2019-01-08-23-36-36-671_POS2_I1_1695_2496.Png": 0.341552734375,
    "2019-01-08-23-36-36-671_POS2_I1_1695_2624.Png": 0.34521484375,
    "2019-01-08-23-36-36-671_POS2_I1_1823_2368.Png": 0.27734375,
    "2019-01-08-23-36-36-671_POS2_I1_287_1984.Png": 0.5224609375,
    "2019-01-08-23-36-36-671_POS2_I1_287_2112.Png": 0.5205078125,
    "2019-01-08-23-36-36-671_POS2_I1_287_2368.Png": 0.8203125,
    "2019-01-08-23-36-36-671_POS2_I1_287_2496.Png": 1.0,
    "2019-01-08-23-36-36-671_POS2_I1_287_2624.Png": 0.9833984375,
    "2019-01-08-23-36-36-671_POS2_I1_415_1856.Png": 0.3876953125,
    "2019-01-08-23-36-36-671_POS2_I1_415_1984.Png": 1.0,
    "2019-01-08-23-36-36-671_POS2_I1_415_2112.Png": 0.978515625,
    "2019-01-08-23-36-36-671_POS2_I1_415_2240.Png": 0.55615234375,
    "2019-01-08-23-36-36-671_POS2_I1_415_2368.Png": 0.998046875,
    "2019-01-08-23-36-36-671_POS2_I1_415_2496.Png": 1.0,
    "2019-01-08-23-36-36-671_POS2_I1_415_2624.Png": 0.340087890625,
    "2019-01-08-23-36-36-671_POS2_I1_543_1856.Png": 0.632080078125,
    "2019-01-08-23-36-36-671_POS2_I1_543_1984.Png": 1.0,
    "2019-01-08-23-36-36-671_POS2_I1_543_2112.Png": 0.9384765625,
    "2019-01-08-23-36-36-671_POS2_I1_543_2240.Png": 0.8896484375,
    "2019-01-08-23-36-36-671_POS2_I1_543_2368.Png": 1.0,
    "2019-01-08-23-36-36-671_POS2_I1_543_2496.Png": 1.0,
    "2019-01-08-23-36-36-671_POS2_I1_543_2624.Png": 0.997802734375,
    "2019-01-08-23-36-36-671_POS2_I1_671_1728.Png": 0.29443359375,
    "2019-01-08-23-36-36-671_POS2_I1_671_1856.Png": 0.950927734375,
    "2019-01-08-23-36-36-671_POS2_I1_671_1984.Png": 1.0,
    "2019-01-08-23-36-36-671_POS2_I1_671_2112.Png": 1.0,
    "2019-01-08-23-36-36-671_POS2_I1_671_2240.Png": 1.0,
    "2019-01-08-23-36-36-671_POS2_I1_671_2368.Png": 1.0,
    "2019-01-08-23-36-36-671_POS2_I1_671_2496.Png": 1.0,
    "2019-01-08-23-36-36-671_POS2_I1_671_2624.Png": 1.0,
    "2019-01-08-23-36-36-671_POS2_I1_799_1728.Png": 0.352783203125,
    "2019-01-08-23-36-36-671_POS2_I1_799_1856.Png": 0.8779296875,
    "2019-01-08-23-36-36-671_POS2_I1_799_1984.Png": 1.0,
    "2019-01-08-23-36-36-671_POS2_I1_799_2112.Png": 1.0,
    "2019-01-08-23-36-36-671_POS2_I1_799_2240.Png": 1.0,
    "2019-01-08-23-36-36-671_POS2_I1_799_2368.Png": 0.931640625,
    "2019-01-08-23-36-36-671_POS2_I1_799_2496.Png": 0.947998046875,
    "2019-01-08-23-36-36-671_POS2_I1_799_2624.Png": 1.0,
    "2019-01-08-23-36-36-671_POS2_I1_927_1728.Png": 0.23046875,
    "2019-01-08-23-36-36-671_POS2_I1_927_1856.Png": 0.9951171875,
    "2019-01-08-23-36-36-671_POS2_I1_927_1984.Png": 1.0,
    "2019-01-08-23-36-36-671_POS2_I1_927_2112.Png": 1.0,
    "2019-01-08-23-36-36-671_POS2_I1_927_2240.Png": 1.0,
    "2019-01-08-23-36-36-671_POS2_I1_927_2368.Png": 0.9716796875,
    "2019-01-08-23-36-36-671_POS2_I1_927_2496.Png": 0.968994140625,
    "2019-01-08-23-36-36-671_POS2_I1_927_2624.Png": 1.0,
    "2019-01-09-17-20-02-265_POS1_I2_1013_1305.Png": 0.36669921875,
    "2019-01-09-17-20-02-265_POS1_I2_1013_1433.Png": 0.991455078125,
    "2019-01-09-17-20-02-265_POS1_I2_1013_1561.Png": 0.982421875,
    "2019-01-09-17-20-02-265_POS1_I2_1013_1689.Png": 0.9658203125,
    "2019-01-09-17-20-02-265_POS1_I2_1013_1817.Png": 0.70574951171875,
    "2019-01-09-17-20-02-265_POS1_I2_1013_1945.Png": 0.341552734375,
    "2019-01-09-17-20-02-265_POS1_I2_1013_2073.Png": 0.59332275390625,
    "2019-01-09-17-20-02-265_POS1_I2_1013_2201.Png": 0.85498046875,
    "2019-01-09-17-20-02-265_POS1_I2_1013_2329.Png": 0.571533203125,
    "2019-01-09-17-20-02-265_POS1_I2_1141_1305.Png": 0.71722412109375,
    "2019-01-09-17-20-02-265_POS1_I2_1141_1433.Png": 1.0,
    "2019-01-09-17-20-02-265_POS1_I2_1141_1561.Png": 1.0,
    "2019-01-09-17-20-02-265_POS1_I2_1141_1689.Png": 0.98095703125,
    "2019-01-09-17-20-02-265_POS1_I2_1141_1817.Png": 0.76544189453125,
    "2019-01-09-17-20-02-265_POS1_I2_1141_1945.Png": 0.272705078125,
    "2019-01-09-17-20-02-265_POS1_I2_1141_2073.Png": 0.61663818359375,
    "2019-01-09-17-20-02-265_POS1_I2_1141_2201.Png": 0.77117919921875,
    "2019-01-09-17-20-02-265_POS1_I2_1141_2329.Png": 0.25592041015625,
    "2019-01-09-17-20-02-265_POS1_I2_1269_1305.Png": 0.830078125,
    "2019-01-09-17-20-02-265_POS1_I2_1269_1433.Png": 0.99560546875,
    "2019-01-09-17-20-02-265_POS1_I2_1269_1561.Png": 0.8876953125,
    "2019-01-09-17-20-02-265_POS1_I2_1269_1689.Png": 0.92041015625,
    "2019-01-09-17-20-02-265_POS1_I2_1269_1817.Png": 0.82806396484375,
    "2019-01-09-17-20-02-265_POS1_I2_1269_1945.Png": 0.95245361328125,
    "2019-01-09-17-20-02-265_POS1_I2_1269_2073.Png": 0.68304443359375,
    "2019-01-09-17-20-02-265_POS1_I2_1269_2201.Png": 0.40655517578125,
    "2019-01-09-17-20-02-265_POS1_I2_1397_1177.Png": 0.13885498046875,
    "2019-01-09-17-20-02-265_POS1_I2_1397_1305.Png": 0.91925048828125,
    "2019-01-09-17-20-02-265_POS1_I2_1397_1433.Png": 0.800048828125,
    "2019-01-09-17-20-02-265_POS1_I2_1397_1561.Png": 0.97021484375,
    "2019-01-09-17-20-02-265_POS1_I2_1397_1689.Png": 0.86981201171875,
    "2019-01-09-17-20-02-265_POS1_I2_1397_1817.Png": 0.8167724609375,
    "2019-01-09-17-20-02-265_POS1_I2_1397_1945.Png": 0.93231201171875,
    "2019-01-09-17-20-02-265_POS1_I2_1397_2073.Png": 0.60107421875,
    "2019-01-09-17-20-02-265_POS1_I2_1525_1177.Png": 0.35479736328125,
    "2019-01-09-17-20-02-265_POS1_I2_1525_1305.Png": 0.99945068359375,
    "2019-01-09-17-20-02-265_POS1_I2_1525_1433.Png": 0.77587890625,
    "2019-01-09-17-20-02-265_POS1_I2_1525_1561.Png": 0.843994140625,
    "2019-01-09-17-20-02-265_POS1_I2_1525_1689.Png": 0.72320556640625,
    "2019-01-09-17-20-02-265_POS1_I2_1525_1817.Png": 0.68133544921875,
    "2019-01-09-17-20-02-265_POS1_I2_1525_1945.Png": 0.77117919921875,
    "2019-01-09-17-20-02-265_POS1_I2_1525_2073.Png": 0.31500244140625,
    "2019-01-09-17-20-02-265_POS1_I2_1653_1177.Png": 0.62469482421875,
    "2019-01-09-17-20-02-265_POS1_I2_1653_1305.Png": 0.69708251953125,
    "2019-01-09-17-20-02-265_POS1_I2_1653_1433.Png": 0.908447265625,
    "2019-01-09-17-20-02-265_POS1_I2_1653_1561.Png": 0.843994140625,
    "2019-01-09-17-20-02-265_POS1_I2_1653_1689.Png": 0.98455810546875,
    "2019-01-09-17-20-02-265_POS1_I2_1653_1817.Png": 0.76910400390625,
    "2019-01-09-17-20-02-265_POS1_I2_1653_1945.Png": 0.784423828125,
    "2019-01-09-17-20-02-265_POS1_I2_1781_1433.Png": 0.50634765625,
    "2019-01-09-17-20-02-265_POS1_I2_1781_1561.Png": 0.90142822265625,
    "2019-01-09-17-20-02-265_POS1_I2_1781_1689.Png": 0.69854736328125,
    "2019-01-09-17-20-02-265_POS1_I2_1781_1817.Png": 0.5694580078125,
    "2019-01-09-17-20-02-265_POS1_I2_1781_1945.Png": 0.58013916015625,
    "2019-01-09-17-20-02-265_POS1_I2_1909_1689.Png": 0.201904296875,
    "2019-01-09-17-20-02-265_POS1_I2_1909_1817.Png": 0.17877197265625,
    "2019-01-09-17-20-02-265_POS1_I2_373_1305.Png": 0.1494140625,
    "2019-01-09-17-20-02-265_POS1_I2_373_1433.Png": 0.23321533203125,
    "2019-01-09-17-20-02-265_POS1_I2_373_1561.Png": 0.19427490234375,
    "2019-01-09-17-20-02-265_POS1_I2_373_1689.Png": 0.66314697265625,
    "2019-01-09-17-20-02-265_POS1_I2_373_1817.Png": 0.668701171875,
    "2019-01-09-17-20-02-265_POS1_I2_373_1945.Png": 0.29339599609375,
    "2019-01-09-17-20-02-265_POS1_I2_501_1305.Png": 0.50103759765625,
    "2019-01-09-17-20-02-265_POS1_I2_501_1433.Png": 0.83270263671875,
    "2019-01-09-17-20-02-265_POS1_I2_501_1561.Png": 0.535400390625,
    "2019-01-09-17-20-02-265_POS1_I2_501_1689.Png": 0.956787109375,
    "2019-01-09-17-20-02-265_POS1_I2_501_1817.Png": 0.958984375,
    "2019-01-09-17-20-02-265_POS1_I2_501_1945.Png": 0.304443359375,
    "2019-01-09-17-20-02-265_POS1_I2_629_1305.Png": 0.341796875,
    "2019-01-09-17-20-02-265_POS1_I2_629_1433.Png": 0.984375,
    "2019-01-09-17-20-02-265_POS1_I2_629_1561.Png": 0.68536376953125,
    "2019-01-09-17-20-02-265_POS1_I2_629_1689.Png": 0.8900146484375,
    "2019-01-09-17-20-02-265_POS1_I2_629_1817.Png": 0.598388671875,
    "2019-01-09-17-20-02-265_POS1_I2_629_1945.Png": 0.6544189453125,
    "2019-01-09-17-20-02-265_POS1_I2_629_2073.Png": 0.6923828125,
    "2019-01-09-17-20-02-265_POS1_I2_757_1305.Png": 0.371826171875,
    "2019-01-09-17-20-02-265_POS1_I2_757_1433.Png": 0.96337890625,
    "2019-01-09-17-20-02-265_POS1_I2_757_1561.Png": 0.881591796875,
    "2019-01-09-17-20-02-265_POS1_I2_757_1689.Png": 0.415771484375,
    "2019-01-09-17-20-02-265_POS1_I2_757_1945.Png": 0.50213623046875,
    "2019-01-09-17-20-02-265_POS1_I2_757_2073.Png": 0.810791015625,
    "2019-01-09-17-20-02-265_POS1_I2_757_2201.Png": 0.659912109375,
    "2019-01-09-17-20-02-265_POS1_I2_757_2329.Png": 0.71044921875,
    "2019-01-09-17-20-02-265_POS1_I2_885_1305.Png": 0.349853515625,
    "2019-01-09-17-20-02-265_POS1_I2_885_1433.Png": 0.819091796875,
    "2019-01-09-17-20-02-265_POS1_I2_885_1561.Png": 0.908935546875,
    "2019-01-09-17-20-02-265_POS1_I2_885_1689.Png": 0.81134033203125,
    "2019-01-09-17-20-02-265_POS1_I2_885_1817.Png": 0.70452880859375,
    "2019-01-09-17-20-02-265_POS1_I2_885_1945.Png": 0.956787109375,
    "2019-01-09-17-20-02-265_POS1_I2_885_2073.Png": 0.878662109375,
    "2019-01-09-17-20-02-265_POS1_I2_885_2201.Png": 0.91015625,
    "2019-01-09-17-20-02-265_POS1_I2_885_2329.Png": 0.804443359375,
    "2019-01-10-18-53-24-362_POS1_I1_1097_1075.Png": 0.98602294921875,
    "2019-01-10-18-53-24-362_POS1_I1_1097_1203.Png": 1.0,
    "2019-01-10-18-53-24-362_POS1_I1_1097_1331.Png": 1.0,
    "2019-01-10-18-53-24-362_POS1_I1_1097_1459.Png": 0.602294921875,
    "2019-01-10-18-53-24-362_POS1_I1_1097_1715.Png": 0.98297119140625,
    "2019-01-10-18-53-24-362_POS1_I1_1097_1843.Png": 0.9892578125,
    "2019-01-10-18-53-24-362_POS1_I1_1097_1971.Png": 0.18603515625,
    "2019-01-10-18-53-24-362_POS1_I1_1225_1075.Png": 0.93487548828125,
    "2019-01-10-18-53-24-362_POS1_I1_1225_1203.Png": 1.0,
    "2019-01-10-18-53-24-362_POS1_I1_1225_1331.Png": 1.0,
    "2019-01-10-18-53-24-362_POS1_I1_1225_1459.Png": 0.48944091796875,
    "2019-01-10-18-53-24-362_POS1_I1_1225_1587.Png": 0.75128173828125,
    "2019-01-10-18-53-24-362_POS1_I1_1225_1715.Png": 0.886962890625,
    "2019-01-10-18-53-24-362_POS1_I1_1225_1843.Png": 0.74151611328125,
    "2019-01-10-18-53-24-362_POS1_I1_1225_1971.Png": 0.22381591796875,
    "2019-01-10-18-53-24-362_POS1_I1_1353_1075.Png": 0.830322265625,
    "2019-01-10-18-53-24-362_POS1_I1_1353_1203.Png": 1.0,
    "2019-01-10-18-53-24-362_POS1_I1_1353_1331.Png": 1.0,
    "2019-01-10-18-53-24-362_POS1_I1_1353_1459.Png": 0.702880859375,
    "2019-01-10-18-53-24-362_POS1_I1_1353_1587.Png": 0.98681640625,
    "2019-01-10-18-53-24-362_POS1_I1_1353_1715.Png": 0.572998046875,
    "2019-01-10-18-53-24-362_POS1_I1_1353_1843.Png": 0.38525390625,
    "2019-01-10-18-53-24-362_POS1_I1_1353_1971.Png": 0.110595703125,
    "2019-01-10-18-53-24-362_POS1_I1_1481_1075.Png": 1.0,
    "2019-01-10-18-53-24-362_POS1_I1_1481_1203.Png": 1.0,
    "2019-01-10-18-53-24-362_POS1_I1_1481_1331.Png": 1.0,
    "2019-01-10-18-53-24-362_POS1_I1_1481_1459.Png": 0.99560546875,
    "2019-01-10-18-53-24-362_POS1_I1_1481_1587.Png": 0.868896484375,
    "2019-01-10-18-53-24-362_POS1_I1_1481_1715.Png": 0.790283203125,
    "2019-01-10-18-53-24-362_POS1_I1_1481_1843.Png": 0.125732421875,
    "2019-01-10-18-53-24-362_POS1_I1_1481_947.Png": 0.597900390625,
    "2019-01-10-18-53-24-362_POS1_I1_1609_1075.Png": 0.5458984375,
    "2019-01-10-18-53-24-362_POS1_I1_1609_1203.Png": 0.71697998046875,
    "2019-01-10-18-53-24-362_POS1_I1_1609_1331.Png": 0.977783203125,
    "2019-01-10-18-53-24-362_POS1_I1_1609_1459.Png": 0.90289306640625,
    "2019-01-10-18-53-24-362_POS1_I1_1609_1587.Png": 0.91644287109375,
    "2019-01-10-18-53-24-362_POS1_I1_1609_1715.Png": 0.58746337890625,
    "2019-01-10-18-53-24-362_POS1_I1_1609_947.Png": 0.56402587890625,
    "2019-01-10-18-53-24-362_POS1_I1_1737_1331.Png": 0.2939453125,
    "2019-01-10-18-53-24-362_POS1_I1_1737_1459.Png": 0.32025146484375,
    "2019-01-10-18-53-24-362_POS1_I1_1737_1587.Png": 0.16094970703125,
    "2019-01-10-18-53-24-362_POS1_I1_1737_1715.Png": 0.11956787109375,
    "2019-01-10-18-53-24-362_POS1_I1_201_1075.Png": 0.14385986328125,
    "2019-01-10-18-53-24-362_POS1_I1_201_1459.Png": 0.10345458984375,
    "2019-01-10-18-53-24-362_POS1_I1_201_1587.Png": 0.44482421875,
    "2019-01-10-18-53-24-362_POS1_I1_201_1715.Png": 0.550537109375,
    "2019-01-10-18-53-24-362_POS1_I1_201_947.Png": 0.18505859375,
    "2019-01-10-18-53-24-362_POS1_I1_329_1075.Png": 0.92572021484375,
    "2019-01-10-18-53-24-362_POS1_I1_329_1203.Png": 0.24072265625,
    "2019-01-10-18-53-24-362_POS1_I1_329_1459.Png": 0.574951171875,
    "2019-01-10-18-53-24-362_POS1_I1_329_1587.Png": 1.0,
    "2019-01-10-18-53-24-362_POS1_I1_329_1715.Png": 0.813232421875,
    "2019-01-10-18-53-24-362_POS1_I1_329_819.Png": 0.4951171875,
    "2019-01-10-18-53-24-362_POS1_I1_329_947.Png": 0.91162109375,
    "2019-01-10-18-53-24-362_POS1_I1_457_1075.Png": 1.0,
    "2019-01-10-18-53-24-362_POS1_I1_457_1203.Png": 0.9501953125,
    "2019-01-10-18-53-24-362_POS1_I1_457_1331.Png": 0.171142578125,
    "2019-01-10-18-53-24-362_POS1_I1_457_1459.Png": 0.716796875,
    "2019-01-10-18-53-24-362_POS1_I1_457_1587.Png": 1.0,
    "2019-01-10-18-53-24-362_POS1_I1_457_1715.Png": 0.979248046875,
    "2019-01-10-18-53-24-362_POS1_I1_457_1843.Png": 0.27630615234375,
    "2019-01-10-18-53-24-362_POS1_I1_457_1971.Png": 0.17022705078125,
    "2019-01-10-18-53-24-362_POS1_I1_457_819.Png": 0.22198486328125,
    "2019-01-10-18-53-24-362_POS1_I1_457_947.Png": 0.97381591796875,
    "2019-01-10-18-53-24-362_POS1_I1_585_1075.Png": 1.0,
    "2019-01-10-18-53-24-362_POS1_I1_585_1203.Png": 1.0,
    "2019-01-10-18-53-24-362_POS1_I1_585_1331.Png": 0.60565185546875,
    "2019-01-10-18-53-24-362_POS1_I1_585_1459.Png": 0.91217041015625,
    "2019-01-10-18-53-24-362_POS1_I1_585_1587.Png": 1.0,
    "2019-01-10-18-53-24-362_POS1_I1_585_1715.Png": 0.97637939453125,
    "2019-01-10-18-53-24-362_POS1_I1_585_1843.Png": 0.94403076171875,
    "2019-01-10-18-53-24-362_POS1_I1_585_1971.Png": 0.73846435546875,
    "2019-01-10-18-53-24-362_POS1_I1_585_2099.Png": 0.71875,
    "2019-01-10-18-53-24-362_POS1_I1_585_2227.Png": 0.41876220703125,
    "2019-01-10-18-53-24-362_POS1_I1_585_947.Png": 0.46630859375,
    "2019-01-10-18-53-24-362_POS1_I1_713_1075.Png": 0.92236328125,
    "2019-01-10-18-53-24-362_POS1_I1_713_1203.Png": 1.0,
    "2019-01-10-18-53-24-362_POS1_I1_713_1331.Png": 1.0,
    "2019-01-10-18-53-24-362_POS1_I1_713_1459.Png": 1.0,
    "2019-01-10-18-53-24-362_POS1_I1_713_1587.Png": 1.0,
    "2019-01-10-18-53-24-362_POS1_I1_713_1715.Png": 0.88568115234375,
    "2019-01-10-18-53-24-362_POS1_I1_713_1843.Png": 0.98101806640625,
    "2019-01-10-18-53-24-362_POS1_I1_713_1971.Png": 0.592529296875,
    "2019-01-10-18-53-24-362_POS1_I1_713_2099.Png": 1.0,
    "2019-01-10-18-53-24-362_POS1_I1_713_2227.Png": 0.467041015625,
    "2019-01-10-18-53-24-362_POS1_I1_713_947.Png": 0.405517578125,
    "2019-01-10-18-53-24-362_POS1_I1_841_1203.Png": 0.97900390625,
    "2019-01-10-18-53-24-362_POS1_I1_841_1331.Png": 1.0,
    "2019-01-10-18-53-24-362_POS1_I1_841_1459.Png": 1.0,
    "2019-01-10-18-53-24-362_POS1_I1_841_1587.Png": 1.0,
    "2019-01-10-18-53-24-362_POS1_I1_841_1715.Png": 1.0,
    "2019-01-10-18-53-24-362_POS1_I1_841_1843.Png": 1.0,
    "2019-01-10-18-53-24-362_POS1_I1_841_1971.Png": 0.292236328125,
    "2019-01-10-18-53-24-362_POS1_I1_841_2099.Png": 0.9912109375,
    "2019-01-10-18-53-24-362_POS1_I1_841_2227.Png": 0.138427734375,
    "2019-01-10-18-53-24-362_POS1_I1_841_947.Png": 0.14190673828125,
    "2019-01-10-18-53-24-362_POS1_I1_969_1075.Png": 0.56207275390625,
    "2019-01-10-18-53-24-362_POS1_I1_969_1203.Png": 1.0,
    "2019-01-10-18-53-24-362_POS1_I1_969_1331.Png": 1.0,
    "2019-01-10-18-53-24-362_POS1_I1_969_1459.Png": 0.89337158203125,
    "2019-01-10-18-53-24-362_POS1_I1_969_1587.Png": 0.35302734375,
    "2019-01-10-18-53-24-362_POS1_I1_969_1715.Png": 0.84149169921875,
    "2019-01-10-18-53-24-362_POS1_I1_969_1843.Png": 1.0,
    "2019-01-10-18-53-24-362_POS1_I1_969_1971.Png": 0.40240478515625,
    "2019-01-10-18-53-24-362_POS1_I1_969_2099.Png": 0.1552734375,
    "2019-01-13-16-38-50-530_POS2_I2_1052_2112.Png": 0.9912109375,
    "2019-01-13-16-38-50-530_POS2_I2_1052_2240.Png": 0.9775390625,
    "2019-01-13-16-38-50-530_POS2_I2_1052_2368.Png": 1.0,
    "2019-01-13-16-38-50-530_POS2_I2_1052_2496.Png": 0.9345703125,
    "2019-01-13-16-38-50-530_POS2_I2_1052_2624.Png": 1.0,
    "2019-01-13-16-38-50-530_POS2_I2_1180_1984.Png": 0.501953125,
    "2019-01-13-16-38-50-530_POS2_I2_1180_2112.Png": 0.970703125,
    "2019-01-13-16-38-50-530_POS2_I2_1180_2240.Png": 1.0,
    "2019-01-13-16-38-50-530_POS2_I2_1180_2368.Png": 1.0,
    "2019-01-13-16-38-50-530_POS2_I2_1180_2496.Png": 0.92578125,
    "2019-01-13-16-38-50-530_POS2_I2_1180_2624.Png": 0.939453125,
    "2019-01-13-16-38-50-530_POS2_I2_1308_1984.Png": 0.7421875,
    "2019-01-13-16-38-50-530_POS2_I2_1308_2112.Png": 0.861328125,
    "2019-01-13-16-38-50-530_POS2_I2_1308_2240.Png": 1.0,
    "2019-01-13-16-38-50-530_POS2_I2_1308_2368.Png": 0.92578125,
    "2019-01-13-16-38-50-530_POS2_I2_1308_2496.Png": 1.0,
    "2019-01-13-16-38-50-530_POS2_I2_1308_2624.Png": 1.0,
    "2019-01-13-16-38-50-530_POS2_I2_1436_1856.Png": 0.1474609375,
    "2019-01-13-16-38-50-530_POS2_I2_1436_1984.Png": 0.791015625,
    "2019-01-13-16-38-50-530_POS2_I2_1436_2112.Png": 0.9990234375,
    "2019-01-13-16-38-50-530_POS2_I2_1436_2240.Png": 0.9755859375,
    "2019-01-13-16-38-50-530_POS2_I2_1436_2368.Png": 0.91015625,
    "2019-01-13-16-38-50-530_POS2_I2_1436_2496.Png": 1.0,
    "2019-01-13-16-38-50-530_POS2_I2_1436_2624.Png": 1.0,
    "2019-01-13-16-38-50-530_POS2_I2_1564_1856.Png": 0.314453125,
    "2019-01-13-16-38-50-530_POS2_I2_1564_1984.Png": 0.9765625,
    "2019-01-13-16-38-50-530_POS2_I2_1564_2112.Png": 0.8359375,
    "2019-01-13-16-38-50-530_POS2_I2_1564_2240.Png": 0.8388671875,
    "2019-01-13-16-38-50-530_POS2_I2_1564_2368.Png": 1.0,
    "2019-01-13-16-38-50-530_POS2_I2_1564_2496.Png": 1.0,
    "2019-01-13-16-38-50-530_POS2_I2_1564_2624.Png": 0.8427734375,
    "2019-01-13-16-38-50-530_POS2_I2_1692_1856.Png": 0.876953125,
    "2019-01-13-16-38-50-530_POS2_I2_1692_1984.Png": 0.9501953125,
    "2019-01-13-16-38-50-530_POS2_I2_1692_2112.Png": 0.873046875,
    "2019-01-13-16-38-50-530_POS2_I2_1692_2240.Png": 0.8330078125,
    "2019-01-13-16-38-50-530_POS2_I2_1692_2368.Png": 1.0,
    "2019-01-13-16-38-50-530_POS2_I2_1692_2496.Png": 0.859375,
    "2019-01-13-16-38-50-530_POS2_I2_1692_2624.Png": 0.8095703125,
    "2019-01-13-16-38-50-530_POS2_I2_1820_1984.Png": 0.1591796875,
    "2019-01-13-16-38-50-530_POS2_I2_1820_2112.Png": 0.8701171875,
    "2019-01-13-16-38-50-530_POS2_I2_1820_2240.Png": 0.9951171875,
    "2019-01-13-16-38-50-530_POS2_I2_1820_2368.Png": 1.0,
    "2019-01-13-16-38-50-530_POS2_I2_1820_2496.Png": 0.9853515625,
    "2019-01-13-16-38-50-530_POS2_I2_1820_2624.Png": 0.736328125,
    "2019-01-13-16-38-50-530_POS2_I2_1948_2112.Png": 0.2958984375,
    "2019-01-13-16-38-50-530_POS2_I2_1948_2240.Png": 0.7744140625,
    "2019-01-13-16-38-50-530_POS2_I2_1948_2368.Png": 0.876953125,
    "2019-01-13-16-38-50-530_POS2_I2_1948_2496.Png": 0.8720703125,
    "2019-01-13-16-38-50-530_POS2_I2_1948_2624.Png": 0.818359375,
    "2019-01-13-16-38-50-530_POS2_I2_2076_2368.Png": 0.1298828125,
    "2019-01-13-16-38-50-530_POS2_I2_2076_2496.Png": 0.5869140625,
    "2019-01-13-16-38-50-530_POS2_I2_2076_2624.Png": 0.3740234375,
    "2019-01-13-16-38-50-530_POS2_I2_412_2112.Png": 0.5556640625,
    "2019-01-13-16-38-50-530_POS2_I2_412_2240.Png": 0.603515625,
    "2019-01-13-16-38-50-530_POS2_I2_412_2496.Png": 0.7021484375,
    "2019-01-13-16-38-50-530_POS2_I2_412_2624.Png": 0.9609375,
    "2019-01-13-16-38-50-530_POS2_I2_540_1984.Png": 0.13671875,
    "2019-01-13-16-38-50-530_POS2_I2_540_2112.Png": 0.99609375,
    "2019-01-13-16-38-50-530_POS2_I2_540_2240.Png": 0.93359375,
    "2019-01-13-16-38-50-530_POS2_I2_540_2368.Png": 0.4365234375,
    "2019-01-13-16-38-50-530_POS2_I2_540_2496.Png": 0.890625,
    "2019-01-13-16-38-50-530_POS2_I2_540_2624.Png": 1.0,
    "2019-01-13-16-38-50-530_POS2_I2_668_2112.Png": 0.91015625,
    "2019-01-13-16-38-50-530_POS2_I2_668_2240.Png": 1.0,
    "2019-01-13-16-38-50-530_POS2_I2_668_2368.Png": 0.830078125,
    "2019-01-13-16-38-50-530_POS2_I2_668_2496.Png": 0.998046875,
    "2019-01-13-16-38-50-530_POS2_I2_668_2624.Png": 0.9501953125,
    "2019-01-13-16-38-50-530_POS2_I2_796_2112.Png": 0.9091796875,
    "2019-01-13-16-38-50-530_POS2_I2_796_2240.Png": 1.0,
    "2019-01-13-16-38-50-530_POS2_I2_796_2368.Png": 0.8974609375,
    "2019-01-13-16-38-50-530_POS2_I2_796_2496.Png": 0.9931640625,
    "2019-01-13-16-38-50-530_POS2_I2_796_2624.Png": 0.966796875,
    "2019-01-13-16-38-50-530_POS2_I2_924_2112.Png": 0.845703125,
    "2019-01-13-16-38-50-530_POS2_I2_924_2240.Png": 1.0,
    "2019-01-13-16-38-50-530_POS2_I2_924_2368.Png": 1.0,
    "2019-01-13-16-38-50-530_POS2_I2_924_2496.Png": 0.818359375,
    "2019-01-13-16-38-50-530_POS2_I2_924_2624.Png": 0.955078125,
    "2019-01-14-15-55-36-342_POS1_I2_1119_1313.Png": 0.59222412109375,
    "2019-01-14-15-55-36-342_POS1_I2_1119_1441.Png": 0.97637939453125,
    "2019-01-14-15-55-36-342_POS1_I2_1119_1569.Png": 0.988037109375,
    "2019-01-14-15-55-36-342_POS1_I2_1119_1697.Png": 0.9521484375,
    "2019-01-14-15-55-36-342_POS1_I2_1119_1825.Png": 0.63323974609375,
    "2019-01-14-15-55-36-342_POS1_I2_1119_2209.Png": 0.1611328125,
    "2019-01-14-15-55-36-342_POS1_I2_1119_2337.Png": 0.1357421875,
    "2019-01-14-15-55-36-342_POS1_I2_1247_1313.Png": 0.728515625,
    "2019-01-14-15-55-36-342_POS1_I2_1247_1441.Png": 0.913330078125,
    "2019-01-14-15-55-36-342_POS1_I2_1247_1569.Png": 0.83721923828125,
    "2019-01-14-15-55-36-342_POS1_I2_1247_1697.Png": 0.96820068359375,
    "2019-01-14-15-55-36-342_POS1_I2_1247_1825.Png": 0.92578125,
    "2019-01-14-15-55-36-342_POS1_I2_1247_1953.Png": 0.3203125,
    "2019-01-14-15-55-36-342_POS1_I2_1247_2209.Png": 0.221923828125,
    "2019-01-14-15-55-36-342_POS1_I2_1375_1313.Png": 0.73565673828125,
    "2019-01-14-15-55-36-342_POS1_I2_1375_1441.Png": 0.67047119140625,
    "2019-01-14-15-55-36-342_POS1_I2_1375_1569.Png": 0.9053955078125,
    "2019-01-14-15-55-36-342_POS1_I2_1375_1697.Png": 0.7569580078125,
    "2019-01-14-15-55-36-342_POS1_I2_1375_1825.Png": 0.41357421875,
    "2019-01-14-15-55-36-342_POS1_I2_1375_1953.Png": 0.44305419921875,
    "2019-01-14-15-55-36-342_POS1_I2_1503_1185.Png": 0.16064453125,
    "2019-01-14-15-55-36-342_POS1_I2_1503_1313.Png": 0.869140625,
    "2019-01-14-15-55-36-342_POS1_I2_1503_1441.Png": 0.55926513671875,
    "2019-01-14-15-55-36-342_POS1_I2_1503_1569.Png": 0.76544189453125,
    "2019-01-14-15-55-36-342_POS1_I2_1503_1697.Png": 0.417236328125,
    "2019-01-14-15-55-36-342_POS1_I2_1503_1825.Png": 0.55120849609375,
    "2019-01-14-15-55-36-342_POS1_I2_1503_1953.Png": 0.17755126953125,
    "2019-01-14-15-55-36-342_POS1_I2_1631_1185.Png": 0.60894775390625,
    "2019-01-14-15-55-36-342_POS1_I2_1631_1313.Png": 0.76776123046875,
    "2019-01-14-15-55-36-342_POS1_I2_1631_1441.Png": 0.494873046875,
    "2019-01-14-15-55-36-342_POS1_I2_1631_1569.Png": 0.6845703125,
    "2019-01-14-15-55-36-342_POS1_I2_1631_1697.Png": 0.489013671875,
    "2019-01-14-15-55-36-342_POS1_I2_1631_1825.Png": 0.44580078125,
    "2019-01-14-15-55-36-342_POS1_I2_1759_1441.Png": 0.603271484375,
    "2019-01-14-15-55-36-342_POS1_I2_1759_1569.Png": 0.752197265625,
    "2019-01-14-15-55-36-342_POS1_I2_1759_1697.Png": 0.8751220703125,
    "2019-01-14-15-55-36-342_POS1_I2_1759_1825.Png": 0.6966552734375,
    "2019-01-14-15-55-36-342_POS1_I2_1759_1953.Png": 0.26556396484375,
    "2019-01-14-15-55-36-342_POS1_I2_1887_1569.Png": 0.225830078125,
    "2019-01-14-15-55-36-342_POS1_I2_1887_1825.Png": 0.22137451171875,
    "2019-01-14-15-55-36-342_POS1_I2_351_1441.Png": 0.13629150390625,
    "2019-01-14-15-55-36-342_POS1_I2_351_1697.Png": 0.29052734375,
    "2019-01-14-15-55-36-342_POS1_I2_351_1825.Png": 0.28741455078125,
    "2019-01-14-15-55-36-342_POS1_I2_351_1953.Png": 0.131103515625,
    "2019-01-14-15-55-36-342_POS1_I2_479_1313.Png": 0.576171875,
    "2019-01-14-15-55-36-342_POS1_I2_479_1441.Png": 0.67474365234375,
    "2019-01-14-15-55-36-342_POS1_I2_479_1569.Png": 0.3775634765625,
    "2019-01-14-15-55-36-342_POS1_I2_479_1697.Png": 0.74212646484375,
    "2019-01-14-15-55-36-342_POS1_I2_479_1825.Png": 0.556884765625,
    "2019-01-14-15-55-36-342_POS1_I2_607_1313.Png": 0.4677734375,
    "2019-01-14-15-55-36-342_POS1_I2_607_1441.Png": 0.88702392578125,
    "2019-01-14-15-55-36-342_POS1_I2_607_1569.Png": 0.7261962890625,
    "2019-01-14-15-55-36-342_POS1_I2_607_1697.Png": 0.8096923828125,
    "2019-01-14-15-55-36-342_POS1_I2_607_1825.Png": 0.48724365234375,
    "2019-01-14-15-55-36-342_POS1_I2_607_1953.Png": 0.150634765625,
    "2019-01-14-15-55-36-342_POS1_I2_607_2081.Png": 0.18212890625,
    "2019-01-14-15-55-36-342_POS1_I2_735_1313.Png": 0.32861328125,
    "2019-01-14-15-55-36-342_POS1_I2_735_1441.Png": 0.97698974609375,
    "2019-01-14-15-55-36-342_POS1_I2_735_1569.Png": 0.66290283203125,
    "2019-01-14-15-55-36-342_POS1_I2_735_1697.Png": 0.31689453125,
    "2019-01-14-15-55-36-342_POS1_I2_735_1953.Png": 0.17327880859375,
    "2019-01-14-15-55-36-342_POS1_I2_735_2081.Png": 0.473876953125,
    "2019-01-14-15-55-36-342_POS1_I2_735_2209.Png": 0.345947265625,
    "2019-01-14-15-55-36-342_POS1_I2_735_2337.Png": 0.35748291015625,
    "2019-01-14-15-55-36-342_POS1_I2_863_1313.Png": 0.3486328125,
    "2019-01-14-15-55-36-342_POS1_I2_863_1441.Png": 0.82891845703125,
    "2019-01-14-15-55-36-342_POS1_I2_863_1569.Png": 0.81610107421875,
    "2019-01-14-15-55-36-342_POS1_I2_863_1697.Png": 0.756103515625,
    "2019-01-14-15-55-36-342_POS1_I2_863_1825.Png": 0.284423828125,
    "2019-01-14-15-55-36-342_POS1_I2_863_1953.Png": 0.67535400390625,
    "2019-01-14-15-55-36-342_POS1_I2_863_2081.Png": 0.30047607421875,
    "2019-01-14-15-55-36-342_POS1_I2_863_2209.Png": 0.71417236328125,
    "2019-01-14-15-55-36-342_POS1_I2_863_2337.Png": 0.54193115234375,
    "2019-01-14-15-55-36-342_POS1_I2_991_1313.Png": 0.39410400390625,
    "2019-01-14-15-55-36-342_POS1_I2_991_1441.Png": 0.7186279296875,
    "2019-01-14-15-55-36-342_POS1_I2_991_1569.Png": 0.95831298828125,
    "2019-01-14-15-55-36-342_POS1_I2_991_1697.Png": 0.90179443359375,
    "2019-01-14-15-55-36-342_POS1_I2_991_1825.Png": 0.75714111328125,
    "2019-01-14-15-55-36-342_POS1_I2_991_1953.Png": 0.21630859375,
    "2019-01-14-15-55-36-342_POS1_I2_991_2209.Png": 0.52728271484375,
    "2019-01-14-15-55-36-342_POS1_I2_991_2337.Png": 0.188232421875,
    "2019-01-19-09-18-59-326_POS2_I2_1052_1984.Png": 0.13671875,
    "2019-01-19-09-18-59-326_POS2_I2_1052_2112.Png": 1.0,
    "2019-01-19-09-18-59-326_POS2_I2_1052_2240.Png": 1.0,
    "2019-01-19-09-18-59-326_POS2_I2_1052_2368.Png": 1.0,
    "2019-01-19-09-18-59-326_POS2_I2_1052_2496.Png": 1.0,
    "2019-01-19-09-18-59-326_POS2_I2_1052_2624.Png": 1.0,
    "2019-01-19-09-18-59-326_POS2_I2_1180_1984.Png": 0.697265625,
    "2019-01-19-09-18-59-326_POS2_I2_1180_2112.Png": 1.0,
    "2019-01-19-09-18-59-326_POS2_I2_1180_2240.Png": 1.0,
    "2019-01-19-09-18-59-326_POS2_I2_1180_2368.Png": 1.0,
    "2019-01-19-09-18-59-326_POS2_I2_1180_2496.Png": 1.0,
    "2019-01-19-09-18-59-326_POS2_I2_1180_2624.Png": 1.0,
    "2019-01-19-09-18-59-326_POS2_I2_1308_1856.Png": 0.111328125,
    "2019-01-19-09-18-59-326_POS2_I2_1308_1984.Png": 1.0,
    "2019-01-19-09-18-59-326_POS2_I2_1308_2112.Png": 1.0,
    "2019-01-19-09-18-59-326_POS2_I2_1308_2240.Png": 1.0,
    "2019-01-19-09-18-59-326_POS2_I2_1308_2368.Png": 1.0,
    "2019-01-19-09-18-59-326_POS2_I2_1308_2496.Png": 1.0,
    "2019-01-19-09-18-59-326_POS2_I2_1308_2624.Png": 1.0,
    "2019-01-19-09-18-59-326_POS2_I2_1436_1856.Png": 0.3486328125,
    "2019-01-19-09-18-59-326_POS2_I2_1436_1984.Png": 1.0,
    "2019-01-19-09-18-59-326_POS2_I2_1436_2112.Png": 1.0,
    "2019-01-19-09-18-59-326_POS2_I2_1436_2240.Png": 1.0,
    "2019-01-19-09-18-59-326_POS2_I2_1436_2368.Png": 1.0,
    "2019-01-19-09-18-59-326_POS2_I2_1436_2496.Png": 1.0,
    "2019-01-19-09-18-59-326_POS2_I2_1436_2624.Png": 1.0,
    "2019-01-19-09-18-59-326_POS2_I2_1564_1856.Png": 0.4912109375,
    "2019-01-19-09-18-59-326_POS2_I2_1564_1984.Png": 1.0,
    "2019-01-19-09-18-59-326_POS2_I2_1564_2112.Png": 1.0,
    "2019-01-19-09-18-59-326_POS2_I2_1564_2240.Png": 1.0,
    "2019-01-19-09-18-59-326_POS2_I2_1564_2368.Png": 1.0,
    "2019-01-19-09-18-59-326_POS2_I2_1564_2496.Png": 1.0,
    "2019-01-19-09-18-59-326_POS2_I2_1564_2624.Png": 1.0,
    "2019-01-19-09-18-59-326_POS2_I2_1692_1856.Png": 0.966796875,
    "2019-01-19-09-18-59-326_POS2_I2_1692_1984.Png": 1.0,
    "2019-01-19-09-18-59-326_POS2_I2_1692_2112.Png": 1.0,
    "2019-01-19-09-18-59-326_POS2_I2_1692_2240.Png": 1.0,
    "2019-01-19-09-18-59-326_POS2_I2_1692_2368.Png": 1.0,
    "2019-01-19-09-18-59-326_POS2_I2_1692_2496.Png": 0.9052734375,
    "2019-01-19-09-18-59-326_POS2_I2_1692_2624.Png": 0.712890625,
    "2019-01-19-09-18-59-326_POS2_I2_1820_1856.Png": 0.193359375,
    "2019-01-19-09-18-59-326_POS2_I2_1820_1984.Png": 0.578125,
    "2019-01-19-09-18-59-326_POS2_I2_1820_2112.Png": 0.970703125,
    "2019-01-19-09-18-59-326_POS2_I2_1820_2240.Png": 1.0,
    "2019-01-19-09-18-59-326_POS2_I2_1820_2368.Png": 1.0,
    "2019-01-19-09-18-59-326_POS2_I2_1820_2496.Png": 0.8115234375,
    "2019-01-19-09-18-59-326_POS2_I2_1820_2624.Png": 0.8046875,
    "2019-01-19-09-18-59-326_POS2_I2_1948_2112.Png": 0.37109375,
    "2019-01-19-09-18-59-326_POS2_I2_1948_2240.Png": 0.7998046875,
    "2019-01-19-09-18-59-326_POS2_I2_1948_2368.Png": 0.75390625,
    "2019-01-19-09-18-59-326_POS2_I2_1948_2496.Png": 1.0,
    "2019-01-19-09-18-59-326_POS2_I2_1948_2624.Png": 0.966796875,
    "2019-01-19-09-18-59-326_POS2_I2_2076_2240.Png": 0.111328125,
    "2019-01-19-09-18-59-326_POS2_I2_2076_2496.Png": 0.6689453125,
    "2019-01-19-09-18-59-326_POS2_I2_2076_2624.Png": 0.4736328125,
    "2019-01-19-09-18-59-326_POS2_I2_284_2496.Png": 0.140625,
    "2019-01-19-09-18-59-326_POS2_I2_284_2624.Png": 0.189453125,
    "2019-01-19-09-18-59-326_POS2_I2_412_1984.Png": 0.5810546875,
    "2019-01-19-09-18-59-326_POS2_I2_412_2112.Png": 0.8603515625,
    "2019-01-19-09-18-59-326_POS2_I2_412_2240.Png": 0.443359375,
    "2019-01-19-09-18-59-326_POS2_I2_412_2368.Png": 0.2607421875,
    "2019-01-19-09-18-59-326_POS2_I2_412_2496.Png": 0.96875,
    "2019-01-19-09-18-59-326_POS2_I2_412_2624.Png": 0.96875,
    "2019-01-19-09-18-59-326_POS2_I2_540_1984.Png": 0.873046875,
    "2019-01-19-09-18-59-326_POS2_I2_540_2112.Png": 1.0,
    "2019-01-19-09-18-59-326_POS2_I2_540_2240.Png": 0.8662109375,
    "2019-01-19-09-18-59-326_POS2_I2_540_2368.Png": 0.6865234375,
    "2019-01-19-09-18-59-326_POS2_I2_540_2496.Png": 1.0,
    "2019-01-19-09-18-59-326_POS2_I2_540_2624.Png": 0.98828125,
    "2019-01-19-09-18-59-326_POS2_I2_668_1984.Png": 0.5458984375,
    "2019-01-19-09-18-59-326_POS2_I2_668_2112.Png": 1.0,
    "2019-01-19-09-18-59-326_POS2_I2_668_2240.Png": 0.9775390625,
    "2019-01-19-09-18-59-326_POS2_I2_668_2368.Png": 0.90625,
    "2019-01-19-09-18-59-326_POS2_I2_668_2496.Png": 1.0,
    "2019-01-19-09-18-59-326_POS2_I2_668_2624.Png": 1.0,
    "2019-01-19-09-18-59-326_POS2_I2_796_1984.Png": 0.3974609375,
    "2019-01-19-09-18-59-326_POS2_I2_796_2112.Png": 1.0,
    "2019-01-19-09-18-59-326_POS2_I2_796_2240.Png": 1.0,
    "2019-01-19-09-18-59-326_POS2_I2_796_2368.Png": 0.9521484375,
    "2019-01-19-09-18-59-326_POS2_I2_796_2496.Png": 1.0,
    "2019-01-19-09-18-59-326_POS2_I2_796_2624.Png": 1.0,
    "2019-01-19-09-18-59-326_POS2_I2_924_1984.Png": 0.3740234375,
    "2019-01-19-09-18-59-326_POS2_I2_924_2112.Png": 1.0,
    "2019-01-19-09-18-59-326_POS2_I2_924_2240.Png": 1.0,
    "2019-01-19-09-18-59-326_POS2_I2_924_2368.Png": 1.0,
    "2019-01-19-09-18-59-326_POS2_I2_924_2496.Png": 1.0,
    "2019-01-19-09-18-59-326_POS2_I2_924_2624.Png": 1.0,
    "2019-01-20-21-52-40-108_POS0_I2_1113_1031.Png": 0.92230224609375,
    "2019-01-20-21-52-40-108_POS0_I2_1113_1159.Png": 0.92657470703125,
    "2019-01-20-21-52-40-108_POS0_I2_1113_1287.Png": 0.83709716796875,
    "2019-01-20-21-52-40-108_POS0_I2_1113_1415.Png": 0.447265625,
    "2019-01-20-21-52-40-108_POS0_I2_1113_519.Png": 0.873291015625,
    "2019-01-20-21-52-40-108_POS0_I2_1113_647.Png": 1.0,
    "2019-01-20-21-52-40-108_POS0_I2_1113_775.Png": 0.71026611328125,
    "2019-01-20-21-52-40-108_POS0_I2_1113_903.Png": 0.330810546875,
    "2019-01-20-21-52-40-108_POS0_I2_1241_1031.Png": 0.85040283203125,
    "2019-01-20-21-52-40-108_POS0_I2_1241_1159.Png": 0.95745849609375,
    "2019-01-20-21-52-40-108_POS0_I2_1241_1287.Png": 0.7784423828125,
    "2019-01-20-21-52-40-108_POS0_I2_1241_391.Png": 0.191162109375,
    "2019-01-20-21-52-40-108_POS0_I2_1241_519.Png": 1.0,
    "2019-01-20-21-52-40-108_POS0_I2_1241_647.Png": 1.0,
    "2019-01-20-21-52-40-108_POS0_I2_1241_775.Png": 0.70306396484375,
    "2019-01-20-21-52-40-108_POS0_I2_1241_903.Png": 0.111083984375,
    "2019-01-20-21-52-40-108_POS0_I2_1369_1031.Png": 0.9169921875,
    "2019-01-20-21-52-40-108_POS0_I2_1369_1159.Png": 0.95343017578125,
    "2019-01-20-21-52-40-108_POS0_I2_1369_1287.Png": 0.25579833984375,
    "2019-01-20-21-52-40-108_POS0_I2_1369_391.Png": 0.259765625,
    "2019-01-20-21-52-40-108_POS0_I2_1369_519.Png": 0.9189453125,
    "2019-01-20-21-52-40-108_POS0_I2_1369_647.Png": 0.90625,
    "2019-01-20-21-52-40-108_POS0_I2_1369_775.Png": 1.0,
    "2019-01-20-21-52-40-108_POS0_I2_1369_903.Png": 1.0,
    "2019-01-20-21-52-40-108_POS0_I2_1497_1031.Png": 0.8193359375,
    "2019-01-20-21-52-40-108_POS0_I2_1497_1159.Png": 0.786376953125,
    "2019-01-20-21-52-40-108_POS0_I2_1497_1287.Png": 0.130615234375,
    "2019-01-20-21-52-40-108_POS0_I2_1497_391.Png": 0.195556640625,
    "2019-01-20-21-52-40-108_POS0_I2_1497_519.Png": 0.996337890625,
    "2019-01-20-21-52-40-108_POS0_I2_1497_647.Png": 1.0,
    "2019-01-20-21-52-40-108_POS0_I2_1497_775.Png": 1.0,
    "2019-01-20-21-52-40-108_POS0_I2_1497_903.Png": 1.0,
    "2019-01-20-21-52-40-108_POS0_I2_1625_1031.Png": 0.9287109375,
    "2019-01-20-21-52-40-108_POS0_I2_1625_1159.Png": 0.77777099609375,
    "2019-01-20-21-52-40-108_POS0_I2_1625_391.Png": 0.7451171875,
    "2019-01-20-21-52-40-108_POS0_I2_1625_519.Png": 1.0,
    "2019-01-20-21-52-40-108_POS0_I2_1625_647.Png": 1.0,
    "2019-01-20-21-52-40-108_POS0_I2_1625_775.Png": 1.0,
    "2019-01-20-21-52-40-108_POS0_I2_1625_903.Png": 1.0,
    "2019-01-20-21-52-40-108_POS0_I2_1753_1031.Png": 0.73492431640625,
    "2019-01-20-21-52-40-108_POS0_I2_1753_1159.Png": 0.31640625,
    "2019-01-20-21-52-40-108_POS0_I2_1753_391.Png": 0.36383056640625,
    "2019-01-20-21-52-40-108_POS0_I2_1753_519.Png": 0.23193359375,
    "2019-01-20-21-52-40-108_POS0_I2_1753_647.Png": 0.814697265625,
    "2019-01-20-21-52-40-108_POS0_I2_1753_775.Png": 0.97113037109375,
    "2019-01-20-21-52-40-108_POS0_I2_1753_903.Png": 0.82861328125,
    "2019-01-20-21-52-40-108_POS0_I2_1881_1031.Png": 0.25384521484375,
    "2019-01-20-21-52-40-108_POS0_I2_1881_775.Png": 0.18927001953125,
    "2019-01-20-21-52-40-108_POS0_I2_345_1031.Png": 0.11700439453125,
    "2019-01-20-21-52-40-108_POS0_I2_345_519.Png": 0.25665283203125,
    "2019-01-20-21-52-40-108_POS0_I2_345_775.Png": 0.4111328125,
    "2019-01-20-21-52-40-108_POS0_I2_345_903.Png": 0.29736328125,
    "2019-01-20-21-52-40-108_POS0_I2_473_1031.Png": 0.450927734375,
    "2019-01-20-21-52-40-108_POS0_I2_473_391.Png": 0.598388671875,
    "2019-01-20-21-52-40-108_POS0_I2_473_519.Png": 0.92840576171875,
    "2019-01-20-21-52-40-108_POS0_I2_473_647.Png": 0.63385009765625,
    "2019-01-20-21-52-40-108_POS0_I2_473_775.Png": 0.84033203125,
    "2019-01-20-21-52-40-108_POS0_I2_473_903.Png": 1.0,
    "2019-01-20-21-52-40-108_POS0_I2_601_1031.Png": 0.86444091796875,
    "2019-01-20-21-52-40-108_POS0_I2_601_1159.Png": 0.60205078125,
    "2019-01-20-21-52-40-108_POS0_I2_601_1287.Png": 0.212158203125,
    "2019-01-20-21-52-40-108_POS0_I2_601_391.Png": 0.319580078125,
    "2019-01-20-21-52-40-108_POS0_I2_601_519.Png": 1.0,
    "2019-01-20-21-52-40-108_POS0_I2_601_647.Png": 0.99542236328125,
    "2019-01-20-21-52-40-108_POS0_I2_601_775.Png": 0.95135498046875,
    "2019-01-20-21-52-40-108_POS0_I2_601_903.Png": 0.988037109375,
    "2019-01-20-21-52-40-108_POS0_I2_729_1031.Png": 0.97021484375,
    "2019-01-20-21-52-40-108_POS0_I2_729_1159.Png": 1.0,
    "2019-01-20-21-52-40-108_POS0_I2_729_1287.Png": 0.818603515625,
    "2019-01-20-21-52-40-108_POS0_I2_729_1415.Png": 0.70947265625,
    "2019-01-20-21-52-40-108_POS0_I2_729_519.Png": 0.9541015625,
    "2019-01-20-21-52-40-108_POS0_I2_729_647.Png": 0.94500732421875,
    "2019-01-20-21-52-40-108_POS0_I2_729_775.Png": 0.86358642578125,
    "2019-01-20-21-52-40-108_POS0_I2_729_903.Png": 1.0,
    "2019-01-20-21-52-40-108_POS0_I2_857_1031.Png": 1.0,
    "2019-01-20-21-52-40-108_POS0_I2_857_1159.Png": 1.0,
    "2019-01-20-21-52-40-108_POS0_I2_857_1287.Png": 1.0,
    "2019-01-20-21-52-40-108_POS0_I2_857_1415.Png": 0.82861328125,
    "2019-01-20-21-52-40-108_POS0_I2_857_519.Png": 0.82977294921875,
    "2019-01-20-21-52-40-108_POS0_I2_857_647.Png": 1.0,
    "2019-01-20-21-52-40-108_POS0_I2_857_775.Png": 1.0,
    "2019-01-20-21-52-40-108_POS0_I2_857_903.Png": 1.0,
    "2019-01-20-21-52-40-108_POS0_I2_985_1031.Png": 1.0,
    "2019-01-20-21-52-40-108_POS0_I2_985_1159.Png": 1.0,
    "2019-01-20-21-52-40-108_POS0_I2_985_1287.Png": 0.963623046875,
    "2019-01-20-21-52-40-108_POS0_I2_985_1415.Png": 0.76513671875,
    "2019-01-20-21-52-40-108_POS0_I2_985_519.Png": 0.76007080078125,
    "2019-01-20-21-52-40-108_POS0_I2_985_647.Png": 1.0,
    "2019-01-20-21-52-40-108_POS0_I2_985_775.Png": 1.0,
    "2019-01-20-21-52-40-108_POS0_I2_985_903.Png": 1.0,
    "2019-01-25-16-15-39-207_POS2_I2_1052_2112.Png": 0.68359375,
    "2019-01-25-16-15-39-207_POS2_I2_1052_2240.Png": 0.9912109375,
    "2019-01-25-16-15-39-207_POS2_I2_1052_2368.Png": 1.0,
    "2019-01-25-16-15-39-207_POS2_I2_1052_2496.Png": 0.93359375,
    "2019-01-25-16-15-39-207_POS2_I2_1052_2624.Png": 1.0,
    "2019-01-25-16-15-39-207_POS2_I2_1180_1984.Png": 0.220703125,
    "2019-01-25-16-15-39-207_POS2_I2_1180_2112.Png": 0.9052734375,
    "2019-01-25-16-15-39-207_POS2_I2_1180_2240.Png": 1.0,
    "2019-01-25-16-15-39-207_POS2_I2_1180_2368.Png": 1.0,
    "2019-01-25-16-15-39-207_POS2_I2_1180_2496.Png": 1.0,
    "2019-01-25-16-15-39-207_POS2_I2_1180_2624.Png": 0.9638671875,
    "2019-01-25-16-15-39-207_POS2_I2_1308_1984.Png": 0.4990234375,
    "2019-01-25-16-15-39-207_POS2_I2_1308_2112.Png": 0.8212890625,
    "2019-01-25-16-15-39-207_POS2_I2_1308_2240.Png": 1.0,
    "2019-01-25-16-15-39-207_POS2_I2_1308_2368.Png": 0.9462890625,
    "2019-01-25-16-15-39-207_POS2_I2_1308_2496.Png": 1.0,
    "2019-01-25-16-15-39-207_POS2_I2_1308_2624.Png": 0.916015625,
    "2019-01-25-16-15-39-207_POS2_I2_1436_1984.Png": 0.689453125,
    "2019-01-25-16-15-39-207_POS2_I2_1436_2112.Png": 0.9365234375,
    "2019-01-25-16-15-39-207_POS2_I2_1436_2240.Png": 0.9765625,
    "2019-01-25-16-15-39-207_POS2_I2_1436_2368.Png": 0.98828125,
    "2019-01-25-16-15-39-207_POS2_I2_1436_2496.Png": 0.9541015625,
    "2019-01-25-16-15-39-207_POS2_I2_1436_2624.Png": 0.77734375,
    "2019-01-25-16-15-39-207_POS2_I2_1564_1856.Png": 0.1337890625,
    "2019-01-25-16-15-39-207_POS2_I2_1564_1984.Png": 0.83203125,
    "2019-01-25-16-15-39-207_POS2_I2_1564_2112.Png": 1.0,
    "2019-01-25-16-15-39-207_POS2_I2_1564_2240.Png": 0.70703125,
    "2019-01-25-16-15-39-207_POS2_I2_1564_2368.Png": 0.943359375,
    "2019-01-25-16-15-39-207_POS2_I2_1564_2496.Png": 0.9892578125,
    "2019-01-25-16-15-39-207_POS2_I2_1564_2624.Png": 0.7646484375,
    "2019-01-25-16-15-39-207_POS2_I2_1692_1856.Png": 0.5791015625,
    "2019-01-25-16-15-39-207_POS2_I2_1692_1984.Png": 0.9716796875,
    "2019-01-25-16-15-39-207_POS2_I2_1692_2112.Png": 0.9365234375,
    "2019-01-25-16-15-39-207_POS2_I2_1692_2240.Png": 0.7666015625,
    "2019-01-25-16-15-39-207_POS2_I2_1692_2368.Png": 0.962890625,
    "2019-01-25-16-15-39-207_POS2_I2_1692_2496.Png": 0.814453125,
    "2019-01-25-16-15-39-207_POS2_I2_1692_2624.Png": 0.794921875,
    "2019-01-25-16-15-39-207_POS2_I2_1820_2112.Png": 0.7734375,
    "2019-01-25-16-15-39-207_POS2_I2_1820_2240.Png": 0.9609375,
    "2019-01-25-16-15-39-207_POS2_I2_1820_2368.Png": 0.873046875,
    "2019-01-25-16-15-39-207_POS2_I2_1820_2496.Png": 0.994140625,
    "2019-01-25-16-15-39-207_POS2_I2_1820_2624.Png": 0.5927734375,
    "2019-01-25-16-15-39-207_POS2_I2_1948_2112.Png": 0.1328125,
    "2019-01-25-16-15-39-207_POS2_I2_1948_2240.Png": 0.685546875,
    "2019-01-25-16-15-39-207_POS2_I2_1948_2368.Png": 0.8935546875,
    "2019-01-25-16-15-39-207_POS2_I2_1948_2496.Png": 0.8740234375,
    "2019-01-25-16-15-39-207_POS2_I2_1948_2624.Png": 0.7900390625,
    "2019-01-25-16-15-39-207_POS2_I2_2076_2368.Png": 0.2216796875,
    "2019-01-25-16-15-39-207_POS2_I2_2076_2496.Png": 0.140625,
    "2019-01-25-16-15-39-207_POS2_I2_2076_2624.Png": 0.8505859375,
    "2019-01-25-16-15-39-207_POS2_I2_284_2624.Png": 0.1484375,
    "2019-01-25-16-15-39-207_POS2_I2_412_2112.Png": 0.3876953125,
    "2019-01-25-16-15-39-207_POS2_I2_412_2240.Png": 0.578125,
    "2019-01-25-16-15-39-207_POS2_I2_412_2368.Png": 0.232421875,
    "2019-01-25-16-15-39-207_POS2_I2_412_2496.Png": 0.4755859375,
    "2019-01-25-16-15-39-207_POS2_I2_412_2624.Png": 0.8466796875,
    "2019-01-25-16-15-39-207_POS2_I2_540_2112.Png": 0.8193359375,
    "2019-01-25-16-15-39-207_POS2_I2_540_2240.Png": 0.96875,
    "2019-01-25-16-15-39-207_POS2_I2_540_2368.Png": 0.7666015625,
    "2019-01-25-16-15-39-207_POS2_I2_540_2496.Png": 0.5625,
    "2019-01-25-16-15-39-207_POS2_I2_540_2624.Png": 1.0,
    "2019-01-25-16-15-39-207_POS2_I2_668_2112.Png": 0.5966796875,
    "2019-01-25-16-15-39-207_POS2_I2_668_2240.Png": 1.0,
    "2019-01-25-16-15-39-207_POS2_I2_668_2368.Png": 0.841796875,
    "2019-01-25-16-15-39-207_POS2_I2_668_2496.Png": 0.931640625,
    "2019-01-25-16-15-39-207_POS2_I2_668_2624.Png": 1.0,
    "2019-01-25-16-15-39-207_POS2_I2_796_2112.Png": 0.6357421875,
    "2019-01-25-16-15-39-207_POS2_I2_796_2240.Png": 1.0,
    "2019-01-25-16-15-39-207_POS2_I2_796_2368.Png": 0.857421875,
    "2019-01-25-16-15-39-207_POS2_I2_796_2496.Png": 0.97265625,
    "2019-01-25-16-15-39-207_POS2_I2_796_2624.Png": 0.9970703125,
    "2019-01-25-16-15-39-207_POS2_I2_924_2112.Png": 0.6630859375,
    "2019-01-25-16-15-39-207_POS2_I2_924_2240.Png": 0.9677734375,
    "2019-01-25-16-15-39-207_POS2_I2_924_2368.Png": 1.0,
    "2019-01-25-16-15-39-207_POS2_I2_924_2496.Png": 0.8779296875,
    "2019-01-25-16-15-39-207_POS2_I2_924_2624.Png": 0.982421875,
    "2019-01-27-04-55-36-775_POS2_I2_1052_2112.Png": 0.70703125,
    "2019-01-27-04-55-36-775_POS2_I2_1052_2240.Png": 1.0,
    "2019-01-27-04-55-36-775_POS2_I2_1052_2368.Png": 0.91015625,
    "2019-01-27-04-55-36-775_POS2_I2_1052_2496.Png": 0.919921875,
    "2019-01-27-04-55-36-775_POS2_I2_1052_2624.Png": 0.921875,
    "2019-01-27-04-55-36-775_POS2_I2_1180_1984.Png": 0.224609375,
    "2019-01-27-04-55-36-775_POS2_I2_1180_2112.Png": 0.8564453125,
    "2019-01-27-04-55-36-775_POS2_I2_1180_2240.Png": 1.0,
    "2019-01-27-04-55-36-775_POS2_I2_1180_2368.Png": 1.0,
    "2019-01-27-04-55-36-775_POS2_I2_1180_2496.Png": 1.0,
    "2019-01-27-04-55-36-775_POS2_I2_1180_2624.Png": 0.927734375,
    "2019-01-27-04-55-36-775_POS2_I2_1308_1984.Png": 0.5234375,
    "2019-01-27-04-55-36-775_POS2_I2_1308_2112.Png": 0.865234375,
    "2019-01-27-04-55-36-775_POS2_I2_1308_2240.Png": 1.0,
    "2019-01-27-04-55-36-775_POS2_I2_1308_2368.Png": 0.9453125,
    "2019-01-27-04-55-36-775_POS2_I2_1308_2496.Png": 1.0,
    "2019-01-27-04-55-36-775_POS2_I2_1308_2624.Png": 1.0,
    "2019-01-27-04-55-36-775_POS2_I2_1436_1984.Png": 0.6962890625,
    "2019-01-27-04-55-36-775_POS2_I2_1436_2112.Png": 0.8994140625,
    "2019-01-27-04-55-36-775_POS2_I2_1436_2240.Png": 0.9169921875,
    "2019-01-27-04-55-36-775_POS2_I2_1436_2368.Png": 0.8642578125,
    "2019-01-27-04-55-36-775_POS2_I2_1436_2496.Png": 0.8779296875,
    "2019-01-27-04-55-36-775_POS2_I2_1436_2624.Png": 0.38671875,
    "2019-01-27-04-55-36-775_POS2_I2_1564_1856.Png": 0.107421875,
    "2019-01-27-04-55-36-775_POS2_I2_1564_1984.Png": 0.8017578125,
    "2019-01-27-04-55-36-775_POS2_I2_1564_2112.Png": 0.986328125,
    "2019-01-27-04-55-36-775_POS2_I2_1564_2240.Png": 0.7607421875,
    "2019-01-27-04-55-36-775_POS2_I2_1564_2368.Png": 0.943359375,
    "2019-01-27-04-55-36-775_POS2_I2_1564_2496.Png": 0.892578125,
    "2019-01-27-04-55-36-775_POS2_I2_1564_2624.Png": 0.8515625,
    "2019-01-27-04-55-36-775_POS2_I2_1692_1856.Png": 0.56640625,
    "2019-01-27-04-55-36-775_POS2_I2_1692_1984.Png": 0.93359375,
    "2019-01-27-04-55-36-775_POS2_I2_1692_2112.Png": 0.9482421875,
    "2019-01-27-04-55-36-775_POS2_I2_1692_2240.Png": 0.8154296875,
    "2019-01-27-04-55-36-775_POS2_I2_1692_2368.Png": 0.9541015625,
    "2019-01-27-04-55-36-775_POS2_I2_1692_2496.Png": 0.794921875,
    "2019-01-27-04-55-36-775_POS2_I2_1692_2624.Png": 0.837890625,
    "2019-01-27-04-55-36-775_POS2_I2_1820_2112.Png": 0.7568359375,
    "2019-01-27-04-55-36-775_POS2_I2_1820_2240.Png": 0.9970703125,
    "2019-01-27-04-55-36-775_POS2_I2_1820_2368.Png": 0.8046875,
    "2019-01-27-04-55-36-775_POS2_I2_1820_2496.Png": 0.9970703125,
    "2019-01-27-04-55-36-775_POS2_I2_1820_2624.Png": 0.60546875,
    "2019-01-27-04-55-36-775_POS2_I2_1948_2112.Png": 0.119140625,
    "2019-01-27-04-55-36-775_POS2_I2_1948_2240.Png": 0.7021484375,
    "2019-01-27-04-55-36-775_POS2_I2_1948_2368.Png": 0.8603515625,
    "2019-01-27-04-55-36-775_POS2_I2_1948_2496.Png": 0.8369140625,
    "2019-01-27-04-55-36-775_POS2_I2_1948_2624.Png": 0.7880859375,
    "2019-01-27-04-55-36-775_POS2_I2_2076_2368.Png": 0.2373046875,
    "2019-01-27-04-55-36-775_POS2_I2_2076_2496.Png": 0.103515625,
    "2019-01-27-04-55-36-775_POS2_I2_2076_2624.Png": 0.845703125,
    "2019-01-27-04-55-36-775_POS2_I2_284_2624.Png": 0.1591796875,
    "2019-01-27-04-55-36-775_POS2_I2_412_2112.Png": 0.388671875,
    "2019-01-27-04-55-36-775_POS2_I2_412_2240.Png": 0.568359375,
    "2019-01-27-04-55-36-775_POS2_I2_412_2368.Png": 0.263671875,
    "2019-01-27-04-55-36-775_POS2_I2_412_2496.Png": 0.48046875,
    "2019-01-27-04-55-36-775_POS2_I2_412_2624.Png": 0.798828125,
    "2019-01-27-04-55-36-775_POS2_I2_540_2112.Png": 0.8994140625,
    "2019-01-27-04-55-36-775_POS2_I2_540_2240.Png": 0.9130859375,
    "2019-01-27-04-55-36-775_POS2_I2_540_2368.Png": 0.67578125,
    "2019-01-27-04-55-36-775_POS2_I2_540_2496.Png": 0.6416015625,
    "2019-01-27-04-55-36-775_POS2_I2_540_2624.Png": 1.0,
    "2019-01-27-04-55-36-775_POS2_I2_668_2112.Png": 0.6982421875,
    "2019-01-27-04-55-36-775_POS2_I2_668_2240.Png": 0.9951171875,
    "2019-01-27-04-55-36-775_POS2_I2_668_2368.Png": 0.7919921875,
    "2019-01-27-04-55-36-775_POS2_I2_668_2496.Png": 0.9375,
    "2019-01-27-04-55-36-775_POS2_I2_668_2624.Png": 1.0,
    "2019-01-27-04-55-36-775_POS2_I2_796_2112.Png": 0.701171875,
    "2019-01-27-04-55-36-775_POS2_I2_796_2240.Png": 1.0,
    "2019-01-27-04-55-36-775_POS2_I2_796_2368.Png": 0.896484375,
    "2019-01-27-04-55-36-775_POS2_I2_796_2496.Png": 0.9697265625,
    "2019-01-27-04-55-36-775_POS2_I2_796_2624.Png": 0.99609375,
    "2019-01-27-04-55-36-775_POS2_I2_924_2112.Png": 0.6982421875,
    "2019-01-27-04-55-36-775_POS2_I2_924_2240.Png": 0.9365234375,
    "2019-01-27-04-55-36-775_POS2_I2_924_2368.Png": 0.8876953125,
    "2019-01-27-04-55-36-775_POS2_I2_924_2496.Png": 0.8212890625,
    "2019-01-27-04-55-36-775_POS2_I2_924_2624.Png": 0.890625,
    "2019-01-28-14-09-23-042_POS0_I1_1075_1025.Png": 1.0,
    "2019-01-28-14-09-23-042_POS0_I1_1075_1153.Png": 1.0,
    "2019-01-28-14-09-23-042_POS0_I1_1075_1281.Png": 0.744873046875,
    "2019-01-28-14-09-23-042_POS0_I1_1075_257.Png": 0.77838134765625,
    "2019-01-28-14-09-23-042_POS0_I1_1075_385.Png": 1.0,
    "2019-01-28-14-09-23-042_POS0_I1_1075_513.Png": 1.0,
    "2019-01-28-14-09-23-042_POS0_I1_1075_641.Png": 1.0,
    "2019-01-28-14-09-23-042_POS0_I1_1075_769.Png": 1.0,
    "2019-01-28-14-09-23-042_POS0_I1_1075_897.Png": 1.0,
    "2019-01-28-14-09-23-042_POS0_I1_1203_1025.Png": 1.0,
    "2019-01-28-14-09-23-042_POS0_I1_1203_1153.Png": 0.93878173828125,
    "2019-01-28-14-09-23-042_POS0_I1_1203_1281.Png": 0.23651123046875,
    "2019-01-28-14-09-23-042_POS0_I1_1203_129.Png": 0.16461181640625,
    "2019-01-28-14-09-23-042_POS0_I1_1203_257.Png": 0.99432373046875,
    "2019-01-28-14-09-23-042_POS0_I1_1203_385.Png": 1.0,
    "2019-01-28-14-09-23-042_POS0_I1_1203_513.Png": 1.0,
    "2019-01-28-14-09-23-042_POS0_I1_1203_641.Png": 1.0,
    "2019-01-28-14-09-23-042_POS0_I1_1203_769.Png": 1.0,
    "2019-01-28-14-09-23-042_POS0_I1_1203_897.Png": 1.0,
    "2019-01-28-14-09-23-042_POS0_I1_1331_1025.Png": 1.0,
    "2019-01-28-14-09-23-042_POS0_I1_1331_1153.Png": 0.919921875,
    "2019-01-28-14-09-23-042_POS0_I1_1331_257.Png": 0.98004150390625,
    "2019-01-28-14-09-23-042_POS0_I1_1331_385.Png": 1.0,
    "2019-01-28-14-09-23-042_POS0_I1_1331_513.Png": 0.64678955078125,
    "2019-01-28-14-09-23-042_POS0_I1_1331_641.Png": 0.29925537109375,
    "2019-01-28-14-09-23-042_POS0_I1_1331_769.Png": 1.0,
    "2019-01-28-14-09-23-042_POS0_I1_1331_897.Png": 1.0,
    "2019-01-28-14-09-23-042_POS0_I1_1459_1025.Png": 0.823974609375,
    "2019-01-28-14-09-23-042_POS0_I1_1459_1153.Png": 0.36669921875,
    "2019-01-28-14-09-23-042_POS0_I1_1459_257.Png": 0.8642578125,
    "2019-01-28-14-09-23-042_POS0_I1_1459_385.Png": 0.933349609375,
    "2019-01-28-14-09-23-042_POS0_I1_1459_513.Png": 0.802001953125,
    "2019-01-28-14-09-23-042_POS0_I1_1459_641.Png": 0.25958251953125,
    "2019-01-28-14-09-23-042_POS0_I1_1459_769.Png": 0.98406982421875,
    "2019-01-28-14-09-23-042_POS0_I1_1459_897.Png": 0.722900390625,
    "2019-01-28-14-09-23-042_POS0_I1_1587_1025.Png": 0.82958984375,
    "2019-01-28-14-09-23-042_POS0_I1_1587_1153.Png": 0.4931640625,
    "2019-01-28-14-09-23-042_POS0_I1_1587_129.Png": 0.461669921875,
    "2019-01-28-14-09-23-042_POS0_I1_1587_257.Png": 1.0,
    "2019-01-28-14-09-23-042_POS0_I1_1587_385.Png": 1.0,
    "2019-01-28-14-09-23-042_POS0_I1_1587_513.Png": 0.83807373046875,
    "2019-01-28-14-09-23-042_POS0_I1_1587_769.Png": 0.82916259765625,
    "2019-01-28-14-09-23-042_POS0_I1_1587_897.Png": 0.822998046875,
    "2019-01-28-14-09-23-042_POS0_I1_1715_1025.Png": 0.28839111328125,
    "2019-01-28-14-09-23-042_POS0_I1_1715_129.Png": 0.91015625,
    "2019-01-28-14-09-23-042_POS0_I1_1715_257.Png": 0.90118408203125,
    "2019-01-28-14-09-23-042_POS0_I1_1715_385.Png": 0.76513671875,
    "2019-01-28-14-09-23-042_POS0_I1_1715_513.Png": 0.95452880859375,
    "2019-01-28-14-09-23-042_POS0_I1_1715_641.Png": 0.979248046875,
    "2019-01-28-14-09-23-042_POS0_I1_1715_769.Png": 0.53668212890625,
    "2019-01-28-14-09-23-042_POS0_I1_1715_897.Png": 0.60687255859375,
    "2019-01-28-14-09-23-042_POS0_I1_179_641.Png": 0.17742919921875,
    "2019-01-28-14-09-23-042_POS0_I1_179_769.Png": 0.3271484375,
    "2019-01-28-14-09-23-042_POS0_I1_179_897.Png": 0.386962890625,
    "2019-01-28-14-09-23-042_POS0_I1_1843_129.Png": 0.20391845703125,
    "2019-01-28-14-09-23-042_POS0_I1_1843_513.Png": 0.17364501953125,
    "2019-01-28-14-09-23-042_POS0_I1_1843_641.Png": 0.25830078125,
    "2019-01-28-14-09-23-042_POS0_I1_1843_897.Png": 0.20147705078125,
    "2019-01-28-14-09-23-042_POS0_I1_307_1.Png": 0.38641357421875,
    "2019-01-28-14-09-23-042_POS0_I1_307_129.Png": 0.8154296875,
    "2019-01-28-14-09-23-042_POS0_I1_307_257.Png": 0.86962890625,
    "2019-01-28-14-09-23-042_POS0_I1_307_385.Png": 0.36920166015625,
    "2019-01-28-14-09-23-042_POS0_I1_307_641.Png": 0.7763671875,
    "2019-01-28-14-09-23-042_POS0_I1_307_769.Png": 1.0,
    "2019-01-28-14-09-23-042_POS0_I1_307_897.Png": 0.972412109375,
    "2019-01-28-14-09-23-042_POS0_I1_435_1.Png": 0.20806884765625,
    "2019-01-28-14-09-23-042_POS0_I1_435_1025.Png": 0.50726318359375,
    "2019-01-28-14-09-23-042_POS0_I1_435_1153.Png": 0.20001220703125,
    "2019-01-28-14-09-23-042_POS0_I1_435_129.Png": 0.99798583984375,
    "2019-01-28-14-09-23-042_POS0_I1_435_257.Png": 1.0,
    "2019-01-28-14-09-23-042_POS0_I1_435_385.Png": 0.52978515625,
    "2019-01-28-14-09-23-042_POS0_I1_435_513.Png": 0.18524169921875,
    "2019-01-28-14-09-23-042_POS0_I1_435_641.Png": 0.84844970703125,
    "2019-01-28-14-09-23-042_POS0_I1_435_769.Png": 1.0,
    "2019-01-28-14-09-23-042_POS0_I1_435_897.Png": 1.0,
    "2019-01-28-14-09-23-042_POS0_I1_563_1025.Png": 1.0,
    "2019-01-28-14-09-23-042_POS0_I1_563_1153.Png": 0.85565185546875,
    "2019-01-28-14-09-23-042_POS0_I1_563_1281.Png": 0.730224609375,
    "2019-01-28-14-09-23-042_POS0_I1_563_129.Png": 0.568115234375,
    "2019-01-28-14-09-23-042_POS0_I1_563_1409.Png": 0.27227783203125,
    "2019-01-28-14-09-23-042_POS0_I1_563_257.Png": 1.0,
    "2019-01-28-14-09-23-042_POS0_I1_563_385.Png": 0.60614013671875,
    "2019-01-28-14-09-23-042_POS0_I1_563_513.Png": 0.4952392578125,
    "2019-01-28-14-09-23-042_POS0_I1_563_641.Png": 0.630859375,
    "2019-01-28-14-09-23-042_POS0_I1_563_769.Png": 0.93011474609375,
    "2019-01-28-14-09-23-042_POS0_I1_563_897.Png": 1.0,
    "2019-01-28-14-09-23-042_POS0_I1_691_1025.Png": 0.996337890625,
    "2019-01-28-14-09-23-042_POS0_I1_691_1153.Png": 1.0,
    "2019-01-28-14-09-23-042_POS0_I1_691_1281.Png": 1.0,
    "2019-01-28-14-09-23-042_POS0_I1_691_129.Png": 0.482666015625,
    "2019-01-28-14-09-23-042_POS0_I1_691_1409.Png": 0.498779296875,
    "2019-01-28-14-09-23-042_POS0_I1_691_257.Png": 1.0,
    "2019-01-28-14-09-23-042_POS0_I1_691_385.Png": 1.0,
    "2019-01-28-14-09-23-042_POS0_I1_691_513.Png": 0.86663818359375,
    "2019-01-28-14-09-23-042_POS0_I1_691_769.Png": 0.4833984375,
    "2019-01-28-14-09-23-042_POS0_I1_691_897.Png": 1.0,
    "2019-01-28-14-09-23-042_POS0_I1_819_1025.Png": 0.13360595703125,
    "2019-01-28-14-09-23-042_POS0_I1_819_1153.Png": 0.50750732421875,
    "2019-01-28-14-09-23-042_POS0_I1_819_1281.Png": 1.0,
    "2019-01-28-14-09-23-042_POS0_I1_819_129.Png": 0.534912109375,
    "2019-01-28-14-09-23-042_POS0_I1_819_1409.Png": 0.29833984375,
    "2019-01-28-14-09-23-042_POS0_I1_819_257.Png": 1.0,
    "2019-01-28-14-09-23-042_POS0_I1_819_385.Png": 1.0,
    "2019-01-28-14-09-23-042_POS0_I1_819_513.Png": 1.0,
    "2019-01-28-14-09-23-042_POS0_I1_819_641.Png": 0.89569091796875,
    "2019-01-28-14-09-23-042_POS0_I1_819_769.Png": 0.95050048828125,
    "2019-01-28-14-09-23-042_POS0_I1_819_897.Png": 0.98876953125,
    "2019-01-28-14-09-23-042_POS0_I1_947_1025.Png": 0.77459716796875,
    "2019-01-28-14-09-23-042_POS0_I1_947_1153.Png": 0.91363525390625,
    "2019-01-28-14-09-23-042_POS0_I1_947_1281.Png": 0.99932861328125,
    "2019-01-28-14-09-23-042_POS0_I1_947_129.Png": 0.18853759765625,
    "2019-01-28-14-09-23-042_POS0_I1_947_1409.Png": 0.19403076171875,
    "2019-01-28-14-09-23-042_POS0_I1_947_257.Png": 0.88031005859375,
    "2019-01-28-14-09-23-042_POS0_I1_947_385.Png": 1.0,
    "2019-01-28-14-09-23-042_POS0_I1_947_513.Png": 1.0,
    "2019-01-28-14-09-23-042_POS0_I1_947_641.Png": 1.0,
    "2019-01-28-14-09-23-042_POS0_I1_947_769.Png": 1.0,
    "2019-01-28-14-09-23-042_POS0_I1_947_897.Png": 1.0,
    "2019-01-30-17-16-05-989_POS0_I1_1083_1024.Png": 1.0,
    "2019-01-30-17-16-05-989_POS0_I1_1083_1152.Png": 0.931640625,
    "2019-01-30-17-16-05-989_POS0_I1_1083_1280.Png": 0.4892578125,
    "2019-01-30-17-16-05-989_POS0_I1_1083_256.Png": 0.559814453125,
    "2019-01-30-17-16-05-989_POS0_I1_1083_384.Png": 1.0,
    "2019-01-30-17-16-05-989_POS0_I1_1083_512.Png": 1.0,
    "2019-01-30-17-16-05-989_POS0_I1_1083_640.Png": 0.593994140625,
    "2019-01-30-17-16-05-989_POS0_I1_1083_896.Png": 0.75244140625,
    "2019-01-30-17-16-05-989_POS0_I1_1211_1024.Png": 1.0,
    "2019-01-30-17-16-05-989_POS0_I1_1211_1152.Png": 0.815673828125,
    "2019-01-30-17-16-05-989_POS0_I1_1211_1280.Png": 0.12109375,
    "2019-01-30-17-16-05-989_POS0_I1_1211_256.Png": 0.862548828125,
    "2019-01-30-17-16-05-989_POS0_I1_1211_384.Png": 0.955322265625,
    "2019-01-30-17-16-05-989_POS0_I1_1211_512.Png": 0.99755859375,
    "2019-01-30-17-16-05-989_POS0_I1_1211_640.Png": 0.369873046875,
    "2019-01-30-17-16-05-989_POS0_I1_1211_768.Png": 0.384765625,
    "2019-01-30-17-16-05-989_POS0_I1_1211_896.Png": 0.970458984375,
    "2019-01-30-17-16-05-989_POS0_I1_1339_1024.Png": 0.96826171875,
    "2019-01-30-17-16-05-989_POS0_I1_1339_1152.Png": 0.663818359375,
    "2019-01-30-17-16-05-989_POS0_I1_1339_256.Png": 0.800048828125,
    "2019-01-30-17-16-05-989_POS0_I1_1339_384.Png": 0.937255859375,
    "2019-01-30-17-16-05-989_POS0_I1_1339_512.Png": 0.59912109375,
    "2019-01-30-17-16-05-989_POS0_I1_1339_640.Png": 0.285888671875,
    "2019-01-30-17-16-05-989_POS0_I1_1339_768.Png": 1.0,
    "2019-01-30-17-16-05-989_POS0_I1_1339_896.Png": 1.0,
    "2019-01-30-17-16-05-989_POS0_I1_1467_1024.Png": 0.86669921875,
    "2019-01-30-17-16-05-989_POS0_I1_1467_1152.Png": 0.3115234375,
    "2019-01-30-17-16-05-989_POS0_I1_1467_256.Png": 0.58203125,
    "2019-01-30-17-16-05-989_POS0_I1_1467_384.Png": 1.0,
    "2019-01-30-17-16-05-989_POS0_I1_1467_512.Png": 0.675537109375,
    "2019-01-30-17-16-05-989_POS0_I1_1467_640.Png": 0.443603515625,
    "2019-01-30-17-16-05-989_POS0_I1_1467_768.Png": 0.994140625,
    "2019-01-30-17-16-05-989_POS0_I1_1467_896.Png": 0.869140625,
    "2019-01-30-17-16-05-989_POS0_I1_1595_1024.Png": 0.894775390625,
    "2019-01-30-17-16-05-989_POS0_I1_1595_1152.Png": 0.3330078125,
    "2019-01-30-17-16-05-989_POS0_I1_1595_128.Png": 0.264404296875,
    "2019-01-30-17-16-05-989_POS0_I1_1595_256.Png": 0.91845703125,
    "2019-01-30-17-16-05-989_POS0_I1_1595_384.Png": 1.0,
    "2019-01-30-17-16-05-989_POS0_I1_1595_512.Png": 0.861572265625,
    "2019-01-30-17-16-05-989_POS0_I1_1595_640.Png": 0.115234375,
    "2019-01-30-17-16-05-989_POS0_I1_1595_768.Png": 0.875,
    "2019-01-30-17-16-05-989_POS0_I1_1595_896.Png": 1.0,
    "2019-01-30-17-16-05-989_POS0_I1_1723_1024.Png": 0.257080078125,
    "2019-01-30-17-16-05-989_POS0_I1_1723_128.Png": 0.808349609375,
    "2019-01-30-17-16-05-989_POS0_I1_1723_256.Png": 0.7099609375,
    "2019-01-30-17-16-05-989_POS0_I1_1723_384.Png": 0.4091796875,
    "2019-01-30-17-16-05-989_POS0_I1_1723_512.Png": 0.923095703125,
    "2019-01-30-17-16-05-989_POS0_I1_1723_640.Png": 1.0,
    "2019-01-30-17-16-05-989_POS0_I1_1723_768.Png": 0.90234375,
    "2019-01-30-17-16-05-989_POS0_I1_1723_896.Png": 0.780517578125,
    "2019-01-30-17-16-05-989_POS0_I1_1851_512.Png": 0.155029296875,
    "2019-01-30-17-16-05-989_POS0_I1_1851_640.Png": 0.234375,
    "2019-01-30-17-16-05-989_POS0_I1_1851_896.Png": 0.166748046875,
    "2019-01-30-17-16-05-989_POS0_I1_187_768.Png": 0.2197265625,
    "2019-01-30-17-16-05-989_POS0_I1_187_896.Png": 0.298828125,
    "2019-01-30-17-16-05-989_POS0_I1_315_0.Png": 0.334228515625,
    "2019-01-30-17-16-05-989_POS0_I1_315_128.Png": 0.908935546875,
    "2019-01-30-17-16-05-989_POS0_I1_315_256.Png": 0.838134765625,
    "2019-01-30-17-16-05-989_POS0_I1_315_384.Png": 0.307861328125,
    "2019-01-30-17-16-05-989_POS0_I1_315_640.Png": 0.552978515625,
    "2019-01-30-17-16-05-989_POS0_I1_315_768.Png": 0.98046875,
    "2019-01-30-17-16-05-989_POS0_I1_315_896.Png": 0.8408203125,
    "2019-01-30-17-16-05-989_POS0_I1_443_0.Png": 0.167724609375,
    "2019-01-30-17-16-05-989_POS0_I1_443_1024.Png": 0.421875,
    "2019-01-30-17-16-05-989_POS0_I1_443_1152.Png": 0.125,
    "2019-01-30-17-16-05-989_POS0_I1_443_128.Png": 0.98583984375,
    "2019-01-30-17-16-05-989_POS0_I1_443_256.Png": 1.0,
    "2019-01-30-17-16-05-989_POS0_I1_443_384.Png": 0.48388671875,
    "2019-01-30-17-16-05-989_POS0_I1_443_512.Png": 0.171875,
    "2019-01-30-17-16-05-989_POS0_I1_443_640.Png": 0.614990234375,
    "2019-01-30-17-16-05-989_POS0_I1_443_768.Png": 1.0,
    "2019-01-30-17-16-05-989_POS0_I1_443_896.Png": 1.0,
    "2019-01-30-17-16-05-989_POS0_I1_571_1024.Png": 0.984375,
    "2019-01-30-17-16-05-989_POS0_I1_571_1152.Png": 0.775390625,
    "2019-01-30-17-16-05-989_POS0_I1_571_128.Png": 0.451171875,
    "2019-01-30-17-16-05-989_POS0_I1_571_1280.Png": 0.685546875,
    "2019-01-30-17-16-05-989_POS0_I1_571_1408.Png": 0.162353515625,
    "2019-01-30-17-16-05-989_POS0_I1_571_256.Png": 1.0,
    "2019-01-30-17-16-05-989_POS0_I1_571_384.Png": 0.681884765625,
    "2019-01-30-17-16-05-989_POS0_I1_571_512.Png": 0.471435546875,
    "2019-01-30-17-16-05-989_POS0_I1_571_640.Png": 0.597900390625,
    "2019-01-30-17-16-05-989_POS0_I1_571_768.Png": 0.917724609375,
    "2019-01-30-17-16-05-989_POS0_I1_571_896.Png": 1.0,
    "2019-01-30-17-16-05-989_POS0_I1_699_1024.Png": 0.976806640625,
    "2019-01-30-17-16-05-989_POS0_I1_699_1152.Png": 0.99853515625,
    "2019-01-30-17-16-05-989_POS0_I1_699_128.Png": 0.356689453125,
    "2019-01-30-17-16-05-989_POS0_I1_699_1280.Png": 1.0,
    "2019-01-30-17-16-05-989_POS0_I1_699_1408.Png": 0.31640625,
    "2019-01-30-17-16-05-989_POS0_I1_699_256.Png": 1.0,
    "2019-01-30-17-16-05-989_POS0_I1_699_384.Png": 1.0,
    "2019-01-30-17-16-05-989_POS0_I1_699_512.Png": 0.622314453125,
    "2019-01-30-17-16-05-989_POS0_I1_699_768.Png": 0.421630859375,
    "2019-01-30-17-16-05-989_POS0_I1_699_896.Png": 1.0,
    "2019-01-30-17-16-05-989_POS0_I1_827_1024.Png": 0.121337890625,
    "2019-01-30-17-16-05-989_POS0_I1_827_1152.Png": 0.469970703125,
    "2019-01-30-17-16-05-989_POS0_I1_827_128.Png": 0.369384765625,
    "2019-01-30-17-16-05-989_POS0_I1_827_1280.Png": 0.9990234375,
    "2019-01-30-17-16-05-989_POS0_I1_827_1408.Png": 0.1533203125,
    "2019-01-30-17-16-05-989_POS0_I1_827_256.Png": 0.982421875,
    "2019-01-30-17-16-05-989_POS0_I1_827_384.Png": 0.9208984375,
    "2019-01-30-17-16-05-989_POS0_I1_827_512.Png": 1.0,
    "2019-01-30-17-16-05-989_POS0_I1_827_640.Png": 0.8818359375,
    "2019-01-30-17-16-05-989_POS0_I1_827_768.Png": 0.93603515625,
    "2019-01-30-17-16-05-989_POS0_I1_827_896.Png": 1.0,
    "2019-01-30-17-16-05-989_POS0_I1_955_1024.Png": 0.87939453125,
    "2019-01-30-17-16-05-989_POS0_I1_955_1152.Png": 0.962158203125,
    "2019-01-30-17-16-05-989_POS0_I1_955_1280.Png": 0.8515625,
    "2019-01-30-17-16-05-989_POS0_I1_955_256.Png": 0.728271484375,
    "2019-01-30-17-16-05-989_POS0_I1_955_384.Png": 1.0,
    "2019-01-30-17-16-05-989_POS0_I1_955_512.Png": 1.0,
    "2019-01-30-17-16-05-989_POS0_I1_955_640.Png": 1.0,
    "2019-01-30-17-16-05-989_POS0_I1_955_768.Png": 0.77734375,
    "2019-01-30-17-16-05-989_POS0_I1_955_896.Png": 0.698974609375,
    "2019-02-01-09-16-08-797_POS0_I2_1113_1073.Png": 0.958984375,
    "2019-02-01-09-16-08-797_POS0_I2_1113_1201.Png": 0.8623046875,
    "2019-02-01-09-16-08-797_POS0_I2_1113_1329.Png": 0.657958984375,
    "2019-02-01-09-16-08-797_POS0_I2_1113_1457.Png": 0.367431640625,
    "2019-02-01-09-16-08-797_POS0_I2_1113_561.Png": 0.71234130859375,
    "2019-02-01-09-16-08-797_POS0_I2_1113_689.Png": 1.0,
    "2019-02-01-09-16-08-797_POS0_I2_1113_817.Png": 0.71649169921875,
    "2019-02-01-09-16-08-797_POS0_I2_1113_945.Png": 0.67779541015625,
    "2019-02-01-09-16-08-797_POS0_I2_1241_1073.Png": 0.999755859375,
    "2019-02-01-09-16-08-797_POS0_I2_1241_1201.Png": 0.84967041015625,
    "2019-02-01-09-16-08-797_POS0_I2_1241_1329.Png": 0.6038818359375,
    "2019-02-01-09-16-08-797_POS0_I2_1241_561.Png": 0.77392578125,
    "2019-02-01-09-16-08-797_POS0_I2_1241_689.Png": 0.965087890625,
    "2019-02-01-09-16-08-797_POS0_I2_1241_817.Png": 0.36767578125,
    "2019-02-01-09-16-08-797_POS0_I2_1241_945.Png": 0.14013671875,
    "2019-02-01-09-16-08-797_POS0_I2_1369_1073.Png": 0.83294677734375,
    "2019-02-01-09-16-08-797_POS0_I2_1369_1201.Png": 0.82421875,
    "2019-02-01-09-16-08-797_POS0_I2_1369_1329.Png": 0.17657470703125,
    "2019-02-01-09-16-08-797_POS0_I2_1369_433.Png": 0.149169921875,
    "2019-02-01-09-16-08-797_POS0_I2_1369_561.Png": 0.78125,
    "2019-02-01-09-16-08-797_POS0_I2_1369_689.Png": 1.0,
    "2019-02-01-09-16-08-797_POS0_I2_1369_817.Png": 0.99639892578125,
    "2019-02-01-09-16-08-797_POS0_I2_1369_945.Png": 0.93841552734375,
    "2019-02-01-09-16-08-797_POS0_I2_1497_1073.Png": 0.7537841796875,
    "2019-02-01-09-16-08-797_POS0_I2_1497_1201.Png": 0.63983154296875,
    "2019-02-01-09-16-08-797_POS0_I2_1497_433.Png": 0.110595703125,
    "2019-02-01-09-16-08-797_POS0_I2_1497_561.Png": 0.93701171875,
    "2019-02-01-09-16-08-797_POS0_I2_1497_689.Png": 1.0,
    "2019-02-01-09-16-08-797_POS0_I2_1497_817.Png": 1.0,
    "2019-02-01-09-16-08-797_POS0_I2_1497_945.Png": 0.92742919921875,
    "2019-02-01-09-16-08-797_POS0_I2_1625_1073.Png": 0.8541259765625,
    "2019-02-01-09-16-08-797_POS0_I2_1625_1201.Png": 0.43170166015625,
    "2019-02-01-09-16-08-797_POS0_I2_1625_433.Png": 0.589599609375,
    "2019-02-01-09-16-08-797_POS0_I2_1625_561.Png": 0.932861328125,
    "2019-02-01-09-16-08-797_POS0_I2_1625_689.Png": 1.0,
    "2019-02-01-09-16-08-797_POS0_I2_1625_817.Png": 1.0,
    "2019-02-01-09-16-08-797_POS0_I2_1625_945.Png": 0.96612548828125,
    "2019-02-01-09-16-08-797_POS0_I2_1753_1073.Png": 0.6689453125,
    "2019-02-01-09-16-08-797_POS0_I2_1753_433.Png": 0.20159912109375,
    "2019-02-01-09-16-08-797_POS0_I2_1753_689.Png": 0.618896484375,
    "2019-02-01-09-16-08-797_POS0_I2_1753_817.Png": 0.878173828125,
    "2019-02-01-09-16-08-797_POS0_I2_1753_945.Png": 0.75054931640625,
    "2019-02-01-09-16-08-797_POS0_I2_1881_1073.Png": 0.19219970703125,
    "2019-02-01-09-16-08-797_POS0_I2_345_1073.Png": 0.24432373046875,
    "2019-02-01-09-16-08-797_POS0_I2_345_561.Png": 0.19091796875,
    "2019-02-01-09-16-08-797_POS0_I2_345_817.Png": 0.28912353515625,
    "2019-02-01-09-16-08-797_POS0_I2_345_945.Png": 0.3095703125,
    "2019-02-01-09-16-08-797_POS0_I2_473_1073.Png": 0.395751953125,
    "2019-02-01-09-16-08-797_POS0_I2_473_433.Png": 0.3740234375,
    "2019-02-01-09-16-08-797_POS0_I2_473_561.Png": 0.98291015625,
    "2019-02-01-09-16-08-797_POS0_I2_473_689.Png": 0.62384033203125,
    "2019-02-01-09-16-08-797_POS0_I2_473_817.Png": 0.65936279296875,
    "2019-02-01-09-16-08-797_POS0_I2_473_945.Png": 0.9755859375,
    "2019-02-01-09-16-08-797_POS0_I2_601_1073.Png": 0.83599853515625,
    "2019-02-01-09-16-08-797_POS0_I2_601_1201.Png": 0.523193359375,
    "2019-02-01-09-16-08-797_POS0_I2_601_1329.Png": 0.163330078125,
    "2019-02-01-09-16-08-797_POS0_I2_601_433.Png": 0.11932373046875,
    "2019-02-01-09-16-08-797_POS0_I2_601_561.Png": 0.90484619140625,
    "2019-02-01-09-16-08-797_POS0_I2_601_689.Png": 0.98382568359375,
    "2019-02-01-09-16-08-797_POS0_I2_601_817.Png": 0.84039306640625,
    "2019-02-01-09-16-08-797_POS0_I2_601_945.Png": 0.97021484375,
    "2019-02-01-09-16-08-797_POS0_I2_729_1073.Png": 0.865234375,
    "2019-02-01-09-16-08-797_POS0_I2_729_1201.Png": 0.9208984375,
    "2019-02-01-09-16-08-797_POS0_I2_729_1329.Png": 0.64990234375,
    "2019-02-01-09-16-08-797_POS0_I2_729_1457.Png": 0.665283203125,
    "2019-02-01-09-16-08-797_POS0_I2_729_561.Png": 0.747802734375,
    "2019-02-01-09-16-08-797_POS0_I2_729_689.Png": 0.98785400390625,
    "2019-02-01-09-16-08-797_POS0_I2_729_817.Png": 0.84246826171875,
    "2019-02-01-09-16-08-797_POS0_I2_729_945.Png": 0.992919921875,
    "2019-02-01-09-16-08-797_POS0_I2_857_1073.Png": 0.940185546875,
    "2019-02-01-09-16-08-797_POS0_I2_857_1201.Png": 0.96484375,
    "2019-02-01-09-16-08-797_POS0_I2_857_1329.Png": 0.952392578125,
    "2019-02-01-09-16-08-797_POS0_I2_857_1457.Png": 0.73486328125,
    "2019-02-01-09-16-08-797_POS0_I2_857_561.Png": 0.62347412109375,
    "2019-02-01-09-16-08-797_POS0_I2_857_689.Png": 0.94830322265625,
    "2019-02-01-09-16-08-797_POS0_I2_857_817.Png": 0.99853515625,
    "2019-02-01-09-16-08-797_POS0_I2_857_945.Png": 0.862060546875,
    "2019-02-01-09-16-08-797_POS0_I2_985_1073.Png": 1.0,
    "2019-02-01-09-16-08-797_POS0_I2_985_1201.Png": 0.99920654296875,
    "2019-02-01-09-16-08-797_POS0_I2_985_1329.Png": 0.86358642578125,
    "2019-02-01-09-16-08-797_POS0_I2_985_1457.Png": 0.619873046875,
    "2019-02-01-09-16-08-797_POS0_I2_985_561.Png": 0.60406494140625,
    "2019-02-01-09-16-08-797_POS0_I2_985_689.Png": 0.99188232421875,
    "2019-02-01-09-16-08-797_POS0_I2_985_817.Png": 1.0,
    "2019-02-01-09-16-08-797_POS0_I2_985_945.Png": 0.974853515625,
    "2019-02-02-01-19-11-432_POS2_I2_1052_2112.Png": 0.787109375,
    "2019-02-02-01-19-11-432_POS2_I2_1052_2240.Png": 1.0,
    "2019-02-02-01-19-11-432_POS2_I2_1052_2368.Png": 1.0,
    "2019-02-02-01-19-11-432_POS2_I2_1052_2496.Png": 1.0,
    "2019-02-02-01-19-11-432_POS2_I2_1052_2624.Png": 1.0,
    "2019-02-02-01-19-11-432_POS2_I2_1180_1984.Png": 0.2109375,
    "2019-02-02-01-19-11-432_POS2_I2_1180_2112.Png": 0.939453125,
    "2019-02-02-01-19-11-432_POS2_I2_1180_2240.Png": 1.0,
    "2019-02-02-01-19-11-432_POS2_I2_1180_2368.Png": 1.0,
    "2019-02-02-01-19-11-432_POS2_I2_1180_2496.Png": 1.0,
    "2019-02-02-01-19-11-432_POS2_I2_1180_2624.Png": 1.0,
    "2019-02-02-01-19-11-432_POS2_I2_1308_1984.Png": 0.4921875,
    "2019-02-02-01-19-11-432_POS2_I2_1308_2112.Png": 0.974609375,
    "2019-02-02-01-19-11-432_POS2_I2_1308_2240.Png": 1.0,
    "2019-02-02-01-19-11-432_POS2_I2_1308_2368.Png": 1.0,
    "2019-02-02-01-19-11-432_POS2_I2_1308_2496.Png": 1.0,
    "2019-02-02-01-19-11-432_POS2_I2_1308_2624.Png": 1.0,
    "2019-02-02-01-19-11-432_POS2_I2_1436_1984.Png": 0.6533203125,
    "2019-02-02-01-19-11-432_POS2_I2_1436_2112.Png": 0.9873046875,
    "2019-02-02-01-19-11-432_POS2_I2_1436_2240.Png": 1.0,
    "2019-02-02-01-19-11-432_POS2_I2_1436_2368.Png": 1.0,
    "2019-02-02-01-19-11-432_POS2_I2_1436_2496.Png": 1.0,
    "2019-02-02-01-19-11-432_POS2_I2_1436_2624.Png": 1.0,
    "2019-02-02-01-19-11-432_POS2_I2_1564_1856.Png": 0.1171875,
    "2019-02-02-01-19-11-432_POS2_I2_1564_1984.Png": 0.7890625,
    "2019-02-02-01-19-11-432_POS2_I2_1564_2112.Png": 1.0,
    "2019-02-02-01-19-11-432_POS2_I2_1564_2240.Png": 0.9462890625,
    "2019-02-02-01-19-11-432_POS2_I2_1564_2368.Png": 1.0,
    "2019-02-02-01-19-11-432_POS2_I2_1564_2496.Png": 1.0,
    "2019-02-02-01-19-11-432_POS2_I2_1564_2624.Png": 1.0,
    "2019-02-02-01-19-11-432_POS2_I2_1692_1856.Png": 0.4970703125,
    "2019-02-02-01-19-11-432_POS2_I2_1692_1984.Png": 1.0,
    "2019-02-02-01-19-11-432_POS2_I2_1692_2112.Png": 1.0,
    "2019-02-02-01-19-11-432_POS2_I2_1692_2240.Png": 0.9501953125,
    "2019-02-02-01-19-11-432_POS2_I2_1692_2368.Png": 1.0,
    "2019-02-02-01-19-11-432_POS2_I2_1692_2496.Png": 1.0,
    "2019-02-02-01-19-11-432_POS2_I2_1692_2624.Png": 0.9384765625,
    "2019-02-02-01-19-11-432_POS2_I2_1820_1984.Png": 0.1240234375,
    "2019-02-02-01-19-11-432_POS2_I2_1820_2112.Png": 0.744140625,
    "2019-02-02-01-19-11-432_POS2_I2_1820_2240.Png": 0.990234375,
    "2019-02-02-01-19-11-432_POS2_I2_1820_2368.Png": 1.0,
    "2019-02-02-01-19-11-432_POS2_I2_1820_2496.Png": 1.0,
    "2019-02-02-01-19-11-432_POS2_I2_1820_2624.Png": 0.75390625,
    "2019-02-02-01-19-11-432_POS2_I2_1948_2240.Png": 0.6904296875,
    "2019-02-02-01-19-11-432_POS2_I2_1948_2368.Png": 1.0,
    "2019-02-02-01-19-11-432_POS2_I2_1948_2496.Png": 0.798828125,
    "2019-02-02-01-19-11-432_POS2_I2_1948_2624.Png": 0.888671875,
    "2019-02-02-01-19-11-432_POS2_I2_2076_2368.Png": 0.4873046875,
    "2019-02-02-01-19-11-432_POS2_I2_2076_2496.Png": 0.39453125,
    "2019-02-02-01-19-11-432_POS2_I2_2076_2624.Png": 0.7080078125,
    "2019-02-02-01-19-11-432_POS2_I2_284_2624.Png": 0.1259765625,
    "2019-02-02-01-19-11-432_POS2_I2_412_2112.Png": 0.466796875,
    "2019-02-02-01-19-11-432_POS2_I2_412_2240.Png": 0.76171875,
    "2019-02-02-01-19-11-432_POS2_I2_412_2368.Png": 0.4931640625,
    "2019-02-02-01-19-11-432_POS2_I2_412_2496.Png": 0.357421875,
    "2019-02-02-01-19-11-432_POS2_I2_412_2624.Png": 0.802734375,
    "2019-02-02-01-19-11-432_POS2_I2_540_2112.Png": 0.7998046875,
    "2019-02-02-01-19-11-432_POS2_I2_540_2240.Png": 1.0,
    "2019-02-02-01-19-11-432_POS2_I2_540_2368.Png": 0.912109375,
    "2019-02-02-01-19-11-432_POS2_I2_540_2496.Png": 0.6875,
    "2019-02-02-01-19-11-432_POS2_I2_540_2624.Png": 1.0,
    "2019-02-02-01-19-11-432_POS2_I2_668_2112.Png": 0.564453125,
    "2019-02-02-01-19-11-432_POS2_I2_668_2240.Png": 1.0,
    "2019-02-02-01-19-11-432_POS2_I2_668_2368.Png": 0.92578125,
    "2019-02-02-01-19-11-432_POS2_I2_668_2496.Png": 0.8095703125,
    "2019-02-02-01-19-11-432_POS2_I2_668_2624.Png": 1.0,
    "2019-02-02-01-19-11-432_POS2_I2_796_2112.Png": 0.6259765625,
    "2019-02-02-01-19-11-432_POS2_I2_796_2240.Png": 1.0,
    "2019-02-02-01-19-11-432_POS2_I2_796_2368.Png": 0.9404296875,
    "2019-02-02-01-19-11-432_POS2_I2_796_2496.Png": 0.904296875,
    "2019-02-02-01-19-11-432_POS2_I2_796_2624.Png": 1.0,
    "2019-02-02-01-19-11-432_POS2_I2_924_2112.Png": 0.6123046875,
    "2019-02-02-01-19-11-432_POS2_I2_924_2240.Png": 1.0,
    "2019-02-02-01-19-11-432_POS2_I2_924_2368.Png": 1.0,
    "2019-02-02-01-19-11-432_POS2_I2_924_2496.Png": 1.0,
    "2019-02-02-01-19-11-432_POS2_I2_924_2624.Png": 1.0,
    "2019-02-06-16-19-38-072_POS0_I1_1027_1115.Png": 0.911865234375,
    "2019-02-06-16-19-38-072_POS0_I1_1027_1243.Png": 0.671875,
    "2019-02-06-16-19-38-072_POS0_I1_1027_1371.Png": 0.17333984375,
    "2019-02-06-16-19-38-072_POS0_I1_1027_219.Png": 0.128173828125,
    "2019-02-06-16-19-38-072_POS0_I1_1027_347.Png": 0.91015625,
    "2019-02-06-16-19-38-072_POS0_I1_1027_475.Png": 0.95068359375,
    "2019-02-06-16-19-38-072_POS0_I1_1027_603.Png": 0.99755859375,
    "2019-02-06-16-19-38-072_POS0_I1_1027_731.Png": 0.9814453125,
    "2019-02-06-16-19-38-072_POS0_I1_1027_859.Png": 0.966552734375,
    "2019-02-06-16-19-38-072_POS0_I1_1027_987.Png": 0.9013671875,
    "2019-02-06-16-19-38-072_POS0_I1_1155_1115.Png": 0.98675537109375,
    "2019-02-06-16-19-38-072_POS0_I1_1155_1243.Png": 0.5126953125,
    "2019-02-06-16-19-38-072_POS0_I1_1155_219.Png": 0.31842041015625,
    "2019-02-06-16-19-38-072_POS0_I1_1155_347.Png": 0.80364990234375,
    "2019-02-06-16-19-38-072_POS0_I1_1155_475.Png": 0.9853515625,
    "2019-02-06-16-19-38-072_POS0_I1_1155_603.Png": 0.99169921875,
    "2019-02-06-16-19-38-072_POS0_I1_1155_731.Png": 0.819091796875,
    "2019-02-06-16-19-38-072_POS0_I1_1155_859.Png": 0.999267578125,
    "2019-02-06-16-19-38-072_POS0_I1_1155_987.Png": 0.906005859375,
    "2019-02-06-16-19-38-072_POS0_I1_1283_1115.Png": 0.70831298828125,
    "2019-02-06-16-19-38-072_POS0_I1_1283_1243.Png": 0.101318359375,
    "2019-02-06-16-19-38-072_POS0_I1_1283_219.Png": 0.30194091796875,
    "2019-02-06-16-19-38-072_POS0_I1_1283_347.Png": 0.81011962890625,
    "2019-02-06-16-19-38-072_POS0_I1_1283_475.Png": 0.92498779296875,
    "2019-02-06-16-19-38-072_POS0_I1_1283_603.Png": 0.75787353515625,
    "2019-02-06-16-19-38-072_POS0_I1_1283_731.Png": 0.960693359375,
    "2019-02-06-16-19-38-072_POS0_I1_1283_859.Png": 1.0,
    "2019-02-06-16-19-38-072_POS0_I1_1283_987.Png": 0.97235107421875,
    "2019-02-06-16-19-38-072_POS0_I1_1411_1115.Png": 0.69427490234375,
    "2019-02-06-16-19-38-072_POS0_I1_1411_219.Png": 0.246826171875,
    "2019-02-06-16-19-38-072_POS0_I1_1411_347.Png": 0.811767578125,
    "2019-02-06-16-19-38-072_POS0_I1_1411_475.Png": 0.72149658203125,
    "2019-02-06-16-19-38-072_POS0_I1_1411_731.Png": 0.94464111328125,
    "2019-02-06-16-19-38-072_POS0_I1_1411_859.Png": 1.0,
    "2019-02-06-16-19-38-072_POS0_I1_1411_987.Png": 0.97808837890625,
    "2019-02-06-16-19-38-072_POS0_I1_1539_1115.Png": 0.56304931640625,
    "2019-02-06-16-19-38-072_POS0_I1_1539_219.Png": 0.4033203125,
    "2019-02-06-16-19-38-072_POS0_I1_1539_347.Png": 0.84246826171875,
    "2019-02-06-16-19-38-072_POS0_I1_1539_475.Png": 0.96240234375,
    "2019-02-06-16-19-38-072_POS0_I1_1539_603.Png": 0.139892578125,
    "2019-02-06-16-19-38-072_POS0_I1_1539_731.Png": 0.530029296875,
    "2019-02-06-16-19-38-072_POS0_I1_1539_859.Png": 1.0,
    "2019-02-06-16-19-38-072_POS0_I1_1539_987.Png": 0.994873046875,
    "2019-02-06-16-19-38-072_POS0_I1_1667_1115.Png": 0.2392578125,
    "2019-02-06-16-19-38-072_POS0_I1_1667_219.Png": 0.844970703125,
    "2019-02-06-16-19-38-072_POS0_I1_1667_347.Png": 0.74407958984375,
    "2019-02-06-16-19-38-072_POS0_I1_1667_475.Png": 0.89434814453125,
    "2019-02-06-16-19-38-072_POS0_I1_1667_603.Png": 0.72442626953125,
    "2019-02-06-16-19-38-072_POS0_I1_1667_731.Png": 0.83636474609375,
    "2019-02-06-16-19-38-072_POS0_I1_1667_859.Png": 0.9384765625,
    "2019-02-06-16-19-38-072_POS0_I1_1667_91.Png": 0.199951171875,
    "2019-02-06-16-19-38-072_POS0_I1_1667_987.Png": 0.73382568359375,
    "2019-02-06-16-19-38-072_POS0_I1_1795_219.Png": 0.266845703125,
    "2019-02-06-16-19-38-072_POS0_I1_1795_603.Png": 0.588134765625,
    "2019-02-06-16-19-38-072_POS0_I1_1795_731.Png": 0.5205078125,
    "2019-02-06-16-19-38-072_POS0_I1_1795_859.Png": 0.17822265625,
    "2019-02-06-16-19-38-072_POS0_I1_1795_91.Png": 0.14544677734375,
    "2019-02-06-16-19-38-072_POS0_I1_1795_987.Png": 0.38824462890625,
    "2019-02-06-16-19-38-072_POS0_I1_259_219.Png": 0.344970703125,
    "2019-02-06-16-19-38-072_POS0_I1_259_347.Png": 0.21331787109375,
    "2019-02-06-16-19-38-072_POS0_I1_259_603.Png": 0.10382080078125,
    "2019-02-06-16-19-38-072_POS0_I1_259_731.Png": 0.5947265625,
    "2019-02-06-16-19-38-072_POS0_I1_259_859.Png": 0.5732421875,
    "2019-02-06-16-19-38-072_POS0_I1_259_91.Png": 0.29010009765625,
    "2019-02-06-16-19-38-072_POS0_I1_259_987.Png": 0.26873779296875,
    "2019-02-06-16-19-38-072_POS0_I1_387_219.Png": 0.932861328125,
    "2019-02-06-16-19-38-072_POS0_I1_387_347.Png": 0.694091796875,
    "2019-02-06-16-19-38-072_POS0_I1_387_731.Png": 0.91973876953125,
    "2019-02-06-16-19-38-072_POS0_I1_387_859.Png": 0.999267578125,
    "2019-02-06-16-19-38-072_POS0_I1_387_91.Png": 0.60302734375,
    "2019-02-06-16-19-38-072_POS0_I1_387_987.Png": 0.3798828125,
    "2019-02-06-16-19-38-072_POS0_I1_515_1115.Png": 0.696044921875,
    "2019-02-06-16-19-38-072_POS0_I1_515_1243.Png": 0.159423828125,
    "2019-02-06-16-19-38-072_POS0_I1_515_219.Png": 0.90850830078125,
    "2019-02-06-16-19-38-072_POS0_I1_515_347.Png": 0.4091796875,
    "2019-02-06-16-19-38-072_POS0_I1_515_475.Png": 0.22320556640625,
    "2019-02-06-16-19-38-072_POS0_I1_515_603.Png": 0.3583984375,
    "2019-02-06-16-19-38-072_POS0_I1_515_731.Png": 0.87884521484375,
    "2019-02-06-16-19-38-072_POS0_I1_515_859.Png": 0.994873046875,
    "2019-02-06-16-19-38-072_POS0_I1_515_91.Png": 0.17864990234375,
    "2019-02-06-16-19-38-072_POS0_I1_515_987.Png": 0.73150634765625,
    "2019-02-06-16-19-38-072_POS0_I1_643_1115.Png": 0.985595703125,
    "2019-02-06-16-19-38-072_POS0_I1_643_1243.Png": 0.9111328125,
    "2019-02-06-16-19-38-072_POS0_I1_643_1371.Png": 0.624267578125,
    "2019-02-06-16-19-38-072_POS0_I1_643_219.Png": 0.670166015625,
    "2019-02-06-16-19-38-072_POS0_I1_643_347.Png": 0.99761962890625,
    "2019-02-06-16-19-38-072_POS0_I1_643_475.Png": 0.9112548828125,
    "2019-02-06-16-19-38-072_POS0_I1_643_731.Png": 0.36480712890625,
    "2019-02-06-16-19-38-072_POS0_I1_643_859.Png": 1.0,
    "2019-02-06-16-19-38-072_POS0_I1_643_987.Png": 0.999755859375,
    "2019-02-06-16-19-38-072_POS0_I1_771_1115.Png": 0.35894775390625,
    "2019-02-06-16-19-38-072_POS0_I1_771_1243.Png": 0.960693359375,
    "2019-02-06-16-19-38-072_POS0_I1_771_1371.Png": 0.54296875,
    "2019-02-06-16-19-38-072_POS0_I1_771_219.Png": 0.810302734375,
    "2019-02-06-16-19-38-072_POS0_I1_771_347.Png": 0.883544921875,
    "2019-02-06-16-19-38-072_POS0_I1_771_475.Png": 0.87408447265625,
    "2019-02-06-16-19-38-072_POS0_I1_771_603.Png": 0.381591796875,
    "2019-02-06-16-19-38-072_POS0_I1_771_731.Png": 0.59442138671875,
    "2019-02-06-16-19-38-072_POS0_I1_771_859.Png": 0.98388671875,
    "2019-02-06-16-19-38-072_POS0_I1_771_987.Png": 0.51116943359375,
    "2019-02-06-16-19-38-072_POS0_I1_899_1115.Png": 0.40740966796875,
    "2019-02-06-16-19-38-072_POS0_I1_899_1243.Png": 0.764404296875,
    "2019-02-06-16-19-38-072_POS0_I1_899_1371.Png": 0.36865234375,
    "2019-02-06-16-19-38-072_POS0_I1_899_219.Png": 0.56024169921875,
    "2019-02-06-16-19-38-072_POS0_I1_899_347.Png": 0.85308837890625,
    "2019-02-06-16-19-38-072_POS0_I1_899_475.Png": 0.98095703125,
    "2019-02-06-16-19-38-072_POS0_I1_899_603.Png": 0.98974609375,
    "2019-02-06-16-19-38-072_POS0_I1_899_731.Png": 0.99853515625,
    "2019-02-06-16-19-38-072_POS0_I1_899_859.Png": 0.916259765625,
    "2019-02-06-16-19-38-072_POS0_I1_899_987.Png": 0.57135009765625,
    "2019-02-08-21-45-57-906_POS2_I2_1052_2112.Png": 0.6591796875,
    "2019-02-08-21-45-57-906_POS2_I2_1052_2240.Png": 0.861328125,
    "2019-02-08-21-45-57-906_POS2_I2_1052_2368.Png": 0.90234375,
    "2019-02-08-21-45-57-906_POS2_I2_1052_2496.Png": 0.8388671875,
    "2019-02-08-21-45-57-906_POS2_I2_1052_2624.Png": 0.8583984375,
    "2019-02-08-21-45-57-906_POS2_I2_1180_1984.Png": 0.11328125,
    "2019-02-08-21-45-57-906_POS2_I2_1180_2112.Png": 0.75390625,
    "2019-02-08-21-45-57-906_POS2_I2_1180_2240.Png": 0.9443359375,
    "2019-02-08-21-45-57-906_POS2_I2_1180_2368.Png": 0.96484375,
    "2019-02-08-21-45-57-906_POS2_I2_1180_2496.Png": 0.955078125,
    "2019-02-08-21-45-57-906_POS2_I2_1180_2624.Png": 0.8505859375,
    "2019-02-08-21-45-57-906_POS2_I2_1308_1984.Png": 0.33984375,
    "2019-02-08-21-45-57-906_POS2_I2_1308_2112.Png": 0.6962890625,
    "2019-02-08-21-45-57-906_POS2_I2_1308_2240.Png": 0.98828125,
    "2019-02-08-21-45-57-906_POS2_I2_1308_2368.Png": 0.8583984375,
    "2019-02-08-21-45-57-906_POS2_I2_1308_2496.Png": 0.9052734375,
    "2019-02-08-21-45-57-906_POS2_I2_1308_2624.Png": 0.9716796875,
    "2019-02-08-21-45-57-906_POS2_I2_1436_1984.Png": 0.38671875,
    "2019-02-08-21-45-57-906_POS2_I2_1436_2112.Png": 0.8134765625,
    "2019-02-08-21-45-57-906_POS2_I2_1436_2240.Png": 0.85546875,
    "2019-02-08-21-45-57-906_POS2_I2_1436_2368.Png": 0.7568359375,
    "2019-02-08-21-45-57-906_POS2_I2_1436_2496.Png": 0.84765625,
    "2019-02-08-21-45-57-906_POS2_I2_1436_2624.Png": 0.9912109375,
    "2019-02-08-21-45-57-906_POS2_I2_1564_1984.Png": 0.533203125,
    "2019-02-08-21-45-57-906_POS2_I2_1564_2112.Png": 0.9677734375,
    "2019-02-08-21-45-57-906_POS2_I2_1564_2240.Png": 0.6435546875,
    "2019-02-08-21-45-57-906_POS2_I2_1564_2368.Png": 0.947265625,
    "2019-02-08-21-45-57-906_POS2_I2_1564_2496.Png": 0.955078125,
    "2019-02-08-21-45-57-906_POS2_I2_1564_2624.Png": 0.783203125,
    "2019-02-08-21-45-57-906_POS2_I2_1692_1856.Png": 0.3984375,
    "2019-02-08-21-45-57-906_POS2_I2_1692_1984.Png": 0.857421875,
    "2019-02-08-21-45-57-906_POS2_I2_1692_2112.Png": 0.990234375,
    "2019-02-08-21-45-57-906_POS2_I2_1692_2240.Png": 0.8115234375,
    "2019-02-08-21-45-57-906_POS2_I2_1692_2368.Png": 0.8251953125,
    "2019-02-08-21-45-57-906_POS2_I2_1692_2496.Png": 0.947265625,
    "2019-02-08-21-45-57-906_POS2_I2_1692_2624.Png": 0.7236328125,
    "2019-02-08-21-45-57-906_POS2_I2_1820_2112.Png": 0.615234375,
    "2019-02-08-21-45-57-906_POS2_I2_1820_2240.Png": 0.8193359375,
    "2019-02-08-21-45-57-906_POS2_I2_1820_2368.Png": 0.87109375,
    "2019-02-08-21-45-57-906_POS2_I2_1820_2496.Png": 0.9150390625,
    "2019-02-08-21-45-57-906_POS2_I2_1820_2624.Png": 0.6865234375,
    "2019-02-08-21-45-57-906_POS2_I2_1948_2240.Png": 0.6455078125,
    "2019-02-08-21-45-57-906_POS2_I2_1948_2368.Png": 0.9150390625,
    "2019-02-08-21-45-57-906_POS2_I2_1948_2496.Png": 0.46875,
    "2019-02-08-21-45-57-906_POS2_I2_1948_2624.Png": 0.7880859375,
    "2019-02-08-21-45-57-906_POS2_I2_2076_2368.Png": 0.21484375,
    "2019-02-08-21-45-57-906_POS2_I2_2076_2624.Png": 0.72265625,
    "2019-02-08-21-45-57-906_POS2_I2_412_2112.Png": 0.291015625,
    "2019-02-08-21-45-57-906_POS2_I2_412_2240.Png": 0.4970703125,
    "2019-02-08-21-45-57-906_POS2_I2_412_2368.Png": 0.240234375,
    "2019-02-08-21-45-57-906_POS2_I2_412_2496.Png": 0.2666015625,
    "2019-02-08-21-45-57-906_POS2_I2_412_2624.Png": 0.6328125,
    "2019-02-08-21-45-57-906_POS2_I2_540_2112.Png": 0.630859375,
    "2019-02-08-21-45-57-906_POS2_I2_540_2240.Png": 0.8798828125,
    "2019-02-08-21-45-57-906_POS2_I2_540_2368.Png": 0.5625,
    "2019-02-08-21-45-57-906_POS2_I2_540_2496.Png": 0.4130859375,
    "2019-02-08-21-45-57-906_POS2_I2_540_2624.Png": 0.98046875,
    "2019-02-08-21-45-57-906_POS2_I2_668_2112.Png": 0.4306640625,
    "2019-02-08-21-45-57-906_POS2_I2_668_2240.Png": 0.9384765625,
    "2019-02-08-21-45-57-906_POS2_I2_668_2368.Png": 0.66796875,
    "2019-02-08-21-45-57-906_POS2_I2_668_2496.Png": 0.8125,
    "2019-02-08-21-45-57-906_POS2_I2_668_2624.Png": 0.9306640625,
    "2019-02-08-21-45-57-906_POS2_I2_796_2112.Png": 0.44921875,
    "2019-02-08-21-45-57-906_POS2_I2_796_2240.Png": 0.958984375,
    "2019-02-08-21-45-57-906_POS2_I2_796_2368.Png": 0.869140625,
    "2019-02-08-21-45-57-906_POS2_I2_796_2496.Png": 0.9013671875,
    "2019-02-08-21-45-57-906_POS2_I2_796_2624.Png": 0.9248046875,
    "2019-02-08-21-45-57-906_POS2_I2_924_2112.Png": 0.51171875,
    "2019-02-08-21-45-57-906_POS2_I2_924_2240.Png": 0.814453125,
    "2019-02-08-21-45-57-906_POS2_I2_924_2368.Png": 1.0,
    "2019-02-08-21-45-57-906_POS2_I2_924_2496.Png": 0.951171875,
    "2019-02-08-21-45-57-906_POS2_I2_924_2624.Png": 0.7861328125,
    "2019-02-09-15-29-23-282_POS1_I1_1121_1129.Png": 0.4775390625,
    "2019-02-09-15-29-23-282_POS1_I1_1121_1257.Png": 0.841796875,
    "2019-02-09-15-29-23-282_POS1_I1_1121_1385.Png": 0.999267578125,
    "2019-02-09-15-29-23-282_POS1_I1_1121_1513.Png": 0.798828125,
    "2019-02-09-15-29-23-282_POS1_I1_1121_1641.Png": 1.0,
    "2019-02-09-15-29-23-282_POS1_I1_1121_1769.Png": 0.75555419921875,
    "2019-02-09-15-29-23-282_POS1_I1_1121_1897.Png": 0.71197509765625,
    "2019-02-09-15-29-23-282_POS1_I1_1121_2025.Png": 0.18035888671875,
    "2019-02-09-15-29-23-282_POS1_I1_1121_2153.Png": 0.10308837890625,
    "2019-02-09-15-29-23-282_POS1_I1_1249_1129.Png": 0.51953125,
    "2019-02-09-15-29-23-282_POS1_I1_1249_1257.Png": 0.80853271484375,
    "2019-02-09-15-29-23-282_POS1_I1_1249_1385.Png": 0.83062744140625,
    "2019-02-09-15-29-23-282_POS1_I1_1249_1513.Png": 0.86083984375,
    "2019-02-09-15-29-23-282_POS1_I1_1249_1641.Png": 0.77264404296875,
    "2019-02-09-15-29-23-282_POS1_I1_1249_1769.Png": 0.60772705078125,
    "2019-02-09-15-29-23-282_POS1_I1_1249_1897.Png": 0.492431640625,
    "2019-02-09-15-29-23-282_POS1_I1_1249_2025.Png": 0.200927734375,
    "2019-02-09-15-29-23-282_POS1_I1_1377_1129.Png": 0.459228515625,
    "2019-02-09-15-29-23-282_POS1_I1_1377_1257.Png": 0.88897705078125,
    "2019-02-09-15-29-23-282_POS1_I1_1377_1385.Png": 0.7310791015625,
    "2019-02-09-15-29-23-282_POS1_I1_1377_1513.Png": 0.90264892578125,
    "2019-02-09-15-29-23-282_POS1_I1_1377_1641.Png": 0.741943359375,
    "2019-02-09-15-29-23-282_POS1_I1_1377_1769.Png": 0.415283203125,
    "2019-02-09-15-29-23-282_POS1_I1_1377_1897.Png": 0.178955078125,
    "2019-02-09-15-29-23-282_POS1_I1_1377_2025.Png": 0.12646484375,
    "2019-02-09-15-29-23-282_POS1_I1_1505_1001.Png": 0.36163330078125,
    "2019-02-09-15-29-23-282_POS1_I1_1505_1129.Png": 0.74139404296875,
    "2019-02-09-15-29-23-282_POS1_I1_1505_1257.Png": 0.885986328125,
    "2019-02-09-15-29-23-282_POS1_I1_1505_1385.Png": 0.86285400390625,
    "2019-02-09-15-29-23-282_POS1_I1_1505_1513.Png": 0.78948974609375,
    "2019-02-09-15-29-23-282_POS1_I1_1505_1641.Png": 0.72149658203125,
    "2019-02-09-15-29-23-282_POS1_I1_1505_1769.Png": 0.49847412109375,
    "2019-02-09-15-29-23-282_POS1_I1_1633_1001.Png": 0.14886474609375,
    "2019-02-09-15-29-23-282_POS1_I1_1633_1129.Png": 0.137939453125,
    "2019-02-09-15-29-23-282_POS1_I1_1633_1257.Png": 0.2353515625,
    "2019-02-09-15-29-23-282_POS1_I1_1633_1385.Png": 0.78936767578125,
    "2019-02-09-15-29-23-282_POS1_I1_1633_1513.Png": 0.90966796875,
    "2019-02-09-15-29-23-282_POS1_I1_1633_1641.Png": 0.624267578125,
    "2019-02-09-15-29-23-282_POS1_I1_1633_1769.Png": 0.39208984375,
    "2019-02-09-15-29-23-282_POS1_I1_1761_1513.Png": 0.165283203125,
    "2019-02-09-15-29-23-282_POS1_I1_1761_1769.Png": 0.16851806640625,
    "2019-02-09-15-29-23-282_POS1_I1_225_1257.Png": 0.12652587890625,
    "2019-02-09-15-29-23-282_POS1_I1_225_1641.Png": 0.34906005859375,
    "2019-02-09-15-29-23-282_POS1_I1_225_1769.Png": 0.263916015625,
    "2019-02-09-15-29-23-282_POS1_I1_225_1897.Png": 0.219970703125,
    "2019-02-09-15-29-23-282_POS1_I1_353_1129.Png": 0.8740234375,
    "2019-02-09-15-29-23-282_POS1_I1_353_1257.Png": 0.77215576171875,
    "2019-02-09-15-29-23-282_POS1_I1_353_1385.Png": 0.234375,
    "2019-02-09-15-29-23-282_POS1_I1_353_1513.Png": 0.16058349609375,
    "2019-02-09-15-29-23-282_POS1_I1_353_1641.Png": 0.7969970703125,
    "2019-02-09-15-29-23-282_POS1_I1_353_1769.Png": 0.736572265625,
    "2019-02-09-15-29-23-282_POS1_I1_353_1897.Png": 0.10174560546875,
    "2019-02-09-15-29-23-282_POS1_I1_481_1129.Png": 0.81304931640625,
    "2019-02-09-15-29-23-282_POS1_I1_481_1257.Png": 0.9765625,
    "2019-02-09-15-29-23-282_POS1_I1_481_1385.Png": 0.762939453125,
    "2019-02-09-15-29-23-282_POS1_I1_481_1513.Png": 0.32745361328125,
    "2019-02-09-15-29-23-282_POS1_I1_481_1641.Png": 0.83563232421875,
    "2019-02-09-15-29-23-282_POS1_I1_481_1769.Png": 0.774169921875,
    "2019-02-09-15-29-23-282_POS1_I1_481_1897.Png": 0.365478515625,
    "2019-02-09-15-29-23-282_POS1_I1_481_2025.Png": 0.186767578125,
    "2019-02-09-15-29-23-282_POS1_I1_609_1129.Png": 0.535888671875,
    "2019-02-09-15-29-23-282_POS1_I1_609_1257.Png": 1.0,
    "2019-02-09-15-29-23-282_POS1_I1_609_1385.Png": 0.74517822265625,
    "2019-02-09-15-29-23-282_POS1_I1_609_1513.Png": 0.62469482421875,
    "2019-02-09-15-29-23-282_POS1_I1_609_1641.Png": 0.873779296875,
    "2019-02-09-15-29-23-282_POS1_I1_609_1769.Png": 0.84295654296875,
    "2019-02-09-15-29-23-282_POS1_I1_609_1897.Png": 0.5474853515625,
    "2019-02-09-15-29-23-282_POS1_I1_609_2025.Png": 0.5576171875,
    "2019-02-09-15-29-23-282_POS1_I1_609_2153.Png": 0.493896484375,
    "2019-02-09-15-29-23-282_POS1_I1_609_2281.Png": 0.25262451171875,
    "2019-02-09-15-29-23-282_POS1_I1_737_1129.Png": 0.46826171875,
    "2019-02-09-15-29-23-282_POS1_I1_737_1257.Png": 0.921142578125,
    "2019-02-09-15-29-23-282_POS1_I1_737_1385.Png": 0.9345703125,
    "2019-02-09-15-29-23-282_POS1_I1_737_1513.Png": 0.886962890625,
    "2019-02-09-15-29-23-282_POS1_I1_737_1641.Png": 0.83056640625,
    "2019-02-09-15-29-23-282_POS1_I1_737_1769.Png": 0.7783203125,
    "2019-02-09-15-29-23-282_POS1_I1_737_1897.Png": 0.71380615234375,
    "2019-02-09-15-29-23-282_POS1_I1_737_2025.Png": 0.51593017578125,
    "2019-02-09-15-29-23-282_POS1_I1_737_2153.Png": 0.759765625,
    "2019-02-09-15-29-23-282_POS1_I1_737_2281.Png": 0.29052734375,
    "2019-02-09-15-29-23-282_POS1_I1_865_1129.Png": 0.10498046875,
    "2019-02-09-15-29-23-282_POS1_I1_865_1257.Png": 0.883056640625,
    "2019-02-09-15-29-23-282_POS1_I1_865_1385.Png": 0.95013427734375,
    "2019-02-09-15-29-23-282_POS1_I1_865_1513.Png": 0.90484619140625,
    "2019-02-09-15-29-23-282_POS1_I1_865_1641.Png": 0.8564453125,
    "2019-02-09-15-29-23-282_POS1_I1_865_1769.Png": 0.81573486328125,
    "2019-02-09-15-29-23-282_POS1_I1_865_1897.Png": 0.79022216796875,
    "2019-02-09-15-29-23-282_POS1_I1_865_2025.Png": 0.247802734375,
    "2019-02-09-15-29-23-282_POS1_I1_865_2153.Png": 0.609130859375,
    "2019-02-09-15-29-23-282_POS1_I1_865_2281.Png": 0.117919921875,
    "2019-02-09-15-29-23-282_POS1_I1_993_1129.Png": 0.25537109375,
    "2019-02-09-15-29-23-282_POS1_I1_993_1257.Png": 0.924072265625,
    "2019-02-09-15-29-23-282_POS1_I1_993_1385.Png": 0.92364501953125,
    "2019-02-09-15-29-23-282_POS1_I1_993_1513.Png": 0.83319091796875,
    "2019-02-09-15-29-23-282_POS1_I1_993_1641.Png": 0.910400390625,
    "2019-02-09-15-29-23-282_POS1_I1_993_1769.Png": 0.813232421875,
    "2019-02-09-15-29-23-282_POS1_I1_993_1897.Png": 0.829833984375,
    "2019-02-09-15-29-23-282_POS1_I1_993_2025.Png": 0.425048828125,
    "2019-02-10-11-29-19-969_POS1_I2_1025_1381.Png": 0.45147705078125,
    "2019-02-10-11-29-19-969_POS1_I2_1025_1509.Png": 0.79412841796875,
    "2019-02-10-11-29-19-969_POS1_I2_1025_1637.Png": 0.927490234375,
    "2019-02-10-11-29-19-969_POS1_I2_1025_1765.Png": 0.795166015625,
    "2019-02-10-11-29-19-969_POS1_I2_1025_1893.Png": 0.33270263671875,
    "2019-02-10-11-29-19-969_POS1_I2_1025_2021.Png": 0.16363525390625,
    "2019-02-10-11-29-19-969_POS1_I2_1025_2149.Png": 0.10516357421875,
    "2019-02-10-11-29-19-969_POS1_I2_1025_2277.Png": 0.53448486328125,
    "2019-02-10-11-29-19-969_POS1_I2_1025_2405.Png": 0.216064453125,
    "2019-02-10-11-29-19-969_POS1_I2_1153_1381.Png": 0.62127685546875,
    "2019-02-10-11-29-19-969_POS1_I2_1153_1509.Png": 0.9287109375,
    "2019-02-10-11-29-19-969_POS1_I2_1153_1637.Png": 0.932373046875,
    "2019-02-10-11-29-19-969_POS1_I2_1153_1765.Png": 0.909912109375,
    "2019-02-10-11-29-19-969_POS1_I2_1153_1893.Png": 0.63067626953125,
    "2019-02-10-11-29-19-969_POS1_I2_1153_2021.Png": 0.11322021484375,
    "2019-02-10-11-29-19-969_POS1_I2_1281_1381.Png": 0.68212890625,
    "2019-02-10-11-29-19-969_POS1_I2_1281_1509.Png": 0.90673828125,
    "2019-02-10-11-29-19-969_POS1_I2_1281_1637.Png": 0.771484375,
    "2019-02-10-11-29-19-969_POS1_I2_1281_1765.Png": 0.91815185546875,
    "2019-02-10-11-29-19-969_POS1_I2_1281_1893.Png": 0.6884765625,
    "2019-02-10-11-29-19-969_POS1_I2_1281_2021.Png": 0.45758056640625,
    "2019-02-10-11-29-19-969_POS1_I2_1409_1253.Png": 0.12158203125,
    "2019-02-10-11-29-19-969_POS1_I2_1409_1381.Png": 0.8349609375,
    "2019-02-10-11-29-19-969_POS1_I2_1409_1509.Png": 0.678466796875,
    "2019-02-10-11-29-19-969_POS1_I2_1409_1637.Png": 0.891357421875,
    "2019-02-10-11-29-19-969_POS1_I2_1409_1765.Png": 0.745361328125,
    "2019-02-10-11-29-19-969_POS1_I2_1409_1893.Png": 0.49957275390625,
    "2019-02-10-11-29-19-969_POS1_I2_1409_2021.Png": 0.4033203125,
    "2019-02-10-11-29-19-969_POS1_I2_1409_2149.Png": 0.14324951171875,
    "2019-02-10-11-29-19-969_POS1_I2_1537_1253.Png": 0.322265625,
    "2019-02-10-11-29-19-969_POS1_I2_1537_1381.Png": 0.928466796875,
    "2019-02-10-11-29-19-969_POS1_I2_1537_1509.Png": 0.689453125,
    "2019-02-10-11-29-19-969_POS1_I2_1537_1637.Png": 0.797119140625,
    "2019-02-10-11-29-19-969_POS1_I2_1537_1765.Png": 0.50927734375,
    "2019-02-10-11-29-19-969_POS1_I2_1537_1893.Png": 0.537841796875,
    "2019-02-10-11-29-19-969_POS1_I2_1537_2021.Png": 0.55462646484375,
    "2019-02-10-11-29-19-969_POS1_I2_1537_2149.Png": 0.28326416015625,
    "2019-02-10-11-29-19-969_POS1_I2_1665_1253.Png": 0.55511474609375,
    "2019-02-10-11-29-19-969_POS1_I2_1665_1381.Png": 0.64697265625,
    "2019-02-10-11-29-19-969_POS1_I2_1665_1509.Png": 0.7158203125,
    "2019-02-10-11-29-19-969_POS1_I2_1665_1637.Png": 0.68804931640625,
    "2019-02-10-11-29-19-969_POS1_I2_1665_1765.Png": 0.7001953125,
    "2019-02-10-11-29-19-969_POS1_I2_1665_1893.Png": 0.64959716796875,
    "2019-02-10-11-29-19-969_POS1_I2_1665_2021.Png": 0.25421142578125,
    "2019-02-10-11-29-19-969_POS1_I2_1793_1509.Png": 0.49615478515625,
    "2019-02-10-11-29-19-969_POS1_I2_1793_1637.Png": 0.7032470703125,
    "2019-02-10-11-29-19-969_POS1_I2_1793_1765.Png": 0.6859130859375,
    "2019-02-10-11-29-19-969_POS1_I2_1793_1893.Png": 0.53778076171875,
    "2019-02-10-11-29-19-969_POS1_I2_1793_2021.Png": 0.226318359375,
    "2019-02-10-11-29-19-969_POS1_I2_1921_1765.Png": 0.20623779296875,
    "2019-02-10-11-29-19-969_POS1_I2_385_1381.Png": 0.15533447265625,
    "2019-02-10-11-29-19-969_POS1_I2_385_1509.Png": 0.296142578125,
    "2019-02-10-11-29-19-969_POS1_I2_385_1637.Png": 0.16131591796875,
    "2019-02-10-11-29-19-969_POS1_I2_385_1765.Png": 0.46295166015625,
    "2019-02-10-11-29-19-969_POS1_I2_385_1893.Png": 0.37322998046875,
    "2019-02-10-11-29-19-969_POS1_I2_385_2021.Png": 0.13525390625,
    "2019-02-10-11-29-19-969_POS1_I2_513_1381.Png": 0.60986328125,
    "2019-02-10-11-29-19-969_POS1_I2_513_1509.Png": 0.708251953125,
    "2019-02-10-11-29-19-969_POS1_I2_513_1637.Png": 0.3681640625,
    "2019-02-10-11-29-19-969_POS1_I2_513_1765.Png": 0.794189453125,
    "2019-02-10-11-29-19-969_POS1_I2_513_1893.Png": 0.61553955078125,
    "2019-02-10-11-29-19-969_POS1_I2_641_1381.Png": 0.423583984375,
    "2019-02-10-11-29-19-969_POS1_I2_641_1509.Png": 0.874755859375,
    "2019-02-10-11-29-19-969_POS1_I2_641_1637.Png": 0.62548828125,
    "2019-02-10-11-29-19-969_POS1_I2_641_1765.Png": 0.23651123046875,
    "2019-02-10-11-29-19-969_POS1_I2_641_1893.Png": 0.244384765625,
    "2019-02-10-11-29-19-969_POS1_I2_641_2021.Png": 0.22247314453125,
    "2019-02-10-11-29-19-969_POS1_I2_641_2149.Png": 0.30908203125,
    "2019-02-10-11-29-19-969_POS1_I2_769_1381.Png": 0.369873046875,
    "2019-02-10-11-29-19-969_POS1_I2_769_1509.Png": 0.96484375,
    "2019-02-10-11-29-19-969_POS1_I2_769_1637.Png": 0.60772705078125,
    "2019-02-10-11-29-19-969_POS1_I2_769_2021.Png": 0.46484375,
    "2019-02-10-11-29-19-969_POS1_I2_769_2149.Png": 0.4931640625,
    "2019-02-10-11-29-19-969_POS1_I2_769_2277.Png": 0.376708984375,
    "2019-02-10-11-29-19-969_POS1_I2_769_2405.Png": 0.40692138671875,
    "2019-02-10-11-29-19-969_POS1_I2_897_1381.Png": 0.36029052734375,
    "2019-02-10-11-29-19-969_POS1_I2_897_1509.Png": 0.76690673828125,
    "2019-02-10-11-29-19-969_POS1_I2_897_1637.Png": 0.919921875,
    "2019-02-10-11-29-19-969_POS1_I2_897_1765.Png": 0.76470947265625,
    "2019-02-10-11-29-19-969_POS1_I2_897_1893.Png": 0.49920654296875,
    "2019-02-10-11-29-19-969_POS1_I2_897_2021.Png": 0.63543701171875,
    "2019-02-10-11-29-19-969_POS1_I2_897_2149.Png": 0.40386962890625,
    "2019-02-10-11-29-19-969_POS1_I2_897_2277.Png": 0.68548583984375,
    "2019-02-10-11-29-19-969_POS1_I2_897_2405.Png": 0.51544189453125,
    "2019-02-11-07-26-20-826_POS0_I1_1027_1113.Png": 0.927978515625,
    "2019-02-11-07-26-20-826_POS0_I1_1027_1241.Png": 0.673095703125,
    "2019-02-11-07-26-20-826_POS0_I1_1027_1369.Png": 0.18359375,
    "2019-02-11-07-26-20-826_POS0_I1_1027_217.Png": 0.115966796875,
    "2019-02-11-07-26-20-826_POS0_I1_1027_345.Png": 0.86248779296875,
    "2019-02-11-07-26-20-826_POS0_I1_1027_473.Png": 0.97052001953125,
    "2019-02-11-07-26-20-826_POS0_I1_1027_601.Png": 0.96142578125,
    "2019-02-11-07-26-20-826_POS0_I1_1027_729.Png": 0.961669921875,
    "2019-02-11-07-26-20-826_POS0_I1_1027_857.Png": 0.982177734375,
    "2019-02-11-07-26-20-826_POS0_I1_1027_985.Png": 0.921875,
    "2019-02-11-07-26-20-826_POS0_I1_1155_1113.Png": 0.96490478515625,
    "2019-02-11-07-26-20-826_POS0_I1_1155_1241.Png": 0.500732421875,
    "2019-02-11-07-26-20-826_POS0_I1_1155_217.Png": 0.33514404296875,
    "2019-02-11-07-26-20-826_POS0_I1_1155_345.Png": 0.72320556640625,
    "2019-02-11-07-26-20-826_POS0_I1_1155_473.Png": 0.91064453125,
    "2019-02-11-07-26-20-826_POS0_I1_1155_601.Png": 0.99542236328125,
    "2019-02-11-07-26-20-826_POS0_I1_1155_729.Png": 0.82611083984375,
    "2019-02-11-07-26-20-826_POS0_I1_1155_857.Png": 0.999755859375,
    "2019-02-11-07-26-20-826_POS0_I1_1155_985.Png": 0.903564453125,
    "2019-02-11-07-26-20-826_POS0_I1_1283_1113.Png": 0.7301025390625,
    "2019-02-11-07-26-20-826_POS0_I1_1283_1241.Png": 0.18365478515625,
    "2019-02-11-07-26-20-826_POS0_I1_1283_217.Png": 0.26300048828125,
    "2019-02-11-07-26-20-826_POS0_I1_1283_345.Png": 0.77728271484375,
    "2019-02-11-07-26-20-826_POS0_I1_1283_473.Png": 0.87457275390625,
    "2019-02-11-07-26-20-826_POS0_I1_1283_601.Png": 0.47210693359375,
    "2019-02-11-07-26-20-826_POS0_I1_1283_729.Png": 0.919921875,
    "2019-02-11-07-26-20-826_POS0_I1_1283_857.Png": 1.0,
    "2019-02-11-07-26-20-826_POS0_I1_1283_985.Png": 0.96563720703125,
    "2019-02-11-07-26-20-826_POS0_I1_1411_1113.Png": 0.7579345703125,
    "2019-02-11-07-26-20-826_POS0_I1_1411_217.Png": 0.208740234375,
    "2019-02-11-07-26-20-826_POS0_I1_1411_345.Png": 0.87060546875,
    "2019-02-11-07-26-20-826_POS0_I1_1411_473.Png": 0.69671630859375,
    "2019-02-11-07-26-20-826_POS0_I1_1411_729.Png": 0.85601806640625,
    "2019-02-11-07-26-20-826_POS0_I1_1411_857.Png": 1.0,
    "2019-02-11-07-26-20-826_POS0_I1_1411_985.Png": 0.83685302734375,
    "2019-02-11-07-26-20-826_POS0_I1_1539_1113.Png": 0.58978271484375,
    "2019-02-11-07-26-20-826_POS0_I1_1539_217.Png": 0.3583984375,
    "2019-02-11-07-26-20-826_POS0_I1_1539_345.Png": 0.82135009765625,
    "2019-02-11-07-26-20-826_POS0_I1_1539_473.Png": 1.0,
    "2019-02-11-07-26-20-826_POS0_I1_1539_601.Png": 0.42559814453125,
    "2019-02-11-07-26-20-826_POS0_I1_1539_729.Png": 0.41156005859375,
    "2019-02-11-07-26-20-826_POS0_I1_1539_857.Png": 1.0,
    "2019-02-11-07-26-20-826_POS0_I1_1539_985.Png": 0.99072265625,
    "2019-02-11-07-26-20-826_POS0_I1_1667_1113.Png": 0.23828125,
    "2019-02-11-07-26-20-826_POS0_I1_1667_217.Png": 0.83154296875,
    "2019-02-11-07-26-20-826_POS0_I1_1667_345.Png": 0.72393798828125,
    "2019-02-11-07-26-20-826_POS0_I1_1667_473.Png": 0.89129638671875,
    "2019-02-11-07-26-20-826_POS0_I1_1667_601.Png": 0.77337646484375,
    "2019-02-11-07-26-20-826_POS0_I1_1667_729.Png": 0.81011962890625,
    "2019-02-11-07-26-20-826_POS0_I1_1667_857.Png": 0.90966796875,
    "2019-02-11-07-26-20-826_POS0_I1_1667_89.Png": 0.185546875,
    "2019-02-11-07-26-20-826_POS0_I1_1667_985.Png": 0.77325439453125,
    "2019-02-11-07-26-20-826_POS0_I1_1795_217.Png": 0.27685546875,
    "2019-02-11-07-26-20-826_POS0_I1_1795_473.Png": 0.16192626953125,
    "2019-02-11-07-26-20-826_POS0_I1_1795_601.Png": 0.562744140625,
    "2019-02-11-07-26-20-826_POS0_I1_1795_729.Png": 0.581298828125,
    "2019-02-11-07-26-20-826_POS0_I1_1795_857.Png": 0.196044921875,
    "2019-02-11-07-26-20-826_POS0_I1_1795_89.Png": 0.11822509765625,
    "2019-02-11-07-26-20-826_POS0_I1_1795_985.Png": 0.42230224609375,
    "2019-02-11-07-26-20-826_POS0_I1_259_217.Png": 0.39111328125,
    "2019-02-11-07-26-20-826_POS0_I1_259_345.Png": 0.17486572265625,
    "2019-02-11-07-26-20-826_POS0_I1_259_729.Png": 0.55224609375,
    "2019-02-11-07-26-20-826_POS0_I1_259_857.Png": 0.41632080078125,
    "2019-02-11-07-26-20-826_POS0_I1_259_89.Png": 0.26800537109375,
    "2019-02-11-07-26-20-826_POS0_I1_259_985.Png": 0.267822265625,
    "2019-02-11-07-26-20-826_POS0_I1_387_217.Png": 1.0,
    "2019-02-11-07-26-20-826_POS0_I1_387_345.Png": 0.780517578125,
    "2019-02-11-07-26-20-826_POS0_I1_387_473.Png": 0.111572265625,
    "2019-02-11-07-26-20-826_POS0_I1_387_729.Png": 0.91546630859375,
    "2019-02-11-07-26-20-826_POS0_I1_387_857.Png": 0.990234375,
    "2019-02-11-07-26-20-826_POS0_I1_387_89.Png": 0.574462890625,
    "2019-02-11-07-26-20-826_POS0_I1_387_985.Png": 0.36328125,
    "2019-02-11-07-26-20-826_POS0_I1_515_1113.Png": 0.669189453125,
    "2019-02-11-07-26-20-826_POS0_I1_515_1241.Png": 0.146240234375,
    "2019-02-11-07-26-20-826_POS0_I1_515_217.Png": 0.89544677734375,
    "2019-02-11-07-26-20-826_POS0_I1_515_345.Png": 0.593994140625,
    "2019-02-11-07-26-20-826_POS0_I1_515_473.Png": 0.27117919921875,
    "2019-02-11-07-26-20-826_POS0_I1_515_601.Png": 0.37255859375,
    "2019-02-11-07-26-20-826_POS0_I1_515_729.Png": 0.85772705078125,
    "2019-02-11-07-26-20-826_POS0_I1_515_857.Png": 0.99456787109375,
    "2019-02-11-07-26-20-826_POS0_I1_515_89.Png": 0.18023681640625,
    "2019-02-11-07-26-20-826_POS0_I1_515_985.Png": 0.767333984375,
    "2019-02-11-07-26-20-826_POS0_I1_643_1113.Png": 0.9912109375,
    "2019-02-11-07-26-20-826_POS0_I1_643_1241.Png": 0.912109375,
    "2019-02-11-07-26-20-826_POS0_I1_643_1369.Png": 0.646484375,
    "2019-02-11-07-26-20-826_POS0_I1_643_217.Png": 0.615234375,
    "2019-02-11-07-26-20-826_POS0_I1_643_345.Png": 0.98651123046875,
    "2019-02-11-07-26-20-826_POS0_I1_643_473.Png": 0.8768310546875,
    "2019-02-11-07-26-20-826_POS0_I1_643_729.Png": 0.26141357421875,
    "2019-02-11-07-26-20-826_POS0_I1_643_857.Png": 0.99853515625,
    "2019-02-11-07-26-20-826_POS0_I1_643_985.Png": 1.0,
    "2019-02-11-07-26-20-826_POS0_I1_771_1113.Png": 0.310791015625,
    "2019-02-11-07-26-20-826_POS0_I1_771_1241.Png": 0.95355224609375,
    "2019-02-11-07-26-20-826_POS0_I1_771_1369.Png": 0.626953125,
    "2019-02-11-07-26-20-826_POS0_I1_771_217.Png": 0.7724609375,
    "2019-02-11-07-26-20-826_POS0_I1_771_345.Png": 0.892578125,
    "2019-02-11-07-26-20-826_POS0_I1_771_473.Png": 0.88250732421875,
    "2019-02-11-07-26-20-826_POS0_I1_771_601.Png": 0.41552734375,
    "2019-02-11-07-26-20-826_POS0_I1_771_729.Png": 0.39337158203125,
    "2019-02-11-07-26-20-826_POS0_I1_771_857.Png": 0.9765625,
    "2019-02-11-07-26-20-826_POS0_I1_771_985.Png": 0.56695556640625,
    "2019-02-11-07-26-20-826_POS0_I1_899_1113.Png": 0.2890625,
    "2019-02-11-07-26-20-826_POS0_I1_899_1241.Png": 0.83282470703125,
    "2019-02-11-07-26-20-826_POS0_I1_899_1369.Png": 0.439697265625,
    "2019-02-11-07-26-20-826_POS0_I1_899_217.Png": 0.48492431640625,
    "2019-02-11-07-26-20-826_POS0_I1_899_345.Png": 0.85107421875,
    "2019-02-11-07-26-20-826_POS0_I1_899_473.Png": 0.98406982421875,
    "2019-02-11-07-26-20-826_POS0_I1_899_601.Png": 0.984619140625,
    "2019-02-11-07-26-20-826_POS0_I1_899_729.Png": 0.9931640625,
    "2019-02-11-07-26-20-826_POS0_I1_899_857.Png": 0.968505859375,
    "2019-02-11-07-26-20-826_POS0_I1_899_985.Png": 0.54339599609375,
    "2019-02-12-00-09-22-954_POS1_I1_1115_1131.Png": 0.5888671875,
    "2019-02-12-00-09-22-954_POS1_I1_1115_1259.Png": 0.987060546875,
    "2019-02-12-00-09-22-954_POS1_I1_1115_1387.Png": 1.0,
    "2019-02-12-00-09-22-954_POS1_I1_1115_1515.Png": 0.923828125,
    "2019-02-12-00-09-22-954_POS1_I1_1115_1643.Png": 1.0,
    "2019-02-12-00-09-22-954_POS1_I1_1115_1771.Png": 0.876220703125,
    "2019-02-12-00-09-22-954_POS1_I1_1115_1899.Png": 0.81817626953125,
    "2019-02-12-00-09-22-954_POS1_I1_1115_2027.Png": 0.15032958984375,
    "2019-02-12-00-09-22-954_POS1_I1_1115_2155.Png": 0.115234375,
    "2019-02-12-00-09-22-954_POS1_I1_1243_1131.Png": 0.59051513671875,
    "2019-02-12-00-09-22-954_POS1_I1_1243_1259.Png": 0.88330078125,
    "2019-02-12-00-09-22-954_POS1_I1_1243_1387.Png": 0.89532470703125,
    "2019-02-12-00-09-22-954_POS1_I1_1243_1515.Png": 0.959228515625,
    "2019-02-12-00-09-22-954_POS1_I1_1243_1643.Png": 0.82952880859375,
    "2019-02-12-00-09-22-954_POS1_I1_1243_1771.Png": 0.62725830078125,
    "2019-02-12-00-09-22-954_POS1_I1_1243_1899.Png": 0.619873046875,
    "2019-02-12-00-09-22-954_POS1_I1_1243_2027.Png": 0.385986328125,
    "2019-02-12-00-09-22-954_POS1_I1_1371_1131.Png": 0.56158447265625,
    "2019-02-12-00-09-22-954_POS1_I1_1371_1259.Png": 0.91845703125,
    "2019-02-12-00-09-22-954_POS1_I1_1371_1387.Png": 0.76605224609375,
    "2019-02-12-00-09-22-954_POS1_I1_1371_1515.Png": 0.962158203125,
    "2019-02-12-00-09-22-954_POS1_I1_1371_1643.Png": 0.735595703125,
    "2019-02-12-00-09-22-954_POS1_I1_1371_1771.Png": 0.44866943359375,
    "2019-02-12-00-09-22-954_POS1_I1_1371_1899.Png": 0.193359375,
    "2019-02-12-00-09-22-954_POS1_I1_1371_2027.Png": 0.11090087890625,
    "2019-02-12-00-09-22-954_POS1_I1_1499_1003.Png": 0.38873291015625,
    "2019-02-12-00-09-22-954_POS1_I1_1499_1131.Png": 0.83294677734375,
    "2019-02-12-00-09-22-954_POS1_I1_1499_1259.Png": 0.9306640625,
    "2019-02-12-00-09-22-954_POS1_I1_1499_1387.Png": 0.88427734375,
    "2019-02-12-00-09-22-954_POS1_I1_1499_1515.Png": 0.761962890625,
    "2019-02-12-00-09-22-954_POS1_I1_1499_1643.Png": 0.75372314453125,
    "2019-02-12-00-09-22-954_POS1_I1_1499_1771.Png": 0.7626953125,
    "2019-02-12-00-09-22-954_POS1_I1_1627_1003.Png": 0.24603271484375,
    "2019-02-12-00-09-22-954_POS1_I1_1627_1131.Png": 0.220947265625,
    "2019-02-12-00-09-22-954_POS1_I1_1627_1259.Png": 0.333251953125,
    "2019-02-12-00-09-22-954_POS1_I1_1627_1387.Png": 0.82794189453125,
    "2019-02-12-00-09-22-954_POS1_I1_1627_1515.Png": 0.910400390625,
    "2019-02-12-00-09-22-954_POS1_I1_1627_1643.Png": 0.6328125,
    "2019-02-12-00-09-22-954_POS1_I1_1627_1771.Png": 0.64691162109375,
    "2019-02-12-00-09-22-954_POS1_I1_1627_1899.Png": 0.22467041015625,
    "2019-02-12-00-09-22-954_POS1_I1_1755_1387.Png": 0.15643310546875,
    "2019-02-12-00-09-22-954_POS1_I1_1755_1515.Png": 0.25390625,
    "2019-02-12-00-09-22-954_POS1_I1_1755_1771.Png": 0.22833251953125,
    "2019-02-12-00-09-22-954_POS1_I1_219_1259.Png": 0.16180419921875,
    "2019-02-12-00-09-22-954_POS1_I1_219_1643.Png": 0.35369873046875,
    "2019-02-12-00-09-22-954_POS1_I1_219_1771.Png": 0.30401611328125,
    "2019-02-12-00-09-22-954_POS1_I1_219_1899.Png": 0.28045654296875,
    "2019-02-12-00-09-22-954_POS1_I1_347_1003.Png": 0.21343994140625,
    "2019-02-12-00-09-22-954_POS1_I1_347_1131.Png": 0.92059326171875,
    "2019-02-12-00-09-22-954_POS1_I1_347_1259.Png": 0.84429931640625,
    "2019-02-12-00-09-22-954_POS1_I1_347_1387.Png": 0.13006591796875,
    "2019-02-12-00-09-22-954_POS1_I1_347_1515.Png": 0.23486328125,
    "2019-02-12-00-09-22-954_POS1_I1_347_1643.Png": 0.94976806640625,
    "2019-02-12-00-09-22-954_POS1_I1_347_1771.Png": 0.74554443359375,
    "2019-02-12-00-09-22-954_POS1_I1_347_1899.Png": 0.1025390625,
    "2019-02-12-00-09-22-954_POS1_I1_475_1131.Png": 0.92877197265625,
    "2019-02-12-00-09-22-954_POS1_I1_475_1259.Png": 0.974853515625,
    "2019-02-12-00-09-22-954_POS1_I1_475_1387.Png": 0.79327392578125,
    "2019-02-12-00-09-22-954_POS1_I1_475_1515.Png": 0.47064208984375,
    "2019-02-12-00-09-22-954_POS1_I1_475_1643.Png": 0.978759765625,
    "2019-02-12-00-09-22-954_POS1_I1_475_1771.Png": 0.803955078125,
    "2019-02-12-00-09-22-954_POS1_I1_475_1899.Png": 0.380615234375,
    "2019-02-12-00-09-22-954_POS1_I1_475_2027.Png": 0.224609375,
    "2019-02-12-00-09-22-954_POS1_I1_603_1131.Png": 0.64111328125,
    "2019-02-12-00-09-22-954_POS1_I1_603_1259.Png": 1.0,
    "2019-02-12-00-09-22-954_POS1_I1_603_1387.Png": 0.75048828125,
    "2019-02-12-00-09-22-954_POS1_I1_603_1515.Png": 0.672607421875,
    "2019-02-12-00-09-22-954_POS1_I1_603_1643.Png": 1.0,
    "2019-02-12-00-09-22-954_POS1_I1_603_1771.Png": 0.83636474609375,
    "2019-02-12-00-09-22-954_POS1_I1_603_1899.Png": 0.6148681640625,
    "2019-02-12-00-09-22-954_POS1_I1_603_2027.Png": 0.69140625,
    "2019-02-12-00-09-22-954_POS1_I1_603_2155.Png": 0.774658203125,
    "2019-02-12-00-09-22-954_POS1_I1_603_2283.Png": 0.41888427734375,
    "2019-02-12-00-09-22-954_POS1_I1_731_1131.Png": 0.651611328125,
    "2019-02-12-00-09-22-954_POS1_I1_731_1259.Png": 0.97509765625,
    "2019-02-12-00-09-22-954_POS1_I1_731_1387.Png": 1.0,
    "2019-02-12-00-09-22-954_POS1_I1_731_1515.Png": 0.9990234375,
    "2019-02-12-00-09-22-954_POS1_I1_731_1643.Png": 0.92529296875,
    "2019-02-12-00-09-22-954_POS1_I1_731_1771.Png": 0.83868408203125,
    "2019-02-12-00-09-22-954_POS1_I1_731_1899.Png": 0.7640380859375,
    "2019-02-12-00-09-22-954_POS1_I1_731_2027.Png": 0.59649658203125,
    "2019-02-12-00-09-22-954_POS1_I1_731_2155.Png": 0.94677734375,
    "2019-02-12-00-09-22-954_POS1_I1_731_2283.Png": 0.39404296875,
    "2019-02-12-00-09-22-954_POS1_I1_859_1131.Png": 0.20361328125,
    "2019-02-12-00-09-22-954_POS1_I1_859_1259.Png": 0.99462890625,
    "2019-02-12-00-09-22-954_POS1_I1_859_1387.Png": 0.994140625,
    "2019-02-12-00-09-22-954_POS1_I1_859_1515.Png": 1.0,
    "2019-02-12-00-09-22-954_POS1_I1_859_1643.Png": 0.98681640625,
    "2019-02-12-00-09-22-954_POS1_I1_859_1771.Png": 0.9541015625,
    "2019-02-12-00-09-22-954_POS1_I1_859_1899.Png": 0.92120361328125,
    "2019-02-12-00-09-22-954_POS1_I1_859_2027.Png": 0.31512451171875,
    "2019-02-12-00-09-22-954_POS1_I1_859_2155.Png": 0.871826171875,
    "2019-02-12-00-09-22-954_POS1_I1_859_2283.Png": 0.20556640625,
    "2019-02-12-00-09-22-954_POS1_I1_987_1131.Png": 0.31787109375,
    "2019-02-12-00-09-22-954_POS1_I1_987_1259.Png": 0.96630859375,
    "2019-02-12-00-09-22-954_POS1_I1_987_1387.Png": 0.9833984375,
    "2019-02-12-00-09-22-954_POS1_I1_987_1515.Png": 0.981201171875,
    "2019-02-12-00-09-22-954_POS1_I1_987_1643.Png": 0.9677734375,
    "2019-02-12-00-09-22-954_POS1_I1_987_1771.Png": 0.91259765625,
    "2019-02-12-00-09-22-954_POS1_I1_987_1899.Png": 0.93499755859375,
    "2019-02-12-00-09-22-954_POS1_I1_987_2027.Png": 0.417236328125,
    "2019-02-12-00-09-22-954_POS1_I1_987_2155.Png": 0.119873046875,
    "2019-02-13-14-59-45-111_POS0_I1_1067_1024.Png": 1.0,
    "2019-02-13-14-59-45-111_POS0_I1_1067_1152.Png": 1.0,
    "2019-02-13-14-59-45-111_POS0_I1_1067_1280.Png": 0.7529296875,
    "2019-02-13-14-59-45-111_POS0_I1_1067_256.Png": 0.649658203125,
    "2019-02-13-14-59-45-111_POS0_I1_1067_384.Png": 1.0,
    "2019-02-13-14-59-45-111_POS0_I1_1067_512.Png": 1.0,
    "2019-02-13-14-59-45-111_POS0_I1_1067_640.Png": 1.0,
    "2019-02-13-14-59-45-111_POS0_I1_1067_768.Png": 1.0,
    "2019-02-13-14-59-45-111_POS0_I1_1067_896.Png": 1.0,
    "2019-02-13-14-59-45-111_POS0_I1_1195_1024.Png": 1.0,
    "2019-02-13-14-59-45-111_POS0_I1_1195_1152.Png": 0.970703125,
    "2019-02-13-14-59-45-111_POS0_I1_1195_1280.Png": 0.287109375,
    "2019-02-13-14-59-45-111_POS0_I1_1195_256.Png": 0.974365234375,
    "2019-02-13-14-59-45-111_POS0_I1_1195_384.Png": 1.0,
    "2019-02-13-14-59-45-111_POS0_I1_1195_512.Png": 1.0,
    "2019-02-13-14-59-45-111_POS0_I1_1195_640.Png": 1.0,
    "2019-02-13-14-59-45-111_POS0_I1_1195_768.Png": 1.0,
    "2019-02-13-14-59-45-111_POS0_I1_1195_896.Png": 1.0,
    "2019-02-13-14-59-45-111_POS0_I1_1323_1024.Png": 1.0,
    "2019-02-13-14-59-45-111_POS0_I1_1323_1152.Png": 0.94921875,
    "2019-02-13-14-59-45-111_POS0_I1_1323_256.Png": 0.844970703125,
    "2019-02-13-14-59-45-111_POS0_I1_1323_384.Png": 1.0,
    "2019-02-13-14-59-45-111_POS0_I1_1323_512.Png": 0.699462890625,
    "2019-02-13-14-59-45-111_POS0_I1_1323_640.Png": 0.460693359375,
    "2019-02-13-14-59-45-111_POS0_I1_1323_768.Png": 1.0,
    "2019-02-13-14-59-45-111_POS0_I1_1323_896.Png": 0.973876953125,
    "2019-02-13-14-59-45-111_POS0_I1_1451_1024.Png": 0.838623046875,
    "2019-02-13-14-59-45-111_POS0_I1_1451_1152.Png": 0.564697265625,
    "2019-02-13-14-59-45-111_POS0_I1_1451_256.Png": 0.6787109375,
    "2019-02-13-14-59-45-111_POS0_I1_1451_384.Png": 1.0,
    "2019-02-13-14-59-45-111_POS0_I1_1451_512.Png": 0.689697265625,
    "2019-02-13-14-59-45-111_POS0_I1_1451_640.Png": 0.120361328125,
    "2019-02-13-14-59-45-111_POS0_I1_1451_768.Png": 0.885498046875,
    "2019-02-13-14-59-45-111_POS0_I1_1451_896.Png": 0.697509765625,
    "2019-02-13-14-59-45-111_POS0_I1_1579_1024.Png": 0.876708984375,
    "2019-02-13-14-59-45-111_POS0_I1_1579_1152.Png": 0.491943359375,
    "2019-02-13-14-59-45-111_POS0_I1_1579_128.Png": 0.223388671875,
    "2019-02-13-14-59-45-111_POS0_I1_1579_256.Png": 0.98828125,
    "2019-02-13-14-59-45-111_POS0_I1_1579_384.Png": 1.0,
    "2019-02-13-14-59-45-111_POS0_I1_1579_512.Png": 0.95849609375,
    "2019-02-13-14-59-45-111_POS0_I1_1579_768.Png": 0.544189453125,
    "2019-02-13-14-59-45-111_POS0_I1_1579_896.Png": 0.84326171875,
    "2019-02-13-14-59-45-111_POS0_I1_1707_1024.Png": 0.498291015625,
    "2019-02-13-14-59-45-111_POS0_I1_1707_128.Png": 0.63623046875,
    "2019-02-13-14-59-45-111_POS0_I1_1707_256.Png": 0.94287109375,
    "2019-02-13-14-59-45-111_POS0_I1_1707_384.Png": 0.711669921875,
    "2019-02-13-14-59-45-111_POS0_I1_1707_512.Png": 1.0,
    "2019-02-13-14-59-45-111_POS0_I1_1707_640.Png": 0.97900390625,
    "2019-02-13-14-59-45-111_POS0_I1_1707_768.Png": 0.96142578125,
    "2019-02-13-14-59-45-111_POS0_I1_1707_896.Png": 0.77880859375,
    "2019-02-13-14-59-45-111_POS0_I1_171_768.Png": 0.2216796875,
    "2019-02-13-14-59-45-111_POS0_I1_171_896.Png": 0.348876953125,
    "2019-02-13-14-59-45-111_POS0_I1_1835_1024.Png": 0.134033203125,
    "2019-02-13-14-59-45-111_POS0_I1_1835_128.Png": 0.155029296875,
    "2019-02-13-14-59-45-111_POS0_I1_1835_512.Png": 0.16796875,
    "2019-02-13-14-59-45-111_POS0_I1_1835_640.Png": 0.328125,
    "2019-02-13-14-59-45-111_POS0_I1_1835_768.Png": 0.14990234375,
    "2019-02-13-14-59-45-111_POS0_I1_1835_896.Png": 0.20849609375,
    "2019-02-13-14-59-45-111_POS0_I1_299_0.Png": 0.581298828125,
    "2019-02-13-14-59-45-111_POS0_I1_299_128.Png": 0.9052734375,
    "2019-02-13-14-59-45-111_POS0_I1_299_256.Png": 0.36376953125,
    "2019-02-13-14-59-45-111_POS0_I1_299_640.Png": 0.830810546875,
    "2019-02-13-14-59-45-111_POS0_I1_299_768.Png": 1.0,
    "2019-02-13-14-59-45-111_POS0_I1_299_896.Png": 0.583251953125,
    "2019-02-13-14-59-45-111_POS0_I1_427_0.Png": 0.96875,
    "2019-02-13-14-59-45-111_POS0_I1_427_1024.Png": 0.482421875,
    "2019-02-13-14-59-45-111_POS0_I1_427_128.Png": 1.0,
    "2019-02-13-14-59-45-111_POS0_I1_427_256.Png": 0.99853515625,
    "2019-02-13-14-59-45-111_POS0_I1_427_384.Png": 0.31982421875,
    "2019-02-13-14-59-45-111_POS0_I1_427_640.Png": 0.840576171875,
    "2019-02-13-14-59-45-111_POS0_I1_427_768.Png": 1.0,
    "2019-02-13-14-59-45-111_POS0_I1_427_896.Png": 0.99951171875,
    "2019-02-13-14-59-45-111_POS0_I1_555_0.Png": 0.570068359375,
    "2019-02-13-14-59-45-111_POS0_I1_555_1024.Png": 1.0,
    "2019-02-13-14-59-45-111_POS0_I1_555_1152.Png": 0.871337890625,
    "2019-02-13-14-59-45-111_POS0_I1_555_128.Png": 1.0,
    "2019-02-13-14-59-45-111_POS0_I1_555_1280.Png": 0.783203125,
    "2019-02-13-14-59-45-111_POS0_I1_555_256.Png": 1.0,
    "2019-02-13-14-59-45-111_POS0_I1_555_384.Png": 0.54345703125,
    "2019-02-13-14-59-45-111_POS0_I1_555_640.Png": 0.697265625,
    "2019-02-13-14-59-45-111_POS0_I1_555_768.Png": 0.956787109375,
    "2019-02-13-14-59-45-111_POS0_I1_555_896.Png": 1.0,
    "2019-02-13-14-59-45-111_POS0_I1_683_1024.Png": 0.99267578125,
    "2019-02-13-14-59-45-111_POS0_I1_683_1152.Png": 0.99853515625,
    "2019-02-13-14-59-45-111_POS0_I1_683_128.Png": 0.751953125,
    "2019-02-13-14-59-45-111_POS0_I1_683_1280.Png": 0.9970703125,
    "2019-02-13-14-59-45-111_POS0_I1_683_1408.Png": 0.125,
    "2019-02-13-14-59-45-111_POS0_I1_683_256.Png": 1.0,
    "2019-02-13-14-59-45-111_POS0_I1_683_384.Png": 1.0,
    "2019-02-13-14-59-45-111_POS0_I1_683_512.Png": 0.5263671875,
    "2019-02-13-14-59-45-111_POS0_I1_683_768.Png": 0.51220703125,
    "2019-02-13-14-59-45-111_POS0_I1_683_896.Png": 1.0,
    "2019-02-13-14-59-45-111_POS0_I1_811_1024.Png": 0.246826171875,
    "2019-02-13-14-59-45-111_POS0_I1_811_1152.Png": 0.5498046875,
    "2019-02-13-14-59-45-111_POS0_I1_811_128.Png": 0.735595703125,
    "2019-02-13-14-59-45-111_POS0_I1_811_1280.Png": 0.99609375,
    "2019-02-13-14-59-45-111_POS0_I1_811_1408.Png": 0.144775390625,
    "2019-02-13-14-59-45-111_POS0_I1_811_256.Png": 1.0,
    "2019-02-13-14-59-45-111_POS0_I1_811_384.Png": 1.0,
    "2019-02-13-14-59-45-111_POS0_I1_811_512.Png": 0.981689453125,
    "2019-02-13-14-59-45-111_POS0_I1_811_640.Png": 0.6650390625,
    "2019-02-13-14-59-45-111_POS0_I1_811_768.Png": 0.907958984375,
    "2019-02-13-14-59-45-111_POS0_I1_811_896.Png": 1.0,
    "2019-02-13-14-59-45-111_POS0_I1_939_1024.Png": 0.626708984375,
    "2019-02-13-14-59-45-111_POS0_I1_939_1152.Png": 0.87744140625,
    "2019-02-13-14-59-45-111_POS0_I1_939_128.Png": 0.483154296875,
    "2019-02-13-14-59-45-111_POS0_I1_939_1280.Png": 0.95068359375,
    "2019-02-13-14-59-45-111_POS0_I1_939_256.Png": 0.899169921875,
    "2019-02-13-14-59-45-111_POS0_I1_939_384.Png": 1.0,
    "2019-02-13-14-59-45-111_POS0_I1_939_512.Png": 1.0,
    "2019-02-13-14-59-45-111_POS0_I1_939_640.Png": 1.0,
    "2019-02-13-14-59-45-111_POS0_I1_939_768.Png": 1.0,
    "2019-02-13-14-59-45-111_POS0_I1_939_896.Png": 1.0,
    "2019-02-15-02-39-23-306_POS2_I2_1052_2112.Png": 0.720703125,
    "2019-02-15-02-39-23-306_POS2_I2_1052_2240.Png": 0.9794921875,
    "2019-02-15-02-39-23-306_POS2_I2_1052_2368.Png": 1.0,
    "2019-02-15-02-39-23-306_POS2_I2_1052_2496.Png": 0.9111328125,
    "2019-02-15-02-39-23-306_POS2_I2_1052_2624.Png": 0.9970703125,
    "2019-02-15-02-39-23-306_POS2_I2_1180_1984.Png": 0.16015625,
    "2019-02-15-02-39-23-306_POS2_I2_1180_2112.Png": 0.908203125,
    "2019-02-15-02-39-23-306_POS2_I2_1180_2240.Png": 1.0,
    "2019-02-15-02-39-23-306_POS2_I2_1180_2368.Png": 1.0,
    "2019-02-15-02-39-23-306_POS2_I2_1180_2496.Png": 1.0,
    "2019-02-15-02-39-23-306_POS2_I2_1180_2624.Png": 0.8955078125,
    "2019-02-15-02-39-23-306_POS2_I2_1308_1984.Png": 0.4365234375,
    "2019-02-15-02-39-23-306_POS2_I2_1308_2112.Png": 0.8876953125,
    "2019-02-15-02-39-23-306_POS2_I2_1308_2240.Png": 1.0,
    "2019-02-15-02-39-23-306_POS2_I2_1308_2368.Png": 0.9541015625,
    "2019-02-15-02-39-23-306_POS2_I2_1308_2496.Png": 0.982421875,
    "2019-02-15-02-39-23-306_POS2_I2_1308_2624.Png": 1.0,
    "2019-02-15-02-39-23-306_POS2_I2_1436_1984.Png": 0.4736328125,
    "2019-02-15-02-39-23-306_POS2_I2_1436_2112.Png": 0.8388671875,
    "2019-02-15-02-39-23-306_POS2_I2_1436_2240.Png": 0.8583984375,
    "2019-02-15-02-39-23-306_POS2_I2_1436_2368.Png": 0.9150390625,
    "2019-02-15-02-39-23-306_POS2_I2_1436_2496.Png": 0.904296875,
    "2019-02-15-02-39-23-306_POS2_I2_1436_2624.Png": 1.0,
    "2019-02-15-02-39-23-306_POS2_I2_1564_1984.Png": 0.62109375,
    "2019-02-15-02-39-23-306_POS2_I2_1564_2112.Png": 0.9873046875,
    "2019-02-15-02-39-23-306_POS2_I2_1564_2240.Png": 0.689453125,
    "2019-02-15-02-39-23-306_POS2_I2_1564_2368.Png": 0.9716796875,
    "2019-02-15-02-39-23-306_POS2_I2_1564_2496.Png": 1.0,
    "2019-02-15-02-39-23-306_POS2_I2_1564_2624.Png": 0.80078125,
    "2019-02-15-02-39-23-306_POS2_I2_1692_1856.Png": 0.423828125,
    "2019-02-15-02-39-23-306_POS2_I2_1692_1984.Png": 0.9072265625,
    "2019-02-15-02-39-23-306_POS2_I2_1692_2112.Png": 1.0,
    "2019-02-15-02-39-23-306_POS2_I2_1692_2240.Png": 0.8388671875,
    "2019-02-15-02-39-23-306_POS2_I2_1692_2368.Png": 0.837890625,
    "2019-02-15-02-39-23-306_POS2_I2_1692_2496.Png": 0.9501953125,
    "2019-02-15-02-39-23-306_POS2_I2_1692_2624.Png": 0.701171875,
    "2019-02-15-02-39-23-306_POS2_I2_1820_1984.Png": 0.103515625,
    "2019-02-15-02-39-23-306_POS2_I2_1820_2112.Png": 0.6826171875,
    "2019-02-15-02-39-23-306_POS2_I2_1820_2240.Png": 0.9189453125,
    "2019-02-15-02-39-23-306_POS2_I2_1820_2368.Png": 0.8203125,
    "2019-02-15-02-39-23-306_POS2_I2_1820_2496.Png": 0.9453125,
    "2019-02-15-02-39-23-306_POS2_I2_1820_2624.Png": 0.625,
    "2019-02-15-02-39-23-306_POS2_I2_1948_2240.Png": 0.6787109375,
    "2019-02-15-02-39-23-306_POS2_I2_1948_2368.Png": 0.9482421875,
    "2019-02-15-02-39-23-306_POS2_I2_1948_2496.Png": 0.8583984375,
    "2019-02-15-02-39-23-306_POS2_I2_1948_2624.Png": 0.7138671875,
    "2019-02-15-02-39-23-306_POS2_I2_2076_2368.Png": 0.240234375,
    "2019-02-15-02-39-23-306_POS2_I2_2076_2496.Png": 0.1083984375,
    "2019-02-15-02-39-23-306_POS2_I2_2076_2624.Png": 0.8046875,
    "2019-02-15-02-39-23-306_POS2_I2_412_2112.Png": 0.40625,
    "2019-02-15-02-39-23-306_POS2_I2_412_2240.Png": 0.662109375,
    "2019-02-15-02-39-23-306_POS2_I2_412_2368.Png": 0.3115234375,
    "2019-02-15-02-39-23-306_POS2_I2_412_2496.Png": 0.42578125,
    "2019-02-15-02-39-23-306_POS2_I2_412_2624.Png": 0.6728515625,
    "2019-02-15-02-39-23-306_POS2_I2_540_2112.Png": 0.779296875,
    "2019-02-15-02-39-23-306_POS2_I2_540_2240.Png": 0.9873046875,
    "2019-02-15-02-39-23-306_POS2_I2_540_2368.Png": 0.814453125,
    "2019-02-15-02-39-23-306_POS2_I2_540_2496.Png": 0.7822265625,
    "2019-02-15-02-39-23-306_POS2_I2_540_2624.Png": 1.0,
    "2019-02-15-02-39-23-306_POS2_I2_668_2112.Png": 0.6396484375,
    "2019-02-15-02-39-23-306_POS2_I2_668_2240.Png": 1.0,
    "2019-02-15-02-39-23-306_POS2_I2_668_2368.Png": 0.9384765625,
    "2019-02-15-02-39-23-306_POS2_I2_668_2496.Png": 0.96484375,
    "2019-02-15-02-39-23-306_POS2_I2_668_2624.Png": 1.0,
    "2019-02-15-02-39-23-306_POS2_I2_796_2112.Png": 0.65234375,
    "2019-02-15-02-39-23-306_POS2_I2_796_2240.Png": 1.0,
    "2019-02-15-02-39-23-306_POS2_I2_796_2368.Png": 0.935546875,
    "2019-02-15-02-39-23-306_POS2_I2_796_2496.Png": 0.9169921875,
    "2019-02-15-02-39-23-306_POS2_I2_796_2624.Png": 0.9951171875,
    "2019-02-15-02-39-23-306_POS2_I2_924_2112.Png": 0.61328125,
    "2019-02-15-02-39-23-306_POS2_I2_924_2240.Png": 0.826171875,
    "2019-02-15-02-39-23-306_POS2_I2_924_2368.Png": 1.0,
    "2019-02-15-02-39-23-306_POS2_I2_924_2496.Png": 0.9560546875,
    "2019-02-15-02-39-23-306_POS2_I2_924_2624.Png": 0.8544921875,
    "2019-02-22-03-01-24-927_POS2_I2_1052_2112.Png": 0.3701171875,
    "2019-02-22-03-01-24-927_POS2_I2_1052_2240.Png": 0.92578125,
    "2019-02-22-03-01-24-927_POS2_I2_1052_2368.Png": 1.0,
    "2019-02-22-03-01-24-927_POS2_I2_1052_2496.Png": 1.0,
    "2019-02-22-03-01-24-927_POS2_I2_1052_2624.Png": 0.8896484375,
    "2019-02-22-03-01-24-927_POS2_I2_1180_2112.Png": 0.5751953125,
    "2019-02-22-03-01-24-927_POS2_I2_1180_2240.Png": 1.0,
    "2019-02-22-03-01-24-927_POS2_I2_1180_2368.Png": 1.0,
    "2019-02-22-03-01-24-927_POS2_I2_1180_2496.Png": 1.0,
    "2019-02-22-03-01-24-927_POS2_I2_1180_2624.Png": 1.0,
    "2019-02-22-03-01-24-927_POS2_I2_1308_1984.Png": 0.1025390625,
    "2019-02-22-03-01-24-927_POS2_I2_1308_2112.Png": 0.7763671875,
    "2019-02-22-03-01-24-927_POS2_I2_1308_2240.Png": 0.9365234375,
    "2019-02-22-03-01-24-927_POS2_I2_1308_2368.Png": 1.0,
    "2019-02-22-03-01-24-927_POS2_I2_1308_2496.Png": 0.994140625,
    "2019-02-22-03-01-24-927_POS2_I2_1308_2624.Png": 1.0,
    "2019-02-22-03-01-24-927_POS2_I2_1436_1984.Png": 0.23828125,
    "2019-02-22-03-01-24-927_POS2_I2_1436_2112.Png": 0.7451171875,
    "2019-02-22-03-01-24-927_POS2_I2_1436_2240.Png": 1.0,
    "2019-02-22-03-01-24-927_POS2_I2_1436_2368.Png": 1.0,
    "2019-02-22-03-01-24-927_POS2_I2_1436_2496.Png": 0.896484375,
    "2019-02-22-03-01-24-927_POS2_I2_1436_2624.Png": 1.0,
    "2019-02-22-03-01-24-927_POS2_I2_1564_1984.Png": 0.4130859375,
    "2019-02-22-03-01-24-927_POS2_I2_1564_2112.Png": 0.9345703125,
    "2019-02-22-03-01-24-927_POS2_I2_1564_2240.Png": 0.845703125,
    "2019-02-22-03-01-24-927_POS2_I2_1564_2368.Png": 0.9296875,
    "2019-02-22-03-01-24-927_POS2_I2_1564_2496.Png": 1.0,
    "2019-02-22-03-01-24-927_POS2_I2_1564_2624.Png": 0.9443359375,
    "2019-02-22-03-01-24-927_POS2_I2_1692_1856.Png": 0.1640625,
    "2019-02-22-03-01-24-927_POS2_I2_1692_1984.Png": 0.9033203125,
    "2019-02-22-03-01-24-927_POS2_I2_1692_2112.Png": 0.982421875,
    "2019-02-22-03-01-24-927_POS2_I2_1692_2240.Png": 0.810546875,
    "2019-02-22-03-01-24-927_POS2_I2_1692_2368.Png": 1.0,
    "2019-02-22-03-01-24-927_POS2_I2_1692_2496.Png": 1.0,
    "2019-02-22-03-01-24-927_POS2_I2_1692_2624.Png": 0.99609375,
    "2019-02-22-03-01-24-927_POS2_I2_1820_1984.Png": 0.16796875,
    "2019-02-22-03-01-24-927_POS2_I2_1820_2112.Png": 0.45703125,
    "2019-02-22-03-01-24-927_POS2_I2_1820_2240.Png": 1.0,
    "2019-02-22-03-01-24-927_POS2_I2_1820_2368.Png": 1.0,
    "2019-02-22-03-01-24-927_POS2_I2_1820_2496.Png": 1.0,
    "2019-02-22-03-01-24-927_POS2_I2_1820_2624.Png": 1.0,
    "2019-02-22-03-01-24-927_POS2_I2_1948_2240.Png": 0.599609375,
    "2019-02-22-03-01-24-927_POS2_I2_1948_2368.Png": 0.98828125,
    "2019-02-22-03-01-24-927_POS2_I2_1948_2496.Png": 0.94140625,
    "2019-02-22-03-01-24-927_POS2_I2_1948_2624.Png": 1.0,
    "2019-02-22-03-01-24-927_POS2_I2_2076_2368.Png": 0.23828125,
    "2019-02-22-03-01-24-927_POS2_I2_2076_2496.Png": 0.3037109375,
    "2019-02-22-03-01-24-927_POS2_I2_2076_2624.Png": 0.7919921875,
    "2019-02-22-03-01-24-927_POS2_I2_412_2112.Png": 0.158203125,
    "2019-02-22-03-01-24-927_POS2_I2_412_2240.Png": 0.55859375,
    "2019-02-22-03-01-24-927_POS2_I2_412_2368.Png": 0.5576171875,
    "2019-02-22-03-01-24-927_POS2_I2_412_2624.Png": 0.5888671875,
    "2019-02-22-03-01-24-927_POS2_I2_540_2112.Png": 0.326171875,
    "2019-02-22-03-01-24-927_POS2_I2_540_2240.Png": 1.0,
    "2019-02-22-03-01-24-927_POS2_I2_540_2368.Png": 0.92578125,
    "2019-02-22-03-01-24-927_POS2_I2_540_2496.Png": 0.31640625,
    "2019-02-22-03-01-24-927_POS2_I2_540_2624.Png": 0.833984375,
    "2019-02-22-03-01-24-927_POS2_I2_668_2112.Png": 0.15234375,
    "2019-02-22-03-01-24-927_POS2_I2_668_2240.Png": 0.9921875,
    "2019-02-22-03-01-24-927_POS2_I2_668_2368.Png": 1.0,
    "2019-02-22-03-01-24-927_POS2_I2_668_2496.Png": 0.791015625,
    "2019-02-22-03-01-24-927_POS2_I2_668_2624.Png": 0.9716796875,
    "2019-02-22-03-01-24-927_POS2_I2_796_2112.Png": 0.158203125,
    "2019-02-22-03-01-24-927_POS2_I2_796_2240.Png": 0.9423828125,
    "2019-02-22-03-01-24-927_POS2_I2_796_2368.Png": 0.9970703125,
    "2019-02-22-03-01-24-927_POS2_I2_796_2496.Png": 0.7958984375,
    "2019-02-22-03-01-24-927_POS2_I2_796_2624.Png": 1.0,
    "2019-02-22-03-01-24-927_POS2_I2_924_2112.Png": 0.2060546875,
    "2019-02-22-03-01-24-927_POS2_I2_924_2240.Png": 0.8037109375,
    "2019-02-22-03-01-24-927_POS2_I2_924_2368.Png": 1.0,
    "2019-02-22-03-01-24-927_POS2_I2_924_2496.Png": 1.0,
    "2019-02-22-03-01-24-927_POS2_I2_924_2624.Png": 0.8486328125,
    "2019-02-22-09-35-09-343_POS0_I2_1111_1119.Png": 0.966796875,
    "2019-02-22-09-35-09-343_POS0_I2_1111_1247.Png": 0.89227294921875,
    "2019-02-22-09-35-09-343_POS0_I2_1111_1375.Png": 0.67633056640625,
    "2019-02-22-09-35-09-343_POS0_I2_1111_1503.Png": 0.314453125,
    "2019-02-22-09-35-09-343_POS0_I2_1111_607.Png": 0.4451904296875,
    "2019-02-22-09-35-09-343_POS0_I2_1111_735.Png": 0.42236328125,
    "2019-02-22-09-35-09-343_POS0_I2_1111_863.Png": 0.250244140625,
    "2019-02-22-09-35-09-343_POS0_I2_1111_991.Png": 0.77886962890625,
    "2019-02-22-09-35-09-343_POS0_I2_1239_1119.Png": 1.0,
    "2019-02-22-09-35-09-343_POS0_I2_1239_1247.Png": 0.82135009765625,
    "2019-02-22-09-35-09-343_POS0_I2_1239_1375.Png": 0.5880126953125,
    "2019-02-22-09-35-09-343_POS0_I2_1239_607.Png": 0.22662353515625,
    "2019-02-22-09-35-09-343_POS0_I2_1239_735.Png": 0.37408447265625,
    "2019-02-22-09-35-09-343_POS0_I2_1239_991.Png": 0.55126953125,
    "2019-02-22-09-35-09-343_POS0_I2_1367_1119.Png": 0.84375,
    "2019-02-22-09-35-09-343_POS0_I2_1367_1247.Png": 0.801025390625,
    "2019-02-22-09-35-09-343_POS0_I2_1367_1375.Png": 0.16680908203125,
    "2019-02-22-09-35-09-343_POS0_I2_1367_479.Png": 0.11846923828125,
    "2019-02-22-09-35-09-343_POS0_I2_1367_607.Png": 0.732177734375,
    "2019-02-22-09-35-09-343_POS0_I2_1367_735.Png": 0.8448486328125,
    "2019-02-22-09-35-09-343_POS0_I2_1367_863.Png": 0.8880615234375,
    "2019-02-22-09-35-09-343_POS0_I2_1367_991.Png": 0.9542236328125,
    "2019-02-22-09-35-09-343_POS0_I2_1495_1119.Png": 0.974365234375,
    "2019-02-22-09-35-09-343_POS0_I2_1495_1247.Png": 0.62908935546875,
    "2019-02-22-09-35-09-343_POS0_I2_1495_607.Png": 0.90869140625,
    "2019-02-22-09-35-09-343_POS0_I2_1495_735.Png": 0.77081298828125,
    "2019-02-22-09-35-09-343_POS0_I2_1495_863.Png": 0.96624755859375,
    "2019-02-22-09-35-09-343_POS0_I2_1495_991.Png": 0.87823486328125,
    "2019-02-22-09-35-09-343_POS0_I2_1623_1119.Png": 0.95263671875,
    "2019-02-22-09-35-09-343_POS0_I2_1623_1247.Png": 0.643310546875,
    "2019-02-22-09-35-09-343_POS0_I2_1623_479.Png": 0.535400390625,
    "2019-02-22-09-35-09-343_POS0_I2_1623_607.Png": 0.92822265625,
    "2019-02-22-09-35-09-343_POS0_I2_1623_735.Png": 1.0,
    "2019-02-22-09-35-09-343_POS0_I2_1623_863.Png": 0.936279296875,
    "2019-02-22-09-35-09-343_POS0_I2_1623_991.Png": 1.0,
    "2019-02-22-09-35-09-343_POS0_I2_1751_1119.Png": 0.66815185546875,
    "2019-02-22-09-35-09-343_POS0_I2_1751_1247.Png": 0.24273681640625,
    "2019-02-22-09-35-09-343_POS0_I2_1751_479.Png": 0.19744873046875,
    "2019-02-22-09-35-09-343_POS0_I2_1751_735.Png": 0.6142578125,
    "2019-02-22-09-35-09-343_POS0_I2_1751_863.Png": 0.90478515625,
    "2019-02-22-09-35-09-343_POS0_I2_1751_991.Png": 0.74932861328125,
    "2019-02-22-09-35-09-343_POS0_I2_1879_1119.Png": 0.19805908203125,
    "2019-02-22-09-35-09-343_POS0_I2_343_1119.Png": 0.31634521484375,
    "2019-02-22-09-35-09-343_POS0_I2_343_863.Png": 0.17730712890625,
    "2019-02-22-09-35-09-343_POS0_I2_471_1119.Png": 0.371337890625,
    "2019-02-22-09-35-09-343_POS0_I2_471_479.Png": 0.27496337890625,
    "2019-02-22-09-35-09-343_POS0_I2_471_607.Png": 0.85467529296875,
    "2019-02-22-09-35-09-343_POS0_I2_471_735.Png": 0.548828125,
    "2019-02-22-09-35-09-343_POS0_I2_471_863.Png": 0.60693359375,
    "2019-02-22-09-35-09-343_POS0_I2_471_991.Png": 0.972412109375,
    "2019-02-22-09-35-09-343_POS0_I2_599_1119.Png": 0.81207275390625,
    "2019-02-22-09-35-09-343_POS0_I2_599_1247.Png": 0.45550537109375,
    "2019-02-22-09-35-09-343_POS0_I2_599_607.Png": 0.90020751953125,
    "2019-02-22-09-35-09-343_POS0_I2_599_735.Png": 0.95758056640625,
    "2019-02-22-09-35-09-343_POS0_I2_599_863.Png": 0.79730224609375,
    "2019-02-22-09-35-09-343_POS0_I2_599_991.Png": 0.94970703125,
    "2019-02-22-09-35-09-343_POS0_I2_727_1119.Png": 0.86328125,
    "2019-02-22-09-35-09-343_POS0_I2_727_1247.Png": 0.93218994140625,
    "2019-02-22-09-35-09-343_POS0_I2_727_1375.Png": 0.59100341796875,
    "2019-02-22-09-35-09-343_POS0_I2_727_1503.Png": 0.571044921875,
    "2019-02-22-09-35-09-343_POS0_I2_727_607.Png": 0.6484375,
    "2019-02-22-09-35-09-343_POS0_I2_727_735.Png": 0.991455078125,
    "2019-02-22-09-35-09-343_POS0_I2_727_863.Png": 0.81494140625,
    "2019-02-22-09-35-09-343_POS0_I2_727_991.Png": 0.993896484375,
    "2019-02-22-09-35-09-343_POS0_I2_855_1119.Png": 0.934814453125,
    "2019-02-22-09-35-09-343_POS0_I2_855_1247.Png": 0.95703125,
    "2019-02-22-09-35-09-343_POS0_I2_855_1375.Png": 0.91650390625,
    "2019-02-22-09-35-09-343_POS0_I2_855_1503.Png": 0.67333984375,
    "2019-02-22-09-35-09-343_POS0_I2_855_607.Png": 0.55072021484375,
    "2019-02-22-09-35-09-343_POS0_I2_855_735.Png": 0.93341064453125,
    "2019-02-22-09-35-09-343_POS0_I2_855_863.Png": 0.994384765625,
    "2019-02-22-09-35-09-343_POS0_I2_855_991.Png": 0.853515625,
    "2019-02-22-09-35-09-343_POS0_I2_983_1119.Png": 1.0,
    "2019-02-22-09-35-09-343_POS0_I2_983_1247.Png": 1.0,
    "2019-02-22-09-35-09-343_POS0_I2_983_1375.Png": 0.846923828125,
    "2019-02-22-09-35-09-343_POS0_I2_983_1503.Png": 0.55810546875,
    "2019-02-22-09-35-09-343_POS0_I2_983_607.Png": 0.53668212890625,
    "2019-02-22-09-35-09-343_POS0_I2_983_735.Png": 0.95721435546875,
    "2019-02-22-09-35-09-343_POS0_I2_983_863.Png": 0.9560546875,
    "2019-02-22-09-35-09-343_POS0_I2_983_991.Png": 0.943603515625,
    "2019-02-24-16-01-52-655_POS0_I2_1101_1121.Png": 1.0,
    "2019-02-24-16-01-52-655_POS0_I2_1101_1249.Png": 0.98046875,
    "2019-02-24-16-01-52-655_POS0_I2_1101_1377.Png": 0.869873046875,
    "2019-02-24-16-01-52-655_POS0_I2_1101_1505.Png": 0.4091796875,
    "2019-02-24-16-01-52-655_POS0_I2_1101_609.Png": 0.82659912109375,
    "2019-02-24-16-01-52-655_POS0_I2_1101_737.Png": 0.96136474609375,
    "2019-02-24-16-01-52-655_POS0_I2_1101_865.Png": 0.396240234375,
    "2019-02-24-16-01-52-655_POS0_I2_1101_993.Png": 0.80645751953125,
    "2019-02-24-16-01-52-655_POS0_I2_1229_1121.Png": 0.98046875,
    "2019-02-24-16-01-52-655_POS0_I2_1229_1249.Png": 0.9501953125,
    "2019-02-24-16-01-52-655_POS0_I2_1229_1377.Png": 0.79705810546875,
    "2019-02-24-16-01-52-655_POS0_I2_1229_1505.Png": 0.11309814453125,
    "2019-02-24-16-01-52-655_POS0_I2_1229_609.Png": 0.9296875,
    "2019-02-24-16-01-52-655_POS0_I2_1229_737.Png": 0.90875244140625,
    "2019-02-24-16-01-52-655_POS0_I2_1229_993.Png": 0.454833984375,
    "2019-02-24-16-01-52-655_POS0_I2_1357_1121.Png": 0.93115234375,
    "2019-02-24-16-01-52-655_POS0_I2_1357_1249.Png": 0.90008544921875,
    "2019-02-24-16-01-52-655_POS0_I2_1357_1377.Png": 0.31817626953125,
    "2019-02-24-16-01-52-655_POS0_I2_1357_481.Png": 0.2158203125,
    "2019-02-24-16-01-52-655_POS0_I2_1357_609.Png": 0.7890625,
    "2019-02-24-16-01-52-655_POS0_I2_1357_737.Png": 0.87493896484375,
    "2019-02-24-16-01-52-655_POS0_I2_1357_865.Png": 0.9195556640625,
    "2019-02-24-16-01-52-655_POS0_I2_1357_993.Png": 0.83782958984375,
    "2019-02-24-16-01-52-655_POS0_I2_1485_1121.Png": 0.62823486328125,
    "2019-02-24-16-01-52-655_POS0_I2_1485_1249.Png": 0.705078125,
    "2019-02-24-16-01-52-655_POS0_I2_1485_1377.Png": 0.1416015625,
    "2019-02-24-16-01-52-655_POS0_I2_1485_481.Png": 0.166015625,
    "2019-02-24-16-01-52-655_POS0_I2_1485_609.Png": 0.97900390625,
    "2019-02-24-16-01-52-655_POS0_I2_1485_737.Png": 0.73760986328125,
    "2019-02-24-16-01-52-655_POS0_I2_1485_865.Png": 0.85272216796875,
    "2019-02-24-16-01-52-655_POS0_I2_1485_993.Png": 0.90008544921875,
    "2019-02-24-16-01-52-655_POS0_I2_1613_1121.Png": 0.5477294921875,
    "2019-02-24-16-01-52-655_POS0_I2_1613_1249.Png": 0.64801025390625,
    "2019-02-24-16-01-52-655_POS0_I2_1613_481.Png": 0.654541015625,
    "2019-02-24-16-01-52-655_POS0_I2_1613_609.Png": 0.984619140625,
    "2019-02-24-16-01-52-655_POS0_I2_1613_737.Png": 0.91796875,
    "2019-02-24-16-01-52-655_POS0_I2_1613_865.Png": 0.87451171875,
    "2019-02-24-16-01-52-655_POS0_I2_1613_993.Png": 0.97613525390625,
    "2019-02-24-16-01-52-655_POS0_I2_1741_1121.Png": 0.558837890625,
    "2019-02-24-16-01-52-655_POS0_I2_1741_1249.Png": 0.298095703125,
    "2019-02-24-16-01-52-655_POS0_I2_1741_481.Png": 0.28558349609375,
    "2019-02-24-16-01-52-655_POS0_I2_1741_609.Png": 0.201416015625,
    "2019-02-24-16-01-52-655_POS0_I2_1741_737.Png": 0.67041015625,
    "2019-02-24-16-01-52-655_POS0_I2_1741_865.Png": 0.713623046875,
    "2019-02-24-16-01-52-655_POS0_I2_1741_993.Png": 0.48736572265625,
    "2019-02-24-16-01-52-655_POS0_I2_1869_1121.Png": 0.22711181640625,
    "2019-02-24-16-01-52-655_POS0_I2_333_1121.Png": 0.27435302734375,
    "2019-02-24-16-01-52-655_POS0_I2_333_609.Png": 0.10296630859375,
    "2019-02-24-16-01-52-655_POS0_I2_333_865.Png": 0.212890625,
    "2019-02-24-16-01-52-655_POS0_I2_333_993.Png": 0.234619140625,
    "2019-02-24-16-01-52-655_POS0_I2_461_1121.Png": 0.39404296875,
    "2019-02-24-16-01-52-655_POS0_I2_461_481.Png": 0.49951171875,
    "2019-02-24-16-01-52-655_POS0_I2_461_609.Png": 0.743408203125,
    "2019-02-24-16-01-52-655_POS0_I2_461_737.Png": 0.353759765625,
    "2019-02-24-16-01-52-655_POS0_I2_461_865.Png": 0.829345703125,
    "2019-02-24-16-01-52-655_POS0_I2_461_993.Png": 0.986328125,
    "2019-02-24-16-01-52-655_POS0_I2_589_1121.Png": 0.87213134765625,
    "2019-02-24-16-01-52-655_POS0_I2_589_1249.Png": 0.64788818359375,
    "2019-02-24-16-01-52-655_POS0_I2_589_1377.Png": 0.11724853515625,
    "2019-02-24-16-01-52-655_POS0_I2_589_481.Png": 0.36572265625,
    "2019-02-24-16-01-52-655_POS0_I2_589_609.Png": 0.91290283203125,
    "2019-02-24-16-01-52-655_POS0_I2_589_737.Png": 0.8411865234375,
    "2019-02-24-16-01-52-655_POS0_I2_589_865.Png": 0.88067626953125,
    "2019-02-24-16-01-52-655_POS0_I2_589_993.Png": 1.0,
    "2019-02-24-16-01-52-655_POS0_I2_717_1121.Png": 1.0,
    "2019-02-24-16-01-52-655_POS0_I2_717_1249.Png": 0.93267822265625,
    "2019-02-24-16-01-52-655_POS0_I2_717_1377.Png": 0.79681396484375,
    "2019-02-24-16-01-52-655_POS0_I2_717_1505.Png": 0.711181640625,
    "2019-02-24-16-01-52-655_POS0_I2_717_609.Png": 0.89434814453125,
    "2019-02-24-16-01-52-655_POS0_I2_717_737.Png": 0.85797119140625,
    "2019-02-24-16-01-52-655_POS0_I2_717_865.Png": 0.84588623046875,
    "2019-02-24-16-01-52-655_POS0_I2_717_993.Png": 1.0,
    "2019-02-24-16-01-52-655_POS0_I2_845_1121.Png": 1.0,
    "2019-02-24-16-01-52-655_POS0_I2_845_1249.Png": 1.0,
    "2019-02-24-16-01-52-655_POS0_I2_845_1377.Png": 1.0,
    "2019-02-24-16-01-52-655_POS0_I2_845_1505.Png": 0.781982421875,
    "2019-02-24-16-01-52-655_POS0_I2_845_609.Png": 0.707763671875,
    "2019-02-24-16-01-52-655_POS0_I2_845_737.Png": 1.0,
    "2019-02-24-16-01-52-655_POS0_I2_845_865.Png": 0.927978515625,
    "2019-02-24-16-01-52-655_POS0_I2_845_993.Png": 0.943115234375,
    "2019-02-24-16-01-52-655_POS0_I2_973_1121.Png": 1.0,
    "2019-02-24-16-01-52-655_POS0_I2_973_1249.Png": 1.0,
    "2019-02-24-16-01-52-655_POS0_I2_973_1377.Png": 0.961669921875,
    "2019-02-24-16-01-52-655_POS0_I2_973_1505.Png": 0.706298828125,
    "2019-02-24-16-01-52-655_POS0_I2_973_609.Png": 0.648681640625,
    "2019-02-24-16-01-52-655_POS0_I2_973_737.Png": 0.98291015625,
    "2019-02-24-16-01-52-655_POS0_I2_973_865.Png": 1.0,
    "2019-02-24-16-01-52-655_POS0_I2_973_993.Png": 1.0,
    "2019-02-24-20-28-32-792_POS0_I2_1093_1123.Png": 1.0,
    "2019-02-24-20-28-32-792_POS0_I2_1093_1251.Png": 0.98046875,
    "2019-02-24-20-28-32-792_POS0_I2_1093_1379.Png": 0.904296875,
    "2019-02-24-20-28-32-792_POS0_I2_1093_1507.Png": 0.408935546875,
    "2019-02-24-20-28-32-792_POS0_I2_1093_611.Png": 0.79278564453125,
    "2019-02-24-20-28-32-792_POS0_I2_1093_739.Png": 0.90240478515625,
    "2019-02-24-20-28-32-792_POS0_I2_1093_867.Png": 0.417724609375,
    "2019-02-24-20-28-32-792_POS0_I2_1093_995.Png": 0.81121826171875,
    "2019-02-24-20-28-32-792_POS0_I2_1221_1123.Png": 1.0,
    "2019-02-24-20-28-32-792_POS0_I2_1221_1251.Png": 1.0,
    "2019-02-24-20-28-32-792_POS0_I2_1221_1379.Png": 0.81695556640625,
    "2019-02-24-20-28-32-792_POS0_I2_1221_1507.Png": 0.12957763671875,
    "2019-02-24-20-28-32-792_POS0_I2_1221_611.Png": 0.9873046875,
    "2019-02-24-20-28-32-792_POS0_I2_1221_739.Png": 0.81683349609375,
    "2019-02-24-20-28-32-792_POS0_I2_1221_995.Png": 0.357421875,
    "2019-02-24-20-28-32-792_POS0_I2_1349_1123.Png": 0.9482421875,
    "2019-02-24-20-28-32-792_POS0_I2_1349_1251.Png": 0.92608642578125,
    "2019-02-24-20-28-32-792_POS0_I2_1349_1379.Png": 0.35247802734375,
    "2019-02-24-20-28-32-792_POS0_I2_1349_483.Png": 0.232421875,
    "2019-02-24-20-28-32-792_POS0_I2_1349_611.Png": 0.819580078125,
    "2019-02-24-20-28-32-792_POS0_I2_1349_739.Png": 1.0,
    "2019-02-24-20-28-32-792_POS0_I2_1349_867.Png": 0.80804443359375,
    "2019-02-24-20-28-32-792_POS0_I2_1349_995.Png": 0.90704345703125,
    "2019-02-24-20-28-32-792_POS0_I2_1477_1123.Png": 0.84814453125,
    "2019-02-24-20-28-32-792_POS0_I2_1477_1251.Png": 0.762451171875,
    "2019-02-24-20-28-32-792_POS0_I2_1477_1379.Png": 0.119140625,
    "2019-02-24-20-28-32-792_POS0_I2_1477_483.Png": 0.169921875,
    "2019-02-24-20-28-32-792_POS0_I2_1477_611.Png": 0.975830078125,
    "2019-02-24-20-28-32-792_POS0_I2_1477_739.Png": 0.89990234375,
    "2019-02-24-20-28-32-792_POS0_I2_1477_867.Png": 0.98388671875,
    "2019-02-24-20-28-32-792_POS0_I2_1477_995.Png": 1.0,
    "2019-02-24-20-28-32-792_POS0_I2_1605_1123.Png": 0.95068359375,
    "2019-02-24-20-28-32-792_POS0_I2_1605_1251.Png": 0.71728515625,
    "2019-02-24-20-28-32-792_POS0_I2_1605_483.Png": 0.53369140625,
    "2019-02-24-20-28-32-792_POS0_I2_1605_611.Png": 0.998046875,
    "2019-02-24-20-28-32-792_POS0_I2_1605_739.Png": 1.0,
    "2019-02-24-20-28-32-792_POS0_I2_1605_867.Png": 1.0,
    "2019-02-24-20-28-32-792_POS0_I2_1605_995.Png": 1.0,
    "2019-02-24-20-28-32-792_POS0_I2_1733_1123.Png": 0.72589111328125,
    "2019-02-24-20-28-32-792_POS0_I2_1733_1251.Png": 0.37420654296875,
    "2019-02-24-20-28-32-792_POS0_I2_1733_483.Png": 0.36138916015625,
    "2019-02-24-20-28-32-792_POS0_I2_1733_611.Png": 0.291015625,
    "2019-02-24-20-28-32-792_POS0_I2_1733_739.Png": 0.82733154296875,
    "2019-02-24-20-28-32-792_POS0_I2_1733_867.Png": 1.0,
    "2019-02-24-20-28-32-792_POS0_I2_1733_995.Png": 0.826171875,
    "2019-02-24-20-28-32-792_POS0_I2_1861_1123.Png": 0.25115966796875,
    "2019-02-24-20-28-32-792_POS0_I2_1861_867.Png": 0.21923828125,
    "2019-02-24-20-28-32-792_POS0_I2_1861_995.Png": 0.128662109375,
    "2019-02-24-20-28-32-792_POS0_I2_325_1123.Png": 0.21417236328125,
    "2019-02-24-20-28-32-792_POS0_I2_325_867.Png": 0.21826171875,
    "2019-02-24-20-28-32-792_POS0_I2_325_995.Png": 0.270263671875,
    "2019-02-24-20-28-32-792_POS0_I2_453_1123.Png": 0.312744140625,
    "2019-02-24-20-28-32-792_POS0_I2_453_483.Png": 0.32440185546875,
    "2019-02-24-20-28-32-792_POS0_I2_453_611.Png": 0.97369384765625,
    "2019-02-24-20-28-32-792_POS0_I2_453_739.Png": 0.63336181640625,
    "2019-02-24-20-28-32-792_POS0_I2_453_867.Png": 0.85589599609375,
    "2019-02-24-20-28-32-792_POS0_I2_453_995.Png": 0.97216796875,
    "2019-02-24-20-28-32-792_POS0_I2_581_1123.Png": 0.83538818359375,
    "2019-02-24-20-28-32-792_POS0_I2_581_1251.Png": 0.52001953125,
    "2019-02-24-20-28-32-792_POS0_I2_581_483.Png": 0.21075439453125,
    "2019-02-24-20-28-32-792_POS0_I2_581_611.Png": 0.97796630859375,
    "2019-02-24-20-28-32-792_POS0_I2_581_739.Png": 0.99871826171875,
    "2019-02-24-20-28-32-792_POS0_I2_581_867.Png": 0.99761962890625,
    "2019-02-24-20-28-32-792_POS0_I2_581_995.Png": 1.0,
    "2019-02-24-20-28-32-792_POS0_I2_709_1123.Png": 1.0,
    "2019-02-24-20-28-32-792_POS0_I2_709_1251.Png": 1.0,
    "2019-02-24-20-28-32-792_POS0_I2_709_1379.Png": 0.931640625,
    "2019-02-24-20-28-32-792_POS0_I2_709_1507.Png": 0.686767578125,
    "2019-02-24-20-28-32-792_POS0_I2_709_611.Png": 0.825439453125,
    "2019-02-24-20-28-32-792_POS0_I2_709_739.Png": 0.96484375,
    "2019-02-24-20-28-32-792_POS0_I2_709_867.Png": 0.8916015625,
    "2019-02-24-20-28-32-792_POS0_I2_709_995.Png": 1.0,
    "2019-02-24-20-28-32-792_POS0_I2_837_1123.Png": 1.0,
    "2019-02-24-20-28-32-792_POS0_I2_837_1251.Png": 1.0,
    "2019-02-24-20-28-32-792_POS0_I2_837_1379.Png": 1.0,
    "2019-02-24-20-28-32-792_POS0_I2_837_1507.Png": 0.767822265625,
    "2019-02-24-20-28-32-792_POS0_I2_837_611.Png": 0.765380859375,
    "2019-02-24-20-28-32-792_POS0_I2_837_739.Png": 1.0,
    "2019-02-24-20-28-32-792_POS0_I2_837_867.Png": 1.0,
    "2019-02-24-20-28-32-792_POS0_I2_837_995.Png": 1.0,
    "2019-02-24-20-28-32-792_POS0_I2_965_1123.Png": 1.0,
    "2019-02-24-20-28-32-792_POS0_I2_965_1251.Png": 1.0,
    "2019-02-24-20-28-32-792_POS0_I2_965_1379.Png": 0.9853515625,
    "2019-02-24-20-28-32-792_POS0_I2_965_1507.Png": 0.783935546875,
    "2019-02-24-20-28-32-792_POS0_I2_965_611.Png": 0.69482421875,
    "2019-02-24-20-28-32-792_POS0_I2_965_739.Png": 1.0,
    "2019-02-24-20-28-32-792_POS0_I2_965_867.Png": 1.0,
    "2019-02-24-20-28-32-792_POS0_I2_965_995.Png": 1.0,
    "2019-02-25-16-31-35-647_POS1_I2_1091_1433.Png": 0.67431640625,
    "2019-02-25-16-31-35-647_POS1_I2_1091_1561.Png": 0.94268798828125,
    "2019-02-25-16-31-35-647_POS1_I2_1091_1689.Png": 0.90887451171875,
    "2019-02-25-16-31-35-647_POS1_I2_1091_1817.Png": 0.42730712890625,
    "2019-02-25-16-31-35-647_POS1_I2_1091_2329.Png": 0.334228515625,
    "2019-02-25-16-31-35-647_POS1_I2_1091_2457.Png": 0.28582763671875,
    "2019-02-25-16-31-35-647_POS1_I2_1219_1305.Png": 0.16064453125,
    "2019-02-25-16-31-35-647_POS1_I2_1219_1433.Png": 0.789306640625,
    "2019-02-25-16-31-35-647_POS1_I2_1219_1561.Png": 1.0,
    "2019-02-25-16-31-35-647_POS1_I2_1219_1689.Png": 0.81640625,
    "2019-02-25-16-31-35-647_POS1_I2_1219_1817.Png": 0.96429443359375,
    "2019-02-25-16-31-35-647_POS1_I2_1219_1945.Png": 0.52978515625,
    "2019-02-25-16-31-35-647_POS1_I2_1219_2073.Png": 0.17144775390625,
    "2019-02-25-16-31-35-647_POS1_I2_1219_2329.Png": 0.140625,
    "2019-02-25-16-31-35-647_POS1_I2_1347_1305.Png": 0.23785400390625,
    "2019-02-25-16-31-35-647_POS1_I2_1347_1433.Png": 0.771728515625,
    "2019-02-25-16-31-35-647_POS1_I2_1347_1561.Png": 0.79339599609375,
    "2019-02-25-16-31-35-647_POS1_I2_1347_1689.Png": 0.806396484375,
    "2019-02-25-16-31-35-647_POS1_I2_1347_1817.Png": 0.77911376953125,
    "2019-02-25-16-31-35-647_POS1_I2_1347_1945.Png": 0.66717529296875,
    "2019-02-25-16-31-35-647_POS1_I2_1347_2073.Png": 0.29833984375,
    "2019-02-25-16-31-35-647_POS1_I2_1475_1305.Png": 0.28387451171875,
    "2019-02-25-16-31-35-647_POS1_I2_1475_1433.Png": 0.904052734375,
    "2019-02-25-16-31-35-647_POS1_I2_1475_1561.Png": 0.64556884765625,
    "2019-02-25-16-31-35-647_POS1_I2_1475_1689.Png": 0.74835205078125,
    "2019-02-25-16-31-35-647_POS1_I2_1475_1817.Png": 0.44818115234375,
    "2019-02-25-16-31-35-647_POS1_I2_1475_1945.Png": 0.72198486328125,
    "2019-02-25-16-31-35-647_POS1_I2_1475_2073.Png": 0.40960693359375,
    "2019-02-25-16-31-35-647_POS1_I2_1475_2201.Png": 0.22998046875,
    "2019-02-25-16-31-35-647_POS1_I2_1603_1305.Png": 0.30255126953125,
    "2019-02-25-16-31-35-647_POS1_I2_1603_1433.Png": 0.83935546875,
    "2019-02-25-16-31-35-647_POS1_I2_1603_1561.Png": 0.666015625,
    "2019-02-25-16-31-35-647_POS1_I2_1603_1689.Png": 0.75384521484375,
    "2019-02-25-16-31-35-647_POS1_I2_1603_1817.Png": 0.34686279296875,
    "2019-02-25-16-31-35-647_POS1_I2_1603_1945.Png": 0.50885009765625,
    "2019-02-25-16-31-35-647_POS1_I2_1603_2073.Png": 0.234130859375,
    "2019-02-25-16-31-35-647_POS1_I2_1603_2201.Png": 0.14013671875,
    "2019-02-25-16-31-35-647_POS1_I2_1731_1433.Png": 0.18798828125,
    "2019-02-25-16-31-35-647_POS1_I2_1731_1561.Png": 0.63470458984375,
    "2019-02-25-16-31-35-647_POS1_I2_1731_1689.Png": 0.71240234375,
    "2019-02-25-16-31-35-647_POS1_I2_1731_1817.Png": 0.6417236328125,
    "2019-02-25-16-31-35-647_POS1_I2_1731_1945.Png": 0.66229248046875,
    "2019-02-25-16-31-35-647_POS1_I2_1859_1561.Png": 0.25567626953125,
    "2019-02-25-16-31-35-647_POS1_I2_1859_1689.Png": 0.436279296875,
    "2019-02-25-16-31-35-647_POS1_I2_1859_1817.Png": 0.4244384765625,
    "2019-02-25-16-31-35-647_POS1_I2_1859_1945.Png": 0.15948486328125,
    "2019-02-25-16-31-35-647_POS1_I2_1987_1817.Png": 0.17486572265625,
    "2019-02-25-16-31-35-647_POS1_I2_323_1817.Png": 0.15521240234375,
    "2019-02-25-16-31-35-647_POS1_I2_323_1945.Png": 0.239013671875,
    "2019-02-25-16-31-35-647_POS1_I2_451_1433.Png": 0.62200927734375,
    "2019-02-25-16-31-35-647_POS1_I2_451_1561.Png": 0.530517578125,
    "2019-02-25-16-31-35-647_POS1_I2_451_1689.Png": 0.302001953125,
    "2019-02-25-16-31-35-647_POS1_I2_451_1817.Png": 0.66363525390625,
    "2019-02-25-16-31-35-647_POS1_I2_451_1945.Png": 0.42437744140625,
    "2019-02-25-16-31-35-647_POS1_I2_579_1433.Png": 0.8388671875,
    "2019-02-25-16-31-35-647_POS1_I2_579_1561.Png": 0.76123046875,
    "2019-02-25-16-31-35-647_POS1_I2_579_1689.Png": 0.49176025390625,
    "2019-02-25-16-31-35-647_POS1_I2_579_1817.Png": 0.35107421875,
    "2019-02-25-16-31-35-647_POS1_I2_579_1945.Png": 0.3697509765625,
    "2019-02-25-16-31-35-647_POS1_I2_707_1433.Png": 0.50830078125,
    "2019-02-25-16-31-35-647_POS1_I2_707_1561.Png": 0.902099609375,
    "2019-02-25-16-31-35-647_POS1_I2_707_1689.Png": 0.182373046875,
    "2019-02-25-16-31-35-647_POS1_I2_707_2073.Png": 0.28826904296875,
    "2019-02-25-16-31-35-647_POS1_I2_707_2201.Png": 0.40655517578125,
    "2019-02-25-16-31-35-647_POS1_I2_707_2329.Png": 0.333251953125,
    "2019-02-25-16-31-35-647_POS1_I2_707_2457.Png": 0.29931640625,
    "2019-02-25-16-31-35-647_POS1_I2_835_1433.Png": 0.55914306640625,
    "2019-02-25-16-31-35-647_POS1_I2_835_1561.Png": 0.89520263671875,
    "2019-02-25-16-31-35-647_POS1_I2_835_1689.Png": 0.73699951171875,
    "2019-02-25-16-31-35-647_POS1_I2_835_1817.Png": 0.33819580078125,
    "2019-02-25-16-31-35-647_POS1_I2_835_1945.Png": 0.29052734375,
    "2019-02-25-16-31-35-647_POS1_I2_835_2073.Png": 0.73779296875,
    "2019-02-25-16-31-35-647_POS1_I2_835_2201.Png": 0.41619873046875,
    "2019-02-25-16-31-35-647_POS1_I2_835_2329.Png": 0.72509765625,
    "2019-02-25-16-31-35-647_POS1_I2_835_2457.Png": 0.59478759765625,
    "2019-02-25-16-31-35-647_POS1_I2_963_1433.Png": 0.425537109375,
    "2019-02-25-16-31-35-647_POS1_I2_963_1561.Png": 0.890380859375,
    "2019-02-25-16-31-35-647_POS1_I2_963_1689.Png": 0.92852783203125,
    "2019-02-25-16-31-35-647_POS1_I2_963_1817.Png": 0.75848388671875,
    "2019-02-25-16-31-35-647_POS1_I2_963_1945.Png": 0.53057861328125,
    "2019-02-25-16-31-35-647_POS1_I2_963_2073.Png": 0.3095703125,
    "2019-02-25-16-31-35-647_POS1_I2_963_2201.Png": 0.13909912109375,
    "2019-02-25-16-31-35-647_POS1_I2_963_2329.Png": 0.759765625,
    "2019-02-25-16-31-35-647_POS1_I2_963_2457.Png": 0.33203125,
    "2019-02-26-00-21-33-898_POS2_I2_1052_2112.Png": 0.34375,
    "2019-02-26-00-21-33-898_POS2_I2_1052_2240.Png": 0.9033203125,
    "2019-02-26-00-21-33-898_POS2_I2_1052_2368.Png": 0.970703125,
    "2019-02-26-00-21-33-898_POS2_I2_1052_2496.Png": 0.9306640625,
    "2019-02-26-00-21-33-898_POS2_I2_1052_2624.Png": 0.876953125,
    "2019-02-26-00-21-33-898_POS2_I2_1180_2112.Png": 0.5986328125,
    "2019-02-26-00-21-33-898_POS2_I2_1180_2240.Png": 0.98046875,
    "2019-02-26-00-21-33-898_POS2_I2_1180_2368.Png": 1.0,
    "2019-02-26-00-21-33-898_POS2_I2_1180_2496.Png": 0.9755859375,
    "2019-02-26-00-21-33-898_POS2_I2_1180_2624.Png": 1.0,
    "2019-02-26-00-21-33-898_POS2_I2_1308_1984.Png": 0.1025390625,
    "2019-02-26-00-21-33-898_POS2_I2_1308_2112.Png": 0.8466796875,
    "2019-02-26-00-21-33-898_POS2_I2_1308_2240.Png": 0.9296875,
    "2019-02-26-00-21-33-898_POS2_I2_1308_2368.Png": 1.0,
    "2019-02-26-00-21-33-898_POS2_I2_1308_2496.Png": 0.970703125,
    "2019-02-26-00-21-33-898_POS2_I2_1308_2624.Png": 1.0,
    "2019-02-26-00-21-33-898_POS2_I2_1436_1984.Png": 0.2666015625,
    "2019-02-26-00-21-33-898_POS2_I2_1436_2112.Png": 0.7412109375,
    "2019-02-26-00-21-33-898_POS2_I2_1436_2240.Png": 1.0,
    "2019-02-26-00-21-33-898_POS2_I2_1436_2368.Png": 1.0,
    "2019-02-26-00-21-33-898_POS2_I2_1436_2496.Png": 0.8798828125,
    "2019-02-26-00-21-33-898_POS2_I2_1436_2624.Png": 1.0,
    "2019-02-26-00-21-33-898_POS2_I2_1564_1984.Png": 0.40234375,
    "2019-02-26-00-21-33-898_POS2_I2_1564_2112.Png": 0.9326171875,
    "2019-02-26-00-21-33-898_POS2_I2_1564_2240.Png": 0.89453125,
    "2019-02-26-00-21-33-898_POS2_I2_1564_2368.Png": 0.955078125,
    "2019-02-26-00-21-33-898_POS2_I2_1564_2496.Png": 1.0,
    "2019-02-26-00-21-33-898_POS2_I2_1564_2624.Png": 0.923828125,
    "2019-02-26-00-21-33-898_POS2_I2_1692_1856.Png": 0.1865234375,
    "2019-02-26-00-21-33-898_POS2_I2_1692_1984.Png": 0.9140625,
    "2019-02-26-00-21-33-898_POS2_I2_1692_2112.Png": 0.9765625,
    "2019-02-26-00-21-33-898_POS2_I2_1692_2240.Png": 0.8662109375,
    "2019-02-26-00-21-33-898_POS2_I2_1692_2368.Png": 0.7958984375,
    "2019-02-26-00-21-33-898_POS2_I2_1692_2496.Png": 1.0,
    "2019-02-26-00-21-33-898_POS2_I2_1692_2624.Png": 0.73046875,
    "2019-02-26-00-21-33-898_POS2_I2_1820_1984.Png": 0.1708984375,
    "2019-02-26-00-21-33-898_POS2_I2_1820_2112.Png": 0.4462890625,
    "2019-02-26-00-21-33-898_POS2_I2_1820_2240.Png": 0.9296875,
    "2019-02-26-00-21-33-898_POS2_I2_1820_2368.Png": 0.9599609375,
    "2019-02-26-00-21-33-898_POS2_I2_1820_2496.Png": 1.0,
    "2019-02-26-00-21-33-898_POS2_I2_1820_2624.Png": 1.0,
    "2019-02-26-00-21-33-898_POS2_I2_1948_2240.Png": 0.5458984375,
    "2019-02-26-00-21-33-898_POS2_I2_1948_2368.Png": 0.9951171875,
    "2019-02-26-00-21-33-898_POS2_I2_1948_2496.Png": 0.93359375,
    "2019-02-26-00-21-33-898_POS2_I2_1948_2624.Png": 1.0,
    "2019-02-26-00-21-33-898_POS2_I2_2076_2368.Png": 0.29296875,
    "2019-02-26-00-21-33-898_POS2_I2_2076_2496.Png": 0.2998046875,
    "2019-02-26-00-21-33-898_POS2_I2_2076_2624.Png": 0.849609375,
    "2019-02-26-00-21-33-898_POS2_I2_412_2112.Png": 0.1533203125,
    "2019-02-26-00-21-33-898_POS2_I2_412_2240.Png": 0.5517578125,
    "2019-02-26-00-21-33-898_POS2_I2_412_2368.Png": 0.5654296875,
    "2019-02-26-00-21-33-898_POS2_I2_412_2624.Png": 0.5205078125,
    "2019-02-26-00-21-33-898_POS2_I2_540_2112.Png": 0.1513671875,
    "2019-02-26-00-21-33-898_POS2_I2_540_2240.Png": 0.865234375,
    "2019-02-26-00-21-33-898_POS2_I2_540_2368.Png": 0.9013671875,
    "2019-02-26-00-21-33-898_POS2_I2_540_2496.Png": 0.361328125,
    "2019-02-26-00-21-33-898_POS2_I2_540_2624.Png": 0.8408203125,
    "2019-02-26-00-21-33-898_POS2_I2_668_2112.Png": 0.1318359375,
    "2019-02-26-00-21-33-898_POS2_I2_668_2240.Png": 0.970703125,
    "2019-02-26-00-21-33-898_POS2_I2_668_2368.Png": 0.9501953125,
    "2019-02-26-00-21-33-898_POS2_I2_668_2496.Png": 0.814453125,
    "2019-02-26-00-21-33-898_POS2_I2_668_2624.Png": 0.923828125,
    "2019-02-26-00-21-33-898_POS2_I2_796_2112.Png": 0.1650390625,
    "2019-02-26-00-21-33-898_POS2_I2_796_2240.Png": 0.94140625,
    "2019-02-26-00-21-33-898_POS2_I2_796_2368.Png": 1.0,
    "2019-02-26-00-21-33-898_POS2_I2_796_2496.Png": 0.7890625,
    "2019-02-26-00-21-33-898_POS2_I2_796_2624.Png": 0.98828125,
    "2019-02-26-00-21-33-898_POS2_I2_924_2112.Png": 0.1943359375,
    "2019-02-26-00-21-33-898_POS2_I2_924_2240.Png": 0.8828125,
    "2019-02-26-00-21-33-898_POS2_I2_924_2368.Png": 1.0,
    "2019-02-26-00-21-33-898_POS2_I2_924_2496.Png": 1.0,
    "2019-02-26-00-21-33-898_POS2_I2_924_2624.Png": 0.84765625,
    "2019-02-26-20-18-18-359_POS1_I2_1093_1413.Png": 0.57855224609375,
    "2019-02-26-20-18-18-359_POS1_I2_1093_1541.Png": 0.970947265625,
    "2019-02-26-20-18-18-359_POS1_I2_1093_1669.Png": 1.0,
    "2019-02-26-20-18-18-359_POS1_I2_1093_1797.Png": 0.79962158203125,
    "2019-02-26-20-18-18-359_POS1_I2_1093_2053.Png": 0.3330078125,
    "2019-02-26-20-18-18-359_POS1_I2_1093_2309.Png": 0.38177490234375,
    "2019-02-26-20-18-18-359_POS1_I2_1093_2437.Png": 0.32501220703125,
    "2019-02-26-20-18-18-359_POS1_I2_1221_1413.Png": 0.861328125,
    "2019-02-26-20-18-18-359_POS1_I2_1221_1541.Png": 0.970703125,
    "2019-02-26-20-18-18-359_POS1_I2_1221_1669.Png": 0.918701171875,
    "2019-02-26-20-18-18-359_POS1_I2_1221_1797.Png": 1.0,
    "2019-02-26-20-18-18-359_POS1_I2_1221_1925.Png": 0.80181884765625,
    "2019-02-26-20-18-18-359_POS1_I2_1221_2053.Png": 0.46038818359375,
    "2019-02-26-20-18-18-359_POS1_I2_1349_1285.Png": 0.165771484375,
    "2019-02-26-20-18-18-359_POS1_I2_1349_1413.Png": 0.7646484375,
    "2019-02-26-20-18-18-359_POS1_I2_1349_1541.Png": 0.82421875,
    "2019-02-26-20-18-18-359_POS1_I2_1349_1669.Png": 0.907958984375,
    "2019-02-26-20-18-18-359_POS1_I2_1349_1797.Png": 0.87078857421875,
    "2019-02-26-20-18-18-359_POS1_I2_1349_1925.Png": 0.67974853515625,
    "2019-02-26-20-18-18-359_POS1_I2_1349_2053.Png": 0.52783203125,
    "2019-02-26-20-18-18-359_POS1_I2_1477_1285.Png": 0.186279296875,
    "2019-02-26-20-18-18-359_POS1_I2_1477_1413.Png": 0.950439453125,
    "2019-02-26-20-18-18-359_POS1_I2_1477_1541.Png": 0.681884765625,
    "2019-02-26-20-18-18-359_POS1_I2_1477_1669.Png": 0.79052734375,
    "2019-02-26-20-18-18-359_POS1_I2_1477_1797.Png": 0.53375244140625,
    "2019-02-26-20-18-18-359_POS1_I2_1477_1925.Png": 0.71697998046875,
    "2019-02-26-20-18-18-359_POS1_I2_1477_2053.Png": 0.592041015625,
    "2019-02-26-20-18-18-359_POS1_I2_1477_2181.Png": 0.307373046875,
    "2019-02-26-20-18-18-359_POS1_I2_1605_1285.Png": 0.69580078125,
    "2019-02-26-20-18-18-359_POS1_I2_1605_1413.Png": 0.92626953125,
    "2019-02-26-20-18-18-359_POS1_I2_1605_1541.Png": 0.71502685546875,
    "2019-02-26-20-18-18-359_POS1_I2_1605_1669.Png": 0.68682861328125,
    "2019-02-26-20-18-18-359_POS1_I2_1605_1797.Png": 0.52099609375,
    "2019-02-26-20-18-18-359_POS1_I2_1605_1925.Png": 0.598876953125,
    "2019-02-26-20-18-18-359_POS1_I2_1605_2053.Png": 0.388671875,
    "2019-02-26-20-18-18-359_POS1_I2_1605_2181.Png": 0.179931640625,
    "2019-02-26-20-18-18-359_POS1_I2_1733_1285.Png": 0.17059326171875,
    "2019-02-26-20-18-18-359_POS1_I2_1733_1413.Png": 0.234619140625,
    "2019-02-26-20-18-18-359_POS1_I2_1733_1541.Png": 0.6182861328125,
    "2019-02-26-20-18-18-359_POS1_I2_1733_1669.Png": 0.7291259765625,
    "2019-02-26-20-18-18-359_POS1_I2_1733_1797.Png": 0.80474853515625,
    "2019-02-26-20-18-18-359_POS1_I2_1733_1925.Png": 0.798583984375,
    "2019-02-26-20-18-18-359_POS1_I2_1733_2053.Png": 0.219482421875,
    "2019-02-26-20-18-18-359_POS1_I2_1861_1541.Png": 0.20916748046875,
    "2019-02-26-20-18-18-359_POS1_I2_1861_1669.Png": 0.47979736328125,
    "2019-02-26-20-18-18-359_POS1_I2_1861_1797.Png": 0.376708984375,
    "2019-02-26-20-18-18-359_POS1_I2_1861_1925.Png": 0.35491943359375,
    "2019-02-26-20-18-18-359_POS1_I2_1989_1797.Png": 0.16815185546875,
    "2019-02-26-20-18-18-359_POS1_I2_325_1797.Png": 0.16357421875,
    "2019-02-26-20-18-18-359_POS1_I2_325_1925.Png": 0.1748046875,
    "2019-02-26-20-18-18-359_POS1_I2_325_2053.Png": 0.11883544921875,
    "2019-02-26-20-18-18-359_POS1_I2_453_1413.Png": 0.56353759765625,
    "2019-02-26-20-18-18-359_POS1_I2_453_1541.Png": 0.587890625,
    "2019-02-26-20-18-18-359_POS1_I2_453_1669.Png": 0.26507568359375,
    "2019-02-26-20-18-18-359_POS1_I2_453_1797.Png": 0.73236083984375,
    "2019-02-26-20-18-18-359_POS1_I2_453_1925.Png": 0.51611328125,
    "2019-02-26-20-18-18-359_POS1_I2_581_1413.Png": 0.76171875,
    "2019-02-26-20-18-18-359_POS1_I2_581_1541.Png": 0.85986328125,
    "2019-02-26-20-18-18-359_POS1_I2_581_1669.Png": 0.64959716796875,
    "2019-02-26-20-18-18-359_POS1_I2_581_1797.Png": 0.45025634765625,
    "2019-02-26-20-18-18-359_POS1_I2_581_1925.Png": 0.3818359375,
    "2019-02-26-20-18-18-359_POS1_I2_581_2181.Png": 0.103759765625,
    "2019-02-26-20-18-18-359_POS1_I2_709_1413.Png": 0.4228515625,
    "2019-02-26-20-18-18-359_POS1_I2_709_1541.Png": 0.94873046875,
    "2019-02-26-20-18-18-359_POS1_I2_709_1669.Png": 0.37060546875,
    "2019-02-26-20-18-18-359_POS1_I2_709_2053.Png": 0.252197265625,
    "2019-02-26-20-18-18-359_POS1_I2_709_2181.Png": 0.51434326171875,
    "2019-02-26-20-18-18-359_POS1_I2_709_2309.Png": 0.26129150390625,
    "2019-02-26-20-18-18-359_POS1_I2_709_2437.Png": 0.30535888671875,
    "2019-02-26-20-18-18-359_POS1_I2_837_1413.Png": 0.46649169921875,
    "2019-02-26-20-18-18-359_POS1_I2_837_1541.Png": 0.91778564453125,
    "2019-02-26-20-18-18-359_POS1_I2_837_1669.Png": 0.85772705078125,
    "2019-02-26-20-18-18-359_POS1_I2_837_1797.Png": 0.41064453125,
    "2019-02-26-20-18-18-359_POS1_I2_837_1925.Png": 0.3228759765625,
    "2019-02-26-20-18-18-359_POS1_I2_837_2053.Png": 0.78125,
    "2019-02-26-20-18-18-359_POS1_I2_837_2181.Png": 0.30059814453125,
    "2019-02-26-20-18-18-359_POS1_I2_837_2309.Png": 0.734130859375,
    "2019-02-26-20-18-18-359_POS1_I2_837_2437.Png": 0.625732421875,
    "2019-02-26-20-18-18-359_POS1_I2_965_1413.Png": 0.45318603515625,
    "2019-02-26-20-18-18-359_POS1_I2_965_1541.Png": 0.79193115234375,
    "2019-02-26-20-18-18-359_POS1_I2_965_1669.Png": 0.93701171875,
    "2019-02-26-20-18-18-359_POS1_I2_965_1797.Png": 0.87445068359375,
    "2019-02-26-20-18-18-359_POS1_I2_965_1925.Png": 0.46490478515625,
    "2019-02-26-20-18-18-359_POS1_I2_965_2053.Png": 0.54150390625,
    "2019-02-26-20-18-18-359_POS1_I2_965_2309.Png": 0.696533203125,
    "2019-02-26-20-18-18-359_POS1_I2_965_2437.Png": 0.328857421875,
    "2019-02-28-03-28-17-220_POS2_I2_1037_2112.Png": 0.36865234375,
    "2019-02-28-03-28-17-220_POS2_I2_1037_2240.Png": 0.888671875,
    "2019-02-28-03-28-17-220_POS2_I2_1037_2368.Png": 0.968505859375,
    "2019-02-28-03-28-17-220_POS2_I2_1037_2496.Png": 0.873046875,
    "2019-02-28-03-28-17-220_POS2_I2_1037_2624.Png": 0.842041015625,
    "2019-02-28-03-28-17-220_POS2_I2_1165_2112.Png": 0.587158203125,
    "2019-02-28-03-28-17-220_POS2_I2_1165_2240.Png": 0.96484375,
    "2019-02-28-03-28-17-220_POS2_I2_1165_2368.Png": 0.970947265625,
    "2019-02-28-03-28-17-220_POS2_I2_1165_2496.Png": 0.9443359375,
    "2019-02-28-03-28-17-220_POS2_I2_1165_2624.Png": 1.0,
    "2019-02-28-03-28-17-220_POS2_I2_1293_2112.Png": 0.8583984375,
    "2019-02-28-03-28-17-220_POS2_I2_1293_2240.Png": 0.947265625,
    "2019-02-28-03-28-17-220_POS2_I2_1293_2368.Png": 1.0,
    "2019-02-28-03-28-17-220_POS2_I2_1293_2496.Png": 0.938232421875,
    "2019-02-28-03-28-17-220_POS2_I2_1293_2624.Png": 1.0,
    "2019-02-28-03-28-17-220_POS2_I2_1421_1984.Png": 0.236083984375,
    "2019-02-28-03-28-17-220_POS2_I2_1421_2112.Png": 0.708740234375,
    "2019-02-28-03-28-17-220_POS2_I2_1421_2240.Png": 0.979248046875,
    "2019-02-28-03-28-17-220_POS2_I2_1421_2368.Png": 0.98828125,
    "2019-02-28-03-28-17-220_POS2_I2_1421_2496.Png": 0.77001953125,
    "2019-02-28-03-28-17-220_POS2_I2_1421_2624.Png": 1.0,
    "2019-02-28-03-28-17-220_POS2_I2_1549_1984.Png": 0.3017578125,
    "2019-02-28-03-28-17-220_POS2_I2_1549_2112.Png": 0.92138671875,
    "2019-02-28-03-28-17-220_POS2_I2_1549_2240.Png": 0.8134765625,
    "2019-02-28-03-28-17-220_POS2_I2_1549_2368.Png": 0.9521484375,
    "2019-02-28-03-28-17-220_POS2_I2_1549_2496.Png": 0.979248046875,
    "2019-02-28-03-28-17-220_POS2_I2_1549_2624.Png": 0.951171875,
    "2019-02-28-03-28-17-220_POS2_I2_1677_1856.Png": 0.140869140625,
    "2019-02-28-03-28-17-220_POS2_I2_1677_1984.Png": 0.85498046875,
    "2019-02-28-03-28-17-220_POS2_I2_1677_2112.Png": 0.975341796875,
    "2019-02-28-03-28-17-220_POS2_I2_1677_2240.Png": 0.830322265625,
    "2019-02-28-03-28-17-220_POS2_I2_1677_2368.Png": 0.853759765625,
    "2019-02-28-03-28-17-220_POS2_I2_1677_2496.Png": 0.94140625,
    "2019-02-28-03-28-17-220_POS2_I2_1677_2624.Png": 0.787109375,
    "2019-02-28-03-28-17-220_POS2_I2_1805_1984.Png": 0.2841796875,
    "2019-02-28-03-28-17-220_POS2_I2_1805_2112.Png": 0.556640625,
    "2019-02-28-03-28-17-220_POS2_I2_1805_2240.Png": 0.9228515625,
    "2019-02-28-03-28-17-220_POS2_I2_1805_2368.Png": 0.903076171875,
    "2019-02-28-03-28-17-220_POS2_I2_1805_2496.Png": 0.91796875,
    "2019-02-28-03-28-17-220_POS2_I2_1805_2624.Png": 1.0,
    "2019-02-28-03-28-17-220_POS2_I2_1933_2240.Png": 0.6796875,
    "2019-02-28-03-28-17-220_POS2_I2_1933_2368.Png": 0.97802734375,
    "2019-02-28-03-28-17-220_POS2_I2_1933_2496.Png": 0.95849609375,
    "2019-02-28-03-28-17-220_POS2_I2_1933_2624.Png": 0.887451171875,
    "2019-02-28-03-28-17-220_POS2_I2_2061_2368.Png": 0.41552734375,
    "2019-02-28-03-28-17-220_POS2_I2_2061_2496.Png": 0.18994140625,
    "2019-02-28-03-28-17-220_POS2_I2_2061_2624.Png": 0.227783203125,
    "2019-02-28-03-28-17-220_POS2_I2_397_2240.Png": 0.308837890625,
    "2019-02-28-03-28-17-220_POS2_I2_397_2368.Png": 0.508056640625,
    "2019-02-28-03-28-17-220_POS2_I2_397_2624.Png": 0.369384765625,
    "2019-02-28-03-28-17-220_POS2_I2_525_2240.Png": 0.941162109375,
    "2019-02-28-03-28-17-220_POS2_I2_525_2368.Png": 0.952880859375,
    "2019-02-28-03-28-17-220_POS2_I2_525_2496.Png": 0.4169921875,
    "2019-02-28-03-28-17-220_POS2_I2_525_2624.Png": 0.8037109375,
    "2019-02-28-03-28-17-220_POS2_I2_653_2240.Png": 0.9384765625,
    "2019-02-28-03-28-17-220_POS2_I2_653_2368.Png": 0.840087890625,
    "2019-02-28-03-28-17-220_POS2_I2_653_2496.Png": 0.846923828125,
    "2019-02-28-03-28-17-220_POS2_I2_653_2624.Png": 0.877197265625,
    "2019-02-28-03-28-17-220_POS2_I2_781_2112.Png": 0.1171875,
    "2019-02-28-03-28-17-220_POS2_I2_781_2240.Png": 0.9150390625,
    "2019-02-28-03-28-17-220_POS2_I2_781_2368.Png": 0.997802734375,
    "2019-02-28-03-28-17-220_POS2_I2_781_2496.Png": 0.748046875,
    "2019-02-28-03-28-17-220_POS2_I2_781_2624.Png": 0.90478515625,
    "2019-02-28-03-28-17-220_POS2_I2_909_2112.Png": 0.178955078125,
    "2019-02-28-03-28-17-220_POS2_I2_909_2240.Png": 0.9560546875,
    "2019-02-28-03-28-17-220_POS2_I2_909_2368.Png": 1.0,
    "2019-02-28-03-28-17-220_POS2_I2_909_2496.Png": 1.0,
    "2019-02-28-03-28-17-220_POS2_I2_909_2624.Png": 0.783935546875,
    "2019-03-02-14-15-27-940_POS0_I2_1115_1117.Png": 1.0,
    "2019-03-02-14-15-27-940_POS0_I2_1115_1245.Png": 0.900390625,
    "2019-03-02-14-15-27-940_POS0_I2_1115_1373.Png": 0.7236328125,
    "2019-03-02-14-15-27-940_POS0_I2_1115_1501.Png": 0.356201171875,
    "2019-03-02-14-15-27-940_POS0_I2_1115_605.Png": 0.69073486328125,
    "2019-03-02-14-15-27-940_POS0_I2_1115_733.Png": 0.84527587890625,
    "2019-03-02-14-15-27-940_POS0_I2_1115_861.Png": 0.2119140625,
    "2019-03-02-14-15-27-940_POS0_I2_1115_989.Png": 0.68646240234375,
    "2019-03-02-14-15-27-940_POS0_I2_1243_1117.Png": 1.0,
    "2019-03-02-14-15-27-940_POS0_I2_1243_1245.Png": 0.84295654296875,
    "2019-03-02-14-15-27-940_POS0_I2_1243_1373.Png": 0.6334228515625,
    "2019-03-02-14-15-27-940_POS0_I2_1243_605.Png": 0.785888671875,
    "2019-03-02-14-15-27-940_POS0_I2_1243_733.Png": 0.89837646484375,
    "2019-03-02-14-15-27-940_POS0_I2_1243_861.Png": 0.14459228515625,
    "2019-03-02-14-15-27-940_POS0_I2_1243_989.Png": 0.489990234375,
    "2019-03-02-14-15-27-940_POS0_I2_1371_1117.Png": 0.90606689453125,
    "2019-03-02-14-15-27-940_POS0_I2_1371_1245.Png": 0.807861328125,
    "2019-03-02-14-15-27-940_POS0_I2_1371_1373.Png": 0.19232177734375,
    "2019-03-02-14-15-27-940_POS0_I2_1371_477.Png": 0.11376953125,
    "2019-03-02-14-15-27-940_POS0_I2_1371_605.Png": 0.76953125,
    "2019-03-02-14-15-27-940_POS0_I2_1371_733.Png": 0.98150634765625,
    "2019-03-02-14-15-27-940_POS0_I2_1371_861.Png": 0.9361572265625,
    "2019-03-02-14-15-27-940_POS0_I2_1371_989.Png": 0.99810791015625,
    "2019-03-02-14-15-27-940_POS0_I2_1499_1117.Png": 0.83001708984375,
    "2019-03-02-14-15-27-940_POS0_I2_1499_1245.Png": 0.66778564453125,
    "2019-03-02-14-15-27-940_POS0_I2_1499_1373.Png": 0.11279296875,
    "2019-03-02-14-15-27-940_POS0_I2_1499_605.Png": 0.921875,
    "2019-03-02-14-15-27-940_POS0_I2_1499_733.Png": 0.79681396484375,
    "2019-03-02-14-15-27-940_POS0_I2_1499_861.Png": 0.94927978515625,
    "2019-03-02-14-15-27-940_POS0_I2_1499_989.Png": 1.0,
    "2019-03-02-14-15-27-940_POS0_I2_1627_1117.Png": 0.9013671875,
    "2019-03-02-14-15-27-940_POS0_I2_1627_1245.Png": 0.66162109375,
    "2019-03-02-14-15-27-940_POS0_I2_1627_477.Png": 0.567138671875,
    "2019-03-02-14-15-27-940_POS0_I2_1627_605.Png": 0.93115234375,
    "2019-03-02-14-15-27-940_POS0_I2_1627_733.Png": 1.0,
    "2019-03-02-14-15-27-940_POS0_I2_1627_861.Png": 0.93603515625,
    "2019-03-02-14-15-27-940_POS0_I2_1627_989.Png": 1.0,
    "2019-03-02-14-15-27-940_POS0_I2_1755_1117.Png": 0.68072509765625,
    "2019-03-02-14-15-27-940_POS0_I2_1755_1245.Png": 0.21185302734375,
    "2019-03-02-14-15-27-940_POS0_I2_1755_477.Png": 0.17730712890625,
    "2019-03-02-14-15-27-940_POS0_I2_1755_733.Png": 0.6181640625,
    "2019-03-02-14-15-27-940_POS0_I2_1755_861.Png": 0.885498046875,
    "2019-03-02-14-15-27-940_POS0_I2_1755_989.Png": 0.73773193359375,
    "2019-03-02-14-15-27-940_POS0_I2_1883_1117.Png": 0.20819091796875,
    "2019-03-02-14-15-27-940_POS0_I2_347_1117.Png": 0.30303955078125,
    "2019-03-02-14-15-27-940_POS0_I2_347_861.Png": 0.15887451171875,
    "2019-03-02-14-15-27-940_POS0_I2_347_989.Png": 0.125,
    "2019-03-02-14-15-27-940_POS0_I2_475_1117.Png": 0.378173828125,
    "2019-03-02-14-15-27-940_POS0_I2_475_477.Png": 0.215087890625,
    "2019-03-02-14-15-27-940_POS0_I2_475_605.Png": 0.8779296875,
    "2019-03-02-14-15-27-940_POS0_I2_475_733.Png": 0.66204833984375,
    "2019-03-02-14-15-27-940_POS0_I2_475_861.Png": 0.59796142578125,
    "2019-03-02-14-15-27-940_POS0_I2_475_989.Png": 0.97119140625,
    "2019-03-02-14-15-27-940_POS0_I2_603_1117.Png": 0.84051513671875,
    "2019-03-02-14-15-27-940_POS0_I2_603_1245.Png": 0.48291015625,
    "2019-03-02-14-15-27-940_POS0_I2_603_1373.Png": 0.131591796875,
    "2019-03-02-14-15-27-940_POS0_I2_603_605.Png": 0.86029052734375,
    "2019-03-02-14-15-27-940_POS0_I2_603_733.Png": 0.9775390625,
    "2019-03-02-14-15-27-940_POS0_I2_603_861.Png": 0.808349609375,
    "2019-03-02-14-15-27-940_POS0_I2_603_989.Png": 0.959228515625,
    "2019-03-02-14-15-27-940_POS0_I2_731_1117.Png": 0.880859375,
    "2019-03-02-14-15-27-940_POS0_I2_731_1245.Png": 0.9111328125,
    "2019-03-02-14-15-27-940_POS0_I2_731_1373.Png": 0.64892578125,
    "2019-03-02-14-15-27-940_POS0_I2_731_1501.Png": 0.644775390625,
    "2019-03-02-14-15-27-940_POS0_I2_731_605.Png": 0.542724609375,
    "2019-03-02-14-15-27-940_POS0_I2_731_733.Png": 0.9990234375,
    "2019-03-02-14-15-27-940_POS0_I2_731_861.Png": 0.809326171875,
    "2019-03-02-14-15-27-940_POS0_I2_731_989.Png": 0.994140625,
    "2019-03-02-14-15-27-940_POS0_I2_859_1117.Png": 1.0,
    "2019-03-02-14-15-27-940_POS0_I2_859_1245.Png": 0.986328125,
    "2019-03-02-14-15-27-940_POS0_I2_859_1373.Png": 0.957275390625,
    "2019-03-02-14-15-27-940_POS0_I2_859_1501.Png": 0.71923828125,
    "2019-03-02-14-15-27-940_POS0_I2_859_605.Png": 0.22149658203125,
    "2019-03-02-14-15-27-940_POS0_I2_859_733.Png": 0.89447021484375,
    "2019-03-02-14-15-27-940_POS0_I2_859_861.Png": 0.998046875,
    "2019-03-02-14-15-27-940_POS0_I2_859_989.Png": 0.846923828125,
    "2019-03-02-14-15-27-940_POS0_I2_987_1117.Png": 1.0,
    "2019-03-02-14-15-27-940_POS0_I2_987_1245.Png": 0.99444580078125,
    "2019-03-02-14-15-27-940_POS0_I2_987_1373.Png": 0.83416748046875,
    "2019-03-02-14-15-27-940_POS0_I2_987_1501.Png": 0.582763671875,
    "2019-03-02-14-15-27-940_POS0_I2_987_605.Png": 0.55413818359375,
    "2019-03-02-14-15-27-940_POS0_I2_987_733.Png": 0.89459228515625,
    "2019-03-02-14-15-27-940_POS0_I2_987_861.Png": 1.0,
    "2019-03-02-14-15-27-940_POS0_I2_987_989.Png": 0.951416015625,
    "2019-03-04-17-28-24-933_POS2_I2_1052_2112.Png": 0.244140625,
    "2019-03-04-17-28-24-933_POS2_I2_1052_2240.Png": 0.8642578125,
    "2019-03-04-17-28-24-933_POS2_I2_1052_2368.Png": 0.962890625,
    "2019-03-04-17-28-24-933_POS2_I2_1052_2496.Png": 0.859375,
    "2019-03-04-17-28-24-933_POS2_I2_1052_2624.Png": 0.763671875,
    "2019-03-04-17-28-24-933_POS2_I2_1180_2112.Png": 0.5869140625,
    "2019-03-04-17-28-24-933_POS2_I2_1180_2240.Png": 0.96484375,
    "2019-03-04-17-28-24-933_POS2_I2_1180_2368.Png": 0.9765625,
    "2019-03-04-17-28-24-933_POS2_I2_1180_2496.Png": 0.9384765625,
    "2019-03-04-17-28-24-933_POS2_I2_1180_2624.Png": 0.8310546875,
    "2019-03-04-17-28-24-933_POS2_I2_1308_1984.Png": 0.1005859375,
    "2019-03-04-17-28-24-933_POS2_I2_1308_2112.Png": 0.78125,
    "2019-03-04-17-28-24-933_POS2_I2_1308_2240.Png": 0.9208984375,
    "2019-03-04-17-28-24-933_POS2_I2_1308_2368.Png": 1.0,
    "2019-03-04-17-28-24-933_POS2_I2_1308_2496.Png": 0.87109375,
    "2019-03-04-17-28-24-933_POS2_I2_1308_2624.Png": 0.9833984375,
    "2019-03-04-17-28-24-933_POS2_I2_1436_1984.Png": 0.24609375,
    "2019-03-04-17-28-24-933_POS2_I2_1436_2112.Png": 0.7265625,
    "2019-03-04-17-28-24-933_POS2_I2_1436_2240.Png": 0.970703125,
    "2019-03-04-17-28-24-933_POS2_I2_1436_2368.Png": 0.9697265625,
    "2019-03-04-17-28-24-933_POS2_I2_1436_2496.Png": 0.74609375,
    "2019-03-04-17-28-24-933_POS2_I2_1436_2624.Png": 0.96875,
    "2019-03-04-17-28-24-933_POS2_I2_1564_1984.Png": 0.3857421875,
    "2019-03-04-17-28-24-933_POS2_I2_1564_2112.Png": 0.9345703125,
    "2019-03-04-17-28-24-933_POS2_I2_1564_2240.Png": 0.8115234375,
    "2019-03-04-17-28-24-933_POS2_I2_1564_2368.Png": 0.9130859375,
    "2019-03-04-17-28-24-933_POS2_I2_1564_2496.Png": 1.0,
    "2019-03-04-17-28-24-933_POS2_I2_1564_2624.Png": 0.92578125,
    "2019-03-04-17-28-24-933_POS2_I2_1692_1856.Png": 0.16015625,
    "2019-03-04-17-28-24-933_POS2_I2_1692_1984.Png": 0.9013671875,
    "2019-03-04-17-28-24-933_POS2_I2_1692_2112.Png": 0.9775390625,
    "2019-03-04-17-28-24-933_POS2_I2_1692_2240.Png": 0.8359375,
    "2019-03-04-17-28-24-933_POS2_I2_1692_2368.Png": 0.8056640625,
    "2019-03-04-17-28-24-933_POS2_I2_1692_2496.Png": 1.0,
    "2019-03-04-17-28-24-933_POS2_I2_1692_2624.Png": 0.724609375,
    "2019-03-04-17-28-24-933_POS2_I2_1820_1984.Png": 0.166015625,
    "2019-03-04-17-28-24-933_POS2_I2_1820_2112.Png": 0.4462890625,
    "2019-03-04-17-28-24-933_POS2_I2_1820_2240.Png": 0.90625,
    "2019-03-04-17-28-24-933_POS2_I2_1820_2368.Png": 0.9462890625,
    "2019-03-04-17-28-24-933_POS2_I2_1820_2496.Png": 0.865234375,
    "2019-03-04-17-28-24-933_POS2_I2_1820_2624.Png": 0.9775390625,
    "2019-03-04-17-28-24-933_POS2_I2_1948_2240.Png": 0.537109375,
    "2019-03-04-17-28-24-933_POS2_I2_1948_2368.Png": 0.9931640625,
    "2019-03-04-17-28-24-933_POS2_I2_1948_2496.Png": 0.9482421875,
    "2019-03-04-17-28-24-933_POS2_I2_1948_2624.Png": 0.845703125,
    "2019-03-04-17-28-24-933_POS2_I2_2076_2368.Png": 0.248046875,
    "2019-03-04-17-28-24-933_POS2_I2_2076_2496.Png": 0.1884765625,
    "2019-03-04-17-28-24-933_POS2_I2_2076_2624.Png": 0.6875,
    "2019-03-04-17-28-24-933_POS2_I2_412_2240.Png": 0.4111328125,
    "2019-03-04-17-28-24-933_POS2_I2_412_2368.Png": 0.4931640625,
    "2019-03-04-17-28-24-933_POS2_I2_412_2624.Png": 0.5068359375,
    "2019-03-04-17-28-24-933_POS2_I2_540_2112.Png": 0.236328125,
    "2019-03-04-17-28-24-933_POS2_I2_540_2240.Png": 0.95703125,
    "2019-03-04-17-28-24-933_POS2_I2_540_2368.Png": 0.84375,
    "2019-03-04-17-28-24-933_POS2_I2_540_2496.Png": 0.2998046875,
    "2019-03-04-17-28-24-933_POS2_I2_540_2624.Png": 0.7763671875,
    "2019-03-04-17-28-24-933_POS2_I2_668_2112.Png": 0.1005859375,
    "2019-03-04-17-28-24-933_POS2_I2_668_2240.Png": 0.9345703125,
    "2019-03-04-17-28-24-933_POS2_I2_668_2368.Png": 0.8466796875,
    "2019-03-04-17-28-24-933_POS2_I2_668_2496.Png": 0.8564453125,
    "2019-03-04-17-28-24-933_POS2_I2_668_2624.Png": 0.8720703125,
    "2019-03-04-17-28-24-933_POS2_I2_796_2112.Png": 0.154296875,
    "2019-03-04-17-28-24-933_POS2_I2_796_2240.Png": 0.94140625,
    "2019-03-04-17-28-24-933_POS2_I2_796_2368.Png": 0.8876953125,
    "2019-03-04-17-28-24-933_POS2_I2_796_2496.Png": 0.8525390625,
    "2019-03-04-17-28-24-933_POS2_I2_796_2624.Png": 0.9208984375,
    "2019-03-04-17-28-24-933_POS2_I2_924_2240.Png": 0.8994140625,
    "2019-03-04-17-28-24-933_POS2_I2_924_2368.Png": 1.0,
    "2019-03-04-17-28-24-933_POS2_I2_924_2496.Png": 1.0,
    "2019-03-04-17-28-24-933_POS2_I2_924_2624.Png": 0.765625,
    "2019-03-05-07-51-51-002_POS1_I2_1097_1413.Png": 0.59228515625,
    "2019-03-05-07-51-51-002_POS1_I2_1097_1541.Png": 0.93603515625,
    "2019-03-05-07-51-51-002_POS1_I2_1097_1669.Png": 0.9658203125,
    "2019-03-05-07-51-51-002_POS1_I2_1097_1797.Png": 0.66119384765625,
    "2019-03-05-07-51-51-002_POS1_I2_1097_2053.Png": 0.521240234375,
    "2019-03-05-07-51-51-002_POS1_I2_1097_2181.Png": 0.6025390625,
    "2019-03-05-07-51-51-002_POS1_I2_1097_2309.Png": 0.7275390625,
    "2019-03-05-07-51-51-002_POS1_I2_1097_2437.Png": 0.411376953125,
    "2019-03-05-07-51-51-002_POS1_I2_1225_1413.Png": 0.81585693359375,
    "2019-03-05-07-51-51-002_POS1_I2_1225_1541.Png": 0.944580078125,
    "2019-03-05-07-51-51-002_POS1_I2_1225_1669.Png": 0.87841796875,
    "2019-03-05-07-51-51-002_POS1_I2_1225_1797.Png": 0.99072265625,
    "2019-03-05-07-51-51-002_POS1_I2_1225_1925.Png": 0.84869384765625,
    "2019-03-05-07-51-51-002_POS1_I2_1225_2053.Png": 0.94940185546875,
    "2019-03-05-07-51-51-002_POS1_I2_1225_2181.Png": 0.619384765625,
    "2019-03-05-07-51-51-002_POS1_I2_1225_2309.Png": 0.67181396484375,
    "2019-03-05-07-51-51-002_POS1_I2_1225_2437.Png": 0.13311767578125,
    "2019-03-05-07-51-51-002_POS1_I2_1353_1285.Png": 0.141357421875,
    "2019-03-05-07-51-51-002_POS1_I2_1353_1413.Png": 0.734130859375,
    "2019-03-05-07-51-51-002_POS1_I2_1353_1541.Png": 0.890380859375,
    "2019-03-05-07-51-51-002_POS1_I2_1353_1669.Png": 0.8486328125,
    "2019-03-05-07-51-51-002_POS1_I2_1353_1797.Png": 0.951171875,
    "2019-03-05-07-51-51-002_POS1_I2_1353_1925.Png": 0.83782958984375,
    "2019-03-05-07-51-51-002_POS1_I2_1353_2053.Png": 0.88433837890625,
    "2019-03-05-07-51-51-002_POS1_I2_1353_2181.Png": 0.66912841796875,
    "2019-03-05-07-51-51-002_POS1_I2_1353_2309.Png": 0.14849853515625,
    "2019-03-05-07-51-51-002_POS1_I2_1481_1285.Png": 0.1748046875,
    "2019-03-05-07-51-51-002_POS1_I2_1481_1413.Png": 0.9228515625,
    "2019-03-05-07-51-51-002_POS1_I2_1481_1541.Png": 0.727294921875,
    "2019-03-05-07-51-51-002_POS1_I2_1481_1669.Png": 0.89501953125,
    "2019-03-05-07-51-51-002_POS1_I2_1481_1797.Png": 0.794189453125,
    "2019-03-05-07-51-51-002_POS1_I2_1481_1925.Png": 0.82843017578125,
    "2019-03-05-07-51-51-002_POS1_I2_1481_2053.Png": 0.7366943359375,
    "2019-03-05-07-51-51-002_POS1_I2_1481_2181.Png": 0.30279541015625,
    "2019-03-05-07-51-51-002_POS1_I2_1609_1285.Png": 0.6962890625,
    "2019-03-05-07-51-51-002_POS1_I2_1609_1413.Png": 0.968017578125,
    "2019-03-05-07-51-51-002_POS1_I2_1609_1541.Png": 0.840576171875,
    "2019-03-05-07-51-51-002_POS1_I2_1609_1669.Png": 0.762451171875,
    "2019-03-05-07-51-51-002_POS1_I2_1609_1797.Png": 0.94671630859375,
    "2019-03-05-07-51-51-002_POS1_I2_1609_1925.Png": 0.72247314453125,
    "2019-03-05-07-51-51-002_POS1_I2_1609_2053.Png": 0.64501953125,
    "2019-03-05-07-51-51-002_POS1_I2_1609_2181.Png": 0.192626953125,
    "2019-03-05-07-51-51-002_POS1_I2_1737_1285.Png": 0.15179443359375,
    "2019-03-05-07-51-51-002_POS1_I2_1737_1413.Png": 0.217041015625,
    "2019-03-05-07-51-51-002_POS1_I2_1737_1541.Png": 0.85601806640625,
    "2019-03-05-07-51-51-002_POS1_I2_1737_1669.Png": 0.98095703125,
    "2019-03-05-07-51-51-002_POS1_I2_1737_1797.Png": 0.95587158203125,
    "2019-03-05-07-51-51-002_POS1_I2_1737_1925.Png": 0.7291259765625,
    "2019-03-05-07-51-51-002_POS1_I2_1737_2053.Png": 0.6163330078125,
    "2019-03-05-07-51-51-002_POS1_I2_1865_1541.Png": 0.18182373046875,
    "2019-03-05-07-51-51-002_POS1_I2_1865_1669.Png": 0.478515625,
    "2019-03-05-07-51-51-002_POS1_I2_1865_1797.Png": 0.36260986328125,
    "2019-03-05-07-51-51-002_POS1_I2_1865_1925.Png": 0.4541015625,
    "2019-03-05-07-51-51-002_POS1_I2_1865_2053.Png": 0.26483154296875,
    "2019-03-05-07-51-51-002_POS1_I2_1993_1797.Png": 0.15960693359375,
    "2019-03-05-07-51-51-002_POS1_I2_329_1797.Png": 0.1806640625,
    "2019-03-05-07-51-51-002_POS1_I2_329_1925.Png": 0.14013671875,
    "2019-03-05-07-51-51-002_POS1_I2_329_2053.Png": 0.17376708984375,
    "2019-03-05-07-51-51-002_POS1_I2_457_1413.Png": 0.446533203125,
    "2019-03-05-07-51-51-002_POS1_I2_457_1541.Png": 0.64898681640625,
    "2019-03-05-07-51-51-002_POS1_I2_457_1669.Png": 0.30780029296875,
    "2019-03-05-07-51-51-002_POS1_I2_457_1797.Png": 0.83935546875,
    "2019-03-05-07-51-51-002_POS1_I2_457_1925.Png": 0.914794921875,
    "2019-03-05-07-51-51-002_POS1_I2_457_2053.Png": 0.145751953125,
    "2019-03-05-07-51-51-002_POS1_I2_585_1413.Png": 0.583984375,
    "2019-03-05-07-51-51-002_POS1_I2_585_1541.Png": 0.860595703125,
    "2019-03-05-07-51-51-002_POS1_I2_585_1669.Png": 0.54754638671875,
    "2019-03-05-07-51-51-002_POS1_I2_585_1797.Png": 0.432861328125,
    "2019-03-05-07-51-51-002_POS1_I2_585_1925.Png": 0.4833984375,
    "2019-03-05-07-51-51-002_POS1_I2_585_2053.Png": 0.50103759765625,
    "2019-03-05-07-51-51-002_POS1_I2_585_2181.Png": 0.194580078125,
    "2019-03-05-07-51-51-002_POS1_I2_713_1413.Png": 0.3291015625,
    "2019-03-05-07-51-51-002_POS1_I2_713_1541.Png": 0.962646484375,
    "2019-03-05-07-51-51-002_POS1_I2_713_1669.Png": 0.39599609375,
    "2019-03-05-07-51-51-002_POS1_I2_713_2053.Png": 0.637451171875,
    "2019-03-05-07-51-51-002_POS1_I2_713_2181.Png": 0.72894287109375,
    "2019-03-05-07-51-51-002_POS1_I2_713_2309.Png": 0.32501220703125,
    "2019-03-05-07-51-51-002_POS1_I2_713_2437.Png": 0.30828857421875,
    "2019-03-05-07-51-51-002_POS1_I2_841_1413.Png": 0.41522216796875,
    "2019-03-05-07-51-51-002_POS1_I2_841_1541.Png": 0.91485595703125,
    "2019-03-05-07-51-51-002_POS1_I2_841_1669.Png": 0.90069580078125,
    "2019-03-05-07-51-51-002_POS1_I2_841_1797.Png": 0.38299560546875,
    "2019-03-05-07-51-51-002_POS1_I2_841_1925.Png": 0.61468505859375,
    "2019-03-05-07-51-51-002_POS1_I2_841_2053.Png": 0.92266845703125,
    "2019-03-05-07-51-51-002_POS1_I2_841_2181.Png": 0.83770751953125,
    "2019-03-05-07-51-51-002_POS1_I2_841_2309.Png": 0.8282470703125,
    "2019-03-05-07-51-51-002_POS1_I2_841_2437.Png": 0.85211181640625,
    "2019-03-05-07-51-51-002_POS1_I2_969_1413.Png": 0.40167236328125,
    "2019-03-05-07-51-51-002_POS1_I2_969_1541.Png": 0.84246826171875,
    "2019-03-05-07-51-51-002_POS1_I2_969_1669.Png": 0.919921875,
    "2019-03-05-07-51-51-002_POS1_I2_969_1797.Png": 0.767822265625,
    "2019-03-05-07-51-51-002_POS1_I2_969_1925.Png": 0.3447265625,
    "2019-03-05-07-51-51-002_POS1_I2_969_2053.Png": 0.85595703125,
    "2019-03-05-07-51-51-002_POS1_I2_969_2181.Png": 0.8271484375,
    "2019-03-05-07-51-51-002_POS1_I2_969_2309.Png": 0.86407470703125,
    "2019-03-05-07-51-51-002_POS1_I2_969_2437.Png": 0.65692138671875,
    "2019-03-08-10-15-38-668_POS0_I2_1117_1117.Png": 0.951171875,
    "2019-03-08-10-15-38-668_POS0_I2_1117_1245.Png": 0.845947265625,
    "2019-03-08-10-15-38-668_POS0_I2_1117_1373.Png": 0.624267578125,
    "2019-03-08-10-15-38-668_POS0_I2_1117_1501.Png": 0.3173828125,
    "2019-03-08-10-15-38-668_POS0_I2_1117_605.Png": 0.65936279296875,
    "2019-03-08-10-15-38-668_POS0_I2_1117_733.Png": 0.83856201171875,
    "2019-03-08-10-15-38-668_POS0_I2_1117_861.Png": 0.209716796875,
    "2019-03-08-10-15-38-668_POS0_I2_1117_989.Png": 0.63604736328125,
    "2019-03-08-10-15-38-668_POS0_I2_1245_1117.Png": 1.0,
    "2019-03-08-10-15-38-668_POS0_I2_1245_1245.Png": 0.82135009765625,
    "2019-03-08-10-15-38-668_POS0_I2_1245_1373.Png": 0.5728759765625,
    "2019-03-08-10-15-38-668_POS0_I2_1245_605.Png": 0.74609375,
    "2019-03-08-10-15-38-668_POS0_I2_1245_733.Png": 0.85162353515625,
    "2019-03-08-10-15-38-668_POS0_I2_1245_989.Png": 0.401123046875,
    "2019-03-08-10-15-38-668_POS0_I2_1373_1117.Png": 0.86688232421875,
    "2019-03-08-10-15-38-668_POS0_I2_1373_1245.Png": 0.756103515625,
    "2019-03-08-10-15-38-668_POS0_I2_1373_1373.Png": 0.16070556640625,
    "2019-03-08-10-15-38-668_POS0_I2_1373_477.Png": 0.114013671875,
    "2019-03-08-10-15-38-668_POS0_I2_1373_605.Png": 0.74658203125,
    "2019-03-08-10-15-38-668_POS0_I2_1373_733.Png": 0.97308349609375,
    "2019-03-08-10-15-38-668_POS0_I2_1373_861.Png": 0.9190673828125,
    "2019-03-08-10-15-38-668_POS0_I2_1373_989.Png": 0.94500732421875,
    "2019-03-08-10-15-38-668_POS0_I2_1501_1117.Png": 0.86334228515625,
    "2019-03-08-10-15-38-668_POS0_I2_1501_1245.Png": 0.62298583984375,
    "2019-03-08-10-15-38-668_POS0_I2_1501_605.Png": 0.906005859375,
    "2019-03-08-10-15-38-668_POS0_I2_1501_733.Png": 0.80670166015625,
    "2019-03-08-10-15-38-668_POS0_I2_1501_861.Png": 0.95672607421875,
    "2019-03-08-10-15-38-668_POS0_I2_1501_989.Png": 1.0,
    "2019-03-08-10-15-38-668_POS0_I2_1629_1117.Png": 0.88006591796875,
    "2019-03-08-10-15-38-668_POS0_I2_1629_1245.Png": 0.64434814453125,
    "2019-03-08-10-15-38-668_POS0_I2_1629_477.Png": 0.5419921875,
    "2019-03-08-10-15-38-668_POS0_I2_1629_605.Png": 0.8759765625,
    "2019-03-08-10-15-38-668_POS0_I2_1629_733.Png": 1.0,
    "2019-03-08-10-15-38-668_POS0_I2_1629_861.Png": 0.947998046875,
    "2019-03-08-10-15-38-668_POS0_I2_1629_989.Png": 1.0,
    "2019-03-08-10-15-38-668_POS0_I2_1757_1117.Png": 0.6865234375,
    "2019-03-08-10-15-38-668_POS0_I2_1757_1245.Png": 0.19287109375,
    "2019-03-08-10-15-38-668_POS0_I2_1757_477.Png": 0.13397216796875,
    "2019-03-08-10-15-38-668_POS0_I2_1757_733.Png": 0.586181640625,
    "2019-03-08-10-15-38-668_POS0_I2_1757_861.Png": 0.899658203125,
    "2019-03-08-10-15-38-668_POS0_I2_1757_989.Png": 0.76763916015625,
    "2019-03-08-10-15-38-668_POS0_I2_1885_1117.Png": 0.20782470703125,
    "2019-03-08-10-15-38-668_POS0_I2_349_1117.Png": 0.28826904296875,
    "2019-03-08-10-15-38-668_POS0_I2_349_605.Png": 0.1015625,
    "2019-03-08-10-15-38-668_POS0_I2_349_861.Png": 0.18682861328125,
    "2019-03-08-10-15-38-668_POS0_I2_349_989.Png": 0.22119140625,
    "2019-03-08-10-15-38-668_POS0_I2_477_1117.Png": 0.3505859375,
    "2019-03-08-10-15-38-668_POS0_I2_477_477.Png": 0.205322265625,
    "2019-03-08-10-15-38-668_POS0_I2_477_605.Png": 0.8701171875,
    "2019-03-08-10-15-38-668_POS0_I2_477_733.Png": 0.626220703125,
    "2019-03-08-10-15-38-668_POS0_I2_477_861.Png": 0.55126953125,
    "2019-03-08-10-15-38-668_POS0_I2_477_989.Png": 0.94580078125,
    "2019-03-08-10-15-38-668_POS0_I2_605_1117.Png": 0.82623291015625,
    "2019-03-08-10-15-38-668_POS0_I2_605_1245.Png": 0.475830078125,
    "2019-03-08-10-15-38-668_POS0_I2_605_1373.Png": 0.104736328125,
    "2019-03-08-10-15-38-668_POS0_I2_605_605.Png": 0.84625244140625,
    "2019-03-08-10-15-38-668_POS0_I2_605_733.Png": 0.97100830078125,
    "2019-03-08-10-15-38-668_POS0_I2_605_861.Png": 0.82000732421875,
    "2019-03-08-10-15-38-668_POS0_I2_605_989.Png": 0.951416015625,
    "2019-03-08-10-15-38-668_POS0_I2_733_1117.Png": 0.859130859375,
    "2019-03-08-10-15-38-668_POS0_I2_733_1245.Png": 0.9091796875,
    "2019-03-08-10-15-38-668_POS0_I2_733_1373.Png": 0.5947265625,
    "2019-03-08-10-15-38-668_POS0_I2_733_1501.Png": 0.571044921875,
    "2019-03-08-10-15-38-668_POS0_I2_733_605.Png": 0.638916015625,
    "2019-03-08-10-15-38-668_POS0_I2_733_733.Png": 0.99560546875,
    "2019-03-08-10-15-38-668_POS0_I2_733_861.Png": 0.80712890625,
    "2019-03-08-10-15-38-668_POS0_I2_733_989.Png": 0.956298828125,
    "2019-03-08-10-15-38-668_POS0_I2_861_1117.Png": 0.9208984375,
    "2019-03-08-10-15-38-668_POS0_I2_861_1245.Png": 0.931640625,
    "2019-03-08-10-15-38-668_POS0_I2_861_1373.Png": 0.90478515625,
    "2019-03-08-10-15-38-668_POS0_I2_861_1501.Png": 0.654296875,
    "2019-03-08-10-15-38-668_POS0_I2_861_605.Png": 0.57952880859375,
    "2019-03-08-10-15-38-668_POS0_I2_861_733.Png": 0.95489501953125,
    "2019-03-08-10-15-38-668_POS0_I2_861_861.Png": 0.998779296875,
    "2019-03-08-10-15-38-668_POS0_I2_861_989.Png": 0.853271484375,
    "2019-03-08-10-15-38-668_POS0_I2_989_1117.Png": 1.0,
    "2019-03-08-10-15-38-668_POS0_I2_989_1245.Png": 0.96185302734375,
    "2019-03-08-10-15-38-668_POS0_I2_989_1373.Png": 0.75836181640625,
    "2019-03-08-10-15-38-668_POS0_I2_989_1501.Png": 0.52685546875,
    "2019-03-08-10-15-38-668_POS0_I2_989_605.Png": 0.52252197265625,
    "2019-03-08-10-15-38-668_POS0_I2_989_733.Png": 0.88861083984375,
    "2019-03-08-10-15-38-668_POS0_I2_989_861.Png": 1.0,
    "2019-03-08-10-15-38-668_POS0_I2_989_989.Png": 0.89892578125,
    "2019-03-13-01-22-26-780_POS0_I1_1031_1003.Png": 0.8759765625,
    "2019-03-13-01-22-26-780_POS0_I1_1031_1131.Png": 0.913330078125,
    "2019-03-13-01-22-26-780_POS0_I1_1031_1259.Png": 0.61004638671875,
    "2019-03-13-01-22-26-780_POS0_I1_1031_1387.Png": 0.21124267578125,
    "2019-03-13-01-22-26-780_POS0_I1_1031_363.Png": 0.78173828125,
    "2019-03-13-01-22-26-780_POS0_I1_1031_491.Png": 0.96337890625,
    "2019-03-13-01-22-26-780_POS0_I1_1031_619.Png": 1.0,
    "2019-03-13-01-22-26-780_POS0_I1_1031_747.Png": 0.976806640625,
    "2019-03-13-01-22-26-780_POS0_I1_1031_875.Png": 0.89501953125,
    "2019-03-13-01-22-26-780_POS0_I1_1159_1003.Png": 0.8720703125,
    "2019-03-13-01-22-26-780_POS0_I1_1159_1131.Png": 0.95111083984375,
    "2019-03-13-01-22-26-780_POS0_I1_1159_1259.Png": 0.51177978515625,
    "2019-03-13-01-22-26-780_POS0_I1_1159_235.Png": 0.23004150390625,
    "2019-03-13-01-22-26-780_POS0_I1_1159_363.Png": 0.69012451171875,
    "2019-03-13-01-22-26-780_POS0_I1_1159_491.Png": 0.921142578125,
    "2019-03-13-01-22-26-780_POS0_I1_1159_619.Png": 1.0,
    "2019-03-13-01-22-26-780_POS0_I1_1159_747.Png": 0.863037109375,
    "2019-03-13-01-22-26-780_POS0_I1_1159_875.Png": 1.0,
    "2019-03-13-01-22-26-780_POS0_I1_1287_1003.Png": 0.99237060546875,
    "2019-03-13-01-22-26-780_POS0_I1_1287_1131.Png": 0.75152587890625,
    "2019-03-13-01-22-26-780_POS0_I1_1287_1259.Png": 0.181884765625,
    "2019-03-13-01-22-26-780_POS0_I1_1287_363.Png": 0.71734619140625,
    "2019-03-13-01-22-26-780_POS0_I1_1287_491.Png": 0.87493896484375,
    "2019-03-13-01-22-26-780_POS0_I1_1287_619.Png": 0.57745361328125,
    "2019-03-13-01-22-26-780_POS0_I1_1287_747.Png": 0.961181640625,
    "2019-03-13-01-22-26-780_POS0_I1_1287_875.Png": 1.0,
    "2019-03-13-01-22-26-780_POS0_I1_1415_1003.Png": 0.95709228515625,
    "2019-03-13-01-22-26-780_POS0_I1_1415_1131.Png": 0.77166748046875,
    "2019-03-13-01-22-26-780_POS0_I1_1415_235.Png": 0.120849609375,
    "2019-03-13-01-22-26-780_POS0_I1_1415_363.Png": 0.795166015625,
    "2019-03-13-01-22-26-780_POS0_I1_1415_491.Png": 0.75762939453125,
    "2019-03-13-01-22-26-780_POS0_I1_1415_747.Png": 0.96612548828125,
    "2019-03-13-01-22-26-780_POS0_I1_1415_875.Png": 1.0,
    "2019-03-13-01-22-26-780_POS0_I1_1543_1003.Png": 0.9912109375,
    "2019-03-13-01-22-26-780_POS0_I1_1543_1131.Png": 0.67803955078125,
    "2019-03-13-01-22-26-780_POS0_I1_1543_235.Png": 0.26715087890625,
    "2019-03-13-01-22-26-780_POS0_I1_1543_363.Png": 0.77972412109375,
    "2019-03-13-01-22-26-780_POS0_I1_1543_491.Png": 0.90863037109375,
    "2019-03-13-01-22-26-780_POS0_I1_1543_747.Png": 0.55908203125,
    "2019-03-13-01-22-26-780_POS0_I1_1543_875.Png": 1.0,
    "2019-03-13-01-22-26-780_POS0_I1_1671_1003.Png": 0.84912109375,
    "2019-03-13-01-22-26-780_POS0_I1_1671_1131.Png": 0.211669921875,
    "2019-03-13-01-22-26-780_POS0_I1_1671_235.Png": 0.82659912109375,
    "2019-03-13-01-22-26-780_POS0_I1_1671_363.Png": 0.75970458984375,
    "2019-03-13-01-22-26-780_POS0_I1_1671_491.Png": 0.7960205078125,
    "2019-03-13-01-22-26-780_POS0_I1_1671_619.Png": 0.640380859375,
    "2019-03-13-01-22-26-780_POS0_I1_1671_747.Png": 0.83538818359375,
    "2019-03-13-01-22-26-780_POS0_I1_1671_875.Png": 0.86688232421875,
    "2019-03-13-01-22-26-780_POS0_I1_1799_1003.Png": 0.422119140625,
    "2019-03-13-01-22-26-780_POS0_I1_1799_235.Png": 0.280517578125,
    "2019-03-13-01-22-26-780_POS0_I1_1799_619.Png": 0.509765625,
    "2019-03-13-01-22-26-780_POS0_I1_1799_747.Png": 0.4921875,
    "2019-03-13-01-22-26-780_POS0_I1_1799_875.Png": 0.16217041015625,
    "2019-03-13-01-22-26-780_POS0_I1_263_1003.Png": 0.32781982421875,
    "2019-03-13-01-22-26-780_POS0_I1_263_107.Png": 0.13775634765625,
    "2019-03-13-01-22-26-780_POS0_I1_263_235.Png": 0.231689453125,
    "2019-03-13-01-22-26-780_POS0_I1_263_363.Png": 0.22943115234375,
    "2019-03-13-01-22-26-780_POS0_I1_263_747.Png": 0.49151611328125,
    "2019-03-13-01-22-26-780_POS0_I1_263_875.Png": 0.51806640625,
    "2019-03-13-01-22-26-780_POS0_I1_391_1003.Png": 0.450927734375,
    "2019-03-13-01-22-26-780_POS0_I1_391_107.Png": 0.49090576171875,
    "2019-03-13-01-22-26-780_POS0_I1_391_235.Png": 0.87969970703125,
    "2019-03-13-01-22-26-780_POS0_I1_391_363.Png": 0.62060546875,
    "2019-03-13-01-22-26-780_POS0_I1_391_491.Png": 0.11627197265625,
    "2019-03-13-01-22-26-780_POS0_I1_391_747.Png": 0.808349609375,
    "2019-03-13-01-22-26-780_POS0_I1_391_875.Png": 0.986328125,
    "2019-03-13-01-22-26-780_POS0_I1_519_1003.Png": 0.78497314453125,
    "2019-03-13-01-22-26-780_POS0_I1_519_107.Png": 0.1005859375,
    "2019-03-13-01-22-26-780_POS0_I1_519_1131.Png": 0.619384765625,
    "2019-03-13-01-22-26-780_POS0_I1_519_1259.Png": 0.130859375,
    "2019-03-13-01-22-26-780_POS0_I1_519_235.Png": 0.76776123046875,
    "2019-03-13-01-22-26-780_POS0_I1_519_363.Png": 0.3917236328125,
    "2019-03-13-01-22-26-780_POS0_I1_519_491.Png": 0.42669677734375,
    "2019-03-13-01-22-26-780_POS0_I1_519_619.Png": 0.316650390625,
    "2019-03-13-01-22-26-780_POS0_I1_519_747.Png": 0.768310546875,
    "2019-03-13-01-22-26-780_POS0_I1_519_875.Png": 0.9658203125,
    "2019-03-13-01-22-26-780_POS0_I1_647_1003.Png": 0.989990234375,
    "2019-03-13-01-22-26-780_POS0_I1_647_1131.Png": 0.994384765625,
    "2019-03-13-01-22-26-780_POS0_I1_647_1259.Png": 0.7890625,
    "2019-03-13-01-22-26-780_POS0_I1_647_1387.Png": 0.5009765625,
    "2019-03-13-01-22-26-780_POS0_I1_647_235.Png": 0.47589111328125,
    "2019-03-13-01-22-26-780_POS0_I1_647_363.Png": 0.98333740234375,
    "2019-03-13-01-22-26-780_POS0_I1_647_491.Png": 0.83734130859375,
    "2019-03-13-01-22-26-780_POS0_I1_647_747.Png": 0.342529296875,
    "2019-03-13-01-22-26-780_POS0_I1_647_875.Png": 0.9833984375,
    "2019-03-13-01-22-26-780_POS0_I1_775_1003.Png": 0.34832763671875,
    "2019-03-13-01-22-26-780_POS0_I1_775_1131.Png": 0.223388671875,
    "2019-03-13-01-22-26-780_POS0_I1_775_1259.Png": 0.84771728515625,
    "2019-03-13-01-22-26-780_POS0_I1_775_1387.Png": 0.46044921875,
    "2019-03-13-01-22-26-780_POS0_I1_775_235.Png": 0.581787109375,
    "2019-03-13-01-22-26-780_POS0_I1_775_363.Png": 0.86181640625,
    "2019-03-13-01-22-26-780_POS0_I1_775_491.Png": 0.86895751953125,
    "2019-03-13-01-22-26-780_POS0_I1_775_619.Png": 0.184326171875,
    "2019-03-13-01-22-26-780_POS0_I1_775_747.Png": 0.42034912109375,
    "2019-03-13-01-22-26-780_POS0_I1_775_875.Png": 0.9716796875,
    "2019-03-13-01-22-26-780_POS0_I1_903_1003.Png": 0.56329345703125,
    "2019-03-13-01-22-26-780_POS0_I1_903_1131.Png": 0.446533203125,
    "2019-03-13-01-22-26-780_POS0_I1_903_1259.Png": 0.68255615234375,
    "2019-03-13-01-22-26-780_POS0_I1_903_1387.Png": 0.412353515625,
    "2019-03-13-01-22-26-780_POS0_I1_903_235.Png": 0.33538818359375,
    "2019-03-13-01-22-26-780_POS0_I1_903_363.Png": 0.83966064453125,
    "2019-03-13-01-22-26-780_POS0_I1_903_491.Png": 0.94677734375,
    "2019-03-13-01-22-26-780_POS0_I1_903_619.Png": 0.9833984375,
    "2019-03-13-01-22-26-780_POS0_I1_903_747.Png": 0.923828125,
    "2019-03-13-01-22-26-780_POS0_I1_903_875.Png": 0.87353515625,
    "2019-03-19-23-45-45-071_POS0_I2_1113_1121.Png": 0.966796875,
    "2019-03-19-23-45-45-071_POS0_I2_1113_1249.Png": 0.8349609375,
    "2019-03-19-23-45-45-071_POS0_I2_1113_1377.Png": 0.735107421875,
    "2019-03-19-23-45-45-071_POS0_I2_1113_1505.Png": 0.359130859375,
    "2019-03-19-23-45-45-071_POS0_I2_1113_609.Png": 0.72625732421875,
    "2019-03-19-23-45-45-071_POS0_I2_1113_737.Png": 0.57342529296875,
    "2019-03-19-23-45-45-071_POS0_I2_1113_865.Png": 0.14306640625,
    "2019-03-19-23-45-45-071_POS0_I2_1113_993.Png": 0.70709228515625,
    "2019-03-19-23-45-45-071_POS0_I2_1241_1121.Png": 1.0,
    "2019-03-19-23-45-45-071_POS0_I2_1241_1249.Png": 0.86700439453125,
    "2019-03-19-23-45-45-071_POS0_I2_1241_1377.Png": 0.6563720703125,
    "2019-03-19-23-45-45-071_POS0_I2_1241_609.Png": 0.79443359375,
    "2019-03-19-23-45-45-071_POS0_I2_1241_737.Png": 0.67974853515625,
    "2019-03-19-23-45-45-071_POS0_I2_1241_993.Png": 0.401611328125,
    "2019-03-19-23-45-45-071_POS0_I2_1369_1121.Png": 0.845947265625,
    "2019-03-19-23-45-45-071_POS0_I2_1369_1249.Png": 0.882080078125,
    "2019-03-19-23-45-45-071_POS0_I2_1369_1377.Png": 0.23687744140625,
    "2019-03-19-23-45-45-071_POS0_I2_1369_481.Png": 0.164306640625,
    "2019-03-19-23-45-45-071_POS0_I2_1369_609.Png": 0.810791015625,
    "2019-03-19-23-45-45-071_POS0_I2_1369_737.Png": 0.79266357421875,
    "2019-03-19-23-45-45-071_POS0_I2_1369_865.Png": 0.7833251953125,
    "2019-03-19-23-45-45-071_POS0_I2_1369_993.Png": 0.9017333984375,
    "2019-03-19-23-45-45-071_POS0_I2_1497_1121.Png": 0.8193359375,
    "2019-03-19-23-45-45-071_POS0_I2_1497_1249.Png": 0.70208740234375,
    "2019-03-19-23-45-45-071_POS0_I2_1497_1377.Png": 0.143310546875,
    "2019-03-19-23-45-45-071_POS0_I2_1497_481.Png": 0.119140625,
    "2019-03-19-23-45-45-071_POS0_I2_1497_609.Png": 0.960205078125,
    "2019-03-19-23-45-45-071_POS0_I2_1497_737.Png": 0.79425048828125,
    "2019-03-19-23-45-45-071_POS0_I2_1497_865.Png": 0.96160888671875,
    "2019-03-19-23-45-45-071_POS0_I2_1497_993.Png": 0.86993408203125,
    "2019-03-19-23-45-45-071_POS0_I2_1625_1121.Png": 0.8876953125,
    "2019-03-19-23-45-45-071_POS0_I2_1625_1249.Png": 0.651123046875,
    "2019-03-19-23-45-45-071_POS0_I2_1625_481.Png": 0.60302734375,
    "2019-03-19-23-45-45-071_POS0_I2_1625_609.Png": 0.952880859375,
    "2019-03-19-23-45-45-071_POS0_I2_1625_737.Png": 1.0,
    "2019-03-19-23-45-45-071_POS0_I2_1625_865.Png": 0.9365234375,
    "2019-03-19-23-45-45-071_POS0_I2_1625_993.Png": 1.0,
    "2019-03-19-23-45-45-071_POS0_I2_1753_1121.Png": 0.66693115234375,
    "2019-03-19-23-45-45-071_POS0_I2_1753_1249.Png": 0.28912353515625,
    "2019-03-19-23-45-45-071_POS0_I2_1753_481.Png": 0.21185302734375,
    "2019-03-19-23-45-45-071_POS0_I2_1753_737.Png": 0.643798828125,
    "2019-03-19-23-45-45-071_POS0_I2_1753_865.Png": 0.93585205078125,
    "2019-03-19-23-45-45-071_POS0_I2_1753_993.Png": 0.766357421875,
    "2019-03-19-23-45-45-071_POS0_I2_1881_1121.Png": 0.19708251953125,
    "2019-03-19-23-45-45-071_POS0_I2_1881_865.Png": 0.10784912109375,
    "2019-03-19-23-45-45-071_POS0_I2_1881_993.Png": 0.16064453125,
    "2019-03-19-23-45-45-071_POS0_I2_345_1121.Png": 0.32171630859375,
    "2019-03-19-23-45-45-071_POS0_I2_345_609.Png": 0.247314453125,
    "2019-03-19-23-45-45-071_POS0_I2_345_865.Png": 0.25225830078125,
    "2019-03-19-23-45-45-071_POS0_I2_345_993.Png": 0.249755859375,
    "2019-03-19-23-45-45-071_POS0_I2_473_1121.Png": 0.43603515625,
    "2019-03-19-23-45-45-071_POS0_I2_473_481.Png": 0.5234375,
    "2019-03-19-23-45-45-071_POS0_I2_473_609.Png": 0.871826171875,
    "2019-03-19-23-45-45-071_POS0_I2_473_737.Png": 0.55401611328125,
    "2019-03-19-23-45-45-071_POS0_I2_473_865.Png": 0.73089599609375,
    "2019-03-19-23-45-45-071_POS0_I2_473_993.Png": 0.9794921875,
    "2019-03-19-23-45-45-071_POS0_I2_601_1121.Png": 0.80987548828125,
    "2019-03-19-23-45-45-071_POS0_I2_601_1249.Png": 0.4951171875,
    "2019-03-19-23-45-45-071_POS0_I2_601_1377.Png": 0.11572265625,
    "2019-03-19-23-45-45-071_POS0_I2_601_481.Png": 0.23065185546875,
    "2019-03-19-23-45-45-071_POS0_I2_601_609.Png": 0.97613525390625,
    "2019-03-19-23-45-45-071_POS0_I2_601_737.Png": 0.9853515625,
    "2019-03-19-23-45-45-071_POS0_I2_601_865.Png": 0.84912109375,
    "2019-03-19-23-45-45-071_POS0_I2_601_993.Png": 1.0,
    "2019-03-19-23-45-45-071_POS0_I2_729_1121.Png": 0.83642578125,
    "2019-03-19-23-45-45-071_POS0_I2_729_1249.Png": 0.9130859375,
    "2019-03-19-23-45-45-071_POS0_I2_729_1377.Png": 0.631591796875,
    "2019-03-19-23-45-45-071_POS0_I2_729_1505.Png": 0.616943359375,
    "2019-03-19-23-45-45-071_POS0_I2_729_609.Png": 0.798583984375,
    "2019-03-19-23-45-45-071_POS0_I2_729_737.Png": 0.97607421875,
    "2019-03-19-23-45-45-071_POS0_I2_729_865.Png": 0.826904296875,
    "2019-03-19-23-45-45-071_POS0_I2_729_993.Png": 0.998291015625,
    "2019-03-19-23-45-45-071_POS0_I2_857_1121.Png": 0.9658203125,
    "2019-03-19-23-45-45-071_POS0_I2_857_1249.Png": 0.94921875,
    "2019-03-19-23-45-45-071_POS0_I2_857_1377.Png": 0.905517578125,
    "2019-03-19-23-45-45-071_POS0_I2_857_1505.Png": 0.709716796875,
    "2019-03-19-23-45-45-071_POS0_I2_857_609.Png": 0.63812255859375,
    "2019-03-19-23-45-45-071_POS0_I2_857_737.Png": 0.96075439453125,
    "2019-03-19-23-45-45-071_POS0_I2_857_865.Png": 0.96551513671875,
    "2019-03-19-23-45-45-071_POS0_I2_857_993.Png": 0.86456298828125,
    "2019-03-19-23-45-45-071_POS0_I2_985_1121.Png": 1.0,
    "2019-03-19-23-45-45-071_POS0_I2_985_1249.Png": 0.96600341796875,
    "2019-03-19-23-45-45-071_POS0_I2_985_1377.Png": 0.73394775390625,
    "2019-03-19-23-45-45-071_POS0_I2_985_1505.Png": 0.6259765625,
    "2019-03-19-23-45-45-071_POS0_I2_985_609.Png": 0.57989501953125,
    "2019-03-19-23-45-45-071_POS0_I2_985_737.Png": 0.97210693359375,
    "2019-03-19-23-45-45-071_POS0_I2_985_865.Png": 0.99932861328125,
    "2019-03-19-23-45-45-071_POS0_I2_985_993.Png": 0.95330810546875,
    "2019-03-24-12-39-13-501_POS0_I2_1109_1127.Png": 1.0,
    "2019-03-24-12-39-13-501_POS0_I2_1109_1255.Png": 0.9736328125,
    "2019-03-24-12-39-13-501_POS0_I2_1109_1383.Png": 0.989013671875,
    "2019-03-24-12-39-13-501_POS0_I2_1109_1511.Png": 0.504150390625,
    "2019-03-24-12-39-13-501_POS0_I2_1109_615.Png": 0.88800048828125,
    "2019-03-24-12-39-13-501_POS0_I2_1109_743.Png": 0.67901611328125,
    "2019-03-24-12-39-13-501_POS0_I2_1109_871.Png": 0.114990234375,
    "2019-03-24-12-39-13-501_POS0_I2_1109_999.Png": 0.58367919921875,
    "2019-03-24-12-39-13-501_POS0_I2_1237_1127.Png": 1.0,
    "2019-03-24-12-39-13-501_POS0_I2_1237_1255.Png": 1.0,
    "2019-03-24-12-39-13-501_POS0_I2_1237_1383.Png": 0.84307861328125,
    "2019-03-24-12-39-13-501_POS0_I2_1237_1511.Png": 0.10931396484375,
    "2019-03-24-12-39-13-501_POS0_I2_1237_487.Png": 0.19921875,
    "2019-03-24-12-39-13-501_POS0_I2_1237_615.Png": 1.0,
    "2019-03-24-12-39-13-501_POS0_I2_1237_743.Png": 0.590087890625,
    "2019-03-24-12-39-13-501_POS0_I2_1365_1127.Png": 1.0,
    "2019-03-24-12-39-13-501_POS0_I2_1365_1255.Png": 1.0,
    "2019-03-24-12-39-13-501_POS0_I2_1365_1383.Png": 0.474365234375,
    "2019-03-24-12-39-13-501_POS0_I2_1365_487.Png": 0.30322265625,
    "2019-03-24-12-39-13-501_POS0_I2_1365_615.Png": 0.980712890625,
    "2019-03-24-12-39-13-501_POS0_I2_1365_743.Png": 0.99383544921875,
    "2019-03-24-12-39-13-501_POS0_I2_1365_871.Png": 0.718017578125,
    "2019-03-24-12-39-13-501_POS0_I2_1365_999.Png": 0.82403564453125,
    "2019-03-24-12-39-13-501_POS0_I2_1493_1127.Png": 0.78173828125,
    "2019-03-24-12-39-13-501_POS0_I2_1493_1255.Png": 1.0,
    "2019-03-24-12-39-13-501_POS0_I2_1493_1383.Png": 0.2177734375,
    "2019-03-24-12-39-13-501_POS0_I2_1493_487.Png": 0.249755859375,
    "2019-03-24-12-39-13-501_POS0_I2_1493_615.Png": 1.0,
    "2019-03-24-12-39-13-501_POS0_I2_1493_743.Png": 1.0,
    "2019-03-24-12-39-13-501_POS0_I2_1493_871.Png": 1.0,
    "2019-03-24-12-39-13-501_POS0_I2_1493_999.Png": 0.999267578125,
    "2019-03-24-12-39-13-501_POS0_I2_1621_1127.Png": 0.876953125,
    "2019-03-24-12-39-13-501_POS0_I2_1621_1255.Png": 0.82666015625,
    "2019-03-24-12-39-13-501_POS0_I2_1621_487.Png": 0.748291015625,
    "2019-03-24-12-39-13-501_POS0_I2_1621_615.Png": 1.0,
    "2019-03-24-12-39-13-501_POS0_I2_1621_743.Png": 1.0,
    "2019-03-24-12-39-13-501_POS0_I2_1621_871.Png": 1.0,
    "2019-03-24-12-39-13-501_POS0_I2_1621_999.Png": 0.996337890625,
    "2019-03-24-12-39-13-501_POS0_I2_1749_1127.Png": 0.74810791015625,
    "2019-03-24-12-39-13-501_POS0_I2_1749_1255.Png": 0.414794921875,
    "2019-03-24-12-39-13-501_POS0_I2_1749_487.Png": 0.32672119140625,
    "2019-03-24-12-39-13-501_POS0_I2_1749_615.Png": 0.2890625,
    "2019-03-24-12-39-13-501_POS0_I2_1749_743.Png": 0.763916015625,
    "2019-03-24-12-39-13-501_POS0_I2_1749_871.Png": 0.97607421875,
    "2019-03-24-12-39-13-501_POS0_I2_1749_999.Png": 0.78851318359375,
    "2019-03-24-12-39-13-501_POS0_I2_1877_1127.Png": 0.22454833984375,
    "2019-03-24-12-39-13-501_POS0_I2_1877_871.Png": 0.115234375,
    "2019-03-24-12-39-13-501_POS0_I2_341_1127.Png": 0.35211181640625,
    "2019-03-24-12-39-13-501_POS0_I2_341_615.Png": 0.21630859375,
    "2019-03-24-12-39-13-501_POS0_I2_341_871.Png": 0.40185546875,
    "2019-03-24-12-39-13-501_POS0_I2_341_999.Png": 0.28857421875,
    "2019-03-24-12-39-13-501_POS0_I2_469_1127.Png": 0.551025390625,
    "2019-03-24-12-39-13-501_POS0_I2_469_487.Png": 0.53173828125,
    "2019-03-24-12-39-13-501_POS0_I2_469_615.Png": 0.972900390625,
    "2019-03-24-12-39-13-501_POS0_I2_469_743.Png": 0.697265625,
    "2019-03-24-12-39-13-501_POS0_I2_469_871.Png": 0.964111328125,
    "2019-03-24-12-39-13-501_POS0_I2_469_999.Png": 1.0,
    "2019-03-24-12-39-13-501_POS0_I2_597_1127.Png": 0.93646240234375,
    "2019-03-24-12-39-13-501_POS0_I2_597_1255.Png": 0.638427734375,
    "2019-03-24-12-39-13-501_POS0_I2_597_1383.Png": 0.19384765625,
    "2019-03-24-12-39-13-501_POS0_I2_597_487.Png": 0.348876953125,
    "2019-03-24-12-39-13-501_POS0_I2_597_615.Png": 1.0,
    "2019-03-24-12-39-13-501_POS0_I2_597_743.Png": 0.93975830078125,
    "2019-03-24-12-39-13-501_POS0_I2_597_871.Png": 0.99920654296875,
    "2019-03-24-12-39-13-501_POS0_I2_597_999.Png": 1.0,
    "2019-03-24-12-39-13-501_POS0_I2_725_1127.Png": 1.0,
    "2019-03-24-12-39-13-501_POS0_I2_725_1255.Png": 1.0,
    "2019-03-24-12-39-13-501_POS0_I2_725_1383.Png": 0.914306640625,
    "2019-03-24-12-39-13-501_POS0_I2_725_1511.Png": 0.766357421875,
    "2019-03-24-12-39-13-501_POS0_I2_725_615.Png": 0.948974609375,
    "2019-03-24-12-39-13-501_POS0_I2_725_743.Png": 0.89154052734375,
    "2019-03-24-12-39-13-501_POS0_I2_725_871.Png": 0.93316650390625,
    "2019-03-24-12-39-13-501_POS0_I2_725_999.Png": 1.0,
    "2019-03-24-12-39-13-501_POS0_I2_853_1127.Png": 1.0,
    "2019-03-24-12-39-13-501_POS0_I2_853_1255.Png": 1.0,
    "2019-03-24-12-39-13-501_POS0_I2_853_1383.Png": 1.0,
    "2019-03-24-12-39-13-501_POS0_I2_853_1511.Png": 0.818115234375,
    "2019-03-24-12-39-13-501_POS0_I2_853_615.Png": 0.83319091796875,
    "2019-03-24-12-39-13-501_POS0_I2_853_743.Png": 1.0,
    "2019-03-24-12-39-13-501_POS0_I2_853_871.Png": 1.0,
    "2019-03-24-12-39-13-501_POS0_I2_853_999.Png": 1.0,
    "2019-03-24-12-39-13-501_POS0_I2_981_1127.Png": 1.0,
    "2019-03-24-12-39-13-501_POS0_I2_981_1255.Png": 1.0,
    "2019-03-24-12-39-13-501_POS0_I2_981_1383.Png": 0.990478515625,
    "2019-03-24-12-39-13-501_POS0_I2_981_1511.Png": 0.802978515625,
    "2019-03-24-12-39-13-501_POS0_I2_981_615.Png": 0.74609375,
    "2019-03-24-12-39-13-501_POS0_I2_981_743.Png": 1.0,
    "2019-03-24-12-39-13-501_POS0_I2_981_871.Png": 1.0,
    "2019-03-24-12-39-13-501_POS0_I2_981_999.Png": 1.0,
    "2019-03-24-14-52-32-961_POS0_I1_1081_1123.Png": 1.0,
    "2019-03-24-14-52-32-961_POS0_I1_1081_1251.Png": 0.99468994140625,
    "2019-03-24-14-52-32-961_POS0_I1_1081_1379.Png": 0.26776123046875,
    "2019-03-24-14-52-32-961_POS0_I1_1081_227.Png": 0.11767578125,
    "2019-03-24-14-52-32-961_POS0_I1_1081_355.Png": 0.912353515625,
    "2019-03-24-14-52-32-961_POS0_I1_1081_483.Png": 1.0,
    "2019-03-24-14-52-32-961_POS0_I1_1081_611.Png": 1.0,
    "2019-03-24-14-52-32-961_POS0_I1_1081_739.Png": 1.0,
    "2019-03-24-14-52-32-961_POS0_I1_1081_867.Png": 1.0,
    "2019-03-24-14-52-32-961_POS0_I1_1081_995.Png": 1.0,
    "2019-03-24-14-52-32-961_POS0_I1_1209_1123.Png": 1.0,
    "2019-03-24-14-52-32-961_POS0_I1_1209_1251.Png": 0.7783203125,
    "2019-03-24-14-52-32-961_POS0_I1_1209_227.Png": 0.35546875,
    "2019-03-24-14-52-32-961_POS0_I1_1209_355.Png": 1.0,
    "2019-03-24-14-52-32-961_POS0_I1_1209_483.Png": 0.99957275390625,
    "2019-03-24-14-52-32-961_POS0_I1_1209_611.Png": 0.99163818359375,
    "2019-03-24-14-52-32-961_POS0_I1_1209_739.Png": 1.0,
    "2019-03-24-14-52-32-961_POS0_I1_1209_867.Png": 1.0,
    "2019-03-24-14-52-32-961_POS0_I1_1209_995.Png": 1.0,
    "2019-03-24-14-52-32-961_POS0_I1_1337_1123.Png": 1.0,
    "2019-03-24-14-52-32-961_POS0_I1_1337_1251.Png": 0.510009765625,
    "2019-03-24-14-52-32-961_POS0_I1_1337_227.Png": 0.285400390625,
    "2019-03-24-14-52-32-961_POS0_I1_1337_355.Png": 0.993408203125,
    "2019-03-24-14-52-32-961_POS0_I1_1337_483.Png": 0.6240234375,
    "2019-03-24-14-52-32-961_POS0_I1_1337_611.Png": 0.105224609375,
    "2019-03-24-14-52-32-961_POS0_I1_1337_739.Png": 0.997314453125,
    "2019-03-24-14-52-32-961_POS0_I1_1337_867.Png": 1.0,
    "2019-03-24-14-52-32-961_POS0_I1_1337_995.Png": 1.0,
    "2019-03-24-14-52-32-961_POS0_I1_1465_1123.Png": 0.94268798828125,
    "2019-03-24-14-52-32-961_POS0_I1_1465_227.Png": 0.126953125,
    "2019-03-24-14-52-32-961_POS0_I1_1465_355.Png": 0.83642578125,
    "2019-03-24-14-52-32-961_POS0_I1_1465_483.Png": 0.81976318359375,
    "2019-03-24-14-52-32-961_POS0_I1_1465_739.Png": 0.94696044921875,
    "2019-03-24-14-52-32-961_POS0_I1_1465_867.Png": 1.0,
    "2019-03-24-14-52-32-961_POS0_I1_1465_995.Png": 0.45849609375,
    "2019-03-24-14-52-32-961_POS0_I1_1593_1123.Png": 0.869384765625,
    "2019-03-24-14-52-32-961_POS0_I1_1593_1251.Png": 0.134765625,
    "2019-03-24-14-52-32-961_POS0_I1_1593_227.Png": 0.53179931640625,
    "2019-03-24-14-52-32-961_POS0_I1_1593_355.Png": 0.99853515625,
    "2019-03-24-14-52-32-961_POS0_I1_1593_483.Png": 0.78369140625,
    "2019-03-24-14-52-32-961_POS0_I1_1593_739.Png": 0.6806640625,
    "2019-03-24-14-52-32-961_POS0_I1_1593_867.Png": 1.0,
    "2019-03-24-14-52-32-961_POS0_I1_1593_995.Png": 0.68212890625,
    "2019-03-24-14-52-32-961_POS0_I1_1721_227.Png": 0.95556640625,
    "2019-03-24-14-52-32-961_POS0_I1_1721_355.Png": 0.607666015625,
    "2019-03-24-14-52-32-961_POS0_I1_1721_483.Png": 0.652099609375,
    "2019-03-24-14-52-32-961_POS0_I1_1721_611.Png": 0.7657470703125,
    "2019-03-24-14-52-32-961_POS0_I1_1721_739.Png": 0.7513427734375,
    "2019-03-24-14-52-32-961_POS0_I1_1721_867.Png": 0.421142578125,
    "2019-03-24-14-52-32-961_POS0_I1_1721_99.Png": 0.12969970703125,
    "2019-03-24-14-52-32-961_POS0_I1_1721_995.Png": 0.7978515625,
    "2019-03-24-14-52-32-961_POS0_I1_1849_611.Png": 0.16851806640625,
    "2019-03-24-14-52-32-961_POS0_I1_1849_739.Png": 0.13201904296875,
    "2019-03-24-14-52-32-961_POS0_I1_1849_995.Png": 0.19677734375,
    "2019-03-24-14-52-32-961_POS0_I1_185_739.Png": 0.18505859375,
    "2019-03-24-14-52-32-961_POS0_I1_185_867.Png": 0.160400390625,
    "2019-03-24-14-52-32-961_POS0_I1_185_995.Png": 0.28253173828125,
    "2019-03-24-14-52-32-961_POS0_I1_313_227.Png": 0.68243408203125,
    "2019-03-24-14-52-32-961_POS0_I1_313_355.Png": 0.78704833984375,
    "2019-03-24-14-52-32-961_POS0_I1_313_611.Png": 0.10791015625,
    "2019-03-24-14-52-32-961_POS0_I1_313_739.Png": 0.991455078125,
    "2019-03-24-14-52-32-961_POS0_I1_313_867.Png": 1.0,
    "2019-03-24-14-52-32-961_POS0_I1_313_99.Png": 0.56317138671875,
    "2019-03-24-14-52-32-961_POS0_I1_313_995.Png": 0.52099609375,
    "2019-03-24-14-52-32-961_POS0_I1_441_1123.Png": 0.31573486328125,
    "2019-03-24-14-52-32-961_POS0_I1_441_227.Png": 0.968505859375,
    "2019-03-24-14-52-32-961_POS0_I1_441_355.Png": 0.52520751953125,
    "2019-03-24-14-52-32-961_POS0_I1_441_611.Png": 0.25537109375,
    "2019-03-24-14-52-32-961_POS0_I1_441_739.Png": 0.988525390625,
    "2019-03-24-14-52-32-961_POS0_I1_441_867.Png": 1.0,
    "2019-03-24-14-52-32-961_POS0_I1_441_99.Png": 0.504638671875,
    "2019-03-24-14-52-32-961_POS0_I1_441_995.Png": 0.89984130859375,
    "2019-03-24-14-52-32-961_POS0_I1_569_1123.Png": 0.99652099609375,
    "2019-03-24-14-52-32-961_POS0_I1_569_1251.Png": 0.74462890625,
    "2019-03-24-14-52-32-961_POS0_I1_569_1379.Png": 0.57965087890625,
    "2019-03-24-14-52-32-961_POS0_I1_569_227.Png": 0.83001708984375,
    "2019-03-24-14-52-32-961_POS0_I1_569_355.Png": 0.75140380859375,
    "2019-03-24-14-52-32-961_POS0_I1_569_483.Png": 0.54278564453125,
    "2019-03-24-14-52-32-961_POS0_I1_569_611.Png": 0.41265869140625,
    "2019-03-24-14-52-32-961_POS0_I1_569_739.Png": 0.66424560546875,
    "2019-03-24-14-52-32-961_POS0_I1_569_867.Png": 1.0,
    "2019-03-24-14-52-32-961_POS0_I1_569_995.Png": 1.0,
    "2019-03-24-14-52-32-961_POS0_I1_697_1123.Png": 0.6337890625,
    "2019-03-24-14-52-32-961_POS0_I1_697_1251.Png": 0.97210693359375,
    "2019-03-24-14-52-32-961_POS0_I1_697_1379.Png": 0.62548828125,
    "2019-03-24-14-52-32-961_POS0_I1_697_227.Png": 0.714111328125,
    "2019-03-24-14-52-32-961_POS0_I1_697_355.Png": 1.0,
    "2019-03-24-14-52-32-961_POS0_I1_697_483.Png": 0.48388671875,
    "2019-03-24-14-52-32-961_POS0_I1_697_867.Png": 0.959228515625,
    "2019-03-24-14-52-32-961_POS0_I1_697_995.Png": 0.71588134765625,
    "2019-03-24-14-52-32-961_POS0_I1_825_1251.Png": 0.681884765625,
    "2019-03-24-14-52-32-961_POS0_I1_825_1379.Png": 0.744873046875,
    "2019-03-24-14-52-32-961_POS0_I1_825_227.Png": 0.74365234375,
    "2019-03-24-14-52-32-961_POS0_I1_825_355.Png": 1.0,
    "2019-03-24-14-52-32-961_POS0_I1_825_483.Png": 0.91986083984375,
    "2019-03-24-14-52-32-961_POS0_I1_825_611.Png": 0.453857421875,
    "2019-03-24-14-52-32-961_POS0_I1_825_739.Png": 0.51861572265625,
    "2019-03-24-14-52-32-961_POS0_I1_825_867.Png": 1.0,
    "2019-03-24-14-52-32-961_POS0_I1_825_995.Png": 0.1220703125,
    "2019-03-24-14-52-32-961_POS0_I1_953_1123.Png": 0.66455078125,
    "2019-03-24-14-52-32-961_POS0_I1_953_1251.Png": 0.98150634765625,
    "2019-03-24-14-52-32-961_POS0_I1_953_1379.Png": 0.63525390625,
    "2019-03-24-14-52-32-961_POS0_I1_953_227.Png": 0.260498046875,
    "2019-03-24-14-52-32-961_POS0_I1_953_355.Png": 0.976318359375,
    "2019-03-24-14-52-32-961_POS0_I1_953_483.Png": 1.0,
    "2019-03-24-14-52-32-961_POS0_I1_953_611.Png": 1.0,
    "2019-03-24-14-52-32-961_POS0_I1_953_739.Png": 1.0,
    "2019-03-24-14-52-32-961_POS0_I1_953_867.Png": 1.0,
    "2019-03-24-14-52-32-961_POS0_I1_953_995.Png": 0.82098388671875,
    "2019-03-28-21-06-04-159_POS0_I2_1103_1123.Png": 1.0,
    "2019-03-28-21-06-04-159_POS0_I2_1103_1251.Png": 1.0,
    "2019-03-28-21-06-04-159_POS0_I2_1103_1379.Png": 1.0,
    "2019-03-28-21-06-04-159_POS0_I2_1103_1507.Png": 0.540283203125,
    "2019-03-28-21-06-04-159_POS0_I2_1103_611.Png": 0.899169921875,
    "2019-03-28-21-06-04-159_POS0_I2_1103_739.Png": 0.59564208984375,
    "2019-03-28-21-06-04-159_POS0_I2_1103_867.Png": 0.123046875,
    "2019-03-28-21-06-04-159_POS0_I2_1103_995.Png": 0.67486572265625,
    "2019-03-28-21-06-04-159_POS0_I2_1231_1123.Png": 1.0,
    "2019-03-28-21-06-04-159_POS0_I2_1231_1251.Png": 1.0,
    "2019-03-28-21-06-04-159_POS0_I2_1231_1379.Png": 0.89862060546875,
    "2019-03-28-21-06-04-159_POS0_I2_1231_1507.Png": 0.13702392578125,
    "2019-03-28-21-06-04-159_POS0_I2_1231_483.Png": 0.1865234375,
    "2019-03-28-21-06-04-159_POS0_I2_1231_611.Png": 1.0,
    "2019-03-28-21-06-04-159_POS0_I2_1231_739.Png": 0.54345703125,
    "2019-03-28-21-06-04-159_POS0_I2_1231_995.Png": 0.370849609375,
    "2019-03-28-21-06-04-159_POS0_I2_1359_1123.Png": 1.0,
    "2019-03-28-21-06-04-159_POS0_I2_1359_1251.Png": 1.0,
    "2019-03-28-21-06-04-159_POS0_I2_1359_1379.Png": 0.486328125,
    "2019-03-28-21-06-04-159_POS0_I2_1359_483.Png": 0.34521484375,
    "2019-03-28-21-06-04-159_POS0_I2_1359_611.Png": 1.0,
    "2019-03-28-21-06-04-159_POS0_I2_1359_739.Png": 0.98980712890625,
    "2019-03-28-21-06-04-159_POS0_I2_1359_867.Png": 0.69580078125,
    "2019-03-28-21-06-04-159_POS0_I2_1359_995.Png": 0.91864013671875,
    "2019-03-28-21-06-04-159_POS0_I2_1487_1123.Png": 0.783935546875,
    "2019-03-28-21-06-04-159_POS0_I2_1487_1251.Png": 1.0,
    "2019-03-28-21-06-04-159_POS0_I2_1487_1379.Png": 0.22021484375,
    "2019-03-28-21-06-04-159_POS0_I2_1487_483.Png": 0.26025390625,
    "2019-03-28-21-06-04-159_POS0_I2_1487_611.Png": 1.0,
    "2019-03-28-21-06-04-159_POS0_I2_1487_739.Png": 1.0,
    "2019-03-28-21-06-04-159_POS0_I2_1487_867.Png": 1.0,
    "2019-03-28-21-06-04-159_POS0_I2_1487_995.Png": 1.0,
    "2019-03-28-21-06-04-159_POS0_I2_1615_1123.Png": 0.850341796875,
    "2019-03-28-21-06-04-159_POS0_I2_1615_1251.Png": 0.81884765625,
    "2019-03-28-21-06-04-159_POS0_I2_1615_483.Png": 0.749755859375,
    "2019-03-28-21-06-04-159_POS0_I2_1615_611.Png": 1.0,
    "2019-03-28-21-06-04-159_POS0_I2_1615_739.Png": 1.0,
    "2019-03-28-21-06-04-159_POS0_I2_1615_867.Png": 1.0,
    "2019-03-28-21-06-04-159_POS0_I2_1615_995.Png": 0.99365234375,
    "2019-03-28-21-06-04-159_POS0_I2_1743_1123.Png": 0.81536865234375,
    "2019-03-28-21-06-04-159_POS0_I2_1743_1251.Png": 0.467529296875,
    "2019-03-28-21-06-04-159_POS0_I2_1743_483.Png": 0.46942138671875,
    "2019-03-28-21-06-04-159_POS0_I2_1743_611.Png": 0.377197265625,
    "2019-03-28-21-06-04-159_POS0_I2_1743_739.Png": 0.7744140625,
    "2019-03-28-21-06-04-159_POS0_I2_1743_867.Png": 0.96295166015625,
    "2019-03-28-21-06-04-159_POS0_I2_1743_995.Png": 0.86328125,
    "2019-03-28-21-06-04-159_POS0_I2_1871_1123.Png": 0.23858642578125,
    "2019-03-28-21-06-04-159_POS0_I2_1871_867.Png": 0.11468505859375,
    "2019-03-28-21-06-04-159_POS0_I2_335_1123.Png": 0.37542724609375,
    "2019-03-28-21-06-04-159_POS0_I2_335_611.Png": 0.20263671875,
    "2019-03-28-21-06-04-159_POS0_I2_335_867.Png": 0.305419921875,
    "2019-03-28-21-06-04-159_POS0_I2_335_995.Png": 0.232177734375,
    "2019-03-28-21-06-04-159_POS0_I2_463_1123.Png": 0.56640625,
    "2019-03-28-21-06-04-159_POS0_I2_463_483.Png": 0.506591796875,
    "2019-03-28-21-06-04-159_POS0_I2_463_611.Png": 0.98193359375,
    "2019-03-28-21-06-04-159_POS0_I2_463_739.Png": 0.697265625,
    "2019-03-28-21-06-04-159_POS0_I2_463_867.Png": 0.961181640625,
    "2019-03-28-21-06-04-159_POS0_I2_463_995.Png": 1.0,
    "2019-03-28-21-06-04-159_POS0_I2_591_1123.Png": 0.94757080078125,
    "2019-03-28-21-06-04-159_POS0_I2_591_1251.Png": 0.614013671875,
    "2019-03-28-21-06-04-159_POS0_I2_591_1379.Png": 0.1767578125,
    "2019-03-28-21-06-04-159_POS0_I2_591_483.Png": 0.357666015625,
    "2019-03-28-21-06-04-159_POS0_I2_591_611.Png": 1.0,
    "2019-03-28-21-06-04-159_POS0_I2_591_739.Png": 0.96044921875,
    "2019-03-28-21-06-04-159_POS0_I2_591_867.Png": 1.0,
    "2019-03-28-21-06-04-159_POS0_I2_591_995.Png": 1.0,
    "2019-03-28-21-06-04-159_POS0_I2_719_1123.Png": 1.0,
    "2019-03-28-21-06-04-159_POS0_I2_719_1251.Png": 1.0,
    "2019-03-28-21-06-04-159_POS0_I2_719_1379.Png": 0.957763671875,
    "2019-03-28-21-06-04-159_POS0_I2_719_1507.Png": 0.793212890625,
    "2019-03-28-21-06-04-159_POS0_I2_719_611.Png": 0.955322265625,
    "2019-03-28-21-06-04-159_POS0_I2_719_739.Png": 0.892333984375,
    "2019-03-28-21-06-04-159_POS0_I2_719_867.Png": 0.943115234375,
    "2019-03-28-21-06-04-159_POS0_I2_719_995.Png": 1.0,
    "2019-03-28-21-06-04-159_POS0_I2_847_1123.Png": 1.0,
    "2019-03-28-21-06-04-159_POS0_I2_847_1251.Png": 1.0,
    "2019-03-28-21-06-04-159_POS0_I2_847_1379.Png": 1.0,
    "2019-03-28-21-06-04-159_POS0_I2_847_1507.Png": 0.855712890625,
    "2019-03-28-21-06-04-159_POS0_I2_847_611.Png": 0.84039306640625,
    "2019-03-28-21-06-04-159_POS0_I2_847_739.Png": 1.0,
    "2019-03-28-21-06-04-159_POS0_I2_847_867.Png": 1.0,
    "2019-03-28-21-06-04-159_POS0_I2_847_995.Png": 1.0,
    "2019-03-28-21-06-04-159_POS0_I2_975_1123.Png": 1.0,
    "2019-03-28-21-06-04-159_POS0_I2_975_1251.Png": 1.0,
    "2019-03-28-21-06-04-159_POS0_I2_975_1379.Png": 1.0,
    "2019-03-28-21-06-04-159_POS0_I2_975_1507.Png": 0.844970703125,
    "2019-03-28-21-06-04-159_POS0_I2_975_611.Png": 0.79412841796875,
    "2019-03-28-21-06-04-159_POS0_I2_975_739.Png": 1.0,
    "2019-03-28-21-06-04-159_POS0_I2_975_867.Png": 1.0,
    "2019-03-28-21-06-04-159_POS0_I2_975_995.Png": 1.0,
    "2019-03-29-19-25-42-364_POS2_I2_1052_2112.Png": 0.5966796875,
    "2019-03-29-19-25-42-364_POS2_I2_1052_2240.Png": 1.0,
    "2019-03-29-19-25-42-364_POS2_I2_1052_2368.Png": 1.0,
    "2019-03-29-19-25-42-364_POS2_I2_1052_2496.Png": 1.0,
    "2019-03-29-19-25-42-364_POS2_I2_1052_2624.Png": 1.0,
    "2019-03-29-19-25-42-364_POS2_I2_1180_2112.Png": 0.841796875,
    "2019-03-29-19-25-42-364_POS2_I2_1180_2240.Png": 1.0,
    "2019-03-29-19-25-42-364_POS2_I2_1180_2368.Png": 1.0,
    "2019-03-29-19-25-42-364_POS2_I2_1180_2496.Png": 0.98828125,
    "2019-03-29-19-25-42-364_POS2_I2_1180_2624.Png": 0.4248046875,
    "2019-03-29-19-25-42-364_POS2_I2_1308_1984.Png": 0.2783203125,
    "2019-03-29-19-25-42-364_POS2_I2_1308_2112.Png": 1.0,
    "2019-03-29-19-25-42-364_POS2_I2_1308_2240.Png": 1.0,
    "2019-03-29-19-25-42-364_POS2_I2_1308_2368.Png": 1.0,
    "2019-03-29-19-25-42-364_POS2_I2_1308_2496.Png": 0.8515625,
    "2019-03-29-19-25-42-364_POS2_I2_1436_1984.Png": 0.57421875,
    "2019-03-29-19-25-42-364_POS2_I2_1436_2112.Png": 1.0,
    "2019-03-29-19-25-42-364_POS2_I2_1436_2240.Png": 1.0,
    "2019-03-29-19-25-42-364_POS2_I2_1436_2368.Png": 1.0,
    "2019-03-29-19-25-42-364_POS2_I2_1436_2496.Png": 0.9072265625,
    "2019-03-29-19-25-42-364_POS2_I2_1564_1984.Png": 0.685546875,
    "2019-03-29-19-25-42-364_POS2_I2_1564_2112.Png": 1.0,
    "2019-03-29-19-25-42-364_POS2_I2_1564_2240.Png": 1.0,
    "2019-03-29-19-25-42-364_POS2_I2_1564_2368.Png": 1.0,
    "2019-03-29-19-25-42-364_POS2_I2_1564_2496.Png": 0.6611328125,
    "2019-03-29-19-25-42-364_POS2_I2_1564_2624.Png": 0.1337890625,
    "2019-03-29-19-25-42-364_POS2_I2_1692_1856.Png": 0.333984375,
    "2019-03-29-19-25-42-364_POS2_I2_1692_1984.Png": 1.0,
    "2019-03-29-19-25-42-364_POS2_I2_1692_2112.Png": 1.0,
    "2019-03-29-19-25-42-364_POS2_I2_1692_2240.Png": 1.0,
    "2019-03-29-19-25-42-364_POS2_I2_1692_2368.Png": 1.0,
    "2019-03-29-19-25-42-364_POS2_I2_1692_2496.Png": 0.365234375,
    "2019-03-29-19-25-42-364_POS2_I2_1692_2624.Png": 0.216796875,
    "2019-03-29-19-25-42-364_POS2_I2_1820_1984.Png": 0.3837890625,
    "2019-03-29-19-25-42-364_POS2_I2_1820_2112.Png": 0.8310546875,
    "2019-03-29-19-25-42-364_POS2_I2_1820_2240.Png": 1.0,
    "2019-03-29-19-25-42-364_POS2_I2_1820_2368.Png": 0.99609375,
    "2019-03-29-19-25-42-364_POS2_I2_1820_2624.Png": 0.2783203125,
    "2019-03-29-19-25-42-364_POS2_I2_1948_2240.Png": 0.7431640625,
    "2019-03-29-19-25-42-364_POS2_I2_1948_2368.Png": 0.6748046875,
    "2019-03-29-19-25-42-364_POS2_I2_1948_2624.Png": 0.2861328125,
    "2019-03-29-19-25-42-364_POS2_I2_2076_2624.Png": 0.3125,
    "2019-03-29-19-25-42-364_POS2_I2_412_2112.Png": 0.3212890625,
    "2019-03-29-19-25-42-364_POS2_I2_412_2240.Png": 0.7236328125,
    "2019-03-29-19-25-42-364_POS2_I2_412_2368.Png": 0.521484375,
    "2019-03-29-19-25-42-364_POS2_I2_412_2496.Png": 0.2548828125,
    "2019-03-29-19-25-42-364_POS2_I2_412_2624.Png": 0.9306640625,
    "2019-03-29-19-25-42-364_POS2_I2_540_2112.Png": 0.7021484375,
    "2019-03-29-19-25-42-364_POS2_I2_540_2240.Png": 1.0,
    "2019-03-29-19-25-42-364_POS2_I2_540_2368.Png": 0.9990234375,
    "2019-03-29-19-25-42-364_POS2_I2_540_2496.Png": 0.7548828125,
    "2019-03-29-19-25-42-364_POS2_I2_540_2624.Png": 1.0,
    "2019-03-29-19-25-42-364_POS2_I2_668_2112.Png": 0.4892578125,
    "2019-03-29-19-25-42-364_POS2_I2_668_2240.Png": 1.0,
    "2019-03-29-19-25-42-364_POS2_I2_668_2368.Png": 0.8310546875,
    "2019-03-29-19-25-42-364_POS2_I2_668_2496.Png": 0.943359375,
    "2019-03-29-19-25-42-364_POS2_I2_668_2624.Png": 1.0,
    "2019-03-29-19-25-42-364_POS2_I2_796_2112.Png": 0.482421875,
    "2019-03-29-19-25-42-364_POS2_I2_796_2240.Png": 1.0,
    "2019-03-29-19-25-42-364_POS2_I2_796_2368.Png": 0.986328125,
    "2019-03-29-19-25-42-364_POS2_I2_796_2496.Png": 0.943359375,
    "2019-03-29-19-25-42-364_POS2_I2_796_2624.Png": 1.0,
    "2019-03-29-19-25-42-364_POS2_I2_924_2112.Png": 0.4443359375,
    "2019-03-29-19-25-42-364_POS2_I2_924_2240.Png": 1.0,
    "2019-03-29-19-25-42-364_POS2_I2_924_2368.Png": 1.0,
    "2019-03-29-19-25-42-364_POS2_I2_924_2496.Png": 1.0,
    "2019-03-29-19-25-42-364_POS2_I2_924_2624.Png": 1.0,
    "2019-03-30-01-59-27-342_POS0_I2_1103_1123.Png": 1.0,
    "2019-03-30-01-59-27-342_POS0_I2_1103_1251.Png": 0.987548828125,
    "2019-03-30-01-59-27-342_POS0_I2_1103_1379.Png": 0.996826171875,
    "2019-03-30-01-59-27-342_POS0_I2_1103_1507.Png": 0.56982421875,
    "2019-03-30-01-59-27-342_POS0_I2_1103_611.Png": 0.89935302734375,
    "2019-03-30-01-59-27-342_POS0_I2_1103_739.Png": 0.53045654296875,
    "2019-03-30-01-59-27-342_POS0_I2_1103_995.Png": 0.28228759765625,
    "2019-03-30-01-59-27-342_POS0_I2_1231_1123.Png": 1.0,
    "2019-03-30-01-59-27-342_POS0_I2_1231_1251.Png": 1.0,
    "2019-03-30-01-59-27-342_POS0_I2_1231_1379.Png": 0.92059326171875,
    "2019-03-30-01-59-27-342_POS0_I2_1231_1507.Png": 0.15899658203125,
    "2019-03-30-01-59-27-342_POS0_I2_1231_483.Png": 0.189208984375,
    "2019-03-30-01-59-27-342_POS0_I2_1231_611.Png": 1.0,
    "2019-03-30-01-59-27-342_POS0_I2_1231_739.Png": 0.419189453125,
    "2019-03-30-01-59-27-342_POS0_I2_1231_995.Png": 0.38134765625,
    "2019-03-30-01-59-27-342_POS0_I2_1359_1123.Png": 1.0,
    "2019-03-30-01-59-27-342_POS0_I2_1359_1251.Png": 1.0,
    "2019-03-30-01-59-27-342_POS0_I2_1359_1379.Png": 0.54833984375,
    "2019-03-30-01-59-27-342_POS0_I2_1359_483.Png": 0.33154296875,
    "2019-03-30-01-59-27-342_POS0_I2_1359_611.Png": 1.0,
    "2019-03-30-01-59-27-342_POS0_I2_1359_739.Png": 0.79278564453125,
    "2019-03-30-01-59-27-342_POS0_I2_1359_867.Png": 0.534912109375,
    "2019-03-30-01-59-27-342_POS0_I2_1359_995.Png": 0.82464599609375,
    "2019-03-30-01-59-27-342_POS0_I2_1487_1123.Png": 0.77935791015625,
    "2019-03-30-01-59-27-342_POS0_I2_1487_1251.Png": 1.0,
    "2019-03-30-01-59-27-342_POS0_I2_1487_1379.Png": 0.291259765625,
    "2019-03-30-01-59-27-342_POS0_I2_1487_483.Png": 0.25341796875,
    "2019-03-30-01-59-27-342_POS0_I2_1487_611.Png": 1.0,
    "2019-03-30-01-59-27-342_POS0_I2_1487_739.Png": 1.0,
    "2019-03-30-01-59-27-342_POS0_I2_1487_867.Png": 1.0,
    "2019-03-30-01-59-27-342_POS0_I2_1487_995.Png": 0.99945068359375,
    "2019-03-30-01-59-27-342_POS0_I2_1615_1123.Png": 0.83294677734375,
    "2019-03-30-01-59-27-342_POS0_I2_1615_1251.Png": 0.860107421875,
    "2019-03-30-01-59-27-342_POS0_I2_1615_483.Png": 0.763916015625,
    "2019-03-30-01-59-27-342_POS0_I2_1615_611.Png": 1.0,
    "2019-03-30-01-59-27-342_POS0_I2_1615_739.Png": 1.0,
    "2019-03-30-01-59-27-342_POS0_I2_1615_867.Png": 1.0,
    "2019-03-30-01-59-27-342_POS0_I2_1615_995.Png": 0.99078369140625,
    "2019-03-30-01-59-27-342_POS0_I2_1743_1123.Png": 0.74798583984375,
    "2019-03-30-01-59-27-342_POS0_I2_1743_1251.Png": 0.41455078125,
    "2019-03-30-01-59-27-342_POS0_I2_1743_483.Png": 0.39105224609375,
    "2019-03-30-01-59-27-342_POS0_I2_1743_611.Png": 0.353759765625,
    "2019-03-30-01-59-27-342_POS0_I2_1743_739.Png": 0.770751953125,
    "2019-03-30-01-59-27-342_POS0_I2_1743_867.Png": 0.95709228515625,
    "2019-03-30-01-59-27-342_POS0_I2_1743_995.Png": 0.8837890625,
    "2019-03-30-01-59-27-342_POS0_I2_1871_1123.Png": 0.23956298828125,
    "2019-03-30-01-59-27-342_POS0_I2_1871_867.Png": 0.11419677734375,
    "2019-03-30-01-59-27-342_POS0_I2_1871_995.Png": 0.1376953125,
    "2019-03-30-01-59-27-342_POS0_I2_335_1123.Png": 0.41790771484375,
    "2019-03-30-01-59-27-342_POS0_I2_335_611.Png": 0.19781494140625,
    "2019-03-30-01-59-27-342_POS0_I2_335_867.Png": 0.368408203125,
    "2019-03-30-01-59-27-342_POS0_I2_335_995.Png": 0.319580078125,
    "2019-03-30-01-59-27-342_POS0_I2_463_1123.Png": 0.588623046875,
    "2019-03-30-01-59-27-342_POS0_I2_463_483.Png": 0.49566650390625,
    "2019-03-30-01-59-27-342_POS0_I2_463_611.Png": 0.98822021484375,
    "2019-03-30-01-59-27-342_POS0_I2_463_739.Png": 0.6220703125,
    "2019-03-30-01-59-27-342_POS0_I2_463_867.Png": 0.953125,
    "2019-03-30-01-59-27-342_POS0_I2_463_995.Png": 1.0,
    "2019-03-30-01-59-27-342_POS0_I2_591_1123.Png": 0.93902587890625,
    "2019-03-30-01-59-27-342_POS0_I2_591_1251.Png": 0.589599609375,
    "2019-03-30-01-59-27-342_POS0_I2_591_1379.Png": 0.204833984375,
    "2019-03-30-01-59-27-342_POS0_I2_591_483.Png": 0.34033203125,
    "2019-03-30-01-59-27-342_POS0_I2_591_611.Png": 0.995849609375,
    "2019-03-30-01-59-27-342_POS0_I2_591_739.Png": 0.976806640625,
    "2019-03-30-01-59-27-342_POS0_I2_591_867.Png": 1.0,
    "2019-03-30-01-59-27-342_POS0_I2_591_995.Png": 1.0,
    "2019-03-30-01-59-27-342_POS0_I2_719_1123.Png": 1.0,
    "2019-03-30-01-59-27-342_POS0_I2_719_1251.Png": 1.0,
    "2019-03-30-01-59-27-342_POS0_I2_719_1379.Png": 0.912109375,
    "2019-03-30-01-59-27-342_POS0_I2_719_1507.Png": 0.80615234375,
    "2019-03-30-01-59-27-342_POS0_I2_719_611.Png": 0.9482421875,
    "2019-03-30-01-59-27-342_POS0_I2_719_739.Png": 0.8994140625,
    "2019-03-30-01-59-27-342_POS0_I2_719_867.Png": 0.87939453125,
    "2019-03-30-01-59-27-342_POS0_I2_719_995.Png": 1.0,
    "2019-03-30-01-59-27-342_POS0_I2_847_1123.Png": 1.0,
    "2019-03-30-01-59-27-342_POS0_I2_847_1251.Png": 1.0,
    "2019-03-30-01-59-27-342_POS0_I2_847_1379.Png": 1.0,
    "2019-03-30-01-59-27-342_POS0_I2_847_1507.Png": 0.867431640625,
    "2019-03-30-01-59-27-342_POS0_I2_847_611.Png": 0.80841064453125,
    "2019-03-30-01-59-27-342_POS0_I2_847_739.Png": 1.0,
    "2019-03-30-01-59-27-342_POS0_I2_847_867.Png": 1.0,
    "2019-03-30-01-59-27-342_POS0_I2_847_995.Png": 1.0,
    "2019-03-30-01-59-27-342_POS0_I2_975_1123.Png": 1.0,
    "2019-03-30-01-59-27-342_POS0_I2_975_1251.Png": 1.0,
    "2019-03-30-01-59-27-342_POS0_I2_975_1379.Png": 1.0,
    "2019-03-30-01-59-27-342_POS0_I2_975_1507.Png": 0.866455078125,
    "2019-03-30-01-59-27-342_POS0_I2_975_611.Png": 0.746337890625,
    "2019-03-30-01-59-27-342_POS0_I2_975_739.Png": 1.0,
    "2019-03-30-01-59-27-342_POS0_I2_975_867.Png": 1.0,
    "2019-03-30-01-59-27-342_POS0_I2_975_995.Png": 1.0,
    "2019-03-30-09-52-24-837_POS2_I2_1052_2112.Png": 0.5673828125,
    "2019-03-30-09-52-24-837_POS2_I2_1052_2240.Png": 1.0,
    "2019-03-30-09-52-24-837_POS2_I2_1052_2368.Png": 1.0,
    "2019-03-30-09-52-24-837_POS2_I2_1052_2496.Png": 1.0,
    "2019-03-30-09-52-24-837_POS2_I2_1052_2624.Png": 1.0,
    "2019-03-30-09-52-24-837_POS2_I2_1180_2112.Png": 0.83984375,
    "2019-03-30-09-52-24-837_POS2_I2_1180_2240.Png": 1.0,
    "2019-03-30-09-52-24-837_POS2_I2_1180_2368.Png": 1.0,
    "2019-03-30-09-52-24-837_POS2_I2_1180_2496.Png": 1.0,
    "2019-03-30-09-52-24-837_POS2_I2_1180_2624.Png": 1.0,
    "2019-03-30-09-52-24-837_POS2_I2_1308_1984.Png": 0.2900390625,
    "2019-03-30-09-52-24-837_POS2_I2_1308_2112.Png": 1.0,
    "2019-03-30-09-52-24-837_POS2_I2_1308_2240.Png": 1.0,
    "2019-03-30-09-52-24-837_POS2_I2_1308_2368.Png": 1.0,
    "2019-03-30-09-52-24-837_POS2_I2_1308_2496.Png": 1.0,
    "2019-03-30-09-52-24-837_POS2_I2_1308_2624.Png": 1.0,
    "2019-03-30-09-52-24-837_POS2_I2_1436_1984.Png": 0.568359375,
    "2019-03-30-09-52-24-837_POS2_I2_1436_2112.Png": 1.0,
    "2019-03-30-09-52-24-837_POS2_I2_1436_2240.Png": 1.0,
    "2019-03-30-09-52-24-837_POS2_I2_1436_2368.Png": 1.0,
    "2019-03-30-09-52-24-837_POS2_I2_1436_2496.Png": 1.0,
    "2019-03-30-09-52-24-837_POS2_I2_1436_2624.Png": 1.0,
    "2019-03-30-09-52-24-837_POS2_I2_1564_1984.Png": 0.6943359375,
    "2019-03-30-09-52-24-837_POS2_I2_1564_2112.Png": 1.0,
    "2019-03-30-09-52-24-837_POS2_I2_1564_2240.Png": 1.0,
    "2019-03-30-09-52-24-837_POS2_I2_1564_2368.Png": 1.0,
    "2019-03-30-09-52-24-837_POS2_I2_1564_2496.Png": 1.0,
    "2019-03-30-09-52-24-837_POS2_I2_1564_2624.Png": 1.0,
    "2019-03-30-09-52-24-837_POS2_I2_1692_1856.Png": 0.3447265625,
    "2019-03-30-09-52-24-837_POS2_I2_1692_1984.Png": 1.0,
    "2019-03-30-09-52-24-837_POS2_I2_1692_2112.Png": 1.0,
    "2019-03-30-09-52-24-837_POS2_I2_1692_2240.Png": 1.0,
    "2019-03-30-09-52-24-837_POS2_I2_1692_2368.Png": 1.0,
    "2019-03-30-09-52-24-837_POS2_I2_1692_2496.Png": 1.0,
    "2019-03-30-09-52-24-837_POS2_I2_1692_2624.Png": 1.0,
    "2019-03-30-09-52-24-837_POS2_I2_1820_1984.Png": 0.408203125,
    "2019-03-30-09-52-24-837_POS2_I2_1820_2112.Png": 0.7958984375,
    "2019-03-30-09-52-24-837_POS2_I2_1820_2240.Png": 1.0,
    "2019-03-30-09-52-24-837_POS2_I2_1820_2368.Png": 1.0,
    "2019-03-30-09-52-24-837_POS2_I2_1820_2496.Png": 1.0,
    "2019-03-30-09-52-24-837_POS2_I2_1820_2624.Png": 1.0,
    "2019-03-30-09-52-24-837_POS2_I2_1948_2240.Png": 0.6923828125,
    "2019-03-30-09-52-24-837_POS2_I2_1948_2368.Png": 0.994140625,
    "2019-03-30-09-52-24-837_POS2_I2_1948_2496.Png": 0.9111328125,
    "2019-03-30-09-52-24-837_POS2_I2_1948_2624.Png": 1.0,
    "2019-03-30-09-52-24-837_POS2_I2_2076_2368.Png": 0.3583984375,
    "2019-03-30-09-52-24-837_POS2_I2_2076_2496.Png": 0.365234375,
    "2019-03-30-09-52-24-837_POS2_I2_2076_2624.Png": 0.896484375,
    "2019-03-30-09-52-24-837_POS2_I2_412_2112.Png": 0.2744140625,
    "2019-03-30-09-52-24-837_POS2_I2_412_2240.Png": 0.708984375,
    "2019-03-30-09-52-24-837_POS2_I2_412_2368.Png": 0.7490234375,
    "2019-03-30-09-52-24-837_POS2_I2_412_2496.Png": 0.322265625,
    "2019-03-30-09-52-24-837_POS2_I2_412_2624.Png": 0.9794921875,
    "2019-03-30-09-52-24-837_POS2_I2_540_2112.Png": 0.58984375,
    "2019-03-30-09-52-24-837_POS2_I2_540_2240.Png": 1.0,
    "2019-03-30-09-52-24-837_POS2_I2_540_2368.Png": 1.0,
    "2019-03-30-09-52-24-837_POS2_I2_540_2496.Png": 0.7802734375,
    "2019-03-30-09-52-24-837_POS2_I2_540_2624.Png": 1.0,
    "2019-03-30-09-52-24-837_POS2_I2_668_2112.Png": 0.423828125,
    "2019-03-30-09-52-24-837_POS2_I2_668_2240.Png": 1.0,
    "2019-03-30-09-52-24-837_POS2_I2_668_2368.Png": 0.98828125,
    "2019-03-30-09-52-24-837_POS2_I2_668_2496.Png": 0.9423828125,
    "2019-03-30-09-52-24-837_POS2_I2_668_2624.Png": 1.0,
    "2019-03-30-09-52-24-837_POS2_I2_796_2112.Png": 0.43359375,
    "2019-03-30-09-52-24-837_POS2_I2_796_2240.Png": 1.0,
    "2019-03-30-09-52-24-837_POS2_I2_796_2368.Png": 0.9970703125,
    "2019-03-30-09-52-24-837_POS2_I2_796_2496.Png": 0.9443359375,
    "2019-03-30-09-52-24-837_POS2_I2_796_2624.Png": 1.0,
    "2019-03-30-09-52-24-837_POS2_I2_924_2112.Png": 0.40625,
    "2019-03-30-09-52-24-837_POS2_I2_924_2240.Png": 1.0,
    "2019-03-30-09-52-24-837_POS2_I2_924_2368.Png": 1.0,
    "2019-03-30-09-52-24-837_POS2_I2_924_2496.Png": 1.0,
    "2019-03-30-09-52-24-837_POS2_I2_924_2624.Png": 1.0,
    "2019-04-04-21-46-18-649_POS0_I2_1107_1001.Png": 0.56072998046875,
    "2019-04-04-21-46-18-649_POS0_I2_1107_1129.Png": 1.0,
    "2019-04-04-21-46-18-649_POS0_I2_1107_1257.Png": 0.96337890625,
    "2019-04-04-21-46-18-649_POS0_I2_1107_1385.Png": 0.989990234375,
    "2019-04-04-21-46-18-649_POS0_I2_1107_1513.Png": 0.498046875,
    "2019-04-04-21-46-18-649_POS0_I2_1107_617.Png": 0.85089111328125,
    "2019-04-04-21-46-18-649_POS0_I2_1235_1001.Png": 0.162841796875,
    "2019-04-04-21-46-18-649_POS0_I2_1235_1129.Png": 1.0,
    "2019-04-04-21-46-18-649_POS0_I2_1235_1257.Png": 1.0,
    "2019-04-04-21-46-18-649_POS0_I2_1235_1385.Png": 0.92462158203125,
    "2019-04-04-21-46-18-649_POS0_I2_1235_1513.Png": 0.10321044921875,
    "2019-04-04-21-46-18-649_POS0_I2_1235_489.Png": 0.25439453125,
    "2019-04-04-21-46-18-649_POS0_I2_1235_617.Png": 0.98553466796875,
    "2019-04-04-21-46-18-649_POS0_I2_1235_745.Png": 0.34356689453125,
    "2019-04-04-21-46-18-649_POS0_I2_1363_1001.Png": 0.80743408203125,
    "2019-04-04-21-46-18-649_POS0_I2_1363_1129.Png": 1.0,
    "2019-04-04-21-46-18-649_POS0_I2_1363_1257.Png": 1.0,
    "2019-04-04-21-46-18-649_POS0_I2_1363_1385.Png": 0.46240234375,
    "2019-04-04-21-46-18-649_POS0_I2_1363_489.Png": 0.39111328125,
    "2019-04-04-21-46-18-649_POS0_I2_1363_617.Png": 0.974365234375,
    "2019-04-04-21-46-18-649_POS0_I2_1363_745.Png": 0.98236083984375,
    "2019-04-04-21-46-18-649_POS0_I2_1363_873.Png": 0.6484375,
    "2019-04-04-21-46-18-649_POS0_I2_1491_1001.Png": 0.99322509765625,
    "2019-04-04-21-46-18-649_POS0_I2_1491_1129.Png": 0.77801513671875,
    "2019-04-04-21-46-18-649_POS0_I2_1491_1257.Png": 0.98370361328125,
    "2019-04-04-21-46-18-649_POS0_I2_1491_1385.Png": 0.14837646484375,
    "2019-04-04-21-46-18-649_POS0_I2_1491_489.Png": 0.2919921875,
    "2019-04-04-21-46-18-649_POS0_I2_1491_617.Png": 1.0,
    "2019-04-04-21-46-18-649_POS0_I2_1491_745.Png": 1.0,
    "2019-04-04-21-46-18-649_POS0_I2_1491_873.Png": 1.0,
    "2019-04-04-21-46-18-649_POS0_I2_1619_1001.Png": 0.98114013671875,
    "2019-04-04-21-46-18-649_POS0_I2_1619_1129.Png": 0.88140869140625,
    "2019-04-04-21-46-18-649_POS0_I2_1619_1257.Png": 0.83074951171875,
    "2019-04-04-21-46-18-649_POS0_I2_1619_489.Png": 0.774658203125,
    "2019-04-04-21-46-18-649_POS0_I2_1619_617.Png": 0.939697265625,
    "2019-04-04-21-46-18-649_POS0_I2_1619_745.Png": 1.0,
    "2019-04-04-21-46-18-649_POS0_I2_1619_873.Png": 1.0,
    "2019-04-04-21-46-18-649_POS0_I2_1747_1001.Png": 0.74481201171875,
    "2019-04-04-21-46-18-649_POS0_I2_1747_1129.Png": 0.82818603515625,
    "2019-04-04-21-46-18-649_POS0_I2_1747_1257.Png": 0.4599609375,
    "2019-04-04-21-46-18-649_POS0_I2_1747_489.Png": 0.27862548828125,
    "2019-04-04-21-46-18-649_POS0_I2_1747_617.Png": 0.1396484375,
    "2019-04-04-21-46-18-649_POS0_I2_1747_745.Png": 0.69775390625,
    "2019-04-04-21-46-18-649_POS0_I2_1747_873.Png": 0.93994140625,
    "2019-04-04-21-46-18-649_POS0_I2_1875_1129.Png": 0.19110107421875,
    "2019-04-04-21-46-18-649_POS0_I2_339_1001.Png": 0.28857421875,
    "2019-04-04-21-46-18-649_POS0_I2_339_1129.Png": 0.44464111328125,
    "2019-04-04-21-46-18-649_POS0_I2_339_617.Png": 0.2333984375,
    "2019-04-04-21-46-18-649_POS0_I2_339_873.Png": 0.324462890625,
    "2019-04-04-21-46-18-649_POS0_I2_467_1001.Png": 1.0,
    "2019-04-04-21-46-18-649_POS0_I2_467_1129.Png": 0.625732421875,
    "2019-04-04-21-46-18-649_POS0_I2_467_489.Png": 0.548583984375,
    "2019-04-04-21-46-18-649_POS0_I2_467_617.Png": 1.0,
    "2019-04-04-21-46-18-649_POS0_I2_467_745.Png": 0.7919921875,
    "2019-04-04-21-46-18-649_POS0_I2_467_873.Png": 0.952392578125,
    "2019-04-04-21-46-18-649_POS0_I2_595_1001.Png": 1.0,
    "2019-04-04-21-46-18-649_POS0_I2_595_1129.Png": 0.97137451171875,
    "2019-04-04-21-46-18-649_POS0_I2_595_1257.Png": 0.62255859375,
    "2019-04-04-21-46-18-649_POS0_I2_595_1385.Png": 0.19384765625,
    "2019-04-04-21-46-18-649_POS0_I2_595_489.Png": 0.3271484375,
    "2019-04-04-21-46-18-649_POS0_I2_595_617.Png": 1.0,
    "2019-04-04-21-46-18-649_POS0_I2_595_745.Png": 0.956787109375,
    "2019-04-04-21-46-18-649_POS0_I2_595_873.Png": 0.999267578125,
    "2019-04-04-21-46-18-649_POS0_I2_723_1001.Png": 1.0,
    "2019-04-04-21-46-18-649_POS0_I2_723_1129.Png": 0.9921875,
    "2019-04-04-21-46-18-649_POS0_I2_723_1257.Png": 1.0,
    "2019-04-04-21-46-18-649_POS0_I2_723_1385.Png": 0.87841796875,
    "2019-04-04-21-46-18-649_POS0_I2_723_1513.Png": 0.841064453125,
    "2019-04-04-21-46-18-649_POS0_I2_723_617.Png": 0.979248046875,
    "2019-04-04-21-46-18-649_POS0_I2_723_745.Png": 0.879150390625,
    "2019-04-04-21-46-18-649_POS0_I2_723_873.Png": 0.892333984375,
    "2019-04-04-21-46-18-649_POS0_I2_851_1001.Png": 0.96820068359375,
    "2019-04-04-21-46-18-649_POS0_I2_851_1129.Png": 1.0,
    "2019-04-04-21-46-18-649_POS0_I2_851_1257.Png": 1.0,
    "2019-04-04-21-46-18-649_POS0_I2_851_1385.Png": 1.0,
    "2019-04-04-21-46-18-649_POS0_I2_851_1513.Png": 0.909423828125,
    "2019-04-04-21-46-18-649_POS0_I2_851_617.Png": 0.88665771484375,
    "2019-04-04-21-46-18-649_POS0_I2_851_745.Png": 1.0,
    "2019-04-04-21-46-18-649_POS0_I2_851_873.Png": 0.98785400390625,
    "2019-04-04-21-46-18-649_POS0_I2_979_1001.Png": 0.97857666015625,
    "2019-04-04-21-46-18-649_POS0_I2_979_1129.Png": 1.0,
    "2019-04-04-21-46-18-649_POS0_I2_979_1257.Png": 0.9443359375,
    "2019-04-04-21-46-18-649_POS0_I2_979_1385.Png": 0.867919921875,
    "2019-04-04-21-46-18-649_POS0_I2_979_1513.Png": 0.8515625,
    "2019-04-04-21-46-18-649_POS0_I2_979_617.Png": 0.82086181640625,
    "2019-04-04-21-46-18-649_POS0_I2_979_745.Png": 0.84405517578125,
    "2019-04-04-21-46-18-649_POS0_I2_979_873.Png": 0.9041748046875,
    "2019-04-05-14-32-36-012_POS2_I2_1052_2112.Png": 0.3349609375,
    "2019-04-05-14-32-36-012_POS2_I2_1052_2240.Png": 0.8681640625,
    "2019-04-05-14-32-36-012_POS2_I2_1052_2368.Png": 0.9658203125,
    "2019-04-05-14-32-36-012_POS2_I2_1052_2496.Png": 0.99609375,
    "2019-04-05-14-32-36-012_POS2_I2_1052_2624.Png": 0.79296875,
    "2019-04-05-14-32-36-012_POS2_I2_1180_2112.Png": 0.5673828125,
    "2019-04-05-14-32-36-012_POS2_I2_1180_2240.Png": 0.9619140625,
    "2019-04-05-14-32-36-012_POS2_I2_1180_2368.Png": 0.970703125,
    "2019-04-05-14-32-36-012_POS2_I2_1180_2496.Png": 0.9091796875,
    "2019-04-05-14-32-36-012_POS2_I2_1180_2624.Png": 0.9521484375,
    "2019-04-05-14-32-36-012_POS2_I2_1308_2112.Png": 0.779296875,
    "2019-04-05-14-32-36-012_POS2_I2_1308_2240.Png": 0.908203125,
    "2019-04-05-14-32-36-012_POS2_I2_1308_2368.Png": 1.0,
    "2019-04-05-14-32-36-012_POS2_I2_1308_2496.Png": 0.873046875,
    "2019-04-05-14-32-36-012_POS2_I2_1308_2624.Png": 1.0,
    "2019-04-05-14-32-36-012_POS2_I2_1436_1984.Png": 0.2314453125,
    "2019-04-05-14-32-36-012_POS2_I2_1436_2112.Png": 0.6943359375,
    "2019-04-05-14-32-36-012_POS2_I2_1436_2240.Png": 0.9609375,
    "2019-04-05-14-32-36-012_POS2_I2_1436_2368.Png": 0.9833984375,
    "2019-04-05-14-32-36-012_POS2_I2_1436_2496.Png": 0.7353515625,
    "2019-04-05-14-32-36-012_POS2_I2_1436_2624.Png": 1.0,
    "2019-04-05-14-32-36-012_POS2_I2_1564_1984.Png": 0.35546875,
    "2019-04-05-14-32-36-012_POS2_I2_1564_2112.Png": 0.93359375,
    "2019-04-05-14-32-36-012_POS2_I2_1564_2240.Png": 0.7939453125,
    "2019-04-05-14-32-36-012_POS2_I2_1564_2368.Png": 0.8798828125,
    "2019-04-05-14-32-36-012_POS2_I2_1564_2496.Png": 0.9990234375,
    "2019-04-05-14-32-36-012_POS2_I2_1564_2624.Png": 0.9208984375,
    "2019-04-05-14-32-36-012_POS2_I2_1692_1856.Png": 0.158203125,
    "2019-04-05-14-32-36-012_POS2_I2_1692_1984.Png": 0.6162109375,
    "2019-04-05-14-32-36-012_POS2_I2_1692_2112.Png": 0.9814453125,
    "2019-04-05-14-32-36-012_POS2_I2_1692_2240.Png": 0.8369140625,
    "2019-04-05-14-32-36-012_POS2_I2_1692_2368.Png": 0.89453125,
    "2019-04-05-14-32-36-012_POS2_I2_1692_2496.Png": 1.0,
    "2019-04-05-14-32-36-012_POS2_I2_1692_2624.Png": 0.72265625,
    "2019-04-05-14-32-36-012_POS2_I2_1820_1984.Png": 0.103515625,
    "2019-04-05-14-32-36-012_POS2_I2_1820_2112.Png": 0.4794921875,
    "2019-04-05-14-32-36-012_POS2_I2_1820_2240.Png": 0.9794921875,
    "2019-04-05-14-32-36-012_POS2_I2_1820_2368.Png": 0.9453125,
    "2019-04-05-14-32-36-012_POS2_I2_1820_2496.Png": 0.8740234375,
    "2019-04-05-14-32-36-012_POS2_I2_1820_2624.Png": 0.9375,
    "2019-04-05-14-32-36-012_POS2_I2_1948_2240.Png": 0.5107421875,
    "2019-04-05-14-32-36-012_POS2_I2_1948_2368.Png": 0.98828125,
    "2019-04-05-14-32-36-012_POS2_I2_1948_2496.Png": 0.890625,
    "2019-04-05-14-32-36-012_POS2_I2_1948_2624.Png": 0.923828125,
    "2019-04-05-14-32-36-012_POS2_I2_2076_2368.Png": 0.3515625,
    "2019-04-05-14-32-36-012_POS2_I2_2076_2496.Png": 0.203125,
    "2019-04-05-14-32-36-012_POS2_I2_2076_2624.Png": 0.7001953125,
    "2019-04-05-14-32-36-012_POS2_I2_412_2112.Png": 0.1669921875,
    "2019-04-05-14-32-36-012_POS2_I2_412_2240.Png": 0.4375,
    "2019-04-05-14-32-36-012_POS2_I2_412_2368.Png": 0.345703125,
    "2019-04-05-14-32-36-012_POS2_I2_412_2624.Png": 0.4931640625,
    "2019-04-05-14-32-36-012_POS2_I2_540_2112.Png": 0.4091796875,
    "2019-04-05-14-32-36-012_POS2_I2_540_2240.Png": 0.8935546875,
    "2019-04-05-14-32-36-012_POS2_I2_540_2368.Png": 0.7802734375,
    "2019-04-05-14-32-36-012_POS2_I2_540_2496.Png": 0.22265625,
    "2019-04-05-14-32-36-012_POS2_I2_540_2624.Png": 0.818359375,
    "2019-04-05-14-32-36-012_POS2_I2_668_2112.Png": 0.2099609375,
    "2019-04-05-14-32-36-012_POS2_I2_668_2240.Png": 0.9189453125,
    "2019-04-05-14-32-36-012_POS2_I2_668_2368.Png": 0.982421875,
    "2019-04-05-14-32-36-012_POS2_I2_668_2496.Png": 0.677734375,
    "2019-04-05-14-32-36-012_POS2_I2_668_2624.Png": 0.8544921875,
    "2019-04-05-14-32-36-012_POS2_I2_796_2112.Png": 0.1767578125,
    "2019-04-05-14-32-36-012_POS2_I2_796_2240.Png": 0.9462890625,
    "2019-04-05-14-32-36-012_POS2_I2_796_2368.Png": 0.998046875,
    "2019-04-05-14-32-36-012_POS2_I2_796_2496.Png": 0.791015625,
    "2019-04-05-14-32-36-012_POS2_I2_796_2624.Png": 0.9306640625,
    "2019-04-05-14-32-36-012_POS2_I2_924_2112.Png": 0.19921875,
    "2019-04-05-14-32-36-012_POS2_I2_924_2240.Png": 0.9365234375,
    "2019-04-05-14-32-36-012_POS2_I2_924_2368.Png": 1.0,
    "2019-04-05-14-32-36-012_POS2_I2_924_2496.Png": 0.927734375,
    "2019-04-05-14-32-36-012_POS2_I2_924_2624.Png": 0.779296875,
    "2019-05-21-14-15-28-413_POS2_I1_1308_2240.Png": 0.228515625,
    "2019-05-21-14-15-28-413_POS2_I1_1308_2368.Png": 0.1787109375,
    "2019-05-21-14-15-28-413_POS2_I1_1308_2496.Png": 0.2861328125,
    "2019-05-21-14-15-28-413_POS2_I1_1436_2112.Png": 0.3115234375,
    "2019-05-21-14-15-28-413_POS2_I1_1436_2240.Png": 1.0,
    "2019-05-21-14-15-28-413_POS2_I1_1436_2368.Png": 1.0,
    "2019-05-21-14-15-28-413_POS2_I1_1436_2496.Png": 0.5380859375,
    "2019-05-21-14-15-28-413_POS2_I1_1564_2112.Png": 0.490234375,
    "2019-05-21-14-15-28-413_POS2_I1_1564_2240.Png": 1.0,
    "2019-05-21-14-15-28-413_POS2_I1_1564_2368.Png": 1.0,
    "2019-05-21-14-15-28-413_POS2_I1_1564_2496.Png": 0.970703125,
    "2019-05-21-14-15-28-413_POS2_I1_1564_2624.Png": 0.486328125,
    "2019-05-21-14-15-28-413_POS2_I1_1692_1984.Png": 0.359375,
    "2019-05-21-14-15-28-413_POS2_I1_1692_2112.Png": 0.7265625,
    "2019-05-21-14-15-28-413_POS2_I1_1692_2240.Png": 1.0,
    "2019-05-21-14-15-28-413_POS2_I1_1692_2368.Png": 1.0,
    "2019-05-21-14-15-28-413_POS2_I1_1692_2496.Png": 1.0,
    "2019-05-21-14-15-28-413_POS2_I1_1692_2624.Png": 1.0,
    "2019-05-21-14-15-28-413_POS2_I1_1820_2112.Png": 0.8466796875,
    "2019-05-21-14-15-28-413_POS2_I1_1820_2240.Png": 1.0,
    "2019-05-21-14-15-28-413_POS2_I1_1820_2368.Png": 1.0,
    "2019-05-21-14-15-28-413_POS2_I1_1820_2496.Png": 1.0,
    "2019-05-21-14-15-28-413_POS2_I1_1820_2624.Png": 1.0,
    "2019-05-21-14-15-28-413_POS2_I1_1948_1984.Png": 0.166015625,
    "2019-05-21-14-15-28-413_POS2_I1_1948_2112.Png": 0.9765625,
    "2019-05-21-14-15-28-413_POS2_I1_1948_2240.Png": 1.0,
    "2019-05-21-14-15-28-413_POS2_I1_1948_2368.Png": 1.0,
    "2019-05-21-14-15-28-413_POS2_I1_1948_2496.Png": 1.0,
    "2019-05-21-14-15-28-413_POS2_I1_1948_2624.Png": 1.0,
    "2019-05-21-14-15-28-413_POS2_I1_2076_1856.Png": 0.107421875,
    "2019-05-21-14-15-28-413_POS2_I1_2076_1984.Png": 0.7958984375,
    "2019-05-21-14-15-28-413_POS2_I1_2076_2112.Png": 0.994140625,
    "2019-05-21-14-15-28-413_POS2_I1_2076_2240.Png": 1.0,
    "2019-05-21-14-15-28-413_POS2_I1_2076_2368.Png": 1.0,
    "2019-05-21-14-15-28-413_POS2_I1_2076_2496.Png": 0.5927734375
}
