# Supplementary material for: A data science approach for multi-sensor marine observatory data monitoring cold water corals (Paragorgia arborea) in two campaigns
Source: PLoS One. 2023 Jul 19;18(7):e0282723. doi: 10.1371/journal.pone.0282723 (PMC10355400; doi:10.1371/journal.pone.0282723)
Supplement: S4 Data — Non-image data that were used to generate figures shown in the paper, if not already contained in S1–S3 Data. (XZ) [file pone.0282723.s018.xz]

Archive with 26 entries (20 files):
- S4_Data
- S4_Data/S1_T2_sizes_model_f2_red_s3fig.json
- S4_Data/s6_text_fig1
- S4_Data/s6_text_fig1/lstm_pred_gamma2_blue_clipped_smooth5_s6fig1.json
- S4_Data/s6_text_fig1/lstm_true_gamma2_blue_smooth5_s6fig1.json
- S4_Data/s6_text_fig1/lstm_true_gamma1_blue_smooth5_s6fig1.json
- S4_Data/s6_text_fig1/lstm_pred_gamma1_blue_clipped_smooth5_s6fig1.json
- S4_Data/fig6
- S4_Data/fig6/stereo1-gamma1-blue-segm_f1-class_g1b_fig6.json
- S4_Data/fig6/stereo1-gamma1-red-segm_f1-class_g1r_fig6.json
- S4_Data/fig10
- S4_Data/fig10/lstm_pred_gamma2_red_clipped_smooth5_fig10.json
- S4_Data/fig10/lstm_true_gamma1_red_smooth5_fig10.json
- S4_Data/fig10/lstm_true_gamma2_red_smooth5_fig10.json
- S4_Data/fig10/lstm_pred_gamma1_red_clipped_smooth5_fig10.json
- S4_Data/fig7
- S4_Data/fig7/gamma2_red_activity_smooth10_fig7.json
- S4_Data/fig7/gamma2_blue_activity_smooth10_fig7.json
- S4_Data/fig7/gamma1-and-gamma1-2_red_activity_smooth10_fig7.json
- S4_Data/fig7/gamma1-and-gamma1-2_blue_activity_smooth10_fig7.json
- S4_Data/s4_fig
- S4_Data/s4_fig/lstm_pred_gamma1_red_clipped_s4fig.json
- S4_Data/s4_fig/lstm_true_gamma1_red_clipped_s4fig.json
- S4_Data/s4_fig/lstm_true_gamma2_red_clipped_s4fig.json
- S4_Data/s4_fig/lstm_pred_gamma2_red_clipped_s4fig.json
- S4_Data/S1_T2_sizes_model_fstar_blue_fig8.json
