# Supplementary material for: A data science approach for multi-sensor marine observatory data monitoring cold water corals (Paragorgia arborea) in two campaigns
Source: PLoS One. 2023 Jul 19;18(7):e0282723. doi: 10.1371/journal.pone.0282723 (PMC10355400; doi:10.1371/journal.pone.0282723)
Supplement: S4 Data — Non-image data that were used to generate figures shown in the paper, if not already contained in S1–S3 Data. (XZ) [file pone.0282723.s018.xz › S4_Data/S1_T2_sizes_model_f2_red_s3fig.json]

{
    "2018-12-11-07-23-49-639_POS0_I1.npy": 100707,
    "2018-12-11-07-24-38-358_POS0_I1.npy": 87601,
    "2018-12-11-07-27-21-050_POS0_I1.npy": 101073,
    "2018-12-11-07-30-50-786_POS1_I1.npy": 87021,
    "2018-12-11-07-34-07-861_POS2_I1.npy": 86815,
    "2018-12-11-08-34-30-578_POS0_I1.npy": 101137,
    "2018-12-11-08-37-30-274_POS1_I1.npy": 74892,
    "2018-12-11-08-40-46-242_POS2_I1.npy": 86708,
    "2018-12-11-09-41-10-705_POS0_I1.npy": 101503,
    "2018-12-11-09-44-10-402_POS1_I1.npy": 88333,
    "2018-12-11-09-47-26-370_POS2_I1.npy": 87793,
    "2018-12-11-10-47-50-833_POS0_I1.npy": 101211,
    "2018-12-11-10-50-50-530_POS1_I1.npy": 75921,
    "2018-12-11-10-54-06-498_POS2_I1.npy": 85789,
    "2018-12-11-11-54-30-836_POS0_I1.npy": 81921,
    "2018-12-11-11-57-30-549_POS1_I1.npy": 59467,
    "2018-12-11-12-00-46-532_POS2_I1.npy": 71335,
    "2018-12-11-13-01-10-325_POS0_I1.npy": 73599,
    "2018-12-11-13-04-11-129_POS1_I1.npy": 59132,
    "2018-12-11-13-07-27-096_POS2_I1.npy": 70643,
    "2018-12-11-14-07-50-889_POS0_I1.npy": 79894,
    "2018-12-11-14-10-52-239_POS1_I1.npy": 59289,
    "2018-12-11-14-14-07-661_POS2_I1.npy": 70999,
    "2018-12-11-15-14-30-923_POS0_I1.npy": 82686,
    "2018-12-11-15-17-31-712_POS1_I1.npy": 72041,
    "2018-12-11-15-20-47-134_POS2_I1.npy": 73319,
    "2018-12-11-16-21-12-034_POS0_I1.npy": 84428,
    "2018-12-11-16-24-11-200_POS1_I1.npy": 61904,
    "2018-12-11-16-27-28-806_POS2_I1.npy": 74169,
    "2018-12-11-17-27-51-616_POS0_I1.npy": 83850,
    "2018-12-11-17-30-51-313_POS1_I1.npy": 62030,
    "2018-12-11-17-34-07-296_POS2_I1.npy": 74088,
    "2018-12-11-18-34-31-650_POS0_I1.npy": 82364,
    "2018-12-11-18-37-31-347_POS1_I1.npy": 60175,
    "2018-12-11-18-40-50-606_POS2_I1.npy": 72234,
    "2018-12-11-19-41-11-123_POS0_I1.npy": 81587,
    "2018-12-11-19-44-11-818_POS1_I1.npy": 60208,
    "2018-12-11-19-47-27-910_POS2_I1.npy": 72085,
    "2018-12-11-20-47-51-719_POS0_I1.npy": 84973,
    "2018-12-11-20-50-52-414_POS1_I1.npy": 62682,
    "2018-12-11-20-54-07-398_POS2_I1.npy": 75017,
    "2018-12-11-21-54-32-174_POS0_I1.npy": 97818,
    "2018-12-11-21-57-31-871_POS1_I1.npy": 73251,
    "2018-12-11-22-00-47-838_POS2_I1.npy": 84990,
    "2018-12-11-23-01-12-302_POS0_I1.npy": 98381,
    "2018-12-11-23-04-11-889_POS1_I1.npy": 74092,
    "2018-12-11-23-07-27-872_POS2_I1.npy": 86057,
    "2018-12-12-00-07-51-774_POS0_I1.npy": 100680,
    "2018-12-12-00-10-52-454_POS1_I1.npy": 75887,
    "2018-12-12-00-14-09-529_POS2_I1.npy": 87311,
    "2018-12-12-01-14-32-339_POS0_I1.npy": 101782,
    "2018-12-12-01-17-33-034_POS1_I1.npy": 76754,
    "2018-12-12-01-20-47-925_POS2_I1.npy": 87586,
    "2018-12-12-02-21-12-264_POS0_I1.npy": 100959,
    "2018-12-12-02-24-13-053_POS1_I1.npy": 77725,
    "2018-12-12-02-27-27-928_POS2_I1.npy": 88771,
    "2018-12-12-03-27-53-453_POS0_I1.npy": 101206,
    "2018-12-12-03-30-52-510_POS1_I1.npy": 76997,
    "2018-12-12-03-34-08-587_POS2_I1.npy": 87376,
    "2018-12-12-04-34-33-487_POS0_I1.npy": 101886,
    "2018-12-12-04-37-33-636_POS1_I1.npy": 77117,
    "2018-12-12-04-40-48-527_POS2_I1.npy": 88031,
    "2018-12-12-05-41-12-336_POS0_I1.npy": 100811,
    "2018-12-12-05-44-13-124_POS1_I1.npy": 75588,
    "2018-12-12-05-47-29-092_POS2_I1.npy": 86927,
    "2018-12-12-06-47-52-557_POS0_I1.npy": 99397,
    "2018-12-12-06-50-53-268_POS1_I1.npy": 73931,
    "2018-12-12-06-54-09-797_POS2_I1.npy": 86429,
    "2018-12-12-07-54-33-605_POS0_I1.npy": 97926,
    "2018-12-12-07-57-33-848_POS1_I1.npy": 73201,
    "2018-12-12-08-00-50-923_POS2_I1.npy": 86475,
    "2018-12-12-09-01-13-078_POS0_I1.npy": 98606,
    "2018-12-12-09-04-13-867_POS1_I1.npy": 72176,
    "2018-12-12-09-07-28-742_POS2_I1.npy": 85402,
    "2018-12-12-10-07-53-642_POS0_I1.npy": 98883,
    "2018-12-12-10-10-53-339_POS1_I1.npy": 72833,
    "2018-12-12-10-14-09-853_POS2_I1.npy": 85609,
    "2018-12-12-11-14-33-006_POS0_I1.npy": 99081,
    "2018-12-12-11-17-33-810_POS1_I1.npy": 72859,
    "2018-12-12-11-20-49-793_POS2_I1.npy": 85031,
    "2018-12-12-12-21-14-132_POS0_I1.npy": 99145,
    "2018-12-12-12-24-14-375_POS1_I1.npy": 73282,
    "2018-12-12-12-27-29-266_POS2_I1.npy": 85332,
    "2018-12-12-13-27-53-605_POS0_I1.npy": 98240,
    "2018-12-12-13-30-54-393_POS1_I1.npy": 85329,
    "2018-12-12-13-34-09-269_POS2_I1.npy": 85507,
    "2018-12-12-14-34-34-169_POS0_I1.npy": 95265,
    "2018-12-12-14-37-33-882_POS1_I1.npy": 70227,
    "2018-12-12-14-40-49-849_POS2_I1.npy": 82661,
    "2018-12-12-15-41-14-188_POS0_I1.npy": 82999,
    "2018-12-12-15-44-13-900_POS1_I1.npy": 59763,
    "2018-12-12-15-47-29-868_POS2_I1.npy": 74973,
    "2018-12-12-16-47-53-770_POS0_I1.npy": 81272,
    "2018-12-12-16-50-54-449_POS1_I1.npy": 58765,
    "2018-12-12-16-54-12-601_POS2_I1.npy": 71728,
    "2018-12-12-17-54-33-882_POS0_I1.npy": 86306,
    "2018-12-12-17-57-35-108_POS1_I1.npy": 63209,
    "2018-12-12-18-00-50-529_POS2_I1.npy": 75590,
    "2018-12-12-19-01-14-431_POS0_I1.npy": 86122,
    "2018-12-12-19-04-14-565_POS1_I1.npy": 74986,
    "2018-12-12-19-07-30-641_POS2_I1.npy": 75571,
    "2018-12-12-20-07-55-542_POS0_I1.npy": 98181,
    "2018-12-12-20-10-55-675_POS1_I1.npy": 73374,
    "2018-12-12-20-14-12-204_POS2_I1.npy": 84878,
    "2018-12-12-21-14-35-030_POS0_I1.npy": 98996,
    "2018-12-12-21-17-35-179_POS1_I1.npy": 74381,
    "2018-12-12-21-20-52-254_POS2_I1.npy": 82299,
    "2018-12-12-22-21-14-971_POS0_I1.npy": 99758,
    "2018-12-12-22-24-14-683_POS1_I1.npy": 74262,
    "2018-12-12-22-27-31-212_POS2_I1.npy": 86146,
    "2018-12-12-23-27-54-474_POS0_I1.npy": 100682,
    "2018-12-12-23-30-55-169_POS1_I1.npy": 74244,
    "2018-12-12-23-34-11-246_POS2_I1.npy": 86825,
    "2018-12-13-00-34-35-039_POS0_I1.npy": 99689,
    "2018-12-13-00-37-35-734_POS1_I1.npy": 74573,
    "2018-12-13-00-40-50-719_POS2_I1.npy": 86508,
    "2018-12-13-01-41-14-730_POS0_I1.npy": 91417,
    "2018-12-13-01-44-15-425_POS1_I1.npy": 66368,
    "2018-12-13-01-47-31-517_POS2_I1.npy": 79594,
    "2018-12-13-02-47-55-310_POS0_I1.npy": 89810,
    "2018-12-13-02-50-56-005_POS1_I1.npy": 77064,
    "2018-12-13-02-54-11-536_POS2_I1.npy": 76801,
    "2018-12-13-03-54-35-329_POS0_I1.npy": 84131,
    "2018-12-13-03-57-36-118_POS1_I1.npy": 61024,
    "2018-12-13-04-00-51-539_POS2_I1.npy": 73478,
    "2018-12-13-05-01-15-566_POS0_I1.npy": 84852,
    "2018-12-13-05-04-16-261_POS1_I1.npy": 61060,
    "2018-12-13-05-07-31-261_POS2_I1.npy": 74334,
    "2018-12-13-06-07-57-254_POS0_I1.npy": 96687,
    "2018-12-13-06-10-55-765_POS1_I1.npy": 72005,
    "2018-12-13-06-14-12-388_POS2_I1.npy": 83998,
    "2018-12-13-07-14-37-288_POS0_I1.npy": 100428,
    "2018-12-13-07-17-35-783_POS1_I1.npy": 74656,
    "2018-12-13-07-20-51-767_POS2_I1.npy": 86555,
    "2018-12-13-08-21-16-339_POS0_I1.npy": 100332,
    "2018-12-13-08-24-15-927_POS1_I1.npy": 74586,
    "2018-12-13-08-27-31-910_POS2_I1.npy": 86368,
    "2018-12-13-09-27-55-812_POS0_I1.npy": 100214,
    "2018-12-13-09-30-55-945_POS1_I1.npy": 74145,
    "2018-12-13-09-34-12-131_POS2_I1.npy": 86507,
    "2018-12-13-10-34-35-940_POS0_I1.npy": 96791,
    "2018-12-13-10-37-36-073_POS1_I1.npy": 67631,
    "2018-12-13-10-40-52-696_POS2_I1.npy": 80910,
    "2018-12-13-11-41-16-068_POS0_I1.npy": 84620,
    "2018-12-13-11-44-16-747_POS1_I1.npy": 60388,
    "2018-12-13-11-47-32-730_POS2_I1.npy": 72620,
    "2018-12-13-12-47-56-632_POS0_I1.npy": 77280,
    "2018-12-13-12-50-56-766_POS1_I1.npy": 55485,
    "2018-12-13-12-54-12-843_POS2_I1.npy": 67824,
    "2018-12-13-13-54-36-635_POS0_I1.npy": 76814,
    "2018-12-13-13-57-37-330_POS1_I1.npy": 68068,
    "2018-12-13-14-00-52-315_POS2_I1.npy": 68403,
    "2018-12-13-15-01-16-779_POS0_I1.npy": 86124,
    "2018-12-13-15-04-17-474_POS1_I1.npy": 74842,
    "2018-12-13-15-07-34-097_POS2_I1.npy": 75531,
    "2018-12-13-16-07-57-359_POS0_I1.npy": 87473,
    "2018-12-13-16-10-57-492_POS1_I1.npy": 62756,
    "2018-12-13-16-14-14-022_POS2_I1.npy": 75517,
    "2018-12-13-17-14-37-939_POS0_I1.npy": 82909,
    "2018-12-13-17-17-36-996_POS1_I1.npy": 60191,
    "2018-12-13-17-20-52-964_POS2_I1.npy": 73623,
    "2018-12-13-18-21-16-772_POS0_I1.npy": 83764,
    "2018-12-13-18-24-17-577_POS1_I1.npy": 59420,
    "2018-12-13-18-27-33-560_POS2_I1.npy": 72974,
    "2018-12-13-19-27-57-352_POS0_I1.npy": 93356,
    "2018-12-13-19-30-58-157_POS1_I1.npy": 67530,
    "2018-12-13-19-34-13-048_POS2_I1.npy": 81220,
    "2018-12-13-20-34-37-387_POS0_I1.npy": 99105,
    "2018-12-13-20-37-38-175_POS1_I1.npy": 84858,
    "2018-12-13-20-40-53-051_POS2_I1.npy": 83366,
    "2018-12-13-21-41-17-951_POS0_I1.npy": 98752,
    "2018-12-13-21-44-17-648_POS1_I1.npy": 73701,
    "2018-12-13-21-47-33-616_POS2_I1.npy": 85803,
    "2018-12-13-22-47-57-954_POS0_I1.npy": 100528,
    "2018-12-13-22-50-57-667_POS1_I1.npy": 74688,
    "2018-12-13-22-54-13-650_POS2_I1.npy": 86634,
    "2018-12-13-23-54-37-443_POS0_I1.npy": 100824,
    "2018-12-13-23-57-38-247_POS1_I1.npy": 74606,
    "2018-12-14-00-00-54-214_POS2_I1.npy": 86982,
    "2018-12-14-01-01-18-007_POS0_I1.npy": 101573,
    "2018-12-14-01-04-18-811_POS1_I1.npy": 75348,
    "2018-12-14-01-07-33-703_POS2_I1.npy": 87192,
    "2018-12-14-02-07-58-041_POS0_I1.npy": 101488,
    "2018-12-14-02-10-58-846_POS1_I1.npy": 75628,
    "2018-12-14-02-14-14-267_POS2_I1.npy": 87341,
    "2018-12-14-03-14-38-606_POS0_I1.npy": 101472,
    "2018-12-14-03-17-38-303_POS1_I1.npy": 75724,
    "2018-12-14-03-20-55-362_POS2_I1.npy": 87653,
    "2018-12-14-04-21-19-810_POS0_I1.npy": 101518,
    "2018-12-14-04-24-18-321_POS1_I1.npy": 75420,
    "2018-12-14-04-27-34-304_POS2_I1.npy": 87420,
    "2018-12-14-05-27-58-097_POS0_I1.npy": 100666,
    "2018-12-14-05-30-59-994_POS1_I1.npy": 74783,
    "2018-12-14-05-34-15-431_POS2_I1.npy": 86518,
    "2018-12-14-06-34-39-239_POS0_I1.npy": 96041,
    "2018-12-14-06-37-39-388_POS1_I1.npy": 70792,
    "2018-12-14-06-40-55-481_POS2_I1.npy": 81917,
    "2018-12-14-07-41-19-273_POS0_I1.npy": 91687,
    "2018-12-14-07-44-19-968_POS1_I1.npy": 67359,
    "2018-12-14-07-47-34-953_POS2_I1.npy": 79178,
    "2018-12-14-08-48-00-400_POS0_I1.npy": 98567,
    "2018-12-14-08-50-58-911_POS1_I1.npy": 72551,
    "2018-12-14-08-54-14-894_POS2_I1.npy": 85428,
    "2018-12-14-09-54-38-811_POS0_I1.npy": 99176,
    "2018-12-14-09-57-39-506_POS1_I1.npy": 73083,
    "2018-12-14-10-00-55-474_POS2_I1.npy": 85609,
    "2018-12-14-11-01-19-282_POS0_I1.npy": 100429,
    "2018-12-14-11-04-20-087_POS1_I1.npy": 86731,
    "2018-12-14-11-07-34-978_POS2_I1.npy": 86238,
    "2018-12-14-12-07-59-317_POS0_I1.npy": 101143,
    "2018-12-14-12-11-00-105_POS1_I1.npy": 74888,
    "2018-12-14-12-14-14-981_POS2_I1.npy": 86768,
    "2018-12-14-13-14-39-866_POS0_I1.npy": 101428,
    "2018-12-14-13-17-39-562_POS1_I1.npy": 75025,
    "2018-12-14-13-20-55-545_POS2_I1.npy": 87018,
    "2018-12-14-14-21-19-900_POS0_I1.npy": 101319,
    "2018-12-14-14-24-19-612_POS1_I1.npy": 75468,
    "2018-12-14-14-27-35-595_POS2_I1.npy": 86813,
    "2018-12-14-15-27-59-388_POS0_I1.npy": 87956,
    "2018-12-14-15-31-00-177_POS1_I1.npy": 62800,
    "2018-12-14-15-34-16-160_POS2_I1.npy": 74810,
    "2018-12-14-16-34-39-953_POS0_I1.npy": 77826,
    "2018-12-14-16-37-40-757_POS1_I1.npy": 55670,
    "2018-12-14-16-40-55-648_POS2_I1.npy": 68080,
    "2018-12-14-17-41-20-658_POS0_I1.npy": 76435,
    "2018-12-14-17-44-20-791_POS1_I1.npy": 55711,
    "2018-12-14-17-47-37-430_POS2_I1.npy": 68265,
    "2018-12-14-18-48-00-692_POS0_I1.npy": 80770,
    "2018-12-14-18-51-01-371_POS1_I1.npy": 58043,
    "2018-12-14-18-54-17-448_POS2_I1.npy": 71576,
    "2018-12-14-19-54-40-695_POS0_I1.npy": 90948,
    "2018-12-14-19-57-40-938_POS1_I1.npy": 79982,
    "2018-12-14-20-00-56-921_POS2_I1.npy": 80197,
    "2018-12-14-21-01-21-915_POS0_I1.npy": 100384,
    "2018-12-14-21-04-20-520_POS1_I1.npy": 75005,
    "2018-12-14-21-07-36-487_POS2_I1.npy": 86482,
    "2018-12-14-22-08-00-295_POS0_I1.npy": 101287,
    "2018-12-14-22-11-00-445_POS1_I1.npy": 75378,
    "2018-12-14-22-14-17-067_POS2_I1.npy": 87398,
    "2018-12-14-23-14-40-876_POS0_I1.npy": 101234,
    "2018-12-14-23-17-41-009_POS1_I1.npy": 75794,
    "2018-12-14-23-20-57-086_POS2_I1.npy": 87016,
    "2018-12-15-00-21-20-894_POS0_I1.npy": 101526,
    "2018-12-15-00-24-21-574_POS1_I1.npy": 75455,
    "2018-12-15-00-27-36-559_POS2_I1.npy": 88016,
    "2018-12-15-01-28-00-897_POS0_I1.npy": 100854,
    "2018-12-15-01-31-01-686_POS1_I1.npy": 75092,
    "2018-12-15-01-34-16-562_POS2_I1.npy": 86760,
    "2018-12-15-02-34-41-462_POS0_I1.npy": 101872,
    "2018-12-15-02-37-41-159_POS1_I1.npy": 75051,
    "2018-12-15-02-40-57-126_POS2_I1.npy": 87294,
    "2018-12-15-03-41-21-481_POS0_I1.npy": 101150,
    "2018-12-15-03-44-21-177_POS1_I1.npy": 75407,
    "2018-12-15-03-47-37-160_POS2_I1.npy": 87719,
    "2018-12-15-04-48-00-969_POS0_I1.npy": 101361,
    "2018-12-15-04-51-01-758_POS1_I1.npy": 72784,
    "2018-12-15-04-54-17-741_POS2_I1.npy": 87191,
    "2018-12-15-05-54-41-206_POS0_I1.npy": 100513,
    "2018-12-15-05-57-41-449_POS1_I1.npy": 74098,
    "2018-12-15-06-00-57-978_POS2_I1.npy": 86503,
    "2018-12-15-07-01-21-240_POS0_I1.npy": 95500,
    "2018-12-15-07-04-21-935_POS1_I1.npy": 69394,
    "2018-12-15-07-07-38-012_POS2_I1.npy": 80490,
    "2018-12-15-08-08-01-805_POS0_I1.npy": 84388,
    "2018-12-15-08-11-02-609_POS1_I1.npy": 60589,
    "2018-12-15-08-14-19-138_POS2_I1.npy": 73148,
    "2018-12-15-09-14-42-400_POS0_I1.npy": 81015,
    "2018-12-15-09-17-42-550_POS1_I1.npy": 58677,
    "2018-12-15-09-20-58-533_POS2_I1.npy": 70773,
    "2018-12-18-15-16-08-038_POS0_I1.npy": 84264,
    "2018-12-18-15-19-08-745_POS1_I1.npy": 61827,
    "2018-12-18-15-22-23-883_POS2_I1.npy": 73396,
    "2018-12-18-16-22-48-386_POS0_I1.npy": 83463,
    "2018-12-18-16-25-47-989_POS1_I1.npy": 61902,
    "2018-12-18-16-29-04-612_POS2_I1.npy": 73261,
    "2018-12-18-17-29-28-420_POS0_I1.npy": 84094,
    "2018-12-18-17-32-28-554_POS1_I1.npy": 61844,
    "2018-12-18-17-35-44-630_POS2_I1.npy": 73137,
    "2018-12-18-18-36-08-423_POS0_I1.npy": 84396,
    "2018-12-18-18-39-09-228_POS1_I1.npy": 74433,
    "2018-12-18-18-42-24-649_POS2_I1.npy": 73502,
    "2018-12-18-19-42-48-551_POS0_I1.npy": 78338,
    "2018-12-18-19-45-49-231_POS1_I1.npy": 57405,
    "2018-12-18-19-49-04-122_POS2_I1.npy": 70365,
    "2018-12-18-20-49-29-022_POS0_I1.npy": 82745,
    "2018-12-18-20-52-29-280_POS1_I1.npy": 60070,
    "2018-12-18-20-55-45-248_POS2_I1.npy": 72319,
    "2018-12-18-21-56-09-041_POS0_I1.npy": 94445,
    "2018-12-18-21-59-09-299_POS1_I1.npy": 70972,
    "2018-12-18-22-02-24-721_POS2_I1.npy": 82228,
    "2018-12-18-23-02-48-513_POS0_I1.npy": 95829,
    "2018-12-18-23-05-49-302_POS1_I1.npy": 73099,
    "2018-12-18-23-09-05-270_POS2_I1.npy": 84914,
    "2018-12-19-00-09-29-172_POS0_I1.npy": 99265,
    "2018-12-19-00-12-29-305_POS1_I1.npy": 74016,
    "2018-12-19-00-15-45-273_POS2_I1.npy": 85330,
    "2018-12-19-01-16-09-190_POS0_I1.npy": 99716,
    "2018-12-19-01-19-10-431_POS1_I1.npy": 86778,
    "2018-12-19-01-22-24-776_POS2_I1.npy": 74968,
    "2018-12-19-02-22-51-315_POS0_I1.npy": 98750,
    "2018-12-19-02-25-49-389_POS1_I1.npy": 74060,
    "2018-12-19-02-29-06-449_POS2_I1.npy": 85118,
    "2018-12-19-03-29-29-711_POS0_I1.npy": 93628,
    "2018-12-19-03-32-29-423_POS1_I1.npy": 69516,
    "2018-12-19-03-35-47-045_POS2_I1.npy": 81530,
    "2018-12-19-04-36-09-199_POS0_I1.npy": 88870,
    "2018-12-19-04-39-10-004_POS1_I1.npy": 65665,
    "2018-12-19-04-42-25-987_POS2_I1.npy": 76741,
    "2018-12-19-05-42-49-780_POS0_I1.npy": 80029,
    "2018-12-19-05-45-50-475_POS1_I1.npy": 58997,
    "2018-12-19-05-49-06-005_POS2_I1.npy": 70137,
    "2018-12-19-06-49-30-360_POS0_I1.npy": 81694,
    "2018-12-19-06-52-30-509_POS1_I1.npy": 60572,
    "2018-12-19-06-55-45-946_POS2_I1.npy": 72271,
    "2018-12-19-07-56-10-410_POS0_I1.npy": 87308,
    "2018-12-19-07-59-09-997_POS1_I1.npy": 65087,
    "2018-12-19-08-02-25-980_POS2_I1.npy": 76643,
    "2018-12-19-09-02-49-882_POS0_I1.npy": 89799,
    "2018-12-19-09-05-50-016_POS1_I1.npy": 69639,
    "2018-12-19-09-09-06-638_POS2_I1.npy": 81842,
    "2018-12-19-10-09-30-431_POS0_I1.npy": 96931,
    "2018-12-19-10-12-30-565_POS1_I1.npy": 72750,
    "2018-12-19-10-15-46-641_POS2_I1.npy": 84539,
    "2018-12-19-11-16-10-434_POS0_I1.npy": 97246,
    "2018-12-19-11-19-11-129_POS1_I1.npy": 73418,
    "2018-12-19-11-22-26-114_POS2_I1.npy": 84117,
    "2018-12-19-12-22-50-453_POS0_I1.npy": 97010,
    "2018-12-19-12-25-52-334_POS1_I1.npy": 73128,
    "2018-12-19-12-29-06-663_POS2_I1.npy": 84462,
    "2018-12-19-13-29-31-002_POS0_I1.npy": 97168,
    "2018-12-19-13-32-30-699_POS1_I1.npy": 73753,
    "2018-12-19-13-35-46-666_POS2_I1.npy": 85139,
    "2018-12-19-14-36-11-021_POS0_I1.npy": 96792,
    "2018-12-19-14-39-10-733_POS1_I1.npy": 73434,
    "2018-12-19-14-42-27-262_POS2_I1.npy": 84725,
    "2018-12-19-15-42-51-070_POS0_I1.npy": 91207,
    "2018-12-19-15-45-51-204_POS1_I1.npy": 67044,
    "2018-12-19-15-49-07-296_POS2_I1.npy": 78604,
    "2018-12-19-16-49-31-105_POS0_I1.npy": 89490,
    "2018-12-19-16-52-31-800_POS1_I1.npy": 65621,
    "2018-12-19-16-55-46-784_POS2_I1.npy": 77177,
    "2018-12-19-17-56-11-669_POS0_I1.npy": 79983,
    "2018-12-19-17-59-11-818_POS1_I1.npy": 59029,
    "2018-12-19-18-02-27-255_POS2_I1.npy": 70411,
    "2018-12-19-19-02-51-719_POS0_I1.npy": 80030,
    "2018-12-19-19-05-51-307_POS1_I1.npy": 59254,
    "2018-12-19-19-09-08-382_POS2_I1.npy": 70492,
    "2018-12-19-20-09-31-738_POS0_I1.npy": 80754,
    "2018-12-19-20-12-31-887_POS1_I1.npy": 59779,
    "2018-12-19-20-15-48-416_POS2_I1.npy": 71141,
    "2018-12-19-21-16-11-678_POS0_I1.npy": 93131,
    "2018-12-19-21-19-13-559_POS1_I1.npy": 82324,
    "2018-12-19-21-22-27-904_POS2_I1.npy": 81923,
    "2018-12-19-22-22-51-697_POS0_I1.npy": 95278,
    "2018-12-19-22-25-52-486_POS1_I1.npy": 74089,
    "2018-12-19-22-29-07-361_POS2_I1.npy": 85390,
    "2018-12-19-23-29-32-262_POS0_I1.npy": 98773,
    "2018-12-19-23-32-31-958_POS1_I1.npy": 73708,
    "2018-12-19-23-35-47-926_POS2_I1.npy": 85320,
    "2018-12-20-00-36-12-280_POS0_I1.npy": 100396,
    "2018-12-20-00-39-11-992_POS1_I1.npy": 74867,
    "2018-12-20-00-42-27-976_POS2_I1.npy": 86357,
    "2018-12-20-01-42-51-768_POS0_I1.npy": 99650,
    "2018-12-20-01-45-52-573_POS1_I1.npy": 87871,
    "2018-12-20-01-49-08-556_POS2_I1.npy": 86370,
    "2018-12-20-02-49-32-364_POS0_I1.npy": 101014,
    "2018-12-20-02-52-33-059_POS1_I1.npy": 75338,
    "2018-12-20-02-55-48-028_POS2_I1.npy": 86329,
    "2018-12-20-03-56-12-398_POS0_I1.npy": 100281,
    "2018-12-20-03-59-13-078_POS1_I1.npy": 74652,
    "2018-12-20-04-02-28-624_POS2_I1.npy": 86241,
    "2018-12-20-05-02-52-963_POS0_I1.npy": 99559,
    "2018-12-20-05-05-52-551_POS1_I1.npy": 73659,
    "2018-12-20-05-09-08-643_POS2_I1.npy": 84016,
    "2018-12-20-06-09-32-436_POS0_I1.npy": 95498,
    "2018-12-20-06-12-32-569_POS1_I1.npy": 71718,
    "2018-12-20-06-15-49-192_POS2_I1.npy": 82850,
    "2018-12-20-07-16-13-000_POS0_I1.npy": 90825,
    "2018-12-20-07-19-13-134_POS1_I1.npy": 66980,
    "2018-12-20-07-22-29-211_POS2_I1.npy": 77949,
    "2018-12-20-08-22-53-003_POS0_I1.npy": 81794,
    "2018-12-20-08-25-53-792_POS1_I1.npy": 60020,
    "2018-12-20-08-29-08-683_POS2_I1.npy": 70814,
    "2018-12-20-09-29-33-022_POS0_I1.npy": 75279,
    "2018-12-20-09-32-33-811_POS1_I1.npy": 56506,
    "2018-12-20-09-35-49-794_POS2_I1.npy": 71117,
    "2018-12-20-10-36-13-602_POS0_I1.npy": 79691,
    "2018-12-20-10-39-15-483_POS1_I1.npy": 71181,
    "2018-12-20-10-42-30-904_POS2_I1.npy": 70947,
    "2018-12-20-11-42-53-621_POS0_I1.npy": 82127,
    "2018-12-20-11-45-53-333_POS1_I1.npy": 61044,
    "2018-12-20-11-49-09-862_POS2_I1.npy": 69508,
    "2018-12-20-12-49-34-201_POS0_I1.npy": 81196,
    "2018-12-20-12-52-33-804_POS1_I1.npy": 61379,
    "2018-12-20-12-55-49-881_POS2_I1.npy": 72932,
    "2018-12-20-13-56-13-798_POS0_I1.npy": 80283,
    "2018-12-20-13-59-13-932_POS1_I1.npy": 71274,
    "2018-12-20-14-02-30-009_POS2_I1.npy": 73008,
    "2018-12-20-15-02-53-801_POS0_I1.npy": 82933,
    "2018-12-20-15-05-54-497_POS1_I1.npy": 61490,
    "2018-12-20-15-09-09-497_POS2_I1.npy": 73060,
    "2018-12-20-16-09-33-836_POS0_I1.npy": 80618,
    "2018-12-20-16-12-34-515_POS1_I1.npy": 59695,
    "2018-12-20-16-15-50-062_POS2_I1.npy": 71305,
    "2018-12-20-17-16-14-400_POS0_I1.npy": 79806,
    "2018-12-20-17-19-14-097_POS1_I1.npy": 58971,
    "2018-12-20-17-22-30-065_POS2_I1.npy": 70393,
    "2018-12-20-18-22-53-873_POS0_I1.npy": 80061,
    "2018-12-20-18-25-54-116_POS1_I1.npy": 58542,
    "2018-12-20-18-29-11-737_POS2_I1.npy": 70228,
    "2018-12-20-19-29-34-453_POS0_I1.npy": 79690,
    "2018-12-20-19-32-34-696_POS1_I1.npy": 59128,
    "2018-12-20-19-35-50-679_POS2_I1.npy": 70781,
    "2018-12-20-20-36-14-051_POS0_I1.npy": 80771,
    "2018-12-20-20-39-15-401_POS1_I1.npy": 59457,
    "2018-12-20-20-42-31-368_POS2_I1.npy": 71312,
    "2018-12-20-21-42-54-615_POS0_I1.npy": 89029,
    "2018-12-20-21-45-55-420_POS1_I1.npy": 79159,
    "2018-12-20-21-49-12-495_POS2_I1.npy": 78941,
    "2018-12-20-22-49-35-211_POS0_I1.npy": 94096,
    "2018-12-20-22-52-35-360_POS1_I1.npy": 66947,
    "2018-12-20-22-55-53-621_POS2_I1.npy": 80337,
    "2018-12-20-23-56-16-337_POS0_I1.npy": 94790,
    "2018-12-20-23-59-15-925_POS1_I1.npy": 72870,
    "2018-12-21-00-02-30-816_POS2_I1.npy": 83264,
    "2018-12-21-01-02-54-718_POS0_I1.npy": 98429,
    "2018-12-21-01-05-54-867_POS1_I1.npy": 72039,
    "2018-12-21-01-09-13-128_POS2_I1.npy": 85064,
    "2018-12-21-02-09-35-298_POS0_I1.npy": 99085,
    "2018-12-21-02-12-35-432_POS1_I1.npy": 72616,
    "2018-12-21-02-15-51-508_POS2_I1.npy": 85700,
    "2018-12-21-03-16-15-301_POS0_I1.npy": 100489,
    "2018-12-21-03-19-15-981_POS1_I1.npy": 70398,
    "2018-12-21-03-22-30-965_POS2_I1.npy": 86268,
    "2018-12-21-04-22-55-866_POS0_I1.npy": 99003,
    "2018-12-21-04-25-56-015_POS1_I1.npy": 73537,
    "2018-12-21-04-29-11-452_POS2_I1.npy": 85182,
    "2018-12-21-05-29-35-900_POS0_I1.npy": 99222,
    "2018-12-21-05-32-35-488_POS1_I1.npy": 87186,
    "2018-12-21-05-35-51-471_POS2_I1.npy": 85782,
    "2018-12-21-06-36-15-373_POS0_I1.npy": 96853,
    "2018-12-21-06-39-15-522_POS1_I1.npy": 85523,
    "2018-12-21-06-42-32-145_POS2_I1.npy": 82708,
    "2018-12-21-07-42-55-953_POS0_I1.npy": 91293,
    "2018-12-21-07-45-56-102_POS1_I1.npy": 66319,
    "2018-12-21-07-49-12-085_POS2_I1.npy": 77827,
    "2018-12-21-08-49-35-893_POS0_I1.npy": 89334,
    "2018-12-21-08-52-36-698_POS1_I1.npy": 66444,
    "2018-12-21-08-55-52-135_POS2_I1.npy": 77184,
    "2018-12-21-09-56-16-474_POS0_I1.npy": 86543,
    "2018-12-21-09-59-16-170_POS1_I1.npy": 66237,
    "2018-12-21-10-02-32-138_POS2_I1.npy": 77394,
    "2018-12-21-11-02-57-023_POS0_I1.npy": 90294,
    "2018-12-21-11-05-56-173_POS1_I1.npy": 66204,
    "2018-12-21-11-09-12-703_POS2_I1.npy": 77266,
    "2018-12-21-12-09-35-965_POS0_I1.npy": 139505,
    "2018-12-21-12-12-37-206_POS1_I1.npy": 64129,
    "2018-12-21-12-15-52-097_POS2_I1.npy": 74224,
    "2018-12-21-13-16-16-436_POS0_I1.npy": 78676,
    "2018-12-21-13-19-17-225_POS1_I1.npy": 58994,
    "2018-12-21-13-22-32-100_POS2_I1.npy": 70121,
    "2018-12-21-14-22-57-001_POS0_I1.npy": 76641,
    "2018-12-21-14-25-56-697_POS1_I1.npy": 58271,
    "2018-12-21-14-29-12-665_POS2_I1.npy": 70813,
    "2018-12-21-15-29-37-019_POS0_I1.npy": 75401,
    "2018-12-21-15-32-36-732_POS1_I1.npy": 56196,
    "2018-12-21-15-35-53-261_POS2_I1.npy": 67862,
    "2018-12-21-16-36-16-507_POS0_I1.npy": 79768,
    "2018-12-21-16-39-17-312_POS1_I1.npy": 59688,
    "2018-12-21-16-42-34-387_POS2_I1.npy": 70872,
    "2018-12-21-17-42-57-088_POS0_I1.npy": 78034,
    "2018-12-21-17-45-57-783_POS1_I1.npy": 56208,
    "2018-12-21-17-49-12-768_POS2_I1.npy": 70759,
    "2018-12-21-18-49-37-122_POS0_I1.npy": 80192,
    "2018-12-21-18-52-37-911_POS1_I1.npy": 59726,
    "2018-12-21-18-55-53-878_POS2_I1.npy": 70964,
    "2018-12-21-19-56-17-687_POS0_I1.npy": 80552,
    "2018-12-21-19-59-17-383_POS1_I1.npy": 59512,
    "2018-12-21-20-02-34-443_POS2_I1.npy": 71177,
    "2018-12-21-21-02-57-159_POS0_I1.npy": 79851,
    "2018-12-21-21-05-57-402_POS1_I1.npy": 59489,
    "2018-12-21-21-09-16-645_POS2_I1.npy": 71029,
    "2018-12-21-22-09-37-708_POS0_I1.npy": 80466,
    "2018-12-21-22-12-38-513_POS1_I1.npy": 60388,
    "2018-12-21-22-15-53-934_POS2_I1.npy": 71782,
    "2018-12-21-23-16-17-727_POS0_I1.npy": 83730,
    "2018-12-21-23-19-19-077_POS1_I1.npy": 61711,
    "2018-12-21-23-22-33-953_POS2_I1.npy": 73382,
    "2018-12-22-00-22-57-761_POS0_I1.npy": 92409,
    "2018-12-22-00-25-59-642_POS1_I1.npy": 68816,
    "2018-12-22-00-29-13-987_POS2_I1.npy": 79430,
    "2018-12-22-01-29-38-341_POS0_I1.npy": 86522,
    "2018-12-22-01-32-37-929_POS1_I1.npy": 63639,
    "2018-12-22-01-35-54-021_POS2_I1.npy": 74781,
    "2018-12-22-02-36-18-469_POS0_I1.npy": 85365,
    "2018-12-22-02-39-18-057_POS1_I1.npy": 63389,
    "2018-12-22-02-42-34-133_POS2_I1.npy": 74387,
    "2018-12-22-03-42-58-472_POS0_I1.npy": 85468,
    "2018-12-22-03-45-58-075_POS1_I1.npy": 63092,
    "2018-12-22-03-49-14-698_POS2_I1.npy": 74306,
    "2018-12-22-04-49-38-506_POS0_I1.npy": 81803,
    "2018-12-22-04-52-38-640_POS1_I1.npy": 61218,
    "2018-12-22-04-55-54-717_POS2_I1.npy": 72208,
    "2018-12-22-05-56-18-509_POS0_I1.npy": 82856,
    "2018-12-22-05-59-19-314_POS1_I1.npy": 61018,
    "2018-12-22-06-02-34-205_POS2_I1.npy": 72772,
    "2018-12-22-07-02-58-544_POS0_I1.npy": 82730,
    "2018-12-22-07-05-59-332_POS1_I1.npy": 73186,
    "2018-12-22-07-09-14-754_POS2_I1.npy": 72705,
    "2018-12-22-08-09-39-093_POS0_I1.npy": 84309,
    "2018-12-22-08-12-39-445_POS1_I1.npy": 62584,
    "2018-12-22-08-15-54-320_POS2_I1.npy": 73903,
    "2018-12-22-09-16-19-220_POS0_I1.npy": 85190,
    "2018-12-22-09-19-18-917_POS1_I1.npy": 63011,
    "2018-12-22-09-22-35-431_POS2_I1.npy": 74510,
    "2018-12-22-10-22-59-239_POS0_I1.npy": 96059,
    "2018-12-22-10-25-58-936_POS1_I1.npy": 72175,
    "2018-12-22-10-29-14-919_POS2_I1.npy": 83264,
    "2018-12-22-11-29-38-821_POS0_I1.npy": 96824,
    "2018-12-22-11-32-39-500_POS1_I1.npy": 72373,
    "2018-12-22-11-35-55-484_POS2_I1.npy": 83659,
    "2018-12-22-12-36-19-386_POS0_I1.npy": 96788,
    "2018-12-22-12-39-20-065_POS1_I1.npy": 72640,
    "2018-12-22-12-42-36-579_POS2_I1.npy": 83510,
    "2018-12-22-13-42-59-950_POS0_I1.npy": 96966,
    "2018-12-22-13-46-00-084_POS1_I1.npy": 73145,
    "2018-12-22-13-49-17-689_POS2_I1.npy": 84551,
    "2018-12-22-14-49-39-953_POS0_I1.npy": 97212,
    "2018-12-22-14-52-39-556_POS1_I1.npy": 71344,
    "2018-12-22-14-55-55-524_POS2_I1.npy": 82770,
    "2018-12-22-15-56-22-702_POS0_I1.npy": 86918,
    "2018-12-22-15-59-19-575_POS1_I1.npy": 64562,
    "2018-12-22-16-02-35-558_POS2_I1.npy": 75184,
    "2018-12-22-17-02-59-351_POS0_I1.npy": 87371,
    "2018-12-22-17-06-00-155_POS1_I1.npy": 64407,
    "2018-12-22-17-09-16-138_POS2_I1.npy": 75224,
    "2018-12-22-18-09-39-931_POS0_I1.npy": 86244,
    "2018-12-22-18-12-40-735_POS1_I1.npy": 63820,
    "2018-12-22-18-15-56-157_POS2_I1.npy": 74893,
    "2018-12-22-19-16-19-950_POS0_I1.npy": 86865,
    "2018-12-22-19-19-20-754_POS1_I1.npy": 64120,
    "2018-12-22-19-22-36-191_POS2_I1.npy": 75008,
    "2018-12-22-20-23-00-530_POS0_I1.npy": 86539,
    "2018-12-22-20-26-00-227_POS1_I1.npy": 63738,
    "2018-12-22-20-29-16-194_POS2_I1.npy": 74702,
    "2018-12-22-21-29-40-549_POS0_I1.npy": 89731,
    "2018-12-22-21-32-40-245_POS1_I1.npy": 79749,
    "2018-12-22-21-35-56-228_POS2_I1.npy": 78318,
    "2018-12-22-22-36-20-021_POS0_I1.npy": 96769,
    "2018-12-22-22-39-20-825_POS1_I1.npy": 73893,
    "2018-12-22-22-42-36-809_POS2_I1.npy": 84828,
    "2018-12-22-23-43-00-601_POS0_I1.npy": 99409,
    "2018-12-22-23-46-01-390_POS1_I1.npy": 74340,
    "2018-12-22-23-49-16-281_POS2_I1.npy": 85596,
    "2018-12-23-00-49-40-620_POS0_I1.npy": 99444,
    "2018-12-23-00-52-41-409_POS1_I1.npy": 74383,
    "2018-12-23-00-55-56-284_POS2_I1.npy": 85545,
    "2018-12-23-01-56-18-717_POS0_I1.npy": 99552,
    "2018-12-23-01-59-18-413_POS1_I1.npy": 75165,
    "2018-12-23-02-02-34-381_POS2_I1.npy": 85244,
    "2018-12-23-03-02-58-720_POS0_I1.npy": 99823,
    "2018-12-23-03-05-58-416_POS1_I1.npy": 74708,
    "2018-12-23-03-09-14-384_POS2_I1.npy": 86123,
    "2018-12-23-04-09-38-286_POS0_I1.npy": 99067,
    "2018-12-23-04-12-38-965_POS1_I1.npy": 74520,
    "2018-12-23-04-15-54-949_POS2_I1.npy": 85409,
    "2018-12-23-05-16-18-866_POS0_I1.npy": 98943,
    "2018-12-23-05-19-19-000_POS1_I1.npy": 73915,
    "2018-12-23-05-22-34-967_POS2_I1.npy": 83204,
    "2018-12-23-06-22-58-885_POS0_I1.npy": 97047,
    "2018-12-23-06-25-59-564_POS1_I1.npy": 71603,
    "2018-12-23-06-29-14-440_POS2_I1.npy": 82141,
    "2018-12-23-07-29-39-434_POS0_I1.npy": 79473,
    "2018-12-23-07-32-39-037_POS1_I1.npy": 58932,
    "2018-12-23-07-35-55-020_POS2_I1.npy": 69979,
    "2018-12-23-08-36-19-468_POS0_I1.npy": 78772,
    "2018-12-23-08-39-19-055_POS1_I1.npy": 58138,
    "2018-12-23-08-42-35-039_POS2_I1.npy": 69467,
    "2018-12-23-09-42-58-941_POS0_I1.npy": 77496,
    "2018-12-23-09-45-59-620_POS1_I1.npy": 69311,
    "2018-12-23-09-49-15-603_POS2_I1.npy": 69068,
    "2018-12-23-10-49-39-521_POS0_I1.npy": 78672,
    "2018-12-23-10-52-39-654_POS1_I1.npy": 58603,
    "2018-12-23-10-55-56-168_POS2_I1.npy": 67726,
    "2018-12-23-11-56-19-524_POS0_I1.npy": 78424,
    "2018-12-23-11-59-20-219_POS1_I1.npy": 59322,
    "2018-12-23-12-02-35-095_POS2_I1.npy": 71871,
    "2018-12-23-13-03-00-104_POS0_I1.npy": 81403,
    "2018-12-23-13-05-59-707_POS1_I1.npy": 60591,
    "2018-12-23-13-09-16-221_POS2_I1.npy": 71279,
    "2018-12-23-14-09-40-123_POS0_I1.npy": 83472,
    "2018-12-23-14-12-39-710_POS1_I1.npy": 61494,
    "2018-12-23-14-15-56-785_POS2_I1.npy": 73553,
    "2018-12-23-15-16-19-611_POS0_I1.npy": 83810,
    "2018-12-23-15-19-20-290_POS1_I1.npy": 61554,
    "2018-12-23-15-22-36-820_POS2_I1.npy": 73154,
    "2018-12-23-16-23-00-191_POS0_I1.npy": 84147,
    "2018-12-23-16-26-00-871_POS1_I1.npy": 74536,
    "2018-12-23-16-29-16-854_POS2_I1.npy": 73631,
    "2018-12-23-17-29-40-210_POS0_I1.npy": 83652,
    "2018-12-23-17-32-41-014_POS1_I1.npy": 62101,
    "2018-12-23-17-35-56-451_POS2_I1.npy": 73109,
    "2018-12-23-18-36-20-260_POS0_I1.npy": 79509,
    "2018-12-23-18-39-21-048_POS1_I1.npy": 59235,
    "2018-12-23-18-42-36-470_POS2_I1.npy": 70727,
    "2018-12-23-19-43-00-824_POS0_I1.npy": 77942,
    "2018-12-23-19-46-00-521_POS1_I1.npy": 57316,
    "2018-12-23-19-49-16-504_POS2_I1.npy": 71978,
    "2018-12-23-20-49-40-843_POS0_I1.npy": 80063,
    "2018-12-23-20-52-40-446_POS1_I1.npy": 59194,
    "2018-12-23-20-55-57-069_POS2_I1.npy": 70589,
    "2018-12-23-21-56-20-877_POS0_I1.npy": 79985,
    "2018-12-23-21-59-21-120_POS1_I1.npy": 59616,
    "2018-12-23-22-02-37-087_POS2_I1.npy": 70979,
    "2018-12-23-23-03-00-880_POS0_I1.npy": 84278,
    "2018-12-23-23-06-01-684_POS1_I1.npy": 62166,
    "2018-12-23-23-09-16-576_POS2_I1.npy": 73929,
    "2018-12-24-00-09-40-914_POS0_I1.npy": 94098,
    "2018-12-24-00-12-41-703_POS1_I1.npy": 71248,
    "2018-12-24-00-15-57-125_POS2_I1.npy": 82176,
    "2018-12-24-01-16-21-027_POS0_I1.npy": 97516,
    "2018-12-24-01-19-21-831_POS1_I1.npy": 73092,
    "2018-12-24-01-22-37-268_POS2_I1.npy": 84045,
    "2018-12-24-02-23-01-607_POS0_I1.npy": 97781,
    "2018-12-24-02-26-01-210_POS1_I1.npy": 72888,
    "2018-12-24-02-29-17-302_POS2_I1.npy": 84130,
    "2018-12-24-03-29-41-111_POS0_I1.npy": 97992,
    "2018-12-24-03-32-41-244_POS1_I1.npy": 73266,
    "2018-12-24-03-35-57-867_POS2_I1.npy": 84609,
    "2018-12-24-04-36-21-675_POS0_I1.npy": 97756,
    "2018-12-24-04-39-21-809_POS1_I1.npy": 73136,
    "2018-12-24-04-42-38-431_POS2_I1.npy": 84342,
    "2018-12-24-05-43-01-694_POS0_I1.npy": 89410,
    "2018-12-24-05-46-02-373_POS1_I1.npy": 77920,
    "2018-12-24-05-49-17-358_POS2_I1.npy": 76554,
    "2018-12-24-06-49-41-712_POS0_I1.npy": 86707,
    "2018-12-24-06-52-42-392_POS1_I1.npy": 75291,
    "2018-12-24-06-55-57-938_POS2_I1.npy": 73289,
    "2018-12-24-07-56-22-293_POS0_I1.npy": 87884,
    "2018-12-24-07-59-21-880_POS1_I1.npy": 65185,
    "2018-12-24-08-02-37-973_POS2_I1.npy": 74907,
    "2018-12-24-09-03-01-781_POS0_I1.npy": 89916,
    "2018-12-24-09-06-01-914_POS1_I1.npy": 66902,
    "2018-12-24-09-09-17-991_POS2_I1.npy": 78177,
    "2018-12-24-10-09-41-784_POS0_I1.npy": 82196,
    "2018-12-24-10-12-42-588_POS1_I1.npy": 73377,
    "2018-12-24-10-15-59-117_POS2_I1.npy": 84168,
    "2018-12-24-11-16-22-380_POS0_I1.npy": 91519,
    "2018-12-24-11-19-23-169_POS1_I1.npy": 73120,
    "2018-12-24-11-22-38-060_POS2_I1.npy": 84392,
    "2018-12-24-12-23-02-398_POS0_I1.npy": 90913,
    "2018-12-24-12-26-03-187_POS1_I1.npy": 73382,
    "2018-12-24-12-29-18-609_POS2_I1.npy": 84415,
    "2018-12-24-13-29-42-963_POS0_I1.npy": 95540,
    "2018-12-24-13-32-42-660_POS1_I1.npy": 73320,
    "2018-12-24-13-35-58-643_POS2_I1.npy": 82003,
    "2018-12-24-14-36-22-982_POS0_I1.npy": 90130,
    "2018-12-24-14-39-22-585_POS1_I1.npy": 66032,
    "2018-12-24-14-42-38-662_POS2_I1.npy": 65063,
    "2018-12-24-15-43-02-454_POS0_I1.npy": 74337,
    "2018-12-24-15-46-03-259_POS1_I1.npy": 55978,
    "2018-12-24-15-49-19-242_POS2_I1.npy": 70347,
    "2018-12-24-16-49-43-050_POS0_I1.npy": 79274,
    "2018-12-24-16-52-43-745_POS1_I1.npy": 57005,
    "2018-12-24-16-55-58-730_POS2_I1.npy": 70085,
    "2018-12-24-17-56-23-069_POS0_I1.npy": 74992,
    "2018-12-24-17-59-23-748_POS1_I1.npy": 58997,
    "2018-12-24-18-02-39-841_POS2_I1.npy": 70190,
    "2018-12-24-19-03-03-649_POS0_I1.npy": 82745,
    "2018-12-24-19-06-03-236_POS1_I1.npy": 61186,
    "2018-12-24-19-09-19-329_POS2_I1.npy": 73013,
    "2018-12-24-20-09-43-122_POS0_I1.npy": 82411,
    "2018-12-24-20-12-43-255_POS1_I1.npy": 60901,
    "2018-12-24-20-15-59-878_POS2_I1.npy": 72241,
    "2018-12-24-21-16-23-686_POS0_I1.npy": 82092,
    "2018-12-24-21-19-23-820_POS1_I1.npy": 60564,
    "2018-12-24-21-22-39-896_POS2_I1.npy": 72231,
    "2018-12-24-22-23-03-689_POS0_I1.npy": 88345,
    "2018-12-24-22-26-04-384_POS1_I1.npy": 66044,
    "2018-12-24-22-29-19-369_POS2_I1.npy": 78402,
    "2018-12-24-23-29-43-708_POS0_I1.npy": 98660,
    "2018-12-24-23-32-44-497_POS1_I1.npy": 86370,
    "2018-12-24-23-35-59-918_POS2_I1.npy": 84462,
    "2018-12-25-00-36-24-803_POS0_I1.npy": 99793,
    "2018-12-25-00-39-23-969_POS1_I1.npy": 74990,
    "2018-12-25-00-42-39-937_POS2_I1.npy": 85625,
    "2018-12-25-01-43-04-291_POS0_I1.npy": 99843,
    "2018-12-25-01-46-04-003_POS1_I1.npy": 74908,
    "2018-12-25-01-49-21-079_POS2_I1.npy": 86243,
    "2018-12-25-02-49-44-341_POS0_I1.npy": 100300,
    "2018-12-25-02-52-45-130_POS1_I1.npy": 75546,
    "2018-12-25-02-56-01-643_POS2_I1.npy": 87269,
    "2018-12-25-03-56-24-344_POS0_I1.npy": 101715,
    "2018-12-25-03-59-25-039_POS1_I1.npy": 77492,
    "2018-12-25-04-02-41-662_POS2_I1.npy": 87358,
    "2018-12-25-05-03-04-924_POS0_I1.npy": 101803,
    "2018-12-25-05-06-05-619_POS1_I1.npy": 78390,
    "2018-12-25-05-09-21-696_POS2_I1.npy": 88186,
    "2018-12-25-06-09-44-943_POS0_I1.npy": 102116,
    "2018-12-25-06-12-45-638_POS1_I1.npy": 77403,
    "2018-12-25-06-16-02-276_POS2_I1.npy": 88565,
    "2018-12-25-07-16-24-993_POS0_I1.npy": 101565,
    "2018-12-25-07-19-26-234_POS1_I1.npy": 75240,
    "2018-12-25-07-22-41-125_POS2_I1.npy": 87169,
    "2018-12-25-08-23-05-027_POS0_I1.npy": 100986,
    "2018-12-25-08-26-07-344_POS1_I1.npy": 88871,
    "2018-12-25-08-29-23-421_POS2_I1.npy": 87355,
    "2018-12-25-09-29-45-046_POS0_I1.npy": 100856,
    "2018-12-25-09-32-47-379_POS1_I1.npy": 76567,
    "2018-12-25-09-36-01-162_POS2_I1.npy": 86824,
    "2018-12-25-10-36-25-610_POS0_I1.npy": 100202,
    "2018-12-25-10-39-25-213_POS1_I1.npy": 75382,
    "2018-12-25-10-42-41-181_POS2_I1.npy": 86789,
    "2018-12-25-11-43-05-644_POS0_I1.npy": 99959,
    "2018-12-25-11-46-05-232_POS1_I1.npy": 74747,
    "2018-12-25-11-49-21-215_POS2_I1.npy": 86213,
    "2018-12-25-12-49-45-117_POS0_I1.npy": 95051,
    "2018-12-25-12-52-45-796_POS1_I1.npy": 70900,
    "2018-12-25-12-56-01-780_POS2_I1.npy": 82916,
    "2018-12-25-13-56-25-682_POS0_I1.npy": 99722,
    "2018-12-25-13-59-25-815_POS1_I1.npy": 74885,
    "2018-12-25-14-02-41-892_POS2_I1.npy": 85688,
    "2018-12-25-15-03-05-685_POS0_I1.npy": 99980,
    "2018-12-25-15-06-06-380_POS1_I1.npy": 75719,
    "2018-12-25-15-09-21-910_POS2_I1.npy": 86411,
    "2018-12-25-16-09-46-265_POS0_I1.npy": 101562,
    "2018-12-25-16-12-45-868_POS1_I1.npy": 77043,
    "2018-12-25-16-16-01-836_POS2_I1.npy": 87381,
    "2018-12-25-17-16-26-299_POS0_I1.npy": 101385,
    "2018-12-25-17-19-25-887_POS1_I1.npy": 76086,
    "2018-12-25-17-22-41-854_POS2_I1.npy": 87322,
    "2018-12-25-18-23-05-772_POS0_I1.npy": 101182,
    "2018-12-25-18-26-06-451_POS1_I1.npy": 77051,
    "2018-12-25-18-29-22-434_POS2_I1.npy": 87208,
    "2018-12-25-19-29-46-336_POS0_I1.npy": 101123,
    "2018-12-25-19-32-46-470_POS1_I1.npy": 88594,
    "2018-12-25-19-36-02-453_POS2_I1.npy": 75961,
    "2018-12-25-20-36-26-355_POS0_I1.npy": 100990,
    "2018-12-25-20-39-27-050_POS1_I1.npy": 75997,
    "2018-12-25-20-42-41-926_POS2_I1.npy": 86647,
    "2018-12-25-21-43-06-920_POS0_I1.npy": 100368,
    "2018-12-25-21-46-06-523_POS1_I1.npy": 75605,
    "2018-12-25-21-49-22-506_POS2_I1.npy": 86319,
    "2018-12-25-22-49-46-860_POS0_I1.npy": 100751,
    "2018-12-25-22-52-46-573_POS1_I1.npy": 75396,
    "2018-12-25-22-56-02-540_POS2_I1.npy": 86278,
    "2018-12-25-23-56-26-348_POS0_I1.npy": 98790,
    "2018-12-25-23-59-27-153_POS1_I1.npy": 73964,
    "2018-12-26-00-02-43-136_POS2_I1.npy": 85056,
    "2018-12-26-01-03-06-944_POS0_I1.npy": 85490,
    "2018-12-26-01-06-07-639_POS1_I1.npy": 61958,
    "2018-12-26-01-09-22-624_POS2_I1.npy": 72730,
    "2018-12-26-02-09-46-963_POS0_I1.npy": 79336,
    "2018-12-26-02-12-47-752_POS1_I1.npy": 57789,
    "2018-12-26-02-16-03-189_POS2_I1.npy": 69612,
    "2018-12-26-03-16-27-528_POS0_I1.npy": 82511,
    "2018-12-26-03-19-27-224_POS1_I1.npy": 61381,
    "2018-12-26-03-22-43-753_POS2_I1.npy": 73375,
    "2018-12-26-04-23-07-016_POS0_I1.npy": 84531,
    "2018-12-26-04-26-07-149_POS1_I1.npy": 74095,
    "2018-12-26-04-29-23-772_POS2_I1.npy": 64219,
    "2018-12-26-05-29-47-019_POS0_I1.npy": 91573,
    "2018-12-26-05-32-47-714_POS1_I1.npy": 69518,
    "2018-12-26-05-36-03-791_POS2_I1.npy": 81481,
    "2018-12-26-06-36-27-583_POS0_I1.npy": 88218,
    "2018-12-26-06-39-28-279_POS1_I1.npy": 68173,
    "2018-12-26-06-42-43-263_POS2_I1.npy": 80875,
    "2018-12-26-07-43-07-602_POS0_I1.npy": 84954,
    "2018-12-26-07-46-08-391_POS1_I1.npy": 64418,
    "2018-12-26-07-49-23-266_POS2_I1.npy": 75958,
    "2018-12-26-08-49-48-151_POS0_I1.npy": 83823,
    "2018-12-26-08-52-47-863_POS1_I1.npy": 61464,
    "2018-12-26-08-56-03-831_POS2_I1.npy": 72549,
    "2018-12-26-09-56-28-279_POS0_I1.npy": 85866,
    "2018-12-26-09-59-27-866_POS1_I1.npy": 75972,
    "2018-12-26-10-02-43-850_POS2_I1.npy": 75351,
    "2018-12-26-11-03-07-751_POS0_I1.npy": 73888,
    "2018-12-26-11-06-08-431_POS1_I1.npy": 66277,
    "2018-12-26-11-09-24-414_POS2_I1.npy": 79425,
    "2018-12-26-12-09-48-207_POS0_I1.npy": 89105,
    "2018-12-26-12-12-48-996_POS1_I1.npy": 73033,
    "2018-12-26-12-16-04-433_POS2_I1.npy": 84097,
    "2018-12-26-13-16-28-241_POS0_I1.npy": 89203,
    "2018-12-26-13-19-29-030_POS1_I1.npy": 73107,
    "2018-12-26-13-22-43-921_POS2_I1.npy": 84296,
    "2018-12-26-14-23-08-821_POS0_I1.npy": 97717,
    "2018-12-26-14-26-08-518_POS1_I1.npy": 73118,
    "2018-12-26-14-29-24-486_POS2_I1.npy": 85521,
    "2018-12-26-15-29-48-934_POS0_I1.npy": 97168,
    "2018-12-26-15-32-48-521_POS1_I1.npy": 72539,
    "2018-12-26-15-36-04-504_POS2_I1.npy": 83747,
    "2018-12-26-16-36-28-406_POS0_I1.npy": 88675,
    "2018-12-26-16-39-29-086_POS1_I1.npy": 63782,
    "2018-12-26-16-42-45-599_POS2_I1.npy": 76685,
    "2018-12-26-17-43-09-501_POS0_I1.npy": 82273,
    "2018-12-26-17-46-09-650_POS1_I1.npy": 60541,
    "2018-12-26-17-49-26-726_POS2_I1.npy": 71382,
    "2018-12-26-18-49-48-880_POS0_I1.npy": 79036,
    "2018-12-26-18-52-50-231_POS1_I1.npy": 60041,
    "2018-12-26-18-56-06-214_POS2_I1.npy": 71445,
    "2018-12-26-19-56-30-662_POS0_I1.npy": 88947,
    "2018-12-26-19-59-29-173_POS1_I1.npy": 66932,
    "2018-12-26-20-02-45-140_POS2_I1.npy": 79051,
    "2018-12-26-21-03-09-495_POS0_I1.npy": 97597,
    "2018-12-26-21-06-09-753_POS1_I1.npy": 73672,
    "2018-12-26-21-09-25-175_POS2_I1.npy": 84583,
    "2018-12-26-22-09-48-967_POS0_I1.npy": 98916,
    "2018-12-26-22-12-49-772_POS1_I1.npy": 74154,
    "2018-12-26-22-16-05-755_POS2_I1.npy": 85438,
    "2018-12-26-23-16-29-548_POS0_I1.npy": 90977,
    "2018-12-26-23-19-30-243_POS1_I1.npy": 68810,
    "2018-12-26-23-22-45-227_POS2_I1.npy": 81745,
    "2018-12-27-00-23-09-566_POS0_I1.npy": 99672,
    "2018-12-27-00-26-10-355_POS1_I1.npy": 74293,
    "2018-12-27-00-29-25-230_POS2_I1.npy": 85630,
    "2018-12-27-01-29-50-131_POS0_I1.npy": 100398,
    "2018-12-27-01-32-49-828_POS1_I1.npy": 75206,
    "2018-12-27-01-36-05-811_POS2_I1.npy": 86930,
    "2018-12-27-02-36-30-165_POS0_I1.npy": 101086,
    "2018-12-27-02-39-29-768_POS1_I1.npy": 76167,
    "2018-12-27-02-42-46-407_POS2_I1.npy": 86767,
    "2018-12-27-03-43-10-215_POS0_I1.npy": 101250,
    "2018-12-27-03-46-10-348_POS1_I1.npy": 75868,
    "2018-12-27-03-49-26-441_POS2_I1.npy": 87552,
    "2018-12-27-04-49-50-234_POS0_I1.npy": 101512,
    "2018-12-27-04-52-50-897_POS1_I1.npy": 77617,
    "2018-12-27-04-56-05-898_POS2_I1.npy": 88502,
    "2018-12-27-05-56-30-237_POS0_I1.npy": 102260,
    "2018-12-27-05-59-30-916_POS1_I1.npy": 76749,
    "2018-12-27-06-02-46-447_POS2_I1.npy": 87254,
    "2018-12-27-07-03-10-786_POS0_I1.npy": 101809,
    "2018-12-27-07-06-10-482_POS1_I1.npy": 90053,
    "2018-12-27-07-09-26-450_POS2_I1.npy": 88277,
    "2018-12-27-08-09-50-804_POS0_I1.npy": 101115,
    "2018-12-27-08-12-50-517_POS1_I1.npy": 77402,
    "2018-12-27-08-16-07-046_POS2_I1.npy": 88504,
    "2018-12-27-09-16-30-292_POS0_I1.npy": 101091,
    "2018-12-27-09-19-30-988_POS1_I1.npy": 76141,
    "2018-12-27-09-22-47-064_POS2_I1.npy": 87183,
    "2018-12-27-10-23-10-857_POS0_I1.npy": 94206,
    "2018-12-27-10-26-11-552_POS1_I1.npy": 71221,
    "2018-12-27-10-29-26-553_POS2_I1.npy": 82664,
    "2018-12-27-11-29-51-453_POS0_I1.npy": 94627,
    "2018-12-27-11-32-51-602_POS1_I1.npy": 82124,
    "2018-12-27-11-36-07-039_POS2_I1.npy": 80440,
    "2018-12-27-12-36-31-503_POS0_I1.npy": 92554,
    "2018-12-27-12-39-31-090_POS1_I1.npy": 69231,
    "2018-12-27-12-42-47-167_POS2_I1.npy": 81435,
    "2018-12-27-13-43-10-975_POS0_I1.npy": 100401,
    "2018-12-27-13-46-11-109_POS1_I1.npy": 74780,
    "2018-12-27-13-49-27-732_POS2_I1.npy": 86197,
    "2018-12-27-14-49-51-524_POS0_I1.npy": 98698,
    "2018-12-27-14-52-51-658_POS1_I1.npy": 72959,
    "2018-12-27-14-56-07-735_POS2_I1.npy": 83347,
    "2018-12-27-15-56-31-543_POS0_I1.npy": 83138,
    "2018-12-27-15-59-32-238_POS1_I1.npy": 60224,
    "2018-12-27-16-02-47-223_POS2_I1.npy": 71296,
    "2018-12-27-17-03-12-123_POS0_I1.npy": 81363,
    "2018-12-27-17-06-11-726_POS1_I1.npy": 59615,
    "2018-12-27-17-09-29-878_POS2_I1.npy": 71263,
    "2018-12-27-18-09-52-157_POS0_I1.npy": 80628,
    "2018-12-27-18-12-51-745_POS1_I1.npy": 71366,
    "2018-12-27-18-16-07-728_POS2_I1.npy": 70963,
    "2018-12-27-19-16-31-630_POS0_I1.npy": 80266,
    "2018-12-27-19-19-32-325_POS1_I1.npy": 71088,
    "2018-12-27-19-22-48-854_POS2_I1.npy": 70554,
    "2018-12-27-20-23-12-772_POS0_I1.npy": 77429,
    "2018-12-27-20-26-12-921_POS1_I1.npy": 56326,
    "2018-12-27-20-29-29-450_POS2_I1.npy": 69926,
    "2018-12-27-21-29-52-166_POS0_I1.npy": 83843,
    "2018-12-27-21-32-53-501_POS1_I1.npy": 62215,
    "2018-12-27-21-36-08-392_POS2_I1.npy": 75510,
    "2018-12-27-22-36-32-731_POS0_I1.npy": 92833,
    "2018-12-27-22-39-32-428_POS1_I1.npy": 68156,
    "2018-12-27-22-42-48-941_POS2_I1.npy": 81551,
    "2018-12-27-23-43-12-734_POS0_I1.npy": 87251,
    "2018-12-27-23-46-12-446_POS1_I1.npy": 64083,
    "2018-12-27-23-49-28-430_POS2_I1.npy": 76644,
    "2018-12-28-00-49-52-987_POS0_I1.npy": 92242,
    "2018-12-28-00-52-52-683_POS1_I1.npy": 67224,
    "2018-12-28-00-56-08-651_POS2_I1.npy": 79967,
    "2018-12-28-01-56-33-005_POS0_I1.npy": 87890,
    "2018-12-28-01-59-32-718_POS1_I1.npy": 65126,
    "2018-12-28-02-02-48-685_POS2_I1.npy": 75709,
    "2018-12-28-03-03-12-478_POS0_I1.npy": 88663,
    "2018-12-28-03-06-13-282_POS1_I1.npy": 65628,
    "2018-12-28-03-09-29-265_POS2_I1.npy": 77087,
    "2018-12-28-04-09-53-058_POS0_I1.npy": 94248,
    "2018-12-28-04-12-53-847_POS1_I1.npy": 71011,
    "2018-12-28-04-16-08-738_POS2_I1.npy": 82510,
    "2018-12-28-05-16-33-077_POS0_I1.npy": 95179,
    "2018-12-28-05-19-33-866_POS1_I1.npy": 71792,
    "2018-12-28-05-22-48-741_POS2_I1.npy": 82856,
    "2018-12-28-06-23-13-642_POS0_I1.npy": 93414,
    "2018-12-28-06-26-13-338_POS1_I1.npy": 81814,
    "2018-12-28-06-29-29-306_POS2_I1.npy": 80506,
    "2018-12-28-07-29-53-645_POS0_I1.npy": 96922,
    "2018-12-28-07-32-53-357_POS1_I1.npy": 71773,
    "2018-12-28-07-36-09-340_POS2_I1.npy": 83660,
    "2018-12-28-08-36-33-133_POS0_I1.npy": 90248,
    "2018-12-28-08-39-33-937_POS1_I1.npy": 66219,
    "2018-12-28-08-42-49-920_POS2_I1.npy": 76839,
    "2018-12-28-09-43-13-729_POS0_I1.npy": 73740,
    "2018-12-28-09-46-14-424_POS1_I1.npy": 65304,
    "2018-12-28-09-49-29-408_POS2_I1.npy": 70957,
    "2018-12-28-10-49-53-747_POS0_I1.npy": 87286,
    "2018-12-28-10-52-54-442_POS1_I1.npy": 60389,
    "2018-12-28-10-56-09-989_POS2_I1.npy": 65255,
    "2018-12-28-11-56-34-873_POS0_I1.npy": 78781,
    "2018-12-28-11-59-34-477_POS1_I1.npy": 65597,
    "2018-12-28-12-02-50-007_POS2_I1.npy": 76451,
    "2018-12-28-13-03-13-816_POS0_I1.npy": 82417,
    "2018-12-28-13-06-13-949_POS1_I1.npy": 67342,
    "2018-12-28-13-09-31-118_POS2_I1.npy": 103716,
    "2018-12-28-14-09-54-801_POS0_I1.npy": 69653,
    "2018-12-28-14-12-54-935_POS1_I1.npy": 53882,
    "2018-12-28-14-16-09-920_POS2_I1.npy": 66825,
    "2018-12-28-15-16-34-259_POS0_I1.npy": 79201,
    "2018-12-28-15-19-35-593_POS1_I1.npy": 58742,
    "2018-12-28-15-22-51-030_POS2_I1.npy": 69746,
    "2018-12-28-16-23-14-839_POS0_I1.npy": 78773,
    "2018-12-28-16-26-15-627_POS1_I1.npy": 58707,
    "2018-12-28-16-29-31-595_POS2_I1.npy": 69783,
    "2018-12-28-17-29-54-857_POS0_I1.npy": 78895,
    "2018-12-28-17-32-54-570_POS1_I1.npy": 58512,
    "2018-12-28-17-36-12-737_POS2_I1.npy": 70136,
    "2018-12-28-18-36-35-999_POS0_I1.npy": 79689,
    "2018-12-28-18-39-35-041_POS1_I1.npy": 59400,
    "2018-12-28-18-42-51-102_POS2_I1.npy": 70964,
    "2018-12-28-19-43-15-472_POS0_I1.npy": 84204,
    "2018-12-28-19-46-15-605_POS1_I1.npy": 62182,
    "2018-12-28-19-49-31-136_POS2_I1.npy": 73693,
    "2018-12-28-20-49-55-475_POS0_I1.npy": 84871,
    "2018-12-28-20-52-55-624_POS1_I1.npy": 62527,
    "2018-12-28-20-56-11-170_POS2_I1.npy": 74278,
    "2018-12-28-21-56-37-147_POS0_I1.npy": 94729,
    "2018-12-28-21-59-35-112_POS1_I1.npy": 71614,
    "2018-12-28-22-02-51-189_POS2_I1.npy": 82553,
    "2018-12-28-23-03-14-997_POS0_I1.npy": 97524,
    "2018-12-28-23-06-15-131_POS1_I1.npy": 73675,
    "2018-12-28-23-09-31-754_POS2_I1.npy": 92043,
    "2018-12-29-00-09-55-328_POS0_I1.npy": 98646,
    "2018-12-29-00-12-56-023_POS1_I1.npy": 74742,
    "2018-12-29-00-16-12-115_POS2_I1.npy": 85446,
    "2018-12-29-01-16-35-924_POS0_I1.npy": 100208,
    "2018-12-29-01-19-36-057_POS1_I1.npy": 75916,
    "2018-12-29-01-22-52-680_POS2_I1.npy": 86361,
    "2018-12-29-02-23-15-396_POS0_I1.npy": 101174,
    "2018-12-29-02-26-16-091_POS1_I1.npy": 76899,
    "2018-12-29-02-29-35-351_POS2_I1.npy": 87208,
    "2018-12-29-03-29-55-977_POS0_I1.npy": 101044,
    "2018-12-29-03-32-56-672_POS1_I1.npy": 78164,
    "2018-12-29-03-36-12-093_POS2_I1.npy": 87167,
    "2018-12-29-04-36-36-011_POS0_I1.npy": 100219,
    "2018-12-29-04-39-36-706_POS1_I1.npy": 88344,
    "2018-12-29-04-42-51-597_POS2_I1.npy": 88256,
    "2018-12-29-05-43-16-482_POS0_I1.npy": 98926,
    "2018-12-29-05-46-16-179_POS1_I1.npy": 77407,
    "2018-12-29-05-49-32-146_POS2_I1.npy": 87180,
    "2018-12-29-06-49-56-610_POS0_I1.npy": 101056,
    "2018-12-29-06-52-56-197_POS1_I1.npy": 76672,
    "2018-12-29-06-56-12-165_POS2_I1.npy": 87102,
    "2018-12-29-07-56-36-067_POS0_I1.npy": 100751,
    "2018-12-29-07-59-36-746_POS1_I1.npy": 78047,
    "2018-12-29-08-02-52-714_POS2_I1.npy": 88730,
    "2018-12-29-09-03-17-177_POS0_I1.npy": 101466,
    "2018-12-29-09-06-17-326_POS1_I1.npy": 76703,
    "2018-12-29-09-09-33-310_POS2_I1.npy": 122578,
    "2018-12-29-10-09-57-102_POS0_I1.npy": 100453,
    "2018-12-29-10-12-56-705_POS1_I1.npy": 77671,
    "2018-12-29-10-16-12-673_POS2_I1.npy": 88133,
    "2018-12-29-11-16-37-121_POS0_I1.npy": 99647,
    "2018-12-29-11-19-36-724_POS1_I1.npy": 75920,
    "2018-12-29-11-22-53-253_POS2_I1.npy": 87063,
    "2018-12-29-12-23-16-516_POS0_I1.npy": 99519,
    "2018-12-29-12-26-17-320_POS1_I1.npy": 74653,
    "2018-12-29-12-29-33-849_POS2_I1.npy": 86501,
    "2018-12-29-13-29-57-096_POS0_I1.npy": 99217,
    "2018-12-29-13-32-58-883_POS1_I1.npy": 75190,
    "2018-12-29-13-36-14-414_POS2_I1.npy": 86692,
    "2018-12-29-14-36-38-222_POS0_I1.npy": 98505,
    "2018-12-29-14-39-39-011_POS1_I1.npy": 73455,
    "2018-12-29-14-42-56-070_POS2_I1.npy": 85255,
    "2018-12-29-15-43-18-787_POS0_I1.npy": 83122,
    "2018-12-29-15-46-17-937_POS1_I1.npy": 58648,
    "2018-12-29-15-49-35-559_POS2_I1.npy": 70514,
    "2018-12-29-16-49-57-183_POS0_I1.npy": 76206,
    "2018-12-29-16-52-57-426_POS1_I1.npy": 56193,
    "2018-12-29-16-56-13-955_POS2_I1.npy": 67957,
    "2018-12-29-17-56-38-855_POS0_I1.npy": 77106,
    "2018-12-29-17-59-39-004_POS1_I1.npy": 56676,
    "2018-12-29-18-02-55-627_POS2_I1.npy": 68337,
    "2018-12-29-19-03-17-797_POS0_I1.npy": 81450,
    "2018-12-29-19-06-18-492_POS1_I1.npy": 59240,
    "2018-12-29-19-09-35-568_POS2_I1.npy": 71713,
    "2018-12-29-20-09-58-939_POS0_I1.npy": 88791,
    "2018-12-29-20-12-59-073_POS1_I1.npy": 66388,
    "2018-12-29-20-16-13-948_POS2_I1.npy": 74956,
    "2018-12-29-21-16-38-303_POS0_I1.npy": 94195,
    "2018-12-29-21-19-38-561_POS1_I1.npy": 68687,
    "2018-12-29-21-22-53-982_POS2_I1.npy": 82599,
    "2018-12-29-22-23-18-430_POS0_I1.npy": 92275,
    "2018-12-29-22-26-18-580_POS1_I1.npy": 65434,
    "2018-12-29-22-29-34-563_POS2_I1.npy": 76609,
    "2018-12-29-23-29-58-371_POS0_I1.npy": 84702,
    "2018-12-29-23-32-59-175_POS1_I1.npy": 61135,
    "2018-12-29-23-36-14-597_POS2_I1.npy": 71842,
    "2018-12-30-00-36-38-390_POS0_I1.npy": 80879,
    "2018-12-30-00-39-39-178_POS1_I1.npy": 59491,
    "2018-12-30-00-42-54-600_POS2_I1.npy": 70966,
    "2018-12-30-01-43-15-180_POS0_I1.npy": 80935,
    "2018-12-30-01-46-14-877_POS1_I1.npy": 59158,
    "2018-12-30-01-49-30-845_POS2_I1.npy": 70964,
    "2018-12-30-02-49-55-293_POS0_I1.npy": 83711,
    "2018-12-30-02-52-55-426_POS1_I1.npy": 60990,
    "2018-12-30-02-56-13-687_POS2_I1.npy": 73580,
    "2018-12-30-03-56-34-765_POS0_I1.npy": 83612,
    "2018-12-30-03-59-34-899_POS1_I1.npy": 61693,
    "2018-12-30-04-02-51-522_POS2_I1.npy": 73481,
    "2018-12-30-05-03-15-876_POS0_I1.npy": 85120,
    "2018-12-30-05-06-15-479_POS1_I1.npy": 62646,
    "2018-12-30-05-09-31-993_POS2_I1.npy": 74330,
    "2018-12-30-06-09-55-364_POS0_I1.npy": 85180,
    "2018-12-30-06-12-56-605_POS1_I1.npy": 62279,
    "2018-12-30-06-16-14-772_POS2_I1.npy": 73955,
    "2018-12-30-07-16-35-835_POS0_I1.npy": 84620,
    "2018-12-30-07-19-35-532_POS1_I1.npy": 62265,
    "2018-12-30-07-22-51-499_POS2_I1.npy": 73798,
    "2018-12-30-08-23-15-854_POS0_I1.npy": 84785,
    "2018-12-30-08-26-15-566_POS1_I1.npy": 62098,
    "2018-12-30-08-29-31-549_POS2_I1.npy": 73938,
    "2018-12-30-09-29-55-888_POS0_I1.npy": 83896,
    "2018-12-30-09-32-56-131_POS1_I1.npy": 72939,
    "2018-12-30-09-36-12-660_POS2_I1.npy": 67048,
    "2018-12-30-10-36-35-922_POS0_I1.npy": 67496,
    "2018-12-30-10-39-36-727_POS1_I1.npy": 76521,
    "2018-12-30-10-42-51-618_POS2_I1.npy": 72947,
    "2018-12-30-11-43-15-956_POS0_I1.npy": 68305,
    "2018-12-30-11-46-16-745_POS1_I1.npy": 61325,
    "2018-12-30-11-49-32-167_POS2_I1.npy": 71924,
    "2018-12-30-12-49-56-505_POS0_I1.npy": 65936,
    "2018-12-30-12-52-56-202_POS1_I1.npy": 61027,
    "2018-12-30-12-56-12-170_POS2_I1.npy": 73073,
    "2018-12-30-13-56-36-524_POS0_I1.npy": 67988,
    "2018-12-30-13-59-36-236_POS1_I1.npy": 62249,
    "2018-12-30-14-02-52-766_POS2_I1.npy": 73560,
    "2018-12-30-15-03-16-028_POS0_I1.npy": 76938,
    "2018-12-30-15-06-16-723_POS1_I1.npy": 61155,
    "2018-12-30-15-09-32-800_POS2_I1.npy": 75188,
    "2018-12-30-16-09-56-593_POS0_I1.npy": 83591,
    "2018-12-30-16-12-57-288_POS1_I1.npy": 73586,
    "2018-12-30-16-16-12-288_POS2_I1.npy": 72923,
    "2018-12-30-17-16-36-627_POS0_I1.npy": 83944,
    "2018-12-30-17-19-37-306_POS1_I1.npy": 61894,
    "2018-12-30-17-22-52-853_POS2_I1.npy": 73099,
    "2018-12-30-18-23-17-191_POS0_I1.npy": 87853,
    "2018-12-30-18-26-16-795_POS1_I1.npy": 64714,
    "2018-12-30-18-29-32-871_POS2_I1.npy": 76784,
    "2018-12-30-19-29-56-680_POS0_I1.npy": 96655,
    "2018-12-30-19-32-56-813_POS1_I1.npy": 72901,
    "2018-12-30-19-36-13-452_POS2_I1.npy": 83527,
    "2018-12-30-20-36-37-260_POS0_I1.npy": 98603,
    "2018-12-30-20-39-37-409_POS1_I1.npy": 74639,
    "2018-12-30-20-42-53-486_POS2_I1.npy": 84977,
    "2018-12-30-21-43-17-279_POS0_I1.npy": 98515,
    "2018-12-30-21-46-17-974_POS1_I1.npy": 86888,
    "2018-12-30-21-49-32-958_POS2_I1.npy": 85057,
    "2018-12-30-22-49-57-843_POS0_I1.npy": 99353,
    "2018-12-30-22-52-58-538_POS1_I1.npy": 74589,
    "2018-12-30-22-56-13-975_POS2_I1.npy": 85773,
    "2018-12-30-23-56-38-423_POS0_I1.npy": 98986,
    "2018-12-30-23-59-39-664_POS1_I1.npy": 74648,
    "2018-12-31-00-02-53-464_POS2_I1.npy": 86306,
    "2018-12-31-01-03-17-366_POS0_I1.npy": 100057,
    "2018-12-31-01-06-18-045_POS1_I1.npy": 74990,
    "2018-12-31-01-09-36-758_POS2_I1.npy": 85939,
    "2018-12-31-02-09-57-837_POS0_I1.npy": 97776,
    "2018-12-31-02-12-59-733_POS1_I1.npy": 72154,
    "2018-12-31-02-16-14-062_POS2_I1.npy": 83753,
    "2018-12-31-03-16-37-871_POS0_I1.npy": 97380,
    "2018-12-31-03-19-38-660_POS1_I1.npy": 73571,
    "2018-12-31-03-22-54-081_POS2_I1.npy": 83803,
    "2018-12-31-04-23-18-529_POS0_I1.npy": 97460,
    "2018-12-31-04-26-18-132_POS1_I1.npy": 72416,
    "2018-12-31-04-29-34-115_POS2_I1.npy": 83756,
    "2018-12-31-05-29-58-470_POS0_I1.npy": 91935,
    "2018-12-31-05-32-58-182_POS1_I1.npy": 80326,
    "2018-12-31-05-36-14-711_POS2_I1.npy": 79178,
    "2018-12-31-06-36-38-520_POS0_I1.npy": 81604,
    "2018-12-31-06-39-38-653_POS1_I1.npy": 59624,
    "2018-12-31-06-42-54-730_POS2_I1.npy": 70757,
    "2018-12-31-07-43-18-523_POS0_I1.npy": 80092,
    "2018-12-31-07-46-19-218_POS1_I1.npy": 59222,
    "2018-12-31-07-49-34-202_POS2_I1.npy": 70315,
    "2018-12-31-08-49-58-541_POS0_I1.npy": 80702,
    "2018-12-31-08-52-59-330_POS1_I1.npy": 59141,
    "2018-12-31-08-56-14-767_POS2_I1.npy": 70370,
    "2018-12-31-09-56-39-106_POS0_I1.npy": 80420,
    "2018-12-31-09-59-38-803_POS1_I1.npy": 59256,
    "2018-12-31-10-02-54-770_POS2_I1.npy": 70155,
    "2018-12-31-11-03-19-124_POS0_I1.npy": 82389,
    "2018-12-31-11-06-18-837_POS1_I1.npy": 72671,
    "2018-12-31-11-09-35-366_POS2_I1.npy": 71899,
    "2018-12-31-12-09-59-174_POS0_I1.npy": 83600,
    "2018-12-31-12-12-59-308_POS1_I1.npy": 61384,
    "2018-12-31-12-16-15-400_POS2_I1.npy": 72073,
    "2018-12-31-13-16-39-208_POS0_I1.npy": 68172,
    "2018-12-31-13-19-39-904_POS1_I1.npy": 61335,
    "2018-12-31-13-22-54-904_POS2_I1.npy": 73978,
    "2018-12-31-14-23-19-789_POS0_I1.npy": 95125,
    "2018-12-31-14-26-19-938_POS1_I1.npy": 72468,
    "2018-12-31-14-29-35-375_POS2_I1.npy": 83159,
    "2018-12-31-15-29-59-823_POS0_I1.npy": 97553,
    "2018-12-31-15-32-59-410_POS1_I1.npy": 72727,
    "2018-12-31-15-36-15-394_POS2_I1.npy": 84145,
    "2018-12-31-16-36-39-311_POS0_I1.npy": 97404,
    "2018-12-31-16-39-39-991_POS1_I1.npy": 73167,
    "2018-12-31-16-42-57-050_POS2_I1.npy": 85214,
    "2018-12-31-17-43-20-952_POS0_I1.npy": 100093,
    "2018-12-31-17-46-20-540_POS1_I1.npy": 75062,
    "2018-12-31-17-49-38-254_POS2_I1.npy": 86788,
    "2018-12-31-18-49-59-879_POS0_I1.npy": 100495,
    "2018-12-31-18-53-02-212_POS1_I1.npy": 77852,
    "2018-12-31-18-56-16-011_POS2_I1.npy": 87145,
    "2018-12-31-19-56-40-459_POS0_I1.npy": 98008,
    "2018-12-31-19-59-40-062_POS1_I1.npy": 75730,
    "2018-12-31-20-02-56-591_POS2_I1.npy": 87328,
    "2018-12-31-21-03-20-400_POS0_I1.npy": 99477,
    "2018-12-31-21-06-20-112_POS1_I1.npy": 75530,
    "2018-12-31-21-09-36-080_POS2_I1.npy": 86169,
    "2018-12-31-22-09-59-872_POS0_I1.npy": 99835,
    "2018-12-31-22-13-00-677_POS1_I1.npy": 74486,
    "2018-12-31-22-16-16-644_POS2_I1.npy": 85548,
    "2018-12-31-23-16-40-437_POS0_I1.npy": 90306,
    "2018-12-31-23-19-41-241_POS1_I1.npy": 67509,
    "2018-12-31-23-22-56-663_POS2_I1.npy": 80131,
    "2019-01-01-00-23-20-456_POS0_I1.npy": 81126,
    "2019-01-01-00-26-21-244_POS1_I1.npy": 59996,
    "2019-01-01-00-29-36-120_POS2_I1.npy": 72896,
    "2019-01-01-01-30-01-129_POS0_I1.npy": 85612,
    "2019-01-01-01-33-00-732_POS1_I1.npy": 63220,
    "2019-01-01-01-36-16-716_POS2_I1.npy": 76114,
    "2019-01-01-02-36-41-054_POS0_I1.npy": 94027,
    "2019-01-01-02-39-40-767_POS1_I1.npy": 70434,
    "2019-01-01-02-42-56-750_POS2_I1.npy": 82125,
    "2019-01-01-03-43-20-543_POS0_I1.npy": 96921,
    "2019-01-01-03-46-21-347_POS1_I1.npy": 72929,
    "2019-01-01-03-49-37-330_POS2_I1.npy": 80814,
    "2019-01-01-04-50-01-684_POS0_I1.npy": 95016,
    "2019-01-01-04-53-01-927_POS1_I1.npy": 70792,
    "2019-01-01-04-56-18-987_POS2_I1.npy": 82977,
    "2019-01-01-05-56-41-157_POS0_I1.npy": 94951,
    "2019-01-01-05-59-41-946_POS1_I1.npy": 70297,
    "2019-01-01-06-02-57-367_POS2_I1.npy": 81778,
    "2019-01-01-07-03-21-706_POS0_I1.npy": 87994,
    "2019-01-01-07-06-21-403_POS1_I1.npy": 64568,
    "2019-01-01-07-09-37-916_POS2_I1.npy": 75791,
    "2019-01-01-08-10-01-709_POS0_I1.npy": 87469,
    "2019-01-01-08-13-01-406_POS1_I1.npy": 64686,
    "2019-01-01-08-16-17-373_POS2_I1.npy": 75843,
    "2019-01-01-09-16-41-275_POS0_I1.npy": 89407,
    "2019-01-01-09-19-41-955_POS1_I1.npy": 66307,
    "2019-01-01-09-22-57-938_POS2_I1.npy": 77295,
    "2019-01-01-10-23-21-856_POS0_I1.npy": 85185,
    "2019-01-01-10-26-22-535_POS1_I1.npy": 59273,
    "2019-01-01-10-29-37-972_POS2_I1.npy": 58196,
    "2019-01-01-11-30-01-874_POS0_I1.npy": 75111,
    "2019-01-01-11-33-02-569_POS1_I1.npy": 58634,
    "2019-01-01-11-36-17-445_POS2_I1.npy": 69384,
    "2019-01-01-12-36-42-345_POS0_I1.npy": 75955,
    "2019-01-01-12-39-43-134_POS1_I1.npy": 58038,
    "2019-01-01-12-42-58-009_POS2_I1.npy": 69362,
    "2019-01-01-13-43-22-457_POS0_I1.npy": 83133,
    "2019-01-01-13-46-23-137_POS1_I1.npy": 63045,
    "2019-01-01-13-49-39-650_POS2_I1.npy": 75485,
    "2019-01-01-14-50-01-930_POS0_I1.npy": 90795,
    "2019-01-01-14-53-03-702_POS1_I1.npy": 70635,
    "2019-01-01-14-56-18-577_POS2_I1.npy": 82061,
    "2019-01-01-15-56-42-479_POS0_I1.npy": 96376,
    "2019-01-01-15-59-42-613_POS1_I1.npy": 71290,
    "2019-01-01-16-02-58-689_POS2_I1.npy": 82977,
    "2019-01-01-17-03-22-482_POS0_I1.npy": 97030,
    "2019-01-01-17-06-23-162_POS1_I1.npy": 71879,
    "2019-01-01-17-09-38-146_POS2_I1.npy": 83254,
    "2019-01-01-18-10-03-047_POS0_I1.npy": 97462,
    "2019-01-01-18-13-03-196_POS1_I1.npy": 72937,
    "2019-01-01-18-16-18-742_POS2_I1.npy": 83881,
    "2019-01-01-19-16-43-206_POS0_I1.npy": 97764,
    "2019-01-01-19-19-42-809_POS1_I1.npy": 85967,
    "2019-01-01-19-22-58-776_POS2_I1.npy": 84295,
    "2019-01-01-20-23-23-240_POS0_I1.npy": 98699,
    "2019-01-01-20-26-22-843_POS1_I1.npy": 73222,
    "2019-01-01-20-29-38-826_POS2_I1.npy": 84731,
    "2019-01-01-21-30-02-728_POS0_I1.npy": 97616,
    "2019-01-01-21-33-03-408_POS1_I1.npy": 73139,
    "2019-01-01-21-36-19-391_POS2_I1.npy": 84665,
    "2019-01-01-22-36-44-931_POS0_I1.npy": 97695,
    "2019-01-01-22-39-44-534_POS1_I1.npy": 73516,
    "2019-01-01-22-42-59-956_POS2_I1.npy": 84238,
    "2019-01-01-23-43-23-202_POS0_I1.npy": 96074,
    "2019-01-01-23-46-23-991_POS1_I1.npy": 71974,
    "2019-01-01-23-49-41-066_POS2_I1.npy": 83300,
    "2019-01-02-00-50-03-346_POS0_I1.npy": 95354,
    "2019-01-02-00-53-04-134_POS1_I1.npy": 71591,
    "2019-01-02-00-56-19-010_POS2_I1.npy": 82943,
    "2019-01-02-01-56-44-004_POS0_I1.npy": 96932,
    "2019-01-02-01-59-43-607_POS1_I1.npy": 72261,
    "2019-01-02-02-02-59-590_POS2_I1.npy": 83316,
    "2019-01-02-03-03-23-945_POS0_I1.npy": 96804,
    "2019-01-02-03-06-23-657_POS1_I1.npy": 72203,
    "2019-01-02-03-09-40-186_POS2_I1.npy": 84333,
    "2019-01-02-04-10-04-088_POS0_I1.npy": 97983,
    "2019-01-02-04-13-03-691_POS1_I1.npy": 73611,
    "2019-01-02-04-16-20-314_POS2_I1.npy": 84847,
    "2019-01-02-05-16-44-122_POS0_I1.npy": 97260,
    "2019-01-02-05-19-44-256_POS1_I1.npy": 73123,
    "2019-01-02-05-23-00-332_POS2_I1.npy": 84105,
    "2019-01-02-06-23-24-125_POS0_I1.npy": 96819,
    "2019-01-02-06-26-24-914_POS1_I1.npy": 73350,
    "2019-01-02-06-29-39-805_POS2_I1.npy": 84083,
    "2019-01-02-07-30-04-144_POS0_I1.npy": 96917,
    "2019-01-02-07-33-04-933_POS1_I1.npy": 73025,
    "2019-01-02-07-36-20-370_POS2_I1.npy": 84083,
    "2019-01-02-08-36-44-708_POS0_I1.npy": 89496,
    "2019-01-02-08-39-44-405_POS1_I1.npy": 66284,
    "2019-01-02-08-43-00-388_POS2_I1.npy": 76707,
    "2019-01-02-09-43-24-743_POS0_I1.npy": 78418,
    "2019-01-02-09-46-24-346_POS1_I1.npy": 57805,
    "2019-01-02-09-49-40-969_POS2_I1.npy": 69305,
    "2019-01-02-10-50-04-549_POS0_I1.npy": 78420,
    "2019-01-02-10-53-05-228_POS1_I1.npy": 58224,
    "2019-01-02-10-56-20-774_POS2_I1.npy": 69083,
    "2019-01-02-11-56-45-113_POS0_I1.npy": 80114,
    "2019-01-02-11-59-44-701_POS1_I1.npy": 59996,
    "2019-01-02-12-03-00-793_POS2_I1.npy": 72031,
    "2019-01-02-13-03-24-601_POS0_I1.npy": 87205,
    "2019-01-02-13-06-24-735_POS1_I1.npy": 64871,
    "2019-01-02-13-09-41-358_POS2_I1.npy": 77174,
    "2019-01-02-14-10-05-166_POS0_I1.npy": 84560,
    "2019-01-02-14-13-05-300_POS1_I1.npy": 74975,
    "2019-01-02-14-16-21-376_POS2_I1.npy": 74438,
    "2019-01-02-15-16-45-169_POS0_I1.npy": 85498,
    "2019-01-02-15-19-45-958_POS1_I1.npy": 63017,
    "2019-01-02-15-23-00-849_POS2_I1.npy": 74674,
    "2019-01-02-16-23-25-188_POS0_I1.npy": 85909,
    "2019-01-02-16-26-25-976_POS1_I1.npy": 63106,
    "2019-01-02-16-29-41-398_POS2_I1.npy": 75071,
    "2019-01-02-17-30-06-283_POS0_I1.npy": 85422,
    "2019-01-02-17-33-05-979_POS1_I1.npy": 62789,
    "2019-01-02-17-36-21-978_POS2_I1.npy": 74514,
    "2019-01-02-18-36-45-241_POS0_I1.npy": 85246,
    "2019-01-02-18-39-45-483_POS1_I1.npy": 63157,
    "2019-01-02-18-43-02-012_POS2_I1.npy": 74315,
    "2019-01-02-19-43-25-821_POS0_I1.npy": 84998,
    "2019-01-02-19-46-27-155_POS1_I1.npy": 62769,
    "2019-01-02-19-49-43-685_POS2_I1.npy": 73947,
    "2019-01-02-20-50-05-839_POS0_I1.npy": 85073,
    "2019-01-02-20-53-06-534_POS1_I1.npy": 62562,
    "2019-01-02-20-56-22-065_POS2_I1.npy": 73236,
    "2019-01-02-21-56-46-420_POS0_I1.npy": 86366,
    "2019-01-02-21-59-46-569_POS1_I1.npy": 82117,
    "2019-01-02-22-03-02-006_POS2_I1.npy": 81181,
    "2019-01-02-23-03-26-469_POS0_I1.npy": 97816,
    "2019-01-02-23-06-26-057_POS1_I1.npy": 73529,
    "2019-01-02-23-09-42-024_POS2_I1.npy": 84604,
    "2019-01-03-00-10-05-942_POS0_I1.npy": 99248,
    "2019-01-03-00-13-06-622_POS1_I1.npy": 74488,
    "2019-01-03-00-16-22-605_POS2_I1.npy": 85360,
    "2019-01-03-01-16-46-507_POS0_I1.npy": 99268,
    "2019-01-03-01-19-46-640_POS1_I1.npy": 74663,
    "2019-01-03-01-23-02-717_POS2_I1.npy": 86292,
    "2019-01-03-02-23-26-510_POS0_I1.npy": 99286,
    "2019-01-03-02-26-27-205_POS1_I1.npy": 74300,
    "2019-01-03-02-29-42-190_POS2_I1.npy": 86161,
    "2019-01-03-03-30-07-090_POS0_I1.npy": 101124,
    "2019-01-03-03-33-06-693_POS1_I1.npy": 76047,
    "2019-01-03-03-36-22-661_POS2_I1.npy": 86923,
    "2019-01-03-04-36-47-124_POS0_I1.npy": 99823,
    "2019-01-03-04-39-46-712_POS1_I1.npy": 76434,
    "2019-01-03-04-43-02-695_POS2_I1.npy": 87612,
    "2019-01-03-05-43-26-597_POS0_I1.npy": 100087,
    "2019-01-03-05-46-27-276_POS1_I1.npy": 75837,
    "2019-01-03-05-49-43-259_POS2_I1.npy": 88588,
    "2019-01-03-06-50-07-161_POS0_I1.npy": 101392,
    "2019-01-03-06-53-07-295_POS1_I1.npy": 76736,
    "2019-01-03-06-56-23-372_POS2_I1.npy": 88562,
    "2019-01-03-07-56-47-180_POS0_I1.npy": 100563,
    "2019-01-03-07-59-47-875_POS1_I1.npy": 75684,
    "2019-01-03-08-03-02-751_POS2_I1.npy": 86699,
    "2019-01-03-09-03-27-760_POS0_I1.npy": 100181,
    "2019-01-03-09-06-27-363_POS1_I1.npy": 76313,
    "2019-01-03-09-09-46-061_POS2_I1.npy": 87173,
    "2019-01-03-10-10-08-871_POS0_I1.npy": 101431,
    "2019-01-03-10-13-07-912_POS1_I1.npy": 76334,
    "2019-01-03-10-16-23-334_POS2_I1.npy": 87592,
    "2019-01-03-11-16-47-236_POS0_I1.npy": 100607,
    "2019-01-03-11-19-47-369_POS1_I1.npy": 76835,
    "2019-01-03-11-23-03-992_POS2_I1.npy": 87972,
    "2019-01-03-12-23-27-801_POS0_I1.npy": 100845,
    "2019-01-03-12-26-27-934_POS1_I1.npy": 76901,
    "2019-01-03-12-29-44-011_POS2_I1.npy": 87444,
    "2019-01-03-13-30-07-804_POS0_I1.npy": 98183,
    "2019-01-03-13-33-08-499_POS1_I1.npy": 72674,
    "2019-01-03-13-36-23-483_POS2_I1.npy": 83132,
    "2019-01-03-14-36-47-822_POS0_I1.npy": 90920,
    "2019-01-03-14-39-48-502_POS1_I1.npy": 66399,
    "2019-01-03-14-43-04-594_POS2_I1.npy": 77449,
    "2019-01-03-15-43-28-402_POS0_I1.npy": 78092,
    "2019-01-03-15-46-27-990_POS1_I1.npy": 57257,
    "2019-01-03-15-49-45-174_POS2_I1.npy": 69101,
    "2019-01-03-16-50-08-421_POS0_I1.npy": 78585,
    "2019-01-03-16-53-08-024_POS1_I1.npy": 69373,
    "2019-01-03-16-56-24-647_POS2_I1.npy": 69042,
    "2019-01-03-17-56-48-440_POS0_I1.npy": 79196,
    "2019-01-03-17-59-48-573_POS1_I1.npy": 57881,
    "2019-01-03-18-03-05-196_POS2_I1.npy": 69113,
    "2019-01-03-19-03-28-443_POS0_I1.npy": 79021,
    "2019-01-03-19-06-29-793_POS1_I1.npy": 57915,
    "2019-01-03-19-09-45-215_POS2_I1.npy": 68894,
    "2019-01-03-20-10-08-461_POS0_I1.npy": 78921,
    "2019-01-03-20-13-09-796_POS1_I1.npy": 57827,
    "2019-01-03-20-16-24-687_POS2_I1.npy": 68820,
    "2019-01-03-21-16-49-572_POS0_I1.npy": 78809,
    "2019-01-03-21-19-49-284_POS1_I1.npy": 57913,
    "2019-01-03-21-23-04-721_POS2_I1.npy": 69162,
    "2019-01-03-22-23-29-294_POS0_I1.npy": 79784,
    "2019-01-03-22-26-29-443_POS1_I1.npy": 70186,
    "2019-01-03-22-29-44-880_POS2_I1.npy": 69982,
    "2019-01-03-23-30-09-344_POS0_I1.npy": 79942,
    "2019-01-03-23-33-08-932_POS1_I1.npy": 58784,
    "2019-01-03-23-36-24-915_POS2_I1.npy": 69966,
    "2019-01-04-00-36-48-817_POS0_I1.npy": 79961,
    "2019-01-04-00-39-48-950_POS1_I1.npy": 58869,
    "2019-01-04-00-43-05-573_POS2_I1.npy": 71984,
    "2019-01-04-01-43-29-381_POS0_I1.npy": 79373,
    "2019-01-04-01-46-29-515_POS1_I1.npy": 58331,
    "2019-01-04-01-49-45-592_POS2_I1.npy": 69971,
    "2019-01-04-02-50-09-400_POS0_I1.npy": 78996,
    "2019-01-04-02-53-10-095_POS1_I1.npy": 69591,
    "2019-01-04-02-56-24-971_POS2_I1.npy": 69892,
    "2019-01-04-03-56-49-980_POS0_I1.npy": 79178,
    "2019-01-04-03-59-49-583_POS1_I1.npy": 58740,
    "2019-01-04-04-03-06-097_POS2_I1.npy": 70604,
    "2019-01-04-05-03-29-999_POS0_I1.npy": 80761,
    "2019-01-04-05-06-29-586_POS1_I1.npy": 59900,
    "2019-01-04-05-09-47-207_POS2_I1.npy": 71581,
    "2019-01-04-06-10-10-017_POS0_I1.npy": 80546,
    "2019-01-04-06-13-10-182_POS1_I1.npy": 59907,
    "2019-01-04-06-16-27-803_POS2_I1.npy": 71020,
    "2019-01-04-07-16-49-974_POS0_I1.npy": 80821,
    "2019-01-04-07-19-51-324_POS1_I1.npy": 60642,
    "2019-01-04-07-23-06-199_POS2_I1.npy": 71826,
    "2019-01-04-08-23-30-008_POS0_I1.npy": 85463,
    "2019-01-04-08-26-30-797_POS1_I1.npy": 74501,
    "2019-01-04-08-29-46-218_POS2_I1.npy": 73846,
    "2019-01-04-09-30-10-557_POS0_I1.npy": 82066,
    "2019-01-04-09-33-10-254_POS1_I1.npy": 61290,
    "2019-01-04-09-36-26-221_POS2_I1.npy": 68963,
    "2019-01-04-10-36-50-575_POS0_I1.npy": 85309,
    "2019-01-04-10-39-50-288_POS1_I1.npy": 53347,
    "2019-01-04-10-43-06-817_POS2_I1.npy": 74420,
    "2019-01-04-11-43-30-625_POS0_I1.npy": 81777,
    "2019-01-04-11-46-30-868_POS1_I1.npy": 63017,
    "2019-01-04-11-49-46-851_POS2_I1.npy": 74129,
    "2019-01-04-12-50-10-644_POS0_I1.npy": 78048,
    "2019-01-04-12-53-11-339_POS1_I1.npy": 63033,
    "2019-01-04-12-56-26-324_POS2_I1.npy": 73887,
    "2019-01-04-13-56-50-663_POS0_I1.npy": 75533,
    "2019-01-04-13-59-51-451_POS1_I1.npy": 62778,
    "2019-01-04-14-03-06-873_POS2_I1.npy": 73920,
    "2019-01-04-15-03-31-212_POS0_I1.npy": 64754,
    "2019-01-04-15-06-30-908_POS1_I1.npy": 71938,
    "2019-01-04-15-09-47-422_POS2_I1.npy": 74776,
    "2019-01-04-16-10-11-324_POS0_I1.npy": 85556,
    "2019-01-04-16-13-11-020_POS1_I1.npy": 75238,
    "2019-01-04-16-16-26-988_POS2_I1.npy": 74383,
    "2019-01-04-17-16-51-342_POS0_I1.npy": 86699,
    "2019-01-04-17-19-51-039_POS1_I1.npy": 64015,
    "2019-01-04-17-23-07-022_POS2_I1.npy": 74948,
    "2019-01-04-18-23-30-831_POS0_I1.npy": 89822,
    "2019-01-04-18-26-31-635_POS1_I1.npy": 67360,
    "2019-01-04-18-29-48-164_POS2_I1.npy": 78589,
    "2019-01-04-19-30-11-426_POS0_I1.npy": 89532,
    "2019-01-04-19-33-12-122_POS1_I1.npy": 66302,
    "2019-01-04-19-36-27-106_POS2_I1.npy": 77993,
    "2019-01-04-20-36-51-445_POS0_I1.npy": 90064,
    "2019-01-04-20-39-52-234_POS1_I1.npy": 66344,
    "2019-01-04-20-43-07-655_POS2_I1.npy": 77772,
    "2019-01-04-21-43-31-994_POS0_I1.npy": 90029,
    "2019-01-04-21-46-31-691_POS1_I1.npy": 67296,
    "2019-01-04-21-49-48-204_POS2_I1.npy": 78674,
    "2019-01-04-22-50-12-122_POS0_I1.npy": 94512,
    "2019-01-04-22-53-11-819_POS1_I1.npy": 71159,
    "2019-01-04-22-56-27-786_POS2_I1.npy": 82141,
    "2019-01-04-23-56-52-796_POS0_I1.npy": 97187,
    "2019-01-04-23-59-51-853_POS1_I1.npy": 72782,
    "2019-01-05-00-03-07-820_POS2_I1.npy": 83501,
    "2019-01-05-01-03-31-722_POS0_I1.npy": 95012,
    "2019-01-05-01-06-32-402_POS1_I1.npy": 69271,
    "2019-01-05-01-09-48-931_POS2_I1.npy": 79775,
    "2019-01-05-02-10-12-193_POS0_I1.npy": 93986,
    "2019-01-05-02-13-14-090_POS1_I1.npy": 69678,
    "2019-01-05-02-16-28-435_POS2_I1.npy": 80941,
    "2019-01-05-03-16-52-243_POS0_I1.npy": 95880,
    "2019-01-05-03-19-53-578_POS1_I1.npy": 71238,
    "2019-01-05-03-23-08-469_POS2_I1.npy": 82517,
    "2019-01-05-04-23-32-808_POS0_I1.npy": 96445,
    "2019-01-05-04-26-32-505_POS1_I1.npy": 71535,
    "2019-01-05-04-29-48-472_POS2_I1.npy": 82648,
    "2019-01-05-05-30-12-826_POS0_I1.npy": 88059,
    "2019-01-05-05-33-12-539_POS1_I1.npy": 65366,
    "2019-01-05-05-36-29-068_POS2_I1.npy": 76345,
    "2019-01-05-06-36-52-876_POS0_I1.npy": 79164,
    "2019-01-05-06-39-53-010_POS1_I1.npy": 57332,
    "2019-01-05-06-43-09-087_POS2_I1.npy": 69601,
    "2019-01-05-07-43-32-879_POS0_I1.npy": 79722,
    "2019-01-05-07-46-33-574_POS1_I1.npy": 58474,
    "2019-01-05-07-49-48-559_POS2_I1.npy": 69860,
    "2019-01-05-08-50-12-914_POS0_I1.npy": 82753,
    "2019-01-05-08-53-13-593_POS1_I1.npy": 61624,
    "2019-01-05-08-56-29-139_POS2_I1.npy": 73177,
    "2019-01-05-09-56-53-494_POS0_I1.npy": 76740,
    "2019-01-05-09-59-53-081_POS1_I1.npy": 61618,
    "2019-01-05-10-03-09-174_POS2_I1.npy": 72485,
    "2019-01-05-11-03-32-982_POS0_I1.npy": 79267,
    "2019-01-05-11-06-33-116_POS1_I1.npy": 62019,
    "2019-01-05-11-09-49-738_POS2_I1.npy": 71004,
    "2019-01-05-12-10-13-547_POS0_I1.npy": 88142,
    "2019-01-05-12-13-13-680_POS1_I1.npy": 70925,
    "2019-01-05-12-16-29-757_POS2_I1.npy": 82368,
    "2019-01-05-13-16-53-550_POS0_I1.npy": 87733,
    "2019-01-05-13-19-54-245_POS1_I1.npy": 66888,
    "2019-01-05-13-23-09-230_POS2_I1.npy": 81946,
    "2019-01-05-14-23-34-660_POS0_I1.npy": 75275,
    "2019-01-05-14-26-34-357_POS1_I1.npy": 60104,
    "2019-01-05-14-29-50-871_POS2_I1.npy": 70648,
    "2019-01-05-15-30-14-679_POS0_I1.npy": 78631,
    "2019-01-05-15-33-14-282_POS1_I1.npy": 58030,
    "2019-01-05-15-36-30-359_POS2_I1.npy": 69710,
    "2019-01-05-16-36-54-152_POS0_I1.npy": 78837,
    "2019-01-05-16-39-53-864_POS1_I1.npy": 58121,
    "2019-01-05-16-43-12-015_POS2_I1.npy": 69213,
    "2019-01-05-17-43-34-170_POS0_I1.npy": 78669,
    "2019-01-05-17-46-35-505_POS1_I1.npy": 57601,
    "2019-01-05-17-49-50-396_POS2_I1.npy": 69037,
    "2019-01-05-18-50-14-189_POS0_I1.npy": 79716,
    "2019-01-05-18-53-14-884_POS1_I1.npy": 58367,
    "2019-01-05-18-56-29-869_POS2_I1.npy": 69899,
    "2019-01-05-19-56-54-223_POS0_I1.npy": 80911,
    "2019-01-05-19-59-54-903_POS1_I1.npy": 59512,
    "2019-01-05-20-03-10-449_POS2_I1.npy": 70771,
    "2019-01-05-21-03-34-788_POS0_I1.npy": 81751,
    "2019-01-05-21-06-34-375_POS1_I1.npy": 59946,
    "2019-01-05-21-09-50-468_POS2_I1.npy": 97148,
    "2019-01-05-22-10-14-931_POS0_I1.npy": 82390,
    "2019-01-05-22-13-14-628_POS1_I1.npy": 59620,
    "2019-01-05-22-16-30-595_POS2_I1.npy": 71562,
    "2019-01-05-23-16-54-404_POS0_I1.npy": 82881,
    "2019-01-05-23-19-54-646_POS1_I1.npy": 60925,
    "2019-01-05-23-23-11-722_POS2_I1.npy": 71866,
    "2019-01-06-00-23-34-968_POS0_I1.npy": 82660,
    "2019-01-06-00-26-35-211_POS1_I1.npy": 60813,
    "2019-01-06-00-29-51-194_POS2_I1.npy": 72488,
    "2019-01-06-01-30-11-191_POS0_I1.npy": 83035,
    "2019-01-06-01-33-11-886_POS1_I1.npy": 61020,
    "2019-01-06-01-36-26-871_POS2_I1.npy": 72130,
    "2019-01-06-02-36-51-209_POS0_I1.npy": 85687,
    "2019-01-06-02-39-51-889_POS1_I1.npy": 74852,
    "2019-01-06-02-43-07-404_POS2_I1.npy": 73296,
    "2019-01-06-03-43-31-758_POS0_I1.npy": 84209,
    "2019-01-06-03-46-31-455_POS1_I1.npy": 74050,
    "2019-01-06-03-49-47-423_POS2_I1.npy": 72992,
    "2019-01-06-04-50-11-761_POS0_I1.npy": 83237,
    "2019-01-06-04-53-11-474_POS1_I1.npy": 61558,
    "2019-01-06-04-56-27-457_POS2_I1.npy": 72610,
    "2019-01-06-05-56-51-250_POS0_I1.npy": 85044,
    "2019-01-06-05-59-52-054_POS1_I1.npy": 63025,
    "2019-01-06-06-03-08-037_POS2_I1.npy": 73903,
    "2019-01-06-07-03-31-845_POS0_I1.npy": 86312,
    "2019-01-06-07-06-32-541_POS1_I1.npy": 63837,
    "2019-01-06-07-09-47-525_POS2_I1.npy": 102311,
    "2019-01-06-08-10-11-646_POS0_I1.npy": 73447,
    "2019-01-06-08-13-11-888_POS1_I1.npy": 71594,
    "2019-01-06-08-16-28-417_POS2_I1.npy": 73092,
    "2019-01-06-09-16-52-226_POS0_I1.npy": 73504,
    "2019-01-06-09-19-52-359_POS1_I1.npy": 52015,
    "2019-01-06-09-23-08-436_POS2_I1.npy": 73931,
    "2019-01-06-10-23-32-229_POS0_I1.npy": 84901,
    "2019-01-06-10-26-32-924_POS1_I1.npy": 62987,
    "2019-01-06-10-29-47-909_POS2_I1.npy": 72450,
    "2019-01-06-11-30-12-247_POS0_I1.npy": 85694,
    "2019-01-06-11-33-13-036_POS1_I1.npy": 63202,
    "2019-01-06-11-36-28-458_POS2_I1.npy": 73673,
    "2019-01-06-12-36-52-797_POS0_I1.npy": 84122,
    "2019-01-06-12-39-52-493_POS1_I1.npy": 63126,
    "2019-01-06-12-43-08-461_POS2_I1.npy": 73990,
    "2019-01-06-13-43-32-800_POS0_I1.npy": 85940,
    "2019-01-06-13-46-32-512_POS1_I1.npy": 63417,
    "2019-01-06-13-49-48-495_POS2_I1.npy": 74147,
    "2019-01-06-14-50-12-288_POS0_I1.npy": 85663,
    "2019-01-06-14-53-13-092_POS1_I1.npy": 63256,
    "2019-01-06-14-56-30-713_POS2_I1.npy": 73543,
    "2019-01-06-15-56-52-868_POS0_I1.npy": 84719,
    "2019-01-06-15-59-53-672_POS1_I1.npy": 62827,
    "2019-01-06-16-03-08-563_POS2_I1.npy": 73255,
    "2019-01-06-17-03-32-902_POS0_I1.npy": 82299,
    "2019-01-06-17-06-33-707_POS1_I1.npy": 72908,
    "2019-01-06-17-09-49-674_POS2_I1.npy": 75184,
    "2019-01-06-18-10-13-264_POS0_I1.npy": 83666,
    "2019-01-06-18-13-13-398_POS1_I1.npy": 61243,
    "2019-01-06-18-16-29-490_POS2_I1.npy": 72423,
    "2019-01-06-19-16-53-283_POS0_I1.npy": 81797,
    "2019-01-06-19-19-53-962_POS1_I1.npy": 60441,
    "2019-01-06-19-23-08-947_POS2_I1.npy": 71601,
    "2019-01-06-20-23-33-301_POS0_I1.npy": 84614,
    "2019-01-06-20-26-35-619_POS1_I1.npy": 62721,
    "2019-01-06-20-29-49-512_POS2_I1.npy": 74829,
    "2019-01-06-21-30-13-866_POS0_I1.npy": 96729,
    "2019-01-06-21-33-13-563_POS1_I1.npy": 72797,
    "2019-01-06-21-36-30-076_POS2_I1.npy": 83004,
    "2019-01-06-22-36-53-869_POS0_I1.npy": 98810,
    "2019-01-06-22-39-53-581_POS1_I1.npy": 74034,
    "2019-01-06-22-43-10-110_POS2_I1.npy": 84937,
    "2019-01-06-23-43-33-919_POS0_I1.npy": 99612,
    "2019-01-06-23-46-34-598_POS1_I1.npy": 75172,
    "2019-01-06-23-49-50-145_POS2_I1.npy": 85691,
    "2019-01-07-00-50-13-937_POS0_I1.npy": 99826,
    "2019-01-07-00-53-14-633_POS1_I1.npy": 75530,
    "2019-01-07-00-56-29-617_POS2_I1.npy": 86456,
    "2019-01-07-01-56-53-956_POS0_I1.npy": 99032,
    "2019-01-07-01-59-54-651_POS1_I1.npy": 88503,
    "2019-01-07-02-03-10-197_POS2_I1.npy": 85994,
    "2019-01-07-03-03-34-536_POS0_I1.npy": 99164,
    "2019-01-07-03-06-34-124_POS1_I1.npy": 88983,
    "2019-01-07-03-09-50-216_POS2_I1.npy": 85792,
    "2019-01-07-04-10-14-024_POS0_I1.npy": 100211,
    "2019-01-07-04-13-14-158_POS1_I1.npy": 75391,
    "2019-01-07-04-16-30-781_POS2_I1.npy": 87432,
    "2019-01-07-05-16-54-589_POS0_I1.npy": 100858,
    "2019-01-07-05-19-54-723_POS1_I1.npy": 76593,
    "2019-01-07-05-23-10-799_POS2_I1.npy": 87640,
    "2019-01-07-06-23-34-592_POS0_I1.npy": 100616,
    "2019-01-07-06-26-35-272_POS1_I1.npy": 75531,
    "2019-01-07-06-29-50-272_POS2_I1.npy": 87562,
    "2019-01-07-07-30-14-611_POS0_I1.npy": 100272,
    "2019-01-07-07-33-15-290_POS1_I1.npy": 76589,
    "2019-01-07-07-36-30-837_POS2_I1.npy": 87228,
    "2019-01-07-08-36-55-175_POS0_I1.npy": 99460,
    "2019-01-07-08-39-54-872_POS1_I1.npy": 74984,
    "2019-01-07-08-43-10-840_POS2_I1.npy": 85858,
    "2019-01-07-09-43-35-194_POS0_I1.npy": 95576,
    "2019-01-07-09-46-34-906_POS1_I1.npy": 73679,
    "2019-01-07-09-49-51-981_POS2_I1.npy": 80822,
    "2019-01-07-10-50-15-228_POS0_I1.npy": 67990,
    "2019-01-07-10-53-15-471_POS1_I1.npy": 59206,
    "2019-01-07-10-56-32-000_POS2_I1.npy": 70162,
    "2019-01-07-11-56-55-247_POS0_I1.npy": 73528,
    "2019-01-07-11-59-56-488_POS1_I1.npy": 59189,
    "2019-01-07-12-03-11-488_POS2_I1.npy": 70334,
    "2019-01-07-13-03-35-843_POS0_I1.npy": 81353,
    "2019-01-07-13-06-35-446_POS1_I1.npy": 67683,
    "2019-01-07-13-09-51-523_POS2_I1.npy": 79311,
    "2019-01-07-14-10-15-877_POS0_I1.npy": 87296,
    "2019-01-07-14-13-15-464_POS1_I1.npy": 73982,
    "2019-01-07-14-16-31-448_POS2_I1.npy": 83549,
    "2019-01-07-15-16-55-350_POS0_I1.npy": 91707,
    "2019-01-07-15-19-55-483_POS1_I1.npy": 67418,
    "2019-01-07-15-23-12-106_POS2_I1.npy": 77590,
    "2019-01-07-16-23-35-914_POS0_I1.npy": 96715,
    "2019-01-07-16-26-36-048_POS1_I1.npy": 72349,
    "2019-01-07-16-29-52-124_POS2_I1.npy": 82946,
    "2019-01-07-17-30-15-933_POS0_I1.npy": 95846,
    "2019-01-07-17-33-16-628_POS1_I1.npy": 71464,
    "2019-01-07-17-36-31-503_POS2_I1.npy": 82171,
    "2019-01-07-18-36-56-607_POS0_I1.npy": 94826,
    "2019-01-07-18-39-56-740_POS1_I1.npy": 70604,
    "2019-01-07-18-43-13-909_POS2_I1.npy": 81506,
    "2019-01-07-19-43-36-610_POS0_I1.npy": 96347,
    "2019-01-07-19-46-36-759_POS1_I1.npy": 72081,
    "2019-01-07-19-49-52-196_POS2_I1.npy": 82191,
    "2019-01-07-20-50-16-659_POS0_I1.npy": 97358,
    "2019-01-07-20-53-16-247_POS1_I1.npy": 72348,
    "2019-01-07-20-56-32-230_POS2_I1.npy": 83473,
    "2019-01-07-21-56-56-132_POS0_I1.npy": 90103,
    "2019-01-07-21-59-56-375_POS1_I1.npy": 66127,
    "2019-01-07-22-03-12-904_POS2_I1.npy": 76265,
    "2019-01-07-23-03-36-712_POS0_I1.npy": 91190,
    "2019-01-07-23-06-36-955_POS1_I1.npy": 67878,
    "2019-01-07-23-09-52-938_POS2_I1.npy": 78732,
    "2019-01-08-00-10-17-277_POS0_I1.npy": 95533,
    "2019-01-08-00-13-17-520_POS1_I1.npy": 70801,
    "2019-01-08-00-16-35-141_POS2_I1.npy": 82492,
    "2019-01-08-01-16-57-311_POS0_I1.npy": 95752,
    "2019-01-08-01-19-57-460_POS1_I1.npy": 84478,
    "2019-01-08-01-23-12-897_POS2_I1.npy": 82310,
    "2019-01-08-02-23-40-621_POS0_I1.npy": 98722,
    "2019-01-08-02-26-39-117_POS1_I1.npy": 72006,
    "2019-01-08-02-29-53-025_POS2_I1.npy": 84036,
    "2019-01-08-03-30-17-926_POS0_I1.npy": 95967,
    "2019-01-08-03-33-16-967_POS1_I1.npy": 71186,
    "2019-01-08-03-36-33-590_POS2_I1.npy": 82507,
    "2019-01-08-04-36-57-398_POS0_I1.npy": 95707,
    "2019-01-08-04-39-57-532_POS1_I1.npy": 70281,
    "2019-01-08-04-43-13-609_POS2_I1.npy": 82365,
    "2019-01-08-05-43-37-401_POS0_I1.npy": 87640,
    "2019-01-08-05-46-38-096_POS1_I1.npy": 63085,
    "2019-01-08-05-49-53-081_POS2_I1.npy": 73405,
    "2019-01-08-06-50-17-966_POS0_I1.npy": 77762,
    "2019-01-08-06-53-18-115_POS1_I1.npy": 56996,
    "2019-01-08-06-56-33-552_POS2_I1.npy": 68551,
    "2019-01-08-07-56-58-016_POS0_I1.npy": 77268,
    "2019-01-08-07-59-57-603_POS1_I1.npy": 57163,
    "2019-01-08-08-03-13-586_POS2_I1.npy": 68514,
    "2019-01-08-09-03-37-504_POS0_I1.npy": 77123,
    "2019-01-08-09-06-38-183_POS1_I1.npy": 56969,
    "2019-01-08-09-09-54-167_POS2_I1.npy": 68060,
    "2019-01-08-10-10-18-069_POS0_I1.npy": 69819,
    "2019-01-08-10-13-18-202_POS1_I1.npy": 57400,
    "2019-01-08-10-16-34-716_POS2_I1.npy": 68348,
    "2019-01-08-11-16-58-618_POS0_I1.npy": 71588,
    "2019-01-08-11-19-58-751_POS1_I1.npy": 58484,
    "2019-01-08-11-23-13-736_POS2_I1.npy": 69459,
    "2019-01-08-12-23-38-621_POS0_I1.npy": 78171,
    "2019-01-08-12-26-38-770_POS1_I1.npy": 60525,
    "2019-01-08-12-29-56-391_POS2_I1.npy": 70885,
    "2019-01-08-13-30-18-670_POS0_I1.npy": 80565,
    "2019-01-08-13-33-19-350_POS1_I1.npy": 61303,
    "2019-01-08-13-36-34-241_POS2_I1.npy": 73409,
    "2019-01-08-14-37-00-327_POS0_I1.npy": 81762,
    "2019-01-08-14-39-58-277_POS1_I1.npy": 66267,
    "2019-01-08-14-43-17-083_POS2_I1.npy": 77954,
    "2019-01-08-15-43-39-784_POS0_I1.npy": 73386,
    "2019-01-08-15-46-39-918_POS1_I1.npy": 69835,
    "2019-01-08-15-49-54-902_POS2_I1.npy": 79664,
    "2019-01-08-16-50-18-695_POS0_I1.npy": 85453,
    "2019-01-08-16-53-19-390_POS1_I1.npy": 82624,
    "2019-01-08-16-56-34-375_POS2_I1.npy": 79961,
    "2019-01-08-17-56-58-714_POS0_I1.npy": 87008,
    "2019-01-08-17-59-59-393_POS1_I1.npy": 69749,
    "2019-01-08-18-03-15-486_POS2_I1.npy": 83391,
    "2019-01-08-19-03-39-294_POS0_I1.npy": 73959,
    "2019-01-08-19-06-38-882_POS1_I1.npy": 68943,
    "2019-01-08-19-09-54-974_POS2_I1.npy": 80189,
    "2019-01-08-20-10-18-782_POS0_I1.npy": 91617,
    "2019-01-08-20-13-18-916_POS1_I1.npy": 69638,
    "2019-01-08-20-16-35-538_POS2_I1.npy": 80524,
    "2019-01-08-21-16-59-347_POS0_I1.npy": 91470,
    "2019-01-08-21-19-59-480_POS1_I1.npy": 82892,
    "2019-01-08-21-23-15-557_POS2_I1.npy": 81374,
    "2019-01-08-22-23-39-350_POS0_I1.npy": 91546,
    "2019-01-08-22-26-40-045_POS1_I1.npy": 69820,
    "2019-01-08-22-29-55-030_POS2_I1.npy": 81058,
    "2019-01-08-23-30-19-368_POS0_I1.npy": 85593,
    "2019-01-08-23-33-20-157_POS1_I1.npy": 71274,
    "2019-01-08-23-36-36-671_POS2_I1.npy": 80140,
    "2019-01-09-00-36-59-933_POS0_I1.npy": 92681,
    "2019-01-09-00-40-00-722_POS1_I1.npy": 70590,
    "2019-01-09-00-43-15-613_POS2_I1.npy": 70373,
    "2019-01-09-01-43-39-421_POS0_I1.npy": 93307,
    "2019-01-09-01-46-39-664_POS1_I1.npy": 70896,
    "2019-01-09-01-49-56-724_POS2_I1.npy": 81529,
    "2019-01-09-02-50-19-565_POS0_I1.npy": 91443,
    "2019-01-09-02-53-19-698_POS1_I1.npy": 70533,
    "2019-01-09-02-56-36-321_POS2_I1.npy": 80723,
    "2019-01-09-03-57-00-129_POS0_I1.npy": 92237,
    "2019-01-09-04-00-00-263_POS1_I1.npy": 70443,
    "2019-01-09-04-03-16-340_POS2_I1.npy": 80370,
    "2019-01-09-05-03-40-148_POS0_I1.npy": 91937,
    "2019-01-09-05-06-40-843_POS1_I1.npy": 71362,
    "2019-01-09-05-09-55-828_POS2_I1.npy": 82240,
    "2019-01-09-06-10-20-713_POS0_I1.npy": 92318,
    "2019-01-09-06-13-20-846_POS1_I1.npy": 70521,
    "2019-01-09-06-16-36-393_POS2_I1.npy": 81238,
    "2019-01-09-07-17-00-747_POS0_I1.npy": 84606,
    "2019-01-09-07-20-00-334_POS1_I1.npy": 63622,
    "2019-01-09-07-23-16-427_POS2_I1.npy": 73521,
    "2019-01-09-08-23-40-235_POS0_I1.npy": 75682,
    "2019-01-09-08-26-40-369_POS1_I1.npy": 58160,
    "2019-01-09-08-29-56-991_POS2_I1.npy": 68182,
    "2019-01-09-09-30-20-800_POS0_I1.npy": 75598,
    "2019-01-09-09-33-20-933_POS1_I1.npy": 57489,
    "2019-01-09-09-36-37-010_POS2_I1.npy": 66888,
    "2019-01-09-10-37-00-803_POS0_I1.npy": 78680,
    "2019-01-09-10-40-01-591_POS1_I1.npy": 59849,
    "2019-01-09-10-43-17-575_POS2_I1.npy": 70924,
    "2019-01-09-11-43-41-913_POS0_I1.npy": 88922,
    "2019-01-09-11-46-42-156_POS1_I1.npy": 69110,
    "2019-01-09-11-49-59-231_POS2_I1.npy": 78781,
    "2019-01-09-12-50-21-386_POS0_I1.npy": 90189,
    "2019-01-09-12-53-21-083_POS1_I1.npy": 69405,
    "2019-01-09-12-56-38-688_POS2_I1.npy": 79766,
    "2019-01-09-13-57-03-573_POS0_I1.npy": 94043,
    "2019-01-09-14-00-01-101_POS1_I1.npy": 70607,
    "2019-01-09-14-03-17-630_POS2_I1.npy": 80076,
    "2019-01-09-15-03-41-439_POS0_I1.npy": 93388,
    "2019-01-09-15-06-41-572_POS1_I1.npy": 70929,
    "2019-01-09-15-09-57-649_POS2_I1.npy": 80790,
    "2019-01-09-16-10-21-457_POS0_I1.npy": 85565,
    "2019-01-09-16-13-22-153_POS1_I1.npy": 64153,
    "2019-01-09-16-16-37-137_POS2_I1.npy": 74668,
    "2019-01-09-17-17-01-476_POS0_I1.npy": 85005,
    "2019-01-09-17-20-02-265_POS1_I1.npy": 75803,
    "2019-01-09-17-23-17-140_POS2_I1.npy": 74369,
    "2019-01-09-18-23-42-041_POS0_I1.npy": 85615,
    "2019-01-09-18-26-41-737_POS1_I1.npy": 75863,
    "2019-01-09-18-29-57-705_POS2_I1.npy": 73681,
    "2019-01-09-19-30-22-169_POS0_I1.npy": 86934,
    "2019-01-09-19-33-21-756_POS1_I1.npy": 65797,
    "2019-01-09-19-36-37-739_POS2_I1.npy": 76398,
    "2019-01-09-20-37-01-641_POS0_I1.npy": 94396,
    "2019-01-09-20-40-02-321_POS1_I1.npy": 70900,
    "2019-01-09-20-43-18-850_POS2_I1.npy": 81537,
    "2019-01-09-21-43-42-206_POS0_I1.npy": 96659,
    "2019-01-09-21-46-43-431_POS1_I1.npy": 71067,
    "2019-01-09-21-49-59-399_POS2_I1.npy": 83173,
    "2019-01-09-22-50-22-115_POS0_I1.npy": 98629,
    "2019-01-09-22-53-22-904_POS1_I1.npy": 75120,
    "2019-01-09-22-56-37-779_POS2_I1.npy": 85032,
    "2019-01-09-23-57-02-680_POS0_I1.npy": 98529,
    "2019-01-10-00-00-02-377_POS1_I1.npy": 78152,
    "2019-01-10-00-03-18-344_POS2_I1.npy": 86234,
    "2019-01-10-01-03-42-792_POS0_I1.npy": 95657,
    "2019-01-10-01-06-42-380_POS1_I1.npy": 71981,
    "2019-01-10-01-09-58-363_POS2_I1.npy": 80665,
    "2019-01-10-02-10-22-265_POS0_I1.npy": 81104,
    "2019-01-10-02-13-22-398_POS1_I1.npy": 71976,
    "2019-01-10-02-16-39-567_POS2_I1.npy": 71693,
    "2019-01-10-03-17-02-829_POS0_I1.npy": 81904,
    "2019-01-10-03-20-02-963_POS1_I1.npy": 62494,
    "2019-01-10-03-23-19-570_POS2_I1.npy": 73464,
    "2019-01-10-04-23-42-848_POS0_I1.npy": 90434,
    "2019-01-10-04-26-43-543_POS1_I1.npy": 71318,
    "2019-01-10-04-29-59-511_POS2_I1.npy": 81448,
    "2019-01-10-05-30-23-428_POS0_I1.npy": 87358,
    "2019-01-10-05-33-23-031_POS1_I1.npy": 65929,
    "2019-01-10-05-36-40-091_POS2_I1.npy": 78365,
    "2019-01-10-06-37-03-462_POS0_I1.npy": 88234,
    "2019-01-10-06-40-03-596_POS1_I1.npy": 66551,
    "2019-01-10-06-43-19-017_POS2_I1.npy": 78598,
    "2019-01-10-07-43-42-919_POS0_I1.npy": 91187,
    "2019-01-10-07-46-43-053_POS1_I1.npy": 69846,
    "2019-01-10-07-49-59-676_POS2_I1.npy": 81078,
    "2019-01-10-08-50-23-484_POS0_I1.npy": 95334,
    "2019-01-10-08-53-23-618_POS1_I1.npy": 72678,
    "2019-01-10-08-56-39-694_POS2_I1.npy": 84854,
    "2019-01-10-09-57-03-487_POS0_I1.npy": 94363,
    "2019-01-10-10-00-04-182_POS1_I1.npy": 72240,
    "2019-01-10-10-03-19-167_POS2_I1.npy": 84842,
    "2019-01-10-11-03-44-052_POS0_I1.npy": 94864,
    "2019-01-10-11-06-44-201_POS1_I1.npy": 71337,
    "2019-01-10-11-09-59-747_POS2_I1.npy": 85073,
    "2019-01-10-12-10-24-086_POS0_I1.npy": 96023,
    "2019-01-10-12-13-23-673_POS1_I1.npy": 74004,
    "2019-01-10-12-16-39-766_POS2_I1.npy": 85208,
    "2019-01-10-13-17-03-574_POS0_I1.npy": 94670,
    "2019-01-10-13-20-03-708_POS1_I1.npy": 74845,
    "2019-01-10-13-23-20-330_POS2_I1.npy": 85666,
    "2019-01-10-14-23-44-139_POS0_I1.npy": 96106,
    "2019-01-10-14-26-47-002_POS1_I1.npy": 86752,
    "2019-01-10-14-30-00-255_POS2_I1.npy": 72574,
    "2019-01-10-15-30-24-173_POS0_I1.npy": 96647,
    "2019-01-10-15-33-24-868_POS1_I1.npy": 73037,
    "2019-01-10-15-36-40-290_POS2_I1.npy": 85058,
    "2019-01-10-16-37-04-738_POS0_I1.npy": 96531,
    "2019-01-10-16-40-04-341_POS1_I1.npy": 73790,
    "2019-01-10-16-43-20-308_POS2_I1.npy": 85202,
    "2019-01-10-17-43-44-756_POS0_I1.npy": 97705,
    "2019-01-10-17-46-44-344_POS1_I1.npy": 74242,
    "2019-01-10-17-50-00-327_POS2_I1.npy": 85813,
    "2019-01-10-18-50-24-229_POS0_I1.npy": 97422,
    "2019-01-10-18-53-24-362_POS1_I1.npy": 72898,
    "2019-01-10-18-56-40-985_POS2_I1.npy": 85447,
    "2019-01-10-19-57-04-794_POS0_I1.npy": 95927,
    "2019-01-10-20-00-04-943_POS1_I1.npy": 71935,
    "2019-01-10-20-03-22-548_POS2_I1.npy": 84667,
    "2019-01-13-14-19-14-267_POS0_I1.npy": 86012,
    "2019-01-13-14-22-13-964_POS1_I1.npy": 77333,
    "2019-01-13-14-25-29-947_POS2_I1.npy": 74894,
    "2019-01-13-15-25-53-786_POS0_I1.npy": 85714,
    "2019-01-13-15-28-54-029_POS1_I1.npy": 64807,
    "2019-01-13-15-32-10-558_POS2_I1.npy": 74408,
    "2019-01-13-16-32-33-867_POS0_I1.npy": 82482,
    "2019-01-13-16-35-34-547_POS1_I1.npy": 61545,
    "2019-01-13-16-38-50-530_POS2_I1.npy": 70809,
    "2019-01-13-17-39-13-823_POS0_I1.npy": 79544,
    "2019-01-13-17-42-14-519_POS1_I1.npy": 71341,
    "2019-01-13-17-45-30-595_POS2_I1.npy": 70097,
    "2019-01-13-18-45-54-981_POS0_I1.npy": 79552,
    "2019-01-13-18-48-54-584_POS1_I1.npy": 70981,
    "2019-01-13-18-52-12-190_POS2_I1.npy": 69594,
    "2019-01-13-19-52-34-391_POS0_I1.npy": 79700,
    "2019-01-13-19-55-35-195_POS1_I1.npy": 59869,
    "2019-01-13-19-58-50-087_POS2_I1.npy": 69871,
    "2019-01-13-20-59-14-472_POS0_I1.npy": 78896,
    "2019-01-13-21-02-15-167_POS1_I1.npy": 59541,
    "2019-01-13-21-05-30-043_POS2_I1.npy": 69418,
    "2019-01-13-22-05-54-444_POS0_I1.npy": 79183,
    "2019-01-13-22-08-56-325_POS1_I1.npy": 59868,
    "2019-01-13-22-12-10-654_POS2_I1.npy": 69872,
    "2019-01-13-23-12-34-494_POS0_I1.npy": 79300,
    "2019-01-13-23-15-35-173_POS1_I1.npy": 59930,
    "2019-01-13-23-18-51-266_POS2_I1.npy": 69724,
    "2019-01-14-00-19-14-684_POS0_I1.npy": 78996,
    "2019-01-14-00-22-15-379_POS1_I1.npy": 59889,
    "2019-01-14-00-25-30-255_POS2_I1.npy": 70203,
    "2019-01-14-01-25-55-202_POS0_I1.npy": 79552,
    "2019-01-14-01-28-54-805_POS1_I1.npy": 71827,
    "2019-01-14-01-32-10-882_POS2_I1.npy": 70125,
    "2019-01-14-02-32-35-158_POS0_I1.npy": 79359,
    "2019-01-14-02-35-34-855_POS1_I1.npy": 60090,
    "2019-01-14-02-38-50-822_POS2_I1.npy": 70177,
    "2019-01-14-03-39-15-224_POS0_I1.npy": 79847,
    "2019-01-14-03-42-14-920_POS1_I1.npy": 60210,
    "2019-01-14-03-45-30-888_POS2_I1.npy": 70489,
    "2019-01-14-04-45-55-289_POS0_I1.npy": 79996,
    "2019-01-14-04-48-54-876_POS1_I1.npy": 60523,
    "2019-01-14-04-52-10-860_POS2_I1.npy": 70280,
    "2019-01-14-05-52-35-261_POS0_I1.npy": 80356,
    "2019-01-14-05-55-34-973_POS1_I1.npy": 59486,
    "2019-01-14-05-58-51-502_POS2_I1.npy": 70775,
    "2019-01-14-06-59-14-702_POS0_I1.npy": 80160,
    "2019-01-14-07-02-15-506_POS1_I1.npy": 72160,
    "2019-01-14-07-05-31-490_POS2_I1.npy": 70392,
    "2019-01-14-08-05-55-329_POS0_I1.npy": 76344,
    "2019-01-14-08-08-55-463_POS1_I1.npy": 54295,
    "2019-01-14-08-12-11-539_POS2_I1.npy": 71206,
    "2019-01-14-09-12-35-379_POS0_I1.npy": 80407,
    "2019-01-14-09-15-35-513_POS1_I1.npy": 61079,
    "2019-01-14-09-18-52-572_POS2_I1.npy": 70978,
    "2019-01-14-10-19-15-335_POS0_I1.npy": 81009,
    "2019-01-14-10-22-17-778_POS1_I1.npy": 61083,
    "2019-01-14-10-25-33-199_POS2_I1.npy": 71112,
    "2019-01-14-11-25-55-510_POS0_I1.npy": 81448,
    "2019-01-14-11-28-55-643_POS1_I1.npy": 61146,
    "2019-01-14-11-32-12-266_POS2_I1.npy": 70967,
    "2019-01-14-12-32-35-575_POS0_I1.npy": 81238,
    "2019-01-14-12-35-36-255_POS1_I1.npy": 61410,
    "2019-01-14-12-38-51-146_POS2_I1.npy": 71128,
    "2019-01-14-13-39-15-532_POS0_I1.npy": 80584,
    "2019-01-14-13-42-16-773_POS1_I1.npy": 60568,
    "2019-01-14-13-45-31-227_POS2_I1.npy": 71004,
    "2019-01-14-14-45-55-503_POS0_I1.npy": 81036,
    "2019-01-14-14-48-56-292_POS1_I1.npy": 60661,
    "2019-01-14-14-52-11-168_POS2_I1.npy": 70754,
    "2019-01-14-15-52-35-553_POS0_I1.npy": 81206,
    "2019-01-14-15-55-36-342_POS1_I1.npy": 56761,
    "2019-01-14-15-58-51-217_POS2_I1.npy": 70825,
    "2019-01-14-16-59-15-603_POS0_I1.npy": 81029,
    "2019-01-14-17-02-16-283_POS1_I1.npy": 60654,
    "2019-01-14-17-05-32-921_POS2_I1.npy": 70870,
    "2019-01-14-18-05-56-214_POS0_I1.npy": 80788,
    "2019-01-14-18-08-55-818_POS1_I1.npy": 60586,
    "2019-01-14-18-12-11-785_POS2_I1.npy": 71014,
    "2019-01-14-19-12-36-171_POS0_I1.npy": 81770,
    "2019-01-14-19-15-35-867_POS1_I1.npy": 60726,
    "2019-01-14-19-18-51-835_POS2_I1.npy": 71086,
    "2019-01-14-20-19-16-236_POS0_I1.npy": 81576,
    "2019-01-14-20-22-15-824_POS1_I1.npy": 61021,
    "2019-01-14-20-25-31-807_POS2_I1.npy": 71345,
    "2019-01-14-21-25-56-192_POS0_I1.npy": 81606,
    "2019-01-14-21-28-55-905_POS1_I1.npy": 61317,
    "2019-01-14-21-32-11-888_POS2_I1.npy": 71627,
    "2019-01-14-22-32-35-743_POS0_I1.npy": 81569,
    "2019-01-14-22-35-36-422_POS1_I1.npy": 61879,
    "2019-01-14-22-38-52-952_POS2_I1.npy": 72000,
    "2019-01-14-23-39-15-715_POS0_I1.npy": 83243,
    "2019-01-14-23-42-16-410_POS1_I1.npy": 62461,
    "2019-01-14-23-45-32-487_POS2_I1.npy": 72647,
    "2019-01-15-00-45-55-889_POS0_I1.npy": 86095,
    "2019-01-15-00-48-56-023_POS1_I1.npy": 65077,
    "2019-01-15-00-52-12-646_POS2_I1.npy": 74596,
    "2019-01-15-01-52-35-846_POS0_I1.npy": 83395,
    "2019-01-15-01-55-36-650_POS1_I1.npy": 62848,
    "2019-01-15-01-58-54-271_POS2_I1.npy": 72277,
    "2019-01-15-02-59-16-488_POS0_I1.npy": 83063,
    "2019-01-15-03-02-17-168_POS1_I1.npy": 62766,
    "2019-01-15-03-05-33-697_POS2_I1.npy": 72937,
    "2019-01-15-04-05-56-460_POS0_I1.npy": 83250,
    "2019-01-15-04-08-57-155_POS1_I1.npy": 62980,
    "2019-01-15-04-12-12-686_POS2_I1.npy": 76309,
    "2019-01-15-05-12-36-541_POS0_I1.npy": 82962,
    "2019-01-15-05-15-37-236_POS1_I1.npy": 62846,
    "2019-01-15-05-18-52-112_POS2_I1.npy": 72768,
    "2019-01-15-06-19-16-497_POS0_I1.npy": 82665,
    "2019-01-15-06-22-17-286_POS1_I1.npy": 62537,
    "2019-01-15-06-25-32-708_POS2_I1.npy": 72772,
    "2019-01-15-07-25-57-093_POS0_I1.npy": 82780,
    "2019-01-15-07-28-57-242_POS1_I1.npy": 62977,
    "2019-01-15-07-32-12-679_POS2_I1.npy": 73122,
    "2019-01-15-08-32-37-611_POS0_I1.npy": 82849,
    "2019-01-15-08-35-37-323_POS1_I1.npy": 62802,
    "2019-01-15-08-38-52-760_POS2_I1.npy": 72627,
    "2019-01-15-09-39-17-162_POS0_I1.npy": 81990,
    "2019-01-15-09-42-16-749_POS1_I1.npy": 62892,
    "2019-01-15-09-45-32-732_POS2_I1.npy": 72640,
    "2019-01-15-10-45-57-133_POS0_I1.npy": 83062,
    "2019-01-15-10-48-56-737_POS1_I1.npy": 74752,
    "2019-01-15-10-52-13-359_POS2_I1.npy": 72482,
    "2019-01-15-11-52-36-653_POS0_I1.npy": 89642,
    "2019-01-15-11-55-36-786_POS1_I1.npy": 69074,
    "2019-01-15-11-58-53-409_POS2_I1.npy": 78973,
    "2019-01-15-12-59-16-609_POS0_I1.npy": 93896,
    "2019-01-15-13-02-18-505_POS1_I1.npy": 71679,
    "2019-01-15-13-05-35-581_POS2_I1.npy": 81960,
    "2019-01-15-14-05-57-236_POS0_I1.npy": 89123,
    "2019-01-15-14-08-57-370_POS1_I1.npy": 64436,
    "2019-01-15-14-12-13-446_POS2_I1.npy": 75339,
    "2019-01-15-15-12-37-192_POS0_I1.npy": 75915,
    "2019-01-15-15-15-37-997_POS1_I1.npy": 68608,
    "2019-01-15-15-18-52-888_POS2_I1.npy": 67285,
    "2019-01-15-16-19-17-289_POS0_I1.npy": 76106,
    "2019-01-15-16-22-17-984_POS1_I1.npy": 57134,
    "2019-01-15-16-25-32-860_POS2_I1.npy": 67364,
    "2019-01-15-17-25-57-807_POS0_I1.npy": 79643,
    "2019-01-15-17-28-59-157_POS1_I1.npy": 60234,
    "2019-01-15-17-32-16-763_POS2_I1.npy": 71594,
    "2019-01-15-18-32-37-872_POS0_I1.npy": 93363,
    "2019-01-15-18-35-37-475_POS1_I1.npy": 71610,
    "2019-01-15-18-38-53-443_POS2_I1.npy": 82007,
    "2019-01-15-19-39-17-844_POS0_I1.npy": 96084,
    "2019-01-15-19-42-17-541_POS1_I1.npy": 73109,
    "2019-01-15-19-45-33-508_POS2_I1.npy": 83070,
    "2019-01-15-20-45-57-894_POS0_I1.npy": 97281,
    "2019-01-15-20-48-57-497_POS1_I1.npy": 86794,
    "2019-01-15-20-52-14-135_POS2_I1.npy": 84128,
    "2019-01-15-21-52-38-412_POS0_I1.npy": 96574,
    "2019-01-15-21-55-37-578_POS1_I1.npy": 74318,
    "2019-01-15-21-58-54-107_POS2_I1.npy": 84721,
    "2019-01-15-22-59-17-962_POS0_I1.npy": 97421,
    "2019-01-15-23-02-18-657_POS1_I1.npy": 73349,
    "2019-01-15-23-05-34-079_POS2_I1.npy": 84736,
    "2019-01-16-00-05-57-388_POS0_I1.npy": 97696,
    "2019-01-16-00-08-58-629_POS1_I1.npy": 73747,
    "2019-01-16-00-12-14-176_POS2_I1.npy": 84432,
    "2019-01-16-01-12-38-015_POS0_I1.npy": 97782,
    "2019-01-16-01-15-38-149_POS1_I1.npy": 74914,
    "2019-01-16-01-18-54-116_POS2_I1.npy": 84966,
    "2019-01-16-02-19-17-971_POS0_I1.npy": 98230,
    "2019-01-16-02-22-18-760_POS1_I1.npy": 75765,
    "2019-01-16-02-25-33-667_POS2_I1.npy": 85185,
    "2019-01-16-03-25-59-144_POS0_I1.npy": 98069,
    "2019-01-16-03-28-58-748_POS1_I1.npy": 73736,
    "2019-01-16-03-32-14-169_POS2_I1.npy": 84751,
    "2019-01-16-04-32-38-009_POS0_I1.npy": 97406,
    "2019-01-16-04-35-39-889_POS1_I1.npy": 86637,
    "2019-01-16-04-38-54-219_POS2_I1.npy": 83519,
    "2019-01-16-05-39-18-058_POS0_I1.npy": 96423,
    "2019-01-16-05-42-18-738_POS1_I1.npy": 72787,
    "2019-01-16-05-45-34-284_POS2_I1.npy": 82482,
    "2019-01-16-06-45-58-670_POS0_I1.npy": 88531,
    "2019-01-16-06-48-58-273_POS1_I1.npy": 65950,
    "2019-01-16-06-52-14-241_POS2_I1.npy": 76983,
    "2019-01-16-07-52-38-626_POS0_I1.npy": 87553,
    "2019-01-16-07-55-38-323_POS1_I1.npy": 65702,
    "2019-01-16-07-58-54-290_POS2_I1.npy": 76380,
    "2019-01-16-08-59-18-692_POS0_I1.npy": 87655,
    "2019-01-16-09-02-18-825_POS1_I1.npy": 66083,
    "2019-01-16-09-05-34-356_POS2_I1.npy": 76191,
    "2019-01-16-10-05-58-648_POS0_I1.npy": 88029,
    "2019-01-16-10-08-58-360_POS1_I1.npy": 66929,
    "2019-01-16-10-12-14-343_POS2_I1.npy": 77397,
    "2019-01-16-11-12-38-183_POS0_I1.npy": 95506,
    "2019-01-16-11-15-38-862_POS1_I1.npy": 72566,
    "2019-01-16-11-18-54-955_POS2_I1.npy": 81970,
    "2019-01-16-12-19-18-155_POS0_I1.npy": 92180,
    "2019-01-16-12-22-19-505_POS1_I1.npy": 72389,
    "2019-01-16-12-25-34-942_POS2_I1.npy": 81508,
    "2019-01-16-13-26-01-512_POS0_I1.npy": 67900,
    "2019-01-16-13-29-00-023_POS1_I1.npy": 61441,
    "2019-01-16-13-32-16-100_POS2_I1.npy": 68406,
    "2019-01-16-14-32-38-753_POS0_I1.npy": 75480,
    "2019-01-16-14-35-39-558_POS1_I1.npy": 57345,
    "2019-01-16-14-38-54-449_POS2_I1.npy": 67667,
    "2019-01-16-15-39-18-834_POS0_I1.npy": 76997,
    "2019-01-16-15-42-19-530_POS1_I1.npy": 69350,
    "2019-01-16-15-45-34-405_POS2_I1.npy": 68048,
    "2019-01-16-16-45-59-243_POS0_I1.npy": 79135,
    "2019-01-16-16-48-58-940_POS1_I1.npy": 59312,
    "2019-01-16-16-52-14-907_POS2_I1.npy": 70535,
    "2019-01-16-17-52-39-309_POS0_I1.npy": 86743,
    "2019-01-16-17-55-38-896_POS1_I1.npy": 65775,
    "2019-01-16-17-58-54-879_POS2_I1.npy": 75978,
    "2019-01-16-18-59-19-265_POS0_I1.npy": 89781,
    "2019-01-16-19-02-18-977_POS1_I1.npy": 69449,
    "2019-01-16-19-05-36-598_POS2_I1.npy": 78708,
    "2019-01-16-20-05-58-815_POS0_I1.npy": 92644,
    "2019-01-16-20-08-59-495_POS1_I1.npy": 70160,
    "2019-01-16-20-12-16-024_POS2_I1.npy": 81026,
    "2019-01-16-21-12-38-787_POS0_I1.npy": 94462,
    "2019-01-16-21-15-39-482_POS1_I1.npy": 71669,
    "2019-01-16-21-18-55-559_POS2_I1.npy": 81316,
    "2019-01-16-22-19-19-399_POS0_I1.npy": 93781,
    "2019-01-16-22-22-19-532_POS1_I1.npy": 71775,
    "2019-01-16-22-25-35-609_POS2_I1.npy": 77810,
    "2019-01-16-23-25-59-448_POS0_I1.npy": 96109,
    "2019-01-16-23-28-59-582_POS1_I1.npy": 73045,
    "2019-01-16-23-32-15-550_POS2_I1.npy": 82508,
    "2019-01-17-00-32-41-136_POS0_I1.npy": 96488,
    "2019-01-17-00-35-39-757_POS1_I1.npy": 73454,
    "2019-01-17-00-38-55-740_POS2_I1.npy": 82869,
    "2019-01-17-01-39-19-579_POS0_I1.npy": 96444,
    "2019-01-17-01-42-19-713_POS1_I1.npy": 74325,
    "2019-01-17-01-45-35-790_POS2_I1.npy": 83666,
    "2019-01-17-02-45-59-192_POS0_I1.npy": 96936,
    "2019-01-17-02-48-59-872_POS1_I1.npy": 73327,
    "2019-01-17-02-52-15-855_POS2_I1.npy": 83587,
    "2019-01-17-03-52-39-804_POS0_I1.npy": 93959,
    "2019-01-17-03-55-39-500_POS1_I1.npy": 70725,
    "2019-01-17-03-58-56-030_POS2_I1.npy": 81512,
    "2019-01-17-04-59-19-339_POS0_I1.npy": 87170,
    "2019-01-17-05-02-20-018_POS1_I1.npy": 65669,
    "2019-01-17-05-05-36-001_POS2_I1.npy": 75475,
    "2019-01-17-06-05-59-295_POS0_I1.npy": 78231,
    "2019-01-17-06-08-59-990_POS1_I1.npy": 58513,
    "2019-01-17-06-12-16-067_POS2_I1.npy": 69435,
    "2019-01-17-07-12-39-485_POS0_I1.npy": 78446,
    "2019-01-17-07-15-39-619_POS1_I1.npy": 58859,
    "2019-01-17-07-18-56-242_POS2_I1.npy": 70422,
    "2019-01-17-08-19-19-535_POS0_I1.npy": 80979,
    "2019-01-17-08-22-20-215_POS1_I1.npy": 60937,
    "2019-01-17-08-25-37-290_POS2_I1.npy": 72811,
    "2019-01-17-09-25-59-944_POS0_I1.npy": 82989,
    "2019-01-17-09-29-00-623_POS1_I1.npy": 62076,
    "2019-01-17-09-32-17-246_POS2_I1.npy": 74102,
    "2019-01-17-10-32-39-900_POS0_I1.npy": 82892,
    "2019-01-17-10-35-41-235_POS1_I1.npy": 61032,
    "2019-01-17-10-38-55-580_POS2_I1.npy": 73477,
    "2019-01-17-11-39-19-965_POS0_I1.npy": 82798,
    "2019-01-17-11-42-20-645_POS1_I1.npy": 62180,
    "2019-01-17-11-45-36-191_POS2_I1.npy": 73754,
    "2019-01-17-12-46-00-577_POS0_I1.npy": 82638,
    "2019-01-17-12-49-00-180_POS1_I1.npy": 62227,
    "2019-01-17-12-52-16-693_POS2_I1.npy": 73576,
    "2019-01-17-13-52-42-171_POS0_I1.npy": 83406,
    "2019-01-17-13-55-40-682_POS1_I1.npy": 62413,
    "2019-01-17-13-58-56-213_POS2_I1.npy": 73884,
    "2019-01-17-14-59-20-489_POS0_I1.npy": 84189,
    "2019-01-17-15-02-20-202_POS1_I1.npy": 62689,
    "2019-01-17-15-05-36-731_POS2_I1.npy": 74026,
    "2019-01-17-16-06-00-040_POS0_I1.npy": 84218,
    "2019-01-17-16-09-00-173_POS1_I1.npy": 62864,
    "2019-01-17-16-12-16-703_POS2_I1.npy": 74342,
    "2019-01-17-17-12-39-996_POS0_I1.npy": 85540,
    "2019-01-17-17-15-40-800_POS1_I1.npy": 64294,
    "2019-01-17-17-18-58-422_POS2_I1.npy": 75811,
    "2019-01-17-18-19-22-277_POS0_I1.npy": 86621,
    "2019-01-17-18-22-21-880_POS1_I1.npy": 65465,
    "2019-01-17-18-25-38-393_POS2_I1.npy": 76396,
    "2019-01-17-19-26-00-595_POS0_I1.npy": 90391,
    "2019-01-17-19-29-01-399_POS1_I1.npy": 70693,
    "2019-01-17-19-32-16-836_POS2_I1.npy": 79696,
    "2019-01-17-20-32-40-692_POS0_I1.npy": 92338,
    "2019-01-17-20-35-41-387_POS1_I1.npy": 71456,
    "2019-01-17-20-38-56-262_POS2_I1.npy": 81198,
    "2019-01-17-21-39-20-663_POS0_I1.npy": 91852,
    "2019-01-17-21-42-21-343_POS1_I1.npy": 70496,
    "2019-01-17-21-45-36-889_POS2_I1.npy": 79716,
    "2019-01-17-22-46-01-275_POS0_I1.npy": 90100,
    "2019-01-17-22-49-01-970_POS1_I1.npy": 70279,
    "2019-01-17-22-52-16-845_POS2_I1.npy": 78674,
    "2019-01-17-23-52-41-247_POS0_I1.npy": 91573,
    "2019-01-17-23-55-40-834_POS1_I1.npy": 70439,
    "2019-01-17-23-58-56-927_POS2_I1.npy": 79549,
    "2019-01-18-00-59-21-328_POS0_I1.npy": 90179,
    "2019-01-18-01-02-20-915_POS1_I1.npy": 70244,
    "2019-01-18-01-05-36-898_POS2_I1.npy": 78803,
    "2019-01-18-02-06-01-284_POS0_I1.npy": 92500,
    "2019-01-18-02-09-00-887_POS1_I1.npy": 70029,
    "2019-01-18-02-12-17-510_POS2_I1.npy": 79549,
    "2019-01-18-03-12-40-819_POS0_I1.npy": 90793,
    "2019-01-18-03-15-41-498_POS1_I1.npy": 83012,
    "2019-01-18-03-18-58-028_POS2_I1.npy": 79144,
    "2019-01-18-04-19-21-883_POS0_I1.npy": 90053,
    "2019-01-18-04-22-21-486_POS1_I1.npy": 70483,
    "2019-01-18-04-25-38-655_POS2_I1.npy": 78806,
    "2019-01-18-05-26-01-402_POS0_I1.npy": 90382,
    "2019-01-18-05-29-01-536_POS1_I1.npy": 70139,
    "2019-01-18-05-32-17-503_POS2_I1.npy": 79553,
    "2019-01-18-06-32-41-343_POS0_I1.npy": 90458,
    "2019-01-18-06-35-42-147_POS1_I1.npy": 70510,
    "2019-01-18-06-38-57-038_POS2_I1.npy": 79304,
    "2019-01-18-07-39-21-424_POS0_I1.npy": 88954,
    "2019-01-18-07-42-22-119_POS1_I1.npy": 69383,
    "2019-01-18-07-45-37-104_POS2_I1.npy": 78525,
    "2019-01-18-08-49-02-169_POS1_I1.npy": 83649,
    "2019-01-18-08-52-17-044_POS2_I1.npy": 78996,
    "2019-01-18-09-52-41-445_POS0_I1.npy": 90311,
    "2019-01-18-09-55-42-234_POS1_I1.npy": 69908,
    "2019-01-18-09-58-59-294_POS2_I1.npy": 78208,
    "2019-01-18-10-59-22-041_POS0_I1.npy": 91702,
    "2019-01-18-11-02-21-644_POS1_I1.npy": 70200,
    "2019-01-18-11-05-37-612_POS2_I1.npy": 80490,
    "2019-01-18-12-06-02-013_POS0_I1.npy": 93873,
    "2019-01-18-12-09-01-710_POS1_I1.npy": 70976,
    "2019-01-18-12-12-17-677_POS2_I1.npy": 81974,
    "2019-01-18-13-12-42-079_POS0_I1.npy": 94418,
    "2019-01-18-13-15-41-682_POS1_I1.npy": 72914,
    "2019-01-18-13-18-57-665_POS2_I1.npy": 82798,
    "2019-01-18-14-19-22-066_POS0_I1.npy": 86726,
    "2019-01-18-14-22-21-778_POS1_I1.npy": 65266,
    "2019-01-18-14-25-38-853_POS2_I1.npy": 74804,
    "2019-01-18-15-26-01-601_POS0_I1.npy": 77891,
    "2019-01-18-15-29-02-827_POS1_I1.npy": 58182,
    "2019-01-18-15-32-18-248_POS2_I1.npy": 68205,
    "2019-01-18-16-32-41-978_POS0_I1.npy": 77493,
    "2019-01-18-16-35-44-421_POS1_I1.npy": 69464,
    "2019-01-18-16-38-58-204_POS2_I1.npy": 67885,
    "2019-01-18-17-39-22-059_POS0_I1.npy": 76702,
    "2019-01-18-17-42-22-755_POS1_I1.npy": 69330,
    "2019-01-18-17-45-37-739_POS2_I1.npy": 67895,
    "2019-01-18-18-46-02-125_POS0_I1.npy": 81438,
    "2019-01-18-18-49-02-914_POS1_I1.npy": 74247,
    "2019-01-18-18-52-18-897_POS2_I1.npy": 73018,
    "2019-01-18-19-52-42-736_POS0_I1.npy": 92771,
    "2019-01-18-19-55-42-979_POS1_I1.npy": 70957,
    "2019-01-18-19-58-58-962_POS2_I1.npy": 81012,
    "2019-01-18-20-59-22-256_POS0_I1.npy": 96031,
    "2019-01-18-21-02-22-951_POS1_I1.npy": 73192,
    "2019-01-18-21-05-38-372_POS2_I1.npy": 82776,
    "2019-01-18-22-06-02-228_POS0_I1.npy": 97057,
    "2019-01-18-22-09-02-907_POS1_I1.npy": 75305,
    "2019-01-18-22-12-18-453_POS2_I1.npy": 84898,
    "2019-01-18-23-12-42-839_POS0_I1.npy": 99243,
    "2019-01-18-23-15-42-442_POS1_I1.npy": 74882,
    "2019-01-18-23-18-58-410_POS2_I1.npy": 85085,
    "2019-01-19-00-19-22-795_POS0_I1.npy": 98873,
    "2019-01-19-00-22-22-492_POS1_I1.npy": 77546,
    "2019-01-19-00-25-39-005_POS2_I1.npy": 86696,
    "2019-01-19-01-26-02-845_POS0_I1.npy": 99239,
    "2019-01-19-01-29-02-542_POS1_I1.npy": 76914,
    "2019-01-19-01-32-19-601_POS2_I1.npy": 85834,
    "2019-01-19-02-32-42-910_POS0_I1.npy": 99277,
    "2019-01-19-02-35-42-498_POS1_I1.npy": 77458,
    "2019-01-19-02-38-58-481_POS2_I1.npy": 87094,
    "2019-01-19-03-39-22-867_POS0_I1.npy": 98849,
    "2019-01-19-03-42-23-016_POS1_I1.npy": 76105,
    "2019-01-19-03-45-39-108_POS2_I1.npy": 85891,
    "2019-01-19-04-46-02-402_POS0_I1.npy": 99461,
    "2019-01-19-04-49-03-081_POS1_I1.npy": 76612,
    "2019-01-19-04-52-19-064_POS2_I1.npy": 85789,
    "2019-01-19-05-52-42-374_POS0_I1.npy": 99510,
    "2019-01-19-05-55-43-069_POS1_I1.npy": 76991,
    "2019-01-19-05-58-59-145_POS2_I1.npy": 86759,
    "2019-01-19-06-59-22-985_POS0_I1.npy": 98201,
    "2019-01-19-07-02-23-118_POS1_I1.npy": 76085,
    "2019-01-19-07-05-39-195_POS2_I1.npy": 85326,
    "2019-01-19-08-06-03-035_POS0_I1.npy": 98706,
    "2019-01-19-08-09-03-714_POS1_I1.npy": 76325,
    "2019-01-19-08-12-18-605_POS2_I1.npy": 85142,
    "2019-01-19-09-12-43-116_POS0_I1.npy": 98777,
    "2019-01-19-09-15-43-249_POS1_I1.npy": 75192,
    "2019-01-19-09-18-59-326_POS2_I1.npy": 84777,
    "2019-01-19-10-19-22-729_POS0_I1.npy": 98525,
    "2019-01-19-10-22-23-408_POS1_I1.npy": 88082,
    "2019-01-19-10-25-39-392_POS2_I1.npy": 84874,
    "2019-01-19-11-26-02-810_POS0_I1.npy": 97328,
    "2019-01-19-11-29-03-599_POS1_I1.npy": 72531,
    "2019-01-19-11-32-19-020_POS2_I1.npy": 82164,
    "2019-01-19-12-32-42-860_POS0_I1.npy": 88983,
    "2019-01-19-12-35-42-993_POS1_I1.npy": 66766,
    "2019-01-19-12-38-59-616_POS2_I1.npy": 76856,
    "2019-01-19-13-39-22-910_POS0_I1.npy": 78579,
    "2019-01-19-13-42-23-589_POS1_I1.npy": 58392,
    "2019-01-19-13-45-39-572_POS2_I1.npy": 69834,
    "2019-01-19-14-46-02-866_POS0_I1.npy": 77433,
    "2019-01-19-14-49-03-654_POS1_I1.npy": 57185,
    "2019-01-19-14-52-20-184_POS2_I1.npy": 68582,
    "2019-01-19-15-52-43-477_POS0_I1.npy": 78071,
    "2019-01-19-15-55-45-249_POS1_I1.npy": 57554,
    "2019-01-19-15-58-59-594_POS2_I1.npy": 68723,
    "2019-01-19-16-59-23-449_POS0_I1.npy": 77171,
    "2019-01-19-17-02-24-253_POS1_I1.npy": 59536,
    "2019-01-19-17-05-39-144_POS2_I1.npy": 71742,
    "2019-01-19-18-06-03-639_POS0_I1.npy": 88309,
    "2019-01-19-18-09-03-773_POS1_I1.npy": 68381,
    "2019-01-19-18-12-19-849_POS2_I1.npy": 79081,
    "2019-01-19-19-12-44-235_POS0_I1.npy": 94099,
    "2019-01-19-19-15-44-930_POS1_I1.npy": 72717,
    "2019-01-19-19-19-01-990_POS2_I1.npy": 82920,
    "2019-01-19-20-19-23-661_POS0_I1.npy": 89011,
    "2019-01-19-20-22-24-356_POS1_I1.npy": 65607,
    "2019-01-19-20-25-39-887_POS2_I1.npy": 76035,
    "2019-01-19-21-26-03-726_POS0_I1.npy": 78408,
    "2019-01-19-21-29-04-531_POS1_I1.npy": 58018,
    "2019-01-19-21-32-19-422_POS2_I1.npy": 68988,
    "2019-01-19-22-32-43-807_POS0_I1.npy": 74577,
    "2019-01-19-22-35-44-502_POS1_I1.npy": 57087,
    "2019-01-19-22-38-59-487_POS2_I1.npy": 66255,
    "2019-01-19-23-39-23-873_POS0_I1.npy": 79580,
    "2019-01-19-23-42-24-568_POS1_I1.npy": 57805,
    "2019-01-19-23-45-40-535_POS2_I1.npy": 70471,
    "2019-01-20-00-46-03-845_POS0_I1.npy": 82382,
    "2019-01-20-00-49-07-363_POS1_I1.npy": 66306,
    "2019-01-20-00-52-20-070_POS2_I1.npy": 76894,
    "2019-01-20-01-52-38-384_POS0_I1.npy": 88650,
    "2019-01-20-01-55-39-173_POS1_I1.npy": 67009,
    "2019-01-20-01-58-54-049_POS2_I1.npy": 76688,
    "2019-01-20-02-59-19-105_POS0_I1.npy": 88502,
    "2019-01-20-03-02-19-348_POS1_I1.npy": 67323,
    "2019-01-20-03-05-34-239_POS2_I1.npy": 77090,
    "2019-01-20-04-05-58-624_POS0_I1.npy": 84514,
    "2019-01-20-04-08-59-320_POS1_I1.npy": 63123,
    "2019-01-20-04-12-14-195_POS2_I1.npy": 73764,
    "2019-01-20-05-12-38-596_POS0_I1.npy": 84794,
    "2019-01-20-05-15-39-931_POS1_I1.npy": 63996,
    "2019-01-20-05-18-54-822_POS2_I1.npy": 74161,
    "2019-01-20-06-19-19-208_POS0_I1.npy": 94622,
    "2019-01-20-06-22-19-341_POS1_I1.npy": 72636,
    "2019-01-20-06-25-34-778_POS2_I1.npy": 82246,
    "2019-01-20-07-25-59-180_POS0_I1.npy": 94156,
    "2019-01-20-07-28-58-876_POS1_I1.npy": 71559,
    "2019-01-20-07-32-14-844_POS2_I1.npy": 81642,
    "2019-01-20-08-32-39-245_POS0_I1.npy": 96334,
    "2019-01-20-08-35-38-832_POS1_I1.npy": 72208,
    "2019-01-20-08-38-54-816_POS2_I1.npy": 82831,
    "2019-01-20-09-39-19-747_POS0_I1.npy": 97065,
    "2019-01-20-09-42-18-898_POS1_I1.npy": 86439,
    "2019-01-20-09-45-35-973_POS2_I1.npy": 83473,
    "2019-01-20-10-45-58-721_POS0_I1.npy": 96194,
    "2019-01-20-10-48-58-963_POS1_I1.npy": 73409,
    "2019-01-20-10-52-15-492_POS2_I1.npy": 82977,
    "2019-01-20-11-52-38-692_POS0_I1.npy": 87429,
    "2019-01-20-11-55-39-497_POS1_I1.npy": 66103,
    "2019-01-20-11-58-55-480_POS2_I1.npy": 75722,
    "2019-01-20-12-59-19-319_POS0_I1.npy": 78276,
    "2019-01-20-13-02-19-453_POS1_I1.npy": 57973,
    "2019-01-20-13-05-35-530_POS2_I1.npy": 69748,
    "2019-01-20-14-05-59-915_POS0_I1.npy": 77538,
    "2019-01-20-14-09-00-064_POS1_I1.npy": 58524,
    "2019-01-20-14-12-14-956_POS2_I1.npy": 69318,
    "2019-01-20-15-12-39-341_POS0_I1.npy": 78903,
    "2019-01-20-15-15-40-582_POS1_I1.npy": 71462,
    "2019-01-20-15-18-58-859_POS2_I1.npy": 70875,
    "2019-01-20-16-19-19-329_POS0_I1.npy": 79971,
    "2019-01-20-16-22-20-117_POS1_I1.npy": 59737,
    "2019-01-20-16-25-34-993_POS2_I1.npy": 71588,
    "2019-01-20-17-25-59-394_POS0_I1.npy": 81202,
    "2019-01-20-17-29-00-620_POS1_I1.npy": 60952,
    "2019-01-20-17-32-15-604_POS2_I1.npy": 72670,
    "2019-01-20-18-32-39-990_POS0_I1.npy": 80768,
    "2019-01-20-18-35-39-593_POS1_I1.npy": 61049,
    "2019-01-20-18-38-55-560_POS2_I1.npy": 72656,
    "2019-01-20-19-39-19-962_POS0_I1.npy": 83447,
    "2019-01-20-19-42-20-750_POS1_I1.npy": 62228,
    "2019-01-20-19-45-36-188_POS2_I1.npy": 74307,
    "2019-01-20-20-46-00-027_POS0_I1.npy": 85709,
    "2019-01-20-20-48-59-615_POS1_I1.npy": 65021,
    "2019-01-20-20-52-15-598_POS2_I1.npy": 76325,
    "2019-01-20-21-52-40-108_POS0_I1.npy": 88935,
    "2019-01-20-21-55-39-805_POS1_I1.npy": 80264,
    "2019-01-20-21-58-55-772_POS2_I1.npy": 77449,
    "2019-01-20-22-59-20-174_POS0_I1.npy": 90775,
    "2019-01-20-23-02-19-761_POS1_I1.npy": 70070,
    "2019-01-20-23-05-35-853_POS2_I1.npy": 80195,
    "2019-01-21-00-06-01-237_POS0_I1.npy": 95038,
    "2019-01-21-00-09-00-404_POS1_I1.npy": 72607,
    "2019-01-21-00-12-15-825_POS2_I1.npy": 82397,
    "2019-01-21-01-12-39-665_POS0_I1.npy": 91989,
    "2019-01-21-01-15-39-798_POS1_I1.npy": 69144,
    "2019-01-21-01-18-56-421_POS2_I1.npy": 79235,
    "2019-01-21-02-19-19-621_POS0_I1.npy": 89978,
    "2019-01-21-02-22-20-410_POS1_I1.npy": 67000,
    "2019-01-21-02-25-36-393_POS2_I1.npy": 77285,
    "2019-01-21-03-26-00-248_POS0_I1.npy": 87217,
    "2019-01-21-03-29-00-382_POS1_I1.npy": 65383,
    "2019-01-21-03-32-17-004_POS2_I1.npy": 75702,
    "2019-01-21-04-32-40-423_POS0_I1.npy": 87577,
    "2019-01-21-04-35-40-572_POS1_I1.npy": 65684,
    "2019-01-21-04-38-56-555_POS2_I1.npy": 76227,
    "2019-01-21-05-39-20-394_POS0_I1.npy": 85784,
    "2019-01-21-05-42-20-528_POS1_I1.npy": 64226,
    "2019-01-21-05-45-36-605_POS2_I1.npy": 75373,
    "2019-01-21-06-46-00-444_POS0_I1.npy": 86797,
    "2019-01-21-06-49-00-578_POS1_I1.npy": 77991,
    "2019-01-21-06-52-16-655_POS2_I1.npy": 75768,
    "2019-01-21-07-52-40-494_POS0_I1.npy": 87247,
    "2019-01-21-07-55-41-174_POS1_I1.npy": 78283,
    "2019-01-21-07-58-58-249_POS2_I1.npy": 76101,
    "2019-01-21-08-59-20-996_POS0_I1.npy": 86940,
    "2019-01-21-09-02-21-239_POS1_I1.npy": 64626,
    "2019-01-21-09-05-38-860_POS2_I1.npy": 75332,
    "2019-01-21-10-06-00-531_POS0_I1.npy": 86165,
    "2019-01-21-10-09-01-226_POS1_I1.npy": 65160,
    "2019-01-21-10-12-16-102_POS2_I1.npy": 75705,
    "2019-01-21-11-12-40-503_POS0_I1.npy": 86155,
    "2019-01-21-11-15-41-183_POS1_I1.npy": 65128,
    "2019-01-21-11-18-56-729_POS2_I1.npy": 74113,
    "2019-01-21-13-37-56-484_POS0_I1.npy": 74975,
    "2019-01-21-13-40-56-114_POS1_I1.npy": 59744,
    "2019-01-21-13-44-12-081_POS2_I1.npy": 70106,
    "2019-01-21-14-44-37-028_POS0_I1.npy": 78851,
    "2019-01-21-14-47-36-195_POS1_I1.npy": 59672,
    "2019-01-21-14-50-54-892_POS2_I1.npy": 70462,
    "2019-01-21-15-51-16-548_POS0_I1.npy": 79055,
    "2019-01-21-15-54-16-135_POS1_I1.npy": 59925,
    "2019-01-21-15-57-32-228_POS2_I1.npy": 70778,
    "2019-01-21-16-57-56-520_POS0_I1.npy": 79399,
    "2019-01-21-17-00-56-232_POS1_I1.npy": 72529,
    "2019-01-21-17-04-12-761_POS2_I1.npy": 70453,
    "2019-01-21-18-04-36-070_POS0_I1.npy": 79924,
    "2019-01-21-18-07-36-750_POS1_I1.npy": 59935,
    "2019-01-21-18-10-52-717_POS2_I1.npy": 70405,
    "2019-01-21-19-11-16-666_POS0_I1.npy": 80193,
    "2019-01-21-19-14-16-378_POS1_I1.npy": 60459,
    "2019-01-21-19-17-32-908_POS2_I1.npy": 70817,
    "2019-01-21-20-17-56-217_POS0_I1.npy": 80435,
    "2019-01-21-20-20-56-912_POS1_I1.npy": 60210,
    "2019-01-21-20-24-12-895_POS2_I1.npy": 71339,
    "2019-01-21-21-24-36-189_POS0_I1.npy": 82327,
    "2019-01-21-21-27-36-884_POS1_I1.npy": 62110,
    "2019-01-21-21-30-53-506_POS2_I1.npy": 72382,
    "2019-01-21-22-31-16-816_POS0_I1.npy": 87263,
    "2019-01-21-22-34-16-949_POS1_I1.npy": 68224,
    "2019-01-21-22-37-35-101_POS2_I1.npy": 77357,
    "2019-01-21-23-37-56-772_POS0_I1.npy": 93299,
    "2019-01-21-23-40-58-652_POS1_I1.npy": 72245,
    "2019-01-21-23-44-12-998_POS2_I1.npy": 80971,
    "2019-01-22-00-44-36-853_POS0_I1.npy": 94724,
    "2019-01-22-00-47-37-548_POS1_I1.npy": 72914,
    "2019-01-22-00-50-52-423_POS2_I1.npy": 82129,
    "2019-01-22-01-51-16-809_POS0_I1.npy": 95660,
    "2019-01-22-01-54-17-598_POS1_I1.npy": 73619,
    "2019-01-22-01-57-32-473_POS2_I1.npy": 82180,
    "2019-01-22-02-57-57-420_POS0_I1.npy": 94634,
    "2019-01-22-03-00-57-554_POS1_I1.npy": 73540,
    "2019-01-22-03-04-13-646_POS2_I1.npy": 82022,
    "2019-01-22-04-04-37-392_POS0_I1.npy": 95731,
    "2019-01-22-04-07-37-089_POS1_I1.npy": 74126,
    "2019-01-22-04-10-53-057_POS2_I1.npy": 82495,
    "2019-01-22-05-11-18-004_POS0_I1.npy": 96083,
    "2019-01-22-05-14-17-061_POS1_I1.npy": 75972,
    "2019-01-22-05-17-33-590_POS2_I1.npy": 82740,
    "2019-01-22-06-17-57-445_POS0_I1.npy": 95112,
    "2019-01-22-06-20-57-048_POS1_I1.npy": 73322,
    "2019-01-22-06-24-14-217_POS2_I1.npy": 82039,
    "2019-01-22-07-24-36-965_POS0_I1.npy": 94924,
    "2019-01-22-07-27-37-098_POS1_I1.npy": 73414,
    "2019-01-22-07-30-53-721_POS2_I1.npy": 81428,
    "2019-01-22-08-31-16-921_POS0_I1.npy": 89535,
    "2019-01-22-08-34-17-725_POS1_I1.npy": 81701,
    "2019-01-22-08-37-33-708_POS2_I1.npy": 77466,
    "2019-01-22-09-37-57-548_POS0_I1.npy": 86993,
    "2019-01-22-09-40-57-681_POS1_I1.npy": 66451,
    "2019-01-22-09-44-13-758_POS2_I1.npy": 75640,
    "2019-01-22-10-44-37-613_POS0_I1.npy": 79474,
    "2019-01-22-10-47-37-747_POS1_I1.npy": 59571,
    "2019-01-22-10-50-54-369_POS2_I1.npy": 70491,
    "2019-01-22-11-51-19-207_POS0_I1.npy": 77834,
    "2019-01-22-11-54-18-904_POS1_I1.npy": 59261,
    "2019-01-22-11-57-33-234_POS2_I1.npy": 69700,
    "2019-01-22-12-57-57-619_POS0_I1.npy": 79931,
    "2019-01-22-13-00-58-314_POS1_I1.npy": 60684,
    "2019-01-22-13-04-13-845_POS2_I1.npy": 71309,
    "2019-01-22-14-04-37-700_POS0_I1.npy": 80694,
    "2019-01-22-14-07-38-395_POS1_I1.npy": 62015,
    "2019-01-22-14-10-53-271_POS2_I1.npy": 72739,
    "2019-01-22-15-11-17-657_POS0_I1.npy": 81296,
    "2019-01-22-15-14-18-445_POS1_I1.npy": 62214,
    "2019-01-22-15-17-33-321_POS2_I1.npy": 72722,
    "2019-01-22-16-17-58-268_POS0_I1.npy": 76661,
    "2019-01-22-16-20-58-947_POS1_I1.npy": 61875,
    "2019-01-22-16-24-14-494_POS2_I1.npy": 72898,
    "2019-01-22-17-24-38-224_POS0_I1.npy": 81793,
    "2019-01-22-17-27-37-921_POS1_I1.npy": 62185,
    "2019-01-22-17-30-53-888_POS2_I1.npy": 72589,
    "2019-01-22-18-31-18-290_POS0_I1.npy": 81779,
    "2019-01-22-18-34-17-877_POS1_I1.npy": 62138,
    "2019-01-22-18-37-33-969_POS2_I1.npy": 72452,
    "2019-01-22-19-37-58-371_POS0_I1.npy": 82943,
    "2019-01-22-19-40-57-958_POS1_I1.npy": 62295,
    "2019-01-22-19-44-13-941_POS2_I1.npy": 72571,
    "2019-01-22-20-44-38-327_POS0_I1.npy": 83269,
    "2019-01-22-20-47-38-039_POS1_I1.npy": 63517,
    "2019-01-22-20-50-54-568_POS2_I1.npy": 73696,
    "2019-01-22-21-51-17-877_POS0_I1.npy": 83496,
    "2019-01-22-21-54-18-557_POS1_I1.npy": 63546,
    "2019-01-22-21-57-34-540_POS2_I1.npy": 73874,
    "2019-01-22-22-57-58-380_POS0_I1.npy": 94344,
    "2019-01-22-23-00-58-529_POS1_I1.npy": 72770,
    "2019-01-22-23-04-14-606_POS2_I1.npy": 82432,
    "2019-01-23-00-04-38-445_POS0_I1.npy": 95906,
    "2019-01-23-00-07-38-579_POS1_I1.npy": 74549,
    "2019-01-23-00-10-54-671_POS2_I1.npy": 82146,
    "2019-01-23-01-11-18-511_POS0_I1.npy": 96701,
    "2019-01-23-01-14-18-644_POS1_I1.npy": 74048,
    "2019-01-23-01-17-34-721_POS2_I1.npy": 83345,
    "2019-01-23-02-17-58-451_POS0_I1.npy": 96497,
    "2019-01-23-02-20-59-256_POS1_I1.npy": 74641,
    "2019-01-23-02-24-14-147_POS2_I1.npy": 82257,
    "2019-01-23-03-24-38-548_POS0_I1.npy": 96224,
    "2019-01-23-03-27-39-243_POS1_I1.npy": 73972,
    "2019-01-23-03-30-54-118_POS2_I1.npy": 82513,
    "2019-01-23-04-31-18-520_POS0_I1.npy": 96878,
    "2019-01-23-04-34-19-308_POS1_I1.npy": 74818,
    "2019-01-23-04-37-34-730_POS2_I1.npy": 82670,
    "2019-01-23-05-37-59-115_POS0_I1.npy": 96364,
    "2019-01-23-05-40-59-265_POS1_I1.npy": 75114,
    "2019-01-23-05-44-14-702_POS2_I1.npy": 82682,
    "2019-01-23-06-44-38-666_POS0_I1.npy": 96661,
    "2019-01-23-06-47-40-001_POS1_I1.npy": 87609,
    "2019-01-23-06-50-55-438_POS2_I1.npy": 82803,
    "2019-01-23-07-51-19-293_POS0_I1.npy": 96763,
    "2019-01-23-07-54-18-896_POS1_I1.npy": 74260,
    "2019-01-23-07-57-34-864_POS2_I1.npy": 83546,
    "2019-01-23-08-57-59-265_POS0_I1.npy": 95605,
    "2019-01-23-09-00-58-962_POS1_I1.npy": 73854,
    "2019-01-23-09-04-14-929_POS2_I1.npy": 80266,
    "2019-01-23-10-04-40-532_POS0_I1.npy": 82098,
    "2019-01-23-10-07-40-135_POS1_I1.npy": 61109,
    "2019-01-23-10-10-56-648_POS2_I1.npy": 71937,
    "2019-01-23-11-11-19-396_POS0_I1.npy": 82529,
    "2019-01-23-11-14-19-093_POS1_I1.npy": 62280,
    "2019-01-23-11-17-35-060_POS2_I1.npy": 73227,
    "2019-01-23-12-17-59-446_POS0_I1.npy": 89449,
    "2019-01-23-12-20-59-142_POS1_I1.npy": 68981,
    "2019-01-23-12-24-15-110_POS2_I1.npy": 78969,
    "2019-01-23-13-24-39-511_POS0_I1.npy": 91442,
    "2019-01-23-13-27-39-099_POS1_I1.npy": 71471,
    "2019-01-23-13-30-55-082_POS2_I1.npy": 81013,
    "2019-01-23-14-31-19-467_POS0_I1.npy": 91464,
    "2019-01-23-14-34-19-180_POS1_I1.npy": 71125,
    "2019-01-23-14-37-36-255_POS2_I1.npy": 79292,
    "2019-01-23-15-37-59-018_POS0_I1.npy": 92497,
    "2019-01-23-15-40-59-713_POS1_I1.npy": 71832,
    "2019-01-23-15-44-17-334_POS2_I1.npy": 80623,
    "2019-01-23-16-44-39-551_POS0_I1.npy": 91464,
    "2019-01-23-16-47-39-685_POS1_I1.npy": 71913,
    "2019-01-23-16-50-55-762_POS2_I1.npy": 80327,
    "2019-01-23-17-51-19-508_POS0_I1.npy": 91652,
    "2019-01-23-17-54-20-312_POS1_I1.npy": 70794,
    "2019-01-23-17-57-35-203_POS2_I1.npy": 80445,
    "2019-01-23-18-57-59-589_POS0_I1.npy": 92055,
    "2019-01-23-19-01-00-284_POS1_I1.npy": 73089,
    "2019-01-23-19-04-15-268_POS2_I1.npy": 80757,
    "2019-01-23-20-04-39-654_POS0_I1.npy": 93199,
    "2019-01-23-20-07-40-349_POS1_I1.npy": 72803,
    "2019-01-23-20-10-55-225_POS2_I1.npy": 81082,
    "2019-01-23-21-11-19-735_POS0_I1.npy": 93394,
    "2019-01-23-21-14-20-430_POS1_I1.npy": 72422,
    "2019-01-23-21-17-35-961_POS2_I1.npy": 81693,
    "2019-01-23-22-17-59-707_POS0_I1.npy": 92974,
    "2019-01-23-22-21-00-496_POS1_I1.npy": 73764,
    "2019-01-23-22-24-15-371_POS2_I1.npy": 81590,
    "2019-01-23-23-24-39-757_POS0_I1.npy": 93732,
    "2019-01-23-23-27-40-545_POS1_I1.npy": 73512,
    "2019-01-23-23-30-55-983_POS2_I1.npy": 81345,
    "2019-01-24-00-31-20-914_POS0_I1.npy": 93915,
    "2019-01-24-00-34-21-048_POS1_I1.npy": 73107,
    "2019-01-24-00-37-37-670_POS2_I1.npy": 81797,
    "2019-01-24-01-37-59-997_POS0_I1.npy": 93905,
    "2019-01-24-01-41-00-801_POS1_I1.npy": 73256,
    "2019-01-24-01-44-15-692_POS2_I1.npy": 81467,
    "2019-01-24-02-44-40-078_POS0_I1.npy": 93242,
    "2019-01-24-02-47-40-773_POS1_I1.npy": 72096,
    "2019-01-24-02-50-55-758_POS2_I1.npy": 80946,
    "2019-01-24-03-51-20-050_POS0_I1.npy": 92059,
    "2019-01-24-03-54-20-838_POS1_I1.npy": 71565,
    "2019-01-24-03-57-35-714_POS2_I1.npy": 79874,
    "2019-01-24-04-58-00-661_POS0_I1.npy": 93882,
    "2019-01-24-05-01-01-356_POS1_I1.npy": 71391,
    "2019-01-24-05-04-16-341_POS2_I1.npy": 81240,
    "2019-01-24-06-04-40-726_POS0_I1.npy": 93471,
    "2019-01-24-06-07-43-060_POS1_I1.npy": 73228,
    "2019-01-24-06-10-57-405_POS2_I1.npy": 81188,
    "2019-01-24-07-11-20-714_POS0_I1.npy": 91943,
    "2019-01-24-07-14-20-301_POS1_I1.npy": 70167,
    "2019-01-24-07-17-36-394_POS2_I1.npy": 79104,
    "2019-01-24-08-18-00-686_POS0_I1.npy": 77986,
    "2019-01-24-08-21-00-398_POS1_I1.npy": 58357,
    "2019-01-24-08-24-16-927_POS2_I1.npy": 68425,
    "2019-01-24-09-24-40-221_POS0_I1.npy": 75732,
    "2019-01-24-09-27-40-354_POS1_I1.npy": 57941,
    "2019-01-24-09-30-56-977_POS2_I1.npy": 67975,
    "2019-01-24-10-31-20-941_POS0_I1.npy": 72881,
    "2019-01-24-10-34-20-638_POS1_I1.npy": 57353,
    "2019-01-24-10-37-36-606_POS2_I1.npy": 67287,
    "2019-01-24-11-38-00-991_POS0_I1.npy": 71240,
    "2019-01-24-11-41-00-688_POS1_I1.npy": 57685,
    "2019-01-24-11-44-16-655_POS2_I1.npy": 67679,
    "2019-01-24-12-44-41-057_POS0_I1.npy": 73702,
    "2019-01-24-12-47-40-644_POS1_I1.npy": 57970,
    "2019-01-24-12-50-57-173_POS2_I1.npy": 67741,
    "2019-01-24-13-51-21-559_POS0_I1.npy": 77282,
    "2019-01-24-13-54-20-710_POS1_I1.npy": 59577,
    "2019-01-24-13-57-39-423_POS2_I1.npy": 71385,
    "2019-01-24-14-58-00-548_POS0_I1.npy": 79528,
    "2019-01-24-15-01-00-681_POS1_I1.npy": 61075,
    "2019-01-24-15-04-17-304_POS2_I1.npy": 70354,
    "2019-01-24-16-04-40-504_POS0_I1.npy": 79867,
    "2019-01-24-16-07-41-308_POS1_I1.npy": 60749,
    "2019-01-24-16-10-57-292_POS2_I1.npy": 70814,
    "2019-01-24-17-11-20-585_POS0_I1.npy": 80033,
    "2019-01-24-17-14-21-389_POS1_I1.npy": 61219,
    "2019-01-24-17-17-37-373_POS2_I1.npy": 70564,
    "2019-01-24-18-18-01-228_POS0_I1.npy": 81352,
    "2019-01-24-18-21-01-923_POS1_I1.npy": 61602,
    "2019-01-24-18-24-17-360_POS2_I1.npy": 71052,
    "2019-01-24-19-24-41-215_POS0_I1.npy": 80574,
    "2019-01-24-19-27-41-910_POS1_I1.npy": 61169,
    "2019-01-24-19-30-56-895_POS2_I1.npy": 70948,
    "2019-01-24-20-31-21-281_POS0_I1.npy": 89860,
    "2019-01-24-20-34-21-976_POS1_I1.npy": 70766,
    "2019-01-24-20-37-36-851_POS2_I1.npy": 78898,
    "2019-01-25-07-27-35-475_POS1_I1.npy": 91253,
    "2019-01-25-07-31-17-780_POS2_I1.npy": 12893,
    "2019-01-25-07-34-29-995_POS3_I1.npy": 0,
    "2019-01-25-11-52-12-713_POS0_I1.npy": 0,
    "2019-01-25-12-01-18-550_POS0_I1.npy": 80173,
    "2019-01-25-12-04-43-816_POS1_I1.npy": 74984,
    "2019-01-25-12-07-58-691_POS2_I1.npy": 61697,
    "2019-01-25-13-08-23-669_POS0_I1.npy": 89563,
    "2019-01-25-13-11-23-803_POS1_I1.npy": 70262,
    "2019-01-25-13-14-39-334_POS2_I1.npy": 78288,
    "2019-01-25-14-15-05-295_POS0_I1.npy": 91556,
    "2019-01-25-14-18-04-898_POS1_I1.npy": 72180,
    "2019-01-25-14-21-19-352_POS2_I1.npy": 78764,
    "2019-01-25-15-01-28-574_POS0_I1.npy": 87723,
    "2019-01-25-15-02-41-309_POS0_I1.npy": 90257,
    "2019-01-25-15-05-40-351_POS1_I1.npy": 83759,
    "2019-01-25-15-08-56-973_POS2_I1.npy": 77561,
    "2019-01-25-16-09-20-267_POS0_I1.npy": 84080,
    "2019-01-25-16-12-20-400_POS1_I1.npy": 77284,
    "2019-01-25-16-15-39-207_POS2_I1.npy": 71985,
    "2019-01-25-17-16-00-208_POS0_I1.npy": 83627,
    "2019-01-25-17-19-01-012_POS1_I1.npy": 64819,
    "2019-01-25-17-22-16-995_POS2_I1.npy": 71750,
    "2019-01-25-18-22-40-835_POS0_I1.npy": 83357,
    "2019-01-25-18-25-40-968_POS1_I1.npy": 64456,
    "2019-01-25-18-28-57-591_POS2_I1.npy": 71839,
    "2019-01-25-19-29-21-446_POS0_I1.npy": 83953,
    "2019-01-25-19-32-21-595_POS1_I1.npy": 65504,
    "2019-01-25-19-35-37-141_POS2_I1.npy": 72404,
    "2019-01-25-20-36-00-997_POS0_I1.npy": 83185,
    "2019-01-25-20-39-01-130_POS1_I1.npy": 65242,
    "2019-01-25-20-42-17-207_POS2_I1.npy": 72328,
    "2019-01-25-21-42-41-046_POS0_I1.npy": 90779,
    "2019-01-25-21-45-41-180_POS1_I1.npy": 71039,
    "2019-01-25-21-48-57-147_POS2_I1.npy": 77647,
    "2019-01-25-22-49-22-095_POS0_I1.npy": 94604,
    "2019-01-25-22-52-21-807_POS1_I1.npy": 74012,
    "2019-01-25-22-55-40-520_POS2_I1.npy": 79928,
    "2019-01-25-23-56-01-084_POS0_I1.npy": 95075,
    "2019-01-25-23-59-01-779_POS1_I1.npy": 75015,
    "2019-01-26-00-02-17-200_POS2_I1.npy": 80826,
    "2019-01-26-01-02-41-040_POS0_I1.npy": 95178,
    "2019-01-26-01-05-41-829_POS1_I1.npy": 75614,
    "2019-01-26-01-08-56-704_POS2_I1.npy": 81917,
    "2019-01-26-02-09-21-745_POS0_I1.npy": 95939,
    "2019-01-26-02-12-22-534_POS1_I1.npy": 74165,
    "2019-01-26-02-15-37-425_POS2_I1.npy": 80954,
    "2019-01-26-03-16-01-171_POS0_I1.npy": 95039,
    "2019-01-26-03-19-01-959_POS1_I1.npy": 75394,
    "2019-01-26-03-22-16-835_POS2_I1.npy": 81136,
    "2019-01-26-04-22-41-236_POS0_I1.npy": 94872,
    "2019-01-26-04-25-41-916_POS1_I1.npy": 75532,
    "2019-01-26-04-28-57-462_POS2_I1.npy": 81369,
    "2019-01-26-05-29-21-863_POS0_I1.npy": 94388,
    "2019-01-26-05-32-21-466_POS1_I1.npy": 75284,
    "2019-01-26-05-35-37-980_POS2_I1.npy": 80900,
    "2019-01-26-06-36-01-819_POS0_I1.npy": 93023,
    "2019-01-26-06-39-02-062_POS1_I1.npy": 72352,
    "2019-01-26-06-42-17-499_POS2_I1.npy": 79920,
    "2019-01-26-07-42-41-900_POS0_I1.npy": 86296,
    "2019-01-26-07-45-41-488_POS1_I1.npy": 79680,
    "2019-01-26-07-48-57-456_POS2_I1.npy": 74257,
    "2019-01-26-08-49-21-311_POS0_I1.npy": 78589,
    "2019-01-26-08-52-21-553_POS1_I1.npy": 72219,
    "2019-01-26-08-55-38-083_POS2_I1.npy": 66647,
    "2019-01-26-09-56-01-392_POS0_I1.npy": 76689,
    "2019-01-26-09-59-02-071_POS1_I1.npy": 59007,
    "2019-01-26-10-02-18-054_POS2_I1.npy": 67477,
    "2019-01-26-11-02-41-910_POS0_I1.npy": 76074,
    "2019-01-26-11-05-44-227_POS1_I1.npy": 58421,
    "2019-01-26-11-08-58-666_POS2_I1.npy": 66858,
    "2019-01-26-12-09-21-975_POS0_I1.npy": 76836,
    "2019-01-26-12-12-22-654_POS1_I1.npy": 58802,
    "2019-01-26-12-15-38-638_POS2_I1.npy": 67424,
    "2019-01-26-13-16-01-947_POS0_I1.npy": 74761,
    "2019-01-26-13-19-02-642_POS1_I1.npy": 60226,
    "2019-01-26-13-22-17-642_POS2_I1.npy": 68299,
    "2019-01-26-14-22-42-028_POS0_I1.npy": 80838,
    "2019-01-26-14-25-42-723_POS1_I1.npy": 65863,
    "2019-01-26-14-28-57-598_POS2_I1.npy": 74912,
    "2019-01-26-15-29-22-421_POS0_I1.npy": 89922,
    "2019-01-26-15-32-22-118_POS1_I1.npy": 71155,
    "2019-01-26-15-35-38-631_POS2_I1.npy": 77039,
    "2019-01-26-16-36-04-109_POS0_I1.npy": 84545,
    "2019-01-26-16-39-02-074_POS1_I1.npy": 63814,
    "2019-01-26-16-42-18-057_POS2_I1.npy": 72793,
    "2019-01-26-17-42-42-442_POS0_I1.npy": 82021,
    "2019-01-26-17-45-42-155_POS1_I1.npy": 64028,
    "2019-01-26-17-48-58-138_POS2_I1.npy": 71430,
    "2019-01-26-18-49-21-978_POS0_I1.npy": 73055,
    "2019-01-26-18-52-22-111_POS1_I1.npy": 58754,
    "2019-01-26-18-55-38-734_POS2_I1.npy": 67254,
    "2019-01-26-19-56-02-043_POS0_I1.npy": 75315,
    "2019-01-26-19-59-02-722_POS1_I1.npy": 58228,
    "2019-01-26-20-02-18-706_POS2_I1.npy": 67325,
    "2019-01-26-21-02-43-637_POS0_I1.npy": 80317,
    "2019-01-26-21-05-42-679_POS1_I1.npy": 62113,
    "2019-01-26-21-08-58-755_POS2_I1.npy": 72576,
    "2019-01-26-22-09-22-595_POS0_I1.npy": 86796,
    "2019-01-26-22-12-22-729_POS1_I1.npy": 67721,
    "2019-01-26-22-15-38-805_POS2_I1.npy": 75603,
    "2019-01-26-23-16-02-536_POS0_I1.npy": 81623,
    "2019-01-26-23-19-03-340_POS1_I1.npy": 63362,
    "2019-01-26-23-22-18-777_POS2_I1.npy": 71201,
    "2019-01-27-00-22-43-178_POS0_I1.npy": 81825,
    "2019-01-27-00-25-43-312_POS1_I1.npy": 63400,
    "2019-01-27-00-28-59-935_POS2_I1.npy": 71242,
    "2019-01-27-01-29-20-462_POS0_I1.npy": 81779,
    "2019-01-27-01-32-21-796_POS1_I1.npy": 63352,
    "2019-01-27-01-35-36-142_POS2_I1.npy": 71090,
    "2019-01-27-02-36-00-543_POS0_I1.npy": 82144,
    "2019-01-27-02-39-01-222_POS1_I1.npy": 63345,
    "2019-01-27-02-42-16-769_POS2_I1.npy": 71496,
    "2019-01-27-03-42-41-154_POS0_I1.npy": 82303,
    "2019-01-27-03-45-40-757_POS1_I1.npy": 64202,
    "2019-01-27-03-48-56-725_POS2_I1.npy": 71880,
    "2019-01-27-04-49-21-126_POS0_I1.npy": 82873,
    "2019-01-27-04-52-20-807_POS1_I1.npy": 64783,
    "2019-01-27-04-55-36-775_POS2_I1.npy": 72559,
    "2019-01-27-05-56-01-847_POS0_I1.npy": 87750,
    "2019-01-27-05-59-00-888_POS1_I1.npy": 68794,
    "2019-01-27-06-02-17-511_POS2_I1.npy": 76116,
    "2019-01-27-07-02-42-349_POS0_I1.npy": 88711,
    "2019-01-27-07-05-42-046_POS1_I1.npy": 81315,
    "2019-01-27-07-08-56-921_POS2_I1.npy": 68229,
    "2019-01-27-08-09-21-307_POS0_I1.npy": 82748,
    "2019-01-27-08-12-20-894_POS1_I1.npy": 64565,
    "2019-01-27-08-15-36-987_POS2_I1.npy": 71621,
    "2019-01-27-09-16-01-279_POS0_I1.npy": 76895,
    "2019-01-27-09-19-00-991_POS1_I1.npy": 59871,
    "2019-01-27-09-22-17-520_POS2_I1.npy": 67589,
    "2019-01-27-10-22-40-829_POS0_I1.npy": 77351,
    "2019-01-27-10-25-40-963_POS1_I1.npy": 59668,
    "2019-01-27-10-28-57-585_POS2_I1.npy": 68027,
    "2019-01-27-11-29-20-895_POS0_I1.npy": 77112,
    "2019-01-27-11-32-22-120_POS1_I1.npy": 59476,
    "2019-01-27-11-35-37-542_POS2_I1.npy": 65777,
    "2019-01-27-12-36-01-381_POS0_I1.npy": 77026,
    "2019-01-27-12-39-01-624_POS1_I1.npy": 59853,
    "2019-01-27-12-42-17-607_POS2_I1.npy": 67390,
    "2019-01-27-13-42-41-447_POS0_I1.npy": 76308,
    "2019-01-27-13-45-41-580_POS1_I1.npy": 59795,
    "2019-01-27-13-48-57-657_POS2_I1.npy": 67990,
    "2019-01-27-14-49-21-496_POS0_I1.npy": 76770,
    "2019-01-27-14-52-22-176_POS1_I1.npy": 71973,
    "2019-01-27-14-55-37-067_POS2_I1.npy": 67845,
    "2019-01-27-15-56-01-453_POS0_I1.npy": 77612,
    "2019-01-27-15-59-02-148_POS1_I1.npy": 59896,
    "2019-01-27-16-02-17-679_POS2_I1.npy": 68359,
    "2019-01-27-17-02-41-534_POS0_I1.npy": 77665,
    "2019-01-27-17-05-42-229_POS1_I1.npy": 60115,
    "2019-01-27-17-08-57-650_POS2_I1.npy": 68524,
    "2019-01-27-18-09-21-490_POS0_I1.npy": 78471,
    "2019-01-27-18-12-22-185_POS1_I1.npy": 60246,
    "2019-01-27-18-15-37-731_POS2_I1.npy": 68944,
    "2019-01-27-19-16-02-117_POS0_I1.npy": 77899,
    "2019-01-27-19-19-01-720_POS1_I1.npy": 60130,
    "2019-01-27-19-22-18-780_POS2_I1.npy": 68686,
    "2019-01-27-20-22-42-089_POS0_I1.npy": 77524,
    "2019-01-27-20-25-41-676_POS1_I1.npy": 59577,
    "2019-01-27-20-28-57-769_POS2_I1.npy": 68893,
    "2019-01-27-21-29-22-061_POS0_I1.npy": 78405,
    "2019-01-27-21-32-21-773_POS1_I1.npy": 60846,
    "2019-01-27-21-35-37-756_POS2_I1.npy": 68837,
    "2019-01-27-22-36-01-596_POS0_I1.npy": 78320,
    "2019-01-27-22-39-01-745_POS1_I1.npy": 60991,
    "2019-01-27-22-42-18-368_POS2_I1.npy": 69172,
    "2019-01-27-23-42-41-677_POS0_I1.npy": 78400,
    "2019-01-27-23-45-42-356_POS1_I1.npy": 60927,
    "2019-01-27-23-48-58-339_POS2_I1.npy": 69335,
    "2019-01-28-00-49-22-179_POS0_I1.npy": 79865,
    "2019-01-28-00-52-23-420_POS1_I1.npy": 60969,
    "2019-01-28-00-55-42-227_POS2_I1.npy": 69439,
    "2019-01-28-01-56-02-151_POS0_I1.npy": 79299,
    "2019-01-28-01-59-02-955_POS1_I1.npy": 61280,
    "2019-01-28-02-02-17-846_POS2_I1.npy": 69515,
    "2019-01-28-03-02-42-232_POS0_I1.npy": 78511,
    "2019-01-28-03-05-42-927_POS1_I1.npy": 61035,
    "2019-01-28-03-08-57-912_POS2_I1.npy": 69283,
    "2019-01-28-04-09-22-297_POS0_I1.npy": 79457,
    "2019-01-28-04-12-22-992_POS1_I1.npy": 61301,
    "2019-01-28-04-15-37-868_POS2_I1.npy": 69866,
    "2019-01-28-05-16-02-378_POS0_I1.npy": 80448,
    "2019-01-28-05-19-04-711_POS1_I1.npy": 62002,
    "2019-01-28-05-22-21-350_POS2_I1.npy": 70677,
    "2019-01-28-06-22-42-459_POS0_I1.npy": 84588,
    "2019-01-28-06-25-43-154_POS1_I1.npy": 65896,
    "2019-01-28-06-28-58-030_POS2_I1.npy": 74299,
    "2019-01-28-07-29-22-977_POS0_I1.npy": 88410,
    "2019-01-28-07-32-23-126_POS1_I1.npy": 70566,
    "2019-01-28-07-35-38-563_POS2_I1.npy": 76584,
    "2019-01-28-08-36-02-964_POS0_I1.npy": 89230,
    "2019-01-28-08-39-02-661_POS1_I1.npy": 70661,
    "2019-01-28-08-42-18-629_POS2_I1.npy": 77291,
    "2019-01-28-09-42-43-576_POS0_I1.npy": 90479,
    "2019-01-28-09-45-42-633_POS1_I1.npy": 70559,
    "2019-01-28-09-48-58-616_POS2_I1.npy": 77506,
    "2019-01-28-10-49-24-094_POS0_I1.npy": 91407,
    "2019-01-28-10-52-22-714_POS1_I1.npy": 72436,
    "2019-01-28-10-55-39-243_POS2_I1.npy": 78401,
    "2019-01-28-11-56-02-552_POS0_I1.npy": 91250,
    "2019-01-28-11-59-03-232_POS1_I1.npy": 71601,
    "2019-01-28-12-02-19-215_POS2_I1.npy": 78595,
    "2019-01-28-13-02-42-509_POS0_I1.npy": 90998,
    "2019-01-28-13-05-43-313_POS1_I1.npy": 72996,
    "2019-01-28-13-08-59-842_POS2_I1.npy": 78557,
    "2019-01-28-14-09-23-042_POS0_I1.npy": 91907,
    "2019-01-28-14-12-24-938_POS1_I1.npy": 73130,
    "2019-01-28-14-15-40-921_POS2_I1.npy": 78929,
    "2019-01-28-15-16-03-123_POS0_I1.npy": 91712,
    "2019-01-28-15-19-03-818_POS1_I1.npy": 85128,
    "2019-01-28-15-22-18-803_POS2_I1.npy": 78585,
    "2019-01-28-16-22-43-188_POS0_I1.npy": 83489,
    "2019-01-28-16-25-43-884_POS1_I1.npy": 77839,
    "2019-01-28-16-28-58-759_POS2_I1.npy": 72493,
    "2019-01-28-17-29-23-160_POS0_I1.npy": 78001,
    "2019-01-28-17-32-23-840_POS1_I1.npy": 60147,
    "2019-01-28-17-35-39-932_POS2_I1.npy": 67984,
    "2019-01-28-18-36-04-333_POS0_I1.npy": 78096,
    "2019-01-28-18-39-03-921_POS1_I1.npy": 59476,
    "2019-01-28-18-42-19-358_POS2_I1.npy": 67916,
    "2019-01-28-19-42-43-759_POS0_I1.npy": 77583,
    "2019-01-28-19-45-43-347_POS1_I1.npy": 59607,
    "2019-01-28-19-48-59-439_POS2_I1.npy": 67269,
    "2019-01-28-20-49-23-731_POS0_I1.npy": 77011,
    "2019-01-28-20-52-23-443_POS1_I1.npy": 59369,
    "2019-01-28-20-55-39-426_POS2_I1.npy": 67822,
    "2019-01-28-21-56-03-266_POS0_I1.npy": 77077,
    "2019-01-28-21-59-03-400_POS1_I1.npy": 59725,
    "2019-01-28-22-02-20-022_POS2_I1.npy": 68281,
    "2019-01-28-23-02-43-331_POS0_I1.npy": 78125,
    "2019-01-28-23-05-44-011_POS1_I1.npy": 60423,
    "2019-01-28-23-08-59-994_POS2_I1.npy": 68849,
    "2019-01-29-00-09-23-849_POS0_I1.npy": 78541,
    "2019-01-29-00-12-23-983_POS1_I1.npy": 60131,
    "2019-01-29-00-15-40-060_POS2_I1.npy": 68379,
    "2019-01-29-01-16-03-462_POS0_I1.npy": 79054,
    "2019-01-29-01-19-04-142_POS1_I1.npy": 59823,
    "2019-01-29-01-22-20-109_POS2_I1.npy": 68645,
    "2019-01-29-02-22-43-387_POS0_I1.npy": 78806,
    "2019-01-29-02-25-44-207_POS1_I1.npy": 59832,
    "2019-01-29-02-29-00-190_POS2_I1.npy": 67893,
    "2019-01-29-03-29-24-030_POS0_I1.npy": 78231,
    "2019-01-29-03-32-25-255_POS1_I1.npy": 59492,
    "2019-01-29-03-35-41-332_POS2_I1.npy": 68526,
    "2019-01-29-04-36-04-095_POS0_I1.npy": 78466,
    "2019-01-29-04-39-04-775_POS1_I1.npy": 72788,
    "2019-01-29-04-42-21-850_POS2_I1.npy": 59102,
    "2019-01-29-05-42-44-052_POS0_I1.npy": 77798,
    "2019-01-29-05-45-44-747_POS1_I1.npy": 60110,
    "2019-01-29-05-48-59-731_POS2_I1.npy": 68494,
    "2019-01-29-06-49-24-023_POS0_I1.npy": 77494,
    "2019-01-29-06-52-24-812_POS1_I1.npy": 59761,
    "2019-01-29-06-55-39-688_POS2_I1.npy": 68220,
    "2019-01-29-07-56-04-089_POS0_I1.npy": 77527,
    "2019-01-29-07-59-04-768_POS1_I1.npy": 60114,
    "2019-01-29-08-02-20-315_POS2_I1.npy": 68598,
    "2019-01-29-09-02-45-246_POS0_I1.npy": 78386,
    "2019-01-29-09-05-44-834_POS1_I1.npy": 60090,
    "2019-01-29-09-09-00-817_POS2_I1.npy": 68614,
    "2019-01-29-10-09-24-656_POS0_I1.npy": 78370,
    "2019-01-29-10-12-24-353_POS1_I1.npy": 59497,
    "2019-01-29-10-15-40-336_POS2_I1.npy": 69517,
    "2019-01-29-11-16-04-722_POS0_I1.npy": 81452,
    "2019-01-29-11-19-04-309_POS1_I1.npy": 64067,
    "2019-01-29-11-22-20-402_POS2_I1.npy": 72541,
    "2019-01-29-12-22-44-694_POS0_I1.npy": 90018,
    "2019-01-29-12-25-44-406_POS1_I1.npy": 72148,
    "2019-01-29-12-29-00-935_POS2_I1.npy": 77677,
    "2019-01-29-13-29-24-244_POS0_I1.npy": 91406,
    "2019-01-29-13-32-25-470_POS1_I1.npy": 73551,
    "2019-01-29-13-35-40-891_POS2_I1.npy": 79104,
    "2019-01-29-14-36-04-294_POS0_I1.npy": 92326,
    "2019-01-29-14-39-06-612_POS1_I1.npy": 74239,
    "2019-01-29-14-42-22-033_POS2_I1.npy": 79915,
    "2019-01-29-15-42-44-235_POS0_I1.npy": 92665,
    "2019-01-29-15-45-44-930_POS1_I1.npy": 74123,
    "2019-01-29-15-49-01-007_POS2_I1.npy": 79646,
    "2019-01-29-16-49-24-846_POS0_I1.npy": 92522,
    "2019-01-29-16-52-24-980_POS1_I1.npy": 73061,
    "2019-01-29-16-55-41-056_POS2_I1.npy": 79016,
    "2019-01-29-17-56-04-787_POS0_I1.npy": 93780,
    "2019-01-29-17-59-05-591_POS1_I1.npy": 73275,
    "2019-01-29-18-02-20-482_POS2_I1.npy": 79826,
    "2019-01-29-19-02-44-868_POS0_I1.npy": 94249,
    "2019-01-29-19-05-46-109_POS1_I1.npy": 75659,
    "2019-01-29-19-09-01-546_POS2_I1.npy": 80348,
    "2019-01-29-20-09-24-855_POS0_I1.npy": 93298,
    "2019-01-29-20-12-26-190_POS1_I1.npy": 74793,
    "2019-01-29-20-15-43-265_POS2_I1.npy": 80013,
    "2019-01-29-21-16-05-467_POS0_I1.npy": 95863,
    "2019-01-29-21-19-05-070_POS1_I1.npy": 74573,
    "2019-01-29-21-22-21-147_POS2_I1.npy": 81924,
    "2019-01-29-22-22-45-423_POS0_I1.npy": 95069,
    "2019-01-29-22-25-45-120_POS1_I1.npy": 74946,
    "2019-01-29-22-29-01-103_POS2_I1.npy": 81243,
    "2019-01-29-23-29-25-504_POS0_I1.npy": 94922,
    "2019-01-29-23-32-25-092_POS1_I1.npy": 75071,
    "2019-01-29-23-35-41-730_POS2_I1.npy": 81617,
    "2019-01-30-00-36-05-460_POS0_I1.npy": 95206,
    "2019-01-30-00-39-05-173_POS1_I1.npy": 75795,
    "2019-01-30-00-42-21-156_POS2_I1.npy": 81217,
    "2019-01-30-01-42-44-995_POS0_I1.npy": 95857,
    "2019-01-30-01-45-45-129_POS1_I1.npy": 75134,
    "2019-01-30-01-49-01-752_POS2_I1.npy": 81100,
    "2019-01-30-02-49-25-061_POS0_I1.npy": 86089,
    "2019-01-30-02-52-25-740_POS1_I1.npy": 67093,
    "2019-01-30-02-55-41-723_POS2_I1.npy": 73780,
    "2019-01-30-03-56-05-017_POS0_I1.npy": 75994,
    "2019-01-30-03-59-05-821_POS1_I1.npy": 58034,
    "2019-01-30-04-02-21-804_POS2_I1.npy": 67050,
    "2019-01-30-05-02-46-736_POS0_I1.npy": 76057,
    "2019-01-30-05-05-45-777_POS1_I1.npy": 58660,
    "2019-01-30-05-09-01-745_POS2_I1.npy": 66387,
    "2019-01-30-06-09-25-600_POS0_I1.npy": 74841,
    "2019-01-30-06-12-26-295_POS1_I1.npy": 58181,
    "2019-01-30-06-15-41-280_POS2_I1.npy": 66238,
    "2019-01-30-07-16-05-666_POS0_I1.npy": 75075,
    "2019-01-30-07-19-06-361_POS1_I1.npy": 57550,
    "2019-01-30-07-22-21-345_POS2_I1.npy": 66482,
    "2019-01-30-08-22-45-622_POS0_I1.npy": 77735,
    "2019-01-30-08-25-46-411_POS1_I1.npy": 59866,
    "2019-01-30-08-29-01-286_POS2_I1.npy": 69496,
    "2019-01-30-09-29-25-687_POS0_I1.npy": 89515,
    "2019-01-30-09-32-26-476_POS1_I1.npy": 83444,
    "2019-01-30-09-35-42-007_POS2_I1.npy": 77528,
    "2019-01-30-10-36-05-846_POS0_I1.npy": 92662,
    "2019-01-30-10-39-06-557_POS1_I1.npy": 73030,
    "2019-01-30-10-42-21-433_POS2_I1.npy": 79808,
    "2019-01-30-11-42-45-834_POS0_I1.npy": 92846,
    "2019-01-30-11-45-46-513_POS1_I1.npy": 74207,
    "2019-01-30-11-49-02-060_POS2_I1.npy": 80098,
    "2019-01-30-12-49-26-445_POS0_I1.npy": 92746,
    "2019-01-30-12-52-26-048_POS1_I1.npy": 73712,
    "2019-01-30-12-55-42-016_POS2_I1.npy": 79716,
    "2019-01-30-13-56-06-947_POS0_I1.npy": 91543,
    "2019-01-30-13-59-06-660_POS1_I1.npy": 71455,
    "2019-01-30-14-02-22-097_POS2_I1.npy": 78053,
    "2019-01-30-15-02-46-498_POS0_I1.npy": 83773,
    "2019-01-30-15-05-46-085_POS1_I1.npy": 65066,
    "2019-01-30-15-09-02-069_POS2_I1.npy": 72244,
    "2019-01-30-16-09-25-908_POS0_I1.npy": 85317,
    "2019-01-30-16-12-26-151_POS1_I1.npy": 79253,
    "2019-01-30-16-15-42-680_POS2_I1.npy": 64973,
    "2019-01-30-17-16-05-989_POS0_I1.npy": 82420,
    "2019-01-30-17-19-06-669_POS1_I1.npy": 66564,
    "2019-01-30-17-22-23-198_POS2_I1.npy": 74561,
    "2019-01-30-18-22-46-507_POS0_I1.npy": 92311,
    "2019-01-30-18-25-46-641_POS1_I1.npy": 72932,
    "2019-01-30-18-29-02-717_POS2_I1.npy": 80153,
    "2019-01-30-19-29-26-572_POS0_I1.npy": 93449,
    "2019-01-30-19-32-26-706_POS1_I1.npy": 72274,
    "2019-01-30-19-35-42-783_POS2_I1.npy": 80801,
    "2019-01-30-20-36-06-622_POS0_I1.npy": 95149,
    "2019-01-30-20-39-07-302_POS1_I1.npy": 73944,
    "2019-01-30-20-42-22-193_POS2_I1.npy": 80762,
    "2019-01-30-21-42-46-579_POS0_I1.npy": 94910,
    "2019-01-30-21-45-47-274_POS1_I1.npy": 74535,
    "2019-01-30-21-49-02-804_POS2_I1.npy": 81166,
    "2019-01-30-22-49-26-644_POS0_I1.npy": 96689,
    "2019-01-30-22-52-27-339_POS1_I1.npy": 75388,
    "2019-01-30-22-55-42-215_POS2_I1.npy": 82076,
    "2019-01-30-23-56-06-616_POS0_I1.npy": 94966,
    "2019-01-30-23-59-07-295_POS1_I1.npy": 73716,
    "2019-01-31-00-02-23-934_POS2_I1.npy": 80816,
    "2019-01-31-01-02-48-319_POS0_I1.npy": 94231,
    "2019-01-31-01-05-47-376_POS1_I1.npy": 75119,
    "2019-01-31-01-09-04-451_POS2_I1.npy": 80885,
    "2019-01-31-02-09-27-199_POS0_I1.npy": 94599,
    "2019-01-31-02-12-26-896_POS1_I1.npy": 74779,
    "2019-01-31-02-15-42-863_POS2_I1.npy": 81447,
    "2019-01-31-03-16-07-264_POS0_I1.npy": 94675,
    "2019-01-31-03-19-06-852_POS1_I1.npy": 74574,
    "2019-01-31-03-22-22-835_POS2_I1.npy": 81193,
    "2019-01-31-04-22-47-236_POS0_I1.npy": 92112,
    "2019-01-31-04-25-46-949_POS1_I1.npy": 72601,
    "2019-01-31-04-29-04-570_POS2_I1.npy": 78188,
    "2019-01-31-05-29-27-879_POS0_I1.npy": 92894,
    "2019-01-31-05-32-27-466_POS1_I1.npy": 74504,
    "2019-01-31-05-35-44-542_POS2_I1.npy": 79310,
    "2019-01-31-06-36-07-289_POS0_I1.npy": 92857,
    "2019-01-31-06-39-08-624_POS1_I1.npy": 72861,
    "2019-01-31-06-42-23-515_POS2_I1.npy": 78771,
    "2019-01-31-07-42-47-355_POS0_I1.npy": 78493,
    "2019-01-31-07-45-47-488_POS1_I1.npy": 59987,
    "2019-01-31-07-49-03-565_POS2_I1.npy": 68230,
    "2019-01-31-08-49-27-295_POS0_I1.npy": 75880,
    "2019-01-31-08-52-28-099_POS1_I1.npy": 71046,
    "2019-01-31-08-55-42-991_POS2_I1.npy": 67681,
    "2019-01-31-09-56-07-376_POS0_I1.npy": 75057,
    "2019-01-31-09-59-08-617_POS1_I1.npy": 58308,
    "2019-01-31-10-02-23-056_POS2_I1.npy": 67086,
    "2019-01-31-11-02-47-348_POS0_I1.npy": 75873,
    "2019-01-31-11-05-48-137_POS1_I1.npy": 58358,
    "2019-01-31-11-09-03-574_POS2_I1.npy": 67560,
    "2019-01-31-12-09-27-959_POS0_I1.npy": 76467,
    "2019-01-31-12-12-28-109_POS1_I1.npy": 58302,
    "2019-01-31-12-15-43-655_POS2_I1.npy": 67687,
    "2019-01-31-13-16-08-040_POS0_I1.npy": 76619,
    "2019-01-31-13-19-07-644_POS1_I1.npy": 58384,
    "2019-01-31-13-22-23-611_POS2_I1.npy": 67840,
    "2019-01-31-14-22-48-012_POS0_I1.npy": 76360,
    "2019-01-31-14-25-47-600_POS1_I1.npy": 56609,
    "2019-01-31-14-29-03-692_POS2_I1.npy": 67969,
    "2019-01-31-15-29-30-168_POS0_I1.npy": 77688,
    "2019-01-31-15-32-27-696_POS1_I1.npy": 60078,
    "2019-01-31-15-35-44-226_POS2_I1.npy": 69299,
    "2019-01-31-16-36-07-535_POS0_I1.npy": 78937,
    "2019-01-31-16-39-08-214_POS1_I1.npy": 61116,
    "2019-01-31-16-42-24-197_POS2_I1.npy": 69853,
    "2019-01-31-17-42-47-491_POS0_I1.npy": 77853,
    "2019-01-31-17-45-48-186_POS1_I1.npy": 72794,
    "2019-01-31-17-49-04-263_POS2_I1.npy": 68383,
    "2019-01-31-18-49-29-194_POS0_I1.npy": 77142,
    "2019-01-31-18-52-28-236_POS1_I1.npy": 59489,
    "2019-01-31-18-55-44-313_POS2_I1.npy": 68191,
    "2019-01-31-19-56-07-715_POS0_I1.npy": 76118,
    "2019-01-31-19-59-08-395_POS1_I1.npy": 58569,
    "2019-01-31-20-02-24-378_POS2_I1.npy": 67849,
    "2019-01-31-21-02-47-672_POS0_I1.npy": 76279,
    "2019-01-31-21-05-48-367_POS1_I1.npy": 58775,
    "2019-01-31-21-09-04-444_POS2_I1.npy": 67315,
    "2019-01-31-22-09-28-283_POS0_I1.npy": 78425,
    "2019-01-31-22-12-28-417_POS1_I1.npy": 60058,
    "2019-01-31-22-15-46-131_POS2_I1.npy": 69321,
    "2019-01-31-23-16-08-239_POS0_I1.npy": 78410,
    "2019-01-31-23-19-09-044_POS1_I1.npy": 60662,
    "2019-01-31-23-22-24-481_POS2_I1.npy": 69419,
    "2019-02-01-00-22-48-320_POS0_I1.npy": 78820,
    "2019-02-01-00-25-49-015_POS1_I1.npy": 73143,
    "2019-02-01-00-29-04-000_POS2_I1.npy": 69121,
    "2019-02-01-01-29-28-277_POS0_I1.npy": 78920,
    "2019-02-01-01-32-29-065_POS1_I1.npy": 72989,
    "2019-02-01-01-35-43-925_POS2_I1.npy": 67953,
    "2019-02-01-02-36-08-342_POS0_I1.npy": 78377,
    "2019-02-01-02-39-09-021_POS1_I1.npy": 60236,
    "2019-02-01-02-42-25-660_POS2_I1.npy": 68900,
    "2019-02-01-03-42-49-515_POS0_I1.npy": 78675,
    "2019-02-01-03-45-49-103_POS1_I1.npy": 60329,
    "2019-02-01-03-49-05-086_POS2_I1.npy": 69349,
    "2019-02-01-04-49-28-925_POS0_I1.npy": 78954,
    "2019-02-01-04-52-28-528_POS1_I1.npy": 60130,
    "2019-02-01-04-55-44-621_POS2_I1.npy": 68189,
    "2019-02-01-05-56-09-022_POS0_I1.npy": 78440,
    "2019-02-01-05-59-08-719_POS1_I1.npy": 60716,
    "2019-02-01-06-02-24-686_POS2_I1.npy": 69353,
    "2019-02-01-07-02-49-087_POS0_I1.npy": 79452,
    "2019-02-01-07-05-48-675_POS1_I1.npy": 59936,
    "2019-02-01-07-09-04-767_POS2_I1.npy": 69007,
    "2019-02-01-08-09-30-260_POS0_I1.npy": 78678,
    "2019-02-01-08-12-28-756_POS1_I1.npy": 60924,
    "2019-02-01-08-15-45-831_POS2_I1.npy": 67118,
    "2019-02-01-09-16-08-797_POS0_I1.npy": 77228,
    "2019-02-01-09-19-09-476_POS1_I1.npy": 59318,
    "2019-02-01-09-22-25-023_POS2_I1.npy": 68306,
    "2019-02-01-10-22-49-424_POS0_I1.npy": 77994,
    "2019-02-01-10-25-49-027_POS1_I1.npy": 59612,
    "2019-02-01-10-29-07-179_POS2_I1.npy": 68356,
    "2019-02-01-11-52-50-963_POS0_I1.npy": 76905,
    "2019-02-01-11-55-52-776_POS1_I1.npy": 72745,
    "2019-02-01-11-59-09-399_POS2_I1.npy": 67035,
    "2019-02-01-12-59-33-239_POS0_I1.npy": 76278,
    "2019-02-01-13-02-32-951_POS1_I1.npy": 59390,
    "2019-02-01-13-05-49-480_POS2_I1.npy": 66884,
    "2019-02-01-14-06-12-774_POS0_I1.npy": 77332,
    "2019-02-01-14-09-12-907_POS1_I1.npy": 60034,
    "2019-02-01-14-12-30-622_POS2_I1.npy": 67174,
    "2019-02-01-15-12-52-730_POS0_I1.npy": 76927,
    "2019-02-01-15-15-53-534_POS1_I1.npy": 72874,
    "2019-02-01-15-19-09-518_POS2_I1.npy": 67278,
    "2019-02-01-16-19-33-373_POS0_I1.npy": 77801,
    "2019-02-01-16-22-34-037_POS1_I1.npy": 60419,
    "2019-02-01-16-25-50-020_POS2_I1.npy": 67213,
    "2019-02-01-17-26-13-329_POS0_I1.npy": 77957,
    "2019-02-01-17-29-14-024_POS1_I1.npy": 60244,
    "2019-02-01-17-32-29-009_POS2_I1.npy": 67286,
    "2019-02-01-18-32-53-394_POS0_I1.npy": 76974,
    "2019-02-01-18-35-54-074_POS1_I1.npy": 59387,
    "2019-02-01-18-39-09-059_POS2_I1.npy": 67501,
    "2019-02-01-19-39-33-444_POS0_I1.npy": 76769,
    "2019-02-01-19-42-34-139_POS1_I1.npy": 59289,
    "2019-02-01-19-45-50-653_POS2_I1.npy": 67214,
    "2019-02-01-20-46-13-400_POS0_I1.npy": 75414,
    "2019-02-01-20-49-14-095_POS1_I1.npy": 59530,
    "2019-02-01-20-52-29-642_POS2_I1.npy": 67843,
    "2019-02-01-21-52-54-027_POS0_I1.npy": 78456,
    "2019-02-01-21-55-53-631_POS1_I1.npy": 60352,
    "2019-02-01-21-59-09-598_POS2_I1.npy": 67975,
    "2019-02-01-22-59-33-547_POS0_I1.npy": 83805,
    "2019-02-01-23-02-34-336_POS1_I1.npy": 66302,
    "2019-02-01-23-05-49-757_POS2_I1.npy": 73004,
    "2019-02-02-00-06-14-143_POS0_I1.npy": 87858,
    "2019-02-02-00-09-14-292_POS1_I1.npy": 70013,
    "2019-02-02-00-12-29-823_POS2_I1.npy": 74395,
    "2019-02-02-01-12-54-224_POS0_I1.npy": 87521,
    "2019-02-02-01-15-53-827_POS1_I1.npy": 68314,
    "2019-02-02-01-19-11-432_POS2_I1.npy": 72883,
    "2019-02-02-02-19-34-180_POS0_I1.npy": 82710,
    "2019-02-02-02-22-33-767_POS1_I1.npy": 77386,
    "2019-02-02-02-25-49-860_POS2_I1.npy": 70149,
    "2019-02-02-03-26-14-464_POS0_I1.npy": 75730,
    "2019-02-02-03-29-14-597_POS1_I1.npy": 58699,
    "2019-02-02-03-32-32-203_POS2_I1.npy": 64628,
    "2019-02-02-04-32-53-874_POS0_I1.npy": 73806,
    "2019-02-02-04-35-55-209_POS1_I1.npy": 56272,
    "2019-02-02-04-39-10-630_POS2_I1.npy": 66033,
    "2019-02-02-05-39-34-470_POS0_I1.npy": 74362,
    "2019-02-02-05-42-34-073_POS1_I1.npy": 57234,
    "2019-02-02-05-45-50-165_POS2_I1.npy": 65589,
    "2019-02-02-06-46-14-442_POS0_I1.npy": 75798,
    "2019-02-02-06-49-14-154_POS1_I1.npy": 58369,
    "2019-02-02-06-52-30-121_POS2_I1.npy": 66687,
    "2019-02-02-07-52-54-507_POS0_I1.npy": 82946,
    "2019-02-02-07-55-54-204_POS1_I1.npy": 64500,
    "2019-02-02-07-59-11-809_POS2_I1.npy": 72782,
    "2019-02-02-08-59-34-557_POS0_I1.npy": 87067,
    "2019-02-02-09-02-34-144_POS1_I1.npy": 69000,
    "2019-02-02-09-05-50-221_POS2_I1.npy": 74874,
    "2019-02-02-10-06-14-513_POS0_I1.npy": 89197,
    "2019-02-02-10-09-14-225_POS1_I1.npy": 71595,
    "2019-02-02-10-12-30-755_POS2_I1.npy": 75653,
    "2019-02-02-11-12-54-064_POS0_I1.npy": 89676,
    "2019-02-02-11-15-54-743_POS1_I1.npy": 71050,
    "2019-02-02-11-19-10-726_POS2_I1.npy": 75908,
    "2019-02-02-12-19-34-020_POS0_I1.npy": 89762,
    "2019-02-02-12-22-34-824_POS1_I1.npy": 72035,
    "2019-02-02-12-25-50-807_POS2_I1.npy": 76384,
    "2019-02-02-13-26-14-663_POS0_I1.npy": 90407,
    "2019-02-02-13-29-14-796_POS1_I1.npy": 70989,
    "2019-02-02-13-32-32-948_POS2_I1.npy": 76194,
    "2019-02-02-14-32-54-603_POS0_I1.npy": 87596,
    "2019-02-02-14-35-55-408_POS1_I1.npy": 69014,
    "2019-02-02-14-39-10-283_POS2_I1.npy": 75501,
    "2019-02-02-15-39-34-669_POS0_I1.npy": 87894,
    "2019-02-02-15-42-35-364_POS1_I1.npy": 70054,
    "2019-02-02-15-45-50-255_POS2_I1.npy": 76371,
    "2019-02-02-16-46-14-656_POS0_I1.npy": 86402,
    "2019-02-02-16-49-15-351_POS1_I1.npy": 69514,
    "2019-02-02-16-52-30-898_POS2_I1.npy": 75317,
    "2019-02-02-17-52-55-299_POS0_I1.npy": 89214,
    "2019-02-02-17-55-54-902_POS1_I1.npy": 83729,
    "2019-02-02-17-59-10-869_POS2_I1.npy": 75553,
    "2019-02-02-18-59-34-818_POS0_I1.npy": 89508,
    "2019-02-02-19-02-35-607_POS1_I1.npy": 70807,
    "2019-02-02-19-05-51-028_POS2_I1.npy": 76015,
    "2019-02-02-20-06-15-414_POS0_I1.npy": 84934,
    "2019-02-02-20-09-15-017_POS1_I1.npy": 65567,
    "2019-02-02-20-12-31-094_POS2_I1.npy": 71656,
    "2019-02-02-21-12-55-370_POS0_I1.npy": 82060,
    "2019-02-02-21-15-55-067_POS1_I1.npy": 63677,
    "2019-02-02-21-19-11-050_POS2_I1.npy": 69815,
    "2019-02-02-22-19-35-436_POS0_I1.npy": 81806,
    "2019-02-02-22-22-35-023_POS1_I1.npy": 65685,
    "2019-02-02-22-25-51-115_POS2_I1.npy": 71201,
    "2019-02-02-23-26-15-517_POS0_I1.npy": 82019,
    "2019-02-02-23-29-15-104_POS1_I1.npy": 80158,
    "2019-02-02-23-32-31-087_POS2_I1.npy": 74658,
    "2019-02-03-00-32-55-473_POS0_I1.npy": 86051,
    "2019-02-03-00-35-55-294_POS1_I1.npy": 82479,
    "2019-02-03-00-39-11-262_POS2_I1.npy": 76702,
    "2019-02-03-01-39-32-953_POS0_I1.npy": 88214,
    "2019-02-03-01-42-33-087_POS1_I1.npy": 69343,
    "2019-02-03-01-45-48-508_POS2_I1.npy": 76229,
    "2019-02-03-02-46-12-363_POS0_I1.npy": 90439,
    "2019-02-03-02-49-12-606_POS1_I1.npy": 71380,
    "2019-02-03-02-52-29-135_POS2_I1.npy": 77605,
    "2019-02-03-03-52-52-444_POS0_I1.npy": 90656,
    "2019-02-03-03-55-53-124_POS1_I1.npy": 70589,
    "2019-02-03-03-59-09-653_POS2_I1.npy": 77141,
    "2019-02-03-04-59-32-401_POS0_I1.npy": 94206,
    "2019-02-03-05-02-33-205_POS1_I1.npy": 74348,
    "2019-02-03-05-05-49-188_POS2_I1.npy": 79590,
    "2019-02-03-06-06-13-028_POS0_I1.npy": 94834,
    "2019-02-03-06-09-13-161_POS1_I1.npy": 87641,
    "2019-02-03-06-12-29-690_POS2_I1.npy": 79734,
    "2019-02-03-07-12-52-984_POS0_I1.npy": 94192,
    "2019-02-03-07-15-53-772_POS1_I1.npy": 74408,
    "2019-02-03-07-19-08-648_POS2_I1.npy": 79943,
    "2019-02-03-08-19-33-034_POS0_I1.npy": 94923,
    "2019-02-03-08-22-33-729_POS1_I1.npy": 74736,
    "2019-02-03-08-25-48-713_POS2_I1.npy": 80318,
    "2019-02-03-09-26-13-099_POS0_I1.npy": 94754,
    "2019-02-03-09-29-13-794_POS1_I1.npy": 75881,
    "2019-02-03-09-32-28-670_POS2_I1.npy": 80703,
    "2019-02-03-10-32-53-071_POS0_I1.npy": 95767,
    "2019-02-03-10-35-54-406_POS1_I1.npy": 75707,
    "2019-02-03-10-39-09-297_POS2_I1.npy": 80675,
    "2019-02-03-11-39-33-682_POS0_I1.npy": 94856,
    "2019-02-03-11-42-33-285_POS1_I1.npy": 76368,
    "2019-02-03-11-45-49-253_POS2_I1.npy": 80424,
    "2019-02-03-12-46-13-654_POS0_I1.npy": 95283,
    "2019-02-03-12-49-13-351_POS1_I1.npy": 76196,
    "2019-02-03-12-52-29-318_POS2_I1.npy": 80538,
    "2019-02-03-13-52-54-266_POS0_I1.npy": 95517,
    "2019-02-03-13-55-53-869_POS1_I1.npy": 76305,
    "2019-02-03-13-59-09-290_POS2_I1.npy": 79962,
    "2019-02-03-14-59-33-676_POS0_I1.npy": 94498,
    "2019-02-03-15-02-33-388_POS1_I1.npy": 76292,
    "2019-02-03-15-05-49-917_POS2_I1.npy": 80339,
    "2019-02-03-16-06-13-211_POS0_I1.npy": 94099,
    "2019-02-03-16-09-13-344_POS1_I1.npy": 75546,
    "2019-02-03-16-12-29-967_POS2_I1.npy": 80074,
    "2019-02-03-17-12-53-261_POS0_I1.npy": 93582,
    "2019-02-03-17-15-53-956_POS1_I1.npy": 73958,
    "2019-02-03-17-19-10-485_POS2_I1.npy": 79146,
    "2019-02-03-18-19-33-794_POS0_I1.npy": 94689,
    "2019-02-03-18-22-33-928_POS1_I1.npy": 87808,
    "2019-02-03-18-25-50-004_POS2_I1.npy": 79819,
    "2019-02-03-19-26-13-750_POS0_I1.npy": 94851,
    "2019-02-03-19-29-14-555_POS1_I1.npy": 88273,
    "2019-02-03-19-32-29-446_POS2_I1.npy": 79918,
    "2019-02-03-20-32-54-923_POS0_I1.npy": 92489,
    "2019-02-03-20-35-55-057_POS1_I1.npy": 73505,
    "2019-02-03-20-39-12-787_POS2_I1.npy": 79032,
    "2019-02-03-21-39-33-803_POS0_I1.npy": 93638,
    "2019-02-03-21-42-34-592_POS1_I1.npy": 74052,
    "2019-02-03-21-45-50-013_POS2_I1.npy": 79059,
    "2019-02-03-22-46-13-853_POS0_I1.npy": 93284,
    "2019-02-03-22-49-14-642_POS1_I1.npy": 73958,
    "2019-02-03-22-52-30-063_POS2_I1.npy": 80010,
    "2019-02-03-23-52-54-012_POS0_I1.npy": 93111,
    "2019-02-03-23-55-54-707_POS1_I1.npy": 73139,
    "2019-02-03-23-59-12-328_POS2_I1.npy": 79229,
    "2019-02-04-00-59-33-984_POS0_I1.npy": 90682,
    "2019-02-04-01-02-34-773_POS1_I1.npy": 70474,
    "2019-02-04-01-05-49-648_POS2_I1.npy": 77747,
    "2019-02-04-02-06-14-595_POS0_I1.npy": 92320,
    "2019-02-04-02-09-14-744_POS1_I1.npy": 73179,
    "2019-02-04-02-12-30-181_POS2_I1.npy": 79126,
    "2019-02-04-03-12-55-768_POS0_I1.npy": 91679,
    "2019-02-04-03-15-56-027_POS1_I1.npy": 71917,
    "2019-02-04-03-19-10-356_POS2_I1.npy": 79204,
    "2019-02-04-04-19-35-740_POS0_I1.npy": 76848,
    "2019-02-04-04-22-34-236_POS1_I1.npy": 71489,
    "2019-02-04-04-25-50-328_POS2_I1.npy": 65917,
    "2019-02-04-05-26-14-620_POS0_I1.npy": 68550,
    "2019-02-04-05-29-14-332_POS1_I1.npy": 57330,
    "2019-02-04-05-32-30-861_POS2_I1.npy": 64707,
    "2019-02-04-06-32-54-155_POS0_I1.npy": 73821,
    "2019-02-04-06-35-54-288_POS1_I1.npy": 57191,
    "2019-02-04-06-39-10-911_POS2_I1.npy": 65193,
    "2019-02-04-07-39-34-205_POS0_I1.npy": 75214,
    "2019-02-04-07-42-35-976_POS1_I1.npy": 58675,
    "2019-02-04-07-45-54-143_POS2_I1.npy": 66586,
    "2019-02-04-08-46-14-707_POS0_I1.npy": 84600,
    "2019-02-04-08-49-14-840_POS1_I1.npy": 67584,
    "2019-02-04-08-52-30-933_POS2_I1.npy": 73623,
    "2019-02-04-09-52-54-772_POS0_I1.npy": 89425,
    "2019-02-04-09-55-54-906_POS1_I1.npy": 84217,
    "2019-02-04-09-59-10-983_POS2_I1.npy": 76489,
    "2019-02-04-10-59-34-822_POS0_I1.npy": 91374,
    "2019-02-04-11-02-36-048_POS1_I1.npy": 73112,
    "2019-02-04-11-05-50-393_POS2_I1.npy": 77373,
    "2019-02-04-12-06-14-794_POS0_I1.npy": 91808,
    "2019-02-04-12-09-16-581_POS1_I1.npy": 71830,
    "2019-02-04-12-12-31-020_POS2_I1.npy": 77752,
    "2019-02-04-13-12-54-750_POS0_I1.npy": 91175,
    "2019-02-04-13-15-55-539_POS1_I1.npy": 71855,
    "2019-02-04-13-19-10-415_POS2_I1.npy": 76186,
    "2019-02-04-14-19-35-346_POS0_I1.npy": 80985,
    "2019-02-04-14-22-35-495_POS1_I1.npy": 63400,
    "2019-02-04-14-25-51-588_POS2_I1.npy": 68322,
    "2019-02-04-15-26-15-334_POS0_I1.npy": 70771,
    "2019-02-04-15-29-16-122_POS1_I1.npy": 68614,
    "2019-02-04-15-32-32-090_POS2_I1.npy": 63272,
    "2019-02-04-16-32-55-399_POS0_I1.npy": 72259,
    "2019-02-04-16-35-55-096_POS1_I1.npy": 56589,
    "2019-02-04-16-39-11-079_POS2_I1.npy": 63511,
    "2019-02-04-17-39-35-480_POS0_I1.npy": 72085,
    "2019-02-04-17-42-35-067_POS1_I1.npy": 56775,
    "2019-02-04-17-45-51-051_POS2_I1.npy": 63735,
    "2019-02-04-18-46-15-452_POS0_I1.npy": 72820,
    "2019-02-04-18-49-15-601_POS1_I1.npy": 56243,
    "2019-02-04-18-52-31-693_POS2_I1.npy": 63524,
    "2019-02-04-19-52-54-878_POS0_I1.npy": 72178,
    "2019-02-04-19-55-55-682_POS1_I1.npy": 56967,
    "2019-02-04-19-59-11-665_POS2_I1.npy": 63853,
    "2019-02-04-20-59-35-505_POS0_I1.npy": 75400,
    "2019-02-04-21-02-35-638_POS1_I1.npy": 59450,
    "2019-02-04-21-05-51-715_POS2_I1.npy": 66371,
    "2019-02-04-22-06-16-100_POS0_I1.npy": 80092,
    "2019-02-04-22-09-18-434_POS1_I1.npy": 75965,
    "2019-02-04-22-12-31-687_POS2_I1.npy": 69442,
    "2019-02-04-23-12-55-526_POS0_I1.npy": 87218,
    "2019-02-04-23-15-56-221_POS1_I1.npy": 70463,
    "2019-02-04-23-19-11-206_POS2_I1.npy": 74723,
    "2019-02-05-00-19-35-592_POS0_I1.npy": 85286,
    "2019-02-05-00-22-36-271_POS1_I1.npy": 66753,
    "2019-02-05-00-25-51-256_POS2_I1.npy": 71621,
    "2019-02-05-01-26-16-297_POS0_I1.npy": 83435,
    "2019-02-05-01-29-15-900_POS1_I1.npy": 64373,
    "2019-02-05-01-32-31-867_POS2_I1.npy": 69414,
    "2019-02-05-02-32-55-723_POS0_I1.npy": 73468,
    "2019-02-05-02-35-56-418_POS1_I1.npy": 58034,
    "2019-02-05-02-39-11-402_POS2_I1.npy": 64629,
    "2019-02-05-03-39-35-804_POS0_I1.npy": 73432,
    "2019-02-05-03-42-36-499_POS1_I1.npy": 57341,
    "2019-02-05-03-45-51-374_POS2_I1.npy": 64617,
    "2019-02-05-04-46-15-760_POS0_I1.npy": 73676,
    "2019-02-05-04-49-18-171_POS1_I1.npy": 70126,
    "2019-02-05-04-52-31-970_POS2_I1.npy": 64592,
    "2019-02-05-05-52-56-371_POS0_I1.npy": 73867,
    "2019-02-05-05-55-56-520_POS1_I1.npy": 70013,
    "2019-02-05-05-59-11-958_POS2_I1.npy": 64732,
    "2019-02-05-06-59-36-359_POS0_I1.npy": 73720,
    "2019-02-05-07-02-36-055_POS1_I1.npy": 70128,
    "2019-02-05-07-05-52-585_POS2_I1.npy": 56186,
    "2019-02-05-08-06-16-424_POS0_I1.npy": 74166,
    "2019-02-05-08-09-16-012_POS1_I1.npy": 57850,
    "2019-02-05-08-12-32-104_POS2_I1.npy": 65396,
    "2019-02-05-09-12-57-488_POS0_I1.npy": 74066,
    "2019-02-05-09-15-56-108_POS1_I1.npy": 58640,
    "2019-02-05-09-19-13-183_POS2_I1.npy": 65804,
    "2019-02-05-10-19-36-586_POS0_I1.npy": 77428,
    "2019-02-05-10-22-36-189_POS1_I1.npy": 60892,
    "2019-02-05-10-25-52-172_POS2_I1.npy": 68032,
    "2019-02-05-11-26-16-246_POS0_I1.npy": 84941,
    "2019-02-05-11-29-16-925_POS1_I1.npy": 68525,
    "2019-02-05-11-32-33-002_POS2_I1.npy": 72823,
    "2019-02-05-12-32-56-857_POS0_I1.npy": 87272,
    "2019-02-05-12-35-56-461_POS1_I1.npy": 83038,
    "2019-02-05-12-39-12-428_POS2_I1.npy": 74089,
    "2019-02-05-13-39-36-814_POS0_I1.npy": 88167,
    "2019-02-05-13-42-36-510_POS1_I1.npy": 70811,
    "2019-02-05-13-45-53-570_POS2_I1.npy": 74913,
    "2019-02-05-14-46-16-879_POS0_I1.npy": 88594,
    "2019-02-05-14-49-16-467_POS1_I1.npy": 70524,
    "2019-02-05-14-52-32-559_POS2_I1.npy": 75245,
    "2019-02-05-15-52-56-851_POS0_I1.npy": 85737,
    "2019-02-05-15-55-56-563_POS1_I1.npy": 65043,
    "2019-02-05-15-59-13-092_POS2_I1.npy": 70210,
    "2019-02-05-16-59-36-386_POS0_I1.npy": 80345,
    "2019-02-05-17-02-37-081_POS1_I1.npy": 62369,
    "2019-02-05-17-05-54-702_POS2_I1.npy": 68628,
    "2019-02-05-18-06-16-919_POS0_I1.npy": 75486,
    "2019-02-05-18-09-17-053_POS1_I1.npy": 71708,
    "2019-02-05-18-12-33-130_POS2_I1.npy": 65488,
    "2019-02-05-19-12-56-969_POS0_I1.npy": 77106,
    "2019-02-05-19-15-57-103_POS1_I1.npy": 60517,
    "2019-02-05-19-19-13-725_POS2_I1.npy": 67182,
    "2019-02-05-20-19-36-925_POS0_I1.npy": 75505,
    "2019-02-05-20-22-38-276_POS1_I1.npy": 59595,
    "2019-02-05-20-25-53-151_POS2_I1.npy": 66548,
    "2019-02-05-21-26-17-006_POS0_I1.npy": 75759,
    "2019-02-05-21-29-17-702_POS1_I1.npy": 59579,
    "2019-02-05-21-32-32-686_POS2_I1.npy": 66440,
    "2019-02-05-22-32-57-072_POS0_I1.npy": 77674,
    "2019-02-05-22-35-57-767_POS1_I1.npy": 60850,
    "2019-02-05-22-39-13-204_POS2_I1.npy": 67023,
    "2019-02-05-23-39-37-590_POS0_I1.npy": 76637,
    "2019-02-05-23-42-37-193_POS1_I1.npy": 60025,
    "2019-02-05-23-45-53-270_POS2_I1.npy": 67767,
    "2019-02-06-00-46-17-546_POS0_I1.npy": 77779,
    "2019-02-06-00-49-17-243_POS1_I1.npy": 73554,
    "2019-02-06-00-52-33-210_POS2_I1.npy": 67246,
    "2019-02-06-01-52-57-721_POS0_I1.npy": 76575,
    "2019-02-06-01-55-59-055_POS1_I1.npy": 60997,
    "2019-02-06-01-59-14-477_POS2_I1.npy": 67395,
    "2019-02-06-02-59-37-770_POS0_I1.npy": 76688,
    "2019-02-06-03-02-37-919_POS1_I1.npy": 59876,
    "2019-02-06-03-05-53-357_POS2_I1.npy": 67158,
    "2019-02-06-04-06-17-758_POS0_I1.npy": 77853,
    "2019-02-06-04-09-17-454_POS1_I1.npy": 60392,
    "2019-02-06-04-12-33-422_POS2_I1.npy": 66667,
    "2019-02-06-05-12-57-823_POS0_I1.npy": 77005,
    "2019-02-06-05-15-57-411_POS1_I1.npy": 59802,
    "2019-02-06-05-19-13-394_POS2_I1.npy": 66719,
    "2019-02-06-06-19-37-779_POS0_I1.npy": 76693,
    "2019-02-06-06-22-37-492_POS1_I1.npy": 60273,
    "2019-02-06-06-25-55-097_POS2_I1.npy": 67093,
    "2019-02-06-07-26-17-314_POS0_I1.npy": 76121,
    "2019-02-06-07-29-17-448_POS1_I1.npy": 60102,
    "2019-02-06-07-32-35-724_POS2_I1.npy": 66884,
    "2019-02-06-08-32-57-926_POS0_I1.npy": 75862,
    "2019-02-06-08-35-57-638_POS1_I1.npy": 60116,
    "2019-02-06-08-39-13-606_POS2_I1.npy": 66380,
    "2019-02-06-09-39-37-445_POS0_I1.npy": 77349,
    "2019-02-06-09-42-37-579_POS1_I1.npy": 60109,
    "2019-02-06-09-45-55-294_POS2_I1.npy": 67213,
    "2019-02-06-10-46-18-041_POS0_I1.npy": 76505,
    "2019-02-06-10-49-18-190_POS1_I1.npy": 60165,
    "2019-02-06-10-52-34-173_POS2_I1.npy": 66938,
    "2019-02-06-11-52-58-029_POS0_I1.npy": 76044,
    "2019-02-06-11-55-58-162_POS1_I1.npy": 60399,
    "2019-02-06-11-59-14-239_POS2_I1.npy": 66984,
    "2019-02-06-12-59-38-094_POS0_I1.npy": 77272,
    "2019-02-06-13-02-38-227_POS1_I1.npy": 60894,
    "2019-02-06-13-05-54-304_POS2_I1.npy": 66909,
    "2019-02-06-14-06-18-144_POS0_I1.npy": 78138,
    "2019-02-06-14-09-18-823_POS1_I1.npy": 56607,
    "2019-02-06-14-12-33-714_POS2_I1.npy": 63518,
    "2019-02-06-15-12-58-100_POS0_I1.npy": 75090,
    "2019-02-06-15-15-58-795_POS1_I1.npy": 61162,
    "2019-02-06-15-19-14-326_POS2_I1.npy": 67560,
    "2019-02-06-16-19-38-072_POS0_I1.npy": 77504,
    "2019-02-06-16-22-38-861_POS1_I1.npy": 61288,
    "2019-02-06-16-25-53-736_POS2_I1.npy": 68327,
    "2019-02-06-17-26-18-137_POS0_I1.npy": 73726,
    "2019-02-06-17-29-18-926_POS1_I1.npy": 58583,
    "2019-02-06-17-32-36-532_POS2_I1.npy": 65610,
    "2019-02-06-18-32-58-733_POS0_I1.npy": 74174,
    "2019-02-06-18-35-58-336_POS1_I1.npy": 58386,
    "2019-02-06-18-39-14-304_POS2_I1.npy": 65469,
    "2019-02-06-19-39-38-705_POS0_I1.npy": 73929,
    "2019-02-06-19-42-38-402_POS1_I1.npy": 57791,
    "2019-02-06-19-45-54-369_POS2_I1.npy": 65214,
    "2019-02-06-20-46-18-770_POS0_I1.npy": 73941,
    "2019-02-06-20-49-18-904_POS1_I1.npy": 57512,
    "2019-02-06-20-52-34-435_POS2_I1.npy": 64558,
    "2019-02-06-21-52-58-820_POS0_I1.npy": 75723,
    "2019-02-06-21-55-58-408_POS1_I1.npy": 70964,
    "2019-02-06-21-59-14-391_POS2_I1.npy": 65373,
    "2019-02-06-22-59-38-776_POS0_I1.npy": 81959,
    "2019-02-06-23-02-38-380_POS1_I1.npy": 63458,
    "2019-02-06-23-05-55-002_POS2_I1.npy": 71689,
    "2019-02-07-00-06-18-296_POS0_I1.npy": 88760,
    "2019-02-07-00-09-18-429_POS1_I1.npy": 69284,
    "2019-02-07-00-12-35-052_POS2_I1.npy": 74823,
    "2019-02-07-01-12-58-361_POS0_I1.npy": 90271,
    "2019-02-07-01-15-59-041_POS1_I1.npy": 69841,
    "2019-02-07-01-19-18-846_POS2_I1.npy": 75650,
    "2019-02-07-02-19-38-863_POS0_I1.npy": 91872,
    "2019-02-07-02-22-38-997_POS1_I1.npy": 72235,
    "2019-02-07-02-25-55-089_POS2_I1.npy": 77574,
    "2019-02-07-03-26-18-835_POS0_I1.npy": 92045,
    "2019-02-07-03-29-19-640_POS1_I1.npy": 73432,
    "2019-02-07-03-32-34-531_POS2_I1.npy": 77726,
    "2019-02-07-04-32-58-916_POS0_I1.npy": 91158,
    "2019-02-07-04-35-59-611_POS1_I1.npy": 72730,
    "2019-02-07-04-39-14-596_POS2_I1.npy": 77651,
    "2019-02-07-05-39-38-873_POS0_I1.npy": 92735,
    "2019-02-07-05-42-39-677_POS1_I1.npy": 72736,
    "2019-02-07-05-45-55-644_POS2_I1.npy": 77281,
    "2019-02-07-06-46-18-938_POS0_I1.npy": 90328,
    "2019-02-07-06-49-19-727_POS1_I1.npy": 69850,
    "2019-02-07-06-52-35-148_POS2_I1.npy": 75469,
    "2019-02-07-07-52-59-534_POS0_I1.npy": 83356,
    "2019-02-07-07-55-59-667_POS1_I1.npy": 66272,
    "2019-02-07-07-59-16-306_POS2_I1.npy": 71832,
    "2019-02-07-08-59-39-490_POS0_I1.npy": 81419,
    "2019-02-07-09-02-39-202_POS1_I1.npy": 64885,
    "2019-02-07-09-05-55-185_POS2_I1.npy": 70644,
    "2019-02-07-10-06-19-571_POS0_I1.npy": 83568,
    "2019-02-07-10-09-19-159_POS1_I1.npy": 65089,
    "2019-02-07-10-12-35-235_POS2_I1.npy": 71104,
    "2019-02-07-11-12-59-636_POS0_I1.npy": 81396,
    "2019-02-07-11-15-59-224_POS1_I1.npy": 64805,
    "2019-02-07-11-19-15-207_POS2_I1.npy": 70140,
    "2019-02-07-12-19-39-062_POS0_I1.npy": 82118,
    "2019-02-07-12-22-40-397_POS1_I1.npy": 64535,
    "2019-02-07-12-25-56-926_POS2_I1.npy": 71369,
    "2019-02-07-13-26-19-034_POS0_I1.npy": 90636,
    "2019-02-07-13-29-19-838_POS1_I1.npy": 85348,
    "2019-02-07-13-32-35-822_POS2_I1.npy": 77440,
    "2019-02-07-14-32-59-661_POS0_I1.npy": 90247,
    "2019-02-07-14-35-59-358_POS1_I1.npy": 70623,
    "2019-02-07-14-39-15-981_POS2_I1.npy": 75076,
    "2019-02-07-15-39-39-820_POS0_I1.npy": 73305,
    "2019-02-07-15-42-39-954_POS1_I1.npy": 56922,
    "2019-02-07-15-45-56-030_POS2_I1.npy": 64736,
    "2019-02-07-16-46-19-230_POS0_I1.npy": 73876,
    "2019-02-07-16-49-20-035_POS1_I1.npy": 57444,
    "2019-02-07-16-52-36-018_POS2_I1.npy": 64474,
    "2019-02-07-17-53-01-605_POS0_I1.npy": 73169,
    "2019-02-07-17-55-59-554_POS1_I1.npy": 57399,
    "2019-02-07-17-59-17-285_POS2_I1.npy": 64482,
    "2019-02-07-18-59-39-392_POS0_I1.npy": 72852,
    "2019-02-07-19-02-40-197_POS1_I1.npy": 56666,
    "2019-02-07-19-05-56-180_POS2_I1.npy": 64345,
    "2019-02-07-20-06-20-035_POS0_I1.npy": 74741,
    "2019-02-07-20-09-20-169_POS1_I1.npy": 57831,
    "2019-02-07-20-12-36-136_POS2_I1.npy": 65475,
    "2019-02-07-21-13-00-101_POS0_I1.npy": 79691,
    "2019-02-07-21-16-00-250_POS1_I1.npy": 61487,
    "2019-02-07-21-19-16-326_POS2_I1.npy": 68074,
    "2019-02-07-22-19-40-182_POS0_I1.npy": 81556,
    "2019-02-07-22-22-40-315_POS1_I1.npy": 76977,
    "2019-02-07-22-25-56-283_POS2_I1.npy": 70828,
    "2019-02-07-23-26-20-138_POS0_I1.npy": 88185,
    "2019-02-07-23-29-20-833_POS1_I1.npy": 68193,
    "2019-02-07-23-32-35-833_POS2_I1.npy": 74826,
    "2019-02-08-00-33-00-219_POS0_I1.npy": 85915,
    "2019-02-08-00-36-00-914_POS1_I1.npy": 66294,
    "2019-02-08-00-39-16-881_POS2_I1.npy": 74891,
    "2019-02-08-01-39-40-191_POS0_I1.npy": 90342,
    "2019-02-08-01-42-40-979_POS1_I1.npy": 71289,
    "2019-02-08-01-45-56-401_POS2_I1.npy": 77488,
    "2019-02-08-02-46-20-786_POS0_I1.npy": 91437,
    "2019-02-08-02-49-20-936_POS1_I1.npy": 71446,
    "2019-02-08-02-52-36-373_POS2_I1.npy": 77208,
    "2019-02-08-03-53-00-774_POS0_I1.npy": 91331,
    "2019-02-08-03-56-00-471_POS1_I1.npy": 72394,
    "2019-02-08-03-59-17-530_POS2_I1.npy": 77693,
    "2019-02-08-04-59-41-385_POS0_I1.npy": 91210,
    "2019-02-08-05-02-40-988_POS1_I1.npy": 72531,
    "2019-02-08-05-05-56-410_POS2_I1.npy": 77376,
    "2019-02-08-06-06-20-796_POS0_I1.npy": 89955,
    "2019-02-08-06-09-20-508_POS1_I1.npy": 71834,
    "2019-02-08-06-12-36-491_POS2_I1.npy": 76770,
    "2019-02-08-07-13-00-331_POS0_I1.npy": 87382,
    "2019-02-08-07-16-00-464_POS1_I1.npy": 67118,
    "2019-02-08-07-19-17-087_POS2_I1.npy": 72877,
    "2019-02-08-08-19-40-396_POS0_I1.npy": 81769,
    "2019-02-08-08-22-41-075_POS1_I1.npy": 65048,
    "2019-02-08-08-25-57-605_POS2_I1.npy": 69896,
    "2019-02-08-09-26-20-914_POS0_I1.npy": 81269,
    "2019-02-08-09-29-21-047_POS1_I1.npy": 63905,
    "2019-02-08-09-32-37-124_POS2_I1.npy": 69745,
    "2019-02-08-10-33-00-964_POS0_I1.npy": 81372,
    "2019-02-08-10-36-01-097_POS1_I1.npy": 64290,
    "2019-02-08-10-39-17-065_POS2_I1.npy": 69682,
    "2019-02-08-11-39-41-466_POS0_I1.npy": 85491,
    "2019-02-08-11-42-41-709_POS1_I1.npy": 68282,
    "2019-02-08-11-45-56-600_POS2_I1.npy": 72417,
    "2019-02-08-12-46-20-985_POS0_I1.npy": 86921,
    "2019-02-08-12-49-21-680_POS1_I1.npy": 69907,
    "2019-02-08-12-52-37-211_POS2_I1.npy": 73370,
    "2019-02-08-13-53-00-957_POS0_I1.npy": 81413,
    "2019-02-08-13-56-01-746_POS1_I1.npy": 63328,
    "2019-02-08-13-59-16-621_POS2_I1.npy": 69376,
    "2019-02-08-14-59-41-569_POS0_I1.npy": 72639,
    "2019-02-08-15-02-41-172_POS1_I1.npy": 69417,
    "2019-02-08-15-05-57-248_POS2_I1.npy": 63848,
    "2019-02-08-16-06-21-525_POS0_I1.npy": 71971,
    "2019-02-08-16-09-21-221_POS1_I1.npy": 56507,
    "2019-02-08-16-12-37-189_POS2_I1.npy": 63528,
    "2019-02-08-17-13-01-590_POS0_I1.npy": 72370,
    "2019-02-08-17-16-01-287_POS1_I1.npy": 57417,
    "2019-02-08-17-19-17-254_POS2_I1.npy": 64093,
    "2019-02-08-18-19-41-640_POS0_I1.npy": 72422,
    "2019-02-08-18-22-41-228_POS1_I1.npy": 56831,
    "2019-02-08-18-25-57-320_POS2_I1.npy": 63578,
    "2019-02-08-19-26-21-612_POS0_I1.npy": 73019,
    "2019-02-08-19-29-21-324_POS1_I1.npy": 56896,
    "2019-02-08-19-32-37-307_POS2_I1.npy": 64562,
    "2019-02-08-20-33-02-800_POS0_I1.npy": 73773,
    "2019-02-08-20-36-02-404_POS1_I1.npy": 57423,
    "2019-02-08-20-39-21-101_POS2_I1.npy": 65788,
    "2019-02-08-21-39-41-119_POS0_I1.npy": 75645,
    "2019-02-08-21-42-41-923_POS1_I1.npy": 58496,
    "2019-02-08-21-45-57-906_POS2_I1.npy": 65814,
    "2019-02-08-22-46-21-746_POS0_I1.npy": 80076,
    "2019-02-08-22-49-21-895_POS1_I1.npy": 62963,
    "2019-02-08-22-52-37-972_POS2_I1.npy": 69842,
    "2019-02-08-23-53-02-357_POS0_I1.npy": 85623,
    "2019-02-08-23-56-02-491_POS1_I1.npy": 66946,
    "2019-02-08-23-59-19-020_POS2_I1.npy": 73047,
    "2019-02-09-00-59-41-783_POS0_I1.npy": 81421,
    "2019-02-09-01-02-42-478_POS1_I1.npy": 64195,
    "2019-02-09-01-05-58-009_POS2_I1.npy": 70937,
    "2019-02-09-02-06-21-755_POS0_I1.npy": 82834,
    "2019-02-09-02-09-22-544_POS1_I1.npy": 63892,
    "2019-02-09-02-12-37-419_POS2_I1.npy": 70804,
    "2019-02-09-03-13-02-366_POS0_I1.npy": 86447,
    "2019-02-09-03-16-02-515_POS1_I1.npy": 66855,
    "2019-02-09-03-19-18-046_POS2_I1.npy": 72904,
    "2019-02-09-04-19-43-430_POS0_I1.npy": 81558,
    "2019-02-09-04-22-43-127_POS1_I1.npy": 64179,
    "2019-02-09-04-25-58-002_POS2_I1.npy": 70795,
    "2019-02-09-05-26-24-026_POS0_I1.npy": 78894,
    "2019-02-09-05-29-21-991_POS1_I1.npy": 61865,
    "2019-02-09-05-32-38-083_POS2_I1.npy": 68341,
    "2019-02-09-06-33-02-375_POS0_I1.npy": 79675,
    "2019-02-09-06-36-02-088_POS1_I1.npy": 61650,
    "2019-02-09-06-39-18-040_POS2_I1.npy": 68417,
    "2019-02-09-07-39-41-895_POS0_I1.npy": 79619,
    "2019-02-09-07-42-42-137_POS1_I1.npy": 63029,
    "2019-02-09-07-45-59-213_POS2_I1.npy": 68527,
    "2019-02-09-08-46-21-960_POS0_I1.npy": 78972,
    "2019-02-09-08-49-22-640_POS1_I1.npy": 62437,
    "2019-02-09-08-52-38-623_POS2_I1.npy": 68704,
    "2019-02-09-09-53-02-478_POS0_I1.npy": 80504,
    "2019-02-09-09-56-02-611_POS1_I1.npy": 76298,
    "2019-02-09-09-59-18-688_POS2_I1.npy": 69524,
    "2019-02-09-10-59-42-528_POS0_I1.npy": 77992,
    "2019-02-09-11-02-42-661_POS1_I1.npy": 61633,
    "2019-02-09-11-05-59-284_POS2_I1.npy": 67954,
    "2019-02-09-12-06-23-685_POS0_I1.npy": 73972,
    "2019-02-09-12-09-23-273_POS1_I1.npy": 56711,
    "2019-02-09-12-12-38-710_POS2_I1.npy": 63737,
    "2019-02-09-13-13-02-549_POS0_I1.npy": 70859,
    "2019-02-09-13-16-03-245_POS1_I1.npy": 56654,
    "2019-02-09-13-19-18-229_POS2_I1.npy": 64013,
    "2019-02-09-14-19-42-615_POS0_I1.npy": 73240,
    "2019-02-09-14-22-43-310_POS1_I1.npy": 57950,
    "2019-02-09-14-25-58-186_POS2_I1.npy": 65226,
    "2019-02-09-15-26-23-133_POS0_I1.npy": 74755,
    "2019-02-09-15-29-23-282_POS1_I1.npy": 60004,
    "2019-02-09-15-32-39-920_POS2_I1.npy": 67437,
    "2019-02-09-16-33-03-214_POS0_I1.npy": 80761,
    "2019-02-09-16-36-02-817_POS1_I1.npy": 63056,
    "2019-02-09-16-39-18-784_POS2_I1.npy": 69988,
    "2019-02-09-17-39-43-170_POS0_I1.npy": 76674,
    "2019-02-09-17-42-42-867_POS1_I1.npy": 72635,
    "2019-02-09-17-45-58-834_POS2_I1.npy": 66641,
    "2019-02-09-18-46-23-235_POS0_I1.npy": 77354,
    "2019-02-09-18-49-22-823_POS1_I1.npy": 59961,
    "2019-02-09-18-52-39-898_POS2_I1.npy": 67190,
    "2019-02-09-19-53-02-661_POS0_I1.npy": 76165,
    "2019-02-09-19-56-02-904_POS1_I1.npy": 59744,
    "2019-02-09-19-59-19-433_POS2_I1.npy": 67245,
    "2019-02-09-20-59-42-742_POS0_I1.npy": 77249,
    "2019-02-09-21-02-43-422_POS1_I1.npy": 60651,
    "2019-02-09-21-05-59-405_POS2_I1.npy": 67306,
    "2019-02-09-22-06-22-698_POS0_I1.npy": 81402,
    "2019-02-09-22-09-23-503_POS1_I1.npy": 65143,
    "2019-02-09-22-12-40-032_POS2_I1.npy": 70795,
    "2019-02-09-23-13-03-325_POS0_I1.npy": 85045,
    "2019-02-09-23-16-03-475_POS1_I1.npy": 67689,
    "2019-02-09-23-19-19-988_POS2_I1.npy": 73051,
    "2019-02-10-00-19-42-845_POS0_I1.npy": 86935,
    "2019-02-10-00-22-43-649_POS1_I1.npy": 68945,
    "2019-02-10-00-25-59-632_POS2_I1.npy": 74117,
    "2019-02-10-01-26-19-527_POS0_I1.npy": 88779,
    "2019-02-10-01-29-20-207_POS1_I1.npy": 69629,
    "2019-02-10-01-32-38-467_POS2_I1.npy": 75075,
    "2019-02-10-02-32-59-468_POS0_I1.npy": 81465,
    "2019-02-10-02-36-00-272_POS1_I1.npy": 63317,
    "2019-02-10-02-39-15-163_POS2_I1.npy": 68315,
    "2019-02-10-03-39-39-549_POS0_I1.npy": 80731,
    "2019-02-10-03-42-40-228_POS1_I1.npy": 63585,
    "2019-02-10-03-45-55-213_POS2_I1.npy": 68607,
    "2019-02-10-04-46-19-599_POS0_I1.npy": 79099,
    "2019-02-10-04-49-20-840_POS1_I1.npy": 62452,
    "2019-02-10-04-52-36-277_POS2_I1.npy": 68517,
    "2019-02-10-05-52-59-586_POS0_I1.npy": 80425,
    "2019-02-10-05-56-00-265_POS1_I1.npy": 62566,
    "2019-02-10-05-59-15-796_POS2_I1.npy": 68430,
    "2019-02-10-06-59-40-182_POS0_I1.npy": 79864,
    "2019-02-10-07-02-39-785_POS1_I1.npy": 62828,
    "2019-02-10-07-05-55-768_POS2_I1.npy": 68418,
    "2019-02-10-08-06-20-169_POS0_I1.npy": 80139,
    "2019-02-10-08-09-19-866_POS1_I1.npy": 62250,
    "2019-02-10-08-12-38-563_POS2_I1.npy": 68222,
    "2019-02-10-09-13-00-219_POS0_I1.npy": 76652,
    "2019-02-10-09-15-59-807_POS1_I1.npy": 62754,
    "2019-02-10-09-19-15-899_POS2_I1.npy": 68755,
    "2019-02-10-10-19-40-191_POS0_I1.npy": 78862,
    "2019-02-10-10-22-39-903_POS1_I1.npy": 62480,
    "2019-02-10-10-25-56-432_POS2_I1.npy": 68441,
    "2019-02-10-11-26-20-381_POS0_I1.npy": 67335,
    "2019-02-10-11-29-19-969_POS1_I1.npy": 53393,
    "2019-02-10-11-32-35-952_POS2_I1.npy": 62711,
    "2019-02-10-12-33-01-429_POS0_I1.npy": 70944,
    "2019-02-10-12-36-00-050_POS1_I1.npy": 55880,
    "2019-02-10-12-39-16-579_POS2_I1.npy": 62925,
    "2019-02-10-13-39-39-888_POS0_I1.npy": 70958,
    "2019-02-10-13-42-40-567_POS1_I1.npy": 55710,
    "2019-02-10-13-45-56-551_POS2_I1.npy": 62731,
    "2019-02-10-14-46-19-844_POS0_I1.npy": 71448,
    "2019-02-10-14-49-20-539_POS1_I1.npy": 55460,
    "2019-02-10-14-52-37-162_POS2_I1.npy": 62809,
    "2019-02-10-15-53-01-017_POS0_I1.npy": 71043,
    "2019-02-10-15-56-00-605_POS1_I1.npy": 67037,
    "2019-02-10-15-59-16-681_POS2_I1.npy": 62397,
    "2019-02-10-16-59-40-412_POS0_I1.npy": 71788,
    "2019-02-10-17-02-41-216_POS1_I1.npy": 56279,
    "2019-02-10-17-05-56-092_POS2_I1.npy": 63024,
    "2019-02-10-18-06-20-477_POS0_I1.npy": 73015,
    "2019-02-10-18-09-21-172_POS1_I1.npy": 57375,
    "2019-02-10-18-12-36-157_POS2_I1.npy": 64482,
    "2019-02-10-19-13-00-543_POS0_I1.npy": 72315,
    "2019-02-10-19-16-01-238_POS1_I1.npy": 57426,
    "2019-02-10-19-19-16-113_POS2_I1.npy": 64457,
    "2019-02-10-20-19-40-499_POS0_I1.npy": 77777,
    "2019-02-10-20-22-41-834_POS1_I1.npy": 60381,
    "2019-02-10-20-25-58-909_POS2_I1.npy": 67890,
    "2019-02-10-21-26-21-126_POS0_I1.npy": 83211,
    "2019-02-10-21-29-20-729_POS1_I1.npy": 65095,
    "2019-02-10-21-32-36-697_POS2_I1.npy": 70440,
    "2019-02-10-22-33-01-082_POS0_I1.npy": 80022,
    "2019-02-10-22-36-00-779_POS1_I1.npy": 62302,
    "2019-02-10-22-39-16-746_POS2_I1.npy": 67999,
    "2019-02-10-23-39-41-132_POS0_I1.npy": 78143,
    "2019-02-10-23-42-40-829_POS1_I1.npy": 61489,
    "2019-02-10-23-45-57-342_POS2_I1.npy": 67473,
    "2019-02-11-00-46-21-182_POS0_I1.npy": 77055,
    "2019-02-11-00-49-20-769_POS1_I1.npy": 73634,
    "2019-02-11-00-52-36-752_POS2_I1.npy": 66745,
    "2019-02-11-01-53-01-263_POS0_I1.npy": 79518,
    "2019-02-11-01-56-00-960_POS1_I1.npy": 61780,
    "2019-02-11-01-59-17-473_POS2_I1.npy": 68131,
    "2019-02-11-02-59-41-859_POS0_I1.npy": 82058,
    "2019-02-11-03-02-41-462_POS1_I1.npy": 64865,
    "2019-02-11-03-05-58-085_POS2_I1.npy": 69534,
    "2019-02-11-04-06-21-378_POS0_I1.npy": 79243,
    "2019-02-11-04-09-20-966_POS1_I1.npy": 61408,
    "2019-02-11-04-12-36-949_POS2_I1.npy": 67471,
    "2019-02-11-05-13-01-350_POS0_I1.npy": 76843,
    "2019-02-11-05-16-01-047_POS1_I1.npy": 59485,
    "2019-02-11-05-19-17-014_POS2_I1.npy": 65706,
    "2019-02-11-06-19-40-854_POS0_I1.npy": 76298,
    "2019-02-11-06-22-41-003_POS1_I1.npy": 59333,
    "2019-02-11-06-25-57-626_POS2_I1.npy": 66215,
    "2019-02-11-07-26-20-826_POS0_I1.npy": 75511,
    "2019-02-11-07-29-21-630_POS1_I1.npy": 71716,
    "2019-02-11-07-32-39-251_POS2_I1.npy": 65413,
    "2019-02-11-08-33-03-106_POS0_I1.npy": 75917,
    "2019-02-11-08-36-02-163_POS1_I1.npy": 58806,
    "2019-02-11-08-39-19-769_POS2_I1.npy": 65149,
    "2019-02-11-09-39-41-440_POS0_I1.npy": 74171,
    "2019-02-11-09-42-42-135_POS1_I1.npy": 58551,
    "2019-02-11-09-45-57-135_POS2_I1.npy": 65779,
    "2019-02-11-10-46-21-427_POS0_I1.npy": 75413,
    "2019-02-11-10-49-22-216_POS1_I1.npy": 58744,
    "2019-02-11-10-52-37-092_POS2_I1.npy": 65796,
    "2019-02-11-11-53-01-493_POS0_I1.npy": 75477,
    "2019-02-11-11-56-02-282_POS1_I1.npy": 57301,
    "2019-02-11-11-59-19-341_POS2_I1.npy": 65405,
    "2019-02-11-12-59-42-104_POS0_I1.npy": 74260,
    "2019-02-11-13-02-41-707_POS1_I1.npy": 58497,
    "2019-02-11-13-05-57-691_POS2_I1.npy": 65247,
    "2019-02-11-14-06-22-076_POS0_I1.npy": 74743,
    "2019-02-11-14-09-21-773_POS1_I1.npy": 58246,
    "2019-02-11-14-12-37-740_POS2_I1.npy": 65304,
    "2019-02-11-15-13-02-142_POS0_I1.npy": 74640,
    "2019-02-11-15-16-01-729_POS1_I1.npy": 58312,
    "2019-02-11-15-19-19-444_POS2_I1.npy": 65040,
    "2019-02-11-16-19-42-082_POS0_I1.npy": 74323,
    "2019-02-11-16-22-41-779_POS1_I1.npy": 58754,
    "2019-02-11-16-25-57-746_POS2_I1.npy": 65388,
    "2019-02-11-17-26-22-132_POS0_I1.npy": 74795,
    "2019-02-11-17-29-21-735_POS1_I1.npy": 58749,
    "2019-02-11-17-32-38-358_POS2_I1.npy": 65438,
    "2019-02-11-18-33-01-651_POS0_I1.npy": 74607,
    "2019-02-11-18-36-01-785_POS1_I1.npy": 58031,
    "2019-02-11-18-39-19-500_POS2_I1.npy": 64819,
    "2019-02-11-19-39-41-608_POS0_I1.npy": 75013,
    "2019-02-11-19-42-42-412_POS1_I1.npy": 58327,
    "2019-02-11-19-45-58-395_POS2_I1.npy": 65258,
    "2019-02-11-20-46-22-250_POS0_I1.npy": 74739,
    "2019-02-11-20-49-22-384_POS1_I1.npy": 58510,
    "2019-02-11-20-52-38-461_POS2_I1.npy": 65231,
    "2019-02-11-21-53-02-300_POS0_I1.npy": 75142,
    "2019-02-11-21-56-02-995_POS1_I1.npy": 59430,
    "2019-02-11-21-59-18-978_POS2_I1.npy": 66821,
    "2019-02-11-22-59-42-288_POS0_I1.npy": 75659,
    "2019-02-11-23-02-43-529_POS1_I1.npy": 59293,
    "2019-02-11-23-05-58-420_POS2_I1.npy": 65700,
    "2019-02-12-00-06-22-259_POS0_I1.npy": 82740,
    "2019-02-12-00-09-22-954_POS1_I1.npy": 65132,
    "2019-02-12-00-12-38-501_POS2_I1.npy": 71121,
    "2019-02-12-01-13-02-902_POS0_I1.npy": 86678,
    "2019-02-12-01-16-02-489_POS1_I1.npy": 66857,
    "2019-02-12-01-19-18-457_POS2_I1.npy": 73616,
    "2019-02-12-02-19-43-950_POS0_I1.npy": 87475,
    "2019-02-12-02-22-43-647_POS1_I1.npy": 69021,
    "2019-02-12-02-25-58-522_POS2_I1.npy": 74049,
    "2019-02-12-03-26-22-924_POS0_I1.npy": 89595,
    "2019-02-12-03-29-22-511_POS1_I1.npy": 69823,
    "2019-02-12-03-32-38-494_POS2_I1.npy": 74562,
    "2019-02-12-04-33-02-880_POS0_I1.npy": 91583,
    "2019-02-12-04-36-02-592_POS1_I1.npy": 71171,
    "2019-02-12-04-39-19-121_POS2_I1.npy": 76518,
    "2019-02-12-05-39-42-430_POS0_I1.npy": 92494,
    "2019-02-12-05-42-43-110_POS1_I1.npy": 72200,
    "2019-02-12-05-46-01-823_POS2_I1.npy": 77150,
    "2019-02-12-06-46-22-948_POS0_I1.npy": 92962,
    "2019-02-12-06-49-23-082_POS1_I1.npy": 72260,
    "2019-02-12-06-52-39-159_POS2_I1.npy": 77542,
    "2019-02-12-07-53-02-998_POS0_I1.npy": 92132,
    "2019-02-12-07-56-03-132_POS1_I1.npy": 85311,
    "2019-02-12-07-59-19-770_POS2_I1.npy": 77729,
    "2019-02-12-08-59-42-533_POS0_I1.npy": 91893,
    "2019-02-12-09-02-43-337_POS1_I1.npy": 71812,
    "2019-02-12-09-05-59-321_POS2_I1.npy": 77591,
    "2019-02-12-10-06-23-160_POS0_I1.npy": 90467,
    "2019-02-12-10-09-23-294_POS1_I1.npy": 72530,
    "2019-02-12-10-12-39-370_POS2_I1.npy": 75838,
    "2019-02-12-11-13-03-210_POS0_I1.npy": 89299,
    "2019-02-12-11-16-03-890_POS1_I1.npy": 70156,
    "2019-02-12-11-19-20-965_POS2_I1.npy": 74741,
    "2019-02-12-12-19-43-166_POS0_I1.npy": 90198,
    "2019-02-12-12-22-43-861_POS1_I1.npy": 69730,
    "2019-02-12-12-25-58-846_POS2_I1.npy": 74148,
    "2019-02-12-13-26-23-247_POS0_I1.npy": 80920,
    "2019-02-12-13-29-23-942_POS1_I1.npy": 63741,
    "2019-02-12-13-32-38-818_POS2_I1.npy": 69292,
    "2019-02-12-14-33-03-203_POS0_I1.npy": 72674,
    "2019-02-12-14-36-03-992_POS1_I1.npy": 68924,
    "2019-02-12-14-39-19-414_POS2_I1.npy": 63792,
    "2019-02-12-15-39-43-799_POS0_I1.npy": 71245,
    "2019-02-12-15-42-43-402_POS1_I1.npy": 56290,
    "2019-02-12-15-45-59-479_POS2_I1.npy": 63134,
    "2019-02-12-16-46-24-411_POS0_I1.npy": 70557,
    "2019-02-12-16-49-23-452_POS1_I1.npy": 56120,
    "2019-02-12-16-52-39-966_POS2_I1.npy": 63146,
    "2019-02-12-17-53-03-805_POS0_I1.npy": 71409,
    "2019-02-12-17-56-03-502_POS1_I1.npy": 56763,
    "2019-02-12-17-59-19-470_POS2_I1.npy": 63599,
    "2019-02-12-18-59-43-855_POS0_I1.npy": 72696,
    "2019-02-12-19-02-43-443_POS1_I1.npy": 67953,
    "2019-02-12-19-05-59-535_POS2_I1.npy": 63749,
    "2019-02-12-20-06-23-827_POS0_I1.npy": 72225,
    "2019-02-12-20-09-24-631_POS1_I1.npy": 56878,
    "2019-02-12-20-12-39-507_POS2_I1.npy": 64007,
    "2019-02-12-21-13-03-346_POS0_I1.npy": 72145,
    "2019-02-12-21-16-03-480_POS1_I1.npy": 56478,
    "2019-02-12-21-19-20-118_POS2_I1.npy": 63776,
    "2019-02-12-22-19-43-318_POS0_I1.npy": 72942,
    "2019-02-12-22-22-44-123_POS1_I1.npy": 56594,
    "2019-02-12-22-26-00-106_POS2_I1.npy": 64322,
    "2019-02-12-23-26-25-037_POS0_I1.npy": 69941,
    "2019-02-12-23-29-24-079_POS1_I1.npy": 53463,
    "2019-02-12-23-32-41-248_POS2_I1.npy": 63713,
    "2019-02-13-00-33-03-902_POS0_I1.npy": 73410,
    "2019-02-13-00-36-04-706_POS1_I1.npy": 57918,
    "2019-02-13-00-39-20-143_POS2_I1.npy": 65012,
    "2019-02-13-01-39-43-998_POS0_I1.npy": 77150,
    "2019-02-13-01-42-44-693_POS1_I1.npy": 59137,
    "2019-02-13-01-45-59-678_POS2_I1.npy": 67190,
    "2019-02-13-02-46-24-064_POS0_I1.npy": 76847,
    "2019-02-13-02-49-25-305_POS1_I1.npy": 60069,
    "2019-02-13-02-52-40-742_POS2_I1.npy": 67395,
    "2019-02-13-03-53-04-597_POS0_I1.npy": 85407,
    "2019-02-13-03-56-04-200_POS1_I1.npy": 66532,
    "2019-02-13-03-59-20-168_POS2_I1.npy": 71903,
    "2019-02-13-04-59-44-241_POS0_I1.npy": 81961,
    "2019-02-13-05-02-44-936_POS1_I1.npy": 66680,
    "2019-02-13-05-06-01-013_POS2_I1.npy": 73298,
    "2019-02-13-06-06-24-307_POS0_I1.npy": 88896,
    "2019-02-13-06-09-25-548_POS1_I1.npy": 68727,
    "2019-02-13-06-12-41-531_POS2_I1.npy": 74736,
    "2019-02-13-07-13-04-278_POS0_I1.npy": 90092,
    "2019-02-13-07-16-05-067_POS1_I1.npy": 71530,
    "2019-02-13-07-19-19-943_POS2_I1.npy": 75639,
    "2019-02-13-08-19-44-437_POS0_I1.npy": 89689,
    "2019-02-13-08-22-45-133_POS1_I1.npy": 84354,
    "2019-02-13-08-26-02-317_POS2_I1.npy": 75193,
    "2019-02-13-09-26-24-425_POS0_I1.npy": 89124,
    "2019-02-13-09-29-25-214_POS1_I1.npy": 69906,
    "2019-02-13-09-32-40-089_POS2_I1.npy": 74753,
    "2019-02-13-10-33-05-036_POS0_I1.npy": 87635,
    "2019-02-13-10-36-05-185_POS1_I1.npy": 69392,
    "2019-02-13-10-39-20-623_POS2_I1.npy": 73943,
    "2019-02-13-11-39-45-024_POS0_I1.npy": 87910,
    "2019-02-13-11-42-44-720_POS1_I1.npy": 69107,
    "2019-02-13-11-46-02-326_POS2_I1.npy": 74739,
    "2019-02-13-12-46-25-074_POS0_I1.npy": 85773,
    "2019-02-13-12-49-24-661_POS1_I1.npy": 67811,
    "2019-02-13-12-52-40-738_POS2_I1.npy": 74042,
    "2019-02-13-13-53-05-123_POS0_I1.npy": 91410,
    "2019-02-13-13-56-04-727_POS1_I1.npy": 72950,
    "2019-02-13-13-59-21-256_POS2_I1.npy": 78167,
    "2019-02-13-14-59-45-111_POS0_I1.npy": 90871,
    "2019-02-13-15-02-44-698_POS1_I1.npy": 68978,
    "2019-02-13-15-06-01-321_POS2_I1.npy": 80419,
    "2019-02-13-16-06-24-630_POS0_I1.npy": 84531,
    "2019-02-13-16-09-25-310_POS1_I1.npy": 64759,
    "2019-02-13-16-12-41-277_POS2_I1.npy": 74899,
    "2019-02-13-17-13-04-586_POS0_I1.npy": 85942,
    "2019-02-13-17-16-05-391_POS1_I1.npy": 80443,
    "2019-02-13-17-19-21-920_POS2_I1.npy": 72641,
    "2019-02-13-18-19-45-214_POS0_I1.npy": 75525,
    "2019-02-13-18-22-45-893_POS1_I1.npy": 70251,
    "2019-02-13-18-26-01-330_POS2_I1.npy": 64395,
    "2019-02-13-19-26-25-185_POS0_I1.npy": 71921,
    "2019-02-13-19-29-25-880_POS1_I1.npy": 55940,
    "2019-02-13-19-32-40-865_POS2_I1.npy": 63321,
    "2019-02-13-20-33-05-812_POS0_I1.npy": 71133,
    "2019-02-13-20-36-05-946_POS1_I1.npy": 56493,
    "2019-02-13-20-39-20-821_POS2_I1.npy": 63326,
    "2019-02-13-21-39-45-223_POS0_I1.npy": 72128,
    "2019-02-13-21-42-46-011_POS1_I1.npy": 56441,
    "2019-02-13-21-46-01-433_POS2_I1.npy": 63517,
    "2019-02-13-22-46-25-818_POS0_I1.npy": 71219,
    "2019-02-13-22-49-25-422_POS1_I1.npy": 56107,
    "2019-02-13-22-52-41-498_POS2_I1.npy": 63355,
    "2019-02-13-23-53-05-884_POS0_I1.npy": 73430,
    "2019-02-13-23-56-05-487_POS1_I1.npy": 69058,
    "2019-02-13-23-59-23-093_POS2_I1.npy": 63403,
    "2019-02-14-00-59-45-840_POS0_I1.npy": 73257,
    "2019-02-14-01-02-45-537_POS1_I1.npy": 56636,
    "2019-02-14-01-06-01-520_POS2_I1.npy": 64103,
    "2019-02-14-02-06-25-921_POS0_I1.npy": 72990,
    "2019-02-14-02-09-25-509_POS1_I1.npy": 56923,
    "2019-02-14-02-12-41-476_POS2_I1.npy": 64490,
    "2019-02-14-03-13-05-331_POS0_I1.npy": 75441,
    "2019-02-14-03-16-05-590_POS1_I1.npy": 58692,
    "2019-02-14-03-19-22-119_POS2_I1.npy": 66277,
    "2019-02-14-04-19-45-319_POS0_I1.npy": 75860,
    "2019-02-14-04-22-46-123_POS1_I1.npy": 58909,
    "2019-02-14-04-26-02-106_POS2_I1.npy": 65457,
    "2019-02-14-05-26-25-961_POS0_I1.npy": 76626,
    "2019-02-14-05-29-26-110_POS1_I1.npy": 58812,
    "2019-02-14-05-32-42-187_POS2_I1.npy": 64513,
    "2019-02-14-06-33-07-010_POS0_I1.npy": 76486,
    "2019-02-14-06-36-07-268_POS1_I1.npy": 59482,
    "2019-02-14-06-39-21-597_POS2_I1.npy": 66437,
    "2019-02-14-07-39-45-983_POS0_I1.npy": 76011,
    "2019-02-14-07-42-46-678_POS1_I1.npy": 58929,
    "2019-02-14-07-46-01-663_POS2_I1.npy": 64812,
    "2019-02-14-08-46-26-048_POS0_I1.npy": 73392,
    "2019-02-14-08-49-26-744_POS1_I1.npy": 55734,
    "2019-02-14-08-52-41-619_POS2_I1.npy": 63408,
    "2019-02-14-09-53-06-239_POS0_I1.npy": 72886,
    "2019-02-14-09-56-06-372_POS1_I1.npy": 56329,
    "2019-02-14-09-59-22-465_POS2_I1.npy": 63309,
    "2019-02-14-10-59-46-304_POS0_I1.npy": 72935,
    "2019-02-14-11-02-46-438_POS1_I1.npy": 55889,
    "2019-02-14-11-06-02-514_POS2_I1.npy": 63464,
    "2019-02-14-12-06-27-352_POS0_I1.npy": 74030,
    "2019-02-14-12-09-27-611_POS1_I1.npy": 57207,
    "2019-02-14-12-12-41-925_POS2_I1.npy": 64681,
    "2019-02-14-13-13-06-341_POS0_I1.npy": 83783,
    "2019-02-14-13-16-07-021_POS1_I1.npy": 65959,
    "2019-02-14-13-19-22-006_POS2_I1.npy": 72822,
    "2019-02-14-14-19-46-282_POS0_I1.npy": 91739,
    "2019-02-14-14-22-47-071_POS1_I1.npy": 70877,
    "2019-02-14-14-26-01-962_POS2_I1.npy": 76486,
    "2019-02-14-15-26-26-379_POS0_I1.npy": 90909,
    "2019-02-14-15-29-27-682_POS1_I1.npy": 68572,
    "2019-02-14-15-32-42-573_POS2_I1.npy": 78227,
    "2019-02-14-16-33-06-865_POS0_I1.npy": 74894,
    "2019-02-14-16-36-06-562_POS1_I1.npy": 55989,
    "2019-02-14-16-39-22-529_POS2_I1.npy": 67080,
    "2019-02-14-17-39-46-931_POS0_I1.npy": 73949,
    "2019-02-14-17-42-46-643_POS1_I1.npy": 54793,
    "2019-02-14-17-46-04-249_POS2_I1.npy": 69365,
    "2019-02-14-18-46-26-996_POS0_I1.npy": 77092,
    "2019-02-14-18-49-26-584_POS1_I1.npy": 59667,
    "2019-02-14-18-52-42-567_POS2_I1.npy": 71217,
    "2019-02-14-19-53-06-952_POS0_I1.npy": 78180,
    "2019-02-14-19-56-06-665_POS1_I1.npy": 59620,
    "2019-02-14-19-59-22-632_POS2_I1.npy": 73317,
    "2019-02-14-20-59-46-363_POS0_I1.npy": 79300,
    "2019-02-14-21-02-47-151_POS1_I1.npy": 61516,
    "2019-02-14-21-06-03-134_POS2_I1.npy": 70485,
    "2019-02-14-22-06-29-174_POS0_I1.npy": 82891,
    "2019-02-14-22-09-27-669_POS1_I1.npy": 62564,
    "2019-02-14-22-12-44-853_POS2_I1.npy": 72605,
    "2019-02-14-23-13-06-961_POS0_I1.npy": 82900,
    "2019-02-14-23-16-07-766_POS1_I1.npy": 65898,
    "2019-02-14-23-19-22-657_POS2_I1.npy": 72878,
    "2019-02-15-00-19-48-134_POS0_I1.npy": 83742,
    "2019-02-15-00-22-47-738_POS1_I1.npy": 65953,
    "2019-02-15-00-26-03-268_POS2_I1.npy": 72870,
    "2019-02-15-01-26-27-108_POS0_I1.npy": 82583,
    "2019-02-15-01-29-27-803_POS1_I1.npy": 64317,
    "2019-02-15-01-32-42-788_POS2_I1.npy": 71585,
    "2019-02-15-02-33-07-080_POS0_I1.npy": 82321,
    "2019-02-15-02-36-07-868_POS1_I1.npy": 78462,
    "2019-02-15-02-39-23-306_POS2_I1.npy": 71285,
    "2019-02-15-03-39-47-691_POS0_I1.npy": 79153,
    "2019-02-15-03-42-47-294_POS1_I1.npy": 63017,
    "2019-02-15-03-46-03-277_POS2_I1.npy": 71313,
    "2019-02-15-04-46-27-445_POS0_I1.npy": 79190,
    "2019-02-15-04-49-28-124_POS1_I1.npy": 61067,
    "2019-02-15-04-52-44-107_POS2_I1.npy": 67070,
    "2019-02-15-05-53-08-493_POS0_I1.npy": 73808,
    "2019-02-15-05-56-08-096_POS1_I1.npy": 56836,
    "2019-02-15-05-59-23-627_POS2_I1.npy": 64401,
    "2019-02-15-06-59-47-466_POS0_I1.npy": 74143,
    "2019-02-15-07-02-48-146_POS1_I1.npy": 56814,
    "2019-02-15-07-06-03-021_POS2_I1.npy": 65120,
    "2019-02-15-08-06-27-968_POS0_I1.npy": 73519,
    "2019-02-15-08-09-28-227_POS1_I1.npy": 56995,
    "2019-02-15-08-12-44-194_POS2_I1.npy": 63585,
    "2019-02-15-09-13-08-049_POS0_I1.npy": 70443,
    "2019-02-15-09-16-07-653_POS1_I1.npy": 56498,
    "2019-02-15-09-19-23-604_POS2_I1.npy": 65255,
    "2019-02-15-10-19-48-021_POS0_I1.npy": 74327,
    "2019-02-15-10-22-47-718_POS1_I1.npy": 57713,
    "2019-02-15-10-26-03-686_POS2_I1.npy": 65460,
    "2019-02-15-11-26-28-087_POS0_I1.npy": 74503,
    "2019-02-15-11-29-28-766_POS1_I1.npy": 57160,
    "2019-02-15-11-32-44-203_POS2_I1.npy": 64670,
    "2019-02-15-12-33-08-168_POS0_I1.npy": 74968,
    "2019-02-15-12-36-07-864_POS1_I1.npy": 57305,
    "2019-02-15-12-39-23-832_POS2_I1.npy": 65386,
    "2019-02-15-13-39-48-218_POS0_I1.npy": 70997,
    "2019-02-15-13-42-47-805_POS1_I1.npy": 74198,
    "2019-02-15-13-46-04-443_POS2_I1.npy": 68717,
    "2019-02-15-14-46-28-189_POS0_I1.npy": 84165,
    "2019-02-15-14-49-27-902_POS1_I1.npy": 65189,
    "2019-02-15-14-52-43-869_POS2_I1.npy": 71972,
    "2019-02-15-15-53-07-709_POS0_I1.npy": 79205,
    "2019-02-15-15-56-07-842_POS1_I1.npy": 61594,
    "2019-02-15-15-59-24-465_POS2_I1.npy": 68445,
    "2019-02-15-16-59-48-320_POS0_I1.npy": 79277,
    "2019-02-15-17-02-50-653_POS1_I1.npy": 61020,
    "2019-02-15-17-06-06-636_POS2_I1.npy": 68832,
    "2019-02-15-18-06-28-292_POS0_I1.npy": 79532,
    "2019-02-15-18-09-28-426_POS1_I1.npy": 61471,
    "2019-02-15-18-12-45-048_POS2_I1.npy": 69226,
    "2019-02-15-19-13-08-357_POS0_I1.npy": 79904,
    "2019-02-15-19-16-09-599_POS1_I1.npy": 61113,
    "2019-02-15-19-19-26-112_POS2_I1.npy": 69080,
    "2019-02-15-20-19-48-314_POS0_I1.npy": 82235,
    "2019-02-15-20-22-49-009_POS1_I1.npy": 62555,
    "2019-02-15-20-26-03-994_POS2_I1.npy": 70068,
    "2019-02-15-21-26-28-379_POS0_I1.npy": 85053,
    "2019-02-15-21-29-29-074_POS1_I1.npy": 65011,
    "2019-02-15-21-32-43-965_POS2_I1.npy": 72302,
    "2019-02-15-22-33-08-351_POS0_I1.npy": 84078,
    "2019-02-15-22-36-09-140_POS1_I1.npy": 64669,
    "2019-02-15-22-39-26-199_POS2_I1.npy": 70977,
    "2019-02-15-23-39-48-962_POS0_I1.npy": 79801,
    "2019-02-15-23-42-49-111_POS1_I1.npy": 61508,
    "2019-02-15-23-46-04-627_POS2_I1.npy": 68297,
    "2019-02-16-00-46-29-028_POS0_I1.npy": 79803,
    "2019-02-16-00-49-28-631_POS1_I1.npy": 74889,
    "2019-02-16-00-52-45-690_POS2_I1.npy": 68526,
    "2019-02-16-01-53-08-984_POS0_I1.npy": 79504,
    "2019-02-16-01-56-08-572_POS1_I1.npy": 61595,
    "2019-02-16-01-59-24-664_POS2_I1.npy": 68254,
    "2019-02-16-02-59-48-956_POS0_I1.npy": 80392,
    "2019-02-16-03-02-48-668_POS1_I1.npy": 61827,
    "2019-02-16-03-06-04-651_POS2_I1.npy": 69038,
    "2019-02-16-04-06-28-506_POS0_I1.npy": 83608,
    "2019-02-16-04-09-28-640_POS1_I1.npy": 63968,
    "2019-02-16-04-12-45-247_POS2_I1.npy": 70584,
    "2019-02-16-05-13-11-832_POS0_I1.npy": 85897,
    "2019-02-16-05-16-10-328_POS1_I1.npy": 66535,
    "2019-02-16-05-19-26-841_POS2_I1.npy": 74308,
    "2019-02-16-06-19-48-497_POS0_I1.npy": 87237,
    "2019-02-16-06-22-49-301_POS1_I1.npy": 67041,
    "2019-02-16-06-26-05-284_POS2_I1.npy": 75717,
    "2019-02-20-14-02-45-848_POS0_I1.npy": 71696,
    "2019-02-20-14-05-53-762_POS1_I1.npy": 60102,
    "2019-02-20-14-09-09-730_POS2_I1.npy": 65724,
    "2019-02-20-15-09-32-477_POS0_I1.npy": 72837,
    "2019-02-20-15-12-33-172_POS1_I1.npy": 56857,
    "2019-02-20-15-15-48-157_POS2_I1.npy": 65352,
    "2019-02-20-16-16-12-527_POS0_I1.npy": 72900,
    "2019-02-20-16-19-13-222_POS1_I1.npy": 59789,
    "2019-02-20-16-22-28-207_POS2_I1.npy": 65119,
    "2019-02-20-17-22-52-593_POS0_I1.npy": 73052,
    "2019-02-20-17-25-53-288_POS1_I1.npy": 59959,
    "2019-02-20-17-29-08-709_POS2_I1.npy": 65624,
    "2019-02-20-18-29-32-549_POS0_I1.npy": 76367,
    "2019-02-20-18-32-33-337_POS1_I1.npy": 71997,
    "2019-02-20-18-35-50-397_POS2_I1.npy": 63864,
    "2019-02-20-19-36-12-583_POS0_I1.npy": 75372,
    "2019-02-20-19-39-13-372_POS1_I1.npy": 58555,
    "2019-02-20-19-42-28-793_POS2_I1.npy": 64590,
    "2019-02-20-20-42-53-179_POS0_I1.npy": 74422,
    "2019-02-20-20-45-52-782_POS1_I1.npy": 58002,
    "2019-02-20-20-49-08-859_POS2_I1.npy": 64877,
    "2019-02-20-21-49-33-244_POS0_I1.npy": 74934,
    "2019-02-20-21-52-32-847_POS1_I1.npy": 57798,
    "2019-02-20-21-55-48-815_POS2_I1.npy": 64464,
    "2019-02-20-22-56-13-185_POS0_I1.npy": 74604,
    "2019-02-20-22-59-12-866_POS1_I1.npy": 57982,
    "2019-02-20-23-02-29-395_POS2_I1.npy": 64274,
    "2019-02-21-00-15-01-995_POS0_I1.npy": 74866,
    "2019-02-21-00-18-06-126_POS1_I1.npy": 71596,
    "2019-02-21-00-21-23-840_POS2_I1.npy": 63432,
    "2019-02-21-01-21-45-434_POS0_I1.npy": 75156,
    "2019-02-21-01-24-45-130_POS1_I1.npy": 58598,
    "2019-02-21-01-28-01-098_POS2_I1.npy": 62938,
    "2019-02-21-02-28-26-076_POS0_I1.npy": 75689,
    "2019-02-21-02-31-25-133_POS1_I1.npy": 58488,
    "2019-02-21-02-34-41-116_POS2_I1.npy": 63564,
    "2019-02-21-03-35-04-909_POS0_I1.npy": 76099,
    "2019-02-21-03-38-05-714_POS1_I1.npy": 72310,
    "2019-02-21-03-41-21-697_POS2_I1.npy": 65164,
    "2019-02-21-04-41-45-583_POS0_I1.npy": 78907,
    "2019-02-21-04-44-46-263_POS1_I1.npy": 75600,
    "2019-02-21-04-48-02-246_POS2_I1.npy": 66813,
    "2019-02-21-05-48-25-492_POS0_I1.npy": 83135,
    "2019-02-21-05-51-26-281_POS1_I1.npy": 65040,
    "2019-02-21-05-54-41-157_POS2_I1.npy": 68885,
    "2019-02-21-06-55-06-135_POS0_I1.npy": 80848,
    "2019-02-21-06-58-05-738_POS1_I1.npy": 64102,
    "2019-02-21-07-01-22-798_POS2_I1.npy": 67065,
    "2019-02-21-08-01-46-138_POS0_I1.npy": 76305,
    "2019-02-21-08-04-45-726_POS1_I1.npy": 60892,
    "2019-02-21-08-08-01-818_POS2_I1.npy": 65540,
    "2019-02-21-09-08-26-141_POS0_I1.npy": 77610,
    "2019-02-21-09-11-25-853_POS1_I1.npy": 61426,
    "2019-02-21-09-14-42-367_POS2_I1.npy": 65192,
    "2019-02-21-10-15-05-598_POS0_I1.npy": 77093,
    "2019-02-21-10-18-06-387_POS1_I1.npy": 60948,
    "2019-02-21-10-21-22-386_POS2_I1.npy": 64804,
    "2019-02-21-11-21-46-178_POS0_I1.npy": 76641,
    "2019-02-21-11-24-46-873_POS1_I1.npy": 59794,
    "2019-02-21-11-28-01-858_POS2_I1.npy": 64468,
    "2019-02-21-12-28-27-289_POS0_I1.npy": 77090,
    "2019-02-21-12-31-28-078_POS1_I1.npy": 60523,
    "2019-02-21-12-34-42-407_POS2_I1.npy": 64851,
    "2019-02-21-13-35-06-746_POS0_I1.npy": 78588,
    "2019-02-21-13-38-06-443_POS1_I1.npy": 60935,
    "2019-02-21-13-41-22-410_POS2_I1.npy": 66305,
    "2019-02-21-14-41-47-935_POS0_I1.npy": 80862,
    "2019-02-21-14-44-46-446_POS1_I1.npy": 65011,
    "2019-02-21-14-48-04-067_POS2_I1.npy": 68383,
    "2019-02-21-15-48-26-315_POS0_I1.npy": 82989,
    "2019-02-21-15-51-27-010_POS1_I1.npy": 65907,
    "2019-02-21-15-54-42-994_POS2_I1.npy": 69723,
    "2019-02-21-16-55-06-896_POS0_I1.npy": 83793,
    "2019-02-21-16-58-07-575_POS1_I1.npy": 65769,
    "2019-02-21-17-01-23-558_POS2_I1.npy": 69321,
    "2019-02-21-18-01-46-914_POS0_I1.npy": 78621,
    "2019-02-21-18-04-47-609_POS1_I1.npy": 76861,
    "2019-02-21-18-08-02-485_POS2_I1.npy": 66974,
    "2019-02-21-19-08-27-479_POS0_I1.npy": 77374,
    "2019-02-21-19-11-27-082_POS1_I1.npy": 61706,
    "2019-02-21-19-14-43-049_POS2_I1.npy": 66766,
    "2019-02-21-20-15-07-497_POS0_I1.npy": 77854,
    "2019-02-21-20-18-07-085_POS1_I1.npy": 62098,
    "2019-02-21-20-21-23-068_POS2_I1.npy": 65890,
    "2019-02-21-21-21-46-970_POS0_I1.npy": 77347,
    "2019-02-21-21-24-47-104_POS1_I1.npy": 61286,
    "2019-02-21-21-28-03-726_POS2_I1.npy": 65617,
    "2019-02-21-22-28-27-503_POS0_I1.npy": 79289,
    "2019-02-21-22-31-27-637_POS1_I1.npy": 61766,
    "2019-02-21-22-34-43-714_POS2_I1.npy": 66242,
    "2019-02-21-23-35-07-506_POS0_I1.npy": 78173,
    "2019-02-21-23-38-08-202_POS1_I1.npy": 61795,
    "2019-02-21-23-41-23-186_POS2_I1.npy": 65825,
    "2019-02-22-00-41-47-509_POS0_I1.npy": 78821,
    "2019-02-22-00-44-48-844_POS1_I1.npy": 61492,
    "2019-02-22-00-48-03-189_POS2_I1.npy": 65938,
    "2019-02-22-01-48-28-168_POS0_I1.npy": 78566,
    "2019-02-22-01-51-27-771_POS1_I1.npy": 60837,
    "2019-02-22-01-54-43-738_POS2_I1.npy": 65758,
    "2019-02-22-02-55-08-171_POS0_I1.npy": 78218,
    "2019-02-22-02-58-08-304_POS1_I1.npy": 61024,
    "2019-02-22-03-01-24-927_POS2_I1.npy": 65594,
    "2019-02-22-04-01-48-174_POS0_I1.npy": 78349,
    "2019-02-22-04-04-47-777_POS1_I1.npy": 60835,
    "2019-02-22-04-08-04-306_POS2_I1.npy": 65469,
    "2019-02-22-05-08-28-208_POS0_I1.npy": 77937,
    "2019-02-22-05-11-28-342_POS1_I1.npy": 61243,
    "2019-02-22-05-14-44-418_POS2_I1.npy": 65245,
    "2019-02-22-06-15-08-195_POS0_I1.npy": 77469,
    "2019-02-22-06-18-08-891_POS1_I1.npy": 62164,
    "2019-02-22-06-21-23-875_POS2_I1.npy": 65645,
    "2019-02-22-07-21-48-198_POS0_I1.npy": 76197,
    "2019-02-22-07-24-50-079_POS1_I1.npy": 72137,
    "2019-02-22-07-28-04-409_POS2_I1.npy": 63976,
    "2019-02-22-08-28-28-747_POS0_I1.npy": 73821,
    "2019-02-22-08-31-28-444_POS1_I1.npy": 58043,
    "2019-02-22-08-34-44-412_POS2_I1.npy": 62058,
    "2019-02-22-09-35-09-343_POS0_I1.npy": 70452,
    "2019-02-22-09-38-08-978_POS1_I1.npy": 57496,
    "2019-02-22-09-41-26-692_POS2_I1.npy": 62786,
    "2019-02-22-10-41-48-286_POS0_I1.npy": 74216,
    "2019-02-22-10-44-48-419_POS1_I1.npy": 58099,
    "2019-02-22-10-48-05-042_POS2_I1.npy": 63168,
    "2019-02-22-11-48-28-289_POS0_I1.npy": 72932,
    "2019-02-22-11-51-29-530_POS1_I1.npy": 59615,
    "2019-02-22-11-54-45-622_POS2_I1.npy": 64705,
    "2019-02-22-12-55-08-853_POS0_I1.npy": 80908,
    "2019-02-22-12-58-09-657_POS1_I1.npy": 63724,
    "2019-02-22-13-01-24-549_POS2_I1.npy": 67880,
    "2019-02-22-14-01-48-887_POS0_I1.npy": 81678,
    "2019-02-22-14-04-49-676_POS1_I1.npy": 64808,
    "2019-02-22-14-08-05-098_POS2_I1.npy": 67879,
    "2019-02-22-15-08-30-076_POS0_I1.npy": 81017,
    "2019-02-22-15-11-29-664_POS1_I1.npy": 63797,
    "2019-02-22-15-14-45-647_POS2_I1.npy": 67852,
    "2019-02-22-16-15-09-549_POS0_I1.npy": 79153,
    "2019-02-22-16-18-09-136_POS1_I1.npy": 62061,
    "2019-02-22-16-21-25-119_POS2_I1.npy": 66142,
    "2019-02-22-17-21-49-006_POS0_I1.npy": 73644,
    "2019-02-22-17-24-49-139_POS1_I1.npy": 56736,
    "2019-02-22-17-28-06-308_POS2_I1.npy": 62602,
    "2019-02-22-18-28-29-009_POS0_I1.npy": 71229,
    "2019-02-22-18-31-29-704_POS1_I1.npy": 55184,
    "2019-02-22-18-34-45-781_POS2_I1.npy": 61951,
    "2019-02-22-19-35-09-573_POS0_I1.npy": 72063,
    "2019-02-22-19-38-10-268_POS1_I1.npy": 69328,
    "2019-02-22-19-41-25-253_POS2_I1.npy": 62759,
    "2019-02-22-20-41-49-592_POS0_I1.npy": 73412,
    "2019-02-22-20-44-50-833_POS1_I1.npy": 57434,
    "2019-02-22-20-48-05-818_POS2_I1.npy": 62968,
    "2019-02-22-21-48-29-501_POS0_I1.npy": 74478,
    "2019-02-22-21-51-29-744_POS1_I1.npy": 57427,
    "2019-02-22-21-54-46-273_POS2_I1.npy": 63457,
    "2019-02-22-22-55-09-504_POS0_I1.npy": 74123,
    "2019-02-22-22-58-10-309_POS1_I1.npy": 57805,
    "2019-02-22-23-01-26-292_POS2_I1.npy": 63365,
    "2019-02-23-00-01-50-069_POS0_I1.npy": 74147,
    "2019-02-23-00-04-50-873_POS1_I1.npy": 70565,
    "2019-02-23-00-08-05-764_POS2_I1.npy": 63050,
    "2019-02-23-01-08-30-103_POS0_I1.npy": 73721,
    "2019-02-23-01-11-30-892_POS1_I1.npy": 70675,
    "2019-02-23-01-14-46-298_POS2_I1.npy": 63094,
    "2019-02-23-02-15-10-309_POS0_I1.npy": 75013,
    "2019-02-23-02-18-11-004_POS1_I1.npy": 73432,
    "2019-02-23-02-21-25-880_POS2_I1.npy": 67803,
    "2019-02-23-03-21-50-874_POS0_I1.npy": 75576,
    "2019-02-23-03-24-50-477_POS1_I1.npy": 59356,
    "2019-02-23-03-28-09-720_POS2_I1.npy": 64473,
    "2019-02-23-04-28-30-892_POS0_I1.npy": 76088,
    "2019-02-23-04-31-30-480_POS1_I1.npy": 59295,
    "2019-02-23-04-34-46-463_POS2_I1.npy": 63819,
    "2019-02-23-05-35-10-365_POS0_I1.npy": 76123,
    "2019-02-23-05-38-10-498_POS1_I1.npy": 58636,
    "2019-02-23-05-41-27-121_POS2_I1.npy": 63785,
    "2019-02-23-06-41-50-898_POS0_I1.npy": 75504,
    "2019-02-23-06-44-51-141_POS1_I1.npy": 58864,
    "2019-02-23-06-48-07-124_POS2_I1.npy": 64141,
    "2019-02-23-07-48-30-917_POS0_I1.npy": 76835,
    "2019-02-23-07-51-31-612_POS1_I1.npy": 60250,
    "2019-02-23-07-54-46-597_POS2_I1.npy": 64854,
    "2019-02-23-08-55-10-936_POS0_I1.npy": 79449,
    "2019-02-23-08-58-12-270_POS1_I1.npy": 61369,
    "2019-02-23-09-01-27-161_POS2_I1.npy": 67028,
    "2019-02-23-10-01-51-485_POS0_I1.npy": 82180,
    "2019-02-23-10-04-51-181_POS1_I1.npy": 64347,
    "2019-02-23-10-08-07-149_POS2_I1.npy": 68390,
    "2019-02-23-11-08-31-472_POS0_I1.npy": 82097,
    "2019-02-23-11-11-31-184_POS1_I1.npy": 64342,
    "2019-02-23-11-14-47-714_POS2_I1.npy": 67537,
    "2019-02-23-12-15-10-960_POS0_I1.npy": 81562,
    "2019-02-23-12-18-11-765_POS1_I1.npy": 64693,
    "2019-02-23-12-21-27-748_POS2_I1.npy": 67858,
    "2019-02-23-13-21-51-541_POS0_I1.npy": 78742,
    "2019-02-23-13-24-52-345_POS1_I1.npy": 61264,
    "2019-02-23-13-28-09-420_POS2_I1.npy": 65971,
    "2019-02-23-14-28-31-575_POS0_I1.npy": 73820,
    "2019-02-23-14-31-32-363_POS1_I1.npy": 56821,
    "2019-02-23-14-34-47-785_POS2_I1.npy": 62456,
    "2019-02-23-15-35-12-670_POS0_I1.npy": 72797,
    "2019-02-23-15-38-12-382_POS1_I1.npy": 56441,
    "2019-02-23-15-41-30-003_POS2_I1.npy": 62416,
    "2019-02-23-16-41-51-612_POS0_I1.npy": 73321,
    "2019-02-23-16-44-51-855_POS1_I1.npy": 57142,
    "2019-02-23-16-48-08-384_POS2_I1.npy": 62699,
    "2019-02-23-17-48-31-724_POS0_I1.npy": 76240,
    "2019-02-23-17-51-32-404_POS1_I1.npy": 59281,
    "2019-02-23-17-54-48-387_POS2_I1.npy": 64897,
    "2019-02-23-18-55-12-180_POS0_I1.npy": 75765,
    "2019-02-23-18-58-12-984_POS1_I1.npy": 72387,
    "2019-02-23-19-01-27-875_POS2_I1.npy": 64295,
    "2019-02-23-20-01-52-760_POS0_I1.npy": 75801,
    "2019-02-23-20-04-53-018_POS1_I1.npy": 59051,
    "2019-02-23-20-08-10-624_POS2_I1.npy": 64060,
    "2019-02-23-21-08-32-779_POS0_I1.npy": 75279,
    "2019-02-23-21-11-32-475_POS1_I1.npy": 59624,
    "2019-02-23-21-14-48-443_POS2_I1.npy": 64011,
    "2019-02-23-22-15-12-875_POS0_I1.npy": 75473,
    "2019-02-23-22-18-12-463_POS1_I1.npy": 58422,
    "2019-02-23-22-21-28-992_POS2_I1.npy": 64609,
    "2019-02-23-23-21-52-878_POS0_I1.npy": 75270,
    "2019-02-23-23-24-52-481_POS1_I1.npy": 59328,
    "2019-02-23-23-28-09-104_POS2_I1.npy": 63881,
    "2019-02-24-00-28-32-897_POS0_I1.npy": 75525,
    "2019-02-24-00-31-33-030_POS1_I1.npy": 58744,
    "2019-02-24-00-34-49-107_POS2_I1.npy": 63814,
    "2019-02-24-01-35-10-759_POS0_I1.npy": 75499,
    "2019-02-24-01-38-12-000_POS1_I1.npy": 58831,
    "2019-02-24-01-41-27-001_POS2_I1.npy": 64229,
    "2019-02-24-02-41-51-339_POS0_I1.npy": 75888,
    "2019-02-24-02-44-50-943_POS1_I1.npy": 59287,
    "2019-02-24-02-48-07-019_POS2_I1.npy": 64499,
    "2019-02-24-03-48-31-327_POS0_I1.npy": 75651,
    "2019-02-24-03-51-31-570_POS1_I1.npy": 59146,
    "2019-02-24-03-54-47-007_POS2_I1.npy": 63715,
    "2019-02-24-04-55-11-330_POS0_I1.npy": 75961,
    "2019-02-24-04-58-11-042_POS1_I1.npy": 58204,
    "2019-02-24-05-01-27-025_POS2_I1.npy": 63920,
    "2019-02-24-06-01-50-818_POS0_I1.npy": 75415,
    "2019-02-24-06-04-51-607_POS1_I1.npy": 59219,
    "2019-02-24-06-08-07-606_POS2_I1.npy": 63882,
    "2019-02-24-07-08-31-398_POS0_I1.npy": 75693,
    "2019-02-24-07-11-32-093_POS1_I1.npy": 59071,
    "2019-02-24-07-14-47-078_POS2_I1.npy": 64342,
    "2019-02-24-08-15-11-417_POS0_I1.npy": 77691,
    "2019-02-24-08-18-12-112_POS1_I1.npy": 60327,
    "2019-02-24-08-21-27-658_POS2_I1.npy": 65195,
    "2019-02-24-09-21-51-997_POS0_I1.npy": 78572,
    "2019-02-24-09-24-51-585_POS1_I1.npy": 61631,
    "2019-02-24-09-28-07-677_POS2_I1.npy": 66113,
    "2019-02-24-10-28-31-454_POS0_I1.npy": 80638,
    "2019-02-24-10-31-31-697_POS1_I1.npy": 63341,
    "2019-02-24-10-34-48-226_POS2_I1.npy": 67011,
    "2019-02-24-11-35-11-566_POS0_I1.npy": 79645,
    "2019-02-24-11-38-13-884_POS1_I1.npy": 76586,
    "2019-02-24-11-41-30-943_POS2_I1.npy": 66014,
    "2019-02-24-12-41-52-100_POS0_I1.npy": 77775,
    "2019-02-24-12-44-52-233_POS1_I1.npy": 74851,
    "2019-02-24-12-48-08-856_POS2_I1.npy": 64862,
    "2019-02-24-13-48-32-087_POS0_I1.npy": 78198,
    "2019-02-24-13-51-32-892_POS1_I1.npy": 62450,
    "2019-02-24-13-54-47-767_POS2_I1.npy": 65673,
    "2019-02-24-14-55-12-106_POS0_I1.npy": 78153,
    "2019-02-24-14-58-12-895_POS1_I1.npy": 61977,
    "2019-02-24-15-01-27-770_POS2_I1.npy": 65805,
    "2019-02-24-16-01-52-655_POS0_I1.npy": 80300,
    "2019-02-24-16-04-52-352_POS1_I1.npy": 63661,
    "2019-02-24-16-08-08-319_POS2_I1.npy": 67621,
    "2019-02-24-17-08-33-298_POS0_I1.npy": 82161,
    "2019-02-24-17-11-32-355_POS1_I1.npy": 65853,
    "2019-02-24-17-14-48-338_POS2_I1.npy": 68950,
    "2019-02-24-18-15-12-224_POS0_I1.npy": 78956,
    "2019-02-24-18-18-12-358_POS1_I1.npy": 61022,
    "2019-02-24-18-21-28-980_POS2_I1.npy": 66669,
    "2019-02-24-19-21-52-212_POS0_I1.npy": 79817,
    "2019-02-24-19-24-53-016_POS1_I1.npy": 63016,
    "2019-02-24-19-28-08-999_POS2_I1.npy": 67905,
    "2019-02-24-20-28-32-792_POS0_I1.npy": 80149,
    "2019-02-24-20-31-33-487_POS1_I1.npy": 64169,
    "2019-02-24-20-34-48-472_POS2_I1.npy": 69148,
    "2019-02-24-21-35-12-810_POS0_I1.npy": 81407,
    "2019-02-24-21-38-13-599_POS1_I1.npy": 65303,
    "2019-02-24-21-41-29-021_POS2_I1.npy": 69675,
    "2019-02-24-22-41-53-905_POS0_I1.npy": 80577,
    "2019-02-24-22-44-53-072_POS1_I1.npy": 62865,
    "2019-02-24-22-48-09-585_POS2_I1.npy": 67267,
    "2019-02-24-23-48-33-362_POS0_I1.npy": 77724,
    "2019-02-24-23-51-33-075_POS1_I1.npy": 61068,
    "2019-02-24-23-54-49-604_POS2_I1.npy": 65032,
    "2019-02-25-00-55-13-381_POS0_I1.npy": 72821,
    "2019-02-25-00-58-13-624_POS1_I1.npy": 56846,
    "2019-02-25-01-01-29-607_POS2_I1.npy": 61826,
    "2019-02-25-02-01-53-400_POS0_I1.npy": 73680,
    "2019-02-25-02-04-54-204_POS1_I1.npy": 56827,
    "2019-02-25-02-08-09-095_POS2_I1.npy": 61477,
    "2019-02-25-03-08-33-543_POS0_I1.npy": 72369,
    "2019-02-25-03-11-34-457_POS1_I1.npy": 56863,
    "2019-02-25-03-14-50-190_POS2_I1.npy": 61453,
    "2019-02-25-04-15-13-546_POS0_I1.npy": 74189,
    "2019-02-25-04-18-14-335_POS1_I1.npy": 58127,
    "2019-02-25-04-21-30-302_POS2_I1.npy": 62140,
    "2019-02-25-05-21-54-080_POS0_I1.npy": 74370,
    "2019-02-25-05-24-53-776_POS1_I1.npy": 57267,
    "2019-02-25-05-28-09-744_POS2_I1.npy": 61968,
    "2019-02-25-06-28-34-176_POS0_I1.npy": 74059,
    "2019-02-25-06-31-33-764_POS1_I1.npy": 57719,
    "2019-02-25-06-34-49-747_POS2_I1.npy": 62198,
    "2019-02-25-07-35-13-649_POS0_I1.npy": 74933,
    "2019-02-25-07-38-14-328_POS1_I1.npy": 57890,
    "2019-02-25-07-41-30-312_POS2_I1.npy": 62285,
    "2019-02-25-08-41-54-214_POS0_I1.npy": 74282,
    "2019-02-25-08-44-54-909_POS1_I1.npy": 57719,
    "2019-02-25-08-48-10-346_POS2_I1.npy": 62032,
    "2019-02-25-09-48-35-886_POS0_I1.npy": 74326,
    "2019-02-25-09-51-35-473_POS1_I1.npy": 58161,
    "2019-02-25-09-54-49-818_POS2_I1.npy": 62101,
    "2019-02-25-10-55-14-797_POS0_I1.npy": 75024,
    "2019-02-25-10-58-14-415_POS1_I1.npy": 58437,
    "2019-02-25-11-01-30-383_POS2_I1.npy": 62344,
    "2019-02-25-12-01-54-831_POS0_I1.npy": 74628,
    "2019-02-25-12-04-54-418_POS1_I1.npy": 57850,
    "2019-02-25-12-08-11-494_POS2_I1.npy": 62449,
    "2019-02-25-13-08-34-304_POS0_I1.npy": 74106,
    "2019-02-25-13-11-34-983_POS1_I1.npy": 58213,
    "2019-02-25-13-14-50-966_POS2_I1.npy": 62386,
    "2019-02-25-14-15-14-868_POS0_I1.npy": 75003,
    "2019-02-25-14-18-15-002_POS1_I1.npy": 58552,
    "2019-02-25-14-21-30-969_POS2_I1.npy": 62641,
    "2019-02-25-15-21-54-856_POS0_I1.npy": 75075,
    "2019-02-25-15-24-55-551_POS1_I1.npy": 71588,
    "2019-02-25-15-28-11-082_POS2_I1.npy": 62613,
    "2019-02-25-16-28-34-859_POS0_I1.npy": 75152,
    "2019-02-25-16-31-35-647_POS1_I1.npy": 58516,
    "2019-02-25-16-34-51-069_POS2_I1.npy": 63088,
    "2019-02-25-17-35-15-408_POS0_I1.npy": 75034,
    "2019-02-25-17-38-15-104_POS1_I1.npy": 59089,
    "2019-02-25-17-41-31-618_POS2_I1.npy": 63724,
    "2019-02-25-18-41-55-504_POS0_I1.npy": 75472,
    "2019-02-25-18-44-55-107_POS1_I1.npy": 58924,
    "2019-02-25-18-48-11-091_POS2_I1.npy": 63482,
    "2019-02-25-19-48-35-429_POS0_I1.npy": 76993,
    "2019-02-25-19-51-35-672_POS1_I1.npy": 60066,
    "2019-02-25-19-54-51-655_POS2_I1.npy": 64548,
    "2019-02-25-20-55-15-448_POS0_I1.npy": 77235,
    "2019-02-25-20-58-16-237_POS1_I1.npy": 60728,
    "2019-02-25-21-01-31-689_POS2_I1.npy": 64824,
    "2019-02-25-22-01-56-668_POS0_I1.npy": 76187,
    "2019-02-25-22-04-56-271_POS1_I1.npy": 60284,
    "2019-02-25-22-08-11-146_POS2_I1.npy": 64311,
    "2019-02-25-23-08-36-125_POS0_I1.npy": 74348,
    "2019-02-25-23-11-35-728_POS1_I1.npy": 59006,
    "2019-02-25-23-14-51-696_POS2_I1.npy": 63017,
    "2019-02-26-00-15-16-143_POS0_I1.npy": 74132,
    "2019-02-26-00-18-15-731_POS1_I1.npy": 56267,
    "2019-02-26-00-21-33-898_POS2_I1.npy": 62618,
    "2019-02-26-01-21-55-616_POS0_I1.npy": 74215,
    "2019-02-26-01-24-55-750_POS1_I1.npy": 58007,
    "2019-02-26-01-28-12-372_POS2_I1.npy": 63790,
    "2019-02-26-02-28-36-165_POS0_I1.npy": 74344,
    "2019-02-26-02-31-36-299_POS1_I1.npy": 57820,
    "2019-02-26-02-34-52-375_POS2_I1.npy": 63519,
    "2019-02-26-03-35-16-168_POS0_I1.npy": 75225,
    "2019-02-26-03-38-16-972_POS1_I1.npy": 58441,
    "2019-02-26-03-41-31-864_POS2_I1.npy": 63742,
    "2019-02-26-04-41-56-202_POS0_I1.npy": 75455,
    "2019-02-26-04-44-56-897_POS1_I1.npy": 58832,
    "2019-02-26-04-48-12-428_POS2_I1.npy": 63636,
    "2019-02-26-05-48-36-767_POS0_I1.npy": 73418,
    "2019-02-26-05-51-36-355_POS1_I1.npy": 59348,
    "2019-02-26-05-54-52-447_POS2_I1.npy": 64159,
    "2019-02-26-06-55-16-224_POS0_I1.npy": 76494,
    "2019-02-26-06-58-16-467_POS1_I1.npy": 60122,
    "2019-02-26-07-01-33-542_POS2_I1.npy": 64952,
    "2019-02-26-08-01-56-243_POS0_I1.npy": 78474,
    "2019-02-26-08-04-56-938_POS1_I1.npy": 62006,
    "2019-02-26-08-08-13-015_POS2_I1.npy": 65937,
    "2019-02-26-09-08-36-807_POS0_I1.npy": 80709,
    "2019-02-26-09-11-37-612_POS1_I1.npy": 63417,
    "2019-02-26-09-14-53-049_POS2_I1.npy": 66576,
    "2019-02-26-10-15-18-464_POS0_I1.npy": 79467,
    "2019-02-26-10-18-18-722_POS1_I1.npy": 62936,
    "2019-02-26-10-21-33-052_POS2_I1.npy": 65906,
    "2019-02-26-11-21-57-391_POS0_I1.npy": 76771,
    "2019-02-26-11-24-57-087_POS1_I1.npy": 60207,
    "2019-02-26-11-28-13-055_POS2_I1.npy": 64548,
    "2019-02-26-12-28-37-503_POS0_I1.npy": 75323,
    "2019-02-26-12-31-37-090_POS1_I1.npy": 58713,
    "2019-02-26-12-34-53-619_POS2_I1.npy": 63498,
    "2019-02-26-13-35-16-960_POS0_I1.npy": 74527,
    "2019-02-26-13-38-17-639_POS1_I1.npy": 71150,
    "2019-02-26-13-41-33-622_POS2_I1.npy": 63316,
    "2019-02-26-14-41-57-524_POS0_I1.npy": 74534,
    "2019-02-26-14-44-57-658_POS1_I1.npy": 58498,
    "2019-02-26-14-48-13-735_POS2_I1.npy": 63169,
    "2019-02-26-15-48-38-604_POS0_I1.npy": 74581,
    "2019-02-26-15-51-38-207_POS1_I1.npy": 58054,
    "2019-02-26-15-54-55-922_POS2_I1.npy": 62997,
    "2019-02-26-16-55-17-515_POS0_I1.npy": 74940,
    "2019-02-26-16-58-18-304_POS1_I1.npy": 59072,
    "2019-02-26-17-01-33-725_POS2_I1.npy": 63165,
    "2019-02-26-18-01-58-064_POS0_I1.npy": 75226,
    "2019-02-26-18-04-58-307_POS1_I1.npy": 58289,
    "2019-02-26-18-08-14-836_POS2_I1.npy": 63120,
    "2019-02-26-19-08-38-067_POS0_I1.npy": 75250,
    "2019-02-26-19-11-37-779_POS1_I1.npy": 59298,
    "2019-02-26-19-14-53-762_POS2_I1.npy": 63692,
    "2019-02-26-20-15-17-555_POS0_I1.npy": 75968,
    "2019-02-26-20-18-18-359_POS1_I1.npy": 60760,
    "2019-02-26-20-21-34-343_POS2_I1.npy": 64503,
    "2019-02-26-21-21-58-135_POS0_I1.npy": 78154,
    "2019-02-26-21-25-00-032_POS1_I1.npy": 62731,
    "2019-02-26-21-28-14-377_POS2_I1.npy": 66136,
    "2019-02-26-22-28-38-154_POS0_I1.npy": 80038,
    "2019-02-26-22-31-38-943_POS1_I1.npy": 64292,
    "2019-02-26-22-34-53-818_POS2_I1.npy": 67375,
    "2019-02-26-23-35-19-327_POS0_I1.npy": 80815,
    "2019-02-26-23-38-18-930_POS1_I1.npy": 64619,
    "2019-02-26-23-41-35-459_POS2_I1.npy": 68382,
    "2019-02-27-00-41-58-800_POS0_I1.npy": 80261,
    "2019-02-27-00-44-58-387_POS1_I1.npy": 64687,
    "2019-02-27-00-48-14-370_POS2_I1.npy": 68238,
    "2019-02-27-01-48-38-257_POS0_I1.npy": 81384,
    "2019-02-27-01-51-38-499_POS1_I1.npy": 65216,
    "2019-02-27-01-54-55-575_POS2_I1.npy": 68654,
    "2019-02-27-02-55-18-260_POS0_I1.npy": 82386,
    "2019-02-27-02-58-18-955_POS1_I1.npy": 65425,
    "2019-02-27-03-01-35-032_POS2_I1.npy": 68224,
    "2019-02-27-04-01-58-824_POS0_I1.npy": 77945,
    "2019-02-27-04-04-59-519_POS1_I1.npy": 62024,
    "2019-02-27-04-08-14-504_POS2_I1.npy": 65783,
    "2019-02-27-05-08-38-843_POS0_I1.npy": 80693,
    "2019-02-27-05-11-39-632_POS1_I1.npy": 65366,
    "2019-02-27-05-14-55-053_POS2_I1.npy": 67975,
    "2019-02-27-06-15-19-392_POS0_I1.npy": 81809,
    "2019-02-27-06-18-19-089_POS1_I1.npy": 65845,
    "2019-02-27-06-21-35-056_POS2_I1.npy": 68377,
    "2019-02-27-07-21-59-489_POS0_I1.npy": 79562,
    "2019-02-27-07-24-59-622_POS1_I1.npy": 63764,
    "2019-02-27-07-28-15-153_POS2_I1.npy": 66710,
    "2019-02-27-08-28-39-585_POS0_I1.npy": 75650,
    "2019-02-27-08-31-39-173_POS1_I1.npy": 58867,
    "2019-02-27-08-34-55-265_POS2_I1.npy": 63762,
    "2019-02-27-09-35-20-134_POS0_I1.npy": 69295,
    "2019-02-27-09-38-19-285_POS1_I1.npy": 55432,
    "2019-02-27-09-41-35-814_POS2_I1.npy": 61077,
    "2019-02-27-10-41-59-045_POS0_I1.npy": 72066,
    "2019-02-27-10-44-59-850_POS1_I1.npy": 68622,
    "2019-02-27-10-48-15-817_POS2_I1.npy": 58669,
    "2019-02-27-11-48-40-171_POS0_I1.npy": 72941,
    "2019-02-27-11-51-40-960_POS1_I1.npy": 69457,
    "2019-02-27-11-54-56-382_POS2_I1.npy": 61430,
    "2019-02-27-12-55-19-613_POS0_I1.npy": 74009,
    "2019-02-27-12-58-20-402_POS1_I1.npy": 59297,
    "2019-02-27-13-01-35-277_POS2_I1.npy": 63597,
    "2019-02-27-14-02-00-256_POS0_I1.npy": 77157,
    "2019-02-27-14-05-00-405_POS1_I1.npy": 63839,
    "2019-02-27-14-08-18-026_POS2_I1.npy": 66294,
    "2019-02-27-15-08-40-290_POS0_I1.npy": 80145,
    "2019-02-27-15-11-39-877_POS1_I1.npy": 66149,
    "2019-02-27-15-14-55-860_POS2_I1.npy": 68046,
    "2019-02-27-16-15-19-747_POS0_I1.npy": 80974,
    "2019-02-27-16-18-19-880_POS1_I1.npy": 66399,
    "2019-02-27-16-21-38-141_POS2_I1.npy": 67905,
    "2019-02-27-17-21-59-734_POS0_I1.npy": 79583,
    "2019-02-27-17-25-00-429_POS1_I1.npy": 64655,
    "2019-02-27-17-28-16-506_POS2_I1.npy": 66701,
    "2019-02-27-18-28-40-299_POS0_I1.npy": 74566,
    "2019-02-27-18-31-41-649_POS1_I1.npy": 59519,
    "2019-02-27-18-34-55-979_POS2_I1.npy": 64246,
    "2019-02-27-19-35-20-317_POS0_I1.npy": 72182,
    "2019-02-27-19-38-21-106_POS1_I1.npy": 55808,
    "2019-02-27-19-41-35-982_POS2_I1.npy": 61918,
    "2019-02-27-20-42-00-960_POS0_I1.npy": 72873,
    "2019-02-27-20-45-00-563_POS1_I1.npy": 56381,
    "2019-02-27-20-48-17-077_POS2_I1.npy": 62066,
    "2019-02-27-21-48-40-979_POS0_I1.npy": 72778,
    "2019-02-27-21-51-41-112_POS1_I1.npy": 55820,
    "2019-02-27-21-54-56-534_POS2_I1.npy": 62515,
    "2019-02-27-22-55-20-420_POS0_I1.npy": 72861,
    "2019-02-27-22-58-20-554_POS1_I1.npy": 57040,
    "2019-02-27-23-01-37-176_POS2_I1.npy": 62716,
    "2019-02-28-00-02-00-408_POS0_I1.npy": 74292,
    "2019-02-28-00-05-01-087_POS1_I1.npy": 57594,
    "2019-02-28-00-08-17-179_POS2_I1.npy": 62635,
    "2019-02-28-01-08-40-972_POS0_I1.npy": 73943,
    "2019-02-28-01-11-41-777_POS1_I1.npy": 57339,
    "2019-02-28-01-14-56-668_POS2_I1.npy": 62143,
    "2019-02-28-02-15-21-006_POS0_I1.npy": 72439,
    "2019-02-28-02-18-21-795_POS1_I1.npy": 56929,
    "2019-02-28-02-21-38-309_POS2_I1.npy": 62042,
    "2019-02-28-03-22-01-555_POS0_I1.npy": 75866,
    "2019-02-28-03-25-01-252_POS1_I1.npy": 59527,
    "2019-02-28-03-28-17-220_POS2_I1.npy": 63726,
    "2019-02-28-04-28-41-652_POS0_I1.npy": 77081,
    "2019-02-28-04-31-41-240_POS1_I1.npy": 61073,
    "2019-02-28-04-34-57-223_POS2_I1.npy": 65184,
    "2019-02-28-05-35-21-125_POS0_I1.npy": 79519,
    "2019-02-28-05-38-25-626_POS1_I1.npy": 64193,
    "2019-02-28-05-41-37-772_POS2_I1.npy": 66634,
    "2019-02-28-06-42-01-674_POS0_I1.npy": 80074,
    "2019-02-28-06-45-01-807_POS1_I1.npy": 77616,
    "2019-02-28-06-48-17-884_POS2_I1.npy": 67267,
    "2019-02-28-07-48-41-677_POS0_I1.npy": 78625,
    "2019-02-28-07-51-42-372_POS1_I1.npy": 62839,
    "2019-02-28-07-54-58-449_POS2_I1.npy": 66176,
    "2019-02-28-08-55-21-695_POS0_I1.npy": 78800,
    "2019-02-28-08-58-22-375_POS1_I1.npy": 62232,
    "2019-02-28-09-01-37-921_POS2_I1.npy": 65939,
    "2019-02-28-10-02-02-244_POS0_I1.npy": 77966,
    "2019-02-28-10-05-01-941_POS1_I1.npy": 61142,
    "2019-02-28-10-08-19-001_POS2_I1.npy": 64896,
    "2019-02-28-11-08-42-341_POS0_I1.npy": 76798,
    "2019-02-28-11-11-42-038_POS1_I1.npy": 59938,
    "2019-02-28-11-14-58-005_POS2_I1.npy": 64211,
    "2019-02-28-12-15-22-984_POS0_I1.npy": 75851,
    "2019-02-28-12-18-22-041_POS1_I1.npy": 60447,
    "2019-02-28-12-21-39-116_POS2_I1.npy": 63817,
    "2019-02-28-13-22-01-926_POS0_I1.npy": 73969,
    "2019-02-28-13-25-02-059_POS1_I1.npy": 60483,
    "2019-02-28-13-28-18-667_POS2_I1.npy": 64324,
    "2019-02-28-14-28-42-459_POS0_I1.npy": 76287,
    "2019-02-28-14-31-42-593_POS1_I1.npy": 61639,
    "2019-02-28-14-34-58-670_POS2_I1.npy": 64353,
    "2019-02-28-15-35-22-462_POS0_I1.npy": 76128,
    "2019-02-28-15-38-24-359_POS1_I1.npy": 59757,
    "2019-02-28-15-41-38-158_POS2_I1.npy": 64292,
    "2019-02-28-16-42-02-497_POS0_I1.npy": 76541,
    "2019-02-28-16-45-03-176_POS1_I1.npy": 59999,
    "2019-02-28-16-48-18-722_POS2_I1.npy": 63885,
    "2019-02-28-17-48-43-061_POS0_I1.npy": 76357,
    "2019-02-28-17-51-42-758_POS1_I1.npy": 59894,
    "2019-02-28-17-54-58-725_POS2_I1.npy": 64004,
    "2019-02-28-18-55-23-064_POS0_I1.npy": 69482,
    "2019-02-28-18-58-22-777_POS1_I1.npy": 56661,
    "2019-02-28-19-01-40-944_POS2_I1.npy": 62114,
    "2019-02-28-20-02-02-552_POS0_I1.npy": 72405,
    "2019-02-28-20-05-03-248_POS1_I1.npy": 70687,
    "2019-02-28-20-08-19-324_POS2_I1.npy": 62720,
    "2019-02-28-21-08-43-663_POS0_I1.npy": 71444,
    "2019-02-28-21-11-43-906_POS1_I1.npy": 68746,
    "2019-02-28-21-14-58-797_POS2_I1.npy": 60921,
    "2019-02-28-22-15-23-136_POS0_I1.npy": 71881,
    "2019-02-28-22-18-23-924_POS1_I1.npy": 69287,
    "2019-02-28-22-21-39-346_POS2_I1.npy": 61636,
    "2019-02-28-23-22-03-669_POS0_I1.npy": 74003,
    "2019-02-28-23-25-03-366_POS1_I1.npy": 58612,
    "2019-02-28-23-28-19-318_POS2_I1.npy": 62976,
    "2019-03-01-00-28-43-766_POS0_I1.npy": 75686,
    "2019-03-01-00-31-43-353_POS1_I1.npy": 60458,
    "2019-03-01-00-34-59-336_POS2_I1.npy": 63461,
    "2019-03-01-01-35-23-238_POS0_I1.npy": 75679,
    "2019-03-01-01-38-23-372_POS1_I1.npy": 60620,
    "2019-03-01-01-41-39-995_POS2_I1.npy": 63875,
    "2019-03-01-02-42-03-772_POS0_I1.npy": 75268,
    "2019-03-01-02-45-04-015_POS1_I1.npy": 59172,
    "2019-03-01-02-48-20-544_POS2_I1.npy": 63697,
    "2019-03-01-03-48-43-775_POS0_I1.npy": 73626,
    "2019-03-01-03-51-44-579_POS1_I1.npy": 58066,
    "2019-03-01-03-54-59-470_POS2_I1.npy": 62344,
    "2019-03-01-04-55-23-809_POS0_I1.npy": 73289,
    "2019-03-01-04-58-24-489_POS1_I1.npy": 58934,
    "2019-03-01-05-01-40-035_POS2_I1.npy": 62624,
    "2019-03-01-06-02-04-374_POS0_I1.npy": 73142,
    "2019-03-01-06-05-04-070_POS1_I1.npy": 70270,
    "2019-03-01-06-08-20-038_POS2_I1.npy": 62521,
    "2019-03-01-07-08-44-377_POS0_I1.npy": 73858,
    "2019-03-01-07-11-44-635_POS1_I1.npy": 70131,
    "2019-03-01-07-15-00-618_POS2_I1.npy": 62515,
    "2019-03-01-08-15-23-849_POS0_I1.npy": 73858,
    "2019-03-01-08-18-24-654_POS1_I1.npy": 58435,
    "2019-03-01-08-21-40-637_POS2_I1.npy": 62439,
    "2019-03-01-09-22-05-522_POS0_I1.npy": 73882,
    "2019-03-01-09-25-05-234_POS1_I1.npy": 70511,
    "2019-03-01-09-28-23-401_POS2_I1.npy": 61917,
    "2019-03-01-10-28-44-464_POS0_I1.npy": 73949,
    "2019-03-01-10-31-45-143_POS1_I1.npy": 58187,
    "2019-03-01-10-35-00-690_POS2_I1.npy": 62147,
    "2019-03-01-11-35-25-028_POS0_I1.npy": 73598,
    "2019-03-01-11-38-24-725_POS1_I1.npy": 58021,
    "2019-03-01-11-41-40-693_POS2_I1.npy": 62178,
    "2019-03-01-12-42-05-125_POS0_I1.npy": 72991,
    "2019-03-01-12-45-04-713_POS1_I1.npy": 58549,
    "2019-03-01-12-48-21-788_POS2_I1.npy": 62294,
    "2019-03-01-13-48-44-488_POS0_I1.npy": 73435,
    "2019-03-01-13-51-45-277_POS1_I1.npy": 58121,
    "2019-03-01-13-55-01-276_POS2_I1.npy": 62526,
    "2019-03-01-14-55-25-053_POS0_I1.npy": 73726,
    "2019-03-01-14-58-25-857_POS1_I1.npy": 70401,
    "2019-03-01-15-01-40-749_POS2_I1.npy": 62351,
    "2019-03-01-16-02-05-633_POS0_I1.npy": 73531,
    "2019-03-01-16-05-05-892_POS1_I1.npy": 58059,
    "2019-03-01-16-08-21-313_POS2_I1.npy": 62882,
    "2019-03-01-17-08-45-309_POS0_I1.npy": 73607,
    "2019-03-01-17-11-46-004_POS1_I1.npy": 57945,
    "2019-03-01-17-15-00-879_POS2_I1.npy": 62334,
    "2019-03-01-18-15-25-858_POS0_I1.npy": 73436,
    "2019-03-01-18-18-25-461_POS1_I1.npy": 57975,
    "2019-03-01-18-21-42-520_POS2_I1.npy": 61814,
    "2019-03-01-19-22-05-876_POS0_I1.npy": 73292,
    "2019-03-01-19-25-05-464_POS1_I1.npy": 58123,
    "2019-03-01-19-28-21-993_POS2_I1.npy": 61883,
    "2019-03-01-20-28-45-349_POS0_I1.npy": 73014,
    "2019-03-01-20-31-45-483_POS1_I1.npy": 57774,
    "2019-03-01-20-35-02-105_POS2_I1.npy": 62333,
    "2019-03-01-21-35-25-898_POS0_I1.npy": 73439,
    "2019-03-01-21-38-26-032_POS1_I1.npy": 57313,
    "2019-03-01-21-41-42-654_POS2_I1.npy": 62070,
    "2019-03-01-22-42-05-885_POS0_I1.npy": 73220,
    "2019-03-01-22-45-06-690_POS1_I1.npy": 57799,
    "2019-03-01-22-48-21-581_POS2_I1.npy": 62497,
    "2019-03-01-23-48-45-904_POS0_I1.npy": 73069,
    "2019-03-01-23-51-46-693_POS1_I1.npy": 58022,
    "2019-03-01-23-55-01-678_POS2_I1.npy": 63144,
    "2019-03-02-00-55-26-001_POS0_I1.npy": 73092,
    "2019-03-02-00-58-26-680_POS1_I1.npy": 58052,
    "2019-03-02-01-01-43-319_POS2_I1.npy": 62509,
    "2019-03-02-02-02-06-550_POS0_I1.npy": 73184,
    "2019-03-02-02-05-06-246_POS1_I1.npy": 57556,
    "2019-03-02-02-08-22-760_POS2_I1.npy": 61758,
    "2019-03-02-03-08-46-537_POS0_I1.npy": 73882,
    "2019-03-02-03-11-46-218_POS1_I1.npy": 58009,
    "2019-03-02-03-15-02-186_POS2_I1.npy": 62219,
    "2019-03-02-04-15-26-088_POS0_I1.npy": 73072,
    "2019-03-02-04-18-26-221_POS1_I1.npy": 58626,
    "2019-03-02-04-21-42-844_POS2_I1.npy": 62243,
    "2019-03-02-05-22-06-075_POS0_I1.npy": 73029,
    "2019-03-02-05-25-06-880_POS1_I1.npy": 52777,
    "2019-03-02-05-28-23-409_POS2_I1.npy": 58549,
    "2019-03-02-06-28-46-655_POS0_I1.npy": 73206,
    "2019-03-02-06-31-47-351_POS1_I1.npy": 57617,
    "2019-03-02-06-35-02-881_POS2_I1.npy": 62076,
    "2019-03-02-07-35-26-658_POS0_I1.npy": 73495,
    "2019-03-02-07-38-27-447_POS1_I1.npy": 57740,
    "2019-03-02-07-41-43-415_POS2_I1.npy": 61693,
    "2019-03-02-08-42-07-301_POS0_I1.npy": 73338,
    "2019-03-02-08-45-07-450_POS1_I1.npy": 57540,
    "2019-03-02-08-48-24-525_POS2_I1.npy": 62290,
    "2019-03-02-09-48-47-226_POS0_I1.npy": 73830,
    "2019-03-02-09-51-46-938_POS1_I1.npy": 56739,
    "2019-03-02-09-55-02-922_POS2_I1.npy": 62211,
    "2019-03-02-10-55-26-714_POS0_I1.npy": 73845,
    "2019-03-02-10-58-27-519_POS1_I1.npy": 57547,
    "2019-03-02-11-01-43-502_POS2_I1.npy": 62152,
    "2019-03-02-12-02-07-295_POS0_I1.npy": 73684,
    "2019-03-02-12-05-08-645_POS1_I1.npy": 57450,
    "2019-03-02-12-08-23-520_POS2_I1.npy": 61962,
    "2019-03-02-13-08-47-298_POS0_I1.npy": 73264,
    "2019-03-02-13-11-48-086_POS1_I1.npy": 57377,
    "2019-03-02-13-15-02-962_POS2_I1.npy": 62028,
    "2019-03-02-14-15-27-940_POS0_I1.npy": 72052,
    "2019-03-02-14-18-27-543_POS1_I1.npy": 57243,
    "2019-03-02-14-21-44-603_POS2_I1.npy": 61868,
    "2019-03-02-15-22-07-943_POS0_I1.npy": 72394,
    "2019-03-02-15-25-07-531_POS1_I1.npy": 57224,
    "2019-03-02-15-28-23-514_POS2_I1.npy": 61900,
    "2019-03-02-16-28-47-416_POS0_I1.npy": 72370,
    "2019-03-02-16-31-47-549_POS1_I1.npy": 57642,
    "2019-03-02-16-35-04-172_POS2_I1.npy": 62159,
    "2019-03-02-17-35-27-949_POS0_I1.npy": 72918,
    "2019-03-02-17-38-28-738_POS1_I1.npy": 57629,
    "2019-03-02-17-41-44-160_POS2_I1.npy": 62277,
    "2019-03-02-18-42-07-952_POS0_I1.npy": 73199,
    "2019-03-02-18-45-08-757_POS1_I1.npy": 57717,
    "2019-03-02-18-48-23-648_POS2_I1.npy": 62200,
    "2019-03-02-19-48-47-987_POS0_I1.npy": 73041,
    "2019-03-02-19-51-48-775_POS1_I1.npy": 57463,
    "2019-03-02-19-55-04-197_POS2_I1.npy": 62103,
    "2019-03-02-20-55-28-520_POS0_I1.npy": 72431,
    "2019-03-02-20-58-28-217_POS1_I1.npy": 57616,
    "2019-03-02-21-01-44-184_POS2_I1.npy": 61861,
    "2019-03-02-22-02-08-617_POS0_I1.npy": 73395,
    "2019-03-02-22-05-08-204_POS1_I1.npy": 57816,
    "2019-03-02-22-08-24-296_POS2_I1.npy": 62347,
    "2019-03-02-23-08-48-074_POS0_I1.npy": 72869,
    "2019-03-02-23-11-48-316_POS1_I1.npy": 69349,
    "2019-03-02-23-15-05-937_POS2_I1.npy": 61657,
    "2019-03-03-00-15-28-077_POS0_I1.npy": 68967,
    "2019-03-03-00-18-28-772_POS1_I1.npy": 69827,
    "2019-03-03-00-21-45-941_POS2_I1.npy": 61236,
    "2019-03-03-01-22-04-651_POS0_I1.npy": 69470,
    "2019-03-03-01-25-05-347_POS1_I1.npy": 57445,
    "2019-03-03-01-28-20-331_POS2_I1.npy": 61999,
    "2019-03-03-02-28-45-216_POS0_I1.npy": 72903,
    "2019-03-03-02-31-45-474_POS1_I1.npy": 56468,
    "2019-03-03-02-35-01-988_POS2_I1.npy": 57495,
    "2019-03-03-03-35-25-219_POS0_I1.npy": 72053,
    "2019-03-03-03-38-26-008_POS1_I1.npy": 56833,
    "2019-03-03-03-41-40-883_POS2_I1.npy": 61659,
    "2019-03-03-04-42-05-316_POS0_I1.npy": 73245,
    "2019-03-03-04-45-04-903_POS1_I1.npy": 57208,
    "2019-03-03-04-48-20-996_POS2_I1.npy": 62499,
    "2019-03-03-05-48-45-319_POS0_I1.npy": 72316,
    "2019-03-03-05-51-45-031_POS1_I1.npy": 57159,
    "2019-03-03-05-55-01-560_POS2_I1.npy": 62060,
    "2019-03-03-06-55-24-791_POS0_I1.npy": 68987,
    "2019-03-03-06-58-25-486_POS1_I1.npy": 56591,
    "2019-03-03-07-01-42-109_POS2_I1.npy": 61630,
    "2019-03-03-08-02-05-356_POS0_I1.npy": 71632,
    "2019-03-03-08-05-06-051_POS1_I1.npy": 56598,
    "2019-03-03-08-08-21-036_POS2_I1.npy": 61501,
    "2019-03-03-09-08-46-467_POS0_I1.npy": 72186,
    "2019-03-03-09-11-47-255_POS1_I1.npy": 57334,
    "2019-03-03-09-15-01-039_POS2_I1.npy": 61616,
    "2019-03-03-10-15-26-017_POS0_I1.npy": 71915,
    "2019-03-03-10-18-25-620_POS1_I1.npy": 57269,
    "2019-03-03-10-21-41-588_POS2_I1.npy": 61437,
    "2019-03-03-11-22-06-020_POS0_I1.npy": 72134,
    "2019-03-03-11-25-05-608_POS1_I1.npy": 56837,
    "2019-03-03-11-28-22-137_POS2_I1.npy": 61345,
    "2019-03-03-12-28-45-477_POS0_I1.npy": 71735,
    "2019-03-03-12-31-45-611_POS1_I1.npy": 56943,
    "2019-03-03-12-35-02-234_POS2_I1.npy": 61185,
    "2019-03-03-13-35-25-465_POS0_I1.npy": 72449,
    "2019-03-03-13-38-26-160_POS1_I1.npy": 56732,
    "2019-03-03-13-41-42-237_POS2_I1.npy": 61123,
    "2019-03-03-14-42-06-029_POS0_I1.npy": 71735,
    "2019-03-03-14-45-06-724_POS1_I1.npy": 57541,
    "2019-03-03-14-48-22-255_POS2_I1.npy": 61619,
    "2019-03-03-15-48-46-032_POS0_I1.npy": 72260,
    "2019-03-03-15-51-46-821_POS1_I1.npy": 56718,
    "2019-03-03-15-55-01-697_POS2_I1.npy": 61448,
    "2019-03-03-16-55-27-221_POS0_I1.npy": 72138,
    "2019-03-03-16-58-26-808_POS1_I1.npy": 56868,
    "2019-03-03-17-01-42-246_POS2_I1.npy": 61589,
    "2019-03-03-18-02-06-678_POS0_I1.npy": 72087,
    "2019-03-03-18-05-06-266_POS1_I1.npy": 69250,
    "2019-03-03-18-08-22-358_POS2_I1.npy": 60727,
    "2019-03-03-19-08-46-135_POS0_I1.npy": 72417,
    "2019-03-03-19-11-46-378_POS1_I1.npy": 57756,
    "2019-03-03-19-15-03-453_POS2_I1.npy": 61325,
    "2019-03-03-20-15-26-700_POS0_I1.npy": 72362,
    "2019-03-03-20-18-26-833_POS1_I1.npy": 57312,
    "2019-03-03-20-21-42-910_POS2_I1.npy": 61528,
    "2019-03-03-21-22-06-687_POS0_I1.npy": 72730,
    "2019-03-03-21-25-07-491_POS1_I1.npy": 57083,
    "2019-03-03-21-28-22-383_POS2_I1.npy": 61571,
    "2019-03-03-22-28-46-721_POS0_I1.npy": 71605,
    "2019-03-03-22-31-49-148_POS1_I1.npy": 56973,
    "2019-03-03-22-35-04-039_POS2_I1.npy": 61293,
    "2019-03-03-23-35-27-270_POS0_I1.npy": 72191,
    "2019-03-03-23-38-26-967_POS1_I1.npy": 56608,
    "2019-03-03-23-41-42-935_POS2_I1.npy": 61533,
    "2019-03-04-00-42-07-367_POS0_I1.npy": 71919,
    "2019-03-04-00-45-06-954_POS1_I1.npy": 57178,
    "2019-03-04-00-48-22-938_POS2_I1.npy": 61654,
    "2019-03-04-01-48-47-386_POS0_I1.npy": 72065,
    "2019-03-04-01-51-47-535_POS1_I1.npy": 56726,
    "2019-03-04-01-55-04-064_POS2_I1.npy": 60913,
    "2019-03-04-02-55-27-404_POS0_I1.npy": 72424,
    "2019-03-04-02-58-27-538_POS1_I1.npy": 56084,
    "2019-03-04-03-01-43-614_POS2_I1.npy": 60914,
    "2019-03-04-04-02-07-407_POS0_I1.npy": 72116,
    "2019-03-04-04-05-08-102_POS1_I1.npy": 57282,
    "2019-03-04-04-08-23-087_POS2_I1.npy": 61118,
    "2019-03-04-05-08-47-426_POS0_I1.npy": 72050,
    "2019-03-04-05-11-48-105_POS1_I1.npy": 56585,
    "2019-03-04-05-15-03-652_POS2_I1.npy": 61157,
    "2019-03-04-06-15-27-990_POS0_I1.npy": 71854,
    "2019-03-04-06-18-27-578_POS1_I1.npy": 56679,
    "2019-03-04-06-21-43-670_POS2_I1.npy": 60990,
    "2019-03-04-07-22-07-994_POS0_I1.npy": 71884,
    "2019-03-04-07-25-07-706_POS1_I1.npy": 56952,
    "2019-03-04-07-28-26-965_POS2_I1.npy": 61216,
    "2019-03-04-08-28-48-028_POS0_I1.npy": 71875,
    "2019-03-04-08-31-48-270_POS1_I1.npy": 56872,
    "2019-03-04-08-35-04-254_POS2_I1.npy": 61179,
    "2019-03-04-09-35-28-046_POS0_I1.npy": 71489,
    "2019-03-04-09-38-28-741_POS1_I1.npy": 68536,
    "2019-03-04-09-41-43-726_POS2_I1.npy": 61006,
    "2019-03-04-10-42-08-049_POS0_I1.npy": 71394,
    "2019-03-04-10-45-08-838_POS1_I1.npy": 55961,
    "2019-03-04-10-48-25-352_POS2_I1.npy": 60720,
    "2019-03-04-11-48-48-692_POS0_I1.npy": 71638,
    "2019-03-04-11-51-48-295_POS1_I1.npy": 56325,
    "2019-03-04-11-55-04-263_POS2_I1.npy": 60911,
    "2019-03-04-12-55-28-695_POS0_I1.npy": 71265,
    "2019-03-04-12-58-28-267_POS1_I1.npy": 56594,
    "2019-03-04-13-01-44-359_POS2_I1.npy": 61358,
    "2019-03-04-14-02-08-136_POS0_I1.npy": 71738,
    "2019-03-04-14-05-08-379_POS1_I1.npy": 56510,
    "2019-03-04-14-08-24-908_POS2_I1.npy": 61191,
    "2019-03-04-15-08-48-139_POS0_I1.npy": 71673,
    "2019-03-04-15-11-48-944_POS1_I1.npy": 56637,
    "2019-03-04-15-15-04-927_POS2_I1.npy": 61265,
    "2019-03-04-16-15-28-720_POS0_I1.npy": 71308,
    "2019-03-04-16-18-30-070_POS1_I1.npy": 68763,
    "2019-03-04-16-21-44-946_POS2_I1.npy": 60969,
    "2019-03-04-17-22-08-785_POS0_I1.npy": 70860,
    "2019-03-04-17-25-09-511_POS1_I1.npy": 56224,
    "2019-03-04-17-28-24-933_POS2_I1.npy": 60432,
    "2019-03-04-18-28-49-381_POS0_I1.npy": 71062,
    "2019-03-04-18-31-48-984_POS1_I1.npy": 56810,
    "2019-03-04-18-35-04-952_POS2_I1.npy": 60915,
    "2019-03-04-19-35-29-384_POS0_I1.npy": 71698,
    "2019-03-04-19-38-28-972_POS1_I1.npy": 57039,
    "2019-03-04-19-41-45-064_POS2_I1.npy": 61378,
    "2019-03-04-20-42-08-841_POS0_I1.npy": 71673,
    "2019-03-04-20-45-09-521_POS1_I1.npy": 56548,
    "2019-03-04-20-48-25-613_POS2_I1.npy": 61241,
    "2019-03-04-21-48-48-844_POS0_I1.npy": 71663,
    "2019-03-04-21-51-49-539_POS1_I1.npy": 57528,
    "2019-03-04-21-55-05-616_POS2_I1.npy": 60943,
    "2019-03-04-22-55-28-956_POS0_I1.npy": 72384,
    "2019-03-04-22-58-29-761_POS1_I1.npy": 56970,
    "2019-03-04-23-01-45-744_POS2_I1.npy": 60991,
    "2019-03-05-00-02-09-521_POS0_I1.npy": 72640,
    "2019-03-05-00-05-10-325_POS1_I1.npy": 69129,
    "2019-03-05-00-08-25-216_POS2_I1.npy": 61807,
    "2019-03-05-01-08-49-555_POS0_I1.npy": 71690,
    "2019-03-05-01-11-51-436_POS1_I1.npy": 56499,
    "2019-03-05-01-15-05-765_POS2_I1.npy": 61000,
    "2019-03-05-02-15-30-104_POS0_I1.npy": 71413,
    "2019-03-05-02-18-29-801_POS1_I1.npy": 56437,
    "2019-03-05-02-21-45-768_POS2_I1.npy": 60657,
    "2019-03-05-03-22-10-747_POS0_I1.npy": 72090,
    "2019-03-05-03-25-09-804_POS1_I1.npy": 57106,
    "2019-03-05-03-28-25-787_POS2_I1.npy": 61648,
    "2019-03-05-04-28-49-673_POS0_I1.npy": 71762,
    "2019-03-05-04-31-49-807_POS1_I1.npy": 56567,
    "2019-03-05-04-35-06-336_POS2_I1.npy": 60757,
    "2019-03-05-05-35-30-222_POS0_I1.npy": 71691,
    "2019-03-05-05-38-30-356_POS1_I1.npy": 56678,
    "2019-03-05-05-41-46-417_POS2_I1.npy": 60975,
    "2019-03-05-06-42-10-210_POS0_I1.npy": 72629,
    "2019-03-05-06-45-11-560_POS1_I1.npy": 56226,
    "2019-03-05-06-48-28-074_POS2_I1.npy": 61098,
    "2019-03-05-07-48-50-213_POS0_I1.npy": 70913,
    "2019-03-05-07-51-51-002_POS1_I1.npy": 68222,
    "2019-03-05-07-55-06-423_POS2_I1.npy": 60518,
    "2019-03-05-08-55-30-871_POS0_I1.npy": 70857,
    "2019-03-05-08-58-30-474_POS1_I1.npy": 55588,
    "2019-03-05-09-01-46-442_POS2_I1.npy": 60907,
    "2019-03-05-10-02-10-890_POS0_I1.npy": 71261,
    "2019-03-05-10-05-10-477_POS1_I1.npy": 56126,
    "2019-03-05-10-08-26-460_POS2_I1.npy": 60762,
    "2019-03-05-11-08-50-347_POS0_I1.npy": 71247,
    "2019-03-05-11-11-50-480_POS1_I1.npy": 55931,
    "2019-03-05-11-15-07-103_POS2_I1.npy": 60886,
    "2019-03-05-12-15-30-350_POS0_I1.npy": 71041,
    "2019-03-05-12-18-31-154_POS1_I1.npy": 68084,
    "2019-03-05-12-21-48-775_POS2_I1.npy": 60648,
    "2019-03-05-13-22-10-914_POS0_I1.npy": 71128,
    "2019-03-05-13-25-11-719_POS1_I1.npy": 68394,
    "2019-03-05-13-28-26-610_POS2_I1.npy": 60603,
    "2019-03-05-14-28-50-949_POS0_I1.npy": 70914,
    "2019-03-05-14-31-51-737_POS1_I1.npy": 56241,
    "2019-03-05-14-35-07-159_POS2_I1.npy": 60890,
    "2019-03-05-15-35-35-320_POS0_I1.npy": 71178,
    "2019-03-05-15-38-31-210_POS1_I1.npy": 56065,
    "2019-03-05-15-41-47-178_POS2_I1.npy": 60916,
    "2019-03-05-16-42-11-516_POS0_I1.npy": 71367,
    "2019-03-05-16-45-11-229_POS1_I1.npy": 55954,
    "2019-03-05-16-48-27-212_POS2_I1.npy": 61069,
    "2019-03-05-17-48-51-098_POS0_I1.npy": 71986,
    "2019-03-05-17-51-51-778_POS1_I1.npy": 56022,
    "2019-03-05-17-55-08-307_POS2_I1.npy": 61261,
    "2019-03-05-18-55-32-209_POS0_I1.npy": 71374,
    "2019-03-05-18-58-32-342_POS1_I1.npy": 56554,
    "2019-03-05-19-01-47-249_POS2_I1.npy": 60837,
    "2019-03-05-20-02-11-697_POS0_I1.npy": 70948,
    "2019-03-05-20-05-12-501_POS1_I1.npy": 55611,
    "2019-03-05-20-08-27-392_POS2_I1.npy": 60351,
    "2019-03-05-21-08-52-823_POS0_I1.npy": 71932,
    "2019-03-05-21-11-53-066_POS1_I1.npy": 56712,
    "2019-03-05-21-15-07-957_POS2_I1.npy": 61103,
    "2019-03-05-22-15-32-296_POS0_I1.npy": 71981,
    "2019-03-05-22-18-31-993_POS1_I1.npy": 68830,
    "2019-03-05-22-21-47-960_POS2_I1.npy": 60541,
    "2019-03-05-23-22-12-392_POS0_I1.npy": 70919,
    "2019-03-05-23-25-11-980_POS1_I1.npy": 57062,
    "2019-03-05-23-28-29-055_POS2_I1.npy": 61116,
    "2019-03-06-00-28-51-865_POS0_I1.npy": 72004,
    "2019-03-06-00-31-52-108_POS1_I1.npy": 56594,
    "2019-03-06-00-35-08-637_POS2_I1.npy": 61651,
    "2019-03-06-01-35-32-414_POS0_I1.npy": 72541,
    "2019-03-06-01-38-32-657_POS1_I1.npy": 56948,
    "2019-03-06-01-41-48-640_POS2_I1.npy": 62042,
    "2019-03-06-02-42-12-433_POS0_I1.npy": 74326,
    "2019-03-06-02-45-13-237_POS1_I1.npy": 59118,
    "2019-03-06-02-48-28-128_POS2_I1.npy": 63884,
    "2019-03-06-03-48-52-451_POS0_I1.npy": 74660,
    "2019-03-06-03-51-53-240_POS1_I1.npy": 60332,
    "2019-03-06-03-55-08-116_POS2_I1.npy": 64473,
    "2019-03-06-04-55-33-110_POS0_I1.npy": 74086,
    "2019-03-06-04-58-32-713_POS1_I1.npy": 58293,
    "2019-03-06-05-01-48-680_POS2_I1.npy": 63158,
    "2019-03-06-06-02-13-128_POS0_I1.npy": 74349,
    "2019-03-06-06-05-12-716_POS1_I1.npy": 59667,
    "2019-03-06-06-08-28-699_POS2_I1.npy": 63299,
    "2019-03-06-07-08-52-601_POS0_I1.npy": 73352,
    "2019-03-06-07-11-52-734_POS1_I1.npy": 58296,
    "2019-03-06-07-15-10-995_POS2_I1.npy": 62589,
    "2019-03-06-08-15-33-150_POS0_I1.npy": 72829,
    "2019-03-06-08-18-33-299_POS1_I1.npy": 57818,
    "2019-03-06-08-21-49-376_POS2_I1.npy": 62393,
    "2019-03-06-09-22-14-260_POS0_I1.npy": 72967,
    "2019-03-06-09-25-13-864_POS1_I1.npy": 57292,
    "2019-03-06-09-28-28-848_POS2_I1.npy": 61810,
    "2019-03-06-10-28-53-171_POS0_I1.npy": 71893,
    "2019-03-06-10-31-53-851_POS1_I1.npy": 58232,
    "2019-03-06-10-35-09-397_POS2_I1.npy": 61764,
    "2019-03-06-11-35-33-721_POS0_I1.npy": 71885,
    "2019-03-06-11-38-33-963_POS1_I1.npy": 57677,
    "2019-03-06-11-41-49-400_POS2_I1.npy": 61999,
    "2019-03-06-12-42-13-724_POS0_I1.npy": 72938,
    "2019-03-06-12-45-13-982_POS1_I1.npy": 57893,
    "2019-03-06-12-48-29-403_POS2_I1.npy": 61869,
    "2019-03-06-13-48-53-290_POS0_I1.npy": 72476,
    "2019-03-06-13-51-53-954_POS1_I1.npy": 58633,
    "2019-03-06-13-55-09-952_POS2_I1.npy": 61941,
    "2019-03-06-14-55-33-854_POS0_I1.npy": 72999,
    "2019-03-06-14-58-34-534_POS1_I1.npy": 58220,
    "2019-03-06-15-01-50-517_POS2_I1.npy": 62423,
    "2019-03-06-16-02-13-873_POS0_I1.npy": 72812,
    "2019-03-06-16-05-14-568_POS1_I1.npy": 57488,
    "2019-03-06-16-08-29-444_POS2_I1.npy": 61910,
    "2019-03-06-17-08-54-422_POS0_I1.npy": 73115,
    "2019-03-06-17-11-54-025_POS1_I1.npy": 58459,
    "2019-03-06-17-15-10-102_POS2_I1.npy": 62346,
    "2019-03-06-18-15-34-441_POS0_I1.npy": 72863,
    "2019-03-06-18-18-34-028_POS1_I1.npy": 57511,
    "2019-03-06-18-21-50-121_POS2_I1.npy": 62205,
    "2019-03-06-19-22-13-913_POS0_I1.npy": 72804,
    "2019-03-06-19-25-14-047_POS1_I1.npy": 57556,
    "2019-03-06-19-28-30-670_POS2_I1.npy": 61940,
    "2019-03-06-20-28-53-901_POS0_I1.npy": 72932,
    "2019-03-06-20-31-54-596_POS1_I1.npy": 57862,
    "2019-03-06-20-35-10-673_POS2_I1.npy": 61720,
    "2019-03-06-21-35-34-450_POS0_I1.npy": 72420,
    "2019-03-06-21-38-35-254_POS1_I1.npy": 57152,
    "2019-03-06-21-41-50-145_POS2_I1.npy": 62187,
    "2019-03-06-22-42-14-468_POS0_I1.npy": 71885,
    "2019-03-06-22-45-15-257_POS1_I1.npy": 57110,
    "2019-03-06-22-48-30-133_POS2_I1.npy": 61307,
    "2019-03-06-23-48-55-111_POS0_I1.npy": 72119,
    "2019-03-06-23-51-54-714_POS1_I1.npy": 57435,
    "2019-03-06-23-55-10-682_POS2_I1.npy": 61258,
    "2019-03-07-00-55-35-114_POS0_I1.npy": 72817,
    "2019-03-07-00-58-35-248_POS1_I1.npy": 57625,
    "2019-03-07-01-01-50-778_POS2_I1.npy": 61464,
    "2019-03-07-02-02-15-101_POS0_I1.npy": 72279,
    "2019-03-07-02-05-14-705_POS1_I1.npy": 57662,
    "2019-03-07-02-08-31-343_POS2_I1.npy": 61282,
    "2019-03-07-03-08-54-574_POS0_I1.npy": 72401,
    "2019-03-07-03-11-55-254_POS1_I1.npy": 56073,
    "2019-03-07-03-15-11-346_POS2_I1.npy": 60988,
    "2019-03-07-04-15-35-685_POS0_I1.npy": 71939,
    "2019-03-07-04-18-35-927_POS1_I1.npy": 56890,
    "2019-03-07-04-21-53-003_POS2_I1.npy": 61403,
    "2019-03-07-05-22-15-157_POS0_I1.npy": 72105,
    "2019-03-07-05-25-15-946_POS1_I1.npy": 56516,
    "2019-03-07-05-28-31-368_POS2_I1.npy": 61293,
    "2019-03-07-06-28-55-706_POS0_I1.npy": 71785,
    "2019-03-07-06-31-55-403_POS1_I1.npy": 68773,
    "2019-03-07-06-35-11-371_POS2_I1.npy": 60746,
    "2019-03-07-07-35-37-457_POS0_I1.npy": 71485,
    "2019-03-07-07-38-36-514_POS1_I1.npy": 56943,
    "2019-03-07-07-41-51-405_POS2_I1.npy": 60932,
    "2019-03-07-08-42-15-198_POS0_I1.npy": 71216,
    "2019-03-07-08-45-16-002_POS1_I1.npy": 56161,
    "2019-03-07-08-48-31-985_POS2_I1.npy": 60914,
    "2019-03-07-09-48-55-871_POS0_I1.npy": 71739,
    "2019-03-07-09-51-56-551_POS1_I1.npy": 55004,
    "2019-03-07-09-55-11-442_POS2_I1.npy": 60862,
    "2019-03-07-10-55-35-874_POS0_I1.npy": 70924,
    "2019-03-07-10-58-37-116_POS1_I1.npy": 55867,
    "2019-03-07-11-01-53-099_POS2_I1.npy": 60878,
    "2019-03-07-12-02-16-018_POS0_I1.npy": 70990,
    "2019-03-07-12-05-16-713_POS1_I1.npy": 56001,
    "2019-03-07-12-08-31-589_POS2_I1.npy": 60578,
    "2019-03-07-13-08-56-583_POS0_I1.npy": 70385,
    "2019-03-07-13-11-56-186_POS1_I1.npy": 56616,
    "2019-03-07-13-15-14-899_POS2_I1.npy": 59701,
    "2019-03-07-14-15-36-508_POS0_I1.npy": 70396,
    "2019-03-07-14-18-36-220_POS1_I1.npy": 55722,
    "2019-03-07-14-21-52-203_POS2_I1.npy": 60306,
    "2019-03-07-15-22-15-996_POS0_I1.npy": 70534,
    "2019-03-07-15-25-17-346_POS1_I1.npy": 56056,
    "2019-03-07-15-28-33-860_POS2_I1.npy": 60461,
    "2019-03-07-16-28-56-560_POS0_I1.npy": 70066,
    "2019-03-07-16-31-57-365_POS1_I1.npy": 55788,
    "2019-03-07-16-35-12-256_POS2_I1.npy": 60650,
    "2019-03-07-17-35-36-595_POS0_I1.npy": 70869,
    "2019-03-07-17-38-37-383_POS1_I1.npy": 55896,
    "2019-03-07-17-41-52-259_POS2_I1.npy": 60537,
    "2019-03-07-18-42-16-800_POS0_I1.npy": 70915,
    "2019-03-07-18-45-17-496_POS1_I1.npy": 68544,
    "2019-03-07-18-48-32-371_POS2_I1.npy": 60543,
    "2019-03-07-19-48-57-037_POS0_I1.npy": 70753,
    "2019-03-07-19-51-57-171_POS1_I1.npy": 56338,
    "2019-03-07-19-55-13-139_POS2_I1.npy": 60730,
    "2019-03-07-20-55-37-150_POS0_I1.npy": 71232,
    "2019-03-07-20-58-37-283_POS1_I1.npy": 56516,
    "2019-03-07-21-01-53-360_POS2_I1.npy": 61017,
    "2019-03-07-22-02-17-137_POS0_I1.npy": 71349,
    "2019-03-07-22-05-17-832_POS1_I1.npy": 56314,
    "2019-03-07-22-08-33-363_POS2_I1.npy": 61928,
    "2019-03-07-23-08-57-140_POS0_I1.npy": 71226,
    "2019-03-07-23-11-57-929_POS1_I1.npy": 56127,
    "2019-03-07-23-15-12-804_POS2_I1.npy": 61194,
    "2019-03-08-00-15-38-329_POS0_I1.npy": 71150,
    "2019-03-08-00-18-37-916_POS1_I1.npy": 67965,
    "2019-03-08-00-21-53-353_POS2_I1.npy": 58871,
    "2019-03-08-01-22-17-786_POS0_I1.npy": 70734,
    "2019-03-08-01-25-17-373_POS1_I1.npy": 55643,
    "2019-03-08-01-28-33-356_POS2_I1.npy": 59896,
    "2019-03-08-02-28-57-914_POS0_I1.npy": 70882,
    "2019-03-08-02-31-57-501_POS1_I1.npy": 56323,
    "2019-03-08-02-35-13-484_POS2_I1.npy": 60389,
    "2019-03-08-03-35-37-386_POS0_I1.npy": 71799,
    "2019-03-08-03-38-37-520_POS1_I1.npy": 56568,
    "2019-03-08-03-41-54-143_POS2_I1.npy": 60848,
    "2019-03-08-04-42-18-029_POS0_I1.npy": 71710,
    "2019-03-08-04-45-17-632_POS1_I1.npy": 56716,
    "2019-03-08-04-48-34-255_POS2_I1.npy": 60985,
    "2019-03-08-05-48-57-501_POS0_I1.npy": 71410,
    "2019-03-08-05-51-58-197_POS1_I1.npy": 56519,
    "2019-03-08-05-55-14-273_POS2_I1.npy": 60560,
    "2019-03-08-06-55-38-066_POS0_I1.npy": 71179,
    "2019-03-08-06-58-38-761_POS1_I1.npy": 56181,
    "2019-03-08-07-01-53-746_POS2_I1.npy": 60755,
    "2019-03-08-08-02-18-631_POS0_I1.npy": 71092,
    "2019-03-08-08-05-20-527_POS1_I1.npy": 56295,
    "2019-03-08-08-08-34-326_POS2_I1.npy": 60391,
    "2019-03-08-09-08-58-665_POS0_I1.npy": 70537,
    "2019-03-08-09-11-58-252_POS1_I1.npy": 56271,
    "2019-03-08-09-15-14-345_POS2_I1.npy": 60661,
    "2019-03-08-10-15-38-668_POS0_I1.npy": 69743,
    "2019-03-08-10-18-38-380_POS1_I1.npy": 55817,
    "2019-03-08-10-21-55-455_POS2_I1.npy": 60118,
    "2019-03-08-11-22-18-156_POS0_I1.npy": 70541,
    "2019-03-08-11-25-18-851_POS1_I1.npy": 68022,
    "2019-03-08-11-28-34-928_POS2_I1.npy": 59753,
    "2019-03-08-12-28-58-721_POS0_I1.npy": 71128,
    "2019-03-08-12-31-59-416_POS1_I1.npy": 56965,
    "2019-03-08-12-35-14-401_POS2_I1.npy": 61764,
    "2019-03-08-13-35-39-285_POS0_I1.npy": 70219,
    "2019-03-08-13-38-39-544_POS1_I1.npy": 55836,
    "2019-03-08-13-41-56-603_POS2_I1.npy": 60698,
    "2019-03-08-14-42-19-289_POS0_I1.npy": 70338,
    "2019-03-08-14-45-18-985_POS1_I1.npy": 56349,
    "2019-03-08-14-48-34-953_POS2_I1.npy": 60849,
    "2019-03-08-15-48-59-401_POS0_I1.npy": 70959,
    "2019-03-08-15-51-58-988_POS1_I1.npy": 56062,
    "2019-03-08-15-55-14-971_POS2_I1.npy": 60712,
    "2019-03-08-16-55-39-404_POS0_I1.npy": 70496,
    "2019-03-08-16-58-40-099_POS1_I1.npy": 56633,
    "2019-03-08-17-01-57-704_POS2_I1.npy": 59634,
    "2019-03-08-18-02-19-422_POS0_I1.npy": 70041,
    "2019-03-08-18-05-19-556_POS1_I1.npy": 56431,
    "2019-03-08-18-08-35-617_POS2_I1.npy": 60684,
    "2019-03-08-19-08-59-425_POS0_I1.npy": 70234,
    "2019-03-08-19-12-00-121_POS1_I1.npy": 56074,
    "2019-03-08-19-15-16-119_POS2_I1.npy": 60993,
    "2019-03-08-20-15-40-021_POS0_I1.npy": 71667,
    "2019-03-08-20-18-39-624_POS1_I1.npy": 56476,
    "2019-03-08-20-21-55-592_POS2_I1.npy": 61782,
    "2019-03-08-21-22-20-024_POS0_I1.npy": 71210,
    "2019-03-08-21-25-19-612_POS1_I1.npy": 56280,
    "2019-03-08-21-28-35-704_POS2_I1.npy": 60886,
    "2019-03-08-22-28-59-497_POS0_I1.npy": 72326,
    "2019-03-08-22-31-59-630_POS1_I1.npy": 55948,
    "2019-03-08-22-35-17-345_POS2_I1.npy": 60867,
    "2019-03-08-23-35-39-484_POS0_I1.npy": 71518,
    "2019-03-08-23-38-40-179_POS1_I1.npy": 56142,
    "2019-03-08-23-41-56-256_POS2_I1.npy": 60979,
    "2019-03-09-00-42-20-143_POS0_I1.npy": 70714,
    "2019-03-09-00-45-20-276_POS1_I1.npy": 68655,
    "2019-03-09-00-48-36-244_POS2_I1.npy": 60591,
    "2019-03-09-01-49-00-130_POS0_I1.npy": 70983,
    "2019-03-09-01-52-00-825_POS1_I1.npy": 68373,
    "2019-03-09-01-55-15-810_POS2_I1.npy": 51201,
    "2019-03-09-02-55-40-133_POS0_I1.npy": 70688,
    "2019-03-09-02-58-40-922_POS1_I1.npy": 56638,
    "2019-03-09-03-01-56-343_POS2_I1.npy": 60670,
    "2019-03-09-04-02-20-682_POS0_I1.npy": 70896,
    "2019-03-09-04-05-20-379_POS1_I1.npy": 55940,
    "2019-03-09-04-08-36-331_POS2_I1.npy": 60004,
    "2019-03-09-05-09-00-779_POS0_I1.npy": 69347,
    "2019-03-09-05-12-00-366_POS1_I1.npy": 55624,
    "2019-03-09-05-15-16-349_POS2_I1.npy": 59800,
    "2019-03-09-06-15-40-251_POS0_I1.npy": 69441,
    "2019-03-09-06-18-40-931_POS1_I1.npy": 56182,
    "2019-03-09-06-21-56-914_POS2_I1.npy": 58898,
    "2019-03-09-07-22-20-816_POS0_I1.npy": 69822,
    "2019-03-09-07-25-20-949_POS1_I1.npy": 56101,
    "2019-03-09-07-28-36-917_POS2_I1.npy": 60029,
    "2019-03-09-08-29-00-913_POS0_I1.npy": 69580,
    "2019-03-09-08-32-01-046_POS1_I1.npy": 55945,
    "2019-03-09-08-35-17-669_POS2_I1.npy": 60193,
    "2019-03-09-09-35-40-900_POS0_I1.npy": 69652,
    "2019-03-09-09-38-41-704_POS1_I1.npy": 56384,
    "2019-03-09-09-41-56-595_POS2_I1.npy": 60440,
    "2019-03-09-10-42-20-934_POS0_I1.npy": 69732,
    "2019-03-09-10-45-23-361_POS1_I1.npy": 55614,
    "2019-03-09-10-48-37-160_POS2_I1.npy": 60171,
    "2019-03-09-11-49-01-483_POS0_I1.npy": 69810,
    "2019-03-09-11-52-01-180_POS1_I1.npy": 55576,
    "2019-03-09-11-55-17-147_POS2_I1.npy": 59891,
    "2019-03-09-12-55-42-141_POS0_I1.npy": 69284,
    "2019-03-09-12-58-41-199_POS1_I1.npy": 55707,
    "2019-03-09-13-01-58-820_POS2_I1.npy": 59312,
    "2019-03-09-14-02-20-959_POS0_I1.npy": 69451,
    "2019-03-09-14-05-21-763_POS1_I1.npy": 67602,
    "2019-03-09-14-08-37-746_POS2_I1.npy": 59831,
    "2019-03-09-15-09-01-633_POS0_I1.npy": 70245,
    "2019-03-09-15-12-01-766_POS1_I1.npy": 55763,
    "2019-03-09-15-15-17-734_POS2_I1.npy": 59945,
    "2019-03-09-16-15-43-820_POS0_I1.npy": 70098,
    "2019-03-09-16-18-43-423_POS1_I1.npy": 55485,
    "2019-03-09-16-21-57-752_POS2_I1.npy": 59678,
    "2019-03-09-17-22-22-200_POS0_I1.npy": 70438,
    "2019-03-09-17-25-21-803_POS1_I1.npy": 56226,
    "2019-03-09-17-28-37-771_POS2_I1.npy": 60675,
    "2019-03-09-18-29-02-749_POS0_I1.npy": 71068,
    "2019-03-09-18-32-02-352_POS1_I1.npy": 56389,
    "2019-03-09-18-35-19-521_POS2_I1.npy": 60627,
    "2019-03-09-19-35-42-222_POS0_I1.npy": 71177,
    "2019-03-09-19-38-41-825_POS1_I1.npy": 56603,
    "2019-03-09-19-41-58-448_POS2_I1.npy": 61556,
    "2019-03-09-20-42-21-679_POS0_I1.npy": 72319,
    "2019-03-09-20-45-22-374_POS1_I1.npy": 70322,
    "2019-03-09-20-48-38-451_POS2_I1.npy": 53778,
    "2019-03-09-21-49-03-882_POS0_I1.npy": 72430,
    "2019-03-09-21-52-03-578_POS1_I1.npy": 57449,
    "2019-03-09-21-55-17-908_POS2_I1.npy": 64910,
    "2019-03-09-22-55-42-231_POS0_I1.npy": 72308,
    "2019-03-09-22-58-43-020_POS1_I1.npy": 56846,
    "2019-03-09-23-01-57-895_POS2_I1.npy": 61067,
    "2019-03-10-00-02-22-889_POS0_I1.npy": 71362,
    "2019-03-10-00-05-22-492_POS1_I1.npy": 56738,
    "2019-03-10-00-08-38-460_POS2_I1.npy": 60938,
    "2019-03-10-01-08-58-924_POS0_I1.npy": 71381,
    "2019-03-10-01-11-58-511_POS1_I1.npy": 56654,
    "2019-03-10-01-15-14-494_POS2_I1.npy": 60685,
    "2019-03-10-02-15-38-396_POS0_I1.npy": 70473,
    "2019-03-10-02-18-38-530_POS1_I1.npy": 57045,
    "2019-03-10-02-21-55-153_POS2_I1.npy": 60416,
    "2019-03-10-03-22-18-384_POS0_I1.npy": 70905,
    "2019-03-10-03-25-19-188_POS1_I1.npy": 57056,
    "2019-03-10-03-28-35-171_POS2_I1.npy": 60794,
    "2019-03-10-04-28-58-949_POS0_I1.npy": 71923,
    "2019-03-10-04-31-59-659_POS1_I1.npy": 69029,
    "2019-03-10-04-35-14-644_POS2_I1.npy": 53063,
    "2019-03-10-05-35-38-983_POS0_I1.npy": 71424,
    "2019-03-10-05-38-39-662_POS1_I1.npy": 57221,
    "2019-03-10-05-41-55-209_POS2_I1.npy": 60844,
    "2019-03-10-06-42-20-639_POS0_I1.npy": 69739,
    "2019-03-10-06-45-19-790_POS1_I1.npy": 56753,
    "2019-03-10-06-48-35-773_POS2_I1.npy": 60845,
    "2019-03-10-07-48-59-020_POS0_I1.npy": 70188,
    "2019-03-10-07-51-59-263_POS1_I1.npy": 56344,
    "2019-03-10-07-55-15-792_POS2_I1.npy": 60927,
    "2019-03-10-08-55-39-039_POS0_I1.npy": 70405,
    "2019-03-10-08-58-39-734_POS1_I1.npy": 56757,
    "2019-03-10-09-01-55-810_POS2_I1.npy": 60911,
    "2019-03-10-10-02-21-787_POS0_I1.npy": 70406,
    "2019-03-10-10-05-20-954_POS1_I1.npy": 56619,
    "2019-03-10-10-08-37-467_POS2_I1.npy": 61174,
    "2019-03-10-11-08-59-622_POS0_I1.npy": 70506,
    "2019-03-10-11-12-00-411_POS1_I1.npy": 57054,
    "2019-03-10-11-15-15-832_POS2_I1.npy": 60924,
    "2019-03-10-12-15-40-810_POS0_I1.npy": 70672,
    "2019-03-10-12-18-39-852_POS1_I1.npy": 56785,
    "2019-03-10-12-21-55-820_POS2_I1.npy": 60687,
    "2019-03-10-13-22-20-252_POS0_I1.npy": 70265,
    "2019-03-10-13-25-19-839_POS1_I1.npy": 56352,
    "2019-03-10-13-28-36-478_POS2_I1.npy": 60253,
    "2019-03-10-14-28-59-693_POS0_I1.npy": 70752,
    "2019-03-10-14-31-59-842_POS1_I1.npy": 56952,
    "2019-03-10-14-35-16-465_POS2_I1.npy": 60040,
    "2019-03-10-15-35-39-696_POS0_I1.npy": 70137,
    "2019-03-10-15-38-40-501_POS1_I1.npy": 56360,
    "2019-03-10-15-41-57-576_POS2_I1.npy": 60629,
    "2019-03-10-16-42-20-292_POS0_I1.npy": 69931,
    "2019-03-10-16-45-21-065_POS1_I1.npy": 56686,
    "2019-03-10-16-48-35-956_POS2_I1.npy": 60515,
    "2019-03-10-17-49-00-295_POS0_I1.npy": 70354,
    "2019-03-10-17-52-01-084_POS1_I1.npy": 57025,
    "2019-03-10-17-55-17-051_POS2_I1.npy": 60805,
    "2019-03-10-18-55-40-844_POS0_I1.npy": 71887,
    "2019-03-10-18-58-40-541_POS1_I1.npy": 56512,
    "2019-03-10-19-01-58-162_POS2_I1.npy": 60609,
    "2019-03-10-20-02-20-956_POS0_I1.npy": 71197,
    "2019-03-10-20-05-20-544_POS1_I1.npy": 56382,
    "2019-03-10-20-08-36-527_POS2_I1.npy": 60585,
    "2019-03-10-21-09-00-429_POS0_I1.npy": 70348,
    "2019-03-10-21-12-01-109_POS1_I1.npy": 56096,
    "2019-03-10-21-15-18-184_POS2_I1.npy": 60240,
    "2019-03-10-22-15-40-978_POS0_I1.npy": 70580,
    "2019-03-10-22-18-41-127_POS1_I1.npy": 56438,
    "2019-03-10-22-21-57-095_POS2_I1.npy": 60809,
    "2019-03-10-23-22-20-981_POS0_I1.npy": 71351,
    "2019-03-10-23-25-21-676_POS1_I1.npy": 57109,
    "2019-03-10-23-28-36-661_POS2_I1.npy": 61132,
    "2019-03-11-00-29-01-546_POS0_I1.npy": 71580,
    "2019-03-11-00-32-02-787_POS1_I1.npy": 57452,
    "2019-03-11-00-35-17-132_POS2_I1.npy": 61511,
    "2019-03-11-01-35-41-564_POS0_I1.npy": 72017,
    "2019-03-11-01-38-41-152_POS1_I1.npy": 68963,
    "2019-03-11-01-41-57-244_POS2_I1.npy": 61530,
    "2019-03-11-02-42-21-021_POS0_I1.npy": 71957,
    "2019-03-11-02-45-21-264_POS1_I1.npy": 57324,
    "2019-03-11-02-48-37-793_POS2_I1.npy": 60953,
    "2019-03-11-03-49-01-586_POS0_I1.npy": 73380,
    "2019-03-11-03-52-01-735_POS1_I1.npy": 57569,
    "2019-03-11-03-55-17-812_POS2_I1.npy": 62591,
    "2019-03-11-04-55-41-605_POS0_I1.npy": 73524,
    "2019-03-11-04-58-42-300_POS1_I1.npy": 59175,
    "2019-03-11-05-01-57-285_POS2_I1.npy": 64215,
    "2019-03-11-06-02-21-608_POS0_I1.npy": 77175,
    "2019-03-11-06-05-22-396_POS1_I1.npy": 60900,
    "2019-03-11-06-08-39-456_POS2_I1.npy": 65872,
    "2019-03-11-07-09-01-814_POS0_I1.npy": 78775,
    "2019-03-11-07-12-02-509_POS1_I1.npy": 61960,
    "2019-03-11-07-15-17-384_POS2_I1.npy": 66582,
    "2019-03-11-08-15-42-363_POS0_I1.npy": 79082,
    "2019-03-11-08-18-43-588_POS1_I1.npy": 62357,
    "2019-03-11-08-21-58-495_POS2_I1.npy": 66978,
    "2019-03-11-09-22-22-397_POS0_I1.npy": 78881,
    "2019-03-11-09-25-21-984_POS1_I1.npy": 61552,
    "2019-03-11-09-28-37-967_POS2_I1.npy": 66759,
    "2019-03-11-10-29-01-869_POS0_I1.npy": 76564,
    "2019-03-11-10-32-02-565_POS1_I1.npy": 61771,
    "2019-03-11-10-35-18-111_POS2_I1.npy": 66390,
    "2019-03-11-11-35-42-013_POS0_I1.npy": 75116,
    "2019-03-11-11-38-42-692_POS1_I1.npy": 59785,
    "2019-03-11-11-41-58-675_POS2_I1.npy": 63546,
    "2019-03-11-12-42-22-577_POS0_I1.npy": 74743,
    "2019-03-11-12-45-22-711_POS1_I1.npy": 72392,
    "2019-03-11-12-48-38-788_POS2_I1.npy": 63415,
    "2019-03-11-13-49-03-126_POS0_I1.npy": 74353,
    "2019-03-11-13-52-03-260_POS1_I1.npy": 60472,
    "2019-03-11-13-55-20-429_POS2_I1.npy": 64192,
    "2019-03-11-14-55-42-568_POS0_I1.npy": 72310,
    "2019-03-11-14-58-43-357_POS1_I1.npy": 57376,
    "2019-03-11-15-01-58-778_POS2_I1.npy": 61694,
    "2019-03-11-16-02-23-211_POS0_I1.npy": 73140,
    "2019-03-11-16-05-24-452_POS1_I1.npy": 57697,
    "2019-03-11-16-08-39-343_POS2_I1.npy": 62959,
    "2019-03-11-17-09-03-136_POS0_I1.npy": 71840,
    "2019-03-11-17-12-02-848_POS1_I1.npy": 57354,
    "2019-03-11-17-15-19-377_POS2_I1.npy": 61751,
    "2019-03-11-18-15-42-608_POS0_I1.npy": 72022,
    "2019-03-11-18-18-43-412_POS1_I1.npy": 57262,
    "2019-03-11-18-22-00-488_POS2_I1.npy": 61840,
    "2019-03-11-19-22-23-173_POS0_I1.npy": 71508,
    "2019-03-11-19-25-23-977_POS1_I1.npy": 69655,
    "2019-03-11-19-28-38-868_POS2_I1.npy": 61496,
    "2019-03-11-20-29-03-301_POS0_I1.npy": 71347,
    "2019-03-11-20-32-03-996_POS1_I1.npy": 57321,
    "2019-03-11-20-35-18-871_POS2_I1.npy": 61350,
    "2019-03-11-21-35-44-396_POS0_I1.npy": 68064,
    "2019-03-11-21-38-43-437_POS1_I1.npy": 55391,
    "2019-03-11-21-41-59-405_POS2_I1.npy": 60052,
    "2019-03-11-22-42-23-837_POS0_I1.npy": 72090,
    "2019-03-11-22-45-23-425_POS1_I1.npy": 57180,
    "2019-03-11-22-48-39-517_POS2_I1.npy": 61375,
    "2019-03-11-23-49-03-310_POS0_I1.npy": 71632,
    "2019-03-11-23-52-03-443_POS1_I1.npy": 56741,
    "2019-03-11-23-55-20-066_POS2_I1.npy": 61706,
    "2019-03-12-00-55-43-297_POS0_I1.npy": 70746,
    "2019-03-12-00-58-44-101_POS1_I1.npy": 57276,
    "2019-03-12-01-02-00-085_POS2_I1.npy": 61298,
    "2019-03-12-02-02-24-423_POS0_I1.npy": 71907,
    "2019-03-12-02-05-24-666_POS1_I1.npy": 56893,
    "2019-03-12-02-08-39-557_POS2_I1.npy": 60976,
    "2019-03-12-03-09-03-896_POS0_I1.npy": 70801,
    "2019-03-12-03-12-04-576_POS1_I1.npy": 56581,
    "2019-03-12-03-15-20-122_POS2_I1.npy": 60815,
    "2019-03-12-04-15-44-461_POS0_I1.npy": 70530,
    "2019-03-12-04-18-44-157_POS1_I1.npy": 56553,
    "2019-03-12-04-22-00-125_POS2_I1.npy": 60782,
    "2019-03-12-05-22-24-448_POS0_I1.npy": 71221,
    "2019-03-12-05-25-24-160_POS1_I1.npy": 56118,
    "2019-03-12-05-28-40-143_POS2_I1.npy": 60826,
    "2019-03-12-06-29-04-030_POS0_I1.npy": 71440,
    "2019-03-12-06-32-04-709_POS1_I1.npy": 56157,
    "2019-03-12-06-35-21-785_POS2_I1.npy": 60635,
    "2019-03-12-07-35-44-579_POS0_I1.npy": 70361,
    "2019-03-12-07-38-44-728_POS1_I1.npy": 68160,
    "2019-03-12-07-42-00-696_POS2_I1.npy": 60409,
    "2019-03-12-08-42-24-582_POS0_I1.npy": 69813,
    "2019-03-12-08-45-25-277_POS1_I1.npy": 55873,
    "2019-03-12-08-48-40-262_POS2_I1.npy": 60498,
    "2019-03-12-09-49-05-147_POS0_I1.npy": 70313,
    "2019-03-12-09-52-04-750_POS1_I1.npy": 56214,
    "2019-03-12-09-55-20-826_POS2_I1.npy": 60287,
    "2019-03-12-10-55-45-165_POS0_I1.npy": 70185,
    "2019-03-12-10-58-44-753_POS1_I1.npy": 56261,
    "2019-03-12-11-02-00-829_POS2_I1.npy": 60461,
    "2019-03-12-12-02-25-153_POS0_I1.npy": 69860,
    "2019-03-12-12-05-24-865_POS1_I1.npy": 55708,
    "2019-03-12-12-08-41-940_POS2_I1.npy": 60174,
    "2019-03-12-13-09-04-641_POS0_I1.npy": 70041,
    "2019-03-12-13-12-05-336_POS1_I1.npy": 55816,
    "2019-03-12-13-15-21-413_POS2_I1.npy": 60145,
    "2019-03-12-14-15-45-751_POS0_I1.npy": 70594,
    "2019-03-12-14-18-45-994_POS1_I1.npy": 55746,
    "2019-03-12-14-22-00-885_POS2_I1.npy": 60244,
    "2019-03-12-15-22-25-208_POS0_I1.npy": 71112,
    "2019-03-12-15-25-25-997_POS1_I1.npy": 56356,
    "2019-03-12-15-28-40-873_POS2_I1.npy": 60931,
    "2019-03-12-16-29-05-851_POS0_I1.npy": 70933,
    "2019-03-12-16-32-05-454_POS1_I1.npy": 69075,
    "2019-03-12-16-35-21-422_POS2_I1.npy": 60777,
    "2019-03-12-17-35-45-854_POS0_I1.npy": 70899,
    "2019-03-12-17-38-45-442_POS1_I1.npy": 69043,
    "2019-03-12-17-42-01-534_POS2_I1.npy": 60807,
    "2019-03-12-18-42-25-311_POS0_I1.npy": 71332,
    "2019-03-12-18-45-25-445_POS1_I1.npy": 57082,
    "2019-03-12-18-48-42-067_POS2_I1.npy": 61327,
    "2019-03-12-19-49-05-299_POS0_I1.npy": 71364,
    "2019-03-12-19-52-06-103_POS1_I1.npy": 56571,
    "2019-03-12-19-55-23-724_POS2_I1.npy": 61407,
    "2019-03-12-20-55-45-863_POS0_I1.npy": 70336,
    "2019-03-12-20-58-46-668_POS1_I1.npy": 55949,
    "2019-03-12-21-02-01-543_POS2_I1.npy": 60848,
    "2019-03-12-22-02-25-882_POS0_I1.npy": 70103,
    "2019-03-12-22-05-26-671_POS1_I1.npy": 68291,
    "2019-03-12-22-08-41-546_POS2_I1.npy": 60285,
    "2019-03-12-23-09-06-088_POS0_I1.npy": 70610,
    "2019-03-12-23-12-06-783_POS1_I1.npy": 69349,
    "2019-03-12-23-15-21-658_POS2_I1.npy": 60277,
    "2019-03-13-00-15-46-184_POS0_I1.npy": 69819,
    "2019-03-13-00-18-48-533_POS1_I1.npy": 56396,
    "2019-03-13-00-22-02-332_POS2_I1.npy": 60604,
    "2019-03-13-01-22-26-780_POS0_I1.npy": 71193,
    "2019-03-13-01-25-26-383_POS1_I1.npy": 56777,
    "2019-03-13-01-28-42-351_POS2_I1.npy": 60893,
    "2019-03-13-02-29-06-799_POS0_I1.npy": 70004,
    "2019-03-13-02-32-06-386_POS1_I1.npy": 56144,
    "2019-03-13-02-35-23-461_POS2_I1.npy": 60391,
    "2019-03-13-03-35-46-802_POS0_I1.npy": 71396,
    "2019-03-13-03-38-46-405_POS1_I1.npy": 56570,
    "2019-03-13-03-42-03-028_POS2_I1.npy": 60921,
    "2019-03-13-04-42-26-805_POS0_I1.npy": 69989,
    "2019-03-13-04-45-27-047_POS1_I1.npy": 56244,
    "2019-03-13-04-48-43-031_POS2_I1.npy": 60509,
    "2019-03-13-05-49-06-808_POS0_I1.npy": 69944,
    "2019-03-13-05-52-07-612_POS1_I1.npy": 55701,
    "2019-03-13-05-55-22-503_POS2_I1.npy": 60360,
    "2019-03-13-06-55-46-826_POS0_I1.npy": 70282,
    "2019-03-13-06-58-47-615_POS1_I1.npy": 56040,
    "2019-03-13-07-02-03-037_POS2_I1.npy": 60793,
    "2019-03-13-08-02-27-375_POS0_I1.npy": 70979,
    "2019-03-13-08-05-27-072_POS1_I1.npy": 56429,
    "2019-03-13-08-08-43-040_POS2_I1.npy": 61123,
    "2019-03-13-09-09-07-472_POS0_I1.npy": 70202,
    "2019-03-13-09-12-07-060_POS1_I1.npy": 55995,
    "2019-03-13-09-15-24-135_POS2_I1.npy": 60402,
    "2019-03-13-10-15-46-929_POS0_I1.npy": 70032,
    "2019-03-13-10-18-47-063_POS1_I1.npy": 68568,
    "2019-03-13-10-22-03-685_POS2_I1.npy": 60741,
    "2019-03-13-11-22-26-932_POS0_I1.npy": 70602,
    "2019-03-13-11-25-27-627_POS1_I1.npy": 68534,
    "2019-03-13-11-28-44-250_POS2_I1.npy": 60743,
    "2019-03-13-12-29-07-481_POS0_I1.npy": 70591,
    "2019-03-13-12-32-08-285_POS1_I1.npy": 56355,
    "2019-03-13-12-35-23-177_POS2_I1.npy": 61043,
    "2019-03-13-13-35-48-061_POS0_I1.npy": 71288,
    "2019-03-13-13-38-48-211_POS1_I1.npy": 55698,
    "2019-03-13-13-42-05-395_POS2_I1.npy": 60766,
    "2019-03-13-14-42-28-080_POS0_I1.npy": 70217,
    "2019-03-13-14-45-27-777_POS1_I1.npy": 56159,
    "2019-03-13-14-48-43-744_POS2_I1.npy": 61116,
    "2019-03-13-15-49-08-177_POS0_I1.npy": 70255,
    "2019-03-13-15-52-07-764_POS1_I1.npy": 67984,
    "2019-03-13-15-55-23-747_POS2_I1.npy": 60047,
    "2019-03-13-16-55-48-304_POS0_I1.npy": 69940,
    "2019-03-13-16-58-47-908_POS1_I1.npy": 55539,
    "2019-03-13-17-02-04-437_POS2_I1.npy": 60156,
    "2019-03-13-18-02-27-777_POS0_I1.npy": 70864,
    "2019-03-13-18-05-29-003_POS1_I1.npy": 55728,
    "2019-03-13-18-08-45-516_POS2_I1.npy": 60953,
    "2019-03-13-19-09-08-311_POS0_I1.npy": 70409,
    "2019-03-13-19-12-08-444_POS1_I1.npy": 56117,
    "2019-03-13-19-15-24-521_POS2_I1.npy": 60481,
    "2019-03-13-20-15-48-314_POS0_I1.npy": 70208,
    "2019-03-13-20-18-49-009_POS1_I1.npy": 56051,
    "2019-03-13-20-22-05-631_POS2_I1.npy": 60315,
    "2019-03-13-21-22-28-426_POS0_I1.npy": 70212,
    "2019-03-13-21-25-29-121_POS1_I1.npy": 56425,
    "2019-03-13-21-28-44-106_POS2_I1.npy": 60070,
    "2019-03-13-22-29-08-538_POS0_I1.npy": 70199,
    "2019-03-13-22-32-09-233_POS1_I1.npy": 68225,
    "2019-03-13-22-35-24-218_POS2_I1.npy": 60176,
    "2019-03-13-23-35-48-557_POS0_I1.npy": 69655,
    "2019-03-13-23-38-49-236_POS1_I1.npy": 68713,
    "2019-03-13-23-42-04-782_POS2_I1.npy": 60006,
    "2019-03-14-00-42-29-106_POS0_I1.npy": 70561,
    "2019-03-14-00-45-28-802_POS1_I1.npy": 55907,
    "2019-03-14-00-48-45-316_POS2_I1.npy": 59932,
    "2019-03-14-01-49-09-093_POS0_I1.npy": 71309,
    "2019-03-14-01-52-08-805_POS1_I1.npy": 55691,
    "2019-03-14-01-55-24-789_POS2_I1.npy": 60332,
    "2019-03-14-02-55-48-581_POS0_I1.npy": 71304,
    "2019-03-14-02-58-49-386_POS1_I1.npy": 56087,
    "2019-03-14-03-02-05-369_POS2_I1.npy": 60193,
    "2019-03-14-04-02-29-162_POS0_I1.npy": 70015,
    "2019-03-14-04-05-32-150_POS1_I1.npy": 55490,
    "2019-03-14-04-08-45-403_POS2_I1.npy": 59889,
    "2019-03-14-05-09-09-180_POS0_I1.npy": 70810,
    "2019-03-14-05-12-09-969_POS1_I1.npy": 55717,
    "2019-03-14-05-15-24-844_POS2_I1.npy": 59835,
    "2019-03-14-06-15-49-729_POS0_I1.npy": 70818,
    "2019-03-14-06-18-49-426_POS1_I1.npy": 68280,
    "2019-03-14-06-22-05-393_POS2_I1.npy": 59797,
    "2019-03-14-07-22-29-826_POS0_I1.npy": 69726,
    "2019-03-14-07-25-29-398_POS1_I1.npy": 55853,
    "2019-03-14-07-28-45-396_POS2_I1.npy": 59979,
    "2019-03-14-08-29-09-283_POS0_I1.npy": 69463,
    "2019-03-14-08-32-09-416_POS1_I1.npy": 55276,
    "2019-03-14-08-35-26-039_POS2_I1.npy": 59715,
    "2019-03-14-09-35-49-270_POS0_I1.npy": 69421,
    "2019-03-14-09-38-50-075_POS1_I1.npy": 55492,
    "2019-03-14-09-42-06-058_POS2_I1.npy": 60642,
    "2019-03-14-10-42-29-850_POS0_I1.npy": 69682,
    "2019-03-14-10-45-30-546_POS1_I1.npy": 55107,
    "2019-03-14-10-48-47-168_POS2_I1.npy": 60114,
    "2019-03-14-11-49-09-854_POS0_I1.npy": 68795,
    "2019-03-14-11-52-10-642_POS1_I1.npy": 54720,
    "2019-03-14-11-55-25-518_POS2_I1.npy": 60052,
    "2019-03-14-12-55-50-496_POS0_I1.npy": 70123,
    "2019-03-14-12-58-50-099_POS1_I1.npy": 56117,
    "2019-03-14-13-02-06-067_POS2_I1.npy": 60091,
    "2019-03-14-14-02-30-499_POS0_I1.npy": 66984,
    "2019-03-14-14-05-30-087_POS1_I1.npy": 55556,
    "2019-03-14-14-08-46-616_POS2_I1.npy": 59965,
    "2019-03-14-15-09-09-972_POS0_I1.npy": 69532,
    "2019-03-14-15-12-10-651_POS1_I1.npy": 55634,
    "2019-03-14-15-15-26-744_POS2_I1.npy": 59830,
    "2019-03-14-16-15-50-521_POS0_I1.npy": 69703,
    "2019-03-14-16-18-50-654_POS1_I1.npy": 55300,
    "2019-03-14-16-22-06-731_POS2_I1.npy": 60158,
    "2019-03-14-17-22-32-146_POS0_I1.npy": 71086,
    "2019-03-14-17-25-31-843_POS1_I1.npy": 56198,
    "2019-03-14-17-28-46-718_POS2_I1.npy": 60415,
    "2019-03-14-18-29-10-511_POS0_I1.npy": 71009,
    "2019-03-14-18-32-11-300_POS1_I1.npy": 56048,
    "2019-03-14-18-35-26-176_POS2_I1.npy": 60682,
    "2019-03-14-19-35-51-154_POS0_I1.npy": 69087,
    "2019-03-14-19-38-50-757_POS1_I1.npy": 56290,
    "2019-03-14-19-42-06-725_POS2_I1.npy": 60298,
    "2019-03-14-20-42-31-157_POS0_I1.npy": 70577,
    "2019-03-14-20-45-30-744_POS1_I1.npy": 55876,
    "2019-03-14-20-48-46-837_POS2_I1.npy": 60737,
    "2019-03-14-21-49-10-630_POS0_I1.npy": 71141,
    "2019-03-14-21-52-10-779_POS1_I1.npy": 56487,
    "2019-03-14-21-55-27-947_POS2_I1.npy": 61365,
    "2019-03-14-22-55-50-633_POS0_I1.npy": 70889,
    "2019-03-14-22-58-51-328_POS1_I1.npy": 56446,
    "2019-03-14-23-02-07-404_POS2_I1.npy": 60580,
    "2019-03-15-00-02-31-197_POS0_I1.npy": 70593,
    "2019-03-15-00-05-32-438_POS1_I1.npy": 56325,
    "2019-03-15-00-08-48-531_POS2_I1.npy": 60513,
    "2019-03-15-01-09-11-231_POS0_I1.npy": 70875,
    "2019-03-15-01-12-11-911_POS1_I1.npy": 56342,
    "2019-03-15-01-15-27-442_POS2_I1.npy": 60703,
    "2019-03-15-02-15-52-872_POS0_I1.npy": 70773,
    "2019-03-15-02-18-51-477_POS1_I1.npy": 55758,
    "2019-03-15-02-22-07-445_POS2_I1.npy": 60028,
    "2019-03-15-03-22-31-783_POS0_I1.npy": 70132,
    "2019-03-15-03-25-31-480_POS1_I1.npy": 56661,
    "2019-03-15-03-28-47-479_POS2_I1.npy": 59767,
    "2019-03-15-04-29-11-256_POS0_I1.npy": 69845,
    "2019-03-15-04-32-12-060_POS1_I1.npy": 56163,
    "2019-03-15-04-35-28-044_POS2_I1.npy": 60031,
    "2019-03-15-05-35-52-928_POS0_I1.npy": 71181,
    "2019-03-15-05-38-53-187_POS1_I1.npy": 68157,
    "2019-03-15-05-42-08-062_POS2_I1.npy": 61176,
    "2019-03-15-06-42-31-839_POS0_I1.npy": 70619,
    "2019-03-15-06-45-32-628_POS1_I1.npy": 68533,
    "2019-03-15-06-48-47-504_POS2_I1.npy": 59810,
    "2019-03-15-07-49-13-028_POS0_I1.npy": 69733,
    "2019-03-15-07-52-12-615_POS1_I1.npy": 54323,
    "2019-03-15-07-55-29-691_POS2_I1.npy": 60706,
    "2019-03-15-08-55-52-485_POS0_I1.npy": 69653,
    "2019-03-15-08-58-52-073_POS1_I1.npy": 55286,
    "2019-03-15-09-02-08-165_POS2_I1.npy": 59821,
    "2019-03-15-10-02-31-942_POS0_I1.npy": 69253,
    "2019-03-15-10-05-32-185_POS1_I1.npy": 55787,
    "2019-03-15-10-08-48-714_POS2_I1.npy": 59833,
    "2019-03-15-11-09-11-945_POS0_I1.npy": 69951,
    "2019-03-15-11-12-12-749_POS1_I1.npy": 55937,
    "2019-03-15-11-15-28-733_POS2_I1.npy": 59604,
    "2019-03-15-12-15-52-510_POS0_I1.npy": 69723,
    "2019-03-15-12-18-53-314_POS1_I1.npy": 55420,
    "2019-03-15-12-22-08-205_POS2_I1.npy": 60437,
    "2019-03-15-13-22-32-544_POS0_I1.npy": 70243,
    "2019-03-15-13-25-34-425_POS1_I1.npy": 55981,
    "2019-03-15-13-28-48-754_POS2_I1.npy": 60938,
    "2019-03-15-14-29-13-093_POS0_I1.npy": 70224,
    "2019-03-15-14-32-12-790_POS1_I1.npy": 56726,
    "2019-03-15-14-35-29-303_POS2_I1.npy": 61310,
    "2019-03-15-15-35-54-843_POS0_I1.npy": 70348,
    "2019-03-15-15-38-52-808_POS1_I1.npy": 56635,
    "2019-03-15-15-42-08-791_POS2_I1.npy": 61172,
    "2019-03-15-16-42-32-678_POS0_I1.npy": 70479,
    "2019-03-15-16-45-33-357_POS1_I1.npy": 55996,
    "2019-03-15-16-48-49-340_POS2_I1.npy": 60362,
    "2019-03-15-17-49-13-242_POS0_I1.npy": 69541,
    "2019-03-15-17-52-13-922_POS1_I1.npy": 55888,
    "2019-03-15-17-55-29-359_POS2_I1.npy": 60009,
    "2019-03-15-18-55-53-245_POS0_I1.npy": 70128,
    "2019-03-15-18-58-53-941_POS1_I1.npy": 57425,
    "2019-03-15-19-02-08-816_POS2_I1.npy": 60880,
    "2019-03-15-20-02-33-794_POS0_I1.npy": 70694,
    "2019-03-15-20-05-33-928_POS1_I1.npy": 56783,
    "2019-03-15-20-08-49-490_POS2_I1.npy": 61068,
    "2019-03-15-21-09-13-829_POS0_I1.npy": 70102,
    "2019-03-15-21-12-14-071_POS1_I1.npy": 56041,
    "2019-03-15-21-15-30-148_POS2_I1.npy": 59724,
    "2019-03-15-22-15-53-941_POS0_I1.npy": 69968,
    "2019-03-15-22-18-53-528_POS1_I1.npy": 55496,
    "2019-03-15-22-22-09-621_POS2_I1.npy": 59914,
    "2019-03-15-23-22-33-398_POS0_I1.npy": 70725,
    "2019-03-15-23-25-33-656_POS1_I1.npy": 55556,
    "2019-03-15-23-28-50-731_POS2_I1.npy": 59528,
    "2019-03-16-00-29-13-978_POS0_I1.npy": 69978,
    "2019-03-16-00-32-14-112_POS1_I1.npy": 55926,
    "2019-03-16-00-35-30-188_POS2_I1.npy": 60362,
    "2019-03-16-01-35-53-966_POS0_I1.npy": 69596,
    "2019-03-16-01-38-54-770_POS1_I1.npy": 56310,
    "2019-03-16-01-42-09-661_POS2_I1.npy": 60003,
    "2019-03-16-02-42-34-000_POS0_I1.npy": 69796,
    "2019-03-16-02-45-34-789_POS1_I1.npy": 55983,
    "2019-03-16-02-48-49-664_POS2_I1.npy": 59953,
    "2019-03-16-03-49-14-642_POS0_I1.npy": 70330,
    "2019-03-16-03-52-14-246_POS1_I1.npy": 56743,
    "2019-03-16-03-55-30-213_POS2_I1.npy": 60367,
    "2019-03-16-04-55-56-829_POS0_I1.npy": 70007,
    "2019-03-16-04-58-54-233_POS1_I1.npy": 56290,
    "2019-03-16-05-02-10-762_POS2_I1.npy": 60035,
    "2019-03-16-06-02-34-118_POS0_I1.npy": 70288,
    "2019-03-16-06-05-34-252_POS1_I1.npy": 55530,
    "2019-03-16-06-08-50-874_POS2_I1.npy": 59932,
    "2019-03-16-07-09-14-667_POS0_I1.npy": 69194,
    "2019-03-16-07-12-14-801_POS1_I1.npy": 56491,
    "2019-03-16-07-15-33-061_POS2_I1.npy": 61380,
    "2019-03-16-08-15-54-670_POS0_I1.npy": 70452,
    "2019-03-16-08-18-55-365_POS1_I1.npy": 56307,
    "2019-03-16-08-22-10-350_POS2_I1.npy": 60862,
    "2019-03-16-09-22-34-689_POS0_I1.npy": 66288,
    "2019-03-16-09-25-35-477_POS1_I1.npy": 55725,
    "2019-03-16-09-28-51-445_POS2_I1.npy": 60252,
    "2019-03-16-10-29-15-238_POS0_I1.npy": 70593,
    "2019-03-16-10-32-14-935_POS1_I1.npy": 56083,
    "2019-03-16-10-35-30-902_POS2_I1.npy": 60434,
    "2019-03-16-11-35-55-241_POS0_I1.npy": 69765,
    "2019-03-16-11-38-54-953_POS1_I1.npy": 55413,
    "2019-03-16-11-42-10-936_POS2_I1.npy": 61172,
    "2019-03-16-12-42-34-729_POS0_I1.npy": 70032,
    "2019-03-16-12-45-35-518_POS1_I1.npy": 56102,
    "2019-03-16-12-48-51-517_POS2_I1.npy": 60721,
    "2019-03-16-13-49-15-309_POS0_I1.npy": 70352,
    "2019-03-16-13-52-16-114_POS1_I1.npy": 55960,
    "2019-03-16-13-55-31-005_POS2_I1.npy": 60150,
    "2019-03-16-14-55-56-435_POS0_I1.npy": 69970,
    "2019-03-16-14-58-56-132_POS1_I1.npy": 55869,
    "2019-03-16-15-02-11-569_POS2_I1.npy": 59424,
    "2019-03-16-16-02-35-908_POS0_I1.npy": 69357,
    "2019-03-16-16-05-35-605_POS1_I1.npy": 55681,
    "2019-03-16-16-08-51-572_POS2_I1.npy": 59354,
    "2019-03-16-17-09-17-003_POS0_I1.npy": 70175,
    "2019-03-16-17-12-15-623_POS1_I1.npy": 55583,
    "2019-03-16-17-15-32-699_POS2_I1.npy": 59733,
    "2019-03-16-18-15-55-399_POS0_I1.npy": 69747,
    "2019-03-16-18-18-56-094_POS1_I1.npy": 55634,
    "2019-03-16-18-22-12-171_POS2_I1.npy": 57535,
    "2019-03-16-19-22-36-058_POS0_I1.npy": 69215,
    "2019-03-16-19-25-36-737_POS1_I1.npy": 55890,
    "2019-03-16-19-28-53-266_POS2_I1.npy": 59884,
    "2019-03-16-20-29-16-076_POS0_I1.npy": 70955,
    "2019-03-16-20-32-16-881_POS1_I1.npy": 56373,
    "2019-03-16-20-35-31-772_POS2_I1.npy": 60439,
    "2019-03-16-21-35-56-110_POS0_I1.npy": 70828,
    "2019-03-16-21-38-56-899_POS1_I1.npy": 56922,
    "2019-03-16-21-42-11-775_POS2_I1.npy": 59898,
    "2019-03-16-22-42-36-753_POS0_I1.npy": 70815,
    "2019-03-16-22-45-36-356_POS1_I1.npy": 56763,
    "2019-03-16-22-48-52-324_POS2_I1.npy": 61076,
    "2019-03-16-23-49-16-756_POS0_I1.npy": 70362,
    "2019-03-16-23-52-16-344_POS1_I1.npy": 56400,
    "2019-03-16-23-55-32-327_POS2_I1.npy": 60043,
    "2019-03-17-00-55-56-775_POS0_I1.npy": 70298,
    "2019-03-17-00-58-56-378_POS1_I1.npy": 55747,
    "2019-03-17-01-02-09-002_POS2_I1.npy": 60001,
    "2019-03-17-02-02-32-763_POS0_I1.npy": 69699,
    "2019-03-17-02-05-32-897_POS1_I1.npy": 55714,
    "2019-03-17-02-08-49-005_POS2_I1.npy": 59876,
    "2019-03-17-03-09-12-766_POS0_I1.npy": 69377,
    "2019-03-17-03-12-13-461_POS1_I1.npy": 55596,
    "2019-03-17-03-15-29-008_POS2_I1.npy": 59885,
    "2019-03-17-04-15-52-816_POS0_I1.npy": 69361,
    "2019-03-17-04-18-53-573_POS1_I1.npy": 55331,
    "2019-03-17-04-22-09-541_POS2_I1.npy": 59773,
    "2019-03-17-05-22-33-349_POS0_I1.npy": 68777,
    "2019-03-17-05-25-33-046_POS1_I1.npy": 55546,
    "2019-03-17-05-28-48-998_POS2_I1.npy": 59660,
    "2019-03-17-06-29-16-176_POS0_I1.npy": 67884,
    "2019-03-17-06-32-13-049_POS1_I1.npy": 52390,
    "2019-03-17-06-35-29-126_POS2_I1.npy": 60050,
    "2019-03-17-07-35-52-903_POS0_I1.npy": 69721,
    "2019-03-17-07-38-53-037_POS1_I1.npy": 55073,
    "2019-03-17-07-42-09-644_POS2_I1.npy": 59041,
    "2019-03-17-08-42-32-890_POS0_I1.npy": 69766,
    "2019-03-17-08-45-33-586_POS1_I1.npy": 55309,
    "2019-03-17-08-48-49-693_POS2_I1.npy": 59507,
    "2019-03-17-09-49-13-471_POS0_I1.npy": 69626,
    "2019-03-17-09-52-16-350_POS1_I1.npy": 55212,
    "2019-03-17-09-55-32-442_POS2_I1.npy": 59323,
    "2019-03-17-10-55-53-489_POS0_I1.npy": 70138,
    "2019-03-17-10-58-54-730_POS1_I1.npy": 56435,
    "2019-03-17-11-02-09-731_POS2_I1.npy": 60230,
    "2019-03-17-12-02-33-836_POS0_I1.npy": 71579,
    "2019-03-17-12-05-34-515_POS1_I1.npy": 70058,
    "2019-03-17-12-08-50-061_POS2_I1.npy": 61282,
    "2019-03-17-13-09-13-948_POS0_I1.npy": 71145,
    "2019-03-17-13-12-14-066_POS1_I1.npy": 56084,
    "2019-03-17-13-15-30-174_POS2_I1.npy": 59998,
    "2019-03-17-14-15-53-935_POS0_I1.npy": 70307,
    "2019-03-17-14-18-55-192_POS1_I1.npy": 56149,
    "2019-03-17-14-22-12-922_POS2_I1.npy": 60040,
    "2019-03-17-15-22-35-607_POS0_I1.npy": 69307,
    "2019-03-17-15-25-34-680_POS1_I1.npy": 55575,
    "2019-03-17-15-28-50-211_POS2_I1.npy": 60340,
    "2019-03-17-16-29-14-518_POS0_I1.npy": 67931,
    "2019-03-17-16-32-14-122_POS1_I1.npy": 55509,
    "2019-03-17-16-35-30-214_POS2_I1.npy": 60060,
    "2019-03-17-17-35-53-975_POS0_I1.npy": 69869,
    "2019-03-17-17-38-54-218_POS1_I1.npy": 55413,
    "2019-03-17-17-42-10-217_POS2_I1.npy": 59622,
    "2019-03-17-18-42-34-088_POS0_I1.npy": 70135,
    "2019-03-17-18-45-34-767_POS1_I1.npy": 55893,
    "2019-03-17-18-48-51-312_POS2_I1.npy": 61162,
    "2019-03-17-19-49-14-106_POS0_I1.npy": 70310,
    "2019-03-17-19-52-15-893_POS1_I1.npy": 56542,
    "2019-03-17-19-55-31-440_POS2_I1.npy": 60102,
    "2019-03-17-20-55-54-655_POS0_I1.npy": 71215,
    "2019-03-17-20-58-55-444_POS1_I1.npy": 57567,
    "2019-03-17-21-02-10-351_POS2_I1.npy": 61754,
    "2019-03-17-22-02-34-768_POS0_I1.npy": 72926,
    "2019-03-17-22-05-35-463_POS1_I1.npy": 59648,
    "2019-03-17-22-08-50-354_POS2_I1.npy": 62910,
    "2019-03-17-23-09-15-223_POS0_I1.npy": 75672,
    "2019-03-17-23-12-14-826_POS1_I1.npy": 73480,
    "2019-03-17-23-15-32-447_POS2_I1.npy": 64131,
    "2019-03-18-00-15-54-696_POS0_I1.npy": 75281,
    "2019-03-18-00-18-54-829_POS1_I1.npy": 61978,
    "2019-03-18-00-22-11-452_POS2_I1.npy": 65538,
    "2019-03-18-01-22-34-699_POS0_I1.npy": 75405,
    "2019-03-18-01-25-35-503_POS1_I1.npy": 62238,
    "2019-03-18-01-28-53-093_POS2_I1.npy": 64630,
    "2019-03-18-02-29-15-263_POS0_I1.npy": 78313,
    "2019-03-18-02-32-16-036_POS1_I1.npy": 62249,
    "2019-03-18-02-35-30-927_POS2_I1.npy": 66920,
    "2019-03-18-03-35-55-266_POS0_I1.npy": 76968,
    "2019-03-18-03-38-56-055_POS1_I1.npy": 61094,
    "2019-03-18-03-42-11-508_POS2_I1.npy": 66149,
    "2019-03-18-04-42-37-484_POS0_I1.npy": 77733,
    "2019-03-18-04-45-35-450_POS1_I1.npy": 76335,
    "2019-03-18-04-48-51-511_POS2_I1.npy": 66924,
    "2019-03-18-05-49-15-865_POS0_I1.npy": 77915,
    "2019-03-18-05-52-15-468_POS1_I1.npy": 76984,
    "2019-03-18-05-55-32-091_POS2_I1.npy": 65711,
    "2019-03-18-06-55-55-899_POS0_I1.npy": 78630,
    "2019-03-18-06-58-56-033_POS1_I1.npy": 62785,
    "2019-03-18-07-02-12-094_POS2_I1.npy": 67172,
    "2019-03-18-08-02-35-887_POS0_I1.npy": 78427,
    "2019-03-18-08-05-37-143_POS1_I1.npy": 62589,
    "2019-03-18-08-08-52-144_POS2_I1.npy": 66735,
    "2019-03-18-09-09-15-937_POS0_I1.npy": 76569,
    "2019-03-18-09-12-16-632_POS1_I1.npy": 61208,
    "2019-03-18-09-15-32-162_POS2_I1.npy": 66138,
    "2019-03-18-09-58-56-759_POS0_I1.npy": 77630,
    "2019-03-18-10-02-01-510_POS1_I1.npy": 60934,
    "2019-03-18-10-05-17-477_POS2_I1.npy": 66298,
    "2019-03-18-11-05-41-898_POS0_I1.npy": 71949,
    "2019-03-18-11-08-41-485_POS1_I1.npy": 57626,
    "2019-03-18-11-11-57-578_POS2_I1.npy": 61606,
    "2019-03-18-12-12-21-355_POS0_I1.npy": 71743,
    "2019-03-18-12-15-21-598_POS1_I1.npy": 70692,
    "2019-03-18-12-18-38-673_POS2_I1.npy": 61043,
    "2019-03-18-13-19-01-483_POS0_I1.npy": 71247,
    "2019-03-18-13-22-02-162_POS1_I1.npy": 57638,
    "2019-03-18-13-25-18-130_POS2_I1.npy": 60970,
    "2019-03-18-14-25-42-032_POS0_I1.npy": 72272,
    "2019-03-18-14-28-42-165_POS1_I1.npy": 57514,
    "2019-03-18-14-31-58-242_POS2_I1.npy": 60864,
    "2019-03-18-15-32-22-035_POS0_I1.npy": 71294,
    "2019-03-18-15-35-22-730_POS1_I1.npy": 57525,
    "2019-03-18-15-38-38-261_POS2_I1.npy": 60698,
    "2019-03-18-16-39-02-038_POS0_I1.npy": 71927,
    "2019-03-18-16-42-02-827_POS1_I1.npy": 69816,
    "2019-03-18-16-45-18-794_POS2_I1.npy": 60878,
    "2019-03-18-17-45-42-587_POS0_I1.npy": 71160,
    "2019-03-18-17-48-42-284_POS1_I1.npy": 69670,
    "2019-03-18-17-51-58-251_POS2_I1.npy": 60815,
    "2019-03-18-18-52-22-590_POS0_I1.npy": 71063,
    "2019-03-18-18-55-22-302_POS1_I1.npy": 69750,
    "2019-03-18-18-58-40-469_POS2_I1.npy": 60680,
    "2019-03-18-19-59-02-827_POS0_I1.npy": 70845,
    "2019-03-18-20-02-02-524_POS1_I1.npy": 57083,
    "2019-03-18-20-05-18-491_POS2_I1.npy": 61045,
    "2019-03-18-21-05-42-924_POS0_I1.npy": 70954,
    "2019-03-18-21-08-42-511_POS1_I1.npy": 56847,
    "2019-03-18-21-11-58-494_POS2_I1.npy": 61495,
    "2019-03-18-22-12-22-396_POS0_I1.npy": 73698,
    "2019-03-18-22-15-22-530_POS1_I1.npy": 60386,
    "2019-03-18-22-18-39-152_POS2_I1.npy": 63823,
    "2019-03-18-23-19-02-945_POS0_I1.npy": 78180,
    "2019-03-18-23-22-03-079_POS1_I1.npy": 62922,
    "2019-03-18-23-25-19-155_POS2_I1.npy": 66934,
    "2019-03-19-00-25-42-948_POS0_I1.npy": 78988,
    "2019-03-19-00-28-43-628_POS1_I1.npy": 65007,
    "2019-03-19-00-31-58-613_POS2_I1.npy": 67274,
    "2019-03-19-01-32-22-951_POS0_I1.npy": 80252,
    "2019-03-19-01-35-24-848_POS1_I1.npy": 65688,
    "2019-03-19-01-38-39-177_POS2_I1.npy": 69333,
    "2019-03-19-02-39-03-516_POS0_I1.npy": 82099,
    "2019-03-19-02-42-03-213_POS1_I1.npy": 66194,
    "2019-03-19-02-45-19-180_POS2_I1.npy": 69054,
    "2019-03-19-03-45-44-174_POS0_I1.npy": 82742,
    "2019-03-19-03-48-43-231_POS1_I1.npy": 66658,
    "2019-03-19-03-52-01-398_POS2_I1.npy": 68934,
    "2019-03-19-04-52-23-007_POS0_I1.npy": 82571,
    "2019-03-19-04-55-23-811_POS1_I1.npy": 80613,
    "2019-03-19-04-58-39-779_POS2_I1.npy": 70337,
    "2019-03-19-05-59-03-572_POS0_I1.npy": 82106,
    "2019-03-19-06-02-04-376_POS1_I1.npy": 80523,
    "2019-03-19-06-05-19-267_POS2_I1.npy": 70632,
    "2019-03-19-07-05-43-606_POS0_I1.npy": 83253,
    "2019-03-19-07-08-44-395_POS1_I1.npy": 81282,
    "2019-03-19-07-11-59-270_POS2_I1.npy": 70003,
    "2019-03-19-08-12-24-249_POS0_I1.npy": 85674,
    "2019-03-19-08-15-23-836_POS1_I1.npy": 68042,
    "2019-03-19-08-18-39-804_POS2_I1.npy": 70337,
    "2019-03-19-09-19-05-328_POS0_I1.npy": 83346,
    "2019-03-19-09-22-03-824_POS1_I1.npy": 67273,
    "2019-03-19-09-25-19-916_POS2_I1.npy": 70121,
    "2019-03-19-10-25-43-709_POS0_I1.npy": 84828,
    "2019-03-19-10-28-43-842_POS1_I1.npy": 66816,
    "2019-03-19-10-32-00-465_POS2_I1.npy": 70947,
    "2019-03-19-11-32-23-696_POS0_I1.npy": 83566,
    "2019-03-19-11-35-24-391_POS1_I1.npy": 66019,
    "2019-03-19-11-38-40-468_POS2_I1.npy": 69640,
    "2019-03-19-12-39-04-245_POS0_I1.npy": 82310,
    "2019-03-19-12-42-05-049_POS1_I1.npy": 65004,
    "2019-03-19-12-45-19-941_POS2_I1.npy": 68734,
    "2019-03-19-13-45-44-279_POS0_I1.npy": 81787,
    "2019-03-19-13-48-46-160_POS1_I1.npy": 65441,
    "2019-03-19-13-52-00-505_POS2_I1.npy": 69475,
    "2019-03-19-14-52-24-844_POS0_I1.npy": 77326,
    "2019-03-19-14-55-24-541_POS1_I1.npy": 75535,
    "2019-03-19-14-58-40-508_POS2_I1.npy": 65064,
    "2019-03-19-15-59-05-487_POS0_I1.npy": 80520,
    "2019-03-19-16-02-04-528_POS1_I1.npy": 65425,
    "2019-03-19-16-05-20-511_POS2_I1.npy": 67111,
    "2019-03-19-17-05-44-413_POS0_I1.npy": 73899,
    "2019-03-19-17-08-45-093_POS1_I1.npy": 59396,
    "2019-03-19-17-12-01-060_POS2_I1.npy": 63529,
    "2019-03-19-18-12-25-508_POS0_I1.npy": 72531,
    "2019-03-19-18-15-25-111_POS1_I1.npy": 58479,
    "2019-03-19-18-18-42-171_POS2_I1.npy": 61637,
    "2019-03-19-19-19-04-965_POS0_I1.npy": 73520,
    "2019-03-19-19-22-05-660_POS1_I1.npy": 58554,
    "2019-03-19-19-25-20-645_POS2_I1.npy": 62278,
    "2019-03-19-20-25-46-076_POS0_I1.npy": 74909,
    "2019-03-19-20-28-45-773_POS1_I1.npy": 72616,
    "2019-03-19-20-32-02-832_POS2_I1.npy": 62033,
    "2019-03-19-21-32-25-517_POS0_I1.npy": 73075,
    "2019-03-19-21-35-25-214_POS1_I1.npy": 57952,
    "2019-03-19-21-38-41-182_POS2_I1.npy": 61504,
    "2019-03-19-22-39-05-614_POS0_I1.npy": 72892,
    "2019-03-19-22-42-05-201_POS1_I1.npy": 57645,
    "2019-03-19-22-45-21-185_POS2_I1.npy": 61660,
    "2019-03-19-23-45-45-071_POS0_I1.npy": 73612,
    "2019-03-19-23-48-45-205_POS1_I1.npy": 58417,
    "2019-03-19-23-52-01-734_POS2_I1.npy": 62509,
    "2019-03-20-00-52-26-182_POS0_I1.npy": 74064,
    "2019-03-20-00-55-26-331_POS1_I1.npy": 59373,
    "2019-03-20-00-58-43-952_POS2_I1.npy": 62419,
    "2019-03-20-01-59-05-670_POS0_I1.npy": 73388,
    "2019-03-20-02-02-06-365_POS1_I1.npy": 71314,
    "2019-03-20-02-05-21-241_POS2_I1.npy": 61635,
    "2019-03-20-03-05-46-219_POS0_I1.npy": 72350,
    "2019-03-20-03-08-45-822_POS1_I1.npy": 56583,
    "2019-03-20-03-12-01-790_POS2_I1.npy": 60477,
    "2019-03-20-04-12-26-253_POS0_I1.npy": 72212,
    "2019-03-20-04-15-25-856_POS1_I1.npy": 56731,
    "2019-03-20-04-18-41-839_POS2_I1.npy": 60888,
    "2019-03-20-05-19-05-726_POS0_I1.npy": 73279,
    "2019-03-20-05-22-06-405_POS1_I1.npy": 57674,
    "2019-03-20-05-25-22-388_POS2_I1.npy": 62136,
    "2019-03-20-06-25-46-290_POS0_I1.npy": 71278,
    "2019-03-20-06-28-46-439_POS1_I1.npy": 56697,
    "2019-03-20-06-32-02-516_POS2_I1.npy": 61968,
    "2019-03-20-07-32-26-309_POS0_I1.npy": 74587,
    "2019-03-20-07-35-26-989_POS1_I1.npy": 59030,
    "2019-03-20-07-38-41-973_POS2_I1.npy": 64951,
    "2019-03-20-08-39-06-312_POS0_I1.npy": 75640,
    "2019-03-20-08-42-07-007_POS1_I1.npy": 60354,
    "2019-03-20-08-45-23-099_POS2_I1.npy": 66392,
    "2019-03-20-09-45-46-877_POS0_I1.npy": 76458,
    "2019-03-20-09-48-46-464_POS1_I1.npy": 62696,
    "2019-03-20-09-52-02-556_POS2_I1.npy": 68307,
    "2019-03-20-10-52-26-334_POS0_I1.npy": 77851,
    "2019-03-20-10-55-26-576_POS1_I1.npy": 76307,
    "2019-03-20-10-58-44-198_POS2_I1.npy": 67645,
    "2019-03-20-11-59-06-992_POS0_I1.npy": 78821,
    "2019-03-20-12-02-06-704_POS1_I1.npy": 62808,
    "2019-03-20-12-05-22-687_POS2_I1.npy": 67700,
    "2019-03-20-13-05-46-574_POS0_I1.npy": 69163,
    "2019-03-20-13-08-47-269_POS1_I1.npy": 57323,
    "2019-03-20-13-12-03-252_POS2_I1.npy": 61853,
    "2019-03-20-14-12-27-029_POS0_I1.npy": 72473,
    "2019-03-20-14-15-27-818_POS1_I1.npy": 58532,
    "2019-03-20-14-18-42-709_POS2_I1.npy": 62589,
    "2019-03-20-15-19-07-048_POS0_I1.npy": 73999,
    "2019-03-20-15-22-07-836_POS1_I1.npy": 59395,
    "2019-03-20-15-25-22-728_POS2_I1.npy": 64219,
    "2019-03-20-16-25-47-722_POS0_I1.npy": 75279,
    "2019-03-20-16-28-47-325_POS1_I1.npy": 59562,
    "2019-03-20-16-32-03-838_POS2_I1.npy": 64544,
    "2019-03-20-17-32-27-709_POS0_I1.npy": 75871,
    "2019-03-20-17-35-27-312_POS1_I1.npy": 74555,
    "2019-03-20-17-38-43-295_POS2_I1.npy": 65002,
    "2019-03-20-18-39-07-197_POS0_I1.npy": 76279,
    "2019-03-20-18-42-07-331_POS1_I1.npy": 60728,
    "2019-03-20-18-45-26-684_POS2_I1.npy": 65043,
    "2019-03-20-19-45-47-746_POS0_I1.npy": 72909,
    "2019-03-20-19-48-47-880_POS1_I1.npy": 57560,
    "2019-03-20-19-52-03-957_POS2_I1.npy": 62411,
    "2019-03-20-20-52-27-749_POS0_I1.npy": 72754,
    "2019-03-20-20-55-28-444_POS1_I1.npy": 58367,
    "2019-03-20-20-58-43-975_POS2_I1.npy": 61703,
    "2019-03-20-21-59-07-752_POS0_I1.npy": 71795,
    "2019-03-20-22-02-08-541_POS1_I1.npy": 57466,
    "2019-03-20-22-05-23-963_POS2_I1.npy": 61983,
    "2019-03-20-23-05-48-286_POS0_I1.npy": 73843,
    "2019-03-20-23-08-47-982_POS1_I1.npy": 58505,
    "2019-03-20-23-12-03-950_POS2_I1.npy": 62475,
    "2019-03-21-00-12-28-382_POS0_I1.npy": 72308,
    "2019-03-21-00-15-27-970_POS1_I1.npy": 57733,
    "2019-03-21-00-18-44-062_POS2_I1.npy": 62108,
    "2019-03-21-01-19-07-839_POS0_I1.npy": 71565,
    "2019-03-21-01-22-07-973_POS1_I1.npy": 57458,
    "2019-03-21-01-25-24-596_POS2_I1.npy": 61545,
    "2019-03-21-02-25-47-827_POS0_I1.npy": 72621,
    "2019-03-21-02-28-49-177_POS1_I1.npy": 71425,
    "2019-03-21-02-32-08-421_POS2_I1.npy": 62296,
    "2019-03-21-03-32-28-376_POS0_I1.npy": 72405,
    "2019-03-21-03-35-29-165_POS1_I1.npy": 71514,
    "2019-03-21-03-38-44-602_POS2_I1.npy": 62503,
    "2019-03-21-04-39-08-394_POS0_I1.npy": 71946,
    "2019-03-21-04-42-10-275_POS1_I1.npy": 56990,
    "2019-03-21-04-45-24-605_POS2_I1.npy": 62706,
    "2019-03-21-05-45-49-053_POS0_I1.npy": 72550,
    "2019-03-21-05-48-48-656_POS1_I1.npy": 57613,
    "2019-03-21-05-52-04-623_POS2_I1.npy": 61783,
    "2019-03-21-06-52-29-056_POS0_I1.npy": 72107,
    "2019-03-21-06-55-28-643_POS1_I1.npy": 57093,
    "2019-03-21-06-58-44-736_POS2_I1.npy": 61746,
    "2019-03-21-07-59-08-513_POS0_I1.npy": 71931,
    "2019-03-21-08-02-08-755_POS1_I1.npy": 56155,
    "2019-03-21-08-05-28-545_POS2_I1.npy": 61880,
    "2019-03-21-09-05-48-500_POS0_I1.npy": 71975,
    "2019-03-21-09-08-49-304_POS1_I1.npy": 56538,
    "2019-03-21-09-12-05-288_POS2_I1.npy": 61502,
    "2019-03-21-10-12-29-065_POS0_I1.npy": 71405,
    "2019-03-21-10-15-29-869_POS1_I1.npy": 57778,
    "2019-03-21-10-18-44-760_POS2_I1.npy": 61453,
    "2019-03-21-11-19-09-083_POS0_I1.npy": 71372,
    "2019-03-21-11-22-09-872_POS1_I1.npy": 56611,
    "2019-03-21-11-25-24-763_POS2_I1.npy": 61796,
    "2019-03-21-12-25-49-742_POS0_I1.npy": 72172,
    "2019-03-21-12-28-49-329_POS1_I1.npy": 56825,
    "2019-03-21-12-32-05-297_POS2_I1.npy": 61627,
    "2019-03-21-13-32-29-745_POS0_I1.npy": 70399,
    "2019-03-21-13-35-30-970_POS1_I1.npy": 57508,
    "2019-03-21-13-38-46-501_POS2_I1.npy": 60622,
    "2019-03-21-14-39-09-186_POS0_I1.npy": 70908,
    "2019-03-21-14-42-09-320_POS1_I1.npy": 56319,
    "2019-03-21-14-45-25-942_POS2_I1.npy": 60424,
    "2019-03-21-15-45-49-174_POS0_I1.npy": 70754,
    "2019-03-21-15-48-49-978_POS1_I1.npy": 56483,
    "2019-03-21-15-52-05-961_POS2_I1.npy": 61491,
    "2019-03-21-16-52-29-754_POS0_I1.npy": 74187,
    "2019-03-21-16-55-30-558_POS1_I1.npy": 59219,
    "2019-03-21-16-58-45-449_POS2_I1.npy": 64391,
    "2019-03-21-17-59-09-788_POS0_I1.npy": 74638,
    "2019-03-21-18-02-10-577_POS1_I1.npy": 74759,
    "2019-03-21-18-05-25-998_POS2_I1.npy": 64683,
    "2019-03-21-19-05-51-429_POS0_I1.npy": 75338,
    "2019-03-21-19-08-50-034_POS1_I1.npy": 74253,
    "2019-03-21-19-12-06-547_POS2_I1.npy": 64537,
    "2019-03-21-20-12-30-434_POS0_I1.npy": 75781,
    "2019-03-21-20-15-30-021_POS1_I1.npy": 73821,
    "2019-03-21-20-18-46-004_POS2_I1.npy": 64664,
    "2019-03-21-21-19-10-437_POS0_I1.npy": 75308,
    "2019-03-21-21-22-10-570_POS1_I1.npy": 60396,
    "2019-03-21-21-25-26-553_POS2_I1.npy": 64234,
    "2019-03-21-22-25-50-455_POS0_I1.npy": 74727,
    "2019-03-21-22-28-50-589_POS1_I1.npy": 58580,
    "2019-03-21-22-32-06-666_POS2_I1.npy": 64513,
    "2019-03-21-23-32-30-458_POS0_I1.npy": 75695,
    "2019-03-21-23-35-31-809_POS1_I1.npy": 60445,
    "2019-03-21-23-38-46-700_POS2_I1.npy": 65925,
    "2019-03-22-00-39-10-477_POS0_I1.npy": 75066,
    "2019-03-22-00-42-11-172_POS1_I1.npy": 59392,
    "2019-03-22-00-45-28-356_POS2_I1.npy": 63993,
    "2019-03-22-01-45-50-402_POS0_I1.npy": 71856,
    "2019-03-22-01-48-51-081_POS1_I1.npy": 57837,
    "2019-03-22-01-52-07-174_POS2_I1.npy": 61596,
    "2019-03-22-02-52-31-513_POS0_I1.npy": 72222,
    "2019-03-22-02-55-31-116_POS1_I1.npy": 58356,
    "2019-03-22-02-58-47-192_POS2_I1.npy": 62796,
    "2019-03-22-03-59-10-970_POS0_I1.npy": 72271,
    "2019-03-22-04-02-11-680_POS1_I1.npy": 56990,
    "2019-03-22-04-05-27-211_POS2_I1.npy": 62769,
    "2019-03-22-05-05-50-988_POS0_I1.npy": 72058,
    "2019-03-22-05-08-51-777_POS1_I1.npy": 57267,
    "2019-03-22-05-12-06-653_POS2_I1.npy": 61794,
    "2019-03-22-06-12-31-631_POS0_I1.npy": 72772,
    "2019-03-22-06-15-31-234_POS1_I1.npy": 57154,
    "2019-03-22-06-18-47-202_POS2_I1.npy": 61802,
    "2019-03-22-07-19-12-180_POS0_I1.npy": 72665,
    "2019-03-22-07-22-11-237_POS1_I1.npy": 57838,
    "2019-03-22-07-25-27-766_POS2_I1.npy": 62195,
    "2019-03-22-08-25-51-107_POS0_I1.npy": 72135,
    "2019-03-22-08-28-51-802_POS1_I1.npy": 57848,
    "2019-03-22-08-32-07-785_POS2_I1.npy": 62572,
    "2019-03-22-09-32-31-687_POS0_I1.npy": 72680,
    "2019-03-22-09-35-31-820_POS1_I1.npy": 71895,
    "2019-03-22-09-38-48-880_POS2_I1.npy": 59796,
    "2019-03-22-10-39-11-674_POS0_I1.npy": 71850,
    "2019-03-22-10-42-12-369_POS1_I1.npy": 70734,
    "2019-03-22-10-45-27-354_POS2_I1.npy": 58842,
    "2019-03-22-11-45-52-785_POS0_I1.npy": 70203,
    "2019-03-22-11-48-53-480_POS1_I1.npy": 70344,
    "2019-03-22-11-52-07-934_POS2_I1.npy": 60390,
    "2019-03-22-12-52-32-273_POS0_I1.npy": 70800,
    "2019-03-22-12-55-31-861_POS1_I1.npy": 57383,
    "2019-03-22-12-58-47-953_POS2_I1.npy": 61105,
    "2019-03-22-13-59-12-292_POS0_I1.npy": 70959,
    "2019-03-22-14-02-11-895_POS1_I1.npy": 57070,
    "2019-03-22-14-05-28-518_POS2_I1.npy": 61233,
    "2019-03-22-15-05-51-873_POS0_I1.npy": 67547,
    "2019-03-22-15-08-53-099_POS1_I1.npy": 57057,
    "2019-03-22-15-12-10-268_POS2_I1.npy": 62431,
    "2019-03-22-16-12-31-861_POS0_I1.npy": 73081,
    "2019-03-22-16-15-32-665_POS1_I1.npy": 60203,
    "2019-03-22-16-18-48-633_POS2_I1.npy": 64189,
    "2019-03-22-17-19-12-426_POS0_I1.npy": 75408,
    "2019-03-22-17-22-13-776_POS1_I1.npy": 60090,
    "2019-03-22-17-25-28-121_POS2_I1.npy": 67288,
    "2019-03-22-18-25-52-553_POS0_I1.npy": 77834,
    "2019-03-22-18-28-53-358_POS1_I1.npy": 63224,
    "2019-03-22-18-32-08-249_POS2_I1.npy": 67886,
    "2019-03-22-19-32-32-588_POS0_I1.npy": 78259,
    "2019-03-22-19-35-33-376_POS1_I1.npy": 78522,
    "2019-03-22-19-38-48-798_POS2_I1.npy": 66878,
    "2019-03-22-20-39-13-137_POS0_I1.npy": 80264,
    "2019-03-22-20-42-12-849_POS1_I1.npy": 64314,
    "2019-03-22-20-45-28-816_POS2_I1.npy": 67697,
    "2019-03-22-21-45-54-341_POS0_I1.npy": 78895,
    "2019-03-22-21-48-54-474_POS1_I1.npy": 63990,
    "2019-03-22-21-52-08-804_POS2_I1.npy": 67180,
    "2019-03-22-22-52-32-706_POS0_I1.npy": 78590,
    "2019-03-22-22-55-32-839_POS1_I1.npy": 63265,
    "2019-03-22-22-58-49-462_POS2_I1.npy": 68318,
    "2019-03-22-23-59-13-239_POS0_I1.npy": 78152,
    "2019-03-23-00-02-13-373_POS1_I1.npy": 62169,
    "2019-03-23-00-05-29-450_POS2_I1.npy": 66550,
    "2019-03-23-01-05-53-242_POS0_I1.npy": 78866,
    "2019-03-23-01-08-53-937_POS1_I1.npy": 62760,
    "2019-03-23-01-12-08-922_POS2_I1.npy": 68548,
    "2019-03-23-02-12-33-261_POS0_I1.npy": 79692,
    "2019-03-23-02-15-33-956_POS1_I1.npy": 63609,
    "2019-03-23-02-18-49-502_POS2_I1.npy": 71101,
    "2019-03-23-03-19-13-841_POS0_I1.npy": 81683,
    "2019-03-23-03-22-13-538_POS1_I1.npy": 64865,
    "2019-03-23-03-25-29-505_POS2_I1.npy": 69976,
    "2019-03-23-04-25-53-844_POS0_I1.npy": 84511,
    "2019-03-23-04-28-53-557_POS1_I1.npy": 67393,
    "2019-03-23-04-32-10-632_POS2_I1.npy": 70000,
    "2019-03-23-05-32-33-332_POS0_I1.npy": 83649,
    "2019-03-23-05-35-33-591_POS1_I1.npy": 80163,
    "2019-03-23-05-38-50-213_POS2_I1.npy": 70471,
    "2019-03-23-06-39-13-991_POS0_I1.npy": 80873,
    "2019-03-23-06-42-14-233_POS1_I1.npy": 78407,
    "2019-03-23-06-45-31-855_POS2_I1.npy": 69445,
    "2019-03-23-07-45-54-009_POS0_I1.npy": 80893,
    "2019-03-23-07-48-54-814_POS1_I1.npy": 65329,
    "2019-03-23-07-52-09-705_POS2_I1.npy": 70245,
    "2019-03-23-08-52-34-028_POS0_I1.npy": 80797,
    "2019-03-23-08-55-34-817_POS1_I1.npy": 64785,
    "2019-03-23-08-58-50-254_POS2_I1.npy": 69826,
    "2019-03-23-09-59-14-593_POS0_I1.npy": 81351,
    "2019-03-23-10-02-14-289_POS1_I1.npy": 64952,
    "2019-03-23-10-05-30-803_POS2_I1.npy": 68166,
    "2019-03-23-11-05-54-705_POS0_I1.npy": 78888,
    "2019-03-23-11-08-54-292_POS1_I1.npy": 63604,
    "2019-03-23-11-12-10-275_POS2_I1.npy": 67994,
    "2019-03-23-12-12-34-177_POS0_I1.npy": 80849,
    "2019-03-23-12-15-34-857_POS1_I1.npy": 80584,
    "2019-03-23-12-18-51-932_POS2_I1.npy": 69483,
    "2019-03-23-13-19-14-726_POS0_I1.npy": 81373,
    "2019-03-23-13-22-14-860_POS1_I1.npy": 80556,
    "2019-03-23-13-25-30-937_POS2_I1.npy": 70503,
    "2019-03-23-14-25-54-729_POS0_I1.npy": 82367,
    "2019-03-23-14-28-55-425_POS1_I1.npy": 67299,
    "2019-03-23-14-32-10-955_POS2_I1.npy": 70982,
    "2019-03-23-15-32-35-388_POS0_I1.npy": 80252,
    "2019-03-23-15-35-35-630_POS1_I1.npy": 64967,
    "2019-03-23-15-38-53-782_POS2_I1.npy": 70526,
    "2019-03-23-16-39-14-845_POS0_I1.npy": 82329,
    "2019-03-23-16-42-15-633_POS1_I1.npy": 66087,
    "2019-03-23-16-45-30-509_POS2_I1.npy": 70821,
    "2019-03-23-17-45-55-487_POS0_I1.npy": 83714,
    "2019-03-23-17-48-55-090_POS1_I1.npy": 66845,
    "2019-03-23-17-52-11-058_POS2_I1.npy": 71787,
    "2019-03-23-18-52-35-490_POS0_I1.npy": 81044,
    "2019-03-23-18-55-35-624_POS1_I1.npy": 66455,
    "2019-03-23-18-58-52-793_POS2_I1.npy": 70575,
    "2019-03-23-19-59-14-947_POS0_I1.npy": 78431,
    "2019-03-23-20-02-15-081_POS1_I1.npy": 63952,
    "2019-03-23-20-05-31-704_POS2_I1.npy": 66675,
    "2019-03-23-21-05-54-935_POS0_I1.npy": 71942,
    "2019-03-23-21-08-55-739_POS1_I1.npy": 56003,
    "2019-03-23-21-12-11-722_POS2_I1.npy": 62170,
    "2019-03-23-22-12-35-515_POS0_I1.npy": 70553,
    "2019-03-23-22-15-36-319_POS1_I1.npy": 54567,
    "2019-03-23-22-18-51-210_POS2_I1.npy": 62094,
    "2019-03-23-23-19-15-534_POS0_I1.npy": 72040,
    "2019-03-23-23-22-16-322_POS1_I1.npy": 55604,
    "2019-03-23-23-25-31-744_POS2_I1.npy": 62743,
    "2019-03-24-00-25-55-318_POS0_I1.npy": 72872,
    "2019-03-24-00-28-57-215_POS1_I1.npy": 59645,
    "2019-03-24-00-32-12-090_POS2_I1.npy": 64781,
    "2019-03-24-01-32-31-474_POS0_I1.npy": 76135,
    "2019-03-24-01-35-32-278_POS1_I1.npy": 59868,
    "2019-03-24-01-38-48-261_POS2_I1.npy": 66287,
    "2019-03-24-02-39-12-054_POS0_I1.npy": 77358,
    "2019-03-24-02-42-12-843_POS1_I1.npy": 63318,
    "2019-03-24-02-45-28-826_POS2_I1.npy": 68734,
    "2019-03-24-03-45-52-073_POS0_I1.npy": 79504,
    "2019-03-24-03-48-52-861_POS1_I1.npy": 63958,
    "2019-03-24-03-52-07-737_POS2_I1.npy": 68856,
    "2019-03-24-04-52-32-731_POS0_I1.npy": 81183,
    "2019-03-24-04-55-32-334_POS1_I1.npy": 65446,
    "2019-03-24-04-58-48-301_POS2_I1.npy": 69343,
    "2019-03-24-05-59-13-280_POS0_I1.npy": 80730,
    "2019-03-24-06-02-12-337_POS1_I1.npy": 66128,
    "2019-03-24-06-05-28-320_POS2_I1.npy": 69344,
    "2019-03-24-07-05-52-222_POS0_I1.npy": 79950,
    "2019-03-24-07-08-52-902_POS1_I1.npy": 65705,
    "2019-03-24-07-12-08-885_POS2_I1.npy": 69496,
    "2019-03-24-08-12-32-787_POS0_I1.npy": 80703,
    "2019-03-24-08-15-32-920_POS1_I1.npy": 65340,
    "2019-03-24-08-18-48-903_POS2_I1.npy": 69653,
    "2019-03-24-09-19-12-899_POS0_I1.npy": 82080,
    "2019-03-24-09-22-13-032_POS1_I1.npy": 65666,
    "2019-03-24-09-25-29-109_POS2_I1.npy": 69748,
    "2019-03-24-10-25-52-902_POS0_I1.npy": 81762,
    "2019-03-24-10-28-53-597_POS1_I1.npy": 65703,
    "2019-03-24-10-32-08-582_POS2_I1.npy": 70011,
    "2019-03-24-11-32-32-921_POS0_I1.npy": 81118,
    "2019-03-24-11-35-33-616_POS1_I1.npy": 65674,
    "2019-03-24-11-38-49-162_POS2_I1.npy": 69626,
    "2019-03-24-12-39-13-501_POS0_I1.npy": 81691,
    "2019-03-24-12-42-13-634_POS1_I1.npy": 66626,
    "2019-03-24-12-45-29-165_POS2_I1.npy": 70101,
    "2019-03-24-13-45-53-488_POS0_I1.npy": 81731,
    "2019-03-24-13-48-53-185_POS1_I1.npy": 65616,
    "2019-03-24-13-52-09-168_POS2_I1.npy": 69163,
    "2019-03-24-14-52-32-961_POS0_I1.npy": 80358,
    "2019-03-24-14-55-33-765_POS1_I1.npy": 66023,
    "2019-03-24-14-58-49-748_POS2_I1.npy": 69344,
    "2019-03-24-15-59-14-087_POS0_I1.npy": 81687,
    "2019-03-24-16-02-14-876_POS1_I1.npy": 66577,
    "2019-03-24-16-05-30-859_POS2_I1.npy": 70007,
    "2019-03-24-17-05-53-544_POS0_I1.npy": 82330,
    "2019-03-24-17-08-54-348_POS1_I1.npy": 81492,
    "2019-03-24-17-12-09-770_POS2_I1.npy": 69772,
    "2019-03-24-18-12-34-093_POS0_I1.npy": 82127,
    "2019-03-24-18-15-33-790_POS1_I1.npy": 66610,
    "2019-03-24-18-18-49-757_POS2_I1.npy": 70580,
    "2019-03-24-19-19-14-299_POS0_I1.npy": 81845,
    "2019-03-24-19-22-13-902_POS1_I1.npy": 67383,
    "2019-03-24-19-25-32-709_POS2_I1.npy": 69887,
    "2019-03-24-20-25-53-865_POS0_I1.npy": 81621,
    "2019-03-24-20-28-55-091_POS1_I1.npy": 66674,
    "2019-03-24-20-32-11-167_POS2_I1.npy": 69576,
    "2019-03-24-21-32-34-414_POS0_I1.npy": 81268,
    "2019-03-24-21-35-34-017_POS1_I1.npy": 66252,
    "2019-03-24-21-38-50-094_POS2_I1.npy": 69128,
    "2019-03-24-22-39-14-417_POS0_I1.npy": 80957,
    "2019-03-24-22-42-14-130_POS1_I1.npy": 80966,
    "2019-03-24-22-45-30-659_POS2_I1.npy": 68864,
    "2019-03-24-23-45-53-905_POS0_I1.npy": 81366,
    "2019-03-24-23-48-54-710_POS1_I1.npy": 81572,
    "2019-03-24-23-52-11-239_POS2_I1.npy": 69066,
    "2019-03-25-00-52-34-470_POS0_I1.npy": 75409,
    "2019-03-25-00-55-35-165_POS1_I1.npy": 60391,
    "2019-03-25-00-58-50-166_POS2_I1.npy": 64072,
    "2019-03-25-01-59-15-035_POS0_I1.npy": 75000,
    "2019-03-25-02-02-16-931_POS1_I1.npy": 59101,
    "2019-03-25-02-05-32-899_POS2_I1.npy": 63403,
    "2019-03-25-03-05-55-038_POS0_I1.npy": 72164,
    "2019-03-25-03-08-54-734_POS1_I1.npy": 57379,
    "2019-03-25-04-15-34-737_POS1_I1.npy": 58521,
    "2019-03-25-06-25-55-187_POS0_I1.npy": 71102,
    "2019-03-25-07-32-35-175_POS0_I1.npy": 74783,
    "2019-03-25-07-35-35-870_POS1_I1.npy": 60776,
    "2019-03-25-08-39-15-193_POS0_I1.npy": 76335,
    "2019-03-25-10-52-35-230_POS0_I1.npy": 70892,
    "2019-03-25-14-15-37-167_POS1_I1.npy": 58135,
    "2019-03-25-17-35-36-661_POS1_I1.npy": 60303,
    "2019-03-25-19-48-57-260_POS1_I1.npy": 58217,
    "2019-03-25-23-08-57-815_POS1_I1.npy": 58784,
    "2019-03-26-09-05-58-364_POS0_I1.npy": 73089,
    "2019-03-26-10-15-38-064_POS1_I1.npy": 58832,
    "2019-03-26-14-42-19-168_POS1_I1.npy": 64330,
    "2019-03-26-16-55-38-768_POS1_I1.npy": 66079,
    "2019-03-26-19-08-59-913_POS1_I1.npy": 66818,
    "2019-03-27-00-39-19-779_POS0_I1.npy": 71639,
    "2019-03-27-02-52-39-817_POS0_I1.npy": 79109,
    "2019-03-27-03-59-20-350_POS0_I1.npy": 78234,
    "2019-03-27-05-06-00-447_POS0_I1.npy": 78890,
    "2019-03-27-09-35-41-263_POS1_I1.npy": 66920,
    "2019-03-27-10-42-20-736_POS1_I1.npy": 67712,
    "2019-03-27-11-46-01-151_POS0_I1.npy": 82627,
    "2019-03-27-12-55-41-303_POS1_I1.npy": 67134,
    "2019-03-27-14-02-21-291_POS1_I1.npy": 66140,
    "2019-03-27-15-06-01-160_POS0_I1.npy": 75462,
    "2019-03-27-15-09-01-949_POS1_I1.npy": 61160,
    "2019-03-27-15-12-16-840_POS2_I1.npy": 65202,
    "2019-03-27-16-12-41-163_POS0_I1.npy": 68866,
    "2019-03-27-16-15-41-952_POS1_I1.npy": 53767,
    "2019-03-27-16-18-56-828_POS2_I1.npy": 59526,
    "2019-03-27-17-19-21-806_POS0_I1.npy": 69386,
    "2019-03-27-17-22-21-409_POS1_I1.npy": 53692,
    "2019-03-27-17-25-39-124_POS2_I1.npy": 59923,
    "2019-03-27-18-26-01-825_POS0_I1.npy": 70237,
    "2019-03-27-18-29-01-412_POS1_I1.npy": 55017,
    "2019-03-27-18-32-17-504_POS2_I1.npy": 59368,
    "2019-03-27-19-32-41-828_POS0_I1.npy": 70237,
    "2019-03-27-19-35-41-431_POS1_I1.npy": 56117,
    "2019-03-27-19-38-58-053_POS2_I1.npy": 61285,
    "2019-03-27-20-39-21-285_POS0_I1.npy": 73594,
    "2019-03-27-20-42-21-980_POS1_I1.npy": 59125,
    "2019-03-27-20-45-38-056_POS2_I1.npy": 64483,
    "2019-03-27-21-46-01-849_POS0_I1.npy": 78845,
    "2019-03-27-21-49-02-638_POS1_I1.npy": 64967,
    "2019-03-27-21-52-17-529_POS2_I1.npy": 67910,
    "2019-03-27-22-52-41-868_POS0_I1.npy": 82035,
    "2019-03-27-22-55-42-657_POS1_I1.npy": 66878,
    "2019-03-27-22-58-58-078_POS2_I1.npy": 69826,
    "2019-03-27-23-59-22-417_POS0_I1.npy": 82475,
    "2019-03-28-00-02-22-114_POS1_I1.npy": 67440,
    "2019-03-28-00-05-38-097_POS2_I1.npy": 70114,
    "2019-03-28-01-06-03-091_POS0_I1.npy": 82542,
    "2019-03-28-01-09-02-132_POS1_I1.npy": 67421,
    "2019-03-28-01-12-20-845_POS2_I1.npy": 69480,
    "2019-03-28-02-12-42-002_POS0_I1.npy": 82514,
    "2019-03-28-02-15-42-681_POS1_I1.npy": 68329,
    "2019-03-28-02-18-58-664_POS2_I1.npy": 69587,
    "2019-03-28-03-19-22-566_POS0_I1.npy": 81417,
    "2019-03-28-03-22-23-792_POS1_I1.npy": 66846,
    "2019-03-28-03-25-38-667_POS2_I1.npy": 70303,
    "2019-03-28-04-26-02-569_POS0_I1.npy": 82041,
    "2019-03-28-04-29-03-265_POS1_I1.npy": 66868,
    "2019-03-28-04-32-18-249_POS2_I1.npy": 70763,
    "2019-03-28-05-32-42-572_POS0_I1.npy": 81547,
    "2019-03-28-05-35-43-252_POS1_I1.npy": 81457,
    "2019-03-28-05-38-58-798_POS2_I1.npy": 70208,
    "2019-03-28-06-39-23-137_POS0_I1.npy": 81390,
    "2019-03-28-06-42-23-380_POS1_I1.npy": 66400,
    "2019-03-28-06-45-39-909_POS2_I1.npy": 70421,
    "2019-03-28-07-46-02-594_POS0_I1.npy": 82463,
    "2019-03-28-07-49-02-837_POS1_I1.npy": 67361,
    "2019-03-28-07-52-19-366_POS2_I1.npy": 70868,
    "2019-03-28-08-52-43-252_POS0_I1.npy": 82210,
    "2019-03-28-08-55-43-495_POS1_I1.npy": 67080,
    "2019-03-28-08-58-58-917_POS2_I1.npy": 70040,
    "2019-03-28-09-59-22-819_POS0_I1.npy": 82058,
    "2019-03-28-10-02-25-120_POS1_I1.npy": 66393,
    "2019-03-28-10-05-41-650_POS2_I1.npy": 70591,
    "2019-03-28-11-06-03-352_POS0_I1.npy": 81600,
    "2019-03-28-11-09-03-485_POS1_I1.npy": 65711,
    "2019-03-28-11-12-19-562_POS2_I1.npy": 71031,
    "2019-03-28-12-12-43-355_POS0_I1.npy": 83189,
    "2019-03-28-12-15-44-050_POS1_I1.npy": 67407,
    "2019-03-28-12-18-59-035_POS2_I1.npy": 71124,
    "2019-03-28-13-19-23-374_POS0_I1.npy": 85159,
    "2019-03-28-13-22-24-053_POS1_I1.npy": 68547,
    "2019-03-28-13-25-40-145_POS2_I1.npy": 71335,
    "2019-03-28-14-26-03-923_POS0_I1.npy": 81957,
    "2019-03-28-14-29-03-619_POS1_I1.npy": 67883,
    "2019-03-28-14-32-19-587_POS2_I1.npy": 71138,
    "2019-03-28-15-32-43-910_POS0_I1.npy": 81614,
    "2019-03-28-15-35-44-714_POS1_I1.npy": 67834,
    "2019-03-28-15-38-59-606_POS2_I1.npy": 70727,
    "2019-03-28-16-39-24-163_POS0_I1.npy": 82781,
    "2019-03-28-16-42-23-750_POS1_I1.npy": 66768,
    "2019-03-28-16-45-40-825_POS2_I1.npy": 70538,
    "2019-03-28-17-46-03-620_POS0_I1.npy": 81680,
    "2019-03-28-17-49-04-299_POS1_I1.npy": 66455,
    "2019-03-28-17-52-20-282_POS2_I1.npy": 71454,
    "2019-03-28-18-52-44-184_POS0_I1.npy": 82240,
    "2019-03-28-18-55-44-318_POS1_I1.npy": 68052,
    "2019-03-28-18-59-00-285_POS2_I1.npy": 71865,
    "2019-03-28-19-59-25-810_POS0_I1.npy": 82909,
    "2019-03-28-20-02-24-851_POS1_I1.npy": 67525,
    "2019-03-28-20-05-40-382_POS2_I1.npy": 71356,
    "2019-03-28-21-06-04-159_POS0_I1.npy": 82970,
    "2019-03-28-21-09-04-948_POS1_I1.npy": 66652,
    "2019-03-28-21-12-19-823_POS2_I1.npy": 71060,
    "2019-03-28-22-12-44-708_POS0_I1.npy": 82455,
    "2019-03-28-22-15-44-405_POS1_I1.npy": 67773,
    "2019-03-28-22-19-00-372_POS2_I1.npy": 70820,
    "2019-03-28-23-19-27-004_POS0_I1.npy": 82761,
    "2019-03-28-23-22-24-408_POS1_I1.npy": 67150,
    "2019-03-28-23-25-42-029_POS2_I1.npy": 69953,
    "2019-03-29-00-26-04-277_POS0_I1.npy": 76537,
    "2019-03-29-00-29-04-411_POS1_I1.npy": 60724,
    "2019-03-29-00-32-21-034_POS2_I1.npy": 64622,
    "2019-03-29-01-32-44-811_POS0_I1.npy": 68409,
    "2019-03-29-01-35-45-054_POS1_I1.npy": 53444,
    "2019-03-29-01-39-02-129_POS2_I1.npy": 58940,
    "2019-03-29-02-39-24-830_POS0_I1.npy": 67990,
    "2019-03-29-02-42-25-618_POS1_I1.npy": 67607,
    "2019-03-29-02-45-41-586_POS2_I1.npy": 59134,
    "2019-03-29-03-46-04-926_POS0_I1.npy": 68615,
    "2019-03-29-03-49-05-621_POS1_I1.npy": 55586,
    "2019-03-29-03-52-21-043_POS2_I1.npy": 59741,
    "2019-03-29-04-52-45-382_POS0_I1.npy": 71336,
    "2019-03-29-04-55-44-969_POS1_I1.npy": 59519,
    "2019-03-29-04-59-00-952_POS2_I1.npy": 62663,
    "2019-03-29-05-59-24-839_POS0_I1.npy": 78555,
    "2019-03-29-06-02-25-534_POS1_I1.npy": 64842,
    "2019-03-29-06-05-41-517_POS2_I1.npy": 66830,
    "2019-03-29-07-06-05-403_POS0_I1.npy": 80805,
    "2019-03-29-07-09-05-537_POS1_I1.npy": 66442,
    "2019-03-29-07-12-23-236_POS2_I1.npy": 68212,
    "2019-03-29-08-12-45-406_POS0_I1.npy": 77592,
    "2019-03-29-08-15-46-101_POS1_I1.npy": 63229,
    "2019-03-29-08-19-01-086_POS2_I1.npy": 68028,
    "2019-03-29-09-19-25-971_POS0_I1.npy": 81335,
    "2019-03-29-09-22-26-120_POS1_I1.npy": 67464,
    "2019-03-29-09-25-41-666_POS2_I1.npy": 68118,
    "2019-03-29-10-26-05-990_POS0_I1.npy": 81204,
    "2019-03-29-10-29-05-577_POS1_I1.npy": 81127,
    "2019-03-29-10-32-21-669_POS2_I1.npy": 68343,
    "2019-03-29-11-32-45-447_POS0_I1.npy": 80647,
    "2019-03-29-11-35-45-689_POS1_I1.npy": 66515,
    "2019-03-29-11-39-02-764_POS2_I1.npy": 68642,
    "2019-03-29-12-39-25-465_POS0_I1.npy": 81492,
    "2019-03-29-12-42-26-160_POS1_I1.npy": 67317,
    "2019-03-29-12-45-42-237_POS2_I1.npy": 68764,
    "2019-03-29-13-46-07-106_POS0_I1.npy": 82135,
    "2019-03-29-13-49-06-818_POS1_I1.npy": 67825,
    "2019-03-29-13-52-23-894_POS2_I1.npy": 69414,
    "2019-03-29-14-52-46-033_POS0_I1.npy": 82357,
    "2019-03-29-14-55-46-837_POS1_I1.npy": 67073,
    "2019-03-29-14-59-01-713_POS2_I1.npy": 70065,
    "2019-03-29-15-59-26-691_POS0_I1.npy": 80698,
    "2019-03-29-16-02-26-840_POS1_I1.npy": 67557,
    "2019-03-29-16-05-43-915_POS2_I1.npy": 70460,
    "2019-03-29-17-06-06-616_POS0_I1.npy": 82694,
    "2019-03-29-17-09-06-328_POS1_I1.npy": 67498,
    "2019-03-29-17-12-22-312_POS2_I1.npy": 69723,
    "2019-03-29-18-12-46-104_POS0_I1.npy": 82538,
    "2019-03-29-18-15-46-893_POS1_I1.npy": 43879,
    "2019-03-29-18-19-06-152_POS2_I1.npy": 69169,
    "2019-03-29-19-19-26-669_POS0_I1.npy": 82197,
    "2019-03-29-19-22-27-473_POS1_I1.npy": 67664,
    "2019-03-29-19-25-42-364_POS2_I1.npy": 69653,
    "2019-03-29-20-26-07-249_POS0_I1.npy": 82967,
    "2019-03-29-20-29-07-492_POS1_I1.npy": 67479,
    "2019-03-29-20-32-25-675_POS2_I1.npy": 70733,
    "2019-03-29-21-32-47-283_POS0_I1.npy": 83152,
    "2019-03-29-21-35-46-886_POS1_I1.npy": 67178,
    "2019-03-29-21-39-02-963_POS2_I1.npy": 71042,
    "2019-03-29-22-39-27-302_POS0_I1.npy": 83059,
    "2019-03-29-22-42-27-451_POS1_I1.npy": 82214,
    "2019-03-29-22-45-43-543_POS2_I1.npy": 70423,
    "2019-03-29-23-46-07-336_POS0_I1.npy": 83111,
    "2019-03-29-23-49-07-470_POS1_I1.npy": 67892,
    "2019-03-29-23-52-23-546_POS2_I1.npy": 70655,
    "2019-03-30-00-52-47-324_POS0_I1.npy": 82654,
    "2019-03-30-00-55-48-128_POS1_I1.npy": 67536,
    "2019-03-30-00-59-03-019_POS2_I1.npy": 70595,
    "2019-03-30-01-59-27-342_POS0_I1.npy": 78295,
    "2019-03-30-02-02-28-131_POS1_I1.npy": 63477,
    "2019-03-30-02-05-43-007_POS2_I1.npy": 67568,
    "2019-03-30-03-06-07-985_POS0_I1.npy": 76401,
    "2019-03-30-03-09-07-588_POS1_I1.npy": 62396,
    "2019-03-30-03-12-23-556_POS2_I1.npy": 63257,
    "2019-03-30-04-12-48-004_POS0_I1.npy": 77814,
    "2019-03-30-04-15-47-591_POS1_I1.npy": 62757,
    "2019-03-30-04-19-03-574_POS2_I1.npy": 68387,
    "2019-03-30-05-19-27-461_POS0_I1.npy": 78248,
    "2019-03-30-05-22-27-594_POS1_I1.npy": 64097,
    "2019-03-30-05-25-44-763_POS2_I1.npy": 68347,
    "2019-03-30-06-26-08-010_POS0_I1.npy": 80226,
    "2019-03-30-06-29-08-143_POS1_I1.npy": 64062,
    "2019-03-30-06-32-24-220_POS2_I1.npy": 69471,
    "2019-03-30-07-32-48-013_POS0_I1.npy": 83085,
    "2019-03-30-07-35-48-817_POS1_I1.npy": 68429,
    "2019-03-30-07-39-04-800_POS2_I1.npy": 70008,
    "2019-03-30-08-39-28-047_POS0_I1.npy": 82303,
    "2019-03-30-08-42-28-836_POS1_I1.npy": 67581,
    "2019-03-30-08-45-44-273_POS2_I1.npy": 70017,
    "2019-03-30-09-46-09-157_POS0_I1.npy": 83974,
    "2019-03-30-09-49-08-854_POS1_I1.npy": 67983,
    "2019-03-30-09-52-24-837_POS2_I1.npy": 69500,
    "2019-03-30-10-52-48-084_POS0_I1.npy": 82791,
    "2019-03-30-10-55-48-327_POS1_I1.npy": 68203,
    "2019-03-30-10-59-04-856_POS2_I1.npy": 70039,
    "2019-03-30-11-59-28-087_POS0_I1.npy": 83973,
    "2019-03-30-12-02-28-891_POS1_I1.npy": 67067,
    "2019-03-30-12-05-45-405_POS2_I1.npy": 67728,
    "2019-03-30-13-06-08-636_POS0_I1.npy": 67759,
    "2019-03-30-13-09-09-440_POS1_I1.npy": 53832,
    "2019-03-30-13-12-24-332_POS2_I1.npy": 58378,
    "2019-03-30-14-12-48-780_POS0_I1.npy": 67216,
    "2019-03-30-14-15-49-475_POS1_I1.npy": 53095,
    "2019-03-30-14-19-05-458_POS2_I1.npy": 57860,
    "2019-03-30-15-19-29-235_POS0_I1.npy": 66727,
    "2019-03-30-15-22-28-932_POS1_I1.npy": 54867,
    "2019-03-30-15-25-44-899_POS2_I1.npy": 58759,
    "2019-03-30-16-26-09-347_POS0_I1.npy": 71982,
    "2019-03-30-16-29-08-950_POS1_I1.npy": 57102,
    "2019-03-30-16-32-24-933_POS2_I1.npy": 63081,
    "2019-03-30-17-32-48-726_POS0_I1.npy": 76295,
    "2019-03-30-17-35-49-531_POS1_I1.npy": 76580,
    "2019-03-30-17-39-05-514_POS2_I1.npy": 58238,
    "2019-03-30-18-39-29-306_POS0_I1.npy": 73137,
    "2019-03-30-18-42-30-111_POS1_I1.npy": 59253,
    "2019-03-30-18-45-48-278_POS2_I1.npy": 61844,
    "2019-03-30-19-46-09-341_POS0_I1.npy": 72397,
    "2019-03-30-19-49-10-129_POS1_I1.npy": 58456,
    "2019-03-30-19-52-25-005_POS2_I1.npy": 60907,
    "2019-03-30-20-52-49-983_POS0_I1.npy": 72763,
    "2019-03-30-20-55-49-586_POS1_I1.npy": 58303,
    "2019-03-30-20-59-06-100_POS2_I1.npy": 61468,
    "2019-03-30-21-59-30-002_POS0_I1.npy": 74185,
    "2019-03-30-22-02-29-605_POS1_I1.npy": 58447,
    "2019-03-30-22-05-45-588_POS2_I1.npy": 61313,
    "2019-03-30-23-06-09-490_POS0_I1.npy": 73140,
    "2019-03-30-23-09-10-170_POS1_I1.npy": 72698,
    "2019-03-30-23-12-27-245_POS2_I1.npy": 61237,
    "2019-03-31-00-12-50-039_POS0_I1.npy": 74380,
    "2019-03-31-00-15-50-173_POS1_I1.npy": 60291,
    "2019-03-31-00-19-06-686_POS2_I1.npy": 61725,
    "2019-03-31-01-19-25-902_POS0_I1.npy": 73190,
    "2019-03-31-01-22-26-597_POS1_I1.npy": 58542,
    "2019-03-31-01-25-41-598_POS2_I1.npy": 61766,
    "2019-03-31-03-26-06-483_POS0_I1.npy": 70418,
    "2019-03-31-03-29-06-086_POS1_I1.npy": 61631,
    "2019-03-31-03-32-22-069_POS2_I1.npy": 64905,
    "2019-03-31-04-32-46-501_POS0_I1.npy": 79396,
    "2019-03-31-04-35-46-089_POS1_I1.npy": 64990,
    "2019-03-31-04-39-02-181_POS2_I1.npy": 66318,
    "2019-03-31-05-39-25-974_POS0_I1.npy": 78821,
    "2019-03-31-05-42-26-107_POS1_I1.npy": 63102,
    "2019-03-31-05-45-42-730_POS2_I1.npy": 65016,
    "2019-03-31-06-46-05-961_POS0_I1.npy": 77852,
    "2019-03-31-06-49-06-656_POS1_I1.npy": 63269,
    "2019-03-31-06-52-22-733_POS2_I1.npy": 65980,
    "2019-03-31-07-52-49-256_POS0_I1.npy": 81087,
    "2019-03-31-07-55-47-315_POS1_I1.npy": 65610,
    "2019-03-31-07-59-02-206_POS2_I1.npy": 67330,
    "2019-03-31-08-59-26-544_POS0_I1.npy": 81274,
    "2019-03-31-09-02-27-333_POS1_I1.npy": 67169,
    "2019-03-31-09-05-42-209_POS2_I1.npy": 68918,
    "2019-03-31-10-06-07-203_POS0_I1.npy": 81785,
    "2019-03-31-10-09-06-806_POS1_I1.npy": 66796,
    "2019-03-31-10-12-23-319_POS2_I1.npy": 68383,
    "2019-03-31-11-12-47-112_POS0_I1.npy": 81594,
    "2019-03-31-11-15-46-809_POS1_I1.npy": 68273,
    "2019-03-31-11-19-03-338_POS2_I1.npy": 69045,
    "2019-03-31-12-19-26-678_POS0_I1.npy": 82309,
    "2019-03-31-12-22-27-358_POS1_I1.npy": 67634,
    "2019-03-31-12-25-43-887_POS2_I1.npy": 69231,
    "2019-03-31-13-26-07-227_POS0_I1.npy": 81683,
    "2019-03-31-13-29-07-361_POS1_I1.npy": 66877,
    "2019-03-31-13-32-23-453_POS2_I1.npy": 68500,
    "2019-03-31-14-32-47-246_POS0_I1.npy": 82089,
    "2019-03-31-14-35-47-941_POS1_I1.npy": 68046,
    "2019-03-31-14-39-02-926_POS2_I1.npy": 69277,
    "2019-03-31-15-39-27-811_POS0_I1.npy": 75636,
    "2019-03-31-15-42-27-414_POS1_I1.npy": 61119,
    "2019-03-31-15-45-43-490_POS2_I1.npy": 62622,
    "2019-03-31-16-46-07-938_POS0_I1.npy": 70446,
    "2019-03-31-16-49-08-072_POS1_I1.npy": 70375,
    "2019-03-31-16-52-23-603_POS2_I1.npy": 59034,
    "2019-03-31-17-52-47-941_POS0_I1.npy": 69774,
    "2019-03-31-17-55-47-529_POS1_I1.npy": 56323,
    "2019-03-31-17-59-03-621_POS2_I1.npy": 59034,
    "2019-03-31-18-59-27-414_POS0_I1.npy": 71516,
    "2019-03-31-19-02-27-657_POS1_I1.npy": 56923,
    "2019-03-31-19-05-44-170_POS2_I1.npy": 59581,
    "2019-03-31-20-06-07-402_POS0_I1.npy": 70500,
    "2019-03-31-20-09-08-206_POS1_I1.npy": 57060,
    "2019-03-31-20-12-24-189_POS2_I1.npy": 59466,
    "2019-03-31-21-12-47-982_POS0_I1.npy": 70096,
    "2019-03-31-21-15-48-770_POS1_I1.npy": 57265,
    "2019-03-31-21-19-03-662_POS2_I1.npy": 59452,
    "2019-03-31-22-19-27-985_POS0_I1.npy": 70950,
    "2019-03-31-22-22-28-774_POS1_I1.npy": 57784,
    "2019-03-31-22-25-43-649_POS2_I1.npy": 59598,
    "2019-03-31-23-26-08-627_POS0_I1.npy": 70725,
    "2019-03-31-23-29-08-215_POS1_I1.npy": 57413,
    "2019-03-31-23-32-24-838_POS2_I1.npy": 60808,
    "2019-04-01-00-32-48-178_POS0_I1.npy": 72407,
    "2019-04-01-00-35-48-858_POS1_I1.npy": 58744,
    "2019-04-01-00-39-04-404_POS2_I1.npy": 61115,
    "2019-04-01-01-39-29-273_POS0_I1.npy": 71988,
    "2019-04-01-01-42-28-439_POS1_I1.npy": 58242,
    "2019-04-01-01-45-44-953_POS2_I1.npy": 59964,
    "2019-04-01-02-46-08-746_POS0_I1.npy": 73979,
    "2019-04-01-03-49-08-944_POS1_I1.npy": 62319,
    "2019-04-01-03-52-24-927_POS2_I1.npy": 62714,
    "2019-04-01-04-52-48-719_POS0_I1.npy": 79647,
    "2019-04-01-04-55-49-524_POS1_I1.npy": 65710,
    "2019-04-01-04-59-06-037_POS2_I1.npy": 67219,
    "2019-04-01-05-59-29-268_POS0_I1.npy": 81455,
    "2019-04-01-06-02-30-073_POS1_I1.npy": 66563,
    "2019-04-01-06-05-45-494_POS2_I1.npy": 67177,
    "2019-04-01-07-06-09-381_POS0_I1.npy": 75586,
    "2019-04-01-07-09-10-076_POS1_I1.npy": 74118,
    "2019-04-01-07-12-24-951_POS2_I1.npy": 63214,
    "2019-04-01-08-12-49-930_POS0_I1.npy": 73382,
    "2019-04-01-08-15-49-533_POS1_I1.npy": 59967,
    "2019-04-01-08-19-05-610_POS2_I1.npy": 61583,
    "2019-04-01-09-19-29-933_POS0_I1.npy": 69120,
    "2019-04-01-09-22-29-520_POS1_I1.npy": 55351,
    "2019-04-01-09-25-45-613_POS2_I1.npy": 58597,
    "2019-04-01-10-26-09-390_POS0_I1.npy": 70777,
    "2019-04-01-10-29-09-632_POS1_I1.npy": 57428,
    "2019-04-01-10-32-26-162_POS2_I1.npy": 59965,
    "2019-04-01-11-32-49-408_POS0_I1.npy": 77433,
    "2019-04-01-11-35-50-213_POS1_I1.npy": 78996,
    "2019-04-01-11-39-06-196_POS2_I1.npy": 67375,
    "2019-04-01-12-39-29-989_POS0_I1.npy": 79468,
    "2019-04-01-12-42-31-323_POS1_I1.npy": 67115,
    "2019-04-01-12-45-50-582_POS2_I1.npy": 67589,
    "2019-04-01-13-46-09-992_POS0_I1.npy": 82300,
    "2019-04-01-13-49-10-780_POS1_I1.npy": 67636,
    "2019-04-01-13-52-25-656_POS2_I1.npy": 71665,
    "2019-04-01-14-52-50-634_POS0_I1.npy": 83073,
    "2019-04-01-14-55-50-783_POS1_I1.npy": 69258,
    "2019-04-01-14-59-07-843_POS2_I1.npy": 71506,
    "2019-04-01-15-59-30-653_POS0_I1.npy": 82421,
    "2019-04-01-16-02-30-240_POS1_I1.npy": 69927,
    "2019-04-01-16-05-46-224_POS2_I1.npy": 71296,
    "2019-04-01-17-06-10-126_POS0_I1.npy": 84945,
    "2019-04-01-17-09-10-805_POS1_I1.npy": 69983,
    "2019-04-01-17-12-27-880_POS2_I1.npy": 71190,
    "2019-04-01-18-12-50-690_POS0_I1.npy": 82448,
    "2019-04-01-18-15-50-824_POS1_I1.npy": 70193,
    "2019-04-01-18-19-06-807_POS2_I1.npy": 70667,
    "2019-04-01-19-19-30-693_POS0_I1.npy": 81188,
    "2019-04-01-19-22-31-373_POS1_I1.npy": 67393,
    "2019-04-01-19-25-46-357_POS2_I1.npy": 70063,
    "2019-04-01-20-26-10-696_POS0_I1.npy": 81696,
    "2019-04-01-20-29-11-376_POS1_I1.npy": 68096,
    "2019-04-01-20-32-26-906_POS2_I1.npy": 69361,
    "2019-04-01-21-32-51-791_POS0_I1.npy": 82768,
    "2019-04-01-21-35-50-958_POS1_I1.npy": 81216,
    "2019-04-01-21-39-09-655_POS2_I1.npy": 69638,
    "2019-04-01-22-39-31-264_POS0_I1.npy": 81872,
    "2019-04-01-22-42-30-867_POS1_I1.npy": 68241,
    "2019-04-01-22-45-47-490_POS2_I1.npy": 69132,
    "2019-04-01-23-46-13-451_POS0_I1.npy": 81457,
    "2019-04-01-23-49-11-525_POS1_I1.npy": 68610,
    "2019-04-01-23-52-29-146_POS2_I1.npy": 69972,
    "2019-04-02-00-52-51-286_POS0_I1.npy": 81603,
    "2019-04-02-00-55-52-090_POS1_I1.npy": 66073,
    "2019-04-02-00-59-06-981_POS2_I1.npy": 68615,
    "2019-04-02-01-59-31-413_POS0_I1.npy": 81972,
    "2019-04-02-02-02-32-218_POS1_I1.npy": 67390,
    "2019-04-02-02-05-47-109_POS2_I1.npy": 67055,
    "2019-04-02-03-06-11-432_POS0_I1.npy": 69671,
    "2019-04-02-03-09-12-221_POS1_I1.npy": 55143,
    "2019-04-02-03-12-27-081_POS2_I1.npy": 58281,
    "2019-04-02-04-12-52-075_POS0_I1.npy": 64873,
    "2019-04-02-04-15-51-678_POS1_I1.npy": 52932,
    "2019-04-02-04-19-07-645_POS2_I1.npy": 56543,
    "2019-04-02-05-19-32-078_POS0_I1.npy": 65996,
    "2019-04-02-05-22-31-665_POS1_I1.npy": 54273,
    "2019-04-02-05-25-47-648_POS2_I1.npy": 58481,
    "2019-04-02-06-26-11-535_POS0_I1.npy": 72724,
    "2019-04-02-06-29-11-668_POS1_I1.npy": 58314,
    "2019-04-02-06-32-28-837_POS2_I1.npy": 61339,
    "2019-04-02-07-32-51-522_POS0_I1.npy": 76849,
    "2019-04-02-07-35-52-326_POS1_I1.npy": 63517,
    "2019-04-02-07-39-08-310_POS2_I1.npy": 64918,
    "2019-04-02-08-39-32-102_POS0_I1.npy": 78304,
    "2019-04-02-08-42-33-453_POS1_I1.npy": 63816,
    "2019-04-02-08-45-47-782_POS2_I1.npy": 65245,
    "2019-04-02-09-46-12-105_POS0_I1.npy": 75226,
    "2019-04-02-09-49-12-894_POS1_I1.npy": 75634,
    "2019-04-02-09-52-28-331_POS2_I1.npy": 61855,
    "2019-04-02-10-52-53-310_POS0_I1.npy": 73593,
    "2019-04-02-10-55-53-443_POS1_I1.npy": 73536,
    "2019-04-02-10-59-08-865_POS2_I1.npy": 60858,
    "2019-04-02-11-59-32-767_POS0_I1.npy": 74188,
    "2019-04-02-12-02-32-354_POS1_I1.npy": 73125,
    "2019-04-02-12-05-48-337_POS2_I1.npy": 51858,
    "2019-04-02-13-06-12-239_POS0_I1.npy": 72498,
    "2019-04-02-13-09-12-934_POS1_I1.npy": 58585,
    "2019-04-02-13-12-31-101_POS2_I1.npy": 60904,
    "2019-04-02-14-12-52-819_POS0_I1.npy": 73003,
    "2019-04-02-14-15-52-953_POS1_I1.npy": 58706,
    "2019-04-02-14-19-08-936_POS2_I1.npy": 61154,
    "2019-04-02-15-19-33-914_POS0_I1.npy": 72492,
    "2019-04-02-15-22-34-610_POS1_I1.npy": 59892,
    "2019-04-02-15-25-48-955_POS2_I1.npy": 59513,
    "2019-04-02-16-26-13-403_POS0_I1.npy": 74530,
    "2019-04-02-16-29-13-006_POS1_I1.npy": 59849,
    "2019-04-02-16-32-28-973_POS2_I1.npy": 61395,
    "2019-04-02-17-32-53-406_POS0_I1.npy": 78518,
    "2019-04-02-17-35-53-009_POS1_I1.npy": 65549,
    "2019-04-02-17-39-08-992_POS2_I1.npy": 66315,
    "2019-04-02-18-39-32-894_POS0_I1.npy": 81170,
    "2019-04-02-18-42-33-573_POS1_I1.npy": 67035,
    "2019-04-02-18-45-49-557_POS2_I1.npy": 68735,
    "2019-04-02-19-46-13-006_POS0_I1.npy": 80247,
    "2019-04-02-19-49-13-140_POS1_I1.npy": 65008,
    "2019-04-02-19-52-29-762_POS2_I1.npy": 65797,
    "2019-04-02-20-52-53-540_POS0_I1.npy": 73630,
    "2019-04-02-20-55-55-311_POS1_I1.npy": 59190,
    "2019-04-02-20-59-11-403_POS2_I1.npy": 60735,
    "2019-04-02-21-59-33-543_POS0_I1.npy": 66685,
    "2019-04-02-22-02-34-238_POS1_I1.npy": 66339,
    "2019-04-02-22-05-49-222_POS2_I1.npy": 55817,
    "2019-04-02-23-06-13-561_POS0_I1.npy": 65378,
    "2019-04-02-23-09-14-896_POS1_I1.npy": 51968,
    "2019-04-02-23-12-29-787_POS2_I1.npy": 56122,
    "2019-04-03-00-12-54-126_POS0_I1.npy": 66603,
    "2019-04-03-00-15-53-823_POS1_I1.npy": 51816,
    "2019-04-03-00-19-09-790_POS2_I1.npy": 56460,
    "2019-04-03-01-19-34-784_POS0_I1.npy": 66551,
    "2019-04-03-01-22-33-841_POS1_I1.npy": 53389,
    "2019-04-03-01-25-51-462_POS2_I1.npy": 56112,
    "2019-04-03-02-26-13-601_POS0_I1.npy": 67388,
    "2019-04-03-02-29-14-406_POS1_I1.npy": 53281,
    "2019-04-03-02-32-30-389_POS2_I1.npy": 56627,
    "2019-04-03-03-32-55-274_POS0_I1.npy": 69078,
    "2019-04-03-03-35-54-986_POS1_I1.npy": 55677,
    "2019-04-03-03-39-12-061_POS2_I1.npy": 58270,
    "2019-04-03-04-39-34-216_POS0_I1.npy": 73285,
    "2019-04-03-04-42-35-005_POS1_I1.npy": 60029,
    "2019-04-03-04-45-50-442_POS2_I1.npy": 60693,
    "2019-04-03-05-46-14-765_POS0_I1.npy": 76861,
    "2019-04-03-05-49-14-462_POS1_I1.npy": 78648,
    "2019-04-03-05-52-30-429_POS2_I1.npy": 64884,
    "2019-04-03-06-52-54-862_POS0_I1.npy": 80128,
    "2019-04-03-06-55-54-449_POS1_I1.npy": 80670,
    "2019-04-03-06-59-10-526_POS2_I1.npy": 67113,
    "2019-04-03-07-59-34-303_POS0_I1.npy": 79383,
    "2019-04-03-08-02-34-437_POS1_I1.npy": 79981,
    "2019-04-03-08-05-51-059_POS2_I1.npy": 65643,
    "2019-04-03-09-06-14-290_POS0_I1.npy": 78669,
    "2019-04-03-09-09-15-095_POS1_I1.npy": 65313,
    "2019-04-03-09-12-31-078_POS2_I1.npy": 66166,
    "2019-04-03-10-12-55-417_POS0_I1.npy": 79488,
    "2019-04-03-10-15-55-659_POS1_I1.npy": 63088,
    "2019-04-03-10-19-10-551_POS2_I1.npy": 63350,
    "2019-04-03-11-19-34-889_POS0_I1.npy": 72536,
    "2019-04-03-11-22-35-678_POS1_I1.npy": 58783,
    "2019-04-03-11-25-50-554_POS2_I1.npy": 60510,
    "2019-04-03-12-26-15-532_POS0_I1.npy": 73277,
    "2019-04-03-12-29-15-119_POS1_I1.npy": 58697,
    "2019-04-03-12-32-31-087_POS2_I1.npy": 60807,
    "2019-04-03-13-32-55-519_POS0_I1.npy": 72814,
    "2019-04-03-13-35-55-107_POS1_I1.npy": 59256,
    "2019-04-03-13-39-11-199_POS2_I1.npy": 60496,
    "2019-04-03-14-39-34-976_POS0_I1.npy": 73881,
    "2019-04-03-14-42-35-219_POS1_I1.npy": 61547,
    "2019-04-03-14-45-53-386_POS2_I1.npy": 61300,
    "2019-04-03-15-46-14-979_POS0_I1.npy": 77522,
    "2019-04-03-15-49-15-675_POS1_I1.npy": 64121,
    "2019-04-03-15-52-31-751_POS2_I1.npy": 65659,
    "2019-04-03-16-52-55-528_POS0_I1.npy": 79059,
    "2019-04-03-16-55-57-409_POS1_I1.npy": 65079,
    "2019-04-03-16-59-11-754_POS2_I1.npy": 67061,
    "2019-04-03-17-59-35-641_POS0_I1.npy": 78653,
    "2019-04-03-18-02-36-320_POS1_I1.npy": 63427,
    "2019-04-03-18-05-51-196_POS2_I1.npy": 62858,
    "2019-04-03-19-06-16-720_POS0_I1.npy": 69647,
    "2019-04-03-19-09-16-308_POS1_I1.npy": 68391,
    "2019-04-03-19-12-34-038_POS2_I1.npy": 56561,
    "2019-04-03-20-12-56-193_POS0_I1.npy": 66446,
    "2019-04-03-20-15-55-796_POS1_I1.npy": 65581,
    "2019-04-03-20-19-11-779_POS2_I1.npy": 55077,
    "2019-04-03-21-19-36-336_POS0_I1.npy": 66070,
    "2019-04-03-21-22-35-924_POS1_I1.npy": 53642,
    "2019-04-03-21-25-51-907_POS2_I1.npy": 55569,
    "2019-04-03-22-26-15-809_POS0_I1.npy": 64680,
    "2019-04-03-22-29-15-942_POS1_I1.npy": 52128,
    "2019-04-03-22-32-32-549_POS2_I1.npy": 55543,
    "2019-04-03-23-32-55-796_POS0_I1.npy": 65588,
    "2019-04-03-23-35-56-491_POS1_I1.npy": 52678,
    "2019-04-03-23-39-12-568_POS2_I1.npy": 55246,
    "2019-04-04-00-39-36-361_POS0_I1.npy": 64171,
    "2019-04-04-00-42-37-056_POS1_I1.npy": 53588,
    "2019-04-04-00-45-52-041_POS2_I1.npy": 56502,
    "2019-04-04-01-46-16-364_POS0_I1.npy": 65711,
    "2019-04-04-01-49-17-699_POS1_I1.npy": 67485,
    "2019-04-04-01-52-32-590_POS2_I1.npy": 56437,
    "2019-04-04-02-52-56-492_POS0_I1.npy": 66899,
    "2019-04-04-02-55-57-280_POS1_I1.npy": 67907,
    "2019-04-04-02-59-12-156_POS2_I1.npy": 56208,
    "2019-04-04-03-59-37-134_POS0_I1.npy": 67126,
    "2019-04-04-04-02-36-737_POS1_I1.npy": 53661,
    "2019-04-04-04-05-52-721_POS2_I1.npy": 56344,
    "2019-04-04-05-06-17-153_POS0_I1.npy": 66797,
    "2019-04-04-05-09-16-740_POS1_I1.npy": 54108,
    "2019-04-04-05-12-32-817_POS2_I1.npy": 56827,
    "2019-04-04-06-12-57-250_POS0_I1.npy": 67408,
    "2019-04-04-06-15-56-837_POS1_I1.npy": 54427,
    "2019-04-04-06-19-12-929_POS2_I1.npy": 57589,
    "2019-04-04-07-19-36-707_POS0_I1.npy": 69212,
    "2019-04-04-07-22-36-949_POS1_I1.npy": 55526,
    "2019-04-04-07-25-52-917_POS2_I1.npy": 57184,
    "2019-04-04-08-26-16-710_POS0_I1.npy": 72275,
    "2019-04-04-08-29-17-514_POS1_I1.npy": 58421,
    "2019-04-04-08-32-33-497_POS2_I1.npy": 60902,
    "2019-04-04-09-32-57-290_POS0_I1.npy": 76113,
    "2019-04-04-09-35-58-094_POS1_I1.npy": 64063,
    "2019-04-04-09-39-12-985_POS2_I1.npy": 63795,
    "2019-04-04-10-39-37-324_POS0_I1.npy": 71025,
    "2019-04-04-10-42-38-113_POS1_I1.npy": 71484,
    "2019-04-04-10-45-53-534_POS2_I1.npy": 58547,
    "2019-04-04-11-46-17-873_POS0_I1.npy": 71384,
    "2019-04-04-11-49-17-570_POS1_I1.npy": 72124,
    "2019-04-04-11-52-33-537_POS2_I1.npy": 58740,
    "2019-04-04-12-52-57-970_POS0_I1.npy": 70789,
    "2019-04-04-12-55-57-557_POS1_I1.npy": 58678,
    "2019-04-04-12-59-13-540_POS2_I1.npy": 60082,
    "2019-04-04-13-59-37-442_POS0_I1.npy": 71764,
    "2019-04-04-14-02-38-668_POS1_I1.npy": 58116,
    "2019-04-04-14-05-55-727_POS2_I1.npy": 59006,
    "2019-04-04-15-06-17-976_POS0_I1.npy": 72227,
    "2019-04-04-15-09-18-109_POS1_I1.npy": 58828,
    "2019-04-04-15-12-34-186_POS2_I1.npy": 58658,
    "2019-04-04-16-12-57-979_POS0_I1.npy": 71095,
    "2019-04-04-16-15-58-783_POS1_I1.npy": 58085,
    "2019-04-04-16-19-16-950_POS2_I1.npy": 58442,
    "2019-04-04-17-19-37-997_POS0_I1.npy": 71598,
    "2019-04-04-17-22-38-786_POS1_I1.npy": 58057,
    "2019-04-04-17-25-54-208_POS2_I1.npy": 58057,
    "2019-04-04-18-26-18-640_POS0_I1.npy": 68394,
    "2019-04-04-18-29-18-243_POS1_I1.npy": 58446,
    "2019-04-04-18-32-34-211_POS2_I1.npy": 58840,
    "2019-04-04-19-32-58-627_POS0_I1.npy": 72429,
    "2019-04-04-19-35-58-231_POS1_I1.npy": 57816,
    "2019-04-04-19-39-14-214_POS2_I1.npy": 58447,
    "2019-04-04-20-39-38-100_POS0_I1.npy": 75760,
    "2019-04-04-20-42-38-234_POS1_I1.npy": 62336,
    "2019-04-04-20-45-57-586_POS2_I1.npy": 61758,
    "2019-04-04-21-46-18-649_POS0_I1.npy": 77805,
    "2019-04-04-21-49-18-783_POS1_I1.npy": 65191,
    "2019-04-04-21-52-34-859_POS2_I1.npy": 64125,
    "2019-04-04-22-52-58-652_POS0_I1.npy": 77316,
    "2019-04-04-22-55-59-456_POS1_I1.npy": 65358,
    "2019-04-04-22-59-14-348_POS2_I1.npy": 64557,
    "2019-04-04-23-59-38-686_POS0_I1.npy": 78559,
    "2019-04-05-00-02-39-350_POS1_I1.npy": 64705,
    "2019-04-05-00-05-54-912_POS2_I1.npy": 65092,
    "2019-04-05-01-06-19-235_POS0_I1.npy": 49145,
    "2019-04-05-01-09-19-478_POS1_I1.npy": 58677,
    "2019-04-05-01-12-36-007_POS2_I1.npy": 59478,
    "2019-04-05-02-12-58-911_POS0_I1.npy": 64815,
    "2019-04-05-02-15-59-700_POS1_I1.npy": 51615,
    "2019-04-05-02-19-15-137_POS2_I1.npy": 54459,
    "2019-04-05-03-19-39-475_POS0_I1.npy": 64819,
    "2019-04-05-03-22-39-172_POS1_I1.npy": 52545,
    "2019-04-05-03-25-57-324_POS2_I1.npy": 55617,
    "2019-04-05-04-26-19-588_POS0_I1.npy": 64108,
    "2019-04-05-04-29-19-175_POS1_I1.npy": 53012,
    "2019-04-05-04-32-35-143_POS2_I1.npy": 55324,
    "2019-04-05-05-32-59-045_POS0_I1.npy": 68680,
    "2019-04-05-05-35-59-178_POS1_I1.npy": 56728,
    "2019-04-05-05-39-18-531_POS2_I1.npy": 59205,
    "2019-04-05-06-39-39-594_POS0_I1.npy": 77400,
    "2019-04-05-06-42-39-727_POS1_I1.npy": 63724,
    "2019-04-05-06-45-55-804_POS2_I1.npy": 63728,
    "2019-04-05-07-46-19-597_POS0_I1.npy": 79136,
    "2019-04-05-07-49-20-292_POS1_I1.npy": 65907,
    "2019-04-05-07-52-36-930_POS2_I1.npy": 66068,
    "2019-04-05-08-52-59-615_POS0_I1.npy": 78851,
    "2019-04-05-08-56-00-295_POS1_I1.npy": 65670,
    "2019-04-05-08-59-15-841_POS2_I1.npy": 66233,
    "2019-04-05-09-59-40-726_POS0_I1.npy": 77158,
    "2019-04-05-10-02-39-892_POS1_I1.npy": 65776,
    "2019-04-05-10-05-55-860_POS2_I1.npy": 64516,
    "2019-04-05-11-06-20-292_POS0_I1.npy": 79107,
    "2019-04-05-11-09-19-989_POS1_I1.npy": 66184,
    "2019-04-05-11-12-35-956_POS2_I1.npy": 64793,
    "2019-04-05-12-12-59-749_POS0_I1.npy": 77378,
    "2019-04-05-12-15-59-883_POS1_I1.npy": 63223,
    "2019-04-05-12-19-16-506_POS2_I1.npy": 63208,
    "2019-04-05-13-19-39-752_POS0_I1.npy": 72423,
    "2019-04-05-13-22-40-557_POS1_I1.npy": 59670,
    "2019-04-05-13-25-56-540_POS2_I1.npy": 60074,
    "2019-04-05-14-26-20-332_POS0_I1.npy": 65243,
    "2019-04-05-14-29-21-028_POS1_I1.npy": 65411,
    "2019-04-05-14-32-36-012_POS2_I1.npy": 55492,
    "2019-04-05-15-33-01-428_POS0_I1.npy": 63165,
    "2019-04-05-15-36-01-109_POS1_I1.npy": 64889,
    "2019-04-05-15-39-16-000_POS2_I1.npy": 54314,
    "2019-04-05-16-39-40-885_POS0_I1.npy": 65543,
    "2019-04-05-16-42-40-581_POS1_I1.npy": 54257,
    "2019-04-05-16-45-56-549_POS2_I1.npy": 56637,
    "2019-04-05-17-46-20-981_POS0_I1.npy": 73992,
    "2019-04-05-17-49-20-569_POS1_I1.npy": 63056,
    "2019-04-05-17-52-36-552_POS2_I1.npy": 62924,
    "2019-04-05-18-53-01-000_POS0_I1.npy": 78052,
    "2019-04-05-18-56-01-133_POS1_I1.npy": 65760,
    "2019-04-05-18-59-17-210_POS2_I1.npy": 65113,
    "2019-04-05-19-59-40-987_POS0_I1.npy": 78830,
    "2019-04-05-20-02-41-121_POS1_I1.npy": 65583,
    "2019-04-05-20-05-57-213_POS2_I1.npy": 65309,
    "2019-04-05-21-06-21-536_POS0_I1.npy": 71723,
    "2019-04-05-21-09-22-325_POS1_I1.npy": 59161,
    "2019-04-05-21-12-38-839_POS2_I1.npy": 59421,
    "2019-04-05-22-13-01-087_POS0_I1.npy": 67107,
    "2019-04-05-22-16-01-782_POS1_I1.npy": 53422,
    "2019-04-05-22-19-16-658_POS2_I1.npy": 55680,
    "2019-04-05-23-19-41-636_POS0_I1.npy": 66840,
    "2019-04-05-23-22-41-239_POS1_I1.npy": 53530,
    "2019-04-05-23-25-59-391_POS2_I1.npy": 55256,
    "2019-04-06-00-26-21-639_POS0_I1.npy": 65757,
    "2019-04-06-00-29-21-226_POS1_I1.npy": 54091,
    "2019-04-06-00-32-37-319_POS2_I1.npy": 55988,
    "2019-04-06-01-33-01-767_POS0_I1.npy": 67624,
    "2019-04-06-01-36-01-354_POS1_I1.npy": 55031,
    "2019-04-06-01-39-17-447_POS2_I1.npy": 56325,
    "2019-04-06-02-39-41-239_POS0_I1.npy": 66972,
    "2019-04-06-02-42-41-373_POS1_I1.npy": 54616,
    "2019-04-06-02-45-58-542_POS2_I1.npy": 56777,
    "2019-04-06-03-46-21-242_POS0_I1.npy": 67755,
    "2019-04-06-03-49-22-047_POS1_I1.npy": 68219,
    "2019-04-06-03-52-38-030_POS2_I1.npy": 56633,
    "2019-04-06-04-53-01-823_POS0_I1.npy": 67532,
    "2019-04-06-04-56-02-518_POS1_I1.npy": 55134,
    "2019-04-06-04-59-17-502_POS2_I1.npy": 57035,
    "2019-04-06-05-59-41-841_POS0_I1.npy": 66651,
    "2019-04-06-06-02-44-159_POS1_I1.npy": 55985,
    "2019-04-06-06-05-58-598_POS2_I1.npy": 56733,
    "2019-04-06-07-06-22-375_POS0_I1.npy": 68301,
    "2019-04-06-07-09-25-347_POS1_I1.npy": 55992,
    "2019-04-06-07-12-38-585_POS2_I1.npy": 56035,
    "2019-04-06-08-13-04-016_POS0_I1.npy": 68542,
    "2019-04-06-08-16-05-896_POS1_I1.npy": 55097,
    "2019-04-06-08-19-19-134_POS2_I1.npy": 57576,
    "2019-04-06-09-19-45-750_POS0_I1.npy": 68920,
    "2019-04-06-09-22-48-629_POS1_I1.npy": 55958,
    "2019-04-06-09-25-58-607_POS2_I1.npy": 56057,
    "2019-04-06-10-26-32-883_POS0_I1.npy": 68293,
    "2019-04-06-10-29-29-756_POS1_I1.npy": 68874,
    "2019-04-06-10-32-42-463_POS2_I1.npy": 57525,
    "2019-04-06-11-33-15-085_POS0_I1.npy": 66807,
    "2019-04-06-11-36-09-213_POS1_I1.npy": 54987,
    "2019-04-06-11-39-23-012_POS2_I1.npy": 57242,
    "2019-04-06-12-39-52-920_POS0_I1.npy": 67275,
    "2019-04-06-12-42-49-793_POS1_I1.npy": 55326,
    "2019-04-06-12-45-59-224_POS2_I1.npy": 58435,
    "2019-04-06-13-46-31-846_POS0_I1.npy": 66110,
    "2019-04-06-13-49-29-250_POS1_I1.npy": 55369,
    "2019-04-06-13-52-40-974_POS2_I1.npy": 56267,
    "2019-04-06-14-53-15-141_POS0_I1.npy": 66188,
    "2019-04-06-14-56-10-922_POS1_I1.npy": 52420,
    "2019-04-06-14-59-24-721_POS2_I1.npy": 55463,
    "2019-04-06-15-59-57-905_POS0_I1.npy": 59522,
    "2019-04-06-16-02-52-594_POS1_I1.npy": 53013,
    "2019-04-06-16-06-10-216_POS2_I1.npy": 49428,
    "2019-04-06-17-08-58-792_POS0_I1.npy": 63784
}
