# Supplementary material for: A data science approach for multi-sensor marine observatory data monitoring cold water corals (Paragorgia arborea) in two campaigns
Source: PLoS One. 2023 Jul 19;18(7):e0282723. doi: 10.1371/journal.pone.0282723 (PMC10355400; doi:10.1371/journal.pone.0282723)
Supplement: S4 Data — Non-image data that were used to generate figures shown in the paper, if not already contained in S1–S3 Data. (XZ) [file pone.0282723.s018.xz › S4_Data/s6_text_fig1/lstm_pred_gamma2_blue_clipped_smooth5_s6fig1.json]

{
    "2019-02-08T19:00:00": 0.011894744041494048,
    "2019-02-08T20:00:00": 0.012708605655150447,
    "2019-02-08T21:00:00": 0.014262002553958776,
    "2019-02-08T22:00:00": 0.016413821805507343,
    "2019-02-08T23:00:00": 0.018971596737819476,
    "2019-02-09T00:00:00": 0.021713646005363484,
    "2019-02-09T01:00:00": 0.024416154980349353,
    "2019-02-09T02:00:00": 0.026881516877325998,
    "2019-02-09T03:00:00": 0.028962821468265905,
    "2019-02-09T04:00:00": 0.030579539604760647,
    "2019-02-09T05:00:00": 0.0317218509026302,
    "2019-02-09T06:00:00": 0.0324418079921828,
    "2019-02-09T07:00:00": 0.03283430943003587,
    "2019-02-09T08:00:00": 0.03301291950975257,
    "2019-02-09T09:00:00": 0.03308752501517777,
    "2019-02-09T10:00:00": 0.033148239596210216,
    "2019-02-09T11:00:00": 0.03325959677074786,
    "2019-02-09T12:00:00": 0.033462695297468474,
    "2019-02-09T13:00:00": 0.033783572184088465,
    "2019-02-09T14:00:00": 0.03424127445920954,
    "2019-02-09T15:00:00": 0.03485203539212078,
    "2019-02-09T16:00:00": 0.035627534235235514,
    "2019-02-09T17:00:00": 0.036567555580558415,
    "2019-02-09T18:00:00": 0.037650160723729044,
    "2019-02-09T19:00:00": 0.03882371495639282,
    "2019-02-09T20:00:00": 0.04000511469210969,
    "2019-02-09T21:00:00": 0.04108662686180667,
    "2019-02-09T22:00:00": 0.041951584128972874,
    "2019-02-09T23:00:00": 0.0424949135402477,
    "2019-02-10T00:00:00": 0.042644929808960244,
    "2019-02-10T01:00:00": 0.04237869529376172,
    "2019-02-10T02:00:00": 0.041728629082815556,
    "2019-02-10T03:00:00": 0.040776691271169466,
    "2019-02-10T04:00:00": 0.03963791843877106,
    "2019-02-10T05:00:00": 0.03843685547698879,
    "2019-02-10T06:00:00": 0.03728158680338571,
    "2019-02-10T07:00:00": 0.036241484745676726,
    "2019-02-10T08:00:00": 0.03533511494331818,
    "2019-02-10T09:00:00": 0.034528665726567424,
    "2019-02-10T10:00:00": 0.03374579573215111,
    "2019-02-10T11:00:00": 0.03288784581242725,
    "2019-02-10T12:00:00": 0.031858053848982534,
    "2019-02-10T13:00:00": 0.030586602592730154,
    "2019-02-10T14:00:00": 0.029049581949856153,
    "2019-02-10T15:00:00": 0.02728192319114849,
    "2019-02-10T16:00:00": 0.02537810757151778,
    "2019-02-10T17:00:00": 0.02348268136554605,
    "2019-02-10T18:00:00": 0.021772041357930056,
    "2019-02-10T19:00:00": 0.020429098691906088,
    "2019-02-10T20:00:00": 0.019615255376985868,
    "2019-02-10T21:00:00": 0.019443149119191663,
    "2019-02-10T22:00:00": 0.019955576428911076,
    "2019-02-10T23:00:00": 0.02111477262255629,
    "2019-02-11T00:00:00": 0.022804411583127692,
    "2019-02-11T01:00:00": 0.024844475237214513,
    "2019-02-11T02:00:00": 0.027017179125280132,
    "2019-02-11T03:00:00": 0.029098786548175135,
    "2019-02-11T04:00:00": 0.030891485750142035,
    "2019-02-11T05:00:00": 0.032248505013301135,
    "2019-02-11T06:00:00": 0.033087871119305265,
    "2019-02-11T07:00:00": 0.03339201954020908,
    "2019-02-11T08:00:00": 0.03319543883823291,
    "2019-02-11T09:00:00": 0.032564214721128186,
    "2019-02-11T10:00:00": 0.03157494734908295,
    "2019-02-11T11:00:00": 0.030297703167899565,
    "2019-02-11T12:00:00": 0.02878904056512065,
    "2019-02-11T13:00:00": 0.027094550372911086,
    "2019-02-11T14:00:00": 0.025259700978540793,
    "2019-02-11T15:00:00": 0.023344831800627422,
    "2019-02-11T16:00:00": 0.02143844181821577,
    "2019-02-11T17:00:00": 0.0196626972116856,
    "2019-02-11T18:00:00": 0.018170757528000965,
    "2019-02-11T19:00:00": 0.017133838297578974,
    "2019-02-11T20:00:00": 0.016718913636498134,
    "2019-02-11T21:00:00": 0.017061818402163084,
    "2019-02-11T22:00:00": 0.018240859085413418,
    "2019-02-11T23:00:00": 0.02025514118484591,
    "2019-02-12T00:00:00": 0.023012665118661638,
    "2019-02-12T01:00:00": 0.02633008256983047,
    "2019-02-12T02:00:00": 0.029948063513634614,
    "2019-02-12T03:00:00": 0.03355782060147783,
    "2019-02-12T04:00:00": 0.036836061131698114,
    "2019-02-12T05:00:00": 0.039484039348704265,
    "2019-02-12T06:00:00": 0.041262630401675014,
    "2019-02-12T07:00:00": 0.042019118007502125,
    "2019-02-12T08:00:00": 0.04169975055858951,
    "2019-02-12T09:00:00": 0.04034884008968568,
    "2019-02-12T10:00:00": 0.03809577513126781,
    "2019-02-12T11:00:00": 0.035130680668400895,
    "2019-02-12T12:00:00": 0.03167831589592099,
    "2019-02-12T13:00:00": 0.02797109198725358,
    "2019-02-12T14:00:00": 0.024227935939229957,
    "2019-02-12T15:00:00": 0.02063934553577415,
    "2019-02-12T16:00:00": 0.017359157938922547,
    "2019-02-12T17:00:00": 0.014504442753895301,
    "2019-02-12T18:00:00": 0.0121594671853104,
    "2019-02-12T19:00:00": 0.010382672041608167,
    "2019-02-12T20:00:00": 0.00921357539553105,
    "2019-02-12T21:00:00": 0.008676278727342095,
    "2019-02-12T22:00:00": 0.008780115238366271,
    "2019-02-12T23:00:00": 0.009517828920103886,
    "2019-02-13T00:00:00": 0.010843951177868747,
    "2019-02-13T01:00:00": 0.012700661189378652,
    "2019-02-13T02:00:00": 0.01499924196376101,
    "2019-02-13T03:00:00": 0.017635437862900075,
    "2019-02-13T04:00:00": 0.020510060771693223,
    "2019-02-13T05:00:00": 0.023555539394618595,
    "2019-02-13T06:00:00": 0.026763705872860182,
    "2019-02-13T07:00:00": 0.030204509859124554,
    "2019-02-13T08:00:00": 0.0340264459161131,
    "2019-02-13T09:00:00": 0.03843221382437056,
    "2019-02-13T10:00:00": 0.04362948254982707,
    "2019-02-13T11:00:00": 0.04976169292976089,
    "2019-02-13T12:00:00": 0.0568358119791885,
    "2019-02-13T13:00:00": 0.06466701234467848,
    "2019-02-13T14:00:00": 0.0728584002519747,
    "2019-02-13T15:00:00": 0.08082839147893014,
    "2019-02-13T16:00:00": 0.08788776711778842,
    "2019-02-13T17:00:00": 0.09335158947944601,
    "2019-02-13T18:00:00": 0.09666253723605209,
    "2019-02-13T19:00:00": 0.0974952795082221,
    "2019-02-20T20:00:00": 0.06774665275909013,
    "2019-02-20T21:00:00": 0.07703186868907574,
    "2019-02-20T22:00:00": 0.08791015229897532,
    "2019-02-20T23:00:00": 0.10021148078388424,
    "2019-02-21T00:00:00": 0.11362953485690744,
    "2019-02-21T01:00:00": 0.12773598219275395,
    "2019-02-21T03:00:00": 0.1559445977386873,
    "2019-02-21T04:00:00": 0.16901694449477694,
    "2019-02-21T05:00:00": 0.18085469675061272,
    "2019-02-21T06:00:00": 0.19122835477450023,
    "2019-02-21T07:00:00": 0.20007400306021975,
    "2019-02-21T08:00:00": 0.20746662178897035,
    "2019-02-21T09:00:00": 0.2135614741943807,
    "2019-02-21T10:00:00": 0.21851770427841663,
    "2019-02-21T11:00:00": 0.22242738853699884,
    "2019-02-21T13:00:00": 0.2269129632496804,
    "2019-02-21T14:00:00": 0.22714096112402574,
    "2019-02-21T15:00:00": 0.2257348754255151,
    "2019-02-21T16:00:00": 0.22254700254910875,
    "2019-02-21T17:00:00": 0.2175645921750558,
    "2019-02-21T18:00:00": 0.21093454887617888,
    "2019-02-21T19:00:00": 0.20295374833072038,
    "2019-02-21T20:00:00": 0.19401593708554846,
    "2019-02-21T21:00:00": 0.18454135533819782,
    "2019-02-21T23:00:00": 0.1654112928649734,
    "2019-02-22T00:00:00": 0.15629161320599536,
    "2019-02-22T01:00:00": 0.14774597457978528,
    "2019-02-22T02:00:00": 0.14000994298455868,
    "2019-02-22T03:00:00": 0.13341413402387736,
    "2019-02-22T04:00:00": 0.12841408433782323,
    "2019-02-22T05:00:00": 0.1255656836798811,
    "2019-02-22T06:00:00": 0.12544325073905618,
    "2019-02-22T07:00:00": 0.12850571932785043,
    "2019-02-22T09:00:00": 0.14451643858973198,
    "2019-02-22T10:00:00": 0.15652353885605974,
    "2019-02-22T11:00:00": 0.1697610897888625,
    "2019-02-22T12:00:00": 0.18266523854263106,
    "2019-02-22T13:00:00": 0.19351460064646336,
    "2019-02-22T14:00:00": 0.20069412949152615,
    "2019-02-22T15:00:00": 0.20296894005881566,
    "2019-02-22T16:00:00": 0.19970300740293684,
    "2019-02-22T17:00:00": 0.19097475344121612,
    "2019-02-22T19:00:00": 0.16082573195629182,
    "2019-02-22T20:00:00": 0.14243166851631092,
    "2019-02-22T21:00:00": 0.12411422559718086,
    "2019-02-22T22:00:00": 0.10738731560161692,
    "2019-02-22T23:00:00": 0.09334913227320675,
    "2019-02-23T00:00:00": 0.08257165052091078,
    "2019-02-23T01:00:00": 0.07509617967677056,
    "2019-02-23T02:00:00": 0.07051926884581065,
    "2019-02-23T03:00:00": 0.06814002197296432,
    "2019-02-23T05:00:00": 0.06669408161075843,
    "2019-02-23T06:00:00": 0.06618544095533177,
    "2019-02-23T07:00:00": 0.06517474269484956,
    "2019-02-23T08:00:00": 0.06345686091089228,
    "2019-02-23T09:00:00": 0.06101372637948135,
    "2019-02-23T10:00:00": 0.05795712674454652,
    "2019-02-23T11:00:00": 0.05445841724448957,
    "2019-02-23T12:00:00": 0.05068724317554049,
    "2019-02-23T13:00:00": 0.0467790482402415,
    "2019-02-23T15:00:00": 0.038891819711501595,
    "2019-02-23T16:00:00": 0.03502545901253581,
    "2019-02-23T17:00:00": 0.03128646658214006,
    "2019-02-23T18:00:00": 0.027763650476868636,
    "2019-02-23T19:00:00": 0.02456705282729949,
    "2019-02-23T20:00:00": 0.02181275023907618,
    "2019-02-23T21:00:00": 0.019596643840359137,
    "2019-02-23T22:00:00": 0.01797273258564128,
    "2019-02-23T23:00:00": 0.016933644357948734,
    "2019-02-24T01:00:00": 0.01625784569762847,
    "2019-02-24T02:00:00": 0.01632431578079902,
    "2019-02-24T03:00:00": 0.016429766721879752,
    "2019-02-24T04:00:00": 0.016422178612670583,
    "2019-02-24T05:00:00": 0.01619276625571504,
    "2019-02-24T06:00:00": 0.015689991649603264,
    "2019-02-24T07:00:00": 0.014921576322535206,
    "2019-02-24T08:00:00": 0.013942911222653367,
    "2019-02-24T09:00:00": 0.012837396282024603,
    "2019-02-24T11:00:00": 0.010596461541093775,
    "2019-02-24T12:00:00": 0.009591010152210203,
    "2019-02-24T13:00:00": 0.008699932051814244,
    "2019-02-24T14:00:00": 0.007916649649132447,
    "2019-02-24T15:00:00": 0.007215087119700061,
    "2019-02-24T16:00:00": 0.00656260081373192,
    "2019-02-24T17:00:00": 0.005932206927308938,
    "2019-02-24T18:00:00": 0.005311374920786205,
    "2019-02-24T19:00:00": 0.0047035066892477636,
    "2019-02-24T21:00:00": 0.003605630395480543,
    "2019-02-24T22:00:00": 0.0031680236802349316,
    "2019-02-24T23:00:00": 0.002834599107079658,
    "2019-02-25T00:00:00": 0.0026184227693807896,
    "2019-02-25T01:00:00": 0.0025258040321597245,
    "2019-02-25T02:00:00": 0.002560919476409504,
    "2019-02-25T03:00:00": 0.0027299496792890328,
    "2019-02-25T04:00:00": 0.003050261664831042,
    "2019-02-25T05:00:00": 0.0035544390941598895,
    "2019-02-25T07:00:00": 0.005312267178447609,
    "2019-02-25T08:00:00": 0.006676306582845143,
    "2019-02-25T09:00:00": 0.008419656097598198,
    "2019-02-25T10:00:00": 0.010548293449616192,
    "2019-02-25T11:00:00": 0.013026534949769774,
    "2019-02-25T12:00:00": 0.0157738708053945,
    "2019-02-25T13:00:00": 0.018673234614933174,
    "2019-02-25T14:00:00": 0.021592186635703062,
    "2019-02-25T15:00:00": 0.02441092768502813,
    "2019-02-25T17:00:00": 0.029542887654982197,
    "2019-02-25T18:00:00": 0.03196380844679667,
    "2019-02-25T19:00:00": 0.034509363872499595,
    "2019-02-25T20:00:00": 0.037422869245778964,
    "2019-02-25T21:00:00": 0.04094880499286789,
    "2019-02-25T22:00:00": 0.045264484445997975,
    "2019-02-25T23:00:00": 0.050413377946922376,
    "2019-02-26T00:00:00": 0.056257043507800565,
    "2019-02-26T01:00:00": 0.0624589400974984,
    "2019-02-26T03:00:00": 0.0738082494605931,
    "2019-02-26T04:00:00": 0.07772872424507203,
    "2019-02-26T05:00:00": 0.07975627463106538,
    "2019-02-26T06:00:00": 0.07956503374280112,
    "2019-02-26T07:00:00": 0.07708071576256506,
    "2019-02-26T08:00:00": 0.07249438648740127,
    "2019-02-26T09:00:00": 0.06622927733888992,
    "2019-02-26T10:00:00": 0.05886804182931579,
    "2019-02-26T11:00:00": 0.05105669341352782,
    "2019-02-26T13:00:00": 0.03643361057915258,
    "2019-02-26T14:00:00": 0.030467120775203863,
    "2019-02-26T15:00:00": 0.025673734374741193,
    "2019-02-26T16:00:00": 0.022053863868224333,
    "2019-02-26T17:00:00": 0.01948548113843827,
    "2019-02-26T18:00:00": 0.017778649554274068,
    "2019-02-26T19:00:00": 0.016728822387324333,
    "2019-02-26T20:00:00": 0.016161817592053797,
    "2019-02-26T21:00:00": 0.01596117256047013,
    "2019-02-26T23:00:00": 0.01650307545783314,
    "2019-02-27T00:00:00": 0.017273428616959872,
    "2019-02-27T01:00:00": 0.018410841195844015,
    "2019-02-27T02:00:00": 0.019912706709797834,
    "2019-02-27T03:00:00": 0.02173475579607838,
    "2019-02-27T04:00:00": 0.023792619550586983,
    "2019-02-27T05:00:00": 0.02598096277498461,
    "2019-02-27T06:00:00": 0.02819856543081614,
    "2019-02-27T07:00:00": 0.03037484675229568,
    "2019-02-27T09:00:00": 0.034554602826393076,
    "2019-02-27T10:00:00": 0.036644454165569926,
    "2019-02-27T11:00:00": 0.03882516263459311,
    "2019-02-27T12:00:00": 0.041131901108736574,
    "2019-02-27T13:00:00": 0.04355914064207671,
    "2019-02-27T14:00:00": 0.046058761569208705,
    "2019-02-27T15:00:00": 0.04856544267730175,
    "2019-02-27T16:00:00": 0.051053133877989265,
    "2019-02-27T17:00:00": 0.053612581210779824,
    "2019-02-27T19:00:00": 0.06038572490490998,
    "2019-02-27T20:00:00": 0.06603548462128686,
    "2019-02-27T21:00:00": 0.07465788363044708,
    "2019-02-27T22:00:00": 0.08764250372382848,
    "2019-02-27T23:00:00": 0.10644390359489497,
    "2019-02-28T00:00:00": 0.13235786720251053,
    "2019-02-28T01:00:00": 0.16625445992670987,
    "2019-02-28T02:00:00": 0.20831035923460448,
    "2019-02-28T03:00:00": 0.257798686385169,
    "2019-02-28T05:00:00": 0.37116867277486576,
    "2019-02-28T06:00:00": 0.4289095064938212,
    "2019-02-28T07:00:00": 0.4823712252231962,
    "2019-02-28T08:00:00": 0.5277898860105452,
    "2019-02-28T09:00:00": 0.561947370997378,
    "2019-02-28T10:00:00": 0.5825828594782042,
    "2019-02-28T11:00:00": 0.5886804844400778,
    "2019-02-28T12:00:00": 0.5805966420816937,
    "2019-02-28T13:00:00": 0.5600200367817825,
    "2019-02-28T15:00:00": 0.4935834688755532,
    "2019-02-28T16:00:00": 0.4556034817344862,
    "2019-02-28T17:00:00": 0.42013974733602705,
    "2019-02-28T18:00:00": 0.39118815955600117,
    "2019-02-28T19:00:00": 0.3720499251793229,
    "2019-02-28T20:00:00": 0.3649808925216167,
    "2019-02-28T21:00:00": 0.3709185992467727,
    "2019-02-28T22:00:00": 0.38933209686478293,
    "2019-02-28T23:00:00": 0.4182324131547206,
    "2019-03-01T01:00:00": 0.4935577538607655,
    "2019-03-01T02:00:00": 0.5312322199704927,
    "2019-03-01T03:00:00": 0.5629213196333717,
    "2019-03-01T04:00:00": 0.5848065032294293,
    "2019-03-01T05:00:00": 0.594129916688916,
    "2019-03-01T06:00:00": 0.5894271096942335,
    "2019-03-01T07:00:00": 0.5705997601186993,
    "2019-03-01T08:00:00": 0.5388072695639716,
    "2019-03-01T09:00:00": 0.4962170552671192,
    "2019-03-01T11:00:00": 0.39035288756987263,
    "2019-03-01T12:00:00": 0.33341156687896056,
    "2019-03-01T13:00:00": 0.2777226109397952,
    "2019-03-01T14:00:00": 0.2256602746315496,
    "2019-03-01T15:00:00": 0.1789779888688682,
    "2019-03-01T16:00:00": 0.13876048215519615,
    "2019-03-01T17:00:00": 0.1054522079478056,
    "2019-03-01T18:00:00": 0.07893998568837761,
    "2019-03-01T19:00:00": 0.05867276321316557,
    "2019-03-01T21:00:00": 0.03331025479802346,
    "2019-03-01T22:00:00": 0.026166939919485217,
    "2019-03-01T23:00:00": 0.02139733378456472,
    "2019-03-02T00:00:00": 0.018179289879525027,
    "2019-03-02T01:00:00": 0.015866102656078594,
    "2019-03-02T02:00:00": 0.014001251125606271,
    "2019-03-02T03:00:00": 0.012305790340026459,
    "2019-03-02T04:00:00": 0.010645893402973084,
    "2019-03-02T05:00:00": 0.008993378753327584,
    "2019-03-02T07:00:00": 0.005889856038935665,
    "2019-03-02T08:00:00": 0.00458005741408215,
    "2019-03-02T09:00:00": 0.0035172254398486025,
    "2019-03-02T10:00:00": 0.0027432650770378977,
    "2019-03-02T11:00:00": 0.0022861387741166888,
    "2019-03-02T12:00:00": 0.002167807648387488,
    "2019-03-02T13:00:00": 0.002408467590557628,
    "2019-03-02T14:00:00": 0.0030319206871526247,
    "2019-03-02T15:00:00": 0.0040639802306257425,
    "2019-03-02T17:00:00": 0.007438675021414516,
    "2019-03-02T18:00:00": 0.009785894721519979,
    "2019-03-02T19:00:00": 0.012530782875099258,
    "2019-03-02T20:00:00": 0.01559447269010882,
    "2019-03-02T21:00:00": 0.01885589532958967,
    "2019-03-02T22:00:00": 0.022154476164074434,
    "2019-03-02T23:00:00": 0.025298748217374052,
    "2019-03-03T00:00:00": 0.028080602584414353,
    "2019-03-03T01:00:00": 0.030295803322851932,
    "2019-03-03T03:00:00": 0.032366102922048515,
    "2019-03-03T04:00:00": 0.03203076461953192,
    "2019-03-03T05:00:00": 0.030776662460030826,
    "2019-03-03T06:00:00": 0.028697254041609298,
    "2019-03-03T07:00:00": 0.025953550915109452,
    "2019-03-03T08:00:00": 0.022754070741514743,
    "2019-03-03T09:00:00": 0.019328512912585742,
    "2019-03-03T10:00:00": 0.015899902862646705,
    "2019-03-03T11:00:00": 0.012660157017526978,
    "2019-03-03T13:00:00": 0.007266304898853624,
    "2019-03-03T14:00:00": 0.00523359686058566,
    "2019-03-03T15:00:00": 0.0036429039028919993,
    "2019-03-03T16:00:00": 0.002449726341624799,
    "2019-03-03T17:00:00": 0.001591044153628608,
    "2019-03-03T18:00:00": 0.0009977537493762322,
    "2019-03-03T19:00:00": 0.0006035533914320072,
    "2019-03-03T20:00:00": 0.0003521041757370342,
    "2019-03-03T21:00:00": 0.0001981914974649911,
    "2019-03-03T23:00:00": 5.6055681014816464e-05,
    "2019-03-04T00:00:00": 2.7792062058205364e-05,
    "2019-03-04T01:00:00": 1.2657963887992855e-05,
    "2019-03-04T02:00:00": 5.165780008346545e-06,
    "2019-03-04T03:00:00": 1.9616202420909565e-06,
    "2019-03-04T04:00:00": 5.065472831516476e-07,
    "2019-03-04T05:00:00": 0.0,
    "2019-03-04T06:00:00": 0.0,
    "2019-03-04T07:00:00": 0.0,
    "2019-03-04T09:00:00": 0.0,
    "2019-03-04T10:00:00": 0.0,
    "2019-03-04T11:00:00": 0.0,
    "2019-03-04T12:00:00": 1.2700377304912112e-07,
    "2019-03-04T13:00:00": 1.048206980896052e-06,
    "2019-03-04T14:00:00": 3.5183531309897695e-06,
    "2019-03-04T15:00:00": 8.500570856642532e-06,
    "2019-03-04T16:00:00": 1.767964078698069e-05,
    "2019-03-04T17:00:00": 3.4924652538760554e-05,
    "2019-03-04T19:00:00": 0.00012137729741865847,
    "2019-03-04T20:00:00": 0.00021354772056496302,
    "2019-03-04T21:00:00": 0.00036148935873421534,
    "2019-03-04T22:00:00": 0.0005887672471758995,
    "2019-03-04T23:00:00": 0.0009226635309707601,
    "2019-03-05T00:00:00": 0.0013912278765017905,
    "2019-03-05T01:00:00": 0.00201842012135238,
    "2019-03-05T02:00:00": 0.002817642993715514,
    "2019-03-05T03:00:00": 0.0037846325873263737,
    "2019-03-05T05:00:00": 0.006082694012172007,
    "2019-03-05T06:00:00": 0.0072805248506445375,
    "2019-03-05T07:00:00": 0.008389898596602925,
    "2019-03-05T08:00:00": 0.009311330609161372,
    "2019-03-05T09:00:00": 0.009960850173326668,
    "2019-03-05T10:00:00": 0.01028808904679844,
    "2019-03-05T11:00:00": 0.01029254510518293,
    "2019-03-05T12:00:00": 0.010035567555815701,
    "2019-03-05T13:00:00": 0.009645980549327103,
    "2019-03-05T15:00:00": 0.009303729090996166,
    "2019-03-05T16:00:00": 0.009894059910116503,
    "2019-03-05T17:00:00": 0.011403933123914781,
    "2019-03-05T18:00:00": 0.014141454217051382,
    "2019-03-05T19:00:00": 0.018371414896231536,
    "2019-03-05T20:00:00": 0.024269359601668226,
    "2019-03-05T21:00:00": 0.031870445330238216,
    "2019-03-05T22:00:00": 0.04102140603726792,
    "2019-03-05T23:00:00": 0.05134795845603882,
    "2019-03-06T01:00:00": 0.07294426969199255,
    "2019-03-06T02:00:00": 0.08253019670000625,
    "2019-03-06T03:00:00": 0.09011637875918377,
    "2019-03-06T04:00:00": 0.09494363889703958,
    "2019-03-06T05:00:00": 0.09650592333963942,
    "2019-03-06T06:00:00": 0.09463357673451737,
    "2019-03-06T07:00:00": 0.08952148132284052,
    "2019-03-06T08:00:00": 0.08169388414104543,
    "2019-03-06T09:00:00": 0.07191495175852003,
    "2019-03-06T11:00:00": 0.05001486105053572,
    "2019-03-06T12:00:00": 0.0395095095889349,
    "2019-03-06T13:00:00": 0.03010055830129483,
    "2019-03-06T14:00:00": 0.02211627301546765,
    "2019-03-06T15:00:00": 0.015673236486138113,
    "2019-03-06T16:00:00": 0.010717655283073392,
    "2019-03-06T17:00:00": 0.007082220462834937,
    "2019-03-06T18:00:00": 0.004544115290480401,
    "2019-03-06T19:00:00": 0.002873085901076383,
    "2019-03-06T21:00:00": 0.001368832283770804,
    "2019-03-06T22:00:00": 0.0012805362547864967,
    "2019-03-06T23:00:00": 0.0015556412536111217,
    "2019-03-07T00:00:00": 0.0021957856046845615,
    "2019-03-07T01:00:00": 0.003236839765751892,
    "2019-03-07T02:00:00": 0.004728779512539499,
    "2019-03-07T03:00:00": 0.006715907720481927,
    "2019-03-07T04:00:00": 0.009214348764704708,
    "2019-03-07T05:00:00": 0.012190991351570297,
    "2019-03-07T07:00:00": 0.01913305835465551,
    "2019-03-07T08:00:00": 0.02272899978428857,
    "2019-03-07T09:00:00": 0.026105595839810574,
    "2019-03-07T10:00:00": 0.029046304992287775,
    "2019-03-07T11:00:00": 0.031392810792938194,
    "2019-03-07T12:00:00": 0.033078840944093316,
    "2019-03-07T13:00:00": 0.03414611673859608,
    "2019-03-07T14:00:00": 0.034733071378409586,
    "2019-03-07T15:00:00": 0.035041508156009746,
    "2019-03-07T17:00:00": 0.03564383102766891,
    "2019-03-07T18:00:00": 0.03620628604489718,
    "2019-03-07T19:00:00": 0.03696740813203528,
    "2019-03-07T20:00:00": 0.03783310509498599,
    "2019-03-07T21:00:00": 0.038659746663186056,
    "2019-03-07T22:00:00": 0.03930896465183541,
    "2019-03-07T23:00:00": 0.03970366453867324,
    "2019-03-08T00:00:00": 0.03986808051426628,
    "2019-03-08T01:00:00": 0.03993931557815815,
    "2019-03-08T03:00:00": 0.04075020859373705,
    "2019-03-08T04:00:00": 0.041986722182617564,
    "2019-03-08T05:00:00": 0.043979936113251586,
    "2019-03-08T06:00:00": 0.046694381367458876,
    "2019-03-08T07:00:00": 0.04991122586968257,
    "2019-03-08T08:00:00": 0.05324861118844015,
    "2019-03-08T09:00:00": 0.056218772481881105,
    "2019-03-08T10:00:00": 0.05831182401385718,
    "2019-03-08T11:00:00": 0.059088776445929386,
    "2019-03-08T13:00:00": 0.05575211527331293,
    "2019-03-08T14:00:00": 0.05168645081091474,
    "2019-03-08T15:00:00": 0.04638082278478331,
    "2019-03-08T16:00:00": 0.040271941395653446,
    "2019-03-08T17:00:00": 0.033842149331934135,
    "2019-03-08T18:00:00": 0.027544650781081807,
    "2019-03-08T19:00:00": 0.021745385627498316,
    "2019-03-08T20:00:00": 0.016690464460360994,
    "2019-03-08T21:00:00": 0.012499982233262406,
    "2019-03-08T23:00:00": 0.006670661517787991,
    "2019-03-09T00:00:00": 0.004842545188055537,
    "2019-03-09T01:00:00": 0.00356476448097036,
    "2019-03-09T02:00:00": 0.002708416477379682,
    "2019-03-09T03:00:00": 0.0021629957352958464,
    "2019-03-09T04:00:00": 0.0018405302358578076,
    "2019-03-09T05:00:00": 0.0016737721128067848,
    "2019-03-09T06:00:00": 0.0016113297476920596,
    "2019-03-09T07:00:00": 0.0016139971150143286,
    "2019-03-09T09:00:00": 0.0016914295027922843,
    "2019-03-09T10:00:00": 0.0017165845091243561,
    "2019-03-09T11:00:00": 0.001709234344495519,
    "2019-03-09T12:00:00": 0.0016596384536924115,
    "2019-03-09T13:00:00": 0.0015653932383159217,
    "2019-03-09T14:00:00": 0.0014317361406576362,
    "2019-03-09T15:00:00": 0.0012699265734821374,
    "2019-03-09T16:00:00": 0.0010947402531937414,
    "2019-03-09T17:00:00": 0.000922184810216213,
    "2019-03-09T19:00:00": 0.0006436621403203371,
    "2019-03-09T20:00:00": 0.0005608578548386874,
    "2019-03-09T21:00:00": 0.0005265820887527435,
    "2019-03-09T22:00:00": 0.0005462230080931722,
    "2019-03-09T23:00:00": 0.0006237220975249834,
    "2019-03-10T00:00:00": 0.0007619288931850859,
    "2019-03-10T01:00:00": 0.0009624703591254455,
    "2019-03-10T02:00:00": 0.0012247992230055922,
    "2019-03-10T03:00:00": 0.0015447602798745123,
    "2019-03-10T05:00:00": 0.0023136212684426744,
    "2019-03-10T06:00:00": 0.002724074374854362,
    "2019-03-10T07:00:00": 0.0031160509631657676,
    "2019-03-10T08:00:00": 0.0034581579720513863,
    "2019-03-10T09:00:00": 0.003719698721781789,
    "2019-03-10T10:00:00": 0.003875089275513178,
    "2019-03-10T11:00:00": 0.0039079897707492844,
    "2019-03-10T12:00:00": 0.003814219200138945,
    "2019-03-10T13:00:00": 0.003602852756814619,
    "2019-03-10T15:00:00": 0.0029211252163930143,
    "2019-03-10T16:00:00": 0.002516223704027092,
    "2019-03-10T17:00:00": 0.0021159084102560554,
    "2019-03-10T18:00:00": 0.0017520045264156586,
    "2019-03-10T19:00:00": 0.0014495569373885505,
    "2019-03-10T20:00:00": 0.0012250389268343607,
    "2019-03-10T21:00:00": 0.00108575736171752,
    "2019-03-10T22:00:00": 0.0010302013925497977,
    "2019-03-10T23:00:00": 0.0010490301853554283,
    "2019-03-11T01:00:00": 0.001242564218810999,
    "2019-03-11T02:00:00": 0.0013742209359040444,
    "2019-03-11T03:00:00": 0.0014986372326246018,
    "2019-03-11T04:00:00": 0.00159521414340956,
    "2019-03-11T05:00:00": 0.0016479493950704986,
    "2019-03-11T06:00:00": 0.0016471961523633594,
    "2019-03-11T07:00:00": 0.001590492808084871,
    "2019-03-11T08:00:00": 0.0014823742794052588,
    "2019-03-11T09:00:00": 0.0013330763043752126,
    "2019-03-11T11:00:00": 0.0009678140323732759,
    "2019-03-11T12:00:00": 0.0007812554887308723,
    "2019-03-11T13:00:00": 0.0006083577356332274,
    "2019-03-11T14:00:00": 0.00045696987371586923,
    "2019-03-11T15:00:00": 0.00033112929740489227,
    "2019-03-11T16:00:00": 0.00023147620995032155,
    "2019-03-11T17:00:00": 0.00015610941290491266,
    "2019-03-11T18:00:00": 0.00010157312284885296,
    "2019-03-11T19:00:00": 6.37690509600208e-05,
    "2019-03-11T21:00:00": 2.260388287948405e-05,
    "2019-03-11T22:00:00": 1.2820086918294437e-05,
    "2019-03-11T23:00:00": 7.114575682477976e-06,
    "2019-03-12T00:00:00": 3.983111143960678e-06,
    "2019-03-12T01:00:00": 2.4806698024746724e-06,
    "2019-03-12T02:00:00": 2.0608379542932895e-06,
    "2019-03-12T03:00:00": 2.472642735971928e-06,
    "2019-03-12T04:00:00": 3.6753209990211418e-06,
    "2019-03-12T05:00:00": 5.748981183847236e-06,
    "2019-03-12T07:00:00": 1.3144467805100619e-05,
    "2019-03-12T08:00:00": 1.8861471688961505e-05,
    "2019-03-12T09:00:00": 2.6085481334846355e-05,
    "2019-03-12T10:00:00": 3.477010487480982e-05,
    "2019-03-12T11:00:00": 4.466654173150732e-05,
    "2019-03-12T12:00:00": 5.529751911183412e-05,
    "2019-03-12T13:00:00": 6.597004150965419e-05,
    "2019-03-12T14:00:00": 7.583507097497317e-05,
    "2019-03-12T15:00:00": 8.399133834574098e-05,
    "2019-03-12T17:00:00": 9.210832282359694e-05,
    "2019-03-12T18:00:00": 9.117929085634532e-05,
    "2019-03-12T19:00:00": 8.692228126174946e-05,
    "2019-03-12T20:00:00": 7.978980190959758e-05,
    "2019-03-12T21:00:00": 7.05161043288947e-05,
    "2019-03-12T22:00:00": 5.9992555834519014e-05,
    "2019-03-12T23:00:00": 5.016602724745669e-05,
    "2019-03-13T00:00:00": 4.20228424282983e-05,
    "2019-03-13T01:00:00": 3.74193753991582e-05,
    "2019-03-13T03:00:00": 5.117881530510384e-05,
    "2019-03-13T04:00:00": 8.070854491359604e-05,
    "2019-03-13T05:00:00": 0.00013861245814219617,
    "2019-03-13T06:00:00": 0.00024160809784874555,
    "2019-03-13T07:00:00": 0.00041385581283034023,
    "2019-03-13T08:00:00": 0.000688269701338352,
    "2019-03-13T09:00:00": 0.0011068726519365799,
    "2019-03-13T10:00:00": 0.0017195489207190067,
    "2019-03-13T11:00:00": 0.002580640676174203,
    "2019-03-13T13:00:00": 0.0052509534326490165,
    "2019-03-13T14:00:00": 0.007129825528625851,
    "2019-03-13T15:00:00": 0.009379253032090017,
    "2019-03-13T16:00:00": 0.011966736103482575,
    "2019-03-13T17:00:00": 0.014826347144998687,
    "2019-03-13T18:00:00": 0.017862786657785134,
    "2019-03-18T15:00:00": 0.019415828572667083,
    "2019-03-18T16:00:00": 0.016727622692665783,
    "2019-03-18T17:00:00": 0.014241754367291535,
    "2019-03-18T18:00:00": 0.012043298382945043,
    "2019-03-18T19:00:00": 0.010186556019592072,
    "2019-03-18T20:00:00": 0.008692078835573575,
    "2019-03-18T21:00:00": 0.007549053398365608,
    "2019-03-18T22:00:00": 0.006722006955854164,
    "2019-03-18T23:00:00": 0.006159905135212213,
    "2019-03-19T00:00:00": 0.005805507838449479,
    "2019-03-19T01:00:00": 0.0056032274918767205,
    "2019-03-19T02:00:00": 0.005504432553422538,
    "2019-03-19T03:00:00": 0.0054699127819965825,
    "2019-03-19T04:00:00": 0.005469899373256277,
    "2019-03-19T05:00:00": 0.005482506756989058,
    "2019-03-19T06:00:00": 0.005491514902745701,
    "2019-03-19T07:00:00": 0.005484443033608609,
    "2019-03-19T08:00:00": 0.005451254920936373,
    "2019-03-19T09:00:00": 0.005383962278498501,
    "2019-03-19T10:00:00": 0.005276980729765242,
    "2019-03-19T11:00:00": 0.0051277967960818415,
    "2019-03-19T12:00:00": 0.004938094334030628,
    "2019-03-19T13:00:00": 0.004712393591457076,
    "2019-03-19T14:00:00": 0.004459752192578672,
    "2019-03-19T15:00:00": 0.004191893642357799,
    "2019-03-19T16:00:00": 0.003921822965211212,
    "2019-03-19T17:00:00": 0.003662286923024526,
    "2019-03-19T18:00:00": 0.003424290504722991,
    "2019-03-19T19:00:00": 0.0032159192085383873,
    "2019-03-19T20:00:00": 0.0030417046770589646,
    "2019-03-19T21:00:00": 0.0029025850685875845,
    "2019-03-19T22:00:00": 0.0027964151877481894,
    "2019-03-19T23:00:00": 0.0027187646658284733,
    "2019-03-20T00:00:00": 0.002663863383518846,
    "2019-03-20T01:00:00": 0.002625610286844049,
    "2019-03-20T02:00:00": 0.002598224144588103,
    "2019-03-20T03:00:00": 0.0025766888016252633,
    "2019-03-20T04:00:00": 0.002556893477487246,
    "2019-03-20T05:00:00": 0.0025355795463687233,
    "2019-03-20T06:00:00": 0.0025102654436641,
    "2019-03-20T07:00:00": 0.002479086194924523,
    "2019-03-20T08:00:00": 0.002440666304987101,
    "2019-03-20T09:00:00": 0.0023939523043046296,
    "2019-03-20T10:00:00": 0.0023381746038842514,
    "2019-03-20T11:00:00": 0.0022725916850752253,
    "2019-03-20T12:00:00": 0.0021963576565498105,
    "2019-03-20T13:00:00": 0.002108381138470805,
    "2019-03-20T14:00:00": 0.00200745418885602,
    "2019-03-20T15:00:00": 0.0018925396342766368,
    "2019-03-20T16:00:00": 0.0017632274195914454,
    "2019-03-20T17:00:00": 0.0016202573151172207,
    "2019-03-20T18:00:00": 0.001465912022564215,
    "2019-03-20T19:00:00": 0.001304111677471614,
    "2019-03-20T20:00:00": 0.0011401625992610034,
    "2019-03-20T21:00:00": 0.0009800763245322753,
    "2019-03-20T22:00:00": 0.0008297350381407935,
    "2019-03-20T23:00:00": 0.0006940632244422726,
    "2019-03-21T00:00:00": 0.0005763485360599211,
    "2019-03-21T01:00:00": 0.0004781031187476189,
    "2019-03-21T02:00:00": 0.00039928347054028366,
    "2019-03-21T03:00:00": 0.00033884527639601594,
    "2019-03-21T04:00:00": 0.00029553380001271726,
    "2019-03-21T05:00:00": 0.0002685741494524973,
    "2019-03-21T06:00:00": 0.0002581863391693141,
    "2019-03-21T07:00:00": 0.0002656962178128821,
    "2019-03-21T08:00:00": 0.0002932566734953482,
    "2019-03-21T09:00:00": 0.0003431548973664849,
    "2019-03-21T10:00:00": 0.0004168403626482693,
    "2019-03-21T11:00:00": 0.0005139018119995994,
    "2019-03-21T12:00:00": 0.000631278194427006,
    "2019-03-21T13:00:00": 0.0007627726611308534,
    "2019-03-21T14:00:00": 0.000899163387386768,
    "2019-03-21T15:00:00": 0.0010289594169271877,
    "2019-03-21T16:00:00": 0.0011397838829322797,
    "2019-03-21T17:00:00": 0.001220133167665205,
    "2019-03-21T18:00:00": 0.0012610883226586225,
    "2019-03-21T19:00:00": 0.0012578451682545126,
    "2019-03-21T20:00:00": 0.0012104887541398114,
    "2019-03-21T21:00:00": 0.0011239365356140616,
    "2019-03-21T22:00:00": 0.0010071156722896008,
    "2019-03-21T23:00:00": 0.0008716035423529761,
    "2019-03-22T00:00:00": 0.0007297599687063506,
    "2019-03-22T01:00:00": 0.0005934100763245252,
    "2019-03-22T02:00:00": 0.0004726860675388318,
    "2019-03-22T03:00:00": 0.0003754967305635743,
    "2019-03-22T04:00:00": 0.0003077109453926095,
    "2019-03-22T05:00:00": 0.00027366852232957756,
    "2019-03-22T06:00:00": 0.00027694162205446225,
    "2019-03-22T07:00:00": 0.0003210532625789002,
    "2019-03-22T08:00:00": 0.00040997283245550767,
    "2019-03-22T09:00:00": 0.0005482269011835263,
    "2019-03-22T10:00:00": 0.0007405310758339695,
    "2019-03-22T11:00:00": 0.000991074458311781,
    "2019-03-22T12:00:00": 0.0013025068112362105,
    "2019-03-22T13:00:00": 0.0016748162245490317,
    "2019-03-22T14:00:00": 0.002104373193325539,
    "2019-03-22T15:00:00": 0.002583290979261003,
    "2019-03-22T16:00:00": 0.003099325963717216,
    "2019-03-22T17:00:00": 0.003636441387388184,
    "2019-03-22T18:00:00": 0.004175966892071118,
    "2019-03-22T19:00:00": 0.00469839713500746,
    "2019-03-22T20:00:00": 0.005185308289790668,
    "2019-03-22T21:00:00": 0.005621206513489052,
    "2019-03-22T22:00:00": 0.0059949579762784136,
    "2019-03-22T23:00:00": 0.006300653994330889,
    "2019-03-23T00:00:00": 0.006537646905780618,
    "2019-03-23T01:00:00": 0.006709975279302812,
    "2019-03-23T02:00:00": 0.0068253474784575295,
    "2019-03-23T03:00:00": 0.006893832577375841,
    "2019-03-23T04:00:00": 0.006926501724736615,
    "2019-03-23T05:00:00": 0.006934207216806687,
    "2019-03-23T06:00:00": 0.0069266954219258155,
    "2019-03-23T07:00:00": 0.006912015026634164,
    "2019-03-23T08:00:00": 0.006896230057998155,
    "2019-03-23T09:00:00": 0.0068834741482140995,
    "2019-03-23T10:00:00": 0.006876288712647561,
    "2019-03-23T11:00:00": 0.0068761116177443555,
    "2019-03-23T12:00:00": 0.006883842673973454,
    "2019-03-23T13:00:00": 0.00690033138761627,
    "2019-03-23T14:00:00": 0.006926729568703532,
    "2019-03-23T15:00:00": 0.006964504636368406,
    "2019-03-23T16:00:00": 0.0070151747304026575,
    "2019-03-23T17:00:00": 0.007079949659426069,
    "2019-03-23T18:00:00": 0.007158916912251103,
    "2019-03-23T19:00:00": 0.007250606851004902,
    "2019-03-23T20:00:00": 0.007351635130005523,
    "2019-03-23T21:00:00": 0.00745663896707535,
    "2019-03-23T22:00:00": 0.007558566765628405,
    "2019-03-23T23:00:00": 0.007649251581699486,
    "2019-03-24T00:00:00": 0.007720185552332033,
    "2019-03-24T01:00:00": 0.007763390998523039,
    "2019-03-24T02:00:00": 0.0077722948548020684,
    "2019-03-24T03:00:00": 0.007742526573391568,
    "2019-03-24T04:00:00": 0.007672458729309875,
    "2019-03-24T05:00:00": 0.0075634801931878,
    "2019-03-24T06:00:00": 0.007419912529835164,
    "2019-03-24T07:00:00": 0.00724857240298905,
    "2019-03-24T08:00:00": 0.007057976579878072,
    "2019-03-24T09:00:00": 0.006858288204805744,
    "2019-03-24T10:00:00": 0.006658737467523899,
    "2019-03-24T11:00:00": 0.006468372427241062,
    "2019-03-24T12:00:00": 0.006295454497484964,
    "2019-03-24T13:00:00": 0.006147944085896539,
    "2019-03-24T14:00:00": 0.006034527438197582,
    "2019-03-24T15:00:00": 0.005966170059865363,
    "2019-03-24T16:00:00": 0.0059579113590183825,
    "2019-03-24T17:00:00": 0.00603070152390014,
    "2019-03-24T18:00:00": 0.006212624057769578,
    "2019-03-24T19:00:00": 0.0065390783270008815,
    "2019-03-24T20:00:00": 0.007051498769768039,
    "2019-03-24T21:00:00": 0.00779420111814786,
    "2019-03-24T22:00:00": 0.008809288315403303,
    "2019-03-24T23:00:00": 0.010129971866582755,
    "2019-03-25T00:00:00": 0.011773322566545197,
    "2019-03-25T01:00:00": 0.013733760815098046,
    "2019-03-25T02:00:00": 0.015978801155793098,
    "2019-03-25T03:00:00": 0.018448457773197733,
    "2019-03-25T04:00:00": 0.021059104400677587,
    "2019-03-27T16:00:00": 0.020875328529835577,
    "2019-03-27T17:00:00": 0.01830246019999675,
    "2019-03-27T18:00:00": 0.015890266769081424,
    "2019-03-27T19:00:00": 0.013720501577453826,
    "2019-03-27T20:00:00": 0.011849163202768652,
    "2019-03-27T21:00:00": 0.010303064796473497,
    "2019-03-27T22:00:00": 0.0090810533597275,
    "2019-03-27T23:00:00": 0.008158915192919176,
    "2019-03-28T00:00:00": 0.007496558422181298,
    "2019-03-28T01:00:00": 0.0070457085763976635,
    "2019-03-28T02:00:00": 0.006756759667429492,
    "2019-03-28T03:00:00": 0.006583895274485531,
    "2019-03-28T04:00:00": 0.006488202307709352,
    "2019-03-28T05:00:00": 0.0064389959018553555,
    "2019-03-28T06:00:00": 0.006413816776699523,
    "2019-03-28T07:00:00": 0.006397632635744244,
    "2019-03-28T08:00:00": 0.006381684921096073,
    "2019-03-28T09:00:00": 0.006362241976925696,
    "2019-03-28T10:00:00": 0.006339326117309593,
    "2019-03-28T11:00:00": 0.006315472698813447,
    "2019-03-28T12:00:00": 0.006294564562702725,
    "2019-03-28T13:00:00": 0.006281045838831943,
    "2019-03-28T14:00:00": 0.006277484106738215,
    "2019-03-28T15:00:00": 0.006285670291162344,
    "2019-03-28T16:00:00": 0.0063054278189783805,
    "2019-03-28T17:00:00": 0.006334757168472571,
    "2019-03-28T18:00:00": 0.006370401007532788,
    "2019-03-28T19:00:00": 0.006408674859620045,
    "2019-03-28T20:00:00": 0.006446341335494285,
    "2019-03-28T21:00:00": 0.006481337988769354,
    "2019-03-28T22:00:00": 0.006513198904081595,
    "2019-03-28T23:00:00": 0.006543109290810365,
    "2019-03-29T00:00:00": 0.006573439780123984,
    "2019-03-29T01:00:00": 0.006607122905929736,
    "2019-03-29T02:00:00": 0.00664689813373368,
    "2019-03-29T03:00:00": 0.006694570046833452,
    "2019-03-29T04:00:00": 0.006750545859903571,
    "2019-03-29T05:00:00": 0.006813660158315483,
    "2019-03-29T06:00:00": 0.006881321465737137,
    "2019-03-29T07:00:00": 0.006950005466145354,
    "2019-03-29T08:00:00": 0.007015859249603962,
    "2019-03-29T09:00:00": 0.007075448980610133,
    "2019-03-29T10:00:00": 0.007126406805607647,
    "2019-03-29T11:00:00": 0.007167919097424462,
    "2019-03-29T12:00:00": 0.007200903356147766,
    "2019-03-29T13:00:00": 0.007227928773130855,
    "2019-03-29T14:00:00": 0.007252855748029753,
    "2019-03-29T15:00:00": 0.0072802026864439845,
    "2019-03-29T16:00:00": 0.007314510142664836,
    "2019-03-29T17:00:00": 0.00735968398882437,
    "2019-03-29T18:00:00": 0.007418424681927606,
    "2019-03-29T19:00:00": 0.007491775529301478,
    "2019-03-29T20:00:00": 0.007578859992540406,
    "2019-03-29T21:00:00": 0.0076768009367074435,
    "2019-03-29T22:00:00": 0.007780738248189671,
    "2019-03-29T23:00:00": 0.00788410894819295,
    "2019-03-30T00:00:00": 0.007979159729358783,
    "2019-03-30T01:00:00": 0.008057651009245277,
    "2019-03-30T02:00:00": 0.008111794593589287,
    "2019-03-30T03:00:00": 0.008135383573357507,
    "2019-03-30T04:00:00": 0.008124758764952555,
    "2019-03-30T05:00:00": 0.008079500734901428,
    "2019-03-30T06:00:00": 0.008002615610991812,
    "2019-03-30T07:00:00": 0.007900118814138806,
    "2019-03-30T08:00:00": 0.007779956133296071,
    "2019-03-30T09:00:00": 0.007650529456647087,
    "2019-03-30T10:00:00": 0.007518983211780761,
    "2019-03-30T11:00:00": 0.007389729318525416,
    "2019-03-30T12:00:00": 0.007263495702074962,
    "2019-03-30T13:00:00": 0.007137169541995765,
    "2019-03-30T14:00:00": 0.007004495080418409,
    "2019-03-30T15:00:00": 0.006857540237960941,
    "2019-03-30T16:00:00": 0.006688684041044497,
    "2019-03-30T17:00:00": 0.0064927977445190495,
    "2019-03-30T18:00:00": 0.006269002905155024,
    "2019-03-30T19:00:00": 0.006021760057421037,
    "2019-03-30T20:00:00": 0.005761013486526474,
    "2019-03-30T21:00:00": 0.005501174409300836,
    "2019-03-30T22:00:00": 0.005259246547463859,
    "2019-03-30T23:00:00": 0.005052343314978311,
    "2019-03-31T00:00:00": 0.004895016353552395,
    "2019-03-31T01:00:00": 0.00479701198505411,
    "2019-03-31T04:00:00": 0.004858592910508601,
    "2019-03-31T05:00:00": 0.00496606291418805,
    "2019-03-31T06:00:00": 0.005090456601322862,
    "2019-03-31T07:00:00": 0.005214084997028776,
    "2019-03-31T08:00:00": 0.0053215651567012565,
    "2019-03-31T09:00:00": 0.0054017623882723275,
    "2019-03-31T10:00:00": 0.005448983055036152,
    "2019-03-31T11:00:00": 0.005463220977162347,
    "2019-03-31T12:00:00": 0.005449471171956395,
    "2019-03-31T13:00:00": 0.005416194174692515,
    "2019-03-31T14:00:00": 0.0053733480081517,
    "2019-03-31T15:00:00": 0.005330414326280319,
    "2019-03-31T16:00:00": 0.005294711598053671,
    "2019-03-31T17:00:00": 0.005270432490251932,
    "2019-03-31T18:00:00": 0.005258564584150357,
    "2019-03-31T19:00:00": 0.005257640868657372,
    "2019-03-31T20:00:00": 0.005264961466333834,
    "2019-03-31T21:00:00": 0.005278227875786054,
    "2019-03-31T22:00:00": 0.005296866430400489,
    "2019-03-31T23:00:00": 0.005322946172961138,
    "2019-04-01T00:00:00": 0.005361314145088077,
    "2019-04-01T01:00:00": 0.005419107425826848,
    "2019-04-01T02:00:00": 0.005504669771913096,
    "2019-04-01T04:00:00": 0.005790119934996172,
    "2019-04-01T05:00:00": 0.006000274954163037,
    "2019-04-01T06:00:00": 0.006256893340862194,
    "2019-04-01T07:00:00": 0.006556586812952762,
    "2019-04-01T08:00:00": 0.006892656955373642,
    "2019-04-01T09:00:00": 0.007255848084764633,
    "2019-04-01T10:00:00": 0.00763528210784644,
    "2019-04-01T11:00:00": 0.00801947589547035,
    "2019-04-01T12:00:00": 0.008397126796091557,
    "2019-04-01T13:00:00": 0.008757607296791857,
    "2019-04-01T14:00:00": 0.009091151251780437,
    "2019-04-01T15:00:00": 0.00938869519358883,
    "2019-04-01T16:00:00": 0.009641650380015136,
    "2019-04-01T17:00:00": 0.009841634004731292,
    "2019-04-01T18:00:00": 0.009980483393506068,
    "2019-04-01T19:00:00": 0.010050622177285992,
    "2019-04-01T20:00:00": 0.010045866543605012,
    "2019-04-01T21:00:00": 0.009962508250622863,
    "2019-04-01T22:00:00": 0.009800476515294284,
    "2019-04-01T23:00:00": 0.009564251329424223,
    "2019-04-02T00:00:00": 0.009263188241929557,
    "2019-04-02T01:00:00": 0.008911013342309041,
    "2019-04-02T02:00:00": 0.008524635734811369,
    "2019-04-02T03:00:00": 0.008122304550462098,
    "2019-04-02T04:00:00": 0.007721630153722186,
    "2019-04-02T05:00:00": 0.007337724371365597,
    "2019-04-02T06:00:00": 0.006982024042712508,
    "2019-04-02T07:00:00": 0.006661873795803108,
    "2019-04-02T08:00:00": 0.006380915823544598,
    "2019-04-02T09:00:00": 0.00614005985853955,
    "2019-04-02T10:00:00": 0.005938681350888825,
    "2019-04-02T11:00:00": 0.005775745430139007,
    "2019-04-02T12:00:00": 0.005650464598177354,
    "2019-04-02T13:00:00": 0.005562508324955962,
    "2019-04-02T14:00:00": 0.005511643968479858,
    "2019-04-02T15:00:00": 0.005497255321265531,
    "2019-04-02T16:00:00": 0.0055177226728447,
    "2019-04-02T17:00:00": 0.005569996084248589,
    "2019-04-02T18:00:00": 0.005649479507489667,
    "2019-04-02T19:00:00": 0.005750325006555502,
    "2019-04-02T20:00:00": 0.005865976850952053,
    "2019-04-02T21:00:00": 0.005989889889263939,
    "2019-04-02T22:00:00": 0.006116236878480156,
    "2019-04-02T23:00:00": 0.006240474311958405,
    "2019-04-03T00:00:00": 0.006359681124856821,
    "2019-04-03T01:00:00": 0.006472556662146519,
    "2019-04-03T02:00:00": 0.0065791085415839445,
    "2019-04-03T03:00:00": 0.006680092023178486,
    "2019-04-03T04:00:00": 0.0067762693645084466,
    "2019-04-03T05:00:00": 0.006867741839383408,
    "2019-04-03T06:00:00": 0.006953486276824782,
    "2019-04-03T07:00:00": 0.007031247114086022,
    "2019-04-03T08:00:00": 0.007097872805853174,
    "2019-04-03T09:00:00": 0.007150000187490459,
    "2019-04-03T10:00:00": 0.007184953800281057,
    "2019-04-03T11:00:00": 0.007201589324186967,
    "2019-04-03T12:00:00": 0.0072008769667357584,
    "2019-04-03T13:00:00": 0.007185984805084406,
    "2019-04-03T14:00:00": 0.007161808297724118,
    "2019-04-03T15:00:00": 0.007133975292646847,
    "2019-04-03T16:00:00": 0.007107681665447997,
    "2019-04-03T17:00:00": 0.007086506082945953,
    "2019-04-03T18:00:00": 0.007071574805475677,
    "2019-04-03T19:00:00": 0.007061294331973107,
    "2019-04-03T20:00:00": 0.007051780587765309,
    "2019-04-03T21:00:00": 0.007037869273207847,
    "2019-04-03T22:00:00": 0.007014508623689899,
    "2019-04-03T23:00:00": 0.006978204329951975,
    "2019-04-04T00:00:00": 0.006928129925197742,
    "2019-04-04T01:00:00": 0.006866662601807959,
    "2019-04-04T02:00:00": 0.006799089234204456,
    "2019-04-04T03:00:00": 0.006732554272242227,
    "2019-04-04T04:00:00": 0.006674425103896516,
    "2019-04-04T05:00:00": 0.006630564824798701,
    "2019-04-04T06:00:00": 0.006603855663985254,
    "2019-04-04T07:00:00": 0.0065934508791390895,
    "2019-04-04T08:00:00": 0.006594918586166071,
    "2019-04-04T09:00:00": 0.006601421840187585,
    "2019-04-04T10:00:00": 0.006605587327667793,
    "2019-04-04T11:00:00": 0.00660159771868684,
    "2019-04-04T12:00:00": 0.0065869299693634645,
    "2019-04-04T13:00:00": 0.006563346558148655,
    "2019-04-04T14:00:00": 0.0065367421840397625,
    "2019-04-04T15:00:00": 0.006515884606982809,
    "2019-04-04T16:00:00": 0.006510348717762142,
    "2019-04-04T17:00:00": 0.006528072921425831,
    "2019-04-04T18:00:00": 0.006573290683565865,
    "2019-04-04T19:00:00": 0.006645177332961238,
    "2019-04-04T20:00:00": 0.0067376316600474715,
    "2019-04-04T21:00:00": 0.006840223744554033,
    "2019-04-04T22:00:00": 0.006940130144657507,
    "2019-04-04T23:00:00": 0.00702438767649324,
    "2019-04-05T00:00:00": 0.007082591186407038,
    "2019-04-05T01:00:00": 0.007108549084942893,
    "2019-04-05T02:00:00": 0.007101291845518692,
    "2019-04-05T03:00:00": 0.007065018029459427,
    "2019-04-05T04:00:00": 0.007007918248178447,
    "2019-04-05T05:00:00": 0.006940091919031441,
    "2019-04-05T06:00:00": 0.006870998197934505,
    "2019-04-05T07:00:00": 0.0068068585374232,
    "2019-04-05T08:00:00": 0.0067485725559258275,
    "2019-04-05T09:00:00": 0.006690525167689945,
    "2019-04-05T10:00:00": 0.006620787713923803,
    "2019-04-05T11:00:00": 0.006522681242545586,
    "2019-04-05T12:00:00": 0.006377479850058383,
    "2019-04-05T13:00:00": 0.006167862746803284,
    "2019-04-05T14:00:00": 0.005881355218047133,
    "2019-04-05T15:00:00": 0.00551309623801763,
    "2019-04-05T16:00:00": 0.005067272035580328,
    "2019-04-05T17:00:00": 0.0045570144979513415,
    "2019-04-05T18:00:00": 0.004002714091053557,
    "2019-04-05T19:00:00": 0.0034292167546201963,
    "2019-04-05T20:00:00": 0.0028624343775387447,
    "2019-04-05T21:00:00": 0.002326081331672643,
    "2019-04-05T22:00:00": 0.001839093858332788,
    "2019-04-05T23:00:00": 0.0014141360626377568,
    "2019-04-06T00:00:00": 0.0010572189915202682,
    "2019-04-06T01:00:00": 0.0007683443505306778,
    "2019-04-06T02:00:00": 0.0005427957976887486,
    "2019-04-06T03:00:00": 0.0003727403192723688,
    "2019-04-06T04:00:00": 0.00024881564949024056,
    "2019-04-06T05:00:00": 0.00016145584715020607,
    "2019-04-06T06:00:00": 0.00010183474540240302,
    "2019-04-06T07:00:00": 6.240835436641068e-05,
    "2019-04-06T08:00:00": 3.713170437124078e-05,
    "2019-04-06T09:00:00": 2.1415852131788943e-05,
    "2019-04-06T10:00:00": 1.1961946511581993e-05,
    "2019-04-06T11:00:00": 6.455118140046757e-06,
    "2019-04-06T12:00:00": 3.3508919079818827e-06,
    "2019-04-06T13:00:00": 1.656216866944863e-06,
    "2019-04-06T14:00:00": 7.629585065788451e-07,
    "2019-04-06T15:00:00": 3.311293542198534e-07,
    "2019-04-06T16:00:00": 2.2256136219201627e-07
}
