# Supplementary material for: A data science approach for multi-sensor marine observatory data monitoring cold water corals (Paragorgia arborea) in two campaigns
Source: PLoS One. 2023 Jul 19;18(7):e0282723. doi: 10.1371/journal.pone.0282723 (PMC10355400; doi:10.1371/journal.pone.0282723)
Supplement: S4 Data — Non-image data that were used to generate figures shown in the paper, if not already contained in S1–S3 Data. (XZ) [file pone.0282723.s018.xz › S4_Data/s6_text_fig1/lstm_true_gamma2_blue_smooth5_s6fig1.json]

{
    "2019-02-08T19:00:00": 0.21123360057605978,
    "2019-02-08T20:00:00": 0.21462157203849389,
    "2019-02-08T21:00:00": 0.22084114383393058,
    "2019-02-08T22:00:00": 0.22899404834520884,
    "2019-02-08T23:00:00": 0.2381986704816494,
    "2019-02-09T00:00:00": 0.24798200810265186,
    "2019-02-09T01:00:00": 0.25858030250134084,
    "2019-02-09T02:00:00": 0.2710364202446009,
    "2019-02-09T03:00:00": 0.28704768893521865,
    "2019-02-09T04:00:00": 0.3086389427257806,
    "2019-02-09T05:00:00": 0.33766739416301156,
    "2019-02-09T06:00:00": 0.37533715099919596,
    "2019-02-09T07:00:00": 0.4218376727934598,
    "2019-02-09T08:00:00": 0.4761675202705712,
    "2019-02-09T09:00:00": 0.5362949632906888,
    "2019-02-09T10:00:00": 0.5993715855326077,
    "2019-02-09T11:00:00": 0.6622323215365954,
    "2019-02-09T12:00:00": 0.7218113173652706,
    "2019-02-09T13:00:00": 0.7755414543584032,
    "2019-02-09T14:00:00": 0.8215640070126654,
    "2019-02-09T15:00:00": 0.858814604552916,
    "2019-02-09T16:00:00": 0.8869105542973595,
    "2019-02-09T17:00:00": 0.9059413146452322,
    "2019-02-09T18:00:00": 0.9162805808740919,
    "2019-02-09T19:00:00": 0.9183083397678933,
    "2019-02-09T20:00:00": 0.9123502862042743,
    "2019-02-09T21:00:00": 0.8986530596550983,
    "2019-02-09T22:00:00": 0.8774567826261577,
    "2019-02-09T23:00:00": 0.849153182553257,
    "2019-02-10T00:00:00": 0.814422112024947,
    "2019-02-10T01:00:00": 0.7743727749541673,
    "2019-02-10T02:00:00": 0.7305361317430983,
    "2019-02-10T03:00:00": 0.6847415409587592,
    "2019-02-10T04:00:00": 0.6388817788516374,
    "2019-02-10T05:00:00": 0.5946139395662833,
    "2019-02-10T06:00:00": 0.5530651581084244,
    "2019-02-10T07:00:00": 0.5146647498859817,
    "2019-02-10T08:00:00": 0.4790821570022521,
    "2019-02-10T09:00:00": 0.445369548210736,
    "2019-02-10T10:00:00": 0.41224600115521826,
    "2019-02-10T11:00:00": 0.3784540702226016,
    "2019-02-10T12:00:00": 0.3430934732652071,
    "2019-02-10T13:00:00": 0.3058523855258512,
    "2019-02-10T14:00:00": 0.2670857424569933,
    "2019-02-10T15:00:00": 0.22772807827042518,
    "2019-02-10T16:00:00": 0.18908589653364494,
    "2019-02-10T17:00:00": 0.15257552611089203,
    "2019-02-10T18:00:00": 0.11945606524557909,
    "2019-02-10T19:00:00": 0.09065194838450212,
    "2019-02-10T20:00:00": 0.06665146219168575,
    "2019-02-10T21:00:00": 0.04750534627196339,
    "2019-02-10T22:00:00": 0.03293633020897439,
    "2019-02-10T23:00:00": 0.022444992352258924,
    "2019-02-11T00:00:00": 0.015451032918053043,
    "2019-02-11T01:00:00": 0.01142260154174596,
    "2019-02-11T02:00:00": 0.009909106062613032,
    "2019-02-11T03:00:00": 0.010682401085493573,
    "2019-02-11T04:00:00": 0.013638354093910851,
    "2019-02-11T05:00:00": 0.018789078226981847,
    "2019-02-11T06:00:00": 0.026187028827572678,
    "2019-02-11T07:00:00": 0.0358660978249489,
    "2019-02-11T08:00:00": 0.04770735553185245,
    "2019-02-11T09:00:00": 0.06141054626467205,
    "2019-02-11T10:00:00": 0.07648388835391845,
    "2019-02-11T11:00:00": 0.0922753561704981,
    "2019-02-11T12:00:00": 0.10817026704061841,
    "2019-02-11T13:00:00": 0.12369714142830314,
    "2019-02-11T14:00:00": 0.13875629992419009,
    "2019-02-11T15:00:00": 0.15377617467743682,
    "2019-02-11T16:00:00": 0.16975192774082912,
    "2019-02-11T17:00:00": 0.1881573553150906,
    "2019-02-11T18:00:00": 0.2107236624873861,
    "2019-02-11T19:00:00": 0.23909222960308354,
    "2019-02-11T20:00:00": 0.27442639235577326,
    "2019-02-11T21:00:00": 0.31705576599409646,
    "2019-02-11T22:00:00": 0.36623472125396334,
    "2019-02-11T23:00:00": 0.42007169240116826,
    "2019-02-12T00:00:00": 0.475647843654343,
    "2019-02-12T01:00:00": 0.5293079114136168,
    "2019-02-12T02:00:00": 0.5770694009370754,
    "2019-02-12T03:00:00": 0.6150842998353734,
    "2019-02-12T04:00:00": 0.6400836633041306,
    "2019-02-12T05:00:00": 0.649746848443949,
    "2019-02-12T06:00:00": 0.6429537016044966,
    "2019-02-12T07:00:00": 0.6198956779557883,
    "2019-02-12T08:00:00": 0.5820521951559371,
    "2019-02-12T09:00:00": 0.5319768823072757,
    "2019-02-12T10:00:00": 0.4730581457921589,
    "2019-02-12T11:00:00": 0.40911017024889595,
    "2019-02-12T12:00:00": 0.34398286454706256,
    "2019-02-12T13:00:00": 0.2812005709666692,
    "2019-02-12T14:00:00": 0.22370431071517843,
    "2019-02-12T15:00:00": 0.1736386783213103,
    "2019-02-12T16:00:00": 0.13237278274380326,
    "2019-02-12T17:00:00": 0.10056101543117935,
    "2019-02-12T18:00:00": 0.07830714984800369,
    "2019-02-12T19:00:00": 0.06535003795171988,
    "2019-02-12T20:00:00": 0.061219580432450176,
    "2019-02-12T21:00:00": 0.06531635817189163,
    "2019-02-12T22:00:00": 0.07694684704386659,
    "2019-02-12T23:00:00": 0.0952129416321248,
    "2019-02-13T00:00:00": 0.11892126424135992,
    "2019-02-13T01:00:00": 0.14647453018474108,
    "2019-02-13T02:00:00": 0.1758404011073872,
    "2019-02-13T03:00:00": 0.20462150488528258,
    "2019-02-13T04:00:00": 0.23024300472153353,
    "2019-02-13T05:00:00": 0.2502424036614419,
    "2019-02-13T06:00:00": 0.26260821540723156,
    "2019-02-13T07:00:00": 0.26609782024647155,
    "2019-02-13T08:00:00": 0.2604297226851955,
    "2019-02-13T09:00:00": 0.24636121058974958,
    "2019-02-13T10:00:00": 0.2255706672975319,
    "2019-02-13T11:00:00": 0.200386029401463,
    "2019-02-13T12:00:00": 0.17343522910520212,
    "2019-02-13T13:00:00": 0.14726810088268197,
    "2019-02-13T14:00:00": 0.1240347227218894,
    "2019-02-13T15:00:00": 0.10526715448058069,
    "2019-02-13T16:00:00": 0.09178632474645271,
    "2019-02-13T17:00:00": 0.08372793711309479,
    "2019-02-13T18:00:00": 0.08065769960156899,
    "2019-02-13T19:00:00": 0.0817409234619293,
    "2019-02-20T20:00:00": 0.07021575299114793,
    "2019-02-20T21:00:00": 0.06301369552236898,
    "2019-02-20T22:00:00": 0.05767784747700636,
    "2019-02-20T23:00:00": 0.05473747712154331,
    "2019-02-21T00:00:00": 0.0545500460886446,
    "2019-02-21T01:00:00": 0.05727220419019863,
    "2019-02-21T03:00:00": 0.07109132534999683,
    "2019-02-21T04:00:00": 0.08163088383765779,
    "2019-02-21T05:00:00": 0.09406954656354113,
    "2019-02-21T06:00:00": 0.10796881752531345,
    "2019-02-21T07:00:00": 0.12286607049153947,
    "2019-02-21T08:00:00": 0.13824809001080632,
    "2019-02-21T09:00:00": 0.15350386875450092,
    "2019-02-21T10:00:00": 0.16788155439734523,
    "2019-02-21T11:00:00": 0.18047894445585225,
    "2019-02-21T13:00:00": 0.19631423642250292,
    "2019-02-21T14:00:00": 0.19770886965750123,
    "2019-02-21T15:00:00": 0.19395456183942192,
    "2019-02-21T16:00:00": 0.184984467871042,
    "2019-02-21T17:00:00": 0.17124339854444065,
    "2019-02-21T18:00:00": 0.15364654609683795,
    "2019-02-21T19:00:00": 0.13346310105365783,
    "2019-02-21T20:00:00": 0.11212901459382049,
    "2019-02-21T21:00:00": 0.09104515333623427,
    "2019-02-21T23:00:00": 0.054053647227311825,
    "2019-02-22T00:00:00": 0.03948541558175067,
    "2019-02-22T01:00:00": 0.02782128348284955,
    "2019-02-22T02:00:00": 0.01890212409993662,
    "2019-02-22T03:00:00": 0.0123749079528609,
    "2019-02-22T04:00:00": 0.007810067421021879,
    "2019-02-22T05:00:00": 0.004749853186730611,
    "2019-02-22T06:00:00": 0.0027980389276962415,
    "2019-02-22T07:00:00": 0.0016024064078246755,
    "2019-02-22T09:00:00": 0.000573656001951658,
    "2019-02-22T10:00:00": 0.0004680849817295256,
    "2019-02-22T11:00:00": 0.0005710863881897225,
    "2019-02-22T12:00:00": 0.000876312857776803,
    "2019-02-22T13:00:00": 0.0014425881895806444,
    "2019-02-22T14:00:00": 0.0023551408387553806,
    "2019-02-22T15:00:00": 0.003730160302129802,
    "2019-02-22T16:00:00": 0.005676905229529612,
    "2019-02-22T17:00:00": 0.008301090097220158,
    "2019-02-22T19:00:00": 0.01574285864676571,
    "2019-02-22T20:00:00": 0.02041738702911685,
    "2019-02-22T21:00:00": 0.025441630876379115,
    "2019-02-22T22:00:00": 0.030459162231337034,
    "2019-02-22T23:00:00": 0.03503637624984862,
    "2019-02-23T00:00:00": 0.038721184106089025,
    "2019-02-23T01:00:00": 0.04111556840935664,
    "2019-02-23T02:00:00": 0.041946157987187385,
    "2019-02-23T03:00:00": 0.04111556840935664,
    "2019-02-23T05:00:00": 0.03503637624984862,
    "2019-02-23T06:00:00": 0.030459162231337034,
    "2019-02-23T07:00:00": 0.025441630876379115,
    "2019-02-23T08:00:00": 0.02041738702911685,
    "2019-02-23T09:00:00": 0.01574285864676571,
    "2019-02-23T10:00:00": 0.01166259653114077,
    "2019-02-23T11:00:00": 0.008301090097220158,
    "2019-02-23T12:00:00": 0.00567679517188371,
    "2019-02-23T13:00:00": 0.00372992021442766,
    "2019-02-23T15:00:00": 0.0014281599153591154,
    "2019-02-23T16:00:00": 0.0008322576947861095,
    "2019-02-23T17:00:00": 0.00046597972387222956,
    "2019-02-23T18:00:00": 0.0002506712004889682,
    "2019-02-23T19:00:00": 0.0001295597444913595,
    "2019-02-23T20:00:00": 6.433746507737915e-05,
    "2019-02-23T21:00:00": 3.06962998777662e-05,
    "2019-02-23T22:00:00": 1.4071368388795819e-05,
    "2019-02-23T23:00:00": 0.0,
    "2019-02-24T01:00:00": 0.0,
    "2019-02-24T02:00:00": 0.0,
    "2019-02-24T03:00:00": 8.709972889144478e-07,
    "2019-02-24T04:00:00": 1.9000564290909924e-06,
    "2019-02-24T05:00:00": 3.982395749275151e-06,
    "2019-02-24T06:00:00": 8.019560222321753e-06,
    "2019-02-24T07:00:00": 1.5516183643423583e-05,
    "2019-02-24T08:00:00": 2.8843468877197642e-05,
    "2019-02-24T09:00:00": 5.1515543890818665e-05,
    "2019-02-24T11:00:00": 0.0001457486532794787,
    "2019-02-24T12:00:00": 0.00023087665000800288,
    "2019-02-24T13:00:00": 0.00035138538540219894,
    "2019-02-24T14:00:00": 0.0005138254340260412,
    "2019-02-24T15:00:00": 0.0007218978055051794,
    "2019-02-24T16:00:00": 0.0009744601109309549,
    "2019-02-24T17:00:00": 0.001263806636122021,
    "2019-02-24T18:00:00": 0.0015748000412335636,
    "2019-02-24T19:00:00": 0.0018853779528097648,
    "2019-02-24T21:00:00": 0.0023967851205441227,
    "2019-02-24T22:00:00": 0.002544994035209875,
    "2019-02-24T23:00:00": 0.002596406325081215,
    "2019-02-25T00:00:00": 0.002544994035209875,
    "2019-02-25T01:00:00": 0.0023967851205441227,
    "2019-02-25T02:00:00": 0.0021687008600601502,
    "2019-02-25T03:00:00": 0.0018853779528097648,
    "2019-02-25T04:00:00": 0.0015748000412335636,
    "2019-02-25T05:00:00": 0.001263806636122021,
    "2019-02-25T07:00:00": 0.0007218978055051794,
    "2019-02-25T08:00:00": 0.0005138254340260412,
    "2019-02-25T09:00:00": 0.00035138538540219894,
    "2019-02-25T10:00:00": 0.00023087665000800288,
    "2019-02-25T11:00:00": 0.0001457486532794787,
    "2019-02-25T12:00:00": 8.852200237344274e-05,
    "2019-02-25T13:00:00": 5.1779448692739105e-05,
    "2019-02-25T14:00:00": 2.9396596323988288e-05,
    "2019-02-25T15:00:00": 1.663004553697448e-05,
    "2019-02-25T17:00:00": 7.988555684418126e-06,
    "2019-02-25T18:00:00": 9.055212032987566e-06,
    "2019-02-25T19:00:00": 1.3149293405201414e-05,
    "2019-02-25T20:00:00": 2.024348797487709e-05,
    "2019-02-25T21:00:00": 3.206718266655143e-05,
    "2019-02-25T22:00:00": 4.880501921549151e-05,
    "2019-02-25T23:00:00": 7.136682748585442e-05,
    "2019-02-26T00:00:00": 0.00010026665232241884,
    "2019-02-26T01:00:00": 0.00013545775962665207,
    "2019-02-26T03:00:00": 0.00021936280977275947,
    "2019-02-26T04:00:00": 0.000263152591016047,
    "2019-02-26T05:00:00": 0.0003037270419971574,
    "2019-02-26T06:00:00": 0.0003376008447200401,
    "2019-02-26T07:00:00": 0.0003619561146403253,
    "2019-02-26T08:00:00": 0.0003752940992045657,
    "2019-02-26T09:00:00": 0.00037789345498830357,
    "2019-02-26T10:00:00": 0.00037193344961738853,
    "2019-02-26T11:00:00": 0.0003612113406347614,
    "2019-02-26T13:00:00": 0.0003445203807039737,
    "2019-02-26T14:00:00": 0.0003471536489740185,
    "2019-02-26T15:00:00": 0.000360379633679169,
    "2019-02-26T16:00:00": 0.0003838602895805399,
    "2019-02-26T17:00:00": 0.00041485786531602817,
    "2019-02-26T18:00:00": 0.0004486640926766113,
    "2019-02-26T19:00:00": 0.0004794439849982793,
    "2019-02-26T20:00:00": 0.0005013233829252266,
    "2019-02-26T21:00:00": 0.000509488927772376,
    "2019-02-26T23:00:00": 0.0004755625489264551,
    "2019-02-27T00:00:00": 0.0004348758130844058,
    "2019-02-27T01:00:00": 0.00038276736788515653,
    "2019-02-27T02:00:00": 0.00032408726458504666,
    "2019-02-27T03:00:00": 0.00026387394287182426,
    "2019-02-27T04:00:00": 0.0002065621565371082,
    "2019-02-27T05:00:00": 0.00015556182886808406,
    "2019-02-27T06:00:00": 0.00011279481108355673,
    "2019-02-27T07:00:00": 7.895807604892883e-05,
    "2019-02-27T09:00:00": 3.661658984238459e-05,
    "2019-02-27T10:00:00": 2.6396426891530957e-05,
    "2019-02-27T11:00:00": 2.2428083621053634e-05,
    "2019-02-27T12:00:00": 2.439535277420743e-05,
    "2019-02-27T13:00:00": 3.249942505177626e-05,
    "2019-02-27T14:00:00": 4.754495991103249e-05,
    "2019-02-27T15:00:00": 7.038873914138173e-05,
    "2019-02-27T16:00:00": 0.00010210686815592215,
    "2019-02-27T17:00:00": 0.00014334940811729544,
    "2019-02-27T19:00:00": 0.00025276566135368537,
    "2019-02-27T20:00:00": 0.0003172983290284476,
    "2019-02-27T21:00:00": 0.0003838783757442626,
    "2019-02-27T22:00:00": 0.00044816557487469444,
    "2019-02-27T23:00:00": 0.0005057549824562737,
    "2019-02-28T00:00:00": 0.0005529418752480712,
    "2019-02-28T01:00:00": 0.0005874706569934741,
    "2019-02-28T02:00:00": 0.0006086373301868865,
    "2019-02-28T03:00:00": 0.0006175479147007828,
    "2019-02-28T05:00:00": 0.0006081264106885544,
    "2019-02-28T06:00:00": 0.0005949653550399163,
    "2019-02-28T07:00:00": 0.0005786018059173621,
    "2019-02-28T08:00:00": 0.0005596822395218712,
    "2019-02-28T09:00:00": 0.0005381351653215476,
    "2019-02-28T10:00:00": 0.0005136939318640361,
    "2019-02-28T11:00:00": 0.0004864624120519382,
    "2019-02-28T12:00:00": 0.00045729017675400825,
    "2019-02-28T13:00:00": 0.0004278050714352857,
    "2019-02-28T15:00:00": 0.00037609233662500545,
    "2019-02-28T16:00:00": 0.00035705870332419716,
    "2019-02-28T17:00:00": 0.00034306188575719825,
    "2019-02-28T18:00:00": 0.00033305982407644665,
    "2019-02-28T19:00:00": 0.0003247429392975602,
    "2019-02-28T20:00:00": 0.0003155985824875423,
    "2019-02-28T21:00:00": 0.00030330228155833343,
    "2019-02-28T22:00:00": 0.00028632458772474357,
    "2019-02-28T23:00:00": 0.0002647745738671231,
    "2019-03-01T01:00:00": 0.00021348904549038558,
    "2019-03-01T02:00:00": 0.00018954547995283602,
    "2019-03-01T03:00:00": 0.00017150300310703418,
    "2019-03-01T04:00:00": 0.00016287458532471423,
    "2019-03-01T05:00:00": 0.0001665906700888912,
    "2019-03-01T06:00:00": 0.0001846492310787867,
    "2019-03-01T07:00:00": 0.00021780136456807616,
    "2019-03-01T08:00:00": 0.00026565178147256704,
    "2019-03-01T09:00:00": 0.00032613886118806857,
    "2019-03-01T11:00:00": 0.0004707668702900506,
    "2019-03-01T12:00:00": 0.0005453153174443369,
    "2019-03-01T13:00:00": 0.0006141506658795175,
    "2019-03-01T14:00:00": 0.0006720294378373009,
    "2019-03-01T15:00:00": 0.0007144508753299044,
    "2019-03-01T16:00:00": 0.0007380846285939596,
    "2019-03-01T17:00:00": 0.0007410701415005276,
    "2019-03-01T18:00:00": 0.0007231255742694047,
    "2019-03-01T19:00:00": 0.0006857203803327375,
    "2019-03-01T21:00:00": 0.0005647244307119753,
    "2019-03-01T22:00:00": 0.000489795997772154,
    "2019-03-01T23:00:00": 0.00041172621774393005,
    "2019-03-02T00:00:00": 0.000335140915325158,
    "2019-03-02T01:00:00": 0.00026392535313972463,
    "2019-03-02T02:00:00": 0.00020090583373883622,
    "2019-03-02T03:00:00": 0.00014771004862993898,
    "2019-03-02T04:00:00": 0.00010481273705992588,
    "2019-03-02T05:00:00": 7.17332616269817e-05,
    "2019-03-02T07:00:00": 3.0080399832960465e-05,
    "2019-03-02T08:00:00": 1.841387516992633e-05,
    "2019-03-02T09:00:00": 1.0852093195614055e-05,
    "2019-03-02T10:00:00": 6.155465386927007e-06,
    "2019-03-02T11:00:00": 3.296280527336896e-06,
    "2019-03-02T12:00:00": 1.7371804898843409e-06,
    "2019-03-02T13:00:00": 8.799694617250962e-07,
    "2019-03-02T14:00:00": 4.2844214327644676e-07,
    "2019-03-02T15:00:00": 2.0050194841181768e-07,
    "2019-03-02T17:00:00": 0.0,
    "2019-03-02T18:00:00": 0.0,
    "2019-03-02T19:00:00": 0.0,
    "2019-03-02T20:00:00": 0.0,
    "2019-03-02T21:00:00": 0.0,
    "2019-03-02T22:00:00": 0.0,
    "2019-03-02T23:00:00": 0.0,
    "2019-03-03T00:00:00": 0.0,
    "2019-03-03T01:00:00": 0.0,
    "2019-03-03T03:00:00": 0.0,
    "2019-03-03T04:00:00": 0.0,
    "2019-03-03T05:00:00": 0.0,
    "2019-03-03T06:00:00": 0.0,
    "2019-03-03T07:00:00": 0.0,
    "2019-03-03T08:00:00": 0.0,
    "2019-03-03T09:00:00": 0.0,
    "2019-03-03T10:00:00": 0.0,
    "2019-03-03T11:00:00": 0.0,
    "2019-03-03T13:00:00": 0.0,
    "2019-03-03T14:00:00": 0.0,
    "2019-03-03T15:00:00": 0.0,
    "2019-03-03T16:00:00": 0.0,
    "2019-03-03T17:00:00": 0.0,
    "2019-03-03T18:00:00": 0.0,
    "2019-03-03T19:00:00": 0.0,
    "2019-03-03T20:00:00": 0.0,
    "2019-03-03T21:00:00": 0.0,
    "2019-03-03T23:00:00": 0.0,
    "2019-03-04T00:00:00": 0.0,
    "2019-03-04T01:00:00": 0.0,
    "2019-03-04T02:00:00": 0.0,
    "2019-03-04T03:00:00": 0.0,
    "2019-03-04T04:00:00": 0.0,
    "2019-03-04T05:00:00": 0.0,
    "2019-03-04T06:00:00": 0.0,
    "2019-03-04T07:00:00": 0.0,
    "2019-03-04T09:00:00": 0.0,
    "2019-03-04T10:00:00": 0.0,
    "2019-03-04T11:00:00": 0.0,
    "2019-03-04T12:00:00": 0.0,
    "2019-03-04T13:00:00": 0.0,
    "2019-03-04T14:00:00": 0.0,
    "2019-03-04T15:00:00": 0.0,
    "2019-03-04T16:00:00": 0.0,
    "2019-03-04T17:00:00": 0.0,
    "2019-03-04T19:00:00": 0.0,
    "2019-03-04T20:00:00": 0.0,
    "2019-03-04T21:00:00": 0.0,
    "2019-03-04T22:00:00": 0.0,
    "2019-03-04T23:00:00": 0.0,
    "2019-03-05T00:00:00": 0.0,
    "2019-03-05T01:00:00": 0.0,
    "2019-03-05T02:00:00": 0.0,
    "2019-03-05T03:00:00": 0.0,
    "2019-03-05T05:00:00": 0.0,
    "2019-03-05T06:00:00": 0.0,
    "2019-03-05T07:00:00": 0.0,
    "2019-03-05T08:00:00": 0.0,
    "2019-03-05T09:00:00": 0.0,
    "2019-03-05T10:00:00": 0.0,
    "2019-03-05T11:00:00": 0.0,
    "2019-03-05T12:00:00": 0.0,
    "2019-03-05T13:00:00": 0.0,
    "2019-03-05T15:00:00": 0.0,
    "2019-03-05T16:00:00": 0.0,
    "2019-03-05T17:00:00": 0.0,
    "2019-03-05T18:00:00": 0.0,
    "2019-03-05T19:00:00": 0.0,
    "2019-03-05T20:00:00": 0.0,
    "2019-03-05T21:00:00": 0.0,
    "2019-03-05T22:00:00": 0.0,
    "2019-03-05T23:00:00": 0.0,
    "2019-03-06T01:00:00": 0.0,
    "2019-03-06T02:00:00": 0.0,
    "2019-03-06T03:00:00": 0.0,
    "2019-03-06T04:00:00": 0.0,
    "2019-03-06T05:00:00": 0.0,
    "2019-03-06T06:00:00": 0.0,
    "2019-03-06T07:00:00": 0.0,
    "2019-03-06T08:00:00": 0.0,
    "2019-03-06T09:00:00": 0.0,
    "2019-03-06T11:00:00": 0.0,
    "2019-03-06T12:00:00": 0.0,
    "2019-03-06T13:00:00": 0.0,
    "2019-03-06T14:00:00": 0.0,
    "2019-03-06T15:00:00": 0.0,
    "2019-03-06T16:00:00": 0.0,
    "2019-03-06T17:00:00": 0.0,
    "2019-03-06T18:00:00": 0.0,
    "2019-03-06T19:00:00": 0.0,
    "2019-03-06T21:00:00": 0.0,
    "2019-03-06T22:00:00": 0.0,
    "2019-03-06T23:00:00": 0.0,
    "2019-03-07T00:00:00": 0.0,
    "2019-03-07T01:00:00": 0.0,
    "2019-03-07T02:00:00": 0.0,
    "2019-03-07T03:00:00": 0.0,
    "2019-03-07T04:00:00": 0.0,
    "2019-03-07T05:00:00": 0.0,
    "2019-03-07T07:00:00": 0.0,
    "2019-03-07T08:00:00": 0.0,
    "2019-03-07T09:00:00": 0.0,
    "2019-03-07T10:00:00": 0.0,
    "2019-03-07T11:00:00": 0.0,
    "2019-03-07T12:00:00": 0.0,
    "2019-03-07T13:00:00": 0.0,
    "2019-03-07T14:00:00": 0.0,
    "2019-03-07T15:00:00": 0.0,
    "2019-03-07T17:00:00": 0.0,
    "2019-03-07T18:00:00": 0.0,
    "2019-03-07T19:00:00": 0.0,
    "2019-03-07T20:00:00": 0.0,
    "2019-03-07T21:00:00": 0.0,
    "2019-03-07T22:00:00": 0.0,
    "2019-03-07T23:00:00": 0.0,
    "2019-03-08T00:00:00": 0.0,
    "2019-03-08T01:00:00": 0.0,
    "2019-03-08T03:00:00": 0.0,
    "2019-03-08T04:00:00": 0.0,
    "2019-03-08T05:00:00": 0.0,
    "2019-03-08T06:00:00": 0.0,
    "2019-03-08T07:00:00": 0.0,
    "2019-03-08T08:00:00": 0.0,
    "2019-03-08T09:00:00": 0.0,
    "2019-03-08T10:00:00": 0.0,
    "2019-03-08T11:00:00": 0.0,
    "2019-03-08T13:00:00": 0.0,
    "2019-03-08T14:00:00": 0.0,
    "2019-03-08T15:00:00": 0.0,
    "2019-03-08T16:00:00": 0.0,
    "2019-03-08T17:00:00": 0.0,
    "2019-03-08T18:00:00": 0.0,
    "2019-03-08T19:00:00": 0.0,
    "2019-03-08T20:00:00": 0.0,
    "2019-03-08T21:00:00": 0.0,
    "2019-03-08T23:00:00": 0.0,
    "2019-03-09T00:00:00": 0.0,
    "2019-03-09T01:00:00": 0.0,
    "2019-03-09T02:00:00": 0.0,
    "2019-03-09T03:00:00": 0.0,
    "2019-03-09T04:00:00": 0.0,
    "2019-03-09T05:00:00": 0.0,
    "2019-03-09T06:00:00": 0.0,
    "2019-03-09T07:00:00": 0.0,
    "2019-03-09T09:00:00": 0.0,
    "2019-03-09T10:00:00": 0.0,
    "2019-03-09T11:00:00": 0.0,
    "2019-03-09T12:00:00": 0.0,
    "2019-03-09T13:00:00": 0.0,
    "2019-03-09T14:00:00": 0.0,
    "2019-03-09T15:00:00": 0.0,
    "2019-03-09T16:00:00": 0.0,
    "2019-03-09T17:00:00": 0.0,
    "2019-03-09T19:00:00": 0.0,
    "2019-03-09T20:00:00": 0.0,
    "2019-03-09T21:00:00": 0.0,
    "2019-03-09T22:00:00": 0.0,
    "2019-03-09T23:00:00": 0.0,
    "2019-03-10T00:00:00": 0.0,
    "2019-03-10T01:00:00": 0.0,
    "2019-03-10T02:00:00": 0.0,
    "2019-03-10T03:00:00": 0.0,
    "2019-03-10T05:00:00": 0.0,
    "2019-03-10T06:00:00": 0.0,
    "2019-03-10T07:00:00": 0.0,
    "2019-03-10T08:00:00": 0.0,
    "2019-03-10T09:00:00": 0.0,
    "2019-03-10T10:00:00": 0.0,
    "2019-03-10T11:00:00": 0.0,
    "2019-03-10T12:00:00": 0.0,
    "2019-03-10T13:00:00": 0.0,
    "2019-03-10T15:00:00": 0.0,
    "2019-03-10T16:00:00": 0.0,
    "2019-03-10T17:00:00": 0.0,
    "2019-03-10T18:00:00": 0.0,
    "2019-03-10T19:00:00": 0.0,
    "2019-03-10T20:00:00": 0.0,
    "2019-03-10T21:00:00": 0.0,
    "2019-03-10T22:00:00": 0.0,
    "2019-03-10T23:00:00": 0.0,
    "2019-03-11T01:00:00": 0.0,
    "2019-03-11T02:00:00": 0.0,
    "2019-03-11T03:00:00": 0.0,
    "2019-03-11T04:00:00": 0.0,
    "2019-03-11T05:00:00": 0.0,
    "2019-03-11T06:00:00": 0.0,
    "2019-03-11T07:00:00": 0.0,
    "2019-03-11T08:00:00": 0.0,
    "2019-03-11T09:00:00": 0.0,
    "2019-03-11T11:00:00": 0.0,
    "2019-03-11T12:00:00": 0.0,
    "2019-03-11T13:00:00": 0.0,
    "2019-03-11T14:00:00": 0.0,
    "2019-03-11T15:00:00": 0.0,
    "2019-03-11T16:00:00": 0.0,
    "2019-03-11T17:00:00": 0.0,
    "2019-03-11T18:00:00": 0.0,
    "2019-03-11T19:00:00": 0.0,
    "2019-03-11T21:00:00": 1.6904429740936018e-07,
    "2019-03-11T22:00:00": 4.4147407326325943e-07,
    "2019-03-11T23:00:00": 9.16974922868809e-07,
    "2019-03-12T00:00:00": 1.8315573065171012e-06,
    "2019-03-12T01:00:00": 3.5180202952579152e-06,
    "2019-03-12T02:00:00": 6.49822178278578e-06,
    "2019-03-12T03:00:00": 1.1542828695549647e-05,
    "2019-03-12T04:00:00": 1.97176088373683e-05,
    "2019-03-12T05:00:00": 3.239088548680628e-05,
    "2019-03-12T07:00:00": 7.774037582323631e-05,
    "2019-03-12T08:00:00": 0.0001135806057791781,
    "2019-03-12T09:00:00": 0.000159585305288446,
    "2019-03-12T10:00:00": 0.00021563177422678295,
    "2019-03-12T11:00:00": 0.0002801968464171415,
    "2019-03-12T12:00:00": 0.00035014132828926014,
    "2019-03-12T13:00:00": 0.0004207767154692999,
    "2019-03-12T14:00:00": 0.00048627988117539713,
    "2019-03-12T15:00:00": 0.0005404366798850475,
    "2019-03-12T17:00:00": 0.0005936383360228772,
    "2019-03-12T18:00:00": 0.0005867237567593925,
    "2019-03-12T19:00:00": 0.0005576421713063484,
    "2019-03-12T20:00:00": 0.0005096632753433731,
    "2019-03-12T21:00:00": 0.00044793201914803,
    "2019-03-12T22:00:00": 0.00037856182768508987,
    "2019-03-12T23:00:00": 0.00031132526139610354,
    "2019-03-13T00:00:00": 0.0002521134709575389,
    "2019-03-13T01:00:00": 0.000209170659344822,
    "2019-03-13T03:00:00": 0.00021860543630892163,
    "2019-03-13T04:00:00": 0.00031032213053099186,
    "2019-03-13T05:00:00": 0.0005062324920606317,
    "2019-03-13T06:00:00": 0.0008647186483714816,
    "2019-03-13T07:00:00": 0.0014705336153219145,
    "2019-03-13T08:00:00": 0.002439528564405811,
    "2019-03-13T09:00:00": 0.003919944649866963,
    "2019-03-13T10:00:00": 0.006087995584569303,
    "2019-03-13T11:00:00": 0.009135797561425041,
    "2019-03-13T13:00:00": 0.01858826541292183,
    "2019-03-13T14:00:00": 0.025239320409525666,
    "2019-03-13T15:00:00": 0.03320220899713994,
    "2019-03-13T16:00:00": 0.042361803414627745,
    "2019-03-13T17:00:00": 0.05248472078620332,
    "2019-03-13T18:00:00": 0.06323360440900117,
    "2019-03-18T15:00:00": 0.06845677425105559,
    "2019-03-18T16:00:00": 0.060511631516231214,
    "2019-03-18T17:00:00": 0.05433236947188242,
    "2019-03-18T18:00:00": 0.050538651026647986,
    "2019-03-18T19:00:00": 0.04964606019825647,
    "2019-03-18T20:00:00": 0.05201792843932112,
    "2019-03-18T21:00:00": 0.05783272979946016,
    "2019-03-18T22:00:00": 0.06707427168125807,
    "2019-03-18T23:00:00": 0.0795192629608761,
    "2019-03-19T00:00:00": 0.0947475161854918,
    "2019-03-19T01:00:00": 0.11215781979936915,
    "2019-03-19T02:00:00": 0.1309931294377923,
    "2019-03-19T03:00:00": 0.1503831720693799,
    "2019-03-19T04:00:00": 0.16938589848897118,
    "2019-03-19T05:00:00": 0.1870422191020395,
    "2019-03-19T06:00:00": 0.20243378002590234,
    "2019-03-19T07:00:00": 0.21474150416558574,
    "2019-03-19T08:00:00": 0.2233010049497733,
    "2019-03-19T09:00:00": 0.22765075883514377,
    "2019-03-19T10:00:00": 0.2275685567686654,
    "2019-03-19T11:00:00": 0.22309138001774384,
    "2019-03-19T12:00:00": 0.2145156654416285,
    "2019-03-19T13:00:00": 0.20236579779653968,
    "2019-03-19T14:00:00": 0.18735143466424067,
    "2019-03-19T15:00:00": 0.17029471802674023,
    "2019-03-19T16:00:00": 0.15205102110342697,
    "2019-03-19T17:00:00": 0.133431528438979,
    "2019-03-19T18:00:00": 0.11514096501801799,
    "2019-03-19T19:00:00": 0.0977381277152455,
    "2019-03-19T20:00:00": 0.08162290686185819,
    "2019-03-19T21:00:00": 0.06704443904548635,
    "2019-03-19T22:00:00": 0.054132816000374326,
    "2019-03-19T23:00:00": 0.042918864771980404,
    "2019-03-20T00:00:00": 0.03336527567841453,
    "2019-03-20T01:00:00": 0.02539229974439218,
    "2019-03-20T02:00:00": 0.018888523130393763,
    "2019-03-20T03:00:00": 0.01371266149028775,
    "2019-03-20T04:00:00": 0.009707495527843587,
    "2019-03-20T05:00:00": 0.006699859613910644,
    "2019-03-20T06:00:00": 0.004516052668291982,
    "2019-03-20T07:00:00": 0.0029889857128674855,
    "2019-03-20T08:00:00": 0.0019571174816865483,
    "2019-03-20T09:00:00": 0.0012892798057142505,
    "2019-03-20T10:00:00": 0.0008720411735055353,
    "2019-03-20T11:00:00": 0.000620189726408664,
    "2019-03-20T12:00:00": 0.0004689281664825173,
    "2019-03-20T13:00:00": 0.00037517131655971116,
    "2019-03-20T14:00:00": 0.00031261178079054183,
    "2019-03-20T15:00:00": 0.0002624688711409978,
    "2019-03-20T16:00:00": 0.00021834850269136913,
    "2019-03-20T17:00:00": 0.00017748843802023847,
    "2019-03-20T18:00:00": 0.0001400511083046317,
    "2019-03-20T19:00:00": 0.00010798662915183327,
    "2019-03-20T20:00:00": 7.999846246567764e-05,
    "2019-03-20T21:00:00": 6.045158453121332e-05,
    "2019-03-20T22:00:00": 4.9279667968209614e-05,
    "2019-03-20T23:00:00": 4.8915589996947865e-05,
    "2019-03-21T00:00:00": 6.603814750083623e-05,
    "2019-03-21T01:00:00": 0.0001122387578361805,
    "2019-03-21T02:00:00": 0.00020500107955686116,
    "2019-03-21T03:00:00": 0.00037882833531192276,
    "2019-03-21T04:00:00": 0.0006787686457673256,
    "2019-03-21T05:00:00": 0.0011698253266399328,
    "2019-03-21T06:00:00": 0.0019487030103213863,
    "2019-03-21T07:00:00": 0.003136517198882433,
    "2019-03-21T08:00:00": 0.00487927420831951,
    "2019-03-21T09:00:00": 0.007339759464136529,
    "2019-03-21T10:00:00": 0.01068258592834811,
    "2019-03-21T11:00:00": 0.015051407212976781,
    "2019-03-21T12:00:00": 0.020540748774907292,
    "2019-03-21T13:00:00": 0.02716451956169012,
    "2019-03-21T14:00:00": 0.03482640015632158,
    "2019-03-21T15:00:00": 0.043297949551950224,
    "2019-03-21T16:00:00": 0.0522120670182812,
    "2019-03-21T17:00:00": 0.06107169536908039,
    "2019-03-21T18:00:00": 0.06928655585714152,
    "2019-03-21T19:00:00": 0.07623033359245211,
    "2019-03-21T20:00:00": 0.08131367417848974,
    "2019-03-21T21:00:00": 0.08407134235329236,
    "2019-03-21T22:00:00": 0.08422518407464252,
    "2019-03-21T23:00:00": 0.08174697512674788,
    "2019-03-22T00:00:00": 0.07687398692077035,
    "2019-03-22T01:00:00": 0.07009357384914948,
    "2019-03-22T02:00:00": 0.06209082463972394,
    "2019-03-22T03:00:00": 0.053663844165848434,
    "2019-03-22T04:00:00": 0.0456540745807022,
    "2019-03-22T05:00:00": 0.038862070891233294,
    "2019-03-22T06:00:00": 0.034011632215047403,
    "2019-03-22T07:00:00": 0.03171248710901367,
    "2019-03-22T08:00:00": 0.03246576429160893,
    "2019-03-22T09:00:00": 0.03669416303870808,
    "2019-03-22T10:00:00": 0.04473011184308264,
    "2019-03-22T11:00:00": 0.05682397877556875,
    "2019-03-22T12:00:00": 0.07311432744656077,
    "2019-03-22T13:00:00": 0.09359006301401114,
    "2019-03-22T14:00:00": 0.11808231042690387,
    "2019-03-22T15:00:00": 0.14622180324524078,
    "2019-03-22T16:00:00": 0.17746041575790517,
    "2019-03-22T17:00:00": 0.21110146115156184,
    "2019-03-22T18:00:00": 0.24634380974147035,
    "2019-03-22T19:00:00": 0.28237360542196893,
    "2019-03-22T20:00:00": 0.31839011726470634,
    "2019-03-22T21:00:00": 0.35365870870613636,
    "2019-03-22T22:00:00": 0.3874944370840368,
    "2019-03-22T23:00:00": 0.4193011842516925,
    "2019-03-23T00:00:00": 0.44852174208600654,
    "2019-03-23T01:00:00": 0.47469492898526056,
    "2019-03-23T02:00:00": 0.49746896799351686,
    "2019-03-23T03:00:00": 0.5166597606974943,
    "2019-03-23T04:00:00": 0.5322977939665595,
    "2019-03-23T05:00:00": 0.5446419549083558,
    "2019-03-23T06:00:00": 0.5541369690901037,
    "2019-03-23T07:00:00": 0.5613087028941132,
    "2019-03-23T08:00:00": 0.5665890184150049,
    "2019-03-23T09:00:00": 0.5701411897659945,
    "2019-03-23T10:00:00": 0.5717172909521752,
    "2019-03-23T11:00:00": 0.5705880691334425,
    "2019-03-23T12:00:00": 0.5656222877058611,
    "2019-03-23T13:00:00": 0.5554813772616464,
    "2019-03-23T14:00:00": 0.5389203512752105,
    "2019-03-23T15:00:00": 0.5151377656070762,
    "2019-03-23T16:00:00": 0.4840452192121495,
    "2019-03-23T17:00:00": 0.4464554157745353,
    "2019-03-23T18:00:00": 0.4040615885718054,
    "2019-03-23T19:00:00": 0.35925078438181224,
    "2019-03-23T20:00:00": 0.3147676340565628,
    "2019-03-23T21:00:00": 0.2732911655401965,
    "2019-03-23T22:00:00": 0.2370499164397507,
    "2019-03-23T23:00:00": 0.207506619222145,
    "2019-03-24T00:00:00": 0.18521914602671607,
    "2019-03-24T01:00:00": 0.16984281033944426,
    "2019-03-24T02:00:00": 0.16028324867436547,
    "2019-03-24T03:00:00": 0.1549800228900105,
    "2019-03-24T04:00:00": 0.15218617798986397,
    "2019-03-24T05:00:00": 0.15024857472848047,
    "2019-03-24T06:00:00": 0.1478076485002233,
    "2019-03-24T07:00:00": 0.1438925339065261,
    "2019-03-24T08:00:00": 0.13797825930795216,
    "2019-03-24T09:00:00": 0.12992214943915398,
    "2019-03-24T10:00:00": 0.119891479240362,
    "2019-03-24T11:00:00": 0.10828292589230187,
    "2019-03-24T12:00:00": 0.09561143572080051,
    "2019-03-24T13:00:00": 0.08246701729590059,
    "2019-03-24T14:00:00": 0.06944358644983277,
    "2019-03-24T15:00:00": 0.05710726263827809,
    "2019-03-24T16:00:00": 0.04593159784681321,
    "2019-03-24T17:00:00": 0.036332280628118066,
    "2019-03-24T18:00:00": 0.028601800132064373,
    "2019-03-24T19:00:00": 0.022945659174101712,
    "2019-03-24T20:00:00": 0.01948145189081011,
    "2019-03-24T21:00:00": 0.01825436912842738,
    "2019-03-24T22:00:00": 0.019250022016531913,
    "2019-03-24T23:00:00": 0.022399295535208516,
    "2019-03-25T00:00:00": 0.027572616005450856,
    "2019-03-25T01:00:00": 0.03457887523459835,
    "2019-03-25T02:00:00": 0.04314440240839624,
    "2019-03-25T03:00:00": 0.052912226297399875,
    "2019-03-25T04:00:00": 0.0634596585839315,
    "2019-03-27T16:00:00": 0.06537767095514727,
    "2019-03-27T17:00:00": 0.056193128749524,
    "2019-03-27T18:00:00": 0.0485573055075904,
    "2019-03-27T19:00:00": 0.0432473072731169,
    "2019-03-27T20:00:00": 0.04102849466611685,
    "2019-03-27T21:00:00": 0.042683546573503636,
    "2019-03-27T22:00:00": 0.04897332620725145,
    "2019-03-27T23:00:00": 0.0606006233556911,
    "2019-03-28T00:00:00": 0.07820315183357357,
    "2019-03-28T01:00:00": 0.10225690361529183,
    "2019-03-28T02:00:00": 0.1329929841360041,
    "2019-03-28T03:00:00": 0.17029426078834883,
    "2019-03-28T04:00:00": 0.21359513890983098,
    "2019-03-28T05:00:00": 0.2618063038668072,
    "2019-03-28T06:00:00": 0.31328593006312744,
    "2019-03-28T07:00:00": 0.36587389503897083,
    "2019-03-28T08:00:00": 0.4170073399616889,
    "2019-03-28T09:00:00": 0.4638798101934912,
    "2019-03-28T10:00:00": 0.5036730829205911,
    "2019-03-28T11:00:00": 0.5338198337795254,
    "2019-03-28T12:00:00": 0.5522650932551423,
    "2019-03-28T13:00:00": 0.5577069604701628,
    "2019-03-28T14:00:00": 0.5497687647360828,
    "2019-03-28T15:00:00": 0.5291462391949624,
    "2019-03-28T16:00:00": 0.49761030626904174,
    "2019-03-28T17:00:00": 0.4578969418760103,
    "2019-03-28T18:00:00": 0.4135238719766093,
    "2019-03-28T19:00:00": 0.3685107408849312,
    "2019-03-28T20:00:00": 0.3269787223129986,
    "2019-03-28T21:00:00": 0.2927626775674736,
    "2019-03-28T22:00:00": 0.2690176844387516,
    "2019-03-28T23:00:00": 0.25789846483106116,
    "2019-03-29T00:00:00": 0.26035811508046125,
    "2019-03-29T01:00:00": 0.276086095086151,
    "2019-03-29T02:00:00": 0.3036023000322148,
    "2019-03-29T03:00:00": 0.34054419487095666,
    "2019-03-29T04:00:00": 0.3840058038714184,
    "2019-03-29T05:00:00": 0.43094768917929754,
    "2019-03-29T06:00:00": 0.47858761534506833,
    "2019-03-29T07:00:00": 0.5246588462707891,
    "2019-03-29T08:00:00": 0.5675426392065583,
    "2019-03-29T09:00:00": 0.6062317762311293,
    "2019-03-29T10:00:00": 0.6401344846285604,
    "2019-03-29T11:00:00": 0.6688177149936042,
    "2019-03-29T12:00:00": 0.691730280325326,
    "2019-03-29T13:00:00": 0.7080679450968917,
    "2019-03-29T14:00:00": 0.7166542946719938,
    "2019-03-29T15:00:00": 0.7161623465216097,
    "2019-03-29T16:00:00": 0.7052955608505106,
    "2019-03-29T17:00:00": 0.6831287741903262,
    "2019-03-29T18:00:00": 0.6494693131999654,
    "2019-03-29T19:00:00": 0.6050964462564781,
    "2019-03-29T20:00:00": 0.5518589926903608,
    "2019-03-29T21:00:00": 0.4926337780464747,
    "2019-03-29T22:00:00": 0.4310889924689634,
    "2019-03-29T23:00:00": 0.3713020116316534,
    "2019-03-30T00:00:00": 0.3173367987559348,
    "2019-03-30T01:00:00": 0.27286146028200065,
    "2019-03-30T02:00:00": 0.24077482452485455,
    "2019-03-30T03:00:00": 0.22295900272033134,
    "2019-03-30T04:00:00": 0.2201466425977362,
    "2019-03-30T05:00:00": 0.23190185975030841,
    "2019-03-30T06:00:00": 0.25668788308787277,
    "2019-03-30T07:00:00": 0.2920069883988981,
    "2019-03-30T08:00:00": 0.33457502963526187,
    "2019-03-30T09:00:00": 0.38060335686180796,
    "2019-03-30T10:00:00": 0.42606145885549507,
    "2019-03-30T11:00:00": 0.46698190569774645,
    "2019-03-30T12:00:00": 0.49981518794994817,
    "2019-03-30T13:00:00": 0.5217515045484631,
    "2019-03-30T14:00:00": 0.5309597678554381,
    "2019-03-30T15:00:00": 0.5267682580186253,
    "2019-03-30T16:00:00": 0.5097196156963769,
    "2019-03-30T17:00:00": 0.4815437578404313,
    "2019-03-30T18:00:00": 0.4449382194188937,
    "2019-03-30T19:00:00": 0.4033073935288545,
    "2019-03-30T20:00:00": 0.36034732490544336,
    "2019-03-30T21:00:00": 0.31972144240439554,
    "2019-03-30T22:00:00": 0.2846396613662834,
    "2019-03-30T23:00:00": 0.2575532790648322,
    "2019-03-31T00:00:00": 0.23995154449799555,
    "2019-03-31T01:00:00": 0.23228893998526956,
    "2019-03-31T04:00:00": 0.2598894466866106,
    "2019-03-31T05:00:00": 0.27979038118093374,
    "2019-03-31T06:00:00": 0.3011911100589611,
    "2019-03-31T07:00:00": 0.32174661123024706,
    "2019-03-31T08:00:00": 0.3392341774275278,
    "2019-03-31T09:00:00": 0.3517481165493857,
    "2019-03-31T10:00:00": 0.35771093204512033,
    "2019-03-31T11:00:00": 0.3560215928506931,
    "2019-03-31T12:00:00": 0.34618641477276485,
    "2019-03-31T13:00:00": 0.3283959249680735,
    "2019-03-31T14:00:00": 0.30354974320933603,
    "2019-03-31T15:00:00": 0.2732187865852812,
    "2019-03-31T16:00:00": 0.2395319568614794,
    "2019-03-31T17:00:00": 0.20489292946259918,
    "2019-03-31T18:00:00": 0.17172466115442034,
    "2019-03-31T19:00:00": 0.14224888664414312,
    "2019-03-31T20:00:00": 0.11825519482653822,
    "2019-03-31T21:00:00": 0.10097725332713697,
    "2019-03-31T22:00:00": 0.09105964780024861,
    "2019-03-31T23:00:00": 0.08860862106679686,
    "2019-04-01T00:00:00": 0.09331370613381634,
    "2019-04-01T01:00:00": 0.10461997168441081,
    "2019-04-01T02:00:00": 0.12186870980516665,
    "2019-04-01T04:00:00": 0.17232768019940622,
    "2019-04-01T05:00:00": 0.2051090570775408,
    "2019-04-01T06:00:00": 0.24296286284576152,
    "2019-04-01T07:00:00": 0.28595508869481084,
    "2019-04-01T08:00:00": 0.3339053149784964,
    "2019-04-01T09:00:00": 0.3861281078595131,
    "2019-04-01T10:00:00": 0.4411609724940114,
    "2019-04-01T11:00:00": 0.4968007436492079,
    "2019-04-01T12:00:00": 0.5501095771112938,
    "2019-04-01T13:00:00": 0.5976896781671903,
    "2019-04-01T14:00:00": 0.6360548198865345,
    "2019-04-01T15:00:00": 0.6621029018141338,
    "2019-04-01T16:00:00": 0.6735411793507798,
    "2019-04-01T17:00:00": 0.66923117643429,
    "2019-04-01T18:00:00": 0.6493798493479171,
    "2019-04-01T19:00:00": 0.615546257372123,
    "2019-04-01T20:00:00": 0.5704383646358369,
    "2019-04-01T21:00:00": 0.5175707951552833,
    "2019-04-01T22:00:00": 0.46079454898824107,
    "2019-04-01T23:00:00": 0.4037890899938223,
    "2019-04-02T00:00:00": 0.34962151031761934,
    "2019-04-02T01:00:00": 0.3004542767776151,
    "2019-04-02T02:00:00": 0.2574081155461279,
    "2019-04-02T03:00:00": 0.22067341193861573,
    "2019-04-02T04:00:00": 0.18971693413329174,
    "2019-04-02T05:00:00": 0.16360579688719828,
    "2019-04-02T06:00:00": 0.14136046494798193,
    "2019-04-02T07:00:00": 0.12218822130846026,
    "2019-04-02T08:00:00": 0.10561127036147075,
    "2019-04-02T09:00:00": 0.09145095002563038,
    "2019-04-02T10:00:00": 0.07975553041363403,
    "2019-04-02T11:00:00": 0.07060431400433163,
    "2019-04-02T12:00:00": 0.06397788354406383,
    "2019-04-02T13:00:00": 0.059660958279554394,
    "2019-04-02T14:00:00": 0.057212114572106135,
    "2019-04-02T15:00:00": 0.056006131698595155,
    "2019-04-02T16:00:00": 0.055328408277710905,
    "2019-04-02T17:00:00": 0.05449060906360947,
    "2019-04-02T18:00:00": 0.05293486855575809,
    "2019-04-02T19:00:00": 0.050331414683560546,
    "2019-04-02T20:00:00": 0.04655982574109694,
    "2019-04-02T21:00:00": 0.0417489079054498,
    "2019-04-02T22:00:00": 0.03619741684113326,
    "2019-04-02T23:00:00": 0.03029806815480548,
    "2019-04-03T00:00:00": 0.024456628684133532,
    "2019-04-03T01:00:00": 0.019021212824396297,
    "2019-04-03T02:00:00": 0.014242473714874745,
    "2019-04-03T03:00:00": 0.010280120348469195,
    "2019-04-03T04:00:00": 0.007143359843563973,
    "2019-04-03T05:00:00": 0.004780040937041458,
    "2019-04-03T06:00:00": 0.003083583787978664,
    "2019-04-03T07:00:00": 0.0019236124795262246,
    "2019-04-03T08:00:00": 0.0011699729390772327,
    "2019-04-03T09:00:00": 0.0007080599096432492,
    "2019-04-03T10:00:00": 0.00044588659171472284,
    "2019-04-03T11:00:00": 0.00033512938640905323,
    "2019-04-03T12:00:00": 0.00033237184936572275,
    "2019-04-03T13:00:00": 0.0004343640096643654,
    "2019-04-03T14:00:00": 0.0006657840454796133,
    "2019-04-03T15:00:00": 0.0010957587511303797,
    "2019-04-03T16:00:00": 0.0018656664589680636,
    "2019-04-03T17:00:00": 0.0032091294397703497,
    "2019-04-03T18:00:00": 0.0054708291325496075,
    "2019-04-03T19:00:00": 0.00918287574924594,
    "2019-04-03T20:00:00": 0.015057139436881676,
    "2019-04-03T21:00:00": 0.024009984822480287,
    "2019-04-03T22:00:00": 0.03711282062571563,
    "2019-04-03T23:00:00": 0.05555819655162001,
    "2019-04-04T00:00:00": 0.0804914834360771,
    "2019-04-04T01:00:00": 0.11283676404769599,
    "2019-04-04T02:00:00": 0.15308220983746007,
    "2019-04-04T03:00:00": 0.2010734287256999,
    "2019-04-04T04:00:00": 0.25584411110556554,
    "2019-04-04T05:00:00": 0.3155594637590981,
    "2019-04-04T06:00:00": 0.37756479068914023,
    "2019-04-04T07:00:00": 0.4385713757217921,
    "2019-04-04T08:00:00": 0.49495022898341345,
    "2019-04-04T09:00:00": 0.5430935674983864,
    "2019-04-04T10:00:00": 0.5798107793906109,
    "2019-04-04T11:00:00": 0.6026208561553135,
    "2019-04-04T12:00:00": 0.6100383211871931,
    "2019-04-04T13:00:00": 0.6017159313503391,
    "2019-04-04T14:00:00": 0.5784786554398588,
    "2019-04-04T15:00:00": 0.5422627939890879,
    "2019-04-04T16:00:00": 0.49594867862099323,
    "2019-04-04T17:00:00": 0.44311238738316905,
    "2019-04-04T18:00:00": 0.387785779842604,
    "2019-04-04T19:00:00": 0.33411072588802343,
    "2019-04-04T20:00:00": 0.2860418281929609,
    "2019-04-04T21:00:00": 0.24706352580845453,
    "2019-04-04T22:00:00": 0.21997047020173616,
    "2019-04-04T23:00:00": 0.2066194024201775,
    "2019-04-05T00:00:00": 0.20781403150384808,
    "2019-04-05T01:00:00": 0.2232289069152108,
    "2019-04-05T02:00:00": 0.2513723216964251,
    "2019-04-05T03:00:00": 0.2895697810054655,
    "2019-04-05T04:00:00": 0.3342197910508832,
    "2019-04-05T05:00:00": 0.38107146762632527,
    "2019-04-05T06:00:00": 0.4256111914383645,
    "2019-04-05T07:00:00": 0.4636325727339477,
    "2019-04-05T08:00:00": 0.4917523030752518,
    "2019-04-05T09:00:00": 0.5078575606302431,
    "2019-04-05T10:00:00": 0.5113650020984463,
    "2019-04-05T11:00:00": 0.5032258789180261,
    "2019-04-05T12:00:00": 0.48564187986823615,
    "2019-04-05T13:00:00": 0.46161338190764595,
    "2019-04-05T14:00:00": 0.4343231520415264,
    "2019-04-05T15:00:00": 0.4065800833534475,
    "2019-04-05T16:00:00": 0.38035565294098844,
    "2019-04-05T17:00:00": 0.3566193889617941,
    "2019-04-05T18:00:00": 0.3353513329188549,
    "2019-04-05T19:00:00": 0.3157779115760291,
    "2019-04-05T20:00:00": 0.29672530970236805,
    "2019-04-05T21:00:00": 0.27700091967480245,
    "2019-04-05T22:00:00": 0.2556941458261931,
    "2019-04-05T23:00:00": 0.23237856230963408,
    "2019-04-06T00:00:00": 0.2071642661142548,
    "2019-04-06T01:00:00": 0.18063363814040545,
    "2019-04-06T02:00:00": 0.15369371826713338,
    "2019-04-06T03:00:00": 0.127382192503584,
    "2019-04-06T04:00:00": 0.10272340640034888,
    "2019-04-06T05:00:00": 0.08054475992049737,
    "2019-04-06T06:00:00": 0.061405449560719944,
    "2019-04-06T07:00:00": 0.045568165091265156,
    "2019-04-06T08:00:00": 0.033012276185732894,
    "2019-04-06T09:00:00": 0.023495459688244097,
    "2019-04-06T10:00:00": 0.016628051045351255,
    "2019-04-06T11:00:00": 0.011913306457141797,
    "2019-04-06T12:00:00": 0.008870310009349413,
    "2019-04-06T13:00:00": 0.007029021392084891,
    "2019-04-06T14:00:00": 0.00599704328331219,
    "2019-04-06T15:00:00": 0.005484429525322286,
    "2019-04-06T16:00:00": 0.005274374232939034
}
