# Supplementary material for: A data science approach for multi-sensor marine observatory data monitoring cold water corals (Paragorgia arborea) in two campaigns
Source: PLoS One. 2023 Jul 19;18(7):e0282723. doi: 10.1371/journal.pone.0282723 (PMC10355400; doi:10.1371/journal.pone.0282723)
Supplement: S4 Data — Non-image data that were used to generate figures shown in the paper, if not already contained in S1–S3 Data. (XZ) [file pone.0282723.s018.xz › S4_Data/s6_text_fig1/lstm_true_gamma1_blue_smooth5_s6fig1.json]

{
    "2018-04-12T15:00:00": 0.7325590935535634,
    "2018-04-12T17:00:00": 0.7137708421423059,
    "2018-04-12T19:00:00": 0.6760094282160433,
    "2018-04-12T21:00:00": 0.6322657757234313,
    "2018-04-12T23:00:00": 0.5992305638182435,
    "2018-04-13T01:00:00": 0.5928890944989279,
    "2018-04-13T03:00:00": 0.6223051920692302,
    "2018-04-13T04:00:00": 0.649918146626732,
    "2018-04-13T06:00:00": 0.72279611230964,
    "2018-04-13T08:00:00": 0.8030549487480556,
    "2018-04-13T10:00:00": 0.8730338706041527,
    "2018-04-13T12:00:00": 0.9236602957465919,
    "2018-04-13T14:00:00": 0.955248400224092,
    "2018-04-13T16:00:00": 0.9732496244954103,
    "2018-04-13T18:00:00": 0.9833290588787424,
    "2018-04-13T20:00:00": 0.9890448925568837,
    "2018-04-13T22:00:00": 0.9914987361016059,
    "2018-04-14T00:00:00": 0.9896669103337685,
    "2018-04-14T02:00:00": 0.9802216720351562,
    "2018-04-14T04:00:00": 0.9572840763014567,
    "2018-04-14T06:00:00": 0.9136560772877804,
    "2018-04-14T08:00:00": 0.8451882037203349,
    "2018-04-14T09:00:00": 0.8027799672601335,
    "2018-04-14T11:00:00": 0.7111704273990275,
    "2018-04-14T13:00:00": 0.6315745577563128,
    "2018-04-14T15:00:00": 0.5906549278025547,
    "2018-04-14T17:00:00": 0.6032465993043987,
    "2018-04-14T19:00:00": 0.6630418830722831,
    "2018-04-14T21:00:00": 0.7462897471678296,
    "2018-04-14T23:00:00": 0.8257553562694082,
    "2018-04-15T01:00:00": 0.8837906582226457,
    "2018-04-15T03:00:00": 0.9157591557236078,
    "2018-04-15T05:00:00": 0.924136843343978,
    "2018-04-15T07:00:00": 0.9106120345899408,
    "2018-04-15T09:00:00": 0.8733629049588607,
    "2018-04-15T11:00:00": 0.8112621989619994,
    "2018-04-15T13:00:00": 0.7302183418607446,
    "2018-04-15T14:00:00": 0.6867425840488923,
    "2018-04-15T16:00:00": 0.6036513162520424,
    "2018-04-15T18:00:00": 0.5339630990058978,
    "2018-04-15T20:00:00": 0.47725691343964116,
    "2018-04-15T22:00:00": 0.4245079502412047,
    "2018-04-16T00:00:00": 0.3669810333317672,
    "2018-04-16T02:00:00": 0.30244396725954376,
    "2018-04-16T04:00:00": 0.23465362038723966,
    "2018-04-16T06:00:00": 0.16963473521013941,
    "2018-04-16T08:00:00": 0.1130811567656724,
    "2018-04-16T10:00:00": 0.06956612595328616,
    "2018-04-16T12:00:00": 0.04232492135435131,
    "2018-04-16T14:00:00": 0.03360508403281941,
    "2018-04-16T16:00:00": 0.04568536978692335,
    "2018-04-16T18:00:00": 0.08125793117946778,
    "2018-04-16T19:00:00": 0.10837813286181858,
    "2018-04-16T21:00:00": 0.17999366925803367,
    "2018-04-16T23:00:00": 0.26819516389457837,
    "2018-04-18T07:00:00": 0.6980502131571561,
    "2018-04-18T09:00:00": 0.7670978898883858,
    "2018-04-18T11:00:00": 0.8389557623552182,
    "2018-04-18T13:00:00": 0.9013796047506542,
    "2018-04-18T15:00:00": 0.9467427619419554,
    "2018-04-18T17:00:00": 0.9738320878578689,
    "2018-04-18T19:00:00": 0.9853777590359466,
    "2018-04-18T20:00:00": 0.9862567926887439,
    "2018-04-18T22:00:00": 0.9787284312095671,
    "2018-04-19T00:00:00": 0.9572573676225854,
    "2018-04-19T02:00:00": 0.9187996126288989,
    "2018-04-19T04:00:00": 0.8620266501079019,
    "2018-04-19T06:00:00": 0.7905712347774284,
    "2018-04-19T14:00:00": 0.6109990031216236,
    "2018-04-19T16:00:00": 0.6513743906922383,
    "2018-04-19T18:00:00": 0.7213640757676677,
    "2018-04-19T20:00:00": 0.8023090924315125,
    "2018-04-19T22:00:00": 0.8753905319328403,
    "2018-04-20T00:00:00": 0.9284508227462882,
    "2018-04-20T02:00:00": 0.9575314289411112,
    "2018-04-20T04:00:00": 0.9638019962057028,
    "2018-04-20T06:00:00": 0.9502095863529074,
    "2018-04-20T08:00:00": 0.9209989609062725,
    "2018-04-20T10:00:00": 0.8834904904974304,
    "2018-04-20T12:00:00": 0.8481913139411255,
    "2018-04-20T14:00:00": 0.8247599883671313,
    "2018-04-20T16:00:00": 0.8166560808900204,
    "2018-04-20T18:00:00": 0.8198736952880106,
    "2018-04-20T19:00:00": 0.8235598012137368,
    "2018-04-20T21:00:00": 0.8322269431822288,
    "2018-04-20T23:00:00": 0.8427637563813044,
    "2018-04-21T01:00:00": 0.8580944197457623,
    "2018-04-21T03:00:00": 0.8800654986984036,
    "2018-04-21T05:00:00": 0.906905533444222,
    "2018-04-21T07:00:00": 0.9342333764961959,
    "2018-04-21T09:00:00": 0.9575828514091669,
    "2018-04-21T11:00:00": 0.9737693517625878,
    "2018-04-21T13:00:00": 0.9803289049234772,
    "2018-04-21T15:00:00": 0.9740748491848766,
    "2018-04-21T17:00:00": 0.9497969633709099,
    "2018-04-21T19:00:00": 0.901582313379022,
    "2018-04-21T21:00:00": 0.8274643384517849,
    "2018-04-21T23:00:00": 0.735254916397011,
    "2018-04-22T00:00:00": 0.6880904667340283,
    "2018-04-22T02:00:00": 0.6069811758084203,
    "2018-04-22T04:00:00": 0.5610979211019173,
    "2018-04-22T06:00:00": 0.5584896189044087,
    "2018-04-22T08:00:00": 0.5890336998521153,
    "2018-04-22T10:00:00": 0.6321005376298907,
    "2018-04-22T12:00:00": 0.6702692041007199,
    "2018-04-22T20:00:00": 0.7512587461350619,
    "2018-04-22T22:00:00": 0.7520312333009562,
    "2018-04-23T00:00:00": 0.7350466568683762,
    "2018-04-24T18:00:00": 0.6664808571154578,
    "2018-04-24T20:00:00": 0.7035133514896105,
    "2018-04-24T22:00:00": 0.7365150758605892,
    "2018-04-25T00:00:00": 0.7533565611087211,
    "2018-04-25T02:00:00": 0.7472275348488087,
    "2018-04-25T04:00:00": 0.7236499270613308,
    "2018-04-25T06:00:00": 0.6995668116302658,
    "2018-04-25T08:00:00": 0.6932083192314888,
    "2018-04-25T10:00:00": 0.7114583225895381,
    "2018-04-25T12:00:00": 0.7436384343117464,
    "2018-04-25T14:00:00": 0.7664101723291734,
    "2018-04-25T16:00:00": 0.7564661306650602,
    "2018-04-25T18:00:00": 0.7040990566151171,
    "2018-04-25T19:00:00": 0.6645741232618334,
    "2018-04-25T21:00:00": 0.5742948604791529,
    "2018-04-25T23:00:00": 0.49599843773877633,
    "2018-04-26T01:00:00": 0.4578388273338058,
    "2018-04-26T03:00:00": 0.47281526254761647,
    "2018-04-26T05:00:00": 0.5357254287391124,
    "2018-04-26T07:00:00": 0.6289023722399462,
    "2018-04-26T09:00:00": 0.7309083149526903,
    "2018-04-26T11:00:00": 0.8237180004912503,
    "2018-04-26T13:00:00": 0.8963624502491948,
    "2018-04-26T15:00:00": 0.9456847486597637,
    "2018-04-26T17:00:00": 0.9746595265136693,
    "2018-04-26T19:00:00": 0.9892503792044762,
    "2018-04-26T21:00:00": 0.9953630363753831,
    "2018-04-26T23:00:00": 0.9971994729467593,
    "2018-04-27T00:00:00": 0.997308201350537,
    "2018-04-27T02:00:00": 0.9967337519584156,
    "2018-04-27T04:00:00": 0.9957623159259006,
    "2018-04-27T06:00:00": 0.9948819143072523,
    "2018-04-27T08:00:00": 0.9944413775290946,
    "2018-04-27T10:00:00": 0.9944434732034133,
    "2018-04-27T12:00:00": 0.9942440552873268,
    "2018-04-27T14:00:00": 0.9920899005357918,
    "2018-04-27T16:00:00": 0.9843300617702293,
    "2018-04-27T18:00:00": 0.9648967830584821,
    "2018-04-27T20:00:00": 0.9262149905572333,
    "2018-04-27T22:00:00": 0.8631844408033778,
    "2018-04-28T00:00:00": 0.7796272405972213,
    "2018-04-28T02:00:00": 0.6926653044743685,
    "2018-04-28T04:00:00": 0.628974628822589,
    "2018-04-28T05:00:00": 0.6137143710750774,
    "2018-04-28T07:00:00": 0.6237142862765498,
    "2018-04-28T09:00:00": 0.6812164938942302,
    "2018-04-28T11:00:00": 0.762589785466259,
    "2018-04-28T13:00:00": 0.8381398848873451,
    "2018-04-28T15:00:00": 0.8846544220662635,
    "2018-04-28T17:00:00": 0.8909646385080424,
    "2018-04-28T19:00:00": 0.8580756595881391,
    "2018-04-28T21:00:00": 0.7979775344808138,
    "2018-04-28T23:00:00": 0.7313094093641895,
    "2018-04-29T01:00:00": 0.6802844484611099,
    "2018-04-29T03:00:00": 0.6575042588296824,
    "2018-04-29T05:00:00": 0.6591381266395488,
    "2018-04-29T07:00:00": 0.6701813339877576,
    "2018-04-29T09:00:00": 0.6787656372013244,
    "2018-04-29T10:00:00": 0.6819622927664712,
    "2018-04-29T12:00:00": 0.6920160971820547,
    "2018-04-29T16:00:00": 0.7489416794562918,
    "2018-04-29T18:00:00": 0.7818440602926431,
    "2018-04-29T20:00:00": 0.7976139624186026,
    "2018-04-29T22:00:00": 0.7914117361131578,
    "2018-04-30T00:00:00": 0.7742047709506789,
    "2018-04-30T02:00:00": 0.7656004816431646,
    "2018-04-30T04:00:00": 0.7803699299979264,
    "2018-04-30T06:00:00": 0.8192743911089225,
    "2018-04-30T08:00:00": 0.8706408709897948,
    "2018-04-30T10:00:00": 0.919523654790326,
    "2018-04-30T12:00:00": 0.9561659929128852,
    "2018-04-30T14:00:00": 0.9784219494906159,
    "2018-04-30T15:00:00": 0.9848161613487323,
    "2018-04-30T17:00:00": 0.9898630550015836,
    "2018-04-30T19:00:00": 0.9849054392663124,
    "2018-04-30T21:00:00": 0.9667797509346016,
    "2018-04-30T23:00:00": 0.9292674553624578,
    "2018-05-01T01:00:00": 0.8671277080692038,
    "2018-05-01T03:00:00": 0.7827803843676808,
    "2018-05-01T05:00:00": 0.6909393684804583,
    "2018-05-01T07:00:00": 0.6158431561845671,
    "2018-05-01T09:00:00": 0.5794723863447679,
    "2018-05-01T11:00:00": 0.587632508036474,
    "2018-05-01T13:00:00": 0.625512673526733,
    "2018-05-01T15:00:00": 0.6681251882689296,
    "2018-05-01T17:00:00": 0.6981401301769015,
    "2018-05-01T19:00:00": 0.7164526078606324,
    "2018-05-01T20:00:00": 0.7255215440566333,
    "2018-05-01T22:00:00": 0.7529276508073643,
    "2018-05-02T00:00:00": 0.7975291787182807,
    "2018-05-02T02:00:00": 0.853416202609415,
    "2018-05-02T04:00:00": 0.9076334610208375,
    "2018-05-02T06:00:00": 0.9496661045263873,
    "2018-05-02T08:00:00": 0.9763394250661629,
    "2018-05-02T10:00:00": 0.9903731053839947,
    "2018-05-02T12:00:00": 0.996542783602686,
    "2018-05-02T14:00:00": 0.9987853012506732,
    "2018-05-02T16:00:00": 0.9994112928290785,
    "2018-05-02T18:00:00": 0.9994195519540243,
    "2018-05-02T20:00:00": 0.9989881918192023,
    "2018-05-02T22:00:00": 0.9974902590126247,
    "2018-05-03T00:00:00": 0.9931549496216777,
    "2018-05-03T01:00:00": 0.988872978041413,
    "2018-05-03T03:00:00": 0.9728793707991655,
    "2018-05-03T05:00:00": 0.9418789870475955,
    "2018-05-03T07:00:00": 0.89101356258173,
    "2018-05-03T09:00:00": 0.8204715707474536,
    "2018-05-03T11:00:00": 0.7381857222436363,
    "2018-05-03T13:00:00": 0.6583390510957637,
    "2018-05-03T15:00:00": 0.5954822605577204,
    "2018-05-03T17:00:00": 0.5578819646443552,
    "2018-05-07T21:00:00": 0.7234429668700637,
    "2018-05-07T23:00:00": 0.7649121839661739,
    "2018-05-08T01:00:00": 0.8051820378226227,
    "2018-05-08T02:00:00": 0.822962792640064,
    "2018-05-08T04:00:00": 0.8470590652130504,
    "2018-05-08T06:00:00": 0.8435807707483403,
    "2018-05-08T08:00:00": 0.7987303547780877,
    "2018-05-08T10:00:00": 0.7078228192705494,
    "2018-05-08T12:00:00": 0.5823975792262245,
    "2018-05-08T14:00:00": 0.45023676929078726,
    "2018-05-08T16:00:00": 0.3467384350765987,
    "2018-05-08T18:00:00": 0.30100170501714135,
    "2018-05-08T20:00:00": 0.32383189801383366,
    "2018-05-08T22:00:00": 0.4040942815133172,
    "2018-05-09T00:00:00": 0.5153608244874059,
    "2018-05-09T02:00:00": 0.629223248787475,
    "2018-05-09T04:00:00": 0.7264440931277188,
    "2018-05-09T06:00:00": 0.7995452283069973,
    "2018-05-09T07:00:00": 0.8265873961679115,
    "2018-05-09T09:00:00": 0.8607131939450213,
    "2018-05-09T11:00:00": 0.8652265269522936,
    "2018-05-09T13:00:00": 0.8380038395093009,
    "2018-05-09T15:00:00": 0.7857092443707652,
    "2018-05-09T17:00:00": 0.7275942220071034,
    "2018-05-09T19:00:00": 0.6896977851473215,
    "2018-05-09T21:00:00": 0.6914456660990831,
    "2018-05-09T23:00:00": 0.7344582104889893,
    "2018-05-10T01:00:00": 0.8025870486077079,
    "2018-05-10T03:00:00": 0.8730041161038541,
    "2018-05-10T05:00:00": 0.9288031860955137,
    "2018-05-10T07:00:00": 0.9645337381701283,
    "2018-05-10T09:00:00": 0.9834081212039992,
    "2018-05-10T11:00:00": 0.9916035594758453,
    "2018-05-10T12:00:00": 0.9932610979121239,
    "2018-05-10T14:00:00": 0.9931073654613494,
    "2018-05-10T16:00:00": 0.9877181557362346,
    "2018-05-10T18:00:00": 0.9736817532159593,
    "2018-05-10T20:00:00": 0.9459035525057812,
    "2018-05-10T22:00:00": 0.9003529363154659,
    "2018-05-11T00:00:00": 0.837543715472323,
    "2018-05-11T02:00:00": 0.765028924399314,
    "2018-05-11T04:00:00": 0.6967613343102192,
    "2018-05-11T06:00:00": 0.649089529169383,
    "2018-05-11T08:00:00": 0.6350097025981756,
    "2018-05-11T10:00:00": 0.6584011371438513,
    "2018-05-11T12:00:00": 0.7104645438338052,
    "2018-05-11T14:00:00": 0.7705147878410192,
    "2018-05-11T16:00:00": 0.8118829049031626,
    "2018-05-11T17:00:00": 0.8177664127089839,
    "2018-05-11T19:00:00": 0.789656716050836,
    "2018-05-11T21:00:00": 0.7055783410292897,
    "2018-05-11T23:00:00": 0.5764295475792571,
    "2018-05-12T01:00:00": 0.42594616512118855,
    "2018-05-12T03:00:00": 0.2818719829792576,
    "2018-05-12T05:00:00": 0.1656258784816039,
    "2018-05-12T07:00:00": 0.08580352957956609,
    "2018-05-12T09:00:00": 0.039009649542003026,
    "2018-05-12T11:00:00": 0.01574206007251258,
    "2018-05-12T13:00:00": 0.006550641811887237,
    "2018-05-12T15:00:00": 0.00566019722108084,
    "2018-05-12T17:00:00": 0.011929927243569439,
    "2018-05-12T19:00:00": 0.02838088153171929,
    "2018-05-12T21:00:00": 0.0608487556080048,
    "2018-05-12T22:00:00": 0.08508823712855432,
    "2018-05-13T00:00:00": 0.15226247668289616,
    "2018-05-13T02:00:00": 0.24430780724758286,
    "2018-05-13T04:00:00": 0.3560535026267422,
    "2018-05-13T06:00:00": 0.4781123170603938,
    "2018-05-13T08:00:00": 0.5999443055363927,
    "2018-05-13T10:00:00": 0.7121369785334422,
    "2018-05-13T12:00:00": 0.8072382016799634,
    "2018-05-13T14:00:00": 0.8797785165031489,
    "2018-05-13T16:00:00": 0.9261537058745559,
    "2018-05-13T18:00:00": 0.9436650469606116,
    "2018-05-13T20:00:00": 0.9287414339936176,
    "2018-05-13T22:00:00": 0.8763538133092204,
    "2018-05-14T00:00:00": 0.7829860229177693,
    "2018-05-14T02:00:00": 0.6524278369551867,
    "2018-05-14T03:00:00": 0.5775768705296194,
    "2018-05-14T05:00:00": 0.42354760007070863,
    "2018-05-14T07:00:00": 0.28704901052520837,
    "2018-05-14T09:00:00": 0.19319576241820952,
    "2018-05-14T11:00:00": 0.15786943480481103,
    "2018-05-14T13:00:00": 0.18512059876925402,
    "2018-05-14T15:00:00": 0.26648790469751205,
    "2018-05-14T17:00:00": 0.38081777147844753,
    "2018-05-14T19:00:00": 0.4973399498844687,
    "2018-05-14T21:00:00": 0.5853093350369172,
    "2018-05-14T23:00:00": 0.6276948583369246,
    "2018-05-15T01:00:00": 0.6301653676058008,
    "2018-05-15T03:00:00": 0.6176695354496075,
    "2018-05-15T05:00:00": 0.619620722840243,
    "2018-05-15T07:00:00": 0.6528948824087053,
    "2018-05-15T08:00:00": 0.6807411504152938,
    "2018-05-15T10:00:00": 0.7470696235938566,
    "2018-05-15T12:00:00": 0.8044092270000291,
    "2018-05-15T14:00:00": 0.8257403743063143,
    "2018-05-15T16:00:00": 0.7933974852309235,
    "2018-05-15T18:00:00": 0.7044868676968057,
    "2018-05-15T20:00:00": 0.5720304074930144,
    "2018-05-15T22:00:00": 0.4214483961517259,
    "2018-05-16T00:00:00": 0.28196803710043905,
    "2018-05-16T02:00:00": 0.17636404856014218,
    "2018-05-16T04:00:00": 0.11496382994274275,
    "2018-05-16T06:00:00": 0.09696648043590582,
    "2018-05-16T08:00:00": 0.11722318267548676,
    "2018-05-16T10:00:00": 0.1723472434087111,
    "2018-05-16T12:00:00": 0.26104212711434716,
    "2018-05-16T13:00:00": 0.31680870525962773,
    "2018-05-16T15:00:00": 0.4438973313031268,
    "2018-05-16T17:00:00": 0.5737786327613366,
    "2018-05-16T19:00:00": 0.6798848923416259,
    "2018-05-16T21:00:00": 0.7407221069911863,
    "2018-05-16T23:00:00": 0.7503637919467663,
    "2018-05-17T01:00:00": 0.7203458684890035,
    "2018-05-17T03:00:00": 0.6722521376553874,
    "2018-05-17T05:00:00": 0.6269230975768112,
    "2018-05-17T07:00:00": 0.5976356953442772,
    "2018-05-17T09:00:00": 0.5893920016830059,
    "2018-05-17T11:00:00": 0.6015066045974362,
    "2018-05-17T13:00:00": 0.6289255731089206,
    "2018-05-17T15:00:00": 0.6617821557013488,
    "2018-05-17T17:00:00": 0.6860313238649902,
    "2018-05-17T18:00:00": 0.6904763770868063,
    "2018-05-17T20:00:00": 0.6787965201115508,
    "2018-05-17T22:00:00": 0.6418404835743686,
    "2018-05-18T00:00:00": 0.5920159793733578,
    "2018-05-18T02:00:00": 0.5447604138887103,
    "2018-05-18T04:00:00": 0.5085538008217204,
    "2018-05-18T06:00:00": 0.48242718886192043,
    "2018-05-18T08:00:00": 0.4624615892075694,
    "2018-05-18T10:00:00": 0.4491092632590468,
    "2018-05-18T12:00:00": 0.44726955716418565,
    "2018-05-18T14:00:00": 0.4609025877929405,
    "2018-05-18T16:00:00": 0.490128981864101,
    "2018-05-18T18:00:00": 0.5328524136951788,
    "2018-05-18T20:00:00": 0.5868656780751517,
    "2018-05-18T22:00:00": 0.647829639642864,
    "2018-05-18T23:00:00": 0.6781464547084357,
    "2018-05-19T01:00:00": 0.7305783964044935,
    "2018-05-19T03:00:00": 0.7630059994705398,
    "2018-05-19T05:00:00": 0.7732003447255363,
    "2018-05-19T07:00:00": 0.7713297134028935,
    "2018-05-19T09:00:00": 0.7741511364607832,
    "2018-05-19T11:00:00": 0.7940710186745836,
    "2018-05-19T13:00:00": 0.831329920686251,
    "2018-05-19T15:00:00": 0.8748448803329029,
    "2018-05-19T17:00:00": 0.9095480432061087,
    "2018-05-19T19:00:00": 0.9238855544418758,
    "2018-05-19T21:00:00": 0.9141777690677404,
    "2018-05-19T23:00:00": 0.8857310572319006,
    "2018-05-20T01:00:00": 0.8509993646190207,
    "2018-05-20T03:00:00": 0.8244487526079233,
    "2018-05-20T04:00:00": 0.8173720764920993,
    "2018-05-20T06:00:00": 0.8159223033719534,
    "2018-05-20T08:00:00": 0.8238924322678763,
    "2018-05-20T10:00:00": 0.8292542955250163,
    "2018-05-20T12:00:00": 0.825659658462646,
    "2018-05-20T14:00:00": 0.8168935250873468,
    "2018-05-20T16:00:00": 0.8110597729432243,
    "2018-05-20T18:00:00": 0.809517721519933,
    "2018-05-20T20:00:00": 0.8011403392943754,
    "2018-05-20T22:00:00": 0.7680632388345208,
    "2018-05-21T00:00:00": 0.6995744950947596,
    "2018-05-21T02:00:00": 0.6033543280681618,
    "2018-05-21T04:00:00": 0.5048252128960274,
    "2018-05-21T06:00:00": 0.43358247063403166,
    "2018-05-21T08:00:00": 0.40511876359467663,
    "2018-05-21T09:00:00": 0.4052011160464203,
    "2018-05-21T11:00:00": 0.41928368889053685,
    "2018-05-21T13:00:00": 0.4285111759932476,
    "2018-05-21T15:00:00": 0.4154764747803081,
    "2018-05-21T17:00:00": 0.3841301320825059,
    "2018-05-21T19:00:00": 0.35542343461507353,
    "2018-05-21T21:00:00": 0.35271326166153677,
    "2018-05-21T23:00:00": 0.3871442556459353,
    "2018-05-22T01:00:00": 0.4504553821777955,
    "2018-05-22T03:00:00": 0.5172771101235527,
    "2018-05-22T05:00:00": 0.5558207899613583,
    "2018-05-22T07:00:00": 0.5425903239451741,
    "2018-05-22T09:00:00": 0.4739756281962449,
    "2018-05-22T11:00:00": 0.3675270533254234,
    "2018-05-22T13:00:00": 0.25190534627695343,
    "2018-05-22T14:00:00": 0.19909180547848135,
    "2018-05-22T16:00:00": 0.11394478929012046,
    "2018-05-22T18:00:00": 0.060304595792009745,
    "2018-05-22T20:00:00": 0.03539274456762087,
    "2018-05-22T22:00:00": 0.033590467776713206,
    "2018-05-23T00:00:00": 0.05079542807355185,
    "2018-05-23T02:00:00": 0.08446028770737829,
    "2018-05-23T04:00:00": 0.13067329875217418,
    "2018-05-23T06:00:00": 0.18106912246189502,
    "2018-05-23T08:00:00": 0.2225452917461375,
    "2018-05-23T10:00:00": 0.24131025329675818,
    "2018-05-23T12:00:00": 0.2298519508398248,
    "2018-05-23T14:00:00": 0.19195579252403877,
    "2018-05-23T16:00:00": 0.14151451119256372,
    "2018-05-23T18:00:00": 0.09592339453198054,
    "2018-05-23T19:00:00": 0.07949284046756726,
    "2018-05-23T21:00:00": 0.06472422409775572,
    "2018-05-23T23:00:00": 0.07620661693929183,
    "2018-05-24T01:00:00": 0.11201530081131872,
    "2018-05-24T03:00:00": 0.16698458789617335,
    "2018-05-24T05:00:00": 0.23471633139510936,
    "2018-05-24T07:00:00": 0.3089307517535661,
    "2018-05-24T09:00:00": 0.3827344424459246,
    "2018-05-24T11:00:00": 0.4455294973569847,
    "2018-05-24T13:00:00": 0.48171235557024294,
    "2018-05-24T15:00:00": 0.4758815748468757,
    "2018-05-24T17:00:00": 0.4229374520721516,
    "2018-05-24T19:00:00": 0.334812828589931,
    "2018-05-24T21:00:00": 0.2368895056617039,
    "2018-05-24T23:00:00": 0.1566085990448827,
    "2018-05-25T00:00:00": 0.12954491869597146,
    "2018-05-25T02:00:00": 0.10797246016184364,
    "2018-05-25T04:00:00": 0.13035166849946947,
    "2018-05-25T06:00:00": 0.18983601560967922,
    "2018-05-25T08:00:00": 0.2730936723590739,
    "2018-05-28T20:00:00": 0.3711928746864036,
    "2018-05-28T22:00:00": 0.27970719618502926,
    "2018-05-29T00:00:00": 0.1947199609997811,
    "2018-05-29T02:00:00": 0.13353662551780113,
    "2018-05-29T04:00:00": 0.10812652596339753,
    "2018-05-29T06:00:00": 0.12219687702121756,
    "2018-05-29T07:00:00": 0.1428553655647016,
    "2018-05-29T09:00:00": 0.2048959788299876,
    "2018-05-29T11:00:00": 0.2822873553657686,
    "2018-05-29T13:00:00": 0.3603745248396103,
    "2018-05-29T15:00:00": 0.4305930433657591,
    "2018-05-29T17:00:00": 0.4941065627058511,
    "2018-05-29T19:00:00": 0.5588284257297765,
    "2018-05-29T21:00:00": 0.6315487101544495,
    "2018-05-29T23:00:00": 0.711785548915655,
    "2018-05-30T01:00:00": 0.7917561381384567,
    "2018-05-30T03:00:00": 0.8613531656236995,
    "2018-05-30T05:00:00": 0.9133818965619078,
    "2018-05-30T07:00:00": 0.9453306216634088,
    "2018-05-30T09:00:00": 0.9582074605519568,
    "2018-05-30T11:00:00": 0.9542763926810938,
    "2018-05-30T13:00:00": 0.9357273812410812,
    "2018-05-30T15:00:00": 0.9051421651495796,
    "2018-05-30T16:00:00": 0.8867069962051999,
    "2018-05-30T18:00:00": 0.8479977768202454,
    "2018-05-30T20:00:00": 0.813837578406789,
    "2018-05-30T22:00:00": 0.7896315440045222,
    "2018-05-31T00:00:00": 0.7718709043654947,
    "2018-05-31T02:00:00": 0.7470452117612787,
    "2018-05-31T04:00:00": 0.6987390185074555,
    "2018-05-31T06:00:00": 0.6195710609974083,
    "2018-05-31T08:00:00": 0.5194325246235114,
    "2018-05-31T10:00:00": 0.42387433655166484,
    "2018-05-31T12:00:00": 0.3621994076153076,
    "2018-05-31T14:00:00": 0.35220392270376366,
    "2018-05-31T16:00:00": 0.39117192276005996,
    "2018-05-31T18:00:00": 0.4590870464880704,
    "2018-05-31T20:00:00": 0.5309589347250152,
    "2018-05-31T21:00:00": 0.5621887294783299,
    "2018-05-31T23:00:00": 0.6082591835217032,
    "2018-06-01T01:00:00": 0.6281988242740751,
    "2018-06-01T03:00:00": 0.6201927063586887,
    "2018-06-01T05:00:00": 0.587306695177264,
    "2018-06-01T07:00:00": 0.5408279731150238,
    "2018-06-01T09:00:00": 0.4987094274030177,
    "2018-06-01T11:00:00": 0.47700238749382695,
    "2018-06-05T21:00:00": 0.7242086871670212,
    "2018-06-05T23:00:00": 0.7403044601356782,
    "2018-06-06T01:00:00": 0.7395430877671655,
    "2018-06-06T03:00:00": 0.7206777911708336,
    "2018-06-06T05:00:00": 0.6810161836671117,
    "2018-06-06T07:00:00": 0.6163263096688121,
    "2018-06-06T09:00:00": 0.5270324715885459,
    "2018-06-06T11:00:00": 0.42470810458200603,
    "2018-06-06T13:00:00": 0.33083122681467836,
    "2018-06-06T15:00:00": 0.266986114650638,
    "2018-06-06T17:00:00": 0.244188896671512,
    "2018-06-06T19:00:00": 0.2595113059225817,
    "2018-06-06T21:00:00": 0.3015630380181086,
    "2018-06-06T22:00:00": 0.3286805960306576,
    "2018-06-07T00:00:00": 0.38870426883131837,
    "2018-06-07T02:00:00": 0.4489444934363969,
    "2018-06-07T04:00:00": 0.49987626098224364,
    "2018-06-07T06:00:00": 0.5324048401945303,
    "2018-06-07T08:00:00": 0.5425507219556842,
    "2018-06-07T10:00:00": 0.5341393555813239,
    "2018-06-07T12:00:00": 0.5154930473997588,
    "2018-06-07T14:00:00": 0.4925546134927407,
    "2018-06-07T15:00:00": 0.47956174431967324,
    "2018-06-07T16:00:00": 0.4649108313290585,
    "2018-06-07T18:00:00": 0.4287122948576989,
    "2018-06-07T20:00:00": 0.3842910514573942,
    "2018-06-07T22:00:00": 0.34111793693679643,
    "2018-06-08T00:00:00": 0.3147433733588381,
    "2018-06-08T02:00:00": 0.3178458335947294,
    "2018-06-08T04:00:00": 0.35340121813155545,
    "2018-06-08T06:00:00": 0.4152975364682272,
    "2018-06-08T08:00:00": 0.49331026208799467,
    "2018-06-08T10:00:00": 0.5761549649993701,
    "2018-06-08T12:00:00": 0.6505880827983676,
    "2018-06-08T14:00:00": 0.7003180575589543,
    "2018-06-08T16:00:00": 0.7088400879810874,
    "2018-06-08T18:00:00": 0.6657164750717022,
    "2018-06-08T20:00:00": 0.5729435626194661,
    "2018-06-08T21:00:00": 0.5125428795192692,
    "2018-06-08T23:00:00": 0.37891219399280496,
    "2018-06-09T01:00:00": 0.25016176012963137,
    "2018-06-09T03:00:00": 0.14662453093183297,
    "2018-06-09T05:00:00": 0.07649473947867363,
    "2018-06-09T07:00:00": 0.036509590781691595,
    "2018-06-09T09:00:00": 0.01751906609424054,
    "2018-06-09T11:00:00": 0.010060884240830278,
    "2018-06-09T13:00:00": 0.007399991007988585,
    "2018-06-09T15:00:00": 0.005984809434800887,
    "2018-06-09T17:00:00": 0.004644171784909003,
    "2018-06-09T19:00:00": 0.0035586200037502997,
    "2018-06-09T21:00:00": 0.0037547891609220323,
    "2018-06-09T23:00:00": 0.007270817765631261,
    "2018-06-10T01:00:00": 0.01797698675336426,
    "2018-06-10T02:00:00": 0.027888964391475205,
    "2018-06-10T04:00:00": 0.061487068446812045,
    "2018-06-10T06:00:00": 0.1186338942409434,
    "2018-06-10T08:00:00": 0.2000479206890712,
    "2018-06-10T10:00:00": 0.2960616607946693,
    "2018-06-10T12:00:00": 0.38741160337169445,
    "2018-06-10T14:00:00": 0.45401069092114954,
    "2018-06-10T16:00:00": 0.48740879454255204,
    "2018-06-10T18:00:00": 0.49744733300022986,
    "2018-06-10T20:00:00": 0.5060855662911581,
    "2018-06-10T22:00:00": 0.5317326344751324,
    "2018-06-11T00:00:00": 0.5755110460146667,
    "2018-06-11T02:00:00": 0.6198133763440954,
    "2018-06-11T04:00:00": 0.6392324111537311,
    "2018-06-11T06:00:00": 0.6157926644495755,
    "2018-06-11T07:00:00": 0.5870532720767387,
    "2018-06-11T09:00:00": 0.5038973021721416,
    "2018-06-11T11:00:00": 0.406336134426633,
    "2018-06-11T13:00:00": 0.31895977807893244,
    "2018-06-11T15:00:00": 0.25837653894435536,
    "2018-06-11T17:00:00": 0.23071790081931914,
    "2018-06-11T19:00:00": 0.23600156077323745,
    "2018-06-11T21:00:00": 0.2724957111460109,
    "2018-06-11T23:00:00": 0.335798570238649,
    "2018-06-12T01:00:00": 0.4147093647050729,
    "2018-06-12T03:00:00": 0.49037802477839304,
    "2018-06-12T05:00:00": 0.5421298596262254,
    "2018-06-12T07:00:00": 0.5574272152547517,
    "2018-06-12T09:00:00": 0.538742971205031,
    "2018-06-12T11:00:00": 0.500833144953129,
    "2018-06-12T12:00:00": 0.47994264148268445,
    "2018-06-12T14:00:00": 0.4404278448088512,
    "2018-06-12T16:00:00": 0.40429501642154153,
    "2018-06-12T18:00:00": 0.3683053515244376,
    "2018-06-12T20:00:00": 0.33385256224096066,
    "2018-06-12T22:00:00": 0.30981376157115165,
    "2018-06-13T00:00:00": 0.3067110956534476,
    "2018-06-13T02:00:00": 0.32940161752639885,
    "2018-06-13T04:00:00": 0.3757314609899185,
    "2018-06-13T06:00:00": 0.4399691516898503,
    "2018-06-13T08:00:00": 0.5158689507948593,
    "2018-06-13T10:00:00": 0.5965353888925592,
    "2018-06-13T13:00:00": 0.7075462175652556,
    "2018-06-13T14:00:00": 0.7371043267318252,
    "2018-06-13T15:00:00": 0.7611518261993153,
    "2018-06-13T16:00:00": 0.7789049832947696,
    "2018-06-13T17:00:00": 0.789826229262665,
    "2018-06-13T18:00:00": 0.7936515159884762,
    "2018-06-13T19:00:00": 0.7903826000824015,
    "2018-06-13T20:00:00": 0.7802727849948459,
    "2018-06-13T21:00:00": 0.7638016839338249,
    "2018-06-13T22:00:00": 0.7416488821489675,
    "2018-06-13T23:00:00": 0.7146558650448017,
    "2018-06-14T00:00:00": 0.6837716068740409,
    "2018-06-14T01:00:00": 0.6500939543942681,
    "2018-06-14T02:00:00": 0.6148121386632273,
    "2018-06-14T03:00:00": 0.5792202444990328,
    "2018-06-14T04:00:00": 0.544656617022272,
    "2018-06-14T05:00:00": 0.5125063647176272,
    "2018-06-14T06:00:00": 0.4841007416815979,
    "2018-06-14T07:00:00": 0.46068681299198133,
    "2018-06-14T08:00:00": 0.4432645910712386,
    "2018-06-14T09:00:00": 0.4324681388950653,
    "2018-06-14T10:00:00": 0.42844605728850865,
    "2018-06-14T11:00:00": 0.4307674160477564,
    "2018-06-14T12:00:00": 0.4384123379966639,
    "2018-06-14T13:00:00": 0.449858487497149,
    "2018-06-14T14:00:00": 0.46321993915644444,
    "2018-06-14T15:00:00": 0.4765092391010757,
    "2018-06-14T16:00:00": 0.4878979525713306,
    "2018-06-14T17:00:00": 0.4959722792100661,
    "2018-06-14T18:00:00": 0.49989018404820346,
    "2018-06-14T19:00:00": 0.49944671345796604,
    "2018-06-14T20:00:00": 0.4949975007148806,
    "2018-06-14T21:00:00": 0.48743150599589236,
    "2018-06-14T22:00:00": 0.4779321561306613,
    "2018-06-14T23:00:00": 0.46797965887620546,
    "2018-06-15T00:00:00": 0.45911477854817245,
    "2018-06-15T01:00:00": 0.45292349437075624,
    "2018-06-15T02:00:00": 0.450892861960341,
    "2018-06-15T03:00:00": 0.45421489274288085,
    "2018-06-15T04:00:00": 0.46364293352077185,
    "2018-06-15T05:00:00": 0.4792932480010581,
    "2018-06-15T06:00:00": 0.5005548398263886,
    "2018-06-15T07:00:00": 0.5260606001763464,
    "2018-06-15T08:00:00": 0.5538542343051915,
    "2018-06-15T09:00:00": 0.5817095077035652,
    "2018-06-15T10:00:00": 0.6075213992402337,
    "2018-06-15T11:00:00": 0.6297013051666625,
    "2018-06-15T12:00:00": 0.6475067865400363,
    "2018-06-15T13:00:00": 0.6611732461404664,
    "2018-06-15T14:00:00": 0.6718579135931605,
    "2018-06-15T15:00:00": 0.6813472904796114,
    "2018-06-15T16:00:00": 0.6917148997793401,
    "2018-06-15T17:00:00": 0.7048020917033303,
    "2018-06-15T18:00:00": 0.7218204532739294,
    "2018-06-15T19:00:00": 0.7431525974422188,
    "2018-06-15T20:00:00": 0.7683199402471635,
    "2018-06-15T21:00:00": 0.7960867828723667,
    "2018-06-15T22:00:00": 0.8247280823962614,
    "2018-06-15T23:00:00": 0.8523650998514475,
    "2018-06-16T00:00:00": 0.8772093037272393,
    "2018-06-16T01:00:00": 0.8978177943102016,
    "2018-06-16T02:00:00": 0.9131749200837107,
    "2018-06-16T03:00:00": 0.9227269919223642,
    "2018-06-16T04:00:00": 0.9263374471539172,
    "2018-06-16T05:00:00": 0.9242859367804517,
    "2018-06-16T06:00:00": 0.917184617637221,
    "2018-06-16T07:00:00": 0.9059649627952692,
    "2018-06-16T08:00:00": 0.8918109435270849,
    "2018-06-16T09:00:00": 0.8760667965716296,
    "2018-06-16T10:00:00": 0.8601089225620393,
    "2018-06-16T11:00:00": 0.8451649803181994,
    "2018-06-16T12:00:00": 0.8320791028155037,
    "2018-06-16T13:00:00": 0.8211447771037421,
    "2018-06-16T14:00:00": 0.8119093362748864,
    "2018-06-16T15:00:00": 0.8032013666749247,
    "2018-06-16T16:00:00": 0.7932133262133156,
    "2018-06-16T17:00:00": 0.7798089025643589,
    "2018-06-16T18:00:00": 0.7608736836275146,
    "2018-06-16T19:00:00": 0.7347919086898878,
    "2018-06-16T20:00:00": 0.7008862259803147,
    "2018-06-16T21:00:00": 0.6597375321043506,
    "2018-06-16T22:00:00": 0.6132892977483749,
    "2018-06-16T23:00:00": 0.564745449801587,
    "2018-06-17T00:00:00": 0.5181900223022591,
    "2018-06-17T01:00:00": 0.4780474270462034,
    "2018-06-17T02:00:00": 0.44844660054487157,
    "2018-06-17T03:00:00": 0.43261388370448045,
    "2018-06-17T04:00:00": 0.4324100590315707,
    "2018-06-17T05:00:00": 0.44808922516794847,
    "2018-06-17T06:00:00": 0.47829320737906666,
    "2018-06-17T07:00:00": 0.5203556751655058,
    "2018-06-17T08:00:00": 0.5707315065508969,
    "2018-06-17T09:00:00": 0.6254293360633921,
    "2018-06-17T10:00:00": 0.6806085655982332,
    "2018-06-17T11:00:00": 0.7329749062245667,
    "2018-06-17T12:00:00": 0.779962499241488,
    "2018-06-17T13:00:00": 0.8198188176653154,
    "2018-06-17T14:00:00": 0.8515962180187894,
    "2018-06-17T15:00:00": 0.8749270454721447,
    "2018-06-17T16:00:00": 0.889839231939868,
    "2018-06-17T17:00:00": 0.8965943538140198,
    "2018-06-17T18:00:00": 0.8955668849806697,
    "2018-06-17T19:00:00": 0.8872112105272509,
    "2018-06-17T20:00:00": 0.872092270333853,
    "2018-06-17T21:00:00": 0.850932737720719,
    "2018-06-17T22:00:00": 0.8246307959482277,
    "2018-06-17T23:00:00": 0.7942844484286863,
    "2018-06-18T00:00:00": 0.7610744042700994,
    "2018-06-18T01:00:00": 0.7261358883878104,
    "2018-06-18T02:00:00": 0.6903756651168752,
    "2018-06-18T03:00:00": 0.654329467287676,
    "2018-06-18T04:00:00": 0.6180865310915058,
    "2018-06-18T05:00:00": 0.5813540181476834,
    "2018-06-18T06:00:00": 0.5435853033327495,
    "2018-06-18T07:00:00": 0.5042273794364657,
    "2018-06-18T08:00:00": 0.46295680849254156,
    "2018-06-18T09:00:00": 0.4198696295920772,
    "2018-06-18T10:00:00": 0.3755610521221422,
    "2018-06-18T11:00:00": 0.3310635641591399,
    "2018-06-18T12:00:00": 0.2876826889257219,
    "2018-06-18T13:00:00": 0.24674854982202768,
    "2018-06-18T14:00:00": 0.2093857281119518,
    "2018-06-18T15:00:00": 0.1763238389406043,
    "2018-06-18T16:00:00": 0.14783728382193898,
    "2018-06-18T17:00:00": 0.12377516151926947,
    "2018-06-18T18:00:00": 0.10368014563861433,
    "2018-06-18T19:00:00": 0.08696406776022866,
    "2018-06-18T20:00:00": 0.07307466553874728,
    "2018-06-18T21:00:00": 0.061639328244391355,
    "2018-06-18T22:00:00": 0.05253278392939753,
    "2018-06-18T23:00:00": 0.045897753008321565,
    "2018-06-19T00:00:00": 0.042075254211325554,
    "2018-06-19T01:00:00": 0.041568177720539584,
    "2018-06-19T02:00:00": 0.044982059871170474,
    "2018-06-19T03:00:00": 0.0528515629918175,
    "2018-06-19T04:00:00": 0.06553849201183531,
    "2018-06-19T05:00:00": 0.08317804904703827,
    "2018-06-19T06:00:00": 0.10553654879221985,
    "2018-06-19T07:00:00": 0.13196885341977335,
    "2018-06-19T08:00:00": 0.161428211454818,
    "2018-06-19T09:00:00": 0.19252220615279728,
    "2018-06-19T10:00:00": 0.22366264177813608,
    "2018-06-19T11:00:00": 0.25323935763795985,
    "2018-06-19T12:00:00": 0.2798048074159581,
    "2018-06-19T13:00:00": 0.3022099946479929,
    "2018-06-19T14:00:00": 0.3197121387455506,
    "2018-06-19T15:00:00": 0.3319567884469665,
    "2018-06-19T16:00:00": 0.3389645223043829,
    "2018-06-19T17:00:00": 0.3410753518927775,
    "2018-06-19T18:00:00": 0.33888950649598776,
    "2018-06-19T19:00:00": 0.3332808809092857,
    "2018-06-19T20:00:00": 0.325387161893919,
    "2018-06-19T21:00:00": 0.31666339301039814,
    "2018-06-19T22:00:00": 0.30876824935800723,
    "2018-06-19T23:00:00": 0.3035065205524215,
    "2018-06-20T00:00:00": 0.30259882988930303,
    "2018-06-20T01:00:00": 0.3074300865279455,
    "2018-06-20T02:00:00": 0.3188056081957797,
    "2018-06-20T03:00:00": 0.33677923522460845,
    "2018-06-20T04:00:00": 0.3606010583776789,
    "2018-06-20T05:00:00": 0.38879311678346057,
    "2018-06-20T06:00:00": 0.4193485157371651,
    "2018-06-20T07:00:00": 0.4500107807421518,
    "2018-06-20T08:00:00": 0.47860389045425866,
    "2018-06-20T09:00:00": 0.5033056386115669,
    "2018-06-20T10:00:00": 0.5229049674854399,
    "2018-06-20T11:00:00": 0.5369871696978933,
    "2018-06-20T12:00:00": 0.5459884260585575,
    "2018-06-20T13:00:00": 0.5511054424074453,
    "2018-06-20T14:00:00": 0.554149215517356,
    "2018-06-20T15:00:00": 0.5573114766018197,
    "2018-06-20T16:00:00": 0.5627660055923396,
    "2018-06-20T17:00:00": 0.5722803473729597,
    "2018-06-20T18:00:00": 0.5868972402119934,
    "2018-06-20T19:00:00": 0.6066431368112956,
    "2018-06-20T20:00:00": 0.6304974263479477,
    "2018-06-20T21:00:00": 0.6564945179231917,
    "2018-06-20T22:00:00": 0.682085191990059,
    "2018-06-20T23:00:00": 0.7045874605258373,
    "2018-06-21T00:00:00": 0.7216942389749885,
    "2018-06-21T01:00:00": 0.7319090887096027,
    "2018-06-21T02:00:00": 0.734849567596158,
    "2018-06-21T03:00:00": 0.731285308350281,
    "2018-06-21T04:00:00": 0.7230054730927344,
    "2018-06-21T05:00:00": 0.7124796122471581,
    "2018-06-21T06:00:00": 0.7024395065603751,
    "2018-06-21T07:00:00": 0.6954090019372627,
    "2018-06-21T08:00:00": 0.6934084416201027,
    "2018-06-21T09:00:00": 0.6976694705933193,
    "2018-06-21T10:00:00": 0.7085594866589056,
    "2018-06-21T11:00:00": 0.7256148179206162,
    "2018-06-21T12:00:00": 0.7476847776377069,
    "2018-06-21T13:00:00": 0.7730725543220665,
    "2018-06-21T14:00:00": 0.7997142557566127,
    "2018-06-21T15:00:00": 0.82539118055177,
    "2018-06-21T16:00:00": 0.8478049235623883,
    "2018-06-21T17:00:00": 0.8647756056933076,
    "2018-06-21T18:00:00": 0.8743493048802243,
    "2018-06-21T19:00:00": 0.8749446425193804,
    "2018-06-21T20:00:00": 0.8655097101863626,
    "2018-06-21T21:00:00": 0.8456893982321327,
    "2018-06-21T22:00:00": 0.8159819026438367,
    "2018-06-21T23:00:00": 0.7778315618754316,
    "2018-06-22T00:00:00": 0.7336149721539917,
    "2018-06-22T01:00:00": 0.6864827701723084,
    "2018-06-22T02:00:00": 0.6400484173930381,
    "2018-06-22T03:00:00": 0.5979397154469805,
    "2018-06-22T04:00:00": 0.5632845499662713,
    "2018-06-22T05:00:00": 0.5382699445526299,
    "2018-06-22T06:00:00": 0.5238531991739576,
    "2018-06-22T07:00:00": 0.5196260727794239,
    "2018-06-22T08:00:00": 0.5239655099343346,
    "2018-06-22T09:00:00": 0.5344420394473446,
    "2018-06-22T10:00:00": 0.5482751367686848,
    "2018-06-22T11:00:00": 0.5628027097121145,
    "2018-06-22T12:00:00": 0.5759131093769148,
    "2018-06-25T22:00:00": 0.33269365136931744,
    "2018-06-25T23:00:00": 0.30838612268749876,
    "2018-06-26T00:00:00": 0.2913733151713078,
    "2018-06-26T01:00:00": 0.2831284159327578,
    "2018-06-26T02:00:00": 0.284347405909137,
    "2018-06-26T04:00:00": 0.3135350482989297,
    "2018-06-26T05:00:00": 0.33874355138913104,
    "2018-06-26T06:00:00": 0.36829973798236937,
    "2018-06-26T07:00:00": 0.39990018185494625,
    "2018-06-26T08:00:00": 0.43132364516944616,
    "2018-06-26T09:00:00": 0.46059980529611155,
    "2018-06-26T10:00:00": 0.48608958597710783,
    "2018-06-26T11:00:00": 0.5064663229665678,
    "2018-06-26T12:00:00": 0.5206671368982506,
    "2018-06-26T14:00:00": 0.5273201949704464,
    "2018-06-26T15:00:00": 0.518649006600274,
    "2018-06-26T16:00:00": 0.5016694476577299,
    "2018-06-26T17:00:00": 0.4766473455122152,
    "2018-06-26T18:00:00": 0.4443601378458192,
    "2018-06-26T19:00:00": 0.40614392873569405,
    "2018-06-26T20:00:00": 0.3638201591578689,
    "2018-06-26T21:00:00": 0.3195642095240762,
    "2018-06-26T22:00:00": 0.27567395347328416,
    "2018-06-27T00:00:00": 0.19723271958209168,
    "2018-06-27T01:00:00": 0.165679658814103,
    "2018-06-27T02:00:00": 0.1402100710209657,
    "2018-06-27T03:00:00": 0.12078042409713587,
    "2018-06-27T04:00:00": 0.1068299263331113,
    "2018-06-27T05:00:00": 0.09746299642906026,
    "2018-06-27T06:00:00": 0.09164636978789778,
    "2018-06-27T07:00:00": 0.08840391501764638,
    "2018-06-27T08:00:00": 0.08698546789148714
}
