# Supplementary material for: A data science approach for multi-sensor marine observatory data monitoring cold water corals (Paragorgia arborea) in two campaigns
Source: PLoS One. 2023 Jul 19;18(7):e0282723. doi: 10.1371/journal.pone.0282723 (PMC10355400; doi:10.1371/journal.pone.0282723)
Supplement: S4 Data — Non-image data that were used to generate figures shown in the paper, if not already contained in S1–S3 Data. (XZ) [file pone.0282723.s018.xz › S4_Data/s6_text_fig1/lstm_pred_gamma1_blue_clipped_smooth5_s6fig1.json]

{
    "2018-04-12T15:00:00": 0.297818177023083,
    "2018-04-12T17:00:00": 0.2868898243957186,
    "2018-04-12T19:00:00": 0.2632421431976164,
    "2018-04-12T21:00:00": 0.2309625804661968,
    "2018-04-12T23:00:00": 0.19553430345129524,
    "2018-04-13T01:00:00": 0.16274076974082557,
    "2018-04-13T03:00:00": 0.13734845426469153,
    "2018-04-13T04:00:00": 0.12829958579939832,
    "2018-04-13T06:00:00": 0.1174801391612992,
    "2018-04-13T08:00:00": 0.11394427025589886,
    "2018-04-13T10:00:00": 0.1129031715029164,
    "2018-04-13T12:00:00": 0.10941265415765727,
    "2018-04-13T14:00:00": 0.10052887283857864,
    "2018-04-13T16:00:00": 0.08631460806310118,
    "2018-04-13T18:00:00": 0.06925888804007539,
    "2018-04-13T20:00:00": 0.052748198709620116,
    "2018-04-13T22:00:00": 0.03951389002791755,
    "2018-04-14T00:00:00": 0.030702192622340158,
    "2018-04-14T02:00:00": 0.02579249352831825,
    "2018-04-14T04:00:00": 0.023181049911283995,
    "2018-04-14T06:00:00": 0.021109430379802972,
    "2018-04-14T08:00:00": 0.018510946859044728,
    "2018-04-14T09:00:00": 0.016975014527451142,
    "2018-04-14T11:00:00": 0.013856160118593553,
    "2018-04-14T13:00:00": 0.011506216955210055,
    "2018-04-14T15:00:00": 0.010667718683467971,
    "2018-04-14T17:00:00": 0.01141126506671978,
    "2018-04-14T19:00:00": 0.013200974252087265,
    "2018-04-14T21:00:00": 0.015359701449518301,
    "2018-04-14T23:00:00": 0.01753314912924095,
    "2018-04-15T01:00:00": 0.019769841967719578,
    "2018-04-15T03:00:00": 0.02219263427493692,
    "2018-04-15T05:00:00": 0.02462146731700533,
    "2018-04-15T07:00:00": 0.02656208535983796,
    "2018-04-15T09:00:00": 0.027621679667977666,
    "2018-04-15T11:00:00": 0.027982381010565233,
    "2018-04-15T13:00:00": 0.028435303424191465,
    "2018-04-15T14:00:00": 0.02899001893868395,
    "2018-04-15T16:00:00": 0.031100259996410362,
    "2018-04-15T18:00:00": 0.03442457316165236,
    "2018-04-15T20:00:00": 0.03821509163326581,
    "2018-04-15T22:00:00": 0.04140042214683894,
    "2018-04-16T00:00:00": 0.04297898966588998,
    "2018-04-16T02:00:00": 0.042309091066523474,
    "2018-04-16T04:00:00": 0.03941263754967376,
    "2018-04-16T06:00:00": 0.0351961522226186,
    "2018-04-16T08:00:00": 0.031328695711354035,
    "2018-04-16T10:00:00": 0.02987998467459677,
    "2018-04-16T12:00:00": 0.03314760253308687,
    "2018-04-16T14:00:00": 0.04412710860715476,
    "2018-04-16T16:00:00": 0.06718587588454225,
    "2018-04-16T18:00:00": 0.10760824384532806,
    "2018-04-16T19:00:00": 0.13562989859855354,
    "2018-04-16T21:00:00": 0.20729107640958203,
    "2018-04-16T23:00:00": 0.29449888708588834,
    "2018-04-18T07:00:00": 0.7033280195855166,
    "2018-04-18T09:00:00": 0.7455366473433537,
    "2018-04-18T11:00:00": 0.770480932620864,
    "2018-04-18T13:00:00": 0.7578724388312847,
    "2018-04-18T15:00:00": 0.695645727481704,
    "2018-04-18T17:00:00": 0.5881523872182496,
    "2018-04-18T19:00:00": 0.45695766952296235,
    "2018-04-18T20:00:00": 0.3921501058378175,
    "2018-04-18T22:00:00": 0.28327479471480854,
    "2018-04-19T00:00:00": 0.21991954346229325,
    "2018-04-19T02:00:00": 0.20955478605640593,
    "2018-04-19T04:00:00": 0.24408095847793518,
    "2018-04-19T06:00:00": 0.30506142295762834,
    "2018-04-19T14:00:00": 0.5323658736263579,
    "2018-04-19T16:00:00": 0.5944541812183662,
    "2018-04-19T18:00:00": 0.671415541983012,
    "2018-04-19T20:00:00": 0.7551221408951789,
    "2018-04-19T22:00:00": 0.8304220569426042,
    "2018-04-20T00:00:00": 0.883254784892557,
    "2018-04-20T02:00:00": 0.9059744114173567,
    "2018-04-20T04:00:00": 0.8973402148760299,
    "2018-04-20T06:00:00": 0.8597670060175042,
    "2018-04-20T08:00:00": 0.7981083390415582,
    "2018-04-20T10:00:00": 0.7215916729993019,
    "2018-04-20T12:00:00": 0.6460163554980096,
    "2018-04-20T14:00:00": 0.5915142278255885,
    "2018-04-20T16:00:00": 0.5747384337118457,
    "2018-04-20T18:00:00": 0.6000119034744492,
    "2018-04-20T19:00:00": 0.6255577972354031,
    "2018-04-20T21:00:00": 0.6907489100638391,
    "2018-04-20T23:00:00": 0.7577080962142801,
    "2018-04-21T01:00:00": 0.8110115324751975,
    "2018-04-21T03:00:00": 0.843149573095491,
    "2018-04-21T05:00:00": 0.8515299990992042,
    "2018-04-21T07:00:00": 0.8341703894033485,
    "2018-04-21T09:00:00": 0.7886491078092421,
    "2018-04-21T11:00:00": 0.715201787805157,
    "2018-04-21T13:00:00": 0.62108437506657,
    "2018-04-21T15:00:00": 0.5220237479581248,
    "2018-04-21T17:00:00": 0.4380195967384462,
    "2018-04-21T19:00:00": 0.384787868679424,
    "2018-04-21T21:00:00": 0.3658554022844773,
    "2018-04-21T23:00:00": 0.37117860993197804,
    "2018-04-22T00:00:00": 0.37769994825934256,
    "2018-04-22T02:00:00": 0.3893310700306942,
    "2018-04-22T04:00:00": 0.394480902838486,
    "2018-04-22T06:00:00": 0.3974454862100987,
    "2018-04-22T08:00:00": 0.40762472293131063,
    "2018-04-22T10:00:00": 0.43055037332249413,
    "2018-04-22T12:00:00": 0.46323734395452654,
    "2018-04-22T20:00:00": 0.545617741607316,
    "2018-04-22T22:00:00": 0.5521923149263066,
    "2018-04-23T00:00:00": 0.5611199493898036,
    "2018-04-24T18:00:00": 0.3966143939499234,
    "2018-04-24T20:00:00": 0.3298704922794071,
    "2018-04-24T22:00:00": 0.2678237240383645,
    "2018-04-25T00:00:00": 0.21542815253591263,
    "2018-04-25T02:00:00": 0.17492821625906144,
    "2018-04-25T04:00:00": 0.14655501372043114,
    "2018-04-25T06:00:00": 0.1295097115591136,
    "2018-04-25T08:00:00": 0.12326015805627835,
    "2018-04-25T10:00:00": 0.12922548194212757,
    "2018-04-25T12:00:00": 0.151608840506557,
    "2018-04-25T14:00:00": 0.19545555711965878,
    "2018-04-25T16:00:00": 0.26200948181170547,
    "2018-04-25T18:00:00": 0.34471429450956215,
    "2018-04-25T19:00:00": 0.3880447090159488,
    "2018-04-25T21:00:00": 0.46926781161632924,
    "2018-04-25T23:00:00": 0.5342797860303587,
    "2018-04-26T01:00:00": 0.5802978057371945,
    "2018-04-26T03:00:00": 0.6123934525030169,
    "2018-04-26T05:00:00": 0.637627349099479,
    "2018-04-26T07:00:00": 0.658913861490673,
    "2018-04-26T09:00:00": 0.6731523283091926,
    "2018-04-26T11:00:00": 0.6749730177623421,
    "2018-04-26T13:00:00": 0.6635910242956915,
    "2018-04-26T15:00:00": 0.6474007467920581,
    "2018-04-26T17:00:00": 0.6414238636280022,
    "2018-04-26T19:00:00": 0.6578633811339163,
    "2018-04-26T21:00:00": 0.6963432063526281,
    "2018-04-26T23:00:00": 0.7416710538052997,
    "2018-04-27T00:00:00": 0.7597722478836382,
    "2018-04-27T02:00:00": 0.7737123795597034,
    "2018-04-27T04:00:00": 0.7492251790387455,
    "2018-04-27T06:00:00": 0.6908689578409184,
    "2018-04-27T08:00:00": 0.6190575103409774,
    "2018-04-27T10:00:00": 0.5615699734009884,
    "2018-04-27T12:00:00": 0.5406894063966062,
    "2018-04-27T14:00:00": 0.5627974951981249,
    "2018-04-27T16:00:00": 0.6170562506650848,
    "2018-04-27T18:00:00": 0.6836587202935345,
    "2018-04-27T20:00:00": 0.7446925282913566,
    "2018-04-27T22:00:00": 0.7895767106114392,
    "2018-04-28T00:00:00": 0.8131365771477995,
    "2018-04-28T02:00:00": 0.8110952904970534,
    "2018-04-28T04:00:00": 0.7792171810143051,
    "2018-04-28T05:00:00": 0.7517728571658149,
    "2018-04-28T07:00:00": 0.6780446960650264,
    "2018-04-28T09:00:00": 0.5925604960844741,
    "2018-04-28T11:00:00": 0.517113775248907,
    "2018-04-28T13:00:00": 0.47152645130961157,
    "2018-04-28T15:00:00": 0.4642378033067274,
    "2018-04-28T17:00:00": 0.4881349022623747,
    "2018-04-28T19:00:00": 0.5236023931634198,
    "2018-04-28T21:00:00": 0.546699785719188,
    "2018-04-28T23:00:00": 0.5385445736627188,
    "2018-04-29T01:00:00": 0.49206022204546246,
    "2018-04-29T03:00:00": 0.4136146829871842,
    "2018-04-29T05:00:00": 0.31958876258832875,
    "2018-04-29T07:00:00": 0.23027408498112054,
    "2018-04-29T09:00:00": 0.16445051080526213,
    "2018-04-29T10:00:00": 0.14505343586634495,
    "2018-04-29T12:00:00": 0.1398273060376778,
    "2018-04-29T16:00:00": 0.2745920476185666,
    "2018-04-29T18:00:00": 0.4014224494747373,
    "2018-04-29T20:00:00": 0.5441058252052556,
    "2018-04-29T22:00:00": 0.6795087165847281,
    "2018-04-30T00:00:00": 0.7893652236845887,
    "2018-04-30T02:00:00": 0.8659322875021044,
    "2018-04-30T04:00:00": 0.9121262474689995,
    "2018-04-30T06:00:00": 0.9369900995162096,
    "2018-04-30T08:00:00": 0.9501348606995696,
    "2018-04-30T10:00:00": 0.9580438420216458,
    "2018-04-30T12:00:00": 0.9630557837074668,
    "2018-04-30T14:00:00": 0.9643029117771269,
    "2018-04-30T15:00:00": 0.9627615147645117,
    "2018-04-30T17:00:00": 0.9535088142548721,
    "2018-04-30T19:00:00": 0.9335013876369207,
    "2018-04-30T21:00:00": 0.8997234744976234,
    "2018-04-30T23:00:00": 0.8498709596073716,
    "2018-05-01T01:00:00": 0.7844805977199085,
    "2018-05-01T03:00:00": 0.7099932778866713,
    "2018-05-01T05:00:00": 0.640274211665752,
    "2018-05-01T07:00:00": 0.593668640670752,
    "2018-05-01T09:00:00": 0.5853119155821089,
    "2018-05-01T11:00:00": 0.6188722087645268,
    "2018-05-01T13:00:00": 0.6837883322642868,
    "2018-05-01T15:00:00": 0.7605070000469597,
    "2018-05-01T17:00:00": 0.8300234421193231,
    "2018-05-01T19:00:00": 0.8812028599405726,
    "2018-05-01T20:00:00": 0.8990548197909537,
    "2018-05-01T22:00:00": 0.9214130883784986,
    "2018-05-02T00:00:00": 0.9310554574769752,
    "2018-05-02T02:00:00": 0.9341047206510479,
    "2018-05-02T04:00:00": 0.9352765199573427,
    "2018-05-02T06:00:00": 0.9374901191426045,
    "2018-05-02T08:00:00": 0.9419659159666731,
    "2018-05-02T10:00:00": 0.9483665969185344,
    "2018-05-02T12:00:00": 0.9550650457595113,
    "2018-05-02T14:00:00": 0.9597666749001325,
    "2018-05-02T16:00:00": 0.9605077432121276,
    "2018-05-02T18:00:00": 0.9563863053708448,
    "2018-05-02T20:00:00": 0.947240007512399,
    "2018-05-02T22:00:00": 0.9320530635503701,
    "2018-05-03T00:00:00": 0.9071163977547205,
    "2018-05-03T01:00:00": 0.8890444556709394,
    "2018-05-03T03:00:00": 0.8377295988817937,
    "2018-05-03T05:00:00": 0.7647619327639354,
    "2018-05-03T07:00:00": 0.6773798331360761,
    "2018-05-03T09:00:00": 0.5931267664092048,
    "2018-05-03T11:00:00": 0.5325217716911562,
    "2018-05-03T13:00:00": 0.5077587356523806,
    "2018-05-03T15:00:00": 0.5160316154680614,
    "2018-05-03T17:00:00": 0.5427594630830447,
    "2018-05-07T21:00:00": 0.7937109368093553,
    "2018-05-07T23:00:00": 0.8534088244219799,
    "2018-05-08T01:00:00": 0.904163244015171,
    "2018-05-08T02:00:00": 0.9239267451371822,
    "2018-05-08T04:00:00": 0.9501171957119021,
    "2018-05-08T06:00:00": 0.9587475517493558,
    "2018-05-08T08:00:00": 0.9523721917302486,
    "2018-05-08T10:00:00": 0.9345242997104523,
    "2018-05-08T12:00:00": 0.9082740787223667,
    "2018-05-08T14:00:00": 0.8751019187294125,
    "2018-05-08T16:00:00": 0.8343443781860079,
    "2018-05-08T18:00:00": 0.7839501069376038,
    "2018-05-08T20:00:00": 0.7228716647838628,
    "2018-05-08T22:00:00": 0.6540966874149776,
    "2018-05-09T00:00:00": 0.5864978672037539,
    "2018-05-09T02:00:00": 0.5339942747112661,
    "2018-05-09T04:00:00": 0.5115345370052439,
    "2018-05-09T06:00:00": 0.5290509470463166,
    "2018-05-09T07:00:00": 0.5531644268611122,
    "2018-05-09T09:00:00": 0.6263163322861951,
    "2018-05-09T11:00:00": 0.7183293804651925,
    "2018-05-09T13:00:00": 0.8096398309652689,
    "2018-05-09T15:00:00": 0.8849234196208826,
    "2018-05-09T17:00:00": 0.9375274735450648,
    "2018-05-09T19:00:00": 0.9689741542991719,
    "2018-05-09T21:00:00": 0.9852127106852199,
    "2018-05-09T23:00:00": 0.9926466408370969,
    "2018-05-10T01:00:00": 0.9959127138171759,
    "2018-05-10T03:00:00": 0.9975129966694926,
    "2018-05-10T05:00:00": 0.9984518355216339,
    "2018-05-10T07:00:00": 0.9989760134765677,
    "2018-05-10T09:00:00": 0.9989512992541474,
    "2018-05-10T11:00:00": 0.9978067677823437,
    "2018-05-10T12:00:00": 0.9964202657811844,
    "2018-05-10T14:00:00": 0.9905274821604321,
    "2018-05-10T16:00:00": 0.9773052695233103,
    "2018-05-10T18:00:00": 0.951766505127205,
    "2018-05-10T20:00:00": 0.908896595461674,
    "2018-05-10T22:00:00": 0.8462441894832933,
    "2018-05-11T00:00:00": 0.7668039669036668,
    "2018-05-11T02:00:00": 0.6805923151800108,
    "2018-05-11T04:00:00": 0.6035660134784696,
    "2018-05-11T06:00:00": 0.5535500756817257,
    "2018-05-11T08:00:00": 0.5441632704359107,
    "2018-05-11T10:00:00": 0.5790695669112254,
    "2018-05-11T12:00:00": 0.6495417121217484,
    "2018-05-11T14:00:00": 0.737207030746121,
    "2018-05-11T16:00:00": 0.8207977950002394,
    "2018-05-11T17:00:00": 0.8553794072813588,
    "2018-05-11T19:00:00": 0.90268459333638,
    "2018-05-11T21:00:00": 0.9163294861251984,
    "2018-05-11T23:00:00": 0.8958811531196585,
    "2018-05-12T01:00:00": 0.8452440427920443,
    "2018-05-12T03:00:00": 0.772203618149447,
    "2018-05-12T05:00:00": 0.687729994197083,
    "2018-05-12T07:00:00": 0.6034281530416525,
    "2018-05-12T09:00:00": 0.5276340743298,
    "2018-05-12T11:00:00": 0.462834035795248,
    "2018-05-12T13:00:00": 0.4065882247822896,
    "2018-05-12T15:00:00": 0.35538744790722027,
    "2018-05-12T17:00:00": 0.30837660773920406,
    "2018-05-12T19:00:00": 0.26822817899525503,
    "2018-05-12T21:00:00": 0.23922072442839665,
    "2018-05-12T22:00:00": 0.2300923321393271,
    "2018-05-13T00:00:00": 0.2244092377533905,
    "2018-05-13T02:00:00": 0.23801397472116365,
    "2018-05-13T04:00:00": 0.27498367795461276,
    "2018-05-13T06:00:00": 0.33948950093713776,
    "2018-05-13T08:00:00": 0.43202486454087263,
    "2018-05-13T10:00:00": 0.5456524146711913,
    "2018-05-13T12:00:00": 0.6660331725982096,
    "2018-05-13T14:00:00": 0.7760839201173907,
    "2018-05-13T16:00:00": 0.8622239071292603,
    "2018-05-13T18:00:00": 0.9179875203095201,
    "2018-05-13T20:00:00": 0.9434174346829873,
    "2018-05-13T22:00:00": 0.9420766811498202,
    "2018-05-14T00:00:00": 0.9186525885341631,
    "2018-05-14T02:00:00": 0.8785751918301137,
    "2018-05-14T03:00:00": 0.854376955773459,
    "2018-05-14T05:00:00": 0.8027197653565348,
    "2018-05-14T07:00:00": 0.7537201566766287,
    "2018-05-14T09:00:00": 0.7140302065178307,
    "2018-05-14T11:00:00": 0.6863000506264879,
    "2018-05-14T13:00:00": 0.6689533393398922,
    "2018-05-14T15:00:00": 0.6584230370692816,
    "2018-05-14T17:00:00": 0.6524072021075789,
    "2018-05-14T19:00:00": 0.6519889607677478,
    "2018-05-14T21:00:00": 0.6612868163770871,
    "2018-05-14T23:00:00": 0.6848571330943327,
    "2018-05-15T01:00:00": 0.7243896300280123,
    "2018-05-15T03:00:00": 0.7767025350601859,
    "2018-05-15T05:00:00": 0.834318650877798,
    "2018-05-15T07:00:00": 0.888312930334225,
    "2018-05-15T08:00:00": 0.9115966932309527,
    "2018-05-15T10:00:00": 0.9479407682392748,
    "2018-05-15T12:00:00": 0.9694373006915397,
    "2018-05-15T14:00:00": 0.976249630046154,
    "2018-05-15T16:00:00": 0.9685834568856447,
    "2018-05-15T18:00:00": 0.9457833596242325,
    "2018-05-15T20:00:00": 0.9071821420002655,
    "2018-05-15T22:00:00": 0.8540500145474806,
    "2018-05-16T00:00:00": 0.7912055461053162,
    "2018-05-16T02:00:00": 0.7271440222951123,
    "2018-05-16T04:00:00": 0.6724957484385105,
    "2018-05-16T06:00:00": 0.6374971153880548,
    "2018-05-16T08:00:00": 0.6293742402159866,
    "2018-05-16T10:00:00": 0.6502838032842273,
    "2018-05-16T12:00:00": 0.6963102364363688,
    "2018-05-16T13:00:00": 0.7259593630451279,
    "2018-05-16T15:00:00": 0.790913324797588,
    "2018-05-16T17:00:00": 0.8528979596995125,
    "2018-05-16T19:00:00": 0.901946491377794,
    "2018-05-16T21:00:00": 0.9333841999586683,
    "2018-05-16T23:00:00": 0.9478453399892652,
    "2018-05-17T01:00:00": 0.9489940295127416,
    "2018-05-17T03:00:00": 0.9407541530627902,
    "2018-05-17T05:00:00": 0.9258228407736836,
    "2018-05-17T07:00:00": 0.9060927234670897,
    "2018-05-17T09:00:00": 0.8840061036118718,
    "2018-05-17T11:00:00": 0.8632639093672246,
    "2018-05-17T13:00:00": 0.8475966338699472,
    "2018-05-17T15:00:00": 0.8377865853649779,
    "2018-05-17T17:00:00": 0.8291683330637206,
    "2018-05-17T18:00:00": 0.8225227821809201,
    "2018-05-17T20:00:00": 0.7988790664299592,
    "2018-05-17T22:00:00": 0.7585746702164085,
    "2018-05-18T00:00:00": 0.7077031455798599,
    "2018-05-18T02:00:00": 0.6619322327713425,
    "2018-05-18T04:00:00": 0.6390019061146375,
    "2018-05-18T06:00:00": 0.6492390038729579,
    "2018-05-18T08:00:00": 0.6899561623253875,
    "2018-05-18T10:00:00": 0.7466712168623756,
    "2018-05-18T12:00:00": 0.7998503588061957,
    "2018-05-18T14:00:00": 0.8333316378380681,
    "2018-05-18T16:00:00": 0.8405832838924909,
    "2018-05-18T18:00:00": 0.8263334762806459,
    "2018-05-18T20:00:00": 0.8033948567910795,
    "2018-05-18T22:00:00": 0.7864287432199552,
    "2018-05-18T23:00:00": 0.7836741741941575,
    "2018-05-19T01:00:00": 0.7923906066586008,
    "2018-05-19T03:00:00": 0.8179680203019125,
    "2018-05-19T05:00:00": 0.8533140095880305,
    "2018-05-19T07:00:00": 0.8899536118097213,
    "2018-05-19T09:00:00": 0.9213273168940754,
    "2018-05-19T11:00:00": 0.9440390373237215,
    "2018-05-19T13:00:00": 0.9575578994215329,
    "2018-05-19T15:00:00": 0.9634297092666251,
    "2018-05-19T17:00:00": 0.964445040207164,
    "2018-05-19T19:00:00": 0.9637513784488374,
    "2018-05-19T21:00:00": 0.963965145910322,
    "2018-05-19T23:00:00": 0.9665508148858337,
    "2018-05-20T01:00:00": 0.9716534005969373,
    "2018-05-20T03:00:00": 0.9783446554728896,
    "2018-05-20T04:00:00": 0.9818331054062879,
    "2018-05-20T06:00:00": 0.9881867358941775,
    "2018-05-20T08:00:00": 0.9928405823715217,
    "2018-05-20T10:00:00": 0.9953247335660759,
    "2018-05-20T12:00:00": 0.995703089085329,
    "2018-05-20T14:00:00": 0.9942458253786262,
    "2018-05-20T16:00:00": 0.9910565557850719,
    "2018-05-20T18:00:00": 0.9857972429257664,
    "2018-05-20T20:00:00": 0.9776368466087486,
    "2018-05-20T22:00:00": 0.9657394109700461,
    "2018-05-21T00:00:00": 0.950352750544938,
    "2018-05-21T02:00:00": 0.9337473796365761,
    "2018-05-21T04:00:00": 0.9197153055242062,
    "2018-05-21T06:00:00": 0.9110619822100154,
    "2018-05-21T08:00:00": 0.9064566787660655,
    "2018-05-21T09:00:00": 0.9037852444237884,
    "2018-05-21T11:00:00": 0.8920333750043761,
    "2018-05-21T13:00:00": 0.8649622242005948,
    "2018-05-21T15:00:00": 0.8196200318728092,
    "2018-05-21T17:00:00": 0.7616467883539275,
    "2018-05-21T19:00:00": 0.7045148299025789,
    "2018-05-21T21:00:00": 0.6650085490544323,
    "2018-05-21T23:00:00": 0.6566065751913478,
    "2018-05-22T01:00:00": 0.6834117851699523,
    "2018-05-22T03:00:00": 0.7375925182343981,
    "2018-05-22T05:00:00": 0.8019087606865565,
    "2018-05-22T07:00:00": 0.8559041003148328,
    "2018-05-22T09:00:00": 0.8821067369972447,
    "2018-05-22T11:00:00": 0.8696429759213238,
    "2018-05-22T13:00:00": 0.815619559267356,
    "2018-05-22T14:00:00": 0.774532256974899,
    "2018-05-22T16:00:00": 0.6725469940375479,
    "2018-05-22T18:00:00": 0.5620190091048556,
    "2018-05-22T20:00:00": 0.46912304332288657,
    "2018-05-22T22:00:00": 0.41817259307051713,
    "2018-05-23T00:00:00": 0.4226852586702907,
    "2018-05-23T02:00:00": 0.4801473534536185,
    "2018-05-23T04:00:00": 0.5734442457067465,
    "2018-05-23T06:00:00": 0.6778072955296507,
    "2018-05-23T08:00:00": 0.7691425874043671,
    "2018-05-23T10:00:00": 0.8299568488003459,
    "2018-05-23T12:00:00": 0.8517121920728873,
    "2018-05-23T14:00:00": 0.8346739131345128,
    "2018-05-23T16:00:00": 0.7867685769789022,
    "2018-05-23T18:00:00": 0.7219409187923889,
    "2018-05-23T19:00:00": 0.6885429741871973,
    "2018-05-23T21:00:00": 0.6305084029768059,
    "2018-05-23T23:00:00": 0.5951208983786118,
    "2018-05-24T01:00:00": 0.58806611742958,
    "2018-05-24T03:00:00": 0.6051525928891494,
    "2018-05-24T05:00:00": 0.6348084264728697,
    "2018-05-24T07:00:00": 0.663771372396472,
    "2018-05-24T09:00:00": 0.6825578613267365,
    "2018-05-24T11:00:00": 0.6874875448524779,
    "2018-05-24T13:00:00": 0.6787143859962643,
    "2018-05-24T15:00:00": 0.6567500136323887,
    "2018-05-24T17:00:00": 0.6208005473393537,
    "2018-05-24T19:00:00": 0.5703554945959391,
    "2018-05-24T21:00:00": 0.5084683361083321,
    "2018-05-24T23:00:00": 0.4438117712504694,
    "2018-05-25T00:00:00": 0.4144558159713813,
    "2018-05-25T02:00:00": 0.37027790542750516,
    "2018-05-25T04:00:00": 0.35398836473136985,
    "2018-05-25T06:00:00": 0.36871577830804303,
    "2018-05-25T08:00:00": 0.4084124514972768,
    "2018-05-28T20:00:00": 0.6978356033601603,
    "2018-05-28T22:00:00": 0.695752425729396,
    "2018-05-29T00:00:00": 0.6701539269010512,
    "2018-05-29T02:00:00": 0.62257064844535,
    "2018-05-29T04:00:00": 0.5634776866088191,
    "2018-05-29T06:00:00": 0.5090309520363716,
    "2018-05-29T07:00:00": 0.4884585316999951,
    "2018-05-29T09:00:00": 0.4660625482251014,
    "2018-05-29T11:00:00": 0.46621816388151543,
    "2018-05-29T13:00:00": 0.47454931531416167,
    "2018-05-29T15:00:00": 0.4704422058358941,
    "2018-05-29T17:00:00": 0.43881660201628736,
    "2018-05-29T19:00:00": 0.37984044710486964,
    "2018-05-29T21:00:00": 0.3104650455715025,
    "2018-05-29T23:00:00": 0.25687197671533285,
    "2018-05-30T01:00:00": 0.24224532343893965,
    "2018-05-30T03:00:00": 0.2763002604783354,
    "2018-05-30T05:00:00": 0.35120345831115246,
    "2018-05-30T07:00:00": 0.4453151322461148,
    "2018-05-30T09:00:00": 0.5329953294755547,
    "2018-05-30T11:00:00": 0.59571668092865,
    "2018-05-30T13:00:00": 0.6285016704116935,
    "2018-05-30T15:00:00": 0.6382199559888775,
    "2018-05-30T16:00:00": 0.6379335146304144,
    "2018-05-30T18:00:00": 0.6326613043088635,
    "2018-05-30T20:00:00": 0.623994467783001,
    "2018-05-30T22:00:00": 0.6110910476345454,
    "2018-05-31T00:00:00": 0.5922346479970416,
    "2018-05-31T02:00:00": 0.568572137882802,
    "2018-05-31T04:00:00": 0.5449244945720786,
    "2018-05-31T06:00:00": 0.5282251180814377,
    "2018-05-31T08:00:00": 0.5252939071958643,
    "2018-05-31T10:00:00": 0.5409736243355565,
    "2018-05-31T12:00:00": 0.5764788652157886,
    "2018-05-31T14:00:00": 0.6277458395733603,
    "2018-05-31T16:00:00": 0.684664948010306,
    "2018-05-31T18:00:00": 0.7327000859536912,
    "2018-05-31T20:00:00": 0.7573087799991496,
    "2018-05-31T21:00:00": 0.7576606856803397,
    "2018-05-31T23:00:00": 0.733053933245138,
    "2018-06-01T01:00:00": 0.6803328980794527,
    "2018-06-01T03:00:00": 0.6136728143213378,
    "2018-06-01T05:00:00": 0.5513359937197176,
    "2018-06-01T07:00:00": 0.5091881993504004,
    "2018-06-01T09:00:00": 0.49480090831103424,
    "2018-06-01T11:00:00": 0.5052428572292689,
    "2018-06-05T21:00:00": 0.816078073607576,
    "2018-06-05T23:00:00": 0.8707911205227188,
    "2018-06-06T01:00:00": 0.9075194898714718,
    "2018-06-06T03:00:00": 0.9158071908094125,
    "2018-06-06T05:00:00": 0.888366444004206,
    "2018-06-06T07:00:00": 0.822201917834358,
    "2018-06-06T09:00:00": 0.7208934944960614,
    "2018-06-06T11:00:00": 0.5969498393217659,
    "2018-06-06T13:00:00": 0.4707558923356992,
    "2018-06-06T15:00:00": 0.36410123854220083,
    "2018-06-06T17:00:00": 0.2908795570502459,
    "2018-06-06T19:00:00": 0.25095871083264276,
    "2018-06-06T21:00:00": 0.23177522601286782,
    "2018-06-06T22:00:00": 0.2245991585655651,
    "2018-06-07T00:00:00": 0.20648137161406685,
    "2018-06-07T02:00:00": 0.179223525536948,
    "2018-06-07T04:00:00": 0.14754572389164722,
    "2018-06-07T06:00:00": 0.12369365028117917,
    "2018-06-07T08:00:00": 0.12099135440287251,
    "2018-06-07T10:00:00": 0.14710969763873938,
    "2018-06-07T12:00:00": 0.1990190481453878,
    "2018-06-07T14:00:00": 0.26177910507854607,
    "2018-06-07T15:00:00": 0.2903298817609228,
    "2018-06-07T16:00:00": 0.31321956252453564,
    "2018-06-07T18:00:00": 0.33385056980390393,
    "2018-06-07T20:00:00": 0.316925910110655,
    "2018-06-07T22:00:00": 0.2721384125897518,
    "2018-06-08T00:00:00": 0.22023680141038615,
    "2018-06-08T02:00:00": 0.18233980117853096,
    "2018-06-08T04:00:00": 0.1705931279742276,
    "2018-06-08T06:00:00": 0.18495480912243417,
    "2018-06-08T08:00:00": 0.21644112376519622,
    "2018-06-08T10:00:00": 0.2538400823598911,
    "2018-06-08T12:00:00": 0.28980577287452947,
    "2018-06-08T14:00:00": 0.3228754675683247,
    "2018-06-08T16:00:00": 0.35418596879071007,
    "2018-06-08T18:00:00": 0.38151796736508503,
    "2018-06-08T20:00:00": 0.3962026587606208,
    "2018-06-08T21:00:00": 0.395133970854987,
    "2018-06-08T23:00:00": 0.3711354980559455,
    "2018-06-09T01:00:00": 0.31946302758178124,
    "2018-06-09T03:00:00": 0.2522500104975051,
    "2018-06-09T05:00:00": 0.18705779978259032,
    "2018-06-09T07:00:00": 0.13728698515158744,
    "2018-06-09T09:00:00": 0.10696741666085946,
    "2018-06-09T11:00:00": 0.09259095512895935,
    "2018-06-09T13:00:00": 0.08857842265182404,
    "2018-06-09T15:00:00": 0.09129745390219375,
    "2018-06-09T17:00:00": 0.09934152174633215,
    "2018-06-09T19:00:00": 0.11152912019832117,
    "2018-06-09T21:00:00": 0.1255772681559435,
    "2018-06-09T23:00:00": 0.13924782220495877,
    "2018-06-10T01:00:00": 0.15318788220510385,
    "2018-06-10T02:00:00": 0.16175821546676694,
    "2018-06-10T04:00:00": 0.18718103990432558,
    "2018-06-10T06:00:00": 0.23025385500020568,
    "2018-06-10T08:00:00": 0.29400375522615857,
    "2018-06-10T10:00:00": 0.3718937126886998,
    "2018-06-10T12:00:00": 0.44769019707877666,
    "2018-06-10T14:00:00": 0.500997537495582,
    "2018-06-10T16:00:00": 0.5165800483256617,
    "2018-06-10T18:00:00": 0.4923660130714493,
    "2018-06-10T20:00:00": 0.4405056270527745,
    "2018-06-10T22:00:00": 0.3800241205796754,
    "2018-06-11T00:00:00": 0.32623667355203906,
    "2018-06-11T02:00:00": 0.28488668136200057,
    "2018-06-11T04:00:00": 0.25429815203572054,
    "2018-06-11T06:00:00": 0.2315294855464851,
    "2018-06-11T07:00:00": 0.22281059933529873,
    "2018-06-11T09:00:00": 0.21109141842826357,
    "2018-06-11T11:00:00": 0.20643544524855534,
    "2018-06-11T13:00:00": 0.20518852053085362,
    "2018-06-11T15:00:00": 0.20162602719188302,
    "2018-06-11T17:00:00": 0.19215298728991614,
    "2018-06-11T19:00:00": 0.17907360812887382,
    "2018-06-11T21:00:00": 0.17054762636545304,
    "2018-06-11T23:00:00": 0.17609349466892563,
    "2018-06-12T01:00:00": 0.20062136445211326,
    "2018-06-12T03:00:00": 0.24100485312874315,
    "2018-06-12T05:00:00": 0.28709888983317533,
    "2018-06-12T07:00:00": 0.32585899676770064,
    "2018-06-12T09:00:00": 0.3459874400719228,
    "2018-06-12T11:00:00": 0.34150958805657616,
    "2018-06-12T12:00:00": 0.33016359120897054,
    "2018-06-12T14:00:00": 0.29369012703364195,
    "2018-06-12T16:00:00": 0.24920131162738887,
    "2018-06-12T18:00:00": 0.21116220020288007,
    "2018-06-12T20:00:00": 0.1911633237672452,
    "2018-06-12T22:00:00": 0.1926283148477463,
    "2018-06-13T00:00:00": 0.20939447469689385,
    "2018-06-13T02:00:00": 0.23032637818693538,
    "2018-06-13T04:00:00": 0.24804078372992314,
    "2018-06-13T06:00:00": 0.2657764609257217,
    "2018-06-13T08:00:00": 0.29640493429185943,
    "2018-06-13T10:00:00": 0.35328929112717194,
    "2018-06-13T13:00:00": 0.48979736278795877,
    "2018-06-13T14:00:00": 0.5418794024544122,
    "2018-06-13T15:00:00": 0.5923824220152819,
    "2018-06-13T16:00:00": 0.6382247748587576,
    "2018-06-13T17:00:00": 0.676749160429671,
    "2018-06-13T18:00:00": 0.705997098979638,
    "2018-06-13T19:00:00": 0.7248456732242214,
    "2018-06-13T20:00:00": 0.7330057992999499,
    "2018-06-13T21:00:00": 0.730880048667327,
    "2018-06-13T22:00:00": 0.71935351092265,
    "2018-06-13T23:00:00": 0.6995686186037613,
    "2018-06-14T00:00:00": 0.672743388051963,
    "2018-06-14T01:00:00": 0.6400936159039456,
    "2018-06-14T02:00:00": 0.6028770630192198,
    "2018-06-14T03:00:00": 0.5624960309441029,
    "2018-06-14T04:00:00": 0.520641832834287,
    "2018-06-14T05:00:00": 0.47938613779393674,
    "2018-06-14T06:00:00": 0.4411517646954837,
    "2018-06-14T07:00:00": 0.40854514639410355,
    "2018-06-14T08:00:00": 0.38404147449957615,
    "2018-06-14T09:00:00": 0.3695940228381034,
    "2018-06-14T10:00:00": 0.3662390451153253,
    "2018-06-14T11:00:00": 0.37380882563046836,
    "2018-06-14T12:00:00": 0.3908461764147566,
    "2018-06-14T13:00:00": 0.4147374153643746,
    "2018-06-14T14:00:00": 0.4420791285686177,
    "2018-06-14T15:00:00": 0.4692128310842396,
    "2018-06-14T16:00:00": 0.49280350748771706,
    "2018-06-14T17:00:00": 0.5103735270145463,
    "2018-06-14T18:00:00": 0.5206548164118067,
    "2018-06-14T19:00:00": 0.5236834480389432,
    "2018-06-14T20:00:00": 0.5206312095098029,
    "2018-06-14T21:00:00": 0.5134100271077562,
    "2018-06-14T22:00:00": 0.5042003849007206,
    "2018-06-14T23:00:00": 0.4949954361475266,
    "2018-06-15T00:00:00": 0.48728909232831086,
    "2018-06-15T01:00:00": 0.48198532989132015,
    "2018-06-15T02:00:00": 0.4795129862213481,
    "2018-06-15T03:00:00": 0.4800833168775471,
    "2018-06-15T04:00:00": 0.4839699326710677,
    "2018-06-15T05:00:00": 0.4916947365184023,
    "2018-06-15T06:00:00": 0.5040670270157463,
    "2018-06-15T07:00:00": 0.5220040392622562,
    "2018-06-15T08:00:00": 0.5462638882066065,
    "2018-06-15T09:00:00": 0.5770913849440223,
    "2018-06-15T10:00:00": 0.6140046213072721,
    "2018-06-15T11:00:00": 0.6556871407426159,
    "2018-06-15T12:00:00": 0.7000712705231328,
    "2018-06-15T13:00:00": 0.7445724984835295,
    "2018-06-15T14:00:00": 0.786443397495931,
    "2018-06-15T15:00:00": 0.8231115685823841,
    "2018-06-15T16:00:00": 0.8524672906306092,
    "2018-06-15T17:00:00": 0.8730339635911493,
    "2018-06-15T18:00:00": 0.884033060627545,
    "2018-06-15T19:00:00": 0.8853662057724478,
    "2018-06-15T20:00:00": 0.8775606711638391,
    "2018-06-15T21:00:00": 0.8616901674294827,
    "2018-06-15T22:00:00": 0.8393060071100571,
    "2018-06-15T23:00:00": 0.8123720075450178,
    "2018-06-16T00:00:00": 0.7831840543237458,
    "2018-06-16T01:00:00": 0.7542561985898513,
    "2018-06-16T02:00:00": 0.7281553024018774,
    "2018-06-16T03:00:00": 0.7072895047804976,
    "2018-06-16T04:00:00": 0.6936615684748152,
    "2018-06-16T05:00:00": 0.6886299614622852,
    "2018-06-16T06:00:00": 0.6927442987798974,
    "2018-06-16T07:00:00": 0.7056856799984608,
    "2018-06-16T08:00:00": 0.7263135391314504,
    "2018-06-16T09:00:00": 0.7528378340489205,
    "2018-06-16T10:00:00": 0.7830607985036693,
    "2018-06-16T11:00:00": 0.814658078905445,
    "2018-06-16T12:00:00": 0.8454346118538086,
    "2018-06-16T13:00:00": 0.873512213144563,
    "2018-06-16T14:00:00": 0.89743422939605,
    "2018-06-16T15:00:00": 0.9161972158692482,
    "2018-06-16T16:00:00": 0.9292299168285778,
    "2018-06-16T17:00:00": 0.9363537498894744,
    "2018-06-16T18:00:00": 0.9377466223915105,
    "2018-06-16T19:00:00": 0.9339246578455409,
    "2018-06-16T20:00:00": 0.9257379765046397,
    "2018-06-16T21:00:00": 0.9143469905329491,
    "2018-06-16T22:00:00": 0.9011737982409949,
    "2018-06-16T23:00:00": 0.8877966147985057,
    "2018-06-17T00:00:00": 0.8758012596956863,
    "2018-06-17T01:00:00": 0.8665638394573999,
    "2018-06-17T02:00:00": 0.8610877462309684,
    "2018-06-17T03:00:00": 0.8598216068453324,
    "2018-06-17T04:00:00": 0.8626343273155066,
    "2018-06-17T05:00:00": 0.8688721065158406,
    "2018-06-17T06:00:00": 0.8775103123140722,
    "2018-06-17T07:00:00": 0.8873647885916327,
    "2018-06-17T08:00:00": 0.8973270628149133,
    "2018-06-17T09:00:00": 0.9065560886294106,
    "2018-06-17T10:00:00": 0.914594472098633,
    "2018-06-17T11:00:00": 0.9213713860999071,
    "2018-06-17T12:00:00": 0.9271254140813971,
    "2018-06-17T13:00:00": 0.93227513123851,
    "2018-06-17T14:00:00": 0.9372705034493792,
    "2018-06-17T15:00:00": 0.9424659036095364,
    "2018-06-17T16:00:00": 0.9480333080955013,
    "2018-06-17T17:00:00": 0.9539265326959113,
    "2018-06-17T18:00:00": 0.9598935918283844,
    "2018-06-17T19:00:00": 0.9655062956566243,
    "2018-06-17T20:00:00": 0.9702032740806429,
    "2018-06-17T21:00:00": 0.973325559976555,
    "2018-06-17T22:00:00": 0.9741376584466751,
    "2018-06-17T23:00:00": 0.9718360930092614,
    "2018-06-18T00:00:00": 0.96556031891916,
    "2018-06-18T01:00:00": 0.9544426723745559,
    "2018-06-18T02:00:00": 0.9376851272441978,
    "2018-06-18T03:00:00": 0.9146957424874852,
    "2018-06-18T04:00:00": 0.8852486858398626,
    "2018-06-18T05:00:00": 0.8496718825278406,
    "2018-06-18T06:00:00": 0.80896626995663,
    "2018-06-18T07:00:00": 0.7648446881598869,
    "2018-06-18T08:00:00": 0.7196607215186321,
    "2018-06-18T09:00:00": 0.6761502646153128,
    "2018-06-18T10:00:00": 0.6370563023203092,
    "2018-06-18T11:00:00": 0.6046783499830272,
    "2018-06-18T12:00:00": 0.5804484732045672,
    "2018-06-18T13:00:00": 0.5646470707246088,
    "2018-06-18T14:00:00": 0.5563083271894258,
    "2018-06-18T15:00:00": 0.5533783102915273,
    "2018-06-18T16:00:00": 0.5530973231268418,
    "2018-06-18T17:00:00": 0.5525198476250919,
    "2018-06-18T18:00:00": 0.549059127321215,
    "2018-06-18T19:00:00": 0.540938473967569,
    "2018-06-18T20:00:00": 0.5274629390352645,
    "2018-06-18T21:00:00": 0.5090748608915201,
    "2018-06-18T22:00:00": 0.4872063918805396,
    "2018-06-18T23:00:00": 0.4640195324217758,
    "2018-06-19T00:00:00": 0.4420571475030413,
    "2018-06-19T01:00:00": 0.4239262811745055,
    "2018-06-19T02:00:00": 0.4120213808989456,
    "2018-06-19T03:00:00": 0.40831481252418034,
    "2018-06-19T04:00:00": 0.41419124472978747,
    "2018-06-19T05:00:00": 0.4303093056556195,
    "2018-06-19T06:00:00": 0.4564983293585201,
    "2018-06-19T07:00:00": 0.4916867341343653,
    "2018-06-19T08:00:00": 0.533941155609807,
    "2018-06-19T09:00:00": 0.5805753694910114,
    "2018-06-19T10:00:00": 0.6283832943817427,
    "2018-06-19T11:00:00": 0.6739521079902289,
    "2018-06-19T12:00:00": 0.7140108744929992,
    "2018-06-19T13:00:00": 0.745771796484935,
    "2018-06-19T14:00:00": 0.7671855923360404,
    "2018-06-19T15:00:00": 0.7771245086519352,
    "2018-06-19T16:00:00": 0.7754586505158986,
    "2018-06-19T17:00:00": 0.7630520157784123,
    "2018-06-19T18:00:00": 0.7416849645527684,
    "2018-06-19T19:00:00": 0.7139141666846804,
    "2018-06-19T20:00:00": 0.6828560063957058,
    "2018-06-19T21:00:00": 0.651947815507441,
    "2018-06-19T22:00:00": 0.6246304366354419,
    "2018-06-19T23:00:00": 0.6039888559095599,
    "2018-06-20T00:00:00": 0.5923897691886664,
    "2018-06-20T01:00:00": 0.5911696088889127,
    "2018-06-20T02:00:00": 0.6004736482435649,
    "2018-06-20T03:00:00": 0.6192269901535954,
    "2018-06-20T04:00:00": 0.6452782911955272,
    "2018-06-20T05:00:00": 0.6756748319895484,
    "2018-06-20T06:00:00": 0.7070242801605342,
    "2018-06-20T07:00:00": 0.7359055891721186,
    "2018-06-20T08:00:00": 0.7592434630489724,
    "2018-06-20T09:00:00": 0.7746316438553552,
    "2018-06-20T10:00:00": 0.780587843395306,
    "2018-06-20T11:00:00": 0.7767288187696356,
    "2018-06-20T12:00:00": 0.7638359584074061,
    "2018-06-20T13:00:00": 0.7438158534837067,
    "2018-06-20T14:00:00": 0.719519530661627,
    "2018-06-20T15:00:00": 0.6944266330683078,
    "2018-06-20T16:00:00": 0.6721967877022663,
    "2018-06-20T17:00:00": 0.6561922830252703,
    "2018-06-20T18:00:00": 0.6489900187017758,
    "2018-06-20T19:00:00": 0.6520215271110971,
    "2018-06-20T20:00:00": 0.6653872698693647,
    "2018-06-20T21:00:00": 0.687908756444079,
    "2018-06-20T22:00:00": 0.7173907308974421,
    "2018-06-20T23:00:00": 0.7510213647649483,
    "2018-06-21T00:00:00": 0.7858352368738211,
    "2018-06-21T01:00:00": 0.819106787185611,
    "2018-06-21T02:00:00": 0.8486684352437983,
    "2018-06-21T03:00:00": 0.8730545097035871,
    "2018-06-21T04:00:00": 0.8915140189843216,
    "2018-06-21T05:00:00": 0.9039293013011062,
    "2018-06-21T06:00:00": 0.9106717045537663,
    "2018-06-21T07:00:00": 0.9124723749322752,
    "2018-06-21T08:00:00": 0.9102934765095764,
    "2018-06-21T09:00:00": 0.9052400503124759,
    "2018-06-21T10:00:00": 0.8984839655725131,
    "2018-06-21T11:00:00": 0.8911928328058581,
    "2018-06-21T12:00:00": 0.8844402245600931,
    "2018-06-21T13:00:00": 0.879109965792132,
    "2018-06-21T14:00:00": 0.8757808298268392,
    "2018-06-21T15:00:00": 0.874652730257363,
    "2018-06-21T16:00:00": 0.8755247186522596,
    "2018-06-21T17:00:00": 0.8778070670454563,
    "2018-06-21T18:00:00": 0.8806161291651369,
    "2018-06-21T19:00:00": 0.882901254520023,
    "2018-06-21T20:00:00": 0.8836122021757591,
    "2018-06-21T21:00:00": 0.881864546492674,
    "2018-06-21T22:00:00": 0.8770821396935145,
    "2018-06-21T23:00:00": 0.869088200033121,
    "2018-06-22T00:00:00": 0.8581336509365306,
    "2018-06-22T01:00:00": 0.8448510692354154,
    "2018-06-22T02:00:00": 0.8301428735812296,
    "2018-06-22T03:00:00": 0.8150198766668898,
    "2018-06-22T04:00:00": 0.8004162126054842,
    "2018-06-22T05:00:00": 0.7870260713698306,
    "2018-06-22T06:00:00": 0.7751788245222743,
    "2018-06-22T07:00:00": 0.7648025662270559,
    "2018-06-22T08:00:00": 0.755473593807239,
    "2018-06-22T09:00:00": 0.7465439745812795,
    "2018-06-22T10:00:00": 0.7373134895794069,
    "2018-06-22T11:00:00": 0.7272081321297876,
    "2018-06-22T12:00:00": 0.7159157316105615,
    "2018-06-25T22:00:00": 0.5699194174986437,
    "2018-06-25T23:00:00": 0.5644539825349001,
    "2018-06-26T00:00:00": 0.5618438565257299,
    "2018-06-26T01:00:00": 0.5635237897677423,
    "2018-06-26T02:00:00": 0.5706830880682642,
    "2018-06-26T04:00:00": 0.6035281498979431,
    "2018-06-26T05:00:00": 0.6284595018175545,
    "2018-06-26T06:00:00": 0.6573708366125169,
    "2018-06-26T07:00:00": 0.6883328111326426,
    "2018-06-26T08:00:00": 0.7191999164470531,
    "2018-06-26T09:00:00": 0.7478791835594771,
    "2018-06-26T10:00:00": 0.7725474671251049,
    "2018-06-26T11:00:00": 0.79176788381754,
    "2018-06-26T12:00:00": 0.8045096838850457,
    "2018-06-26T14:00:00": 0.808090673444058,
    "2018-06-26T15:00:00": 0.7982952993598675,
    "2018-06-26T16:00:00": 0.7806622719212464,
    "2018-06-26T17:00:00": 0.7553518881490104,
    "2018-06-26T18:00:00": 0.7227762164742298,
    "2018-06-26T19:00:00": 0.6836505396234827,
    "2018-06-26T20:00:00": 0.6389988552941307,
    "2018-06-26T21:00:00": 0.5901339363441995,
    "2018-06-26T22:00:00": 0.5385610745400924,
    "2018-06-27T00:00:00": 0.4336583281295659,
    "2018-06-27T01:00:00": 0.38339841783335527,
    "2018-06-27T02:00:00": 0.3364202041304289,
    "2018-06-27T03:00:00": 0.29388434893880283,
    "2018-06-27T04:00:00": 0.25680005037788856,
    "2018-06-27T05:00:00": 0.22602493612186306,
    "2018-06-27T06:00:00": 0.20227264585832266,
    "2018-06-27T07:00:00": 0.1861068131551116,
    "2018-06-27T08:00:00": 0.17792283474381532
}
