# Supplementary material for: A data science approach for multi-sensor marine observatory data monitoring cold water corals (Paragorgia arborea) in two campaigns
Source: PLoS One. 2023 Jul 19;18(7):e0282723. doi: 10.1371/journal.pone.0282723 (PMC10355400; doi:10.1371/journal.pone.0282723)
Supplement: S4 Data — Non-image data that were used to generate figures shown in the paper, if not already contained in S1–S3 Data. (XZ) [file pone.0282723.s018.xz › S4_Data/fig6/stereo1-gamma1-blue-segm_f1-class_g1b_fig6.json]

{
    "2017-11-22-14-36-48-943I1.Png": {
        "2017-11-22-14-36-48-943I1_1059_128.Png": {
            "h": "1059",
            "result": 0,
            "w": "128",
            "weight": 0.503173828125
        },
        "2017-11-22-14-36-48-943I1_1059_256.Png": {
            "h": "1059",
            "result": 1,
            "w": "256",
            "weight": 0.94921875
        },
        "2017-11-22-14-36-48-943I1_1059_384.Png": {
            "h": "1059",
            "result": 0,
            "w": "384",
            "weight": 0.285400390625
        },
        "2017-11-22-14-36-48-943I1_1187_128.Png": {
            "h": "1187",
            "result": 0,
            "w": "128",
            "weight": 0.41015625
        },
        "2017-11-22-14-36-48-943I1_1187_256.Png": {
            "h": "1187",
            "result": 1,
            "w": "256",
            "weight": 0.665771484375
        },
        "2017-11-22-14-36-48-943I1_1187_384.Png": {
            "h": "1187",
            "result": 0,
            "w": "384",
            "weight": 0.1025390625
        },
        "2017-11-22-14-36-48-943I1_1315_256.Png": {
            "h": "1315",
            "result": 1,
            "w": "256",
            "weight": 0.133056640625
        },
        "2017-11-22-14-36-48-943I1_803_256.Png": {
            "h": "803",
            "result": 1,
            "w": "256",
            "weight": 0.187255859375
        },
        "2017-11-22-14-36-48-943I1_931_128.Png": {
            "h": "931",
            "result": 1,
            "w": "128",
            "weight": 0.3359375
        },
        "2017-11-22-14-36-48-943I1_931_256.Png": {
            "h": "931",
            "result": 1,
            "w": "256",
            "weight": 0.641845703125
        }
    },
    "2018-01-25-14-19-06-077I1.Png": {
        "2018-01-25-14-19-06-077I1_861_0.Png": {
            "h": "861",
            "result": 0,
            "w": "0",
            "weight": 0.20556640625
        },
        "2018-01-25-14-19-06-077I1_989_0.Png": {
            "h": "989",
            "result": 0,
            "w": "0",
            "weight": 0.31884765625
        }
    },
    "2018-01-25-15-19-11-826I1.Png": {
        "2018-01-25-15-19-11-826I1_861_0.Png": {
            "h": "861",
            "result": 0,
            "w": "0",
            "weight": 0.19677734375
        },
        "2018-01-25-15-19-11-826I1_989_0.Png": {
            "h": "989",
            "result": 0,
            "w": "0",
            "weight": 0.33251953125
        }
    },
    "2018-01-25-16-19-17-679I1.Png": {
        "2018-01-25-16-19-17-679I1_861_0.Png": {
            "h": "861",
            "result": 0,
            "w": "0",
            "weight": 0.202392578125
        },
        "2018-01-25-16-19-17-679I1_989_0.Png": {
            "h": "989",
            "result": 0,
            "w": "0",
            "weight": 0.322998046875
        }
    },
    "2018-01-25-17-19-23-531I1.Png": {
        "2018-01-25-17-19-23-531I1_861_0.Png": {
            "h": "861",
            "result": 0,
            "w": "0",
            "weight": 0.202392578125
        },
        "2018-01-25-17-19-23-531I1_989_0.Png": {
            "h": "989",
            "result": 0,
            "w": "0",
            "weight": 0.324951171875
        }
    },
    "2018-01-25-18-19-29-181I1.Png": {
        "2018-01-25-18-19-29-181I1_861_0.Png": {
            "h": "861",
            "result": 0,
            "w": "0",
            "weight": 0.20068359375
        },
        "2018-01-25-18-19-29-181I1_989_0.Png": {
            "h": "989",
            "result": 0,
            "w": "0",
            "weight": 0.33740234375
        }
    },
    "2018-01-25-19-19-35-050I1.Png": {
        "2018-01-25-19-19-35-050I1_861_0.Png": {
            "h": "861",
            "result": 0,
            "w": "0",
            "weight": 0.19091796875
        },
        "2018-01-25-19-19-35-050I1_989_0.Png": {
            "h": "989",
            "result": 0,
            "w": "0",
            "weight": 0.34619140625
        }
    },
    "2018-01-25-20-19-40-700I1.Png": {
        "2018-01-25-20-19-40-700I1_861_0.Png": {
            "h": "861",
            "result": 0,
            "w": "0",
            "weight": 0.18212890625
        },
        "2018-01-25-20-19-40-700I1_989_0.Png": {
            "h": "989",
            "result": 0,
            "w": "0",
            "weight": 0.34228515625
        }
    },
    "2018-01-25-21-19-46-350I1.Png": {
        "2018-01-25-21-19-46-350I1_861_0.Png": {
            "h": "861",
            "result": 0,
            "w": "0",
            "weight": 0.18212890625
        },
        "2018-01-25-21-19-46-350I1_989_0.Png": {
            "h": "989",
            "result": 0,
            "w": "0",
            "weight": 0.35400390625
        }
    },
    "2018-01-25-22-19-51-999I1.Png": {
        "2018-01-25-22-19-51-999I1_861_0.Png": {
            "h": "861",
            "result": 0,
            "w": "0",
            "weight": 0.17578125
        },
        "2018-01-25-22-19-51-999I1_989_0.Png": {
            "h": "989",
            "result": 0,
            "w": "0",
            "weight": 0.337890625
        }
    },
    "2018-01-25-23-19-57-665I1.Png": {
        "2018-01-25-23-19-57-665I1_861_0.Png": {
            "h": "861",
            "result": 0,
            "w": "0",
            "weight": 0.185791015625
        },
        "2018-01-25-23-19-57-665I1_989_0.Png": {
            "h": "989",
            "result": 0,
            "w": "0",
            "weight": 0.327880859375
        }
    },
    "2018-01-26-00-20-03-315I1.Png": {
        "2018-01-26-00-20-03-315I1_861_0.Png": {
            "h": "861",
            "result": 0,
            "w": "0",
            "weight": 0.1865234375
        },
        "2018-01-26-00-20-03-315I1_989_0.Png": {
            "h": "989",
            "result": 0,
            "w": "0",
            "weight": 0.3369140625
        }
    },
    "2018-01-26-01-20-08-965I1.Png": {
        "2018-01-26-01-20-08-965I1_861_0.Png": {
            "h": "861",
            "result": 0,
            "w": "0",
            "weight": 0.199462890625
        },
        "2018-01-26-01-20-08-965I1_989_0.Png": {
            "h": "989",
            "result": 0,
            "w": "0",
            "weight": 0.326904296875
        }
    },
    "2018-01-26-02-20-14-630I1.Png": {
        "2018-01-26-02-20-14-630I1_861_0.Png": {
            "h": "861",
            "result": 0,
            "w": "0",
            "weight": 0.198486328125
        },
        "2018-01-26-02-20-14-630I1_989_0.Png": {
            "h": "989",
            "result": 0,
            "w": "0",
            "weight": 0.342529296875
        }
    },
    "2018-01-26-03-20-20-296I1.Png": {
        "2018-01-26-03-20-20-296I1_861_0.Png": {
            "h": "861",
            "result": 0,
            "w": "0",
            "weight": 0.21826171875
        },
        "2018-01-26-03-20-20-296I1_989_0.Png": {
            "h": "989",
            "result": 0,
            "w": "0",
            "weight": 0.36083984375
        }
    },
    "2018-01-26-04-20-25-946I1.Png": {
        "2018-01-26-04-20-25-946I1_859_0.Png": {
            "h": "859",
            "result": 0,
            "w": "0",
            "weight": 0.215576171875
        },
        "2018-01-26-04-20-25-946I1_987_0.Png": {
            "h": "987",
            "result": 0,
            "w": "0",
            "weight": 0.388916015625
        }
    },
    "2018-01-26-05-20-31-814I1.Png": {
        "2018-01-26-05-20-31-814I1_861_0.Png": {
            "h": "861",
            "result": 0,
            "w": "0",
            "weight": 0.22314453125
        },
        "2018-01-26-05-20-31-814I1_989_0.Png": {
            "h": "989",
            "result": 0,
            "w": "0",
            "weight": 0.36962890625
        }
    },
    "2018-01-26-06-20-37-464I1.Png": {
        "2018-01-26-06-20-37-464I1_861_0.Png": {
            "h": "861",
            "result": 1,
            "w": "0",
            "weight": 0.267578125
        },
        "2018-01-26-06-20-37-464I1_989_0.Png": {
            "h": "989",
            "result": 0,
            "w": "0",
            "weight": 0.3955078125
        }
    },
    "2018-01-26-07-20-43-114I1.Png": {
        "2018-01-26-07-20-43-114I1_859_0.Png": {
            "h": "859",
            "result": 1,
            "w": "0",
            "weight": 0.22998046875
        },
        "2018-01-26-07-20-43-114I1_987_0.Png": {
            "h": "987",
            "result": 0,
            "w": "0",
            "weight": 0.38330078125
        }
    },
    "2018-01-26-08-20-49-170I1.Png": {
        "2018-01-26-08-20-49-170I1_861_0.Png": {
            "h": "861",
            "result": 0,
            "w": "0",
            "weight": 0.20263671875
        },
        "2018-01-26-08-20-49-170I1_989_0.Png": {
            "h": "989",
            "result": 0,
            "w": "0",
            "weight": 0.33251953125
        }
    },
    "2018-01-26-09-20-54-820I1.Png": {
        "2018-01-26-09-20-54-820I1_861_0.Png": {
            "h": "861",
            "result": 0,
            "w": "0",
            "weight": 0.202392578125
        },
        "2018-01-26-09-20-54-820I1_989_0.Png": {
            "h": "989",
            "result": 0,
            "w": "0",
            "weight": 0.333740234375
        }
    },
    "2018-01-26-10-21-00-469I1.Png": {
        "2018-01-26-10-21-00-469I1_861_0.Png": {
            "h": "861",
            "result": 0,
            "w": "0",
            "weight": 0.20751953125
        },
        "2018-01-26-10-21-00-469I1_989_0.Png": {
            "h": "989",
            "result": 0,
            "w": "0",
            "weight": 0.34033203125
        }
    },
    "2018-01-26-11-21-06-135I1.Png": {
        "2018-01-26-11-21-06-135I1_861_0.Png": {
            "h": "861",
            "result": 0,
            "w": "0",
            "weight": 0.194580078125
        },
        "2018-01-26-11-21-06-135I1_989_0.Png": {
            "h": "989",
            "result": 0,
            "w": "0",
            "weight": 0.337646484375
        }
    },
    "2018-01-26-12-21-11-801I1.Png": {
        "2018-01-26-12-21-11-801I1_861_0.Png": {
            "h": "861",
            "result": 0,
            "w": "0",
            "weight": 0.218994140625
        },
        "2018-01-26-12-21-11-801I1_989_0.Png": {
            "h": "989",
            "result": 0,
            "w": "0",
            "weight": 0.342529296875
        }
    },
    "2018-01-26-13-21-17-653I1.Png": {
        "2018-01-26-13-21-17-653I1_861_0.Png": {
            "h": "861",
            "result": 0,
            "w": "0",
            "weight": 0.24072265625
        },
        "2018-01-26-13-21-17-653I1_989_0.Png": {
            "h": "989",
            "result": 0,
            "w": "0",
            "weight": 0.38525390625
        }
    },
    "2018-01-26-14-21-23-506I1.Png": {
        "2018-01-26-14-21-23-506I1_833_0.Png": {
            "h": "833",
            "result": 0,
            "w": "0",
            "weight": 0.142578125
        },
        "2018-01-26-14-21-23-506I1_833_256.Png": {
            "h": "833",
            "result": 0,
            "w": "256",
            "weight": 0.140625
        },
        "2018-01-26-14-21-23-506I1_961_0.Png": {
            "h": "961",
            "result": 0,
            "w": "0",
            "weight": 0.36767578125
        }
    },
    "2018-01-26-15-21-29-359I1.Png": {
        "2018-01-26-15-21-29-359I1_861_0.Png": {
            "h": "861",
            "result": 0,
            "w": "0",
            "weight": 0.208251953125
        },
        "2018-01-26-15-21-29-359I1_989_0.Png": {
            "h": "989",
            "result": 0,
            "w": "0",
            "weight": 0.318115234375
        }
    },
    "2018-01-26-16-21-35-024I1.Png": {
        "2018-01-26-16-21-35-024I1_861_0.Png": {
            "h": "861",
            "result": 0,
            "w": "0",
            "weight": 0.203369140625
        },
        "2018-01-26-16-21-35-024I1_989_0.Png": {
            "h": "989",
            "result": 0,
            "w": "0",
            "weight": 0.321044921875
        }
    },
    "2018-01-26-17-21-40-877I1.Png": {
        "2018-01-26-17-21-40-877I1_861_0.Png": {
            "h": "861",
            "result": 0,
            "w": "0",
            "weight": 0.19140625
        },
        "2018-01-26-17-21-40-877I1_989_0.Png": {
            "h": "989",
            "result": 0,
            "w": "0",
            "weight": 0.3125
        }
    },
    "2018-01-26-18-21-46-543I1.Png": {
        "2018-01-26-18-21-46-543I1_859_0.Png": {
            "h": "859",
            "result": 0,
            "w": "0",
            "weight": 0.181396484375
        },
        "2018-01-26-18-21-46-543I1_987_0.Png": {
            "h": "987",
            "result": 0,
            "w": "0",
            "weight": 0.316650390625
        }
    },
    "2018-01-26-19-21-52-208I1.Png": {
        "2018-01-26-19-21-52-208I1_861_0.Png": {
            "h": "861",
            "result": 0,
            "w": "0",
            "weight": 0.1748046875
        },
        "2018-01-26-19-21-52-208I1_989_0.Png": {
            "h": "989",
            "result": 0,
            "w": "0",
            "weight": 0.306640625
        }
    },
    "2018-01-26-20-21-57-858I1.Png": {
        "2018-01-26-20-21-57-858I1_861_0.Png": {
            "h": "861",
            "result": 0,
            "w": "0",
            "weight": 0.166015625
        },
        "2018-01-26-20-21-57-858I1_989_0.Png": {
            "h": "989",
            "result": 0,
            "w": "0",
            "weight": 0.30859375
        }
    },
    "2018-01-26-21-22-03-524I1.Png": {
        "2018-01-26-21-22-03-524I1_859_0.Png": {
            "h": "859",
            "result": 0,
            "w": "0",
            "weight": 0.15771484375
        },
        "2018-01-26-21-22-03-524I1_987_0.Png": {
            "h": "987",
            "result": 0,
            "w": "0",
            "weight": 0.32275390625
        }
    },
    "2018-01-26-22-22-09-173I1.Png": {
        "2018-01-26-22-22-09-173I1_861_0.Png": {
            "h": "861",
            "result": 0,
            "w": "0",
            "weight": 0.173583984375
        },
        "2018-01-26-22-22-09-173I1_989_0.Png": {
            "h": "989",
            "result": 0,
            "w": "0",
            "weight": 0.308837890625
        }
    },
    "2018-01-26-23-22-14-823I1.Png": {
        "2018-01-26-23-22-14-823I1_863_0.Png": {
            "h": "863",
            "result": 0,
            "w": "0",
            "weight": 0.1728515625
        },
        "2018-01-26-23-22-14-823I1_991_0.Png": {
            "h": "991",
            "result": 0,
            "w": "0",
            "weight": 0.3037109375
        }
    },
    "2018-01-27-00-22-20-473I1.Png": {
        "2018-01-27-00-22-20-473I1_863_0.Png": {
            "h": "863",
            "result": 0,
            "w": "0",
            "weight": 0.173828125
        },
        "2018-01-27-00-22-20-473I1_991_0.Png": {
            "h": "991",
            "result": 0,
            "w": "0",
            "weight": 0.3046875
        }
    },
    "2018-01-27-01-22-26-139I1.Png": {
        "2018-01-27-01-22-26-139I1_863_0.Png": {
            "h": "863",
            "result": 0,
            "w": "0",
            "weight": 0.162109375
        },
        "2018-01-27-01-22-26-139I1_991_0.Png": {
            "h": "991",
            "result": 0,
            "w": "0",
            "weight": 0.306640625
        }
    },
    "2018-01-27-02-22-31-586I1.Png": {
        "2018-01-27-02-22-31-586I1_863_0.Png": {
            "h": "863",
            "result": 0,
            "w": "0",
            "weight": 0.1689453125
        },
        "2018-01-27-02-22-31-586I1_991_0.Png": {
            "h": "991",
            "result": 0,
            "w": "0",
            "weight": 0.3173828125
        }
    },
    "2018-01-27-03-22-37-236I1.Png": {
        "2018-01-27-03-22-37-236I1_863_0.Png": {
            "h": "863",
            "result": 0,
            "w": "0",
            "weight": 0.176513671875
        },
        "2018-01-27-03-22-37-236I1_991_0.Png": {
            "h": "991",
            "result": 0,
            "w": "0",
            "weight": 0.306884765625
        }
    },
    "2018-01-27-04-22-42-886I1.Png": {
        "2018-01-27-04-22-42-886I1_863_0.Png": {
            "h": "863",
            "result": 0,
            "w": "0",
            "weight": 0.175048828125
        },
        "2018-01-27-04-22-42-886I1_991_0.Png": {
            "h": "991",
            "result": 0,
            "w": "0",
            "weight": 0.301513671875
        }
    },
    "2018-01-27-05-22-48-536I1.Png": {
        "2018-01-27-05-22-48-536I1_861_0.Png": {
            "h": "861",
            "result": 0,
            "w": "0",
            "weight": 0.16162109375
        },
        "2018-01-27-05-22-48-536I1_989_0.Png": {
            "h": "989",
            "result": 0,
            "w": "0",
            "weight": 0.31005859375
        }
    },
    "2018-01-27-06-22-54-186I1.Png": {
        "2018-01-27-06-22-54-186I1_861_0.Png": {
            "h": "861",
            "result": 0,
            "w": "0",
            "weight": 0.17578125
        },
        "2018-01-27-06-22-54-186I1_989_0.Png": {
            "h": "989",
            "result": 0,
            "w": "0",
            "weight": 0.318359375
        }
    },
    "2018-01-27-07-22-59-836I1.Png": {
        "2018-01-27-07-22-59-836I1_861_0.Png": {
            "h": "861",
            "result": 0,
            "w": "0",
            "weight": 0.16943359375
        },
        "2018-01-27-07-22-59-836I1_989_0.Png": {
            "h": "989",
            "result": 0,
            "w": "0",
            "weight": 0.31689453125
        }
    },
    "2018-01-27-08-23-05-283I1.Png": {
        "2018-01-27-08-23-05-283I1_861_0.Png": {
            "h": "861",
            "result": 0,
            "w": "0",
            "weight": 0.1708984375
        },
        "2018-01-27-08-23-05-283I1_989_0.Png": {
            "h": "989",
            "result": 0,
            "w": "0",
            "weight": 0.3232421875
        }
    },
    "2018-01-27-09-23-10-730I1.Png": {
        "2018-01-27-09-23-10-730I1_861_0.Png": {
            "h": "861",
            "result": 0,
            "w": "0",
            "weight": 0.171142578125
        },
        "2018-01-27-09-23-10-730I1_989_0.Png": {
            "h": "989",
            "result": 0,
            "w": "0",
            "weight": 0.336669921875
        }
    },
    "2018-01-27-10-23-16-380I1.Png": {
        "2018-01-27-10-23-16-380I1_863_0.Png": {
            "h": "863",
            "result": 0,
            "w": "0",
            "weight": 0.180908203125
        },
        "2018-01-27-10-23-16-380I1_991_0.Png": {
            "h": "991",
            "result": 0,
            "w": "0",
            "weight": 0.318115234375
        }
    },
    "2018-01-27-11-23-22-030I1.Png": {
        "2018-01-27-11-23-22-030I1_863_0.Png": {
            "h": "863",
            "result": 0,
            "w": "0",
            "weight": 0.175537109375
        },
        "2018-01-27-11-23-22-030I1_991_0.Png": {
            "h": "991",
            "result": 0,
            "w": "0",
            "weight": 0.306884765625
        }
    },
    "2018-01-27-12-23-27-680I1.Png": {
        "2018-01-27-12-23-27-680I1_861_0.Png": {
            "h": "861",
            "result": 0,
            "w": "0",
            "weight": 0.177734375
        },
        "2018-01-27-12-23-27-680I1_989_0.Png": {
            "h": "989",
            "result": 0,
            "w": "0",
            "weight": 0.30859375
        }
    },
    "2018-01-27-13-23-33-330I1.Png": {
        "2018-01-27-13-23-33-330I1_861_0.Png": {
            "h": "861",
            "result": 0,
            "w": "0",
            "weight": 0.17431640625
        },
        "2018-01-27-13-23-33-330I1_989_0.Png": {
            "h": "989",
            "result": 0,
            "w": "0",
            "weight": 0.31103515625
        }
    },
    "2018-01-27-14-23-38-980I1.Png": {
        "2018-01-27-14-23-38-980I1_861_0.Png": {
            "h": "861",
            "result": 0,
            "w": "0",
            "weight": 0.180419921875
        },
        "2018-01-27-14-23-38-980I1_989_0.Png": {
            "h": "989",
            "result": 0,
            "w": "0",
            "weight": 0.322509765625
        }
    },
    "2018-01-27-15-23-44-630I1.Png": {
        "2018-01-27-15-23-44-630I1_1007_0.Png": {
            "h": "1007",
            "result": 0,
            "w": "0",
            "weight": 0.257080078125
        },
        "2018-01-27-15-23-44-630I1_1135_0.Png": {
            "h": "1135",
            "result": 0,
            "w": "0",
            "weight": 0.1171875
        },
        "2018-01-27-15-23-44-630I1_879_0.Png": {
            "h": "879",
            "result": 0,
            "w": "0",
            "weight": 0.233154296875
        }
    },
    "2018-01-27-16-23-50-092I1.Png": {
        "2018-01-27-16-23-50-092I1_863_0.Png": {
            "h": "863",
            "result": 0,
            "w": "0",
            "weight": 0.17529296875
        },
        "2018-01-27-16-23-50-092I1_991_0.Png": {
            "h": "991",
            "result": 0,
            "w": "0",
            "weight": 0.30517578125
        }
    },
    "2018-01-27-17-23-55-539I1.Png": {
        "2018-01-27-17-23-55-539I1_861_0.Png": {
            "h": "861",
            "result": 0,
            "w": "0",
            "weight": 0.174072265625
        },
        "2018-01-27-17-23-55-539I1_989_0.Png": {
            "h": "989",
            "result": 0,
            "w": "0",
            "weight": 0.311279296875
        }
    },
    "2018-01-27-18-24-00-987I1.Png": {
        "2018-01-27-18-24-00-987I1_863_0.Png": {
            "h": "863",
            "result": 0,
            "w": "0",
            "weight": 0.18310546875
        },
        "2018-01-27-18-24-00-987I1_991_0.Png": {
            "h": "991",
            "result": 0,
            "w": "0",
            "weight": 0.31689453125
        }
    },
    "2018-01-27-19-24-06-636I1.Png": {
        "2018-01-27-19-24-06-636I1_863_0.Png": {
            "h": "863",
            "result": 0,
            "w": "0",
            "weight": 0.17724609375
        },
        "2018-01-27-19-24-06-636I1_991_0.Png": {
            "h": "991",
            "result": 0,
            "w": "0",
            "weight": 0.32275390625
        }
    },
    "2018-01-27-20-24-12-084I1.Png": {
        "2018-01-27-20-24-12-084I1_863_0.Png": {
            "h": "863",
            "result": 0,
            "w": "0",
            "weight": 0.17578125
        },
        "2018-01-27-20-24-12-084I1_991_0.Png": {
            "h": "991",
            "result": 0,
            "w": "0",
            "weight": 0.3193359375
        }
    },
    "2018-01-27-21-24-17-546I1.Png": {
        "2018-01-27-21-24-17-546I1_863_0.Png": {
            "h": "863",
            "result": 0,
            "w": "0",
            "weight": 0.17333984375
        },
        "2018-01-27-21-24-17-546I1_991_0.Png": {
            "h": "991",
            "result": 0,
            "w": "0",
            "weight": 0.31787109375
        }
    },
    "2018-01-27-22-24-23-009I1.Png": {
        "2018-01-27-22-24-23-009I1_861_0.Png": {
            "h": "861",
            "result": 0,
            "w": "0",
            "weight": 0.16748046875
        },
        "2018-01-27-22-24-23-009I1_989_0.Png": {
            "h": "989",
            "result": 0,
            "w": "0",
            "weight": 0.32666015625
        }
    },
    "2018-01-27-23-24-28-675I1.Png": {
        "2018-01-27-23-24-28-675I1_861_0.Png": {
            "h": "861",
            "result": 0,
            "w": "0",
            "weight": 0.172607421875
        },
        "2018-01-27-23-24-28-675I1_989_0.Png": {
            "h": "989",
            "result": 0,
            "w": "0",
            "weight": 0.324462890625
        }
    },
    "2018-01-28-00-24-34-324I1.Png": {
        "2018-01-28-00-24-34-324I1_861_0.Png": {
            "h": "861",
            "result": 0,
            "w": "0",
            "weight": 0.18603515625
        },
        "2018-01-28-00-24-34-324I1_989_0.Png": {
            "h": "989",
            "result": 0,
            "w": "0",
            "weight": 0.34716796875
        }
    },
    "2018-01-28-01-24-27-557I1.Png": {
        "2018-01-28-01-24-27-557I1_861_0.Png": {
            "h": "861",
            "result": 0,
            "w": "0",
            "weight": 0.1845703125
        },
        "2018-01-28-01-24-27-557I1_989_0.Png": {
            "h": "989",
            "result": 0,
            "w": "0",
            "weight": 0.3291015625
        }
    },
    "2018-01-28-02-24-33-004I1.Png": {
        "2018-01-28-02-24-33-004I1_861_0.Png": {
            "h": "861",
            "result": 0,
            "w": "0",
            "weight": 0.179443359375
        },
        "2018-01-28-02-24-33-004I1_989_0.Png": {
            "h": "989",
            "result": 0,
            "w": "0",
            "weight": 0.310791015625
        }
    },
    "2018-01-28-03-24-38-452I1.Png": {
        "2018-01-28-03-24-38-452I1_861_0.Png": {
            "h": "861",
            "result": 0,
            "w": "0",
            "weight": 0.180419921875
        },
        "2018-01-28-03-24-38-452I1_989_0.Png": {
            "h": "989",
            "result": 0,
            "w": "0",
            "weight": 0.316650390625
        }
    },
    "2018-01-28-04-24-43-899I1.Png": {
        "2018-01-28-04-24-43-899I1_863_0.Png": {
            "h": "863",
            "result": 0,
            "w": "0",
            "weight": 0.19140625
        },
        "2018-01-28-04-24-43-899I1_991_0.Png": {
            "h": "991",
            "result": 0,
            "w": "0",
            "weight": 0.3203125
        }
    },
    "2018-01-28-05-24-49-346I1.Png": {
        "2018-01-28-05-24-49-346I1_863_0.Png": {
            "h": "863",
            "result": 0,
            "w": "0",
            "weight": 0.189208984375
        },
        "2018-01-28-05-24-49-346I1_991_0.Png": {
            "h": "991",
            "result": 0,
            "w": "0",
            "weight": 0.317626953125
        }
    },
    "2018-01-28-06-24-54-996I1.Png": {
        "2018-01-28-06-24-54-996I1_861_0.Png": {
            "h": "861",
            "result": 0,
            "w": "0",
            "weight": 0.1875
        },
        "2018-01-28-06-24-54-996I1_989_0.Png": {
            "h": "989",
            "result": 0,
            "w": "0",
            "weight": 0.326171875
        }
    },
    "2018-01-28-07-25-00-443I1.Png": {
        "2018-01-28-07-25-00-443I1_863_0.Png": {
            "h": "863",
            "result": 0,
            "w": "0",
            "weight": 0.186767578125
        },
        "2018-01-28-07-25-00-443I1_991_0.Png": {
            "h": "991",
            "result": 0,
            "w": "0",
            "weight": 0.339599609375
        }
    },
    "2018-01-28-08-25-06-093I1.Png": {
        "2018-01-28-08-25-06-093I1_863_0.Png": {
            "h": "863",
            "result": 0,
            "w": "0",
            "weight": 0.19384765625
        },
        "2018-01-28-08-25-06-093I1_991_0.Png": {
            "h": "991",
            "result": 0,
            "w": "0",
            "weight": 0.37060546875
        }
    },
    "2018-01-28-09-25-11-743I1.Png": {
        "2018-01-28-09-25-11-743I1_863_0.Png": {
            "h": "863",
            "result": 0,
            "w": "0",
            "weight": 0.21142578125
        },
        "2018-01-28-09-25-11-743I1_991_0.Png": {
            "h": "991",
            "result": 0,
            "w": "0",
            "weight": 0.37744140625
        }
    },
    "2018-01-28-10-25-17-393I1.Png": {
        "2018-01-28-10-25-17-393I1_861_0.Png": {
            "h": "861",
            "result": 0,
            "w": "0",
            "weight": 0.201416015625
        },
        "2018-01-28-10-25-17-393I1_989_0.Png": {
            "h": "989",
            "result": 0,
            "w": "0",
            "weight": 0.359130859375
        }
    },
    "2018-01-28-11-25-22-840I1.Png": {
        "2018-01-28-11-25-22-840I1_861_0.Png": {
            "h": "861",
            "result": 0,
            "w": "0",
            "weight": 0.19580078125
        },
        "2018-01-28-11-25-22-840I1_989_0.Png": {
            "h": "989",
            "result": 0,
            "w": "0",
            "weight": 0.37548828125
        }
    },
    "2018-01-28-12-25-28-490I1.Png": {
        "2018-01-28-12-25-28-490I1_863_0.Png": {
            "h": "863",
            "result": 0,
            "w": "0",
            "weight": 0.19873046875
        },
        "2018-01-28-12-25-28-490I1_991_0.Png": {
            "h": "991",
            "result": 0,
            "w": "0",
            "weight": 0.33349609375
        }
    },
    "2018-01-28-13-25-33-952I1.Png": {
        "2018-01-28-13-25-33-952I1_863_0.Png": {
            "h": "863",
            "result": 0,
            "w": "0",
            "weight": 0.191162109375
        },
        "2018-01-28-13-25-33-952I1_991_0.Png": {
            "h": "991",
            "result": 0,
            "w": "0",
            "weight": 0.328369140625
        }
    },
    "2018-01-28-14-25-39-415I1.Png": {
        "2018-01-28-14-25-39-415I1_863_0.Png": {
            "h": "863",
            "result": 0,
            "w": "0",
            "weight": 0.183349609375
        },
        "2018-01-28-14-25-39-415I1_991_0.Png": {
            "h": "991",
            "result": 0,
            "w": "0",
            "weight": 0.319580078125
        }
    },
    "2018-01-28-15-25-44-862I1.Png": {
        "2018-01-28-15-25-44-862I1_863_0.Png": {
            "h": "863",
            "result": 0,
            "w": "0",
            "weight": 0.185546875
        },
        "2018-01-28-15-25-44-862I1_991_0.Png": {
            "h": "991",
            "result": 0,
            "w": "0",
            "weight": 0.3193359375
        }
    },
    "2018-01-28-16-25-50-309I1.Png": {
        "2018-01-28-16-25-50-309I1_863_0.Png": {
            "h": "863",
            "result": 0,
            "w": "0",
            "weight": 0.176513671875
        },
        "2018-01-28-16-25-50-309I1_991_0.Png": {
            "h": "991",
            "result": 0,
            "w": "0",
            "weight": 0.329345703125
        }
    },
    "2018-01-28-17-25-55-757I1.Png": {
        "2018-01-28-17-25-55-757I1_863_0.Png": {
            "h": "863",
            "result": 0,
            "w": "0",
            "weight": 0.17822265625
        },
        "2018-01-28-17-25-55-757I1_991_0.Png": {
            "h": "991",
            "result": 0,
            "w": "0",
            "weight": 0.32568359375
        }
    },
    "2018-01-28-18-26-01-017I1.Png": {
        "2018-01-28-18-26-01-017I1_865_0.Png": {
            "h": "865",
            "result": 0,
            "w": "0",
            "weight": 0.19189453125
        },
        "2018-01-28-18-26-01-017I1_993_0.Png": {
            "h": "993",
            "result": 0,
            "w": "0",
            "weight": 0.35693359375
        }
    },
    "2018-01-28-19-26-06-666I1.Png": {
        "2018-01-28-19-26-06-666I1_863_0.Png": {
            "h": "863",
            "result": 0,
            "w": "0",
            "weight": 0.181396484375
        },
        "2018-01-28-19-26-06-666I1_991_0.Png": {
            "h": "991",
            "result": 0,
            "w": "0",
            "weight": 0.352783203125
        }
    },
    "2018-01-28-20-26-12-114I1.Png": {
        "2018-01-28-20-26-12-114I1_863_0.Png": {
            "h": "863",
            "result": 0,
            "w": "0",
            "weight": 0.1787109375
        },
        "2018-01-28-20-26-12-114I1_991_0.Png": {
            "h": "991",
            "result": 0,
            "w": "0",
            "weight": 0.337890625
        }
    },
    "2018-01-28-21-26-17-576I1.Png": {
        "2018-01-28-21-26-17-576I1_861_0.Png": {
            "h": "861",
            "result": 0,
            "w": "0",
            "weight": 0.172607421875
        },
        "2018-01-28-21-26-17-576I1_989_0.Png": {
            "h": "989",
            "result": 0,
            "w": "0",
            "weight": 0.347900390625
        }
    },
    "2018-01-28-22-26-23-226I1.Png": {
        "2018-01-28-22-26-23-226I1_861_0.Png": {
            "h": "861",
            "result": 0,
            "w": "0",
            "weight": 0.1787109375
        },
        "2018-01-28-22-26-23-226I1_989_0.Png": {
            "h": "989",
            "result": 0,
            "w": "0",
            "weight": 0.3564453125
        }
    },
    "2018-01-28-23-26-28-876I1.Png": {
        "2018-01-28-23-26-28-876I1_861_0.Png": {
            "h": "861",
            "result": 0,
            "w": "0",
            "weight": 0.188720703125
        },
        "2018-01-28-23-26-28-876I1_989_0.Png": {
            "h": "989",
            "result": 0,
            "w": "0",
            "weight": 0.369873046875
        }
    },
    "2018-01-29-00-26-34-526I1.Png": {
        "2018-01-29-00-26-34-526I1_861_0.Png": {
            "h": "861",
            "result": 0,
            "w": "0",
            "weight": 0.19287109375
        },
        "2018-01-29-00-26-34-526I1_989_0.Png": {
            "h": "989",
            "result": 0,
            "w": "0",
            "weight": 0.37255859375
        }
    },
    "2018-01-29-01-26-40-176I1.Png": {
        "2018-01-29-01-26-40-176I1_861_0.Png": {
            "h": "861",
            "result": 0,
            "w": "0",
            "weight": 0.20458984375
        },
        "2018-01-29-01-26-40-176I1_989_0.Png": {
            "h": "989",
            "result": 0,
            "w": "0",
            "weight": 0.38427734375
        }
    },
    "2018-01-29-02-26-45-826I1.Png": {
        "2018-01-29-02-26-45-826I1_861_0.Png": {
            "h": "861",
            "result": 0,
            "w": "0",
            "weight": 0.19580078125
        },
        "2018-01-29-02-26-45-826I1_989_0.Png": {
            "h": "989",
            "result": 0,
            "w": "0",
            "weight": 0.37841796875
        }
    },
    "2018-01-29-03-26-51-476I1.Png": {
        "2018-01-29-03-26-51-476I1_861_0.Png": {
            "h": "861",
            "result": 0,
            "w": "0",
            "weight": 0.20751953125
        },
        "2018-01-29-03-26-51-476I1_989_0.Png": {
            "h": "989",
            "result": 0,
            "w": "0",
            "weight": 0.37744140625
        }
    },
    "2018-01-29-04-26-57-126I1.Png": {
        "2018-01-29-04-26-57-126I1_861_0.Png": {
            "h": "861",
            "result": 0,
            "w": "0",
            "weight": 0.187255859375
        },
        "2018-01-29-04-26-57-126I1_989_0.Png": {
            "h": "989",
            "result": 0,
            "w": "0",
            "weight": 0.332275390625
        }
    },
    "2018-01-29-05-27-02-573I1.Png": {
        "2018-01-29-05-27-02-573I1_861_0.Png": {
            "h": "861",
            "result": 0,
            "w": "0",
            "weight": 0.1953125
        },
        "2018-01-29-05-27-02-573I1_989_0.Png": {
            "h": "989",
            "result": 0,
            "w": "0",
            "weight": 0.3466796875
        }
    },
    "2018-01-29-06-27-08-020I1.Png": {
        "2018-01-29-06-27-08-020I1_863_0.Png": {
            "h": "863",
            "result": 0,
            "w": "0",
            "weight": 0.200927734375
        },
        "2018-01-29-06-27-08-020I1_991_0.Png": {
            "h": "991",
            "result": 0,
            "w": "0",
            "weight": 0.345947265625
        }
    },
    "2018-01-29-07-27-13-483I1.Png": {
        "2018-01-29-07-27-13-483I1_861_0.Png": {
            "h": "861",
            "result": 0,
            "w": "0",
            "weight": 0.19384765625
        },
        "2018-01-29-07-27-13-483I1_989_0.Png": {
            "h": "989",
            "result": 0,
            "w": "0",
            "weight": 0.34033203125
        }
    },
    "2018-01-29-08-27-18-930I1.Png": {
        "2018-01-29-08-27-18-930I1_863_0.Png": {
            "h": "863",
            "result": 0,
            "w": "0",
            "weight": 0.2041015625
        },
        "2018-01-29-08-27-18-930I1_991_0.Png": {
            "h": "991",
            "result": 0,
            "w": "0",
            "weight": 0.3369140625
        }
    },
    "2018-01-29-09-27-24-580I1.Png": {
        "2018-01-29-09-27-24-580I1_863_0.Png": {
            "h": "863",
            "result": 0,
            "w": "0",
            "weight": 0.19921875
        },
        "2018-01-29-09-27-24-580I1_991_0.Png": {
            "h": "991",
            "result": 0,
            "w": "0",
            "weight": 0.33984375
        }
    },
    "2018-01-29-10-27-30-230I1.Png": {
        "2018-01-29-10-27-30-230I1_863_0.Png": {
            "h": "863",
            "result": 0,
            "w": "0",
            "weight": 0.1943359375
        },
        "2018-01-29-10-27-30-230I1_991_0.Png": {
            "h": "991",
            "result": 0,
            "w": "0",
            "weight": 0.3408203125
        }
    },
    "2018-01-29-11-27-35-677I1.Png": {
        "2018-01-29-11-27-35-677I1_863_0.Png": {
            "h": "863",
            "result": 0,
            "w": "0",
            "weight": 0.1875
        },
        "2018-01-29-11-27-35-677I1_991_0.Png": {
            "h": "991",
            "result": 0,
            "w": "0",
            "weight": 0.3291015625
        }
    },
    "2018-01-29-12-27-41-124I1.Png": {
        "2018-01-29-12-27-41-124I1_863_0.Png": {
            "h": "863",
            "result": 0,
            "w": "0",
            "weight": 0.185546875
        },
        "2018-01-29-12-27-41-124I1_991_0.Png": {
            "h": "991",
            "result": 0,
            "w": "0",
            "weight": 0.33984375
        }
    },
    "2018-01-29-13-27-46-587I1.Png": {
        "2018-01-29-13-27-46-587I1_863_0.Png": {
            "h": "863",
            "result": 0,
            "w": "0",
            "weight": 0.171630859375
        },
        "2018-01-29-13-27-46-587I1_991_0.Png": {
            "h": "991",
            "result": 0,
            "w": "0",
            "weight": 0.336181640625
        }
    },
    "2018-01-29-14-27-52-237I1.Png": {
        "2018-01-29-14-27-52-237I1_863_0.Png": {
            "h": "863",
            "result": 0,
            "w": "0",
            "weight": 0.172119140625
        },
        "2018-01-29-14-27-52-237I1_991_0.Png": {
            "h": "991",
            "result": 0,
            "w": "0",
            "weight": 0.335693359375
        }
    },
    "2018-01-29-15-27-57-887I1.Png": {
        "2018-01-29-15-27-57-887I1_863_0.Png": {
            "h": "863",
            "result": 0,
            "w": "0",
            "weight": 0.167236328125
        },
        "2018-01-29-15-27-57-887I1_991_0.Png": {
            "h": "991",
            "result": 0,
            "w": "0",
            "weight": 0.342529296875
        }
    },
    "2018-01-29-16-28-03-537I1.Png": {
        "2018-01-29-16-28-03-537I1_863_0.Png": {
            "h": "863",
            "result": 0,
            "w": "0",
            "weight": 0.17138671875
        },
        "2018-01-29-16-28-03-537I1_991_0.Png": {
            "h": "991",
            "result": 0,
            "w": "0",
            "weight": 0.33837890625
        }
    },
    "2018-01-29-17-28-09-202I1.Png": {
        "2018-01-29-17-28-09-202I1_863_0.Png": {
            "h": "863",
            "result": 0,
            "w": "0",
            "weight": 0.175048828125
        },
        "2018-01-29-17-28-09-202I1_991_0.Png": {
            "h": "991",
            "result": 0,
            "w": "0",
            "weight": 0.318115234375
        }
    },
    "2018-01-29-18-28-14-649I1.Png": {
        "2018-01-29-18-28-14-649I1_863_0.Png": {
            "h": "863",
            "result": 0,
            "w": "0",
            "weight": 0.176025390625
        },
        "2018-01-29-18-28-14-649I1_991_0.Png": {
            "h": "991",
            "result": 0,
            "w": "0",
            "weight": 0.312255859375
        }
    },
    "2018-01-29-19-28-20-112I1.Png": {
        "2018-01-29-19-28-20-112I1_863_0.Png": {
            "h": "863",
            "result": 0,
            "w": "0",
            "weight": 0.178955078125
        },
        "2018-01-29-19-28-20-112I1_991_0.Png": {
            "h": "991",
            "result": 0,
            "w": "0",
            "weight": 0.305419921875
        }
    },
    "2018-01-29-20-28-25-559I1.Png": {
        "2018-01-29-20-28-25-559I1_863_0.Png": {
            "h": "863",
            "result": 0,
            "w": "0",
            "weight": 0.1845703125
        },
        "2018-01-29-20-28-25-559I1_991_0.Png": {
            "h": "991",
            "result": 0,
            "w": "0",
            "weight": 0.3173828125
        }
    },
    "2018-01-29-21-28-31-006I1.Png": {
        "2018-01-29-21-28-31-006I1_863_0.Png": {
            "h": "863",
            "result": 0,
            "w": "0",
            "weight": 0.185546875
        },
        "2018-01-29-21-28-31-006I1_991_0.Png": {
            "h": "991",
            "result": 0,
            "w": "0",
            "weight": 0.3251953125
        }
    },
    "2018-01-29-22-28-36-656I1.Png": {
        "2018-01-29-22-28-36-656I1_863_0.Png": {
            "h": "863",
            "result": 0,
            "w": "0",
            "weight": 0.175048828125
        },
        "2018-01-29-22-28-36-656I1_991_0.Png": {
            "h": "991",
            "result": 0,
            "w": "0",
            "weight": 0.343505859375
        }
    },
    "2018-01-29-23-28-42-306I1.Png": {
        "2018-01-29-23-28-42-306I1_863_0.Png": {
            "h": "863",
            "result": 0,
            "w": "0",
            "weight": 0.1787109375
        },
        "2018-01-29-23-28-42-306I1_991_0.Png": {
            "h": "991",
            "result": 0,
            "w": "0",
            "weight": 0.3466796875
        }
    },
    "2018-01-30-00-28-47-753I1.Png": {
        "2018-01-30-00-28-47-753I1_863_0.Png": {
            "h": "863",
            "result": 0,
            "w": "0",
            "weight": 0.180908203125
        },
        "2018-01-30-00-28-47-753I1_991_0.Png": {
            "h": "991",
            "result": 0,
            "w": "0",
            "weight": 0.351318359375
        }
    },
    "2018-01-30-01-28-53-419I1.Png": {
        "2018-01-30-01-28-53-419I1_863_0.Png": {
            "h": "863",
            "result": 0,
            "w": "0",
            "weight": 0.18017578125
        },
        "2018-01-30-01-28-53-419I1_991_0.Png": {
            "h": "991",
            "result": 0,
            "w": "0",
            "weight": 0.32568359375
        }
    },
    "2018-01-30-02-28-59-084I1.Png": {
        "2018-01-30-02-28-59-084I1_861_0.Png": {
            "h": "861",
            "result": 0,
            "w": "0",
            "weight": 0.177001953125
        },
        "2018-01-30-02-28-59-084I1_989_0.Png": {
            "h": "989",
            "result": 0,
            "w": "0",
            "weight": 0.328857421875
        }
    },
    "2018-01-30-03-29-04-734I1.Png": {
        "2018-01-30-03-29-04-734I1_861_0.Png": {
            "h": "861",
            "result": 0,
            "w": "0",
            "weight": 0.169921875
        },
        "2018-01-30-03-29-04-734I1_989_0.Png": {
            "h": "989",
            "result": 0,
            "w": "0",
            "weight": 0.353515625
        }
    },
    "2018-01-30-04-29-10-384I1.Png": {
        "2018-01-30-04-29-10-384I1_863_0.Png": {
            "h": "863",
            "result": 0,
            "w": "0",
            "weight": 0.1796875
        },
        "2018-01-30-04-29-10-384I1_991_0.Png": {
            "h": "991",
            "result": 0,
            "w": "0",
            "weight": 0.3583984375
        }
    },
    "2018-01-30-05-29-16-050I1.Png": {
        "2018-01-30-05-29-16-050I1_861_0.Png": {
            "h": "861",
            "result": 0,
            "w": "0",
            "weight": 0.191650390625
        },
        "2018-01-30-05-29-16-050I1_989_0.Png": {
            "h": "989",
            "result": 0,
            "w": "0",
            "weight": 0.385498046875
        }
    },
    "2018-01-30-06-29-21-700I1.Png": {
        "2018-01-30-06-29-21-700I1_861_0.Png": {
            "h": "861",
            "result": 0,
            "w": "0",
            "weight": 0.21435546875
        },
        "2018-01-30-06-29-21-700I1_989_0.Png": {
            "h": "989",
            "result": 0,
            "w": "0",
            "weight": 0.38720703125
        }
    },
    "2018-01-30-07-29-27-365I1.Png": {
        "2018-01-30-07-29-27-365I1_863_0.Png": {
            "h": "863",
            "result": 0,
            "w": "0",
            "weight": 0.206787109375
        },
        "2018-01-30-07-29-27-365I1_991_0.Png": {
            "h": "991",
            "result": 0,
            "w": "0",
            "weight": 0.353759765625
        }
    },
    "2018-01-30-08-29-33-015I1.Png": {
        "2018-01-30-08-29-33-015I1_863_0.Png": {
            "h": "863",
            "result": 0,
            "w": "0",
            "weight": 0.191162109375
        },
        "2018-01-30-08-29-33-015I1_991_0.Png": {
            "h": "991",
            "result": 0,
            "w": "0",
            "weight": 0.332275390625
        }
    },
    "2018-01-30-09-29-38-665I1.Png": {
        "2018-01-30-09-29-38-665I1_865_0.Png": {
            "h": "865",
            "result": 0,
            "w": "0",
            "weight": 0.204345703125
        },
        "2018-01-30-09-29-38-665I1_993_0.Png": {
            "h": "993",
            "result": 0,
            "w": "0",
            "weight": 0.328857421875
        }
    },
    "2018-01-30-10-29-44-315I1.Png": {
        "2018-01-30-10-29-44-315I1_865_0.Png": {
            "h": "865",
            "result": 0,
            "w": "0",
            "weight": 0.177734375
        },
        "2018-01-30-10-29-44-315I1_993_0.Png": {
            "h": "993",
            "result": 0,
            "w": "0",
            "weight": 0.34765625
        }
    },
    "2018-01-30-11-29-49-965I1.Png": {
        "2018-01-30-11-29-49-965I1_865_0.Png": {
            "h": "865",
            "result": 0,
            "w": "0",
            "weight": 0.224365234375
        },
        "2018-01-30-11-29-49-965I1_993_0.Png": {
            "h": "993",
            "result": 0,
            "w": "0",
            "weight": 0.376220703125
        }
    },
    "2018-01-30-12-29-55-615I1.Png": {
        "2018-01-30-12-29-55-615I1_863_0.Png": {
            "h": "863",
            "result": 0,
            "w": "0",
            "weight": 0.213623046875
        },
        "2018-01-30-12-29-55-615I1_991_0.Png": {
            "h": "991",
            "result": 0,
            "w": "0",
            "weight": 0.410400390625
        }
    },
    "2018-01-30-13-30-01-265I1.Png": {
        "2018-01-30-13-30-01-265I1_863_0.Png": {
            "h": "863",
            "result": 0,
            "w": "0",
            "weight": 0.16552734375
        },
        "2018-01-30-13-30-01-265I1_991_0.Png": {
            "h": "991",
            "result": 0,
            "w": "0",
            "weight": 0.39990234375
        }
    },
    "2018-01-30-14-30-06-930I1.Png": {
        "2018-01-30-14-30-06-930I1_863_0.Png": {
            "h": "863",
            "result": 0,
            "w": "0",
            "weight": 0.1572265625
        },
        "2018-01-30-14-30-06-930I1_991_0.Png": {
            "h": "991",
            "result": 0,
            "w": "0",
            "weight": 0.37109375
        }
    },
    "2018-01-30-15-30-12-580I1.Png": {
        "2018-01-30-15-30-12-580I1_1089_0.Png": {
            "h": "1089",
            "result": 0,
            "w": "0",
            "weight": 0.112548828125
        },
        "2018-01-30-15-30-12-580I1_833_0.Png": {
            "h": "833",
            "result": 0,
            "w": "0",
            "weight": 0.13232421875
        },
        "2018-01-30-15-30-12-580I1_961_0.Png": {
            "h": "961",
            "result": 0,
            "w": "0",
            "weight": 0.377197265625
        }
    },
    "2018-01-30-16-30-18-230I1.Png": {
        "2018-01-30-16-30-18-230I1_865_0.Png": {
            "h": "865",
            "result": 0,
            "w": "0",
            "weight": 0.193115234375
        },
        "2018-01-30-16-30-18-230I1_993_0.Png": {
            "h": "993",
            "result": 0,
            "w": "0",
            "weight": 0.361572265625
        }
    },
    "2018-01-30-17-30-23-880I1.Png": {
        "2018-01-30-17-30-23-880I1_1089_0.Png": {
            "h": "1089",
            "result": 0,
            "w": "0",
            "weight": 0.114501953125
        },
        "2018-01-30-17-30-23-880I1_833_0.Png": {
            "h": "833",
            "result": 0,
            "w": "0",
            "weight": 0.12451171875
        },
        "2018-01-30-17-30-23-880I1_961_0.Png": {
            "h": "961",
            "result": 0,
            "w": "0",
            "weight": 0.367431640625
        }
    },
    "2018-01-30-18-30-29-327I1.Png": {
        "2018-01-30-18-30-29-327I1_863_0.Png": {
            "h": "863",
            "result": 0,
            "w": "0",
            "weight": 0.174072265625
        },
        "2018-01-30-18-30-29-327I1_991_0.Png": {
            "h": "991",
            "result": 0,
            "w": "0",
            "weight": 0.347412109375
        }
    },
    "2018-01-30-19-30-34-977I1.Png": {
        "2018-01-30-19-30-34-977I1_863_0.Png": {
            "h": "863",
            "result": 0,
            "w": "0",
            "weight": 0.17431640625
        },
        "2018-01-30-19-30-34-977I1_991_0.Png": {
            "h": "991",
            "result": 0,
            "w": "0",
            "weight": 0.34033203125
        }
    },
    "2018-01-30-20-30-40-440I1.Png": {
        "2018-01-30-20-30-40-440I1_863_0.Png": {
            "h": "863",
            "result": 0,
            "w": "0",
            "weight": 0.156005859375
        },
        "2018-01-30-20-30-40-440I1_991_0.Png": {
            "h": "991",
            "result": 0,
            "w": "0",
            "weight": 0.341064453125
        }
    },
    "2018-01-30-21-30-46-090I1.Png": {
        "2018-01-30-21-30-46-090I1_863_0.Png": {
            "h": "863",
            "result": 0,
            "w": "0",
            "weight": 0.163818359375
        },
        "2018-01-30-21-30-46-090I1_991_0.Png": {
            "h": "991",
            "result": 0,
            "w": "0",
            "weight": 0.323486328125
        }
    },
    "2018-01-30-22-30-51-740I1.Png": {
        "2018-01-30-22-30-51-740I1_863_0.Png": {
            "h": "863",
            "result": 0,
            "w": "0",
            "weight": 0.159912109375
        },
        "2018-01-30-22-30-51-740I1_991_0.Png": {
            "h": "991",
            "result": 0,
            "w": "0",
            "weight": 0.319580078125
        }
    },
    "2018-01-30-23-30-57-390I1.Png": {
        "2018-01-30-23-30-57-390I1_863_0.Png": {
            "h": "863",
            "result": 0,
            "w": "0",
            "weight": 0.156982421875
        },
        "2018-01-30-23-30-57-390I1_991_0.Png": {
            "h": "991",
            "result": 0,
            "w": "0",
            "weight": 0.310791015625
        }
    },
    "2018-01-31-00-31-03-055I1.Png": {
        "2018-01-31-00-31-03-055I1_863_0.Png": {
            "h": "863",
            "result": 0,
            "w": "0",
            "weight": 0.158935546875
        },
        "2018-01-31-00-31-03-055I1_991_0.Png": {
            "h": "991",
            "result": 0,
            "w": "0",
            "weight": 0.322509765625
        }
    },
    "2018-01-31-01-31-08-705I1.Png": {
        "2018-01-31-01-31-08-705I1_863_0.Png": {
            "h": "863",
            "result": 0,
            "w": "0",
            "weight": 0.15869140625
        },
        "2018-01-31-01-31-08-705I1_991_0.Png": {
            "h": "991",
            "result": 0,
            "w": "0",
            "weight": 0.31103515625
        }
    },
    "2018-01-31-02-31-14-355I1.Png": {
        "2018-01-31-02-31-14-355I1_863_0.Png": {
            "h": "863",
            "result": 0,
            "w": "0",
            "weight": 0.165283203125
        },
        "2018-01-31-02-31-14-355I1_991_0.Png": {
            "h": "991",
            "result": 0,
            "w": "0",
            "weight": 0.305419921875
        }
    },
    "2018-01-31-03-31-19-787I1.Png": {
        "2018-01-31-03-31-19-787I1_861_0.Png": {
            "h": "861",
            "result": 0,
            "w": "0",
            "weight": 0.168701171875
        },
        "2018-01-31-03-31-19-787I1_989_0.Png": {
            "h": "989",
            "result": 0,
            "w": "0",
            "weight": 0.329345703125
        }
    },
    "2018-01-31-04-31-26-653I1.Png": {
        "2018-01-31-04-31-26-653I1_865_0.Png": {
            "h": "865",
            "result": 0,
            "w": "0",
            "weight": 0.186767578125
        },
        "2018-01-31-04-31-26-653I1_993_0.Png": {
            "h": "993",
            "result": 0,
            "w": "0",
            "weight": 0.341552734375
        }
    },
    "2018-01-31-05-31-32-303I1.Png": {
        "2018-01-31-05-31-32-303I1_863_0.Png": {
            "h": "863",
            "result": 0,
            "w": "0",
            "weight": 0.18359375
        },
        "2018-01-31-05-31-32-303I1_991_0.Png": {
            "h": "991",
            "result": 0,
            "w": "0",
            "weight": 0.357421875
        }
    },
    "2018-01-31-06-31-37-953I1.Png": {
        "2018-01-31-06-31-37-953I1_863_0.Png": {
            "h": "863",
            "result": 0,
            "w": "0",
            "weight": 0.2060546875
        },
        "2018-01-31-06-31-37-953I1_991_0.Png": {
            "h": "991",
            "result": 0,
            "w": "0",
            "weight": 0.375
        }
    },
    "2018-01-31-07-31-43-603I1.Png": {
        "2018-01-31-07-31-43-603I1_861_0.Png": {
            "h": "861",
            "result": 0,
            "w": "0",
            "weight": 0.211181640625
        },
        "2018-01-31-07-31-43-603I1_989_0.Png": {
            "h": "989",
            "result": 0,
            "w": "0",
            "weight": 0.404052734375
        }
    },
    "2018-01-31-08-31-49-066I1.Png": {
        "2018-01-31-08-31-49-066I1_863_0.Png": {
            "h": "863",
            "result": 0,
            "w": "0",
            "weight": 0.195068359375
        },
        "2018-01-31-08-31-49-066I1_991_0.Png": {
            "h": "991",
            "result": 0,
            "w": "0",
            "weight": 0.369384765625
        }
    },
    "2018-01-31-09-31-54-716I1.Png": {
        "2018-01-31-09-31-54-716I1_861_0.Png": {
            "h": "861",
            "result": 0,
            "w": "0",
            "weight": 0.199951171875
        },
        "2018-01-31-09-31-54-716I1_989_0.Png": {
            "h": "989",
            "result": 0,
            "w": "0",
            "weight": 0.367431640625
        }
    },
    "2018-01-31-10-32-00-366I1.Png": {
        "2018-01-31-10-32-00-366I1_863_0.Png": {
            "h": "863",
            "result": 0,
            "w": "0",
            "weight": 0.209228515625
        },
        "2018-01-31-10-32-00-366I1_991_0.Png": {
            "h": "991",
            "result": 0,
            "w": "0",
            "weight": 0.369873046875
        }
    },
    "2018-01-31-11-32-06-016I1.Png": {
        "2018-01-31-11-32-06-016I1_863_0.Png": {
            "h": "863",
            "result": 0,
            "w": "0",
            "weight": 0.2216796875
        },
        "2018-01-31-11-32-06-016I1_991_0.Png": {
            "h": "991",
            "result": 0,
            "w": "0",
            "weight": 0.3779296875
        }
    },
    "2018-01-31-12-32-11-666I1.Png": {
        "2018-01-31-12-32-11-666I1_863_0.Png": {
            "h": "863",
            "result": 0,
            "w": "0",
            "weight": 0.220458984375
        },
        "2018-01-31-12-32-11-666I1_991_0.Png": {
            "h": "991",
            "result": 0,
            "w": "0",
            "weight": 0.396728515625
        }
    },
    "2018-01-31-13-32-17-113I1.Png": {
        "2018-01-31-13-32-17-113I1_863_0.Png": {
            "h": "863",
            "result": 0,
            "w": "0",
            "weight": 0.201171875
        },
        "2018-01-31-13-32-17-113I1_991_0.Png": {
            "h": "991",
            "result": 0,
            "w": "0",
            "weight": 0.3486328125
        }
    },
    "2018-01-31-14-32-22-763I1.Png": {
        "2018-01-31-14-32-22-763I1_865_0.Png": {
            "h": "865",
            "result": 0,
            "w": "0",
            "weight": 0.20751953125
        },
        "2018-01-31-14-32-22-763I1_993_0.Png": {
            "h": "993",
            "result": 0,
            "w": "0",
            "weight": 0.34423828125
        }
    },
    "2018-01-31-15-32-28-210I1.Png": {
        "2018-01-31-15-32-28-210I1_865_0.Png": {
            "h": "865",
            "result": 0,
            "w": "0",
            "weight": 0.186767578125
        },
        "2018-01-31-15-32-28-210I1_993_0.Png": {
            "h": "993",
            "result": 0,
            "w": "0",
            "weight": 0.334716796875
        }
    },
    "2018-01-31-16-32-33-875I1.Png": {
        "2018-01-31-16-32-33-875I1_865_0.Png": {
            "h": "865",
            "result": 0,
            "w": "0",
            "weight": 0.188720703125
        },
        "2018-01-31-16-32-33-875I1_993_0.Png": {
            "h": "993",
            "result": 0,
            "w": "0",
            "weight": 0.324951171875
        }
    },
    "2018-01-31-17-32-39-323I1.Png": {
        "2018-01-31-17-32-39-323I1_865_0.Png": {
            "h": "865",
            "result": 0,
            "w": "0",
            "weight": 0.18505859375
        },
        "2018-01-31-17-32-39-323I1_993_0.Png": {
            "h": "993",
            "result": 0,
            "w": "0",
            "weight": 0.32666015625
        }
    },
    "2018-01-31-18-32-44-988I1.Png": {
        "2018-01-31-18-32-44-988I1_863_0.Png": {
            "h": "863",
            "result": 0,
            "w": "0",
            "weight": 0.17626953125
        },
        "2018-01-31-18-32-44-988I1_991_0.Png": {
            "h": "991",
            "result": 0,
            "w": "0",
            "weight": 0.33837890625
        }
    },
    "2018-01-31-19-32-50-435I1.Png": {
        "2018-01-31-19-32-50-435I1_863_0.Png": {
            "h": "863",
            "result": 0,
            "w": "0",
            "weight": 0.171142578125
        },
        "2018-01-31-19-32-50-435I1_991_0.Png": {
            "h": "991",
            "result": 0,
            "w": "0",
            "weight": 0.338623046875
        }
    },
    "2018-01-31-20-32-56-085I1.Png": {
        "2018-01-31-20-32-56-085I1_865_0.Png": {
            "h": "865",
            "result": 0,
            "w": "0",
            "weight": 0.185791015625
        },
        "2018-01-31-20-32-56-085I1_993_0.Png": {
            "h": "993",
            "result": 0,
            "w": "0",
            "weight": 0.356201171875
        }
    },
    "2018-01-31-21-33-01-532I1.Png": {
        "2018-01-31-21-33-01-532I1_865_0.Png": {
            "h": "865",
            "result": 0,
            "w": "0",
            "weight": 0.181884765625
        },
        "2018-01-31-21-33-01-532I1_993_0.Png": {
            "h": "993",
            "result": 0,
            "w": "0",
            "weight": 0.347412109375
        }
    },
    "2018-01-31-22-33-07-198I1.Png": {
        "2018-01-31-22-33-07-198I1_863_0.Png": {
            "h": "863",
            "result": 0,
            "w": "0",
            "weight": 0.180908203125
        },
        "2018-01-31-22-33-07-198I1_991_0.Png": {
            "h": "991",
            "result": 0,
            "w": "0",
            "weight": 0.341552734375
        }
    },
    "2018-01-31-23-33-12-645I1.Png": {
        "2018-01-31-23-33-12-645I1_863_0.Png": {
            "h": "863",
            "result": 0,
            "w": "0",
            "weight": 0.175048828125
        },
        "2018-01-31-23-33-12-645I1_991_0.Png": {
            "h": "991",
            "result": 0,
            "w": "0",
            "weight": 0.338623046875
        }
    },
    "2018-02-01-00-33-18-295I1.Png": {
        "2018-02-01-00-33-18-295I1_861_0.Png": {
            "h": "861",
            "result": 0,
            "w": "0",
            "weight": 0.184814453125
        },
        "2018-02-01-00-33-18-295I1_989_0.Png": {
            "h": "989",
            "result": 0,
            "w": "0",
            "weight": 0.348388671875
        }
    },
    "2018-02-01-01-33-23-960I1.Png": {
        "2018-02-01-01-33-23-960I1_863_0.Png": {
            "h": "863",
            "result": 0,
            "w": "0",
            "weight": 0.19140625
        },
        "2018-02-01-01-33-23-960I1_991_0.Png": {
            "h": "991",
            "result": 0,
            "w": "0",
            "weight": 0.341796875
        }
    },
    "2018-02-01-02-33-29-408I1.Png": {
        "2018-02-01-02-33-29-408I1_863_0.Png": {
            "h": "863",
            "result": 0,
            "w": "0",
            "weight": 0.212158203125
        },
        "2018-02-01-02-33-29-408I1_991_0.Png": {
            "h": "991",
            "result": 0,
            "w": "0",
            "weight": 0.364990234375
        }
    },
    "2018-02-01-03-33-35-058I1.Png": {
        "2018-02-01-03-33-35-058I1_861_0.Png": {
            "h": "861",
            "result": 0,
            "w": "0",
            "weight": 0.208984375
        },
        "2018-02-01-03-33-35-058I1_989_0.Png": {
            "h": "989",
            "result": 0,
            "w": "0",
            "weight": 0.3779296875
        }
    },
    "2018-02-01-04-33-40-505I1.Png": {
        "2018-02-01-04-33-40-505I1_865_0.Png": {
            "h": "865",
            "result": 0,
            "w": "0",
            "weight": 0.22509765625
        },
        "2018-02-01-04-33-40-505I1_993_0.Png": {
            "h": "993",
            "result": 0,
            "w": "0",
            "weight": 0.38037109375
        }
    },
    "2018-02-01-05-33-46-155I1.Png": {
        "2018-02-01-05-33-46-155I1_863_0.Png": {
            "h": "863",
            "result": 0,
            "w": "0",
            "weight": 0.20068359375
        },
        "2018-02-01-05-33-46-155I1_991_0.Png": {
            "h": "991",
            "result": 0,
            "w": "0",
            "weight": 0.36572265625
        }
    },
    "2018-02-01-06-33-51-805I1.Png": {
        "2018-02-01-06-33-51-805I1_863_0.Png": {
            "h": "863",
            "result": 0,
            "w": "0",
            "weight": 0.203125
        },
        "2018-02-01-06-33-51-805I1_991_0.Png": {
            "h": "991",
            "result": 0,
            "w": "0",
            "weight": 0.3603515625
        }
    },
    "2018-02-01-07-33-57-470I1.Png": {
        "2018-02-01-07-33-57-470I1_863_0.Png": {
            "h": "863",
            "result": 0,
            "w": "0",
            "weight": 0.1962890625
        },
        "2018-02-01-07-33-57-470I1_991_0.Png": {
            "h": "991",
            "result": 0,
            "w": "0",
            "weight": 0.3623046875
        }
    },
    "2018-02-01-08-34-03-120I1.Png": {
        "2018-02-01-08-34-03-120I1_865_0.Png": {
            "h": "865",
            "result": 0,
            "w": "0",
            "weight": 0.192626953125
        },
        "2018-02-01-08-34-03-120I1_993_0.Png": {
            "h": "993",
            "result": 0,
            "w": "0",
            "weight": 0.329833984375
        }
    },
    "2018-02-01-09-34-08-770I1.Png": {
        "2018-02-01-09-34-08-770I1_865_0.Png": {
            "h": "865",
            "result": 0,
            "w": "0",
            "weight": 0.200439453125
        },
        "2018-02-01-09-34-08-770I1_993_0.Png": {
            "h": "993",
            "result": 0,
            "w": "0",
            "weight": 0.333740234375
        }
    },
    "2018-02-01-10-34-14-233I1.Png": {
        "2018-02-01-10-34-14-233I1_863_0.Png": {
            "h": "863",
            "result": 0,
            "w": "0",
            "weight": 0.183349609375
        },
        "2018-02-01-10-34-14-233I1_991_0.Png": {
            "h": "991",
            "result": 0,
            "w": "0",
            "weight": 0.336181640625
        }
    },
    "2018-02-01-11-34-19-898I1.Png": {
        "2018-02-01-11-34-19-898I1_865_0.Png": {
            "h": "865",
            "result": 0,
            "w": "0",
            "weight": 0.17919921875
        },
        "2018-02-01-11-34-19-898I1_993_0.Png": {
            "h": "993",
            "result": 0,
            "w": "0",
            "weight": 0.32373046875
        }
    },
    "2018-02-01-12-34-25-548I1.Png": {
        "2018-02-01-12-34-25-548I1_867_0.Png": {
            "h": "867",
            "result": 0,
            "w": "0",
            "weight": 0.166748046875
        },
        "2018-02-01-12-34-25-548I1_995_0.Png": {
            "h": "995",
            "result": 0,
            "w": "0",
            "weight": 0.313720703125
        }
    },
    "2018-02-01-13-34-30-995I1.Png": {
        "2018-02-01-13-34-30-995I1_865_0.Png": {
            "h": "865",
            "result": 0,
            "w": "0",
            "weight": 0.158935546875
        },
        "2018-02-01-13-34-30-995I1_993_0.Png": {
            "h": "993",
            "result": 0,
            "w": "0",
            "weight": 0.320556640625
        }
    },
    "2018-02-01-14-34-36-645I1.Png": {
        "2018-02-01-14-34-36-645I1_865_0.Png": {
            "h": "865",
            "result": 0,
            "w": "0",
            "weight": 0.142578125
        },
        "2018-02-01-14-34-36-645I1_993_0.Png": {
            "h": "993",
            "result": 0,
            "w": "0",
            "weight": 0.3232421875
        }
    },
    "2018-02-01-15-34-42-092I1.Png": {
        "2018-02-01-15-34-42-092I1_865_0.Png": {
            "h": "865",
            "result": 0,
            "w": "0",
            "weight": 0.1611328125
        },
        "2018-02-01-15-34-42-092I1_993_0.Png": {
            "h": "993",
            "result": 0,
            "w": "0",
            "weight": 0.326171875
        }
    },
    "2018-02-01-16-34-47-758I1.Png": {
        "2018-02-01-16-34-47-758I1_865_0.Png": {
            "h": "865",
            "result": 0,
            "w": "0",
            "weight": 0.15234375
        },
        "2018-02-01-16-34-47-758I1_993_0.Png": {
            "h": "993",
            "result": 0,
            "w": "0",
            "weight": 0.322265625
        }
    },
    "2018-02-01-17-34-53-408I1.Png": {
        "2018-02-01-17-34-53-408I1_865_0.Png": {
            "h": "865",
            "result": 0,
            "w": "0",
            "weight": 0.168701171875
        },
        "2018-02-01-17-34-53-408I1_993_0.Png": {
            "h": "993",
            "result": 0,
            "w": "0",
            "weight": 0.328369140625
        }
    },
    "2018-02-01-18-34-59-058I1.Png": {
        "2018-02-01-18-34-59-058I1_865_0.Png": {
            "h": "865",
            "result": 0,
            "w": "0",
            "weight": 0.1708984375
        },
        "2018-02-01-18-34-59-058I1_993_0.Png": {
            "h": "993",
            "result": 0,
            "w": "0",
            "weight": 0.3505859375
        }
    },
    "2018-02-01-19-35-04-520I1.Png": {
        "2018-02-01-19-35-04-520I1_865_0.Png": {
            "h": "865",
            "result": 0,
            "w": "0",
            "weight": 0.169677734375
        },
        "2018-02-01-19-35-04-520I1_993_0.Png": {
            "h": "993",
            "result": 0,
            "w": "0",
            "weight": 0.345947265625
        }
    },
    "2018-02-01-20-35-10-170I1.Png": {
        "2018-02-01-20-35-10-170I1_865_0.Png": {
            "h": "865",
            "result": 0,
            "w": "0",
            "weight": 0.1826171875
        },
        "2018-02-01-20-35-10-170I1_993_0.Png": {
            "h": "993",
            "result": 0,
            "w": "0",
            "weight": 0.3486328125
        }
    },
    "2018-02-01-21-35-15-618I1.Png": {
        "2018-02-01-21-35-15-618I1_865_0.Png": {
            "h": "865",
            "result": 0,
            "w": "0",
            "weight": 0.19677734375
        },
        "2018-02-01-21-35-15-618I1_993_0.Png": {
            "h": "993",
            "result": 0,
            "w": "0",
            "weight": 0.35986328125
        }
    },
    "2018-02-01-22-35-21-065I1.Png": {
        "2018-02-01-22-35-21-065I1_865_0.Png": {
            "h": "865",
            "result": 0,
            "w": "0",
            "weight": 0.18798828125
        },
        "2018-02-01-22-35-21-065I1_993_0.Png": {
            "h": "993",
            "result": 0,
            "w": "0",
            "weight": 0.32568359375
        }
    },
    "2018-02-01-23-35-26-512I1.Png": {
        "2018-02-01-23-35-26-512I1_865_0.Png": {
            "h": "865",
            "result": 0,
            "w": "0",
            "weight": 0.18505859375
        },
        "2018-02-01-23-35-26-512I1_993_0.Png": {
            "h": "993",
            "result": 0,
            "w": "0",
            "weight": 0.32861328125
        }
    },
    "2018-02-02-00-35-31-959I1.Png": {
        "2018-02-02-00-35-31-959I1_865_0.Png": {
            "h": "865",
            "result": 0,
            "w": "0",
            "weight": 0.18896484375
        },
        "2018-02-02-00-35-31-959I1_993_0.Png": {
            "h": "993",
            "result": 0,
            "w": "0",
            "weight": 0.34716796875
        }
    },
    "2018-02-02-01-35-37-609I1.Png": {
        "2018-02-02-01-35-37-609I1_865_0.Png": {
            "h": "865",
            "result": 0,
            "w": "0",
            "weight": 0.17236328125
        },
        "2018-02-02-01-35-37-609I1_993_0.Png": {
            "h": "993",
            "result": 0,
            "w": "0",
            "weight": 0.32470703125
        }
    },
    "2018-02-02-02-35-43-274I1.Png": {
        "2018-02-02-02-35-43-274I1_865_0.Png": {
            "h": "865",
            "result": 0,
            "w": "0",
            "weight": 0.173095703125
        },
        "2018-02-02-02-35-43-274I1_993_0.Png": {
            "h": "993",
            "result": 0,
            "w": "0",
            "weight": 0.328857421875
        }
    },
    "2018-02-02-03-35-48-737I1.Png": {
        "2018-02-02-03-35-48-737I1_867_0.Png": {
            "h": "867",
            "result": 0,
            "w": "0",
            "weight": 0.17626953125
        },
        "2018-02-02-03-35-48-737I1_995_0.Png": {
            "h": "995",
            "result": 0,
            "w": "0",
            "weight": 0.31884765625
        }
    },
    "2018-02-02-04-35-54-387I1.Png": {
        "2018-02-02-04-35-54-387I1_865_0.Png": {
            "h": "865",
            "result": 0,
            "w": "0",
            "weight": 0.18115234375
        },
        "2018-02-02-04-35-54-387I1_993_0.Png": {
            "h": "993",
            "result": 0,
            "w": "0",
            "weight": 0.33056640625
        }
    },
    "2018-02-02-05-36-00-068I1.Png": {
        "2018-02-02-05-36-00-068I1_865_0.Png": {
            "h": "865",
            "result": 0,
            "w": "0",
            "weight": 0.188720703125
        },
        "2018-02-02-05-36-00-068I1_993_0.Png": {
            "h": "993",
            "result": 0,
            "w": "0",
            "weight": 0.331787109375
        }
    },
    "2018-02-02-06-36-05-515I1.Png": {
        "2018-02-02-06-36-05-515I1_865_0.Png": {
            "h": "865",
            "result": 0,
            "w": "0",
            "weight": 0.19384765625
        },
        "2018-02-02-06-36-05-515I1_993_0.Png": {
            "h": "993",
            "result": 0,
            "w": "0",
            "weight": 0.33642578125
        }
    },
    "2018-02-02-07-36-10-962I1.Png": {
        "2018-02-02-07-36-10-962I1_865_0.Png": {
            "h": "865",
            "result": 0,
            "w": "0",
            "weight": 0.19580078125
        },
        "2018-02-02-07-36-10-962I1_993_0.Png": {
            "h": "993",
            "result": 0,
            "w": "0",
            "weight": 0.34228515625
        }
    },
    "2018-02-02-08-36-16-612I1.Png": {
        "2018-02-02-08-36-16-612I1_865_0.Png": {
            "h": "865",
            "result": 0,
            "w": "0",
            "weight": 0.18798828125
        },
        "2018-02-02-08-36-16-612I1_993_0.Png": {
            "h": "993",
            "result": 0,
            "w": "0",
            "weight": 0.32373046875
        }
    },
    "2018-02-02-09-36-22-262I1.Png": {
        "2018-02-02-09-36-22-262I1_865_0.Png": {
            "h": "865",
            "result": 0,
            "w": "0",
            "weight": 0.185791015625
        },
        "2018-02-02-09-36-22-262I1_993_0.Png": {
            "h": "993",
            "result": 0,
            "w": "0",
            "weight": 0.322021484375
        }
    },
    "2018-02-02-10-36-27-912I1.Png": {
        "2018-02-02-10-36-27-912I1_865_0.Png": {
            "h": "865",
            "result": 0,
            "w": "0",
            "weight": 0.18701171875
        },
        "2018-02-02-10-36-27-912I1_993_0.Png": {
            "h": "993",
            "result": 0,
            "w": "0",
            "weight": 0.33349609375
        }
    },
    "2018-02-02-11-36-33-562I1.Png": {
        "2018-02-02-11-36-33-562I1_865_0.Png": {
            "h": "865",
            "result": 0,
            "w": "0",
            "weight": 0.18212890625
        },
        "2018-02-02-11-36-33-562I1_993_0.Png": {
            "h": "993",
            "result": 0,
            "w": "0",
            "weight": 0.32568359375
        }
    },
    "2018-02-02-12-36-39-212I1.Png": {
        "2018-02-02-12-36-39-212I1_865_0.Png": {
            "h": "865",
            "result": 0,
            "w": "0",
            "weight": 0.188720703125
        },
        "2018-02-02-12-36-39-212I1_993_0.Png": {
            "h": "993",
            "result": 0,
            "w": "0",
            "weight": 0.325927734375
        }
    },
    "2018-02-02-13-36-44-675I1.Png": {
        "2018-02-02-13-36-44-675I1_721_0.Png": {
            "h": "721",
            "result": 0,
            "w": "0",
            "weight": 0.30078125
        },
        "2018-02-02-13-36-44-675I1_721_128.Png": {
            "h": "721",
            "result": 0,
            "w": "128",
            "weight": 0.3056640625
        },
        "2018-02-02-13-36-44-675I1_849_0.Png": {
            "h": "849",
            "result": 0,
            "w": "0",
            "weight": 0.15673828125
        },
        "2018-02-02-13-36-44-675I1_977_0.Png": {
            "h": "977",
            "result": 0,
            "w": "0",
            "weight": 0.33935546875
        }
    },
    "2018-02-02-14-36-50-122I1.Png": {
        "2018-02-02-14-36-50-122I1_867_0.Png": {
            "h": "867",
            "result": 0,
            "w": "0",
            "weight": 0.18505859375
        },
        "2018-02-02-14-36-50-122I1_995_0.Png": {
            "h": "995",
            "result": 0,
            "w": "0",
            "weight": 0.32275390625
        }
    },
    "2018-02-02-15-36-55-788I1.Png": {
        "2018-02-02-15-36-55-788I1_867_0.Png": {
            "h": "867",
            "result": 0,
            "w": "0",
            "weight": 0.17333984375
        },
        "2018-02-02-15-36-55-788I1_995_0.Png": {
            "h": "995",
            "result": 0,
            "w": "0",
            "weight": 0.30908203125
        }
    },
    "2018-02-02-16-37-01-235I1.Png": {
        "2018-02-02-16-37-01-235I1_863_0.Png": {
            "h": "863",
            "result": 0,
            "w": "0",
            "weight": 0.169677734375
        },
        "2018-02-02-16-37-01-235I1_991_0.Png": {
            "h": "991",
            "result": 0,
            "w": "0",
            "weight": 0.322509765625
        }
    },
    "2018-02-02-17-37-06-900I1.Png": {
        "2018-02-02-17-37-06-900I1_865_0.Png": {
            "h": "865",
            "result": 0,
            "w": "0",
            "weight": 0.16845703125
        },
        "2018-02-02-17-37-06-900I1_993_0.Png": {
            "h": "993",
            "result": 0,
            "w": "0",
            "weight": 0.31103515625
        }
    },
    "2018-02-02-18-37-12-550I1.Png": {
        "2018-02-02-18-37-12-550I1_865_0.Png": {
            "h": "865",
            "result": 0,
            "w": "0",
            "weight": 0.171875
        },
        "2018-02-02-18-37-12-550I1_993_0.Png": {
            "h": "993",
            "result": 0,
            "w": "0",
            "weight": 0.318359375
        }
    },
    "2018-02-02-19-37-18-200I1.Png": {
        "2018-02-02-19-37-18-200I1_867_0.Png": {
            "h": "867",
            "result": 0,
            "w": "0",
            "weight": 0.177490234375
        },
        "2018-02-02-19-37-18-200I1_995_0.Png": {
            "h": "995",
            "result": 0,
            "w": "0",
            "weight": 0.307861328125
        }
    },
    "2018-02-02-20-37-23-647I1.Png": {
        "2018-02-02-20-37-23-647I1_867_0.Png": {
            "h": "867",
            "result": 0,
            "w": "0",
            "weight": 0.17626953125
        },
        "2018-02-02-20-37-23-647I1_995_0.Png": {
            "h": "995",
            "result": 0,
            "w": "0",
            "weight": 0.31103515625
        }
    },
    "2018-02-02-21-37-29-313I1.Png": {
        "2018-02-02-21-37-29-313I1_865_0.Png": {
            "h": "865",
            "result": 0,
            "w": "0",
            "weight": 0.18798828125
        },
        "2018-02-02-21-37-29-313I1_993_0.Png": {
            "h": "993",
            "result": 0,
            "w": "0",
            "weight": 0.31884765625
        }
    },
    "2018-02-02-22-37-34-978I1.Png": {
        "2018-02-02-22-37-34-978I1_867_0.Png": {
            "h": "867",
            "result": 0,
            "w": "0",
            "weight": 0.171630859375
        },
        "2018-02-02-22-37-34-978I1_995_0.Png": {
            "h": "995",
            "result": 0,
            "w": "0",
            "weight": 0.300048828125
        }
    },
    "2018-02-02-23-37-40-628I1.Png": {
        "2018-02-02-23-37-40-628I1_1005_0.Png": {
            "h": "1005",
            "result": 0,
            "w": "0",
            "weight": 0.26904296875
        },
        "2018-02-02-23-37-40-628I1_877_0.Png": {
            "h": "877",
            "result": 0,
            "w": "0",
            "weight": 0.20654296875
        }
    },
    "2018-02-03-00-37-46-278I1.Png": {
        "2018-02-03-00-37-46-278I1_865_0.Png": {
            "h": "865",
            "result": 0,
            "w": "0",
            "weight": 0.170654296875
        },
        "2018-02-03-00-37-46-278I1_993_0.Png": {
            "h": "993",
            "result": 0,
            "w": "0",
            "weight": 0.317626953125
        }
    },
    "2018-02-03-01-37-51-944I1.Png": {
        "2018-02-03-01-37-51-944I1_867_0.Png": {
            "h": "867",
            "result": 0,
            "w": "0",
            "weight": 0.164794921875
        },
        "2018-02-03-01-37-51-944I1_995_0.Png": {
            "h": "995",
            "result": 0,
            "w": "0",
            "weight": 0.302978515625
        }
    },
    "2018-02-03-02-37-57-594I1.Png": {
        "2018-02-03-02-37-57-594I1_863_0.Png": {
            "h": "863",
            "result": 0,
            "w": "0",
            "weight": 0.159912109375
        },
        "2018-02-03-02-37-57-594I1_991_0.Png": {
            "h": "991",
            "result": 0,
            "w": "0",
            "weight": 0.315673828125
        }
    },
    "2018-02-03-03-38-03-056I1.Png": {
        "2018-02-03-03-38-03-056I1_865_0.Png": {
            "h": "865",
            "result": 0,
            "w": "0",
            "weight": 0.169921875
        },
        "2018-02-03-03-38-03-056I1_993_0.Png": {
            "h": "993",
            "result": 0,
            "w": "0",
            "weight": 0.3115234375
        }
    },
    "2018-02-03-04-38-08-503I1.Png": {
        "2018-02-03-04-38-08-503I1_867_0.Png": {
            "h": "867",
            "result": 0,
            "w": "0",
            "weight": 0.17431640625
        },
        "2018-02-03-04-38-08-503I1_995_0.Png": {
            "h": "995",
            "result": 0,
            "w": "0",
            "weight": 0.30908203125
        }
    },
    "2018-02-03-05-38-14-153I1.Png": {
        "2018-02-03-05-38-14-153I1_867_0.Png": {
            "h": "867",
            "result": 0,
            "w": "0",
            "weight": 0.1806640625
        },
        "2018-02-03-05-38-14-153I1_995_0.Png": {
            "h": "995",
            "result": 0,
            "w": "0",
            "weight": 0.31640625
        }
    },
    "2018-02-03-06-38-19-600I1.Png": {
        "2018-02-03-06-38-19-600I1_867_0.Png": {
            "h": "867",
            "result": 0,
            "w": "0",
            "weight": 0.181396484375
        },
        "2018-02-03-06-38-19-600I1_995_0.Png": {
            "h": "995",
            "result": 0,
            "w": "0",
            "weight": 0.324462890625
        }
    },
    "2018-02-03-07-38-25-250I1.Png": {
        "2018-02-03-07-38-25-250I1_867_0.Png": {
            "h": "867",
            "result": 0,
            "w": "0",
            "weight": 0.18310546875
        },
        "2018-02-03-07-38-25-250I1_995_0.Png": {
            "h": "995",
            "result": 0,
            "w": "0",
            "weight": 0.32958984375
        }
    },
    "2018-02-03-08-38-30-900I1.Png": {
        "2018-02-03-08-38-30-900I1_1005_0.Png": {
            "h": "1005",
            "result": 0,
            "w": "0",
            "weight": 0.27783203125
        },
        "2018-02-03-08-38-30-900I1_877_0.Png": {
            "h": "877",
            "result": 0,
            "w": "0",
            "weight": 0.21630859375
        }
    },
    "2018-02-03-09-38-36-550I1.Png": {
        "2018-02-03-09-38-36-550I1_867_0.Png": {
            "h": "867",
            "result": 0,
            "w": "0",
            "weight": 0.18505859375
        },
        "2018-02-03-09-38-36-550I1_995_0.Png": {
            "h": "995",
            "result": 0,
            "w": "0",
            "weight": 0.32373046875
        }
    },
    "2018-02-03-10-38-41-997I1.Png": {
        "2018-02-03-10-38-41-997I1_867_0.Png": {
            "h": "867",
            "result": 0,
            "w": "0",
            "weight": 0.18359375
        },
        "2018-02-03-10-38-41-997I1_995_0.Png": {
            "h": "995",
            "result": 0,
            "w": "0",
            "weight": 0.330078125
        }
    },
    "2018-02-03-11-38-47-445I1.Png": {
        "2018-02-03-11-38-47-445I1_867_0.Png": {
            "h": "867",
            "result": 0,
            "w": "0",
            "weight": 0.1796875
        },
        "2018-02-03-11-38-47-445I1_995_0.Png": {
            "h": "995",
            "result": 0,
            "w": "0",
            "weight": 0.326171875
        }
    },
    "2018-02-03-12-38-53-094I1.Png": {
        "2018-02-03-12-38-53-094I1_867_0.Png": {
            "h": "867",
            "result": 0,
            "w": "0",
            "weight": 0.1806640625
        },
        "2018-02-03-12-38-53-094I1_995_0.Png": {
            "h": "995",
            "result": 0,
            "w": "0",
            "weight": 0.3212890625
        }
    },
    "2018-02-03-13-38-58-557I1.Png": {
        "2018-02-03-13-38-58-557I1_867_0.Png": {
            "h": "867",
            "result": 0,
            "w": "0",
            "weight": 0.177001953125
        },
        "2018-02-03-13-38-58-557I1_995_0.Png": {
            "h": "995",
            "result": 0,
            "w": "0",
            "weight": 0.326904296875
        }
    },
    "2018-02-03-14-39-04-004I1.Png": {
        "2018-02-03-14-39-04-004I1_867_0.Png": {
            "h": "867",
            "result": 0,
            "w": "0",
            "weight": 0.178955078125
        },
        "2018-02-03-14-39-04-004I1_995_0.Png": {
            "h": "995",
            "result": 0,
            "w": "0",
            "weight": 0.318115234375
        }
    },
    "2018-02-03-15-39-09-654I1.Png": {
        "2018-02-03-15-39-09-654I1_867_0.Png": {
            "h": "867",
            "result": 0,
            "w": "0",
            "weight": 0.1767578125
        },
        "2018-02-03-15-39-09-654I1_995_0.Png": {
            "h": "995",
            "result": 0,
            "w": "0",
            "weight": 0.3115234375
        }
    },
    "2018-02-03-16-39-15-101I1.Png": {
        "2018-02-03-16-39-15-101I1_867_0.Png": {
            "h": "867",
            "result": 0,
            "w": "0",
            "weight": 0.171630859375
        },
        "2018-02-03-16-39-15-101I1_995_0.Png": {
            "h": "995",
            "result": 0,
            "w": "0",
            "weight": 0.304931640625
        }
    },
    "2018-02-03-17-39-20-549I1.Png": {
        "2018-02-03-17-39-20-549I1_867_0.Png": {
            "h": "867",
            "result": 0,
            "w": "0",
            "weight": 0.177734375
        },
        "2018-02-03-17-39-20-549I1_995_0.Png": {
            "h": "995",
            "result": 0,
            "w": "0",
            "weight": 0.3203125
        }
    },
    "2018-02-03-18-39-25-996I1.Png": {
        "2018-02-03-18-39-25-996I1_867_0.Png": {
            "h": "867",
            "result": 0,
            "w": "0",
            "weight": 0.176025390625
        },
        "2018-02-03-18-39-25-996I1_995_0.Png": {
            "h": "995",
            "result": 0,
            "w": "0",
            "weight": 0.315185546875
        }
    },
    "2018-02-03-19-39-31-646I1.Png": {
        "2018-02-03-19-39-31-646I1_867_0.Png": {
            "h": "867",
            "result": 0,
            "w": "0",
            "weight": 0.1787109375
        },
        "2018-02-03-19-39-31-646I1_995_0.Png": {
            "h": "995",
            "result": 0,
            "w": "0",
            "weight": 0.3212890625
        }
    },
    "2018-02-03-20-39-37-108I1.Png": {
        "2018-02-03-20-39-37-108I1_867_0.Png": {
            "h": "867",
            "result": 0,
            "w": "0",
            "weight": 0.173095703125
        },
        "2018-02-03-20-39-37-108I1_995_0.Png": {
            "h": "995",
            "result": 0,
            "w": "0",
            "weight": 0.321044921875
        }
    },
    "2018-02-03-21-39-42-758I1.Png": {
        "2018-02-03-21-39-42-758I1_867_0.Png": {
            "h": "867",
            "result": 0,
            "w": "0",
            "weight": 0.174072265625
        },
        "2018-02-03-21-39-42-758I1_995_0.Png": {
            "h": "995",
            "result": 0,
            "w": "0",
            "weight": 0.326904296875
        }
    },
    "2018-02-03-22-39-48-408I1.Png": {
        "2018-02-03-22-39-48-408I1_867_0.Png": {
            "h": "867",
            "result": 0,
            "w": "0",
            "weight": 0.1748046875
        },
        "2018-02-03-22-39-48-408I1_995_0.Png": {
            "h": "995",
            "result": 0,
            "w": "0",
            "weight": 0.3193359375
        }
    },
    "2018-02-03-23-39-54-058I1.Png": {
        "2018-02-03-23-39-54-058I1_865_0.Png": {
            "h": "865",
            "result": 0,
            "w": "0",
            "weight": 0.1728515625
        },
        "2018-02-03-23-39-54-058I1_993_0.Png": {
            "h": "993",
            "result": 0,
            "w": "0",
            "weight": 0.318359375
        }
    },
    "2018-02-04-00-39-59-708I1.Png": {
        "2018-02-04-00-39-59-708I1_867_0.Png": {
            "h": "867",
            "result": 0,
            "w": "0",
            "weight": 0.1748046875
        },
        "2018-02-04-00-39-59-708I1_995_0.Png": {
            "h": "995",
            "result": 0,
            "w": "0",
            "weight": 0.322265625
        }
    },
    "2018-02-04-01-40-01-327I1.Png": {
        "2018-02-04-01-40-01-327I1_865_0.Png": {
            "h": "865",
            "result": 0,
            "w": "0",
            "weight": 0.174560546875
        },
        "2018-02-04-01-40-01-327I1_993_0.Png": {
            "h": "993",
            "result": 0,
            "w": "0",
            "weight": 0.328369140625
        }
    },
    "2018-02-04-02-40-06-977I1.Png": {
        "2018-02-04-02-40-06-977I1_865_0.Png": {
            "h": "865",
            "result": 0,
            "w": "0",
            "weight": 0.1748046875
        },
        "2018-02-04-02-40-06-977I1_993_0.Png": {
            "h": "993",
            "result": 0,
            "w": "0",
            "weight": 0.3232421875
        }
    },
    "2018-02-04-03-40-12-627I1.Png": {
        "2018-02-04-03-40-12-627I1_865_0.Png": {
            "h": "865",
            "result": 0,
            "w": "0",
            "weight": 0.177490234375
        },
        "2018-02-04-03-40-12-627I1_993_0.Png": {
            "h": "993",
            "result": 0,
            "w": "0",
            "weight": 0.335205078125
        }
    },
    "2018-02-04-04-40-18-277I1.Png": {
        "2018-02-04-04-40-18-277I1_865_0.Png": {
            "h": "865",
            "result": 0,
            "w": "0",
            "weight": 0.17578125
        },
        "2018-02-04-04-40-18-277I1_993_0.Png": {
            "h": "993",
            "result": 0,
            "w": "0",
            "weight": 0.3271484375
        }
    },
    "2018-02-04-05-40-23-942I1.Png": {
        "2018-02-04-05-40-23-942I1_865_0.Png": {
            "h": "865",
            "result": 0,
            "w": "0",
            "weight": 0.171875
        },
        "2018-02-04-05-40-23-942I1_993_0.Png": {
            "h": "993",
            "result": 0,
            "w": "0",
            "weight": 0.33984375
        }
    },
    "2018-02-04-06-40-29-592I1.Png": {
        "2018-02-04-06-40-29-592I1_863_0.Png": {
            "h": "863",
            "result": 0,
            "w": "0",
            "weight": 0.1640625
        },
        "2018-02-04-06-40-29-592I1_991_0.Png": {
            "h": "991",
            "result": 0,
            "w": "0",
            "weight": 0.3505859375
        }
    },
    "2018-02-04-07-40-35-461I1.Png": {
        "2018-02-04-07-40-35-461I1_863_0.Png": {
            "h": "863",
            "result": 0,
            "w": "0",
            "weight": 0.173828125
        },
        "2018-02-04-07-40-35-461I1_991_0.Png": {
            "h": "991",
            "result": 0,
            "w": "0",
            "weight": 0.353515625
        }
    },
    "2018-02-04-08-40-41-516I1.Png": {
        "2018-02-04-08-40-41-516I1_865_0.Png": {
            "h": "865",
            "result": 0,
            "w": "0",
            "weight": 0.1708984375
        },
        "2018-02-04-08-40-41-516I1_993_0.Png": {
            "h": "993",
            "result": 0,
            "w": "0",
            "weight": 0.3447265625
        }
    },
    "2018-02-04-09-40-47-369I1.Png": {
        "2018-02-04-09-40-47-369I1_865_0.Png": {
            "h": "865",
            "result": 0,
            "w": "0",
            "weight": 0.162353515625
        },
        "2018-02-04-09-40-47-369I1_993_0.Png": {
            "h": "993",
            "result": 0,
            "w": "0",
            "weight": 0.336669921875
        }
    },
    "2018-02-04-10-40-53-424I1.Png": {
        "2018-02-04-10-40-53-424I1_865_0.Png": {
            "h": "865",
            "result": 0,
            "w": "0",
            "weight": 0.170166015625
        },
        "2018-02-04-10-40-53-424I1_993_0.Png": {
            "h": "993",
            "result": 0,
            "w": "0",
            "weight": 0.345458984375
        }
    },
    "2018-02-04-11-40-59-293I1.Png": {
        "2018-02-04-11-40-59-293I1_865_0.Png": {
            "h": "865",
            "result": 0,
            "w": "0",
            "weight": 0.1650390625
        },
        "2018-02-04-11-40-59-293I1_993_0.Png": {
            "h": "993",
            "result": 0,
            "w": "0",
            "weight": 0.3310546875
        }
    },
    "2018-02-04-12-41-04-958I1.Png": {
        "2018-02-04-12-41-04-958I1_865_0.Png": {
            "h": "865",
            "result": 0,
            "w": "0",
            "weight": 0.163818359375
        },
        "2018-02-04-12-41-04-958I1_993_0.Png": {
            "h": "993",
            "result": 0,
            "w": "0",
            "weight": 0.316650390625
        }
    },
    "2018-02-04-13-41-10-624I1.Png": {
        "2018-02-04-13-41-10-624I1_865_0.Png": {
            "h": "865",
            "result": 0,
            "w": "0",
            "weight": 0.170166015625
        },
        "2018-02-04-13-41-10-624I1_993_0.Png": {
            "h": "993",
            "result": 0,
            "w": "0",
            "weight": 0.335693359375
        }
    },
    "2018-02-04-14-41-16-289I1.Png": {
        "2018-02-04-14-41-16-289I1_865_0.Png": {
            "h": "865",
            "result": 0,
            "w": "0",
            "weight": 0.1611328125
        },
        "2018-02-04-14-41-16-289I1_993_0.Png": {
            "h": "993",
            "result": 0,
            "w": "0",
            "weight": 0.3359375
        }
    },
    "2018-02-04-15-41-21-939I1.Png": {
        "2018-02-04-15-41-21-939I1_865_0.Png": {
            "h": "865",
            "result": 0,
            "w": "0",
            "weight": 0.154052734375
        },
        "2018-02-04-15-41-21-939I1_993_0.Png": {
            "h": "993",
            "result": 0,
            "w": "0",
            "weight": 0.323486328125
        }
    },
    "2018-02-04-16-41-27-589I1.Png": {
        "2018-02-04-16-41-27-589I1_865_0.Png": {
            "h": "865",
            "result": 0,
            "w": "0",
            "weight": 0.153564453125
        },
        "2018-02-04-16-41-27-589I1_993_0.Png": {
            "h": "993",
            "result": 0,
            "w": "0",
            "weight": 0.313232421875
        }
    },
    "2018-02-04-17-41-33-239I1.Png": {
        "2018-02-04-17-41-33-239I1_867_0.Png": {
            "h": "867",
            "result": 0,
            "w": "0",
            "weight": 0.154296875
        },
        "2018-02-04-17-41-33-239I1_995_0.Png": {
            "h": "995",
            "result": 0,
            "w": "0",
            "weight": 0.3037109375
        }
    },
    "2018-02-04-18-41-38-889I1.Png": {
        "2018-02-04-18-41-38-889I1_867_0.Png": {
            "h": "867",
            "result": 0,
            "w": "0",
            "weight": 0.1494140625
        },
        "2018-02-04-18-41-38-889I1_995_0.Png": {
            "h": "995",
            "result": 0,
            "w": "0",
            "weight": 0.3115234375
        }
    },
    "2018-02-04-19-41-44-555I1.Png": {
        "2018-02-04-19-41-44-555I1_867_0.Png": {
            "h": "867",
            "result": 0,
            "w": "0",
            "weight": 0.1513671875
        },
        "2018-02-04-19-41-44-555I1_995_0.Png": {
            "h": "995",
            "result": 0,
            "w": "0",
            "weight": 0.314453125
        }
    },
    "2018-02-04-20-41-50-002I1.Png": {
        "2018-02-04-20-41-50-002I1_867_0.Png": {
            "h": "867",
            "result": 0,
            "w": "0",
            "weight": 0.1513671875
        },
        "2018-02-04-20-41-50-002I1_995_0.Png": {
            "h": "995",
            "result": 0,
            "w": "0",
            "weight": 0.3115234375
        }
    },
    "2018-02-04-21-41-55-667I1.Png": {
        "2018-02-04-21-41-55-667I1_867_0.Png": {
            "h": "867",
            "result": 0,
            "w": "0",
            "weight": 0.161376953125
        },
        "2018-02-04-21-41-55-667I1_995_0.Png": {
            "h": "995",
            "result": 0,
            "w": "0",
            "weight": 0.303466796875
        }
    },
    "2018-02-04-22-42-01-317I1.Png": {
        "2018-02-04-22-42-01-317I1_867_0.Png": {
            "h": "867",
            "result": 0,
            "w": "0",
            "weight": 0.15625
        },
        "2018-02-04-22-42-01-317I1_995_0.Png": {
            "h": "995",
            "result": 0,
            "w": "0",
            "weight": 0.310546875
        }
    },
    "2018-02-04-23-42-06-967I1.Png": {
        "2018-02-04-23-42-06-967I1_867_0.Png": {
            "h": "867",
            "result": 0,
            "w": "0",
            "weight": 0.1552734375
        },
        "2018-02-04-23-42-06-967I1_995_0.Png": {
            "h": "995",
            "result": 0,
            "w": "0",
            "weight": 0.314453125
        }
    },
    "2018-02-05-00-42-12-617I1.Png": {
        "2018-02-05-00-42-12-617I1_867_0.Png": {
            "h": "867",
            "result": 0,
            "w": "0",
            "weight": 0.1650390625
        },
        "2018-02-05-00-42-12-617I1_995_0.Png": {
            "h": "995",
            "result": 0,
            "w": "0",
            "weight": 0.3154296875
        }
    },
    "2018-02-05-01-42-18-283I1.Png": {
        "2018-02-05-01-42-18-283I1_867_0.Png": {
            "h": "867",
            "result": 0,
            "w": "0",
            "weight": 0.153564453125
        },
        "2018-02-05-01-42-18-283I1_995_0.Png": {
            "h": "995",
            "result": 0,
            "w": "0",
            "weight": 0.296630859375
        }
    },
    "2018-02-05-02-42-23-933I1.Png": {
        "2018-02-05-02-42-23-933I1_867_0.Png": {
            "h": "867",
            "result": 0,
            "w": "0",
            "weight": 0.169677734375
        },
        "2018-02-05-02-42-23-933I1_995_0.Png": {
            "h": "995",
            "result": 0,
            "w": "0",
            "weight": 0.307861328125
        }
    },
    "2018-02-05-03-42-29-583I1.Png": {
        "2018-02-05-03-42-29-583I1_867_0.Png": {
            "h": "867",
            "result": 0,
            "w": "0",
            "weight": 0.165283203125
        },
        "2018-02-05-03-42-29-583I1_995_0.Png": {
            "h": "995",
            "result": 0,
            "w": "0",
            "weight": 0.309326171875
        }
    },
    "2018-02-05-04-42-35-232I1.Png": {
        "2018-02-05-04-42-35-232I1_867_0.Png": {
            "h": "867",
            "result": 0,
            "w": "0",
            "weight": 0.169189453125
        },
        "2018-02-05-04-42-35-232I1_995_0.Png": {
            "h": "995",
            "result": 0,
            "w": "0",
            "weight": 0.306396484375
        }
    },
    "2018-02-05-05-42-40-695I1.Png": {
        "2018-02-05-05-42-40-695I1_867_0.Png": {
            "h": "867",
            "result": 0,
            "w": "0",
            "weight": 0.177978515625
        },
        "2018-02-05-05-42-40-695I1_995_0.Png": {
            "h": "995",
            "result": 0,
            "w": "0",
            "weight": 0.312255859375
        }
    },
    "2018-02-05-06-42-46-345I1.Png": {
        "2018-02-05-06-42-46-345I1_867_0.Png": {
            "h": "867",
            "result": 0,
            "w": "0",
            "weight": 0.16748046875
        },
        "2018-02-05-06-42-46-345I1_995_0.Png": {
            "h": "995",
            "result": 0,
            "w": "0",
            "weight": 0.31103515625
        }
    },
    "2018-02-05-07-42-51-995I1.Png": {
        "2018-02-05-07-42-51-995I1_867_0.Png": {
            "h": "867",
            "result": 0,
            "w": "0",
            "weight": 0.170654296875
        },
        "2018-02-05-07-42-51-995I1_995_0.Png": {
            "h": "995",
            "result": 0,
            "w": "0",
            "weight": 0.315673828125
        }
    },
    "2018-02-05-08-42-57-661I1.Png": {
        "2018-02-05-08-42-57-661I1_867_0.Png": {
            "h": "867",
            "result": 0,
            "w": "0",
            "weight": 0.173095703125
        },
        "2018-02-05-08-42-57-661I1_995_0.Png": {
            "h": "995",
            "result": 0,
            "w": "0",
            "weight": 0.329833984375
        }
    },
    "2018-02-05-09-43-03-311I1.Png": {
        "2018-02-05-09-43-03-311I1_867_0.Png": {
            "h": "867",
            "result": 0,
            "w": "0",
            "weight": 0.17333984375
        },
        "2018-02-05-09-43-03-311I1_995_0.Png": {
            "h": "995",
            "result": 0,
            "w": "0",
            "weight": 0.32080078125
        }
    },
    "2018-02-05-10-43-08-758I1.Png": {
        "2018-02-05-10-43-08-758I1_867_0.Png": {
            "h": "867",
            "result": 0,
            "w": "0",
            "weight": 0.165771484375
        },
        "2018-02-05-10-43-08-758I1_995_0.Png": {
            "h": "995",
            "result": 0,
            "w": "0",
            "weight": 0.316650390625
        }
    },
    "2018-02-05-11-43-14-033I1.Png": {
        "2018-02-05-11-43-14-033I1_867_0.Png": {
            "h": "867",
            "result": 0,
            "w": "0",
            "weight": 0.162841796875
        },
        "2018-02-05-11-43-14-033I1_995_0.Png": {
            "h": "995",
            "result": 0,
            "w": "0",
            "weight": 0.305908203125
        }
    },
    "2018-02-05-12-43-19-683I1.Png": {
        "2018-02-05-12-43-19-683I1_869_0.Png": {
            "h": "869",
            "result": 0,
            "w": "0",
            "weight": 0.1611328125
        },
        "2018-02-05-12-43-19-683I1_997_0.Png": {
            "h": "997",
            "result": 0,
            "w": "0",
            "weight": 0.29296875
        }
    },
    "2018-02-05-13-43-25-349I1.Png": {
        "2018-02-05-13-43-25-349I1_867_0.Png": {
            "h": "867",
            "result": 0,
            "w": "0",
            "weight": 0.162353515625
        },
        "2018-02-05-13-43-25-349I1_995_0.Png": {
            "h": "995",
            "result": 0,
            "w": "0",
            "weight": 0.229248046875
        }
    },
    "2018-02-05-14-43-30-999I1.Png": {
        "2018-02-05-14-43-30-999I1_867_0.Png": {
            "h": "867",
            "result": 0,
            "w": "0",
            "weight": 0.16357421875
        },
        "2018-02-05-14-43-30-999I1_995_0.Png": {
            "h": "995",
            "result": 0,
            "w": "0",
            "weight": 0.31787109375
        }
    },
    "2018-02-05-15-43-36-461I1.Png": {
        "2018-02-05-15-43-36-461I1_867_0.Png": {
            "h": "867",
            "result": 0,
            "w": "0",
            "weight": 0.166259765625
        },
        "2018-02-05-15-43-36-461I1_995_0.Png": {
            "h": "995",
            "result": 0,
            "w": "0",
            "weight": 0.321044921875
        }
    },
    "2018-02-05-16-43-42-111I1.Png": {
        "2018-02-05-16-43-42-111I1_867_0.Png": {
            "h": "867",
            "result": 0,
            "w": "0",
            "weight": 0.163330078125
        },
        "2018-02-05-16-43-42-111I1_995_0.Png": {
            "h": "995",
            "result": 0,
            "w": "0",
            "weight": 0.328857421875
        }
    },
    "2018-02-05-17-43-47-558I1.Png": {
        "2018-02-05-17-43-47-558I1_867_0.Png": {
            "h": "867",
            "result": 0,
            "w": "0",
            "weight": 0.165283203125
        },
        "2018-02-05-17-43-47-558I1_995_0.Png": {
            "h": "995",
            "result": 0,
            "w": "0",
            "weight": 0.326904296875
        }
    },
    "2018-02-05-18-43-53-021I1.Png": {
        "2018-02-05-18-43-53-021I1_867_0.Png": {
            "h": "867",
            "result": 0,
            "w": "0",
            "weight": 0.163330078125
        },
        "2018-02-05-18-43-53-021I1_995_0.Png": {
            "h": "995",
            "result": 0,
            "w": "0",
            "weight": 0.324951171875
        }
    },
    "2018-02-05-19-43-58-687I1.Png": {
        "2018-02-05-19-43-58-687I1_867_0.Png": {
            "h": "867",
            "result": 0,
            "w": "0",
            "weight": 0.148193359375
        },
        "2018-02-05-19-43-58-687I1_995_0.Png": {
            "h": "995",
            "result": 0,
            "w": "0",
            "weight": 0.299072265625
        }
    },
    "2018-02-05-20-44-04-337I1.Png": {
        "2018-02-05-20-44-04-337I1_865_0.Png": {
            "h": "865",
            "result": 0,
            "w": "0",
            "weight": 0.1513671875
        },
        "2018-02-05-20-44-04-337I1_993_0.Png": {
            "h": "993",
            "result": 0,
            "w": "0",
            "weight": 0.3310546875
        }
    },
    "2018-02-05-21-44-09-987I1.Png": {
        "2018-02-05-21-44-09-987I1_865_0.Png": {
            "h": "865",
            "result": 0,
            "w": "0",
            "weight": 0.1484375
        },
        "2018-02-05-21-44-09-987I1_993_0.Png": {
            "h": "993",
            "result": 0,
            "w": "0",
            "weight": 0.3115234375
        }
    },
    "2018-02-05-22-44-15-636I1.Png": {
        "2018-02-05-22-44-15-636I1_867_0.Png": {
            "h": "867",
            "result": 0,
            "w": "0",
            "weight": 0.154052734375
        },
        "2018-02-05-22-44-15-636I1_995_0.Png": {
            "h": "995",
            "result": 0,
            "w": "0",
            "weight": 0.308837890625
        }
    },
    "2018-02-05-23-44-21-286I1.Png": {
        "2018-02-05-23-44-21-286I1_867_0.Png": {
            "h": "867",
            "result": 0,
            "w": "0",
            "weight": 0.16064453125
        },
        "2018-02-05-23-44-21-286I1_995_0.Png": {
            "h": "995",
            "result": 0,
            "w": "0",
            "weight": 0.31982421875
        }
    },
    "2018-02-06-00-44-26-921I1.Png": {
        "2018-02-06-00-44-26-921I1_869_0.Png": {
            "h": "869",
            "result": 0,
            "w": "0",
            "weight": 0.177001953125
        },
        "2018-02-06-00-44-26-921I1_997_0.Png": {
            "h": "997",
            "result": 0,
            "w": "0",
            "weight": 0.333740234375
        }
    },
    "2018-02-06-01-44-32-571I1.Png": {
        "2018-02-06-01-44-32-571I1_869_0.Png": {
            "h": "869",
            "result": 0,
            "w": "0",
            "weight": 0.178955078125
        },
        "2018-02-06-01-44-32-571I1_997_0.Png": {
            "h": "997",
            "result": 0,
            "w": "0",
            "weight": 0.333740234375
        }
    },
    "2018-02-06-02-44-38-423I1.Png": {
        "2018-02-06-02-44-38-423I1_867_0.Png": {
            "h": "867",
            "result": 0,
            "w": "0",
            "weight": 0.17333984375
        },
        "2018-02-06-02-44-38-423I1_995_0.Png": {
            "h": "995",
            "result": 0,
            "w": "0",
            "weight": 0.33544921875
        }
    },
    "2018-02-06-03-44-44-276I1.Png": {
        "2018-02-06-03-44-44-276I1_869_0.Png": {
            "h": "869",
            "result": 0,
            "w": "0",
            "weight": 0.168212890625
        },
        "2018-02-06-03-44-44-276I1_997_0.Png": {
            "h": "997",
            "result": 0,
            "w": "0",
            "weight": 0.313232421875
        }
    },
    "2018-02-06-04-44-49-723I1.Png": {
        "2018-02-06-04-44-49-723I1_869_0.Png": {
            "h": "869",
            "result": 0,
            "w": "0",
            "weight": 0.180908203125
        },
        "2018-02-06-04-44-49-723I1_997_0.Png": {
            "h": "997",
            "result": 0,
            "w": "0",
            "weight": 0.322998046875
        }
    },
    "2018-02-06-05-44-55-373I1.Png": {
        "2018-02-06-05-44-55-373I1_867_0.Png": {
            "h": "867",
            "result": 0,
            "w": "0",
            "weight": 0.1806640625
        },
        "2018-02-06-05-44-55-373I1_995_0.Png": {
            "h": "995",
            "result": 0,
            "w": "0",
            "weight": 0.34765625
        }
    },
    "2018-02-06-06-45-01-226I1.Png": {
        "2018-02-06-06-45-01-226I1_867_0.Png": {
            "h": "867",
            "result": 0,
            "w": "0",
            "weight": 0.1923828125
        },
        "2018-02-06-06-45-01-226I1_995_0.Png": {
            "h": "995",
            "result": 0,
            "w": "0",
            "weight": 0.3720703125
        }
    },
    "2018-02-06-07-45-07-079I1.Png": {
        "2018-02-06-07-45-07-079I1_869_0.Png": {
            "h": "869",
            "result": 0,
            "w": "0",
            "weight": 0.183837890625
        },
        "2018-02-06-07-45-07-079I1_997_0.Png": {
            "h": "997",
            "result": 0,
            "w": "0",
            "weight": 0.333740234375
        }
    },
    "2018-02-06-08-45-12-729I1.Png": {
        "2018-02-06-08-45-12-729I1_867_0.Png": {
            "h": "867",
            "result": 0,
            "w": "0",
            "weight": 0.177001953125
        },
        "2018-02-06-08-45-12-729I1_995_0.Png": {
            "h": "995",
            "result": 0,
            "w": "0",
            "weight": 0.330810546875
        }
    },
    "2018-02-06-09-45-18-379I1.Png": {
        "2018-02-06-09-45-18-379I1_1001_0.Png": {
            "h": "1001",
            "result": 0,
            "w": "0",
            "weight": 0.34619140625
        },
        "2018-02-06-09-45-18-379I1_873_0.Png": {
            "h": "873",
            "result": 0,
            "w": "0",
            "weight": 0.18994140625
        }
    },
    "2018-02-06-10-45-24-028I1.Png": {
        "2018-02-06-10-45-24-028I1_1013_0.Png": {
            "h": "1013",
            "result": 0,
            "w": "0",
            "weight": 0.352783203125
        },
        "2018-02-06-10-45-24-028I1_885_0.Png": {
            "h": "885",
            "result": 0,
            "w": "0",
            "weight": 0.204833984375
        }
    },
    "2018-02-06-11-45-29-476I1.Png": {
        "2018-02-06-11-45-29-476I1_1015_0.Png": {
            "h": "1015",
            "result": 0,
            "w": "0",
            "weight": 0.348388671875
        },
        "2018-02-06-11-45-29-476I1_887_0.Png": {
            "h": "887",
            "result": 0,
            "w": "0",
            "weight": 0.202392578125
        }
    },
    "2018-02-06-12-45-34-923I1.Png": {
        "2018-02-06-12-45-34-923I1_1017_0.Png": {
            "h": "1017",
            "result": 0,
            "w": "0",
            "weight": 0.339599609375
        },
        "2018-02-06-12-45-34-923I1_889_0.Png": {
            "h": "889",
            "result": 0,
            "w": "0",
            "weight": 0.196533203125
        }
    },
    "2018-02-06-13-45-40-385I1.Png": {
        "2018-02-06-13-45-40-385I1_1019_0.Png": {
            "h": "1019",
            "result": 0,
            "w": "0",
            "weight": 0.314697265625
        },
        "2018-02-06-13-45-40-385I1_891_0.Png": {
            "h": "891",
            "result": 0,
            "w": "0",
            "weight": 0.197021484375
        }
    },
    "2018-02-06-14-45-45-848I1.Png": {
        "2018-02-06-14-45-45-848I1_1023_0.Png": {
            "h": "1023",
            "result": 0,
            "w": "0",
            "weight": 0.32861328125
        },
        "2018-02-06-14-45-45-848I1_895_0.Png": {
            "h": "895",
            "result": 0,
            "w": "0",
            "weight": 0.21142578125
        }
    },
    "2018-02-06-15-45-51-498I1.Png": {
        "2018-02-06-15-45-51-498I1_1023_0.Png": {
            "h": "1023",
            "result": 0,
            "w": "0",
            "weight": 0.357177734375
        },
        "2018-02-06-15-45-51-498I1_895_0.Png": {
            "h": "895",
            "result": 0,
            "w": "0",
            "weight": 0.221923828125
        }
    },
    "2018-02-06-16-45-57-148I1.Png": {
        "2018-02-06-16-45-57-148I1_1023_0.Png": {
            "h": "1023",
            "result": 0,
            "w": "0",
            "weight": 0.346435546875
        },
        "2018-02-06-16-45-57-148I1_895_0.Png": {
            "h": "895",
            "result": 0,
            "w": "0",
            "weight": 0.210205078125
        }
    },
    "2018-02-06-17-46-02-611I1.Png": {
        "2018-02-06-17-46-02-611I1_1023_0.Png": {
            "h": "1023",
            "result": 0,
            "w": "0",
            "weight": 0.347412109375
        },
        "2018-02-06-17-46-02-611I1_895_0.Png": {
            "h": "895",
            "result": 0,
            "w": "0",
            "weight": 0.213134765625
        }
    },
    "2018-02-06-18-46-08-042I1.Png": {
        "2018-02-06-18-46-08-042I1_1025_0.Png": {
            "h": "1025",
            "result": 0,
            "w": "0",
            "weight": 0.333251953125
        },
        "2018-02-06-18-46-08-042I1_897_0.Png": {
            "h": "897",
            "result": 0,
            "w": "0",
            "weight": 0.212646484375
        }
    },
    "2018-02-06-19-46-14-301I1.Png": {
        "2018-02-06-19-46-14-301I1_1023_0.Png": {
            "h": "1023",
            "result": 0,
            "w": "0",
            "weight": 0.345458984375
        },
        "2018-02-06-19-46-14-301I1_895_0.Png": {
            "h": "895",
            "result": 0,
            "w": "0",
            "weight": 0.220947265625
        }
    },
    "2018-02-06-20-46-19-748I1.Png": {
        "2018-02-06-20-46-19-748I1_1023_0.Png": {
            "h": "1023",
            "result": 0,
            "w": "0",
            "weight": 0.34130859375
        },
        "2018-02-06-20-46-19-748I1_895_0.Png": {
            "h": "895",
            "result": 0,
            "w": "0",
            "weight": 0.21240234375
        }
    },
    "2018-02-06-21-46-25-195I1.Png": {
        "2018-02-06-21-46-25-195I1_1023_0.Png": {
            "h": "1023",
            "result": 0,
            "w": "0",
            "weight": 0.33056640625
        },
        "2018-02-06-21-46-25-195I1_895_0.Png": {
            "h": "895",
            "result": 0,
            "w": "0",
            "weight": 0.21044921875
        }
    },
    "2018-02-06-22-46-30-642I1.Png": {
        "2018-02-06-22-46-30-642I1_1023_0.Png": {
            "h": "1023",
            "result": 0,
            "w": "0",
            "weight": 0.328369140625
        },
        "2018-02-06-22-46-30-642I1_895_0.Png": {
            "h": "895",
            "result": 0,
            "w": "0",
            "weight": 0.204833984375
        }
    },
    "2018-02-06-23-46-36-089I1.Png": {
        "2018-02-06-23-46-36-089I1_1023_0.Png": {
            "h": "1023",
            "result": 0,
            "w": "0",
            "weight": 0.3271484375
        },
        "2018-02-06-23-46-36-089I1_895_0.Png": {
            "h": "895",
            "result": 0,
            "w": "0",
            "weight": 0.205078125
        }
    },
    "2018-02-07-00-46-41-552I1.Png": {
        "2018-02-07-00-46-41-552I1_1023_0.Png": {
            "h": "1023",
            "result": 0,
            "w": "0",
            "weight": 0.3203125
        },
        "2018-02-07-00-46-41-552I1_895_0.Png": {
            "h": "895",
            "result": 0,
            "w": "0",
            "weight": 0.203125
        }
    },
    "2018-02-07-01-46-46-999I1.Png": {
        "2018-02-07-01-46-46-999I1_1023_0.Png": {
            "h": "1023",
            "result": 0,
            "w": "0",
            "weight": 0.316162109375
        },
        "2018-02-07-01-46-46-999I1_895_0.Png": {
            "h": "895",
            "result": 0,
            "w": "0",
            "weight": 0.199462890625
        }
    },
    "2018-02-07-02-46-52-446I1.Png": {
        "2018-02-07-02-46-52-446I1_1023_0.Png": {
            "h": "1023",
            "result": 0,
            "w": "0",
            "weight": 0.326171875
        },
        "2018-02-07-02-46-52-446I1_895_0.Png": {
            "h": "895",
            "result": 0,
            "w": "0",
            "weight": 0.2041015625
        }
    },
    "2018-02-07-03-46-57-909I1.Png": {
        "2018-02-07-03-46-57-909I1_1025_0.Png": {
            "h": "1025",
            "result": 0,
            "w": "0",
            "weight": 0.31689453125
        },
        "2018-02-07-03-46-57-909I1_897_0.Png": {
            "h": "897",
            "result": 0,
            "w": "0",
            "weight": 0.21240234375
        }
    },
    "2018-02-07-04-47-03-356I1.Png": {
        "2018-02-07-04-47-03-356I1_1025_0.Png": {
            "h": "1025",
            "result": 0,
            "w": "0",
            "weight": 0.332763671875
        },
        "2018-02-07-04-47-03-356I1_897_0.Png": {
            "h": "897",
            "result": 0,
            "w": "0",
            "weight": 0.204345703125
        }
    },
    "2018-02-07-05-47-08-803I1.Png": {
        "2018-02-07-05-47-08-803I1_1025_0.Png": {
            "h": "1025",
            "result": 0,
            "w": "0",
            "weight": 0.351318359375
        },
        "2018-02-07-05-47-08-803I1_897_0.Png": {
            "h": "897",
            "result": 0,
            "w": "0",
            "weight": 0.215087890625
        }
    },
    "2018-02-07-06-47-14-250I1.Png": {
        "2018-02-07-06-47-14-250I1_1119_0.Png": {
            "h": "1119",
            "result": 0,
            "w": "0",
            "weight": 0.11767578125
        },
        "2018-02-07-06-47-14-250I1_863_0.Png": {
            "h": "863",
            "result": 0,
            "w": "0",
            "weight": 0.140380859375
        },
        "2018-02-07-06-47-14-250I1_991_0.Png": {
            "h": "991",
            "result": 0,
            "w": "0",
            "weight": 0.336669921875
        }
    },
    "2018-02-07-07-47-19-713I1.Png": {
        "2018-02-07-07-47-19-713I1_1119_0.Png": {
            "h": "1119",
            "result": 0,
            "w": "0",
            "weight": 0.12060546875
        },
        "2018-02-07-07-47-19-713I1_863_0.Png": {
            "h": "863",
            "result": 0,
            "w": "0",
            "weight": 0.14453125
        },
        "2018-02-07-07-47-19-713I1_991_0.Png": {
            "h": "991",
            "result": 0,
            "w": "0",
            "weight": 0.37744140625
        }
    },
    "2018-02-07-08-47-25-160I1.Png": {
        "2018-02-07-08-47-25-160I1_1115_0.Png": {
            "h": "1115",
            "result": 0,
            "w": "0",
            "weight": 0.1337890625
        },
        "2018-02-07-08-47-25-160I1_859_0.Png": {
            "h": "859",
            "result": 0,
            "w": "0",
            "weight": 0.153564453125
        },
        "2018-02-07-08-47-25-160I1_987_0.Png": {
            "h": "987",
            "result": 0,
            "w": "0",
            "weight": 0.35888671875
        }
    },
    "2018-02-07-09-47-30-607I1.Png": {
        "2018-02-07-09-47-30-607I1_1115_0.Png": {
            "h": "1115",
            "result": 0,
            "w": "0",
            "weight": 0.137939453125
        },
        "2018-02-07-09-47-30-607I1_859_0.Png": {
            "h": "859",
            "result": 0,
            "w": "0",
            "weight": 0.1494140625
        },
        "2018-02-07-09-47-30-607I1_987_0.Png": {
            "h": "987",
            "result": 0,
            "w": "0",
            "weight": 0.35986328125
        }
    },
    "2018-02-07-10-47-36-070I1.Png": {
        "2018-02-07-10-47-36-070I1_1115_0.Png": {
            "h": "1115",
            "result": 0,
            "w": "0",
            "weight": 0.137451171875
        },
        "2018-02-07-10-47-36-070I1_859_0.Png": {
            "h": "859",
            "result": 0,
            "w": "0",
            "weight": 0.141845703125
        },
        "2018-02-07-10-47-36-070I1_987_0.Png": {
            "h": "987",
            "result": 0,
            "w": "0",
            "weight": 0.35302734375
        }
    },
    "2018-02-07-11-47-41-517I1.Png": {
        "2018-02-07-11-47-41-517I1_1115_0.Png": {
            "h": "1115",
            "result": 0,
            "w": "0",
            "weight": 0.142578125
        },
        "2018-02-07-11-47-41-517I1_859_0.Png": {
            "h": "859",
            "result": 0,
            "w": "0",
            "weight": 0.149658203125
        },
        "2018-02-07-11-47-41-517I1_987_0.Png": {
            "h": "987",
            "result": 0,
            "w": "0",
            "weight": 0.347900390625
        }
    },
    "2018-02-07-12-47-46-964I1.Png": {
        "2018-02-07-12-47-46-964I1_1115_0.Png": {
            "h": "1115",
            "result": 0,
            "w": "0",
            "weight": 0.1435546875
        },
        "2018-02-07-12-47-46-964I1_859_0.Png": {
            "h": "859",
            "result": 0,
            "w": "0",
            "weight": 0.15380859375
        },
        "2018-02-07-12-47-46-964I1_987_0.Png": {
            "h": "987",
            "result": 0,
            "w": "0",
            "weight": 0.3369140625
        }
    },
    "2018-02-07-13-47-52-427I1.Png": {
        "2018-02-07-13-47-52-427I1_1115_0.Png": {
            "h": "1115",
            "result": 0,
            "w": "0",
            "weight": 0.142822265625
        },
        "2018-02-07-13-47-52-427I1_859_0.Png": {
            "h": "859",
            "result": 0,
            "w": "0",
            "weight": 0.15478515625
        },
        "2018-02-07-13-47-52-427I1_987_0.Png": {
            "h": "987",
            "result": 0,
            "w": "0",
            "weight": 0.359375
        }
    },
    "2018-02-07-14-47-57-874I1.Png": {
        "2018-02-07-14-47-57-874I1_1115_0.Png": {
            "h": "1115",
            "result": 0,
            "w": "0",
            "weight": 0.1396484375
        },
        "2018-02-07-14-47-57-874I1_859_0.Png": {
            "h": "859",
            "result": 0,
            "w": "0",
            "weight": 0.144775390625
        },
        "2018-02-07-14-47-57-874I1_987_0.Png": {
            "h": "987",
            "result": 0,
            "w": "0",
            "weight": 0.348876953125
        }
    },
    "2018-02-07-15-48-03-321I1.Png": {
        "2018-02-07-15-48-03-321I1_1027_0.Png": {
            "h": "1027",
            "result": 0,
            "w": "0",
            "weight": 0.330810546875
        },
        "2018-02-07-15-48-03-321I1_899_0.Png": {
            "h": "899",
            "result": 0,
            "w": "0",
            "weight": 0.206298828125
        }
    },
    "2018-02-07-16-48-08-768I1.Png": {
        "2018-02-07-16-48-08-768I1_1027_0.Png": {
            "h": "1027",
            "result": 0,
            "w": "0",
            "weight": 0.337646484375
        },
        "2018-02-07-16-48-08-768I1_899_0.Png": {
            "h": "899",
            "result": 0,
            "w": "0",
            "weight": 0.210205078125
        }
    },
    "2018-02-07-17-48-14-216I1.Png": {
        "2018-02-07-17-48-14-216I1_1029_0.Png": {
            "h": "1029",
            "result": 0,
            "w": "0",
            "weight": 0.343994140625
        },
        "2018-02-07-17-48-14-216I1_901_0.Png": {
            "h": "901",
            "result": 0,
            "w": "0",
            "weight": 0.230224609375
        }
    },
    "2018-02-07-18-48-19-663I1.Png": {
        "2018-02-07-18-48-19-663I1_1027_0.Png": {
            "h": "1027",
            "result": 0,
            "w": "0",
            "weight": 0.346435546875
        },
        "2018-02-07-18-48-19-663I1_899_0.Png": {
            "h": "899",
            "result": 0,
            "w": "0",
            "weight": 0.218994140625
        }
    },
    "2018-02-07-19-48-25-125I1.Png": {
        "2018-02-07-19-48-25-125I1_1027_0.Png": {
            "h": "1027",
            "result": 0,
            "w": "0",
            "weight": 0.33837890625
        },
        "2018-02-07-19-48-25-125I1_899_0.Png": {
            "h": "899",
            "result": 0,
            "w": "0",
            "weight": 0.20849609375
        }
    },
    "2018-02-07-20-48-30-573I1.Png": {
        "2018-02-07-20-48-30-573I1_1029_0.Png": {
            "h": "1029",
            "result": 0,
            "w": "0",
            "weight": 0.321533203125
        },
        "2018-02-07-20-48-30-573I1_901_0.Png": {
            "h": "901",
            "result": 0,
            "w": "0",
            "weight": 0.210693359375
        }
    },
    "2018-02-07-21-48-36-020I1.Png": {
        "2018-02-07-21-48-36-020I1_1027_0.Png": {
            "h": "1027",
            "result": 0,
            "w": "0",
            "weight": 0.33056640625
        },
        "2018-02-07-21-48-36-020I1_899_0.Png": {
            "h": "899",
            "result": 0,
            "w": "0",
            "weight": 0.20263671875
        }
    },
    "2018-02-07-22-48-41-467I1.Png": {
        "2018-02-07-22-48-41-467I1_1029_0.Png": {
            "h": "1029",
            "result": 0,
            "w": "0",
            "weight": 0.32177734375
        },
        "2018-02-07-22-48-41-467I1_901_0.Png": {
            "h": "901",
            "result": 0,
            "w": "0",
            "weight": 0.20556640625
        }
    },
    "2018-02-07-23-48-46-914I1.Png": {
        "2018-02-07-23-48-46-914I1_1029_0.Png": {
            "h": "1029",
            "result": 0,
            "w": "0",
            "weight": 0.317626953125
        },
        "2018-02-07-23-48-46-914I1_901_0.Png": {
            "h": "901",
            "result": 0,
            "w": "0",
            "weight": 0.203857421875
        }
    },
    "2018-02-08-00-48-52-361I1.Png": {
        "2018-02-08-00-48-52-361I1_1027_0.Png": {
            "h": "1027",
            "result": 0,
            "w": "0",
            "weight": 0.317626953125
        },
        "2018-02-08-00-48-52-361I1_899_0.Png": {
            "h": "899",
            "result": 0,
            "w": "0",
            "weight": 0.194091796875
        }
    },
    "2018-02-08-01-48-57-808I1.Png": {
        "2018-02-08-01-48-57-808I1_1029_0.Png": {
            "h": "1029",
            "result": 0,
            "w": "0",
            "weight": 0.31005859375
        },
        "2018-02-08-01-48-57-808I1_901_0.Png": {
            "h": "901",
            "result": 0,
            "w": "0",
            "weight": 0.20654296875
        }
    },
    "2018-02-08-02-49-03-255I1.Png": {
        "2018-02-08-02-49-03-255I1_1027_0.Png": {
            "h": "1027",
            "result": 0,
            "w": "0",
            "weight": 0.31640625
        },
        "2018-02-08-02-49-03-255I1_899_0.Png": {
            "h": "899",
            "result": 0,
            "w": "0",
            "weight": 0.193359375
        }
    },
    "2018-02-08-03-49-08-718I1.Png": {
        "2018-02-08-03-49-08-718I1_1027_0.Png": {
            "h": "1027",
            "result": 0,
            "w": "0",
            "weight": 0.319580078125
        },
        "2018-02-08-03-49-08-718I1_899_0.Png": {
            "h": "899",
            "result": 0,
            "w": "0",
            "weight": 0.192138671875
        }
    },
    "2018-02-08-04-49-13-978I1.Png": {
        "2018-02-08-04-49-13-978I1_1027_0.Png": {
            "h": "1027",
            "result": 0,
            "w": "0",
            "weight": 0.3115234375
        },
        "2018-02-08-04-49-13-978I1_899_0.Png": {
            "h": "899",
            "result": 0,
            "w": "0",
            "weight": 0.19140625
        }
    },
    "2018-02-08-05-49-19-425I1.Png": {
        "2018-02-08-05-49-19-425I1_1027_0.Png": {
            "h": "1027",
            "result": 0,
            "w": "0",
            "weight": 0.31787109375
        },
        "2018-02-08-05-49-19-425I1_899_0.Png": {
            "h": "899",
            "result": 0,
            "w": "0",
            "weight": 0.19091796875
        }
    },
    "2018-02-08-06-49-24-888I1.Png": {
        "2018-02-08-06-49-24-888I1_1027_0.Png": {
            "h": "1027",
            "result": 0,
            "w": "0",
            "weight": 0.304931640625
        },
        "2018-02-08-06-49-24-888I1_899_0.Png": {
            "h": "899",
            "result": 0,
            "w": "0",
            "weight": 0.191162109375
        }
    },
    "2018-02-08-07-49-30-335I1.Png": {
        "2018-02-08-07-49-30-335I1_1029_0.Png": {
            "h": "1029",
            "result": 0,
            "w": "0",
            "weight": 0.30615234375
        },
        "2018-02-08-07-49-30-335I1_901_0.Png": {
            "h": "901",
            "result": 0,
            "w": "0",
            "weight": 0.19677734375
        }
    },
    "2018-02-08-08-49-35-782I1.Png": {
        "2018-02-08-08-49-35-782I1_1029_0.Png": {
            "h": "1029",
            "result": 0,
            "w": "0",
            "weight": 0.31787109375
        },
        "2018-02-08-08-49-35-782I1_901_0.Png": {
            "h": "901",
            "result": 0,
            "w": "0",
            "weight": 0.19873046875
        }
    },
    "2018-02-08-09-49-41-229I1.Png": {
        "2018-02-08-09-49-41-229I1_1029_0.Png": {
            "h": "1029",
            "result": 0,
            "w": "0",
            "weight": 0.323486328125
        },
        "2018-02-08-09-49-41-229I1_901_0.Png": {
            "h": "901",
            "result": 0,
            "w": "0",
            "weight": 0.197998046875
        }
    },
    "2018-02-08-10-49-46-676I1.Png": {
        "2018-02-08-10-49-46-676I1_1029_0.Png": {
            "h": "1029",
            "result": 0,
            "w": "0",
            "weight": 0.33154296875
        },
        "2018-02-08-10-49-46-676I1_901_0.Png": {
            "h": "901",
            "result": 0,
            "w": "0",
            "weight": 0.20458984375
        }
    },
    "2018-02-08-11-49-52-124I1.Png": {
        "2018-02-08-11-49-52-124I1_1029_0.Png": {
            "h": "1029",
            "result": 0,
            "w": "0",
            "weight": 0.331298828125
        },
        "2018-02-08-11-49-52-124I1_901_0.Png": {
            "h": "901",
            "result": 0,
            "w": "0",
            "weight": 0.214599609375
        }
    },
    "2018-02-08-12-49-57-571I1.Png": {
        "2018-02-08-12-49-57-571I1_1029_0.Png": {
            "h": "1029",
            "result": 0,
            "w": "0",
            "weight": 0.337890625
        },
        "2018-02-08-12-49-57-571I1_901_0.Png": {
            "h": "901",
            "result": 0,
            "w": "0",
            "weight": 0.228515625
        }
    },
    "2018-02-08-13-50-03-018I1.Png": {
        "2018-02-08-13-50-03-018I1_1027_0.Png": {
            "h": "1027",
            "result": 0,
            "w": "0",
            "weight": 0.353515625
        },
        "2018-02-08-13-50-03-018I1_899_0.Png": {
            "h": "899",
            "result": 0,
            "w": "0",
            "weight": 0.2197265625
        }
    },
    "2018-02-08-14-50-08-465I1.Png": {
        "2018-02-08-14-50-08-465I1_1029_0.Png": {
            "h": "1029",
            "result": 0,
            "w": "0",
            "weight": 0.325439453125
        },
        "2018-02-08-14-50-08-465I1_901_0.Png": {
            "h": "901",
            "result": 0,
            "w": "0",
            "weight": 0.221435546875
        }
    },
    "2018-02-08-15-50-13-928I1.Png": {
        "2018-02-08-15-50-13-928I1_1027_0.Png": {
            "h": "1027",
            "result": 0,
            "w": "0",
            "weight": 0.34130859375
        },
        "2018-02-08-15-50-13-928I1_899_0.Png": {
            "h": "899",
            "result": 0,
            "w": "0",
            "weight": 0.21923828125
        }
    },
    "2018-02-08-16-50-19-390I1.Png": {
        "2018-02-08-16-50-19-390I1_1027_0.Png": {
            "h": "1027",
            "result": 0,
            "w": "0",
            "weight": 0.32861328125
        },
        "2018-02-08-16-50-19-390I1_899_0.Png": {
            "h": "899",
            "result": 0,
            "w": "0",
            "weight": 0.19677734375
        }
    },
    "2018-02-08-17-50-24-838I1.Png": {
        "2018-02-08-17-50-24-838I1_1027_0.Png": {
            "h": "1027",
            "result": 0,
            "w": "0",
            "weight": 0.3427734375
        },
        "2018-02-08-17-50-24-838I1_899_0.Png": {
            "h": "899",
            "result": 0,
            "w": "0",
            "weight": 0.2119140625
        }
    },
    "2018-02-08-18-50-30-285I1.Png": {
        "2018-02-08-18-50-30-285I1_1025_0.Png": {
            "h": "1025",
            "result": 0,
            "w": "0",
            "weight": 0.359375
        },
        "2018-02-08-18-50-30-285I1_897_0.Png": {
            "h": "897",
            "result": 0,
            "w": "0",
            "weight": 0.2080078125
        }
    },
    "2018-02-08-19-50-35-747I1.Png": {
        "2018-02-08-19-50-35-747I1_1027_0.Png": {
            "h": "1027",
            "result": 0,
            "w": "0",
            "weight": 0.355712890625
        },
        "2018-02-08-19-50-35-747I1_899_0.Png": {
            "h": "899",
            "result": 0,
            "w": "0",
            "weight": 0.212646484375
        }
    },
    "2018-02-08-20-50-41-195I1.Png": {
        "2018-02-08-20-50-41-195I1_1029_0.Png": {
            "h": "1029",
            "result": 0,
            "w": "0",
            "weight": 0.331298828125
        },
        "2018-02-08-20-50-41-195I1_901_0.Png": {
            "h": "901",
            "result": 0,
            "w": "0",
            "weight": 0.207763671875
        }
    },
    "2018-02-08-21-50-46-657I1.Png": {
        "2018-02-08-21-50-46-657I1_1029_0.Png": {
            "h": "1029",
            "result": 0,
            "w": "0",
            "weight": 0.335205078125
        },
        "2018-02-08-21-50-46-657I1_901_0.Png": {
            "h": "901",
            "result": 0,
            "w": "0",
            "weight": 0.218505859375
        }
    },
    "2018-02-08-22-50-52-104I1.Png": {
        "2018-02-08-22-50-52-104I1_1029_0.Png": {
            "h": "1029",
            "result": 0,
            "w": "0",
            "weight": 0.369140625
        },
        "2018-02-08-22-50-52-104I1_901_0.Png": {
            "h": "901",
            "result": 0,
            "w": "0",
            "weight": 0.2373046875
        }
    },
    "2018-02-08-23-50-57-567I1.Png": {
        "2018-02-08-23-50-57-567I1_1027_0.Png": {
            "h": "1027",
            "result": 0,
            "w": "0",
            "weight": 0.391357421875
        },
        "2018-02-08-23-50-57-567I1_899_0.Png": {
            "h": "899",
            "result": 0,
            "w": "0",
            "weight": 0.244384765625
        }
    },
    "2018-02-09-00-51-03-217I1.Png": {
        "2018-02-09-00-51-03-217I1_1029_0.Png": {
            "h": "1029",
            "result": 0,
            "w": "0",
            "weight": 0.3740234375
        },
        "2018-02-09-00-51-03-217I1_901_0.Png": {
            "h": "901",
            "result": 0,
            "w": "0",
            "weight": 0.2197265625
        }
    },
    "2018-02-09-01-51-08-867I1.Png": {
        "2018-02-09-01-51-08-867I1_1029_0.Png": {
            "h": "1029",
            "result": 0,
            "w": "0",
            "weight": 0.3623046875
        },
        "2018-02-09-01-51-08-867I1_901_0.Png": {
            "h": "901",
            "result": 0,
            "w": "0",
            "weight": 0.21484375
        }
    },
    "2018-02-09-02-51-14-517I1.Png": {
        "2018-02-09-02-51-14-517I1_1029_0.Png": {
            "h": "1029",
            "result": 0,
            "w": "0",
            "weight": 0.3330078125
        },
        "2018-02-09-02-51-14-517I1_901_0.Png": {
            "h": "901",
            "result": 0,
            "w": "0",
            "weight": 0.20703125
        }
    },
    "2018-02-09-03-51-19-964I1.Png": {
        "2018-02-09-03-51-19-964I1_1029_0.Png": {
            "h": "1029",
            "result": 0,
            "w": "0",
            "weight": 0.3369140625
        },
        "2018-02-09-03-51-19-964I1_901_0.Png": {
            "h": "901",
            "result": 0,
            "w": "0",
            "weight": 0.2119140625
        }
    },
    "2018-02-09-04-51-25-630I1.Png": {
        "2018-02-09-04-51-25-630I1_1031_0.Png": {
            "h": "1031",
            "result": 0,
            "w": "0",
            "weight": 0.321044921875
        },
        "2018-02-09-04-51-25-630I1_903_0.Png": {
            "h": "903",
            "result": 0,
            "w": "0",
            "weight": 0.214111328125
        }
    },
    "2018-02-09-05-51-31-092I1.Png": {
        "2018-02-09-05-51-31-092I1_1029_0.Png": {
            "h": "1029",
            "result": 0,
            "w": "0",
            "weight": 0.3564453125
        },
        "2018-02-09-05-51-31-092I1_901_0.Png": {
            "h": "901",
            "result": 0,
            "w": "0",
            "weight": 0.224609375
        }
    },
    "2018-02-09-06-51-36-961I1.Png": {
        "2018-02-09-06-51-36-961I1_1029_0.Png": {
            "h": "1029",
            "result": 0,
            "w": "0",
            "weight": 0.350830078125
        },
        "2018-02-09-06-51-36-961I1_901_0.Png": {
            "h": "901",
            "result": 0,
            "w": "0",
            "weight": 0.216552734375
        }
    },
    "2018-02-09-07-51-42-626I1.Png": {
        "2018-02-09-07-51-42-626I1_1029_0.Png": {
            "h": "1029",
            "result": 0,
            "w": "0",
            "weight": 0.34619140625
        },
        "2018-02-09-07-51-42-626I1_901_0.Png": {
            "h": "901",
            "result": 0,
            "w": "0",
            "weight": 0.21826171875
        }
    },
    "2018-02-09-08-51-48-276I1.Png": {
        "2018-02-09-08-51-48-276I1_1029_0.Png": {
            "h": "1029",
            "result": 0,
            "w": "0",
            "weight": 0.353759765625
        },
        "2018-02-09-08-51-48-276I1_901_0.Png": {
            "h": "901",
            "result": 0,
            "w": "0",
            "weight": 0.212646484375
        }
    },
    "2018-02-09-09-51-53-723I1.Png": {
        "2018-02-09-09-51-53-723I1_1029_0.Png": {
            "h": "1029",
            "result": 0,
            "w": "0",
            "weight": 0.330322265625
        },
        "2018-02-09-09-51-53-723I1_901_0.Png": {
            "h": "901",
            "result": 0,
            "w": "0",
            "weight": 0.209716796875
        }
    },
    "2018-02-09-10-51-59-170I1.Png": {
        "2018-02-09-10-51-59-170I1_1029_0.Png": {
            "h": "1029",
            "result": 0,
            "w": "0",
            "weight": 0.32861328125
        },
        "2018-02-09-10-51-59-170I1_901_0.Png": {
            "h": "901",
            "result": 0,
            "w": "0",
            "weight": 0.19873046875
        }
    },
    "2018-02-09-11-52-04-618I1.Png": {
        "2018-02-09-11-52-04-618I1_1029_0.Png": {
            "h": "1029",
            "result": 0,
            "w": "0",
            "weight": 0.341796875
        },
        "2018-02-09-11-52-04-618I1_901_0.Png": {
            "h": "901",
            "result": 0,
            "w": "0",
            "weight": 0.2041015625
        }
    },
    "2018-02-09-12-52-10-065I1.Png": {
        "2018-02-09-12-52-10-065I1_1007_0.Png": {
            "h": "1007",
            "result": 0,
            "w": "0",
            "weight": 0.374755859375
        },
        "2018-02-09-12-52-10-065I1_879_0.Png": {
            "h": "879",
            "result": 0,
            "w": "0",
            "weight": 0.162109375
        }
    },
    "2018-02-09-13-52-15-512I1.Png": {
        "2018-02-09-13-52-15-512I1_1007_0.Png": {
            "h": "1007",
            "result": 0,
            "w": "0",
            "weight": 0.37548828125
        },
        "2018-02-09-13-52-15-512I1_879_0.Png": {
            "h": "879",
            "result": 0,
            "w": "0",
            "weight": 0.154541015625
        }
    },
    "2018-02-09-14-52-20-959I1.Png": {
        "2018-02-09-14-52-20-959I1_1009_0.Png": {
            "h": "1009",
            "result": 0,
            "w": "0",
            "weight": 0.384033203125
        },
        "2018-02-09-14-52-20-959I1_881_0.Png": {
            "h": "881",
            "result": 0,
            "w": "0",
            "weight": 0.158447265625
        }
    },
    "2018-02-09-15-52-26-406I1.Png": {
        "2018-02-09-15-52-26-406I1_1031_0.Png": {
            "h": "1031",
            "result": 0,
            "w": "0",
            "weight": 0.328857421875
        },
        "2018-02-09-15-52-26-406I1_903_0.Png": {
            "h": "903",
            "result": 0,
            "w": "0",
            "weight": 0.210205078125
        }
    },
    "2018-02-09-16-52-31-853I1.Png": {
        "2018-02-09-16-52-31-853I1_1031_0.Png": {
            "h": "1031",
            "result": 0,
            "w": "0",
            "weight": 0.354248046875
        },
        "2018-02-09-16-52-31-853I1_903_0.Png": {
            "h": "903",
            "result": 0,
            "w": "0",
            "weight": 0.227783203125
        }
    },
    "2018-02-09-17-52-37-316I1.Png": {
        "2018-02-09-17-52-37-316I1_1029_0.Png": {
            "h": "1029",
            "result": 0,
            "w": "0",
            "weight": 0.3720703125
        },
        "2018-02-09-17-52-37-316I1_901_0.Png": {
            "h": "901",
            "result": 0,
            "w": "0",
            "weight": 0.2177734375
        }
    },
    "2018-02-09-18-52-42-763I1.Png": {
        "2018-02-09-18-52-42-763I1_1031_0.Png": {
            "h": "1031",
            "result": 0,
            "w": "0",
            "weight": 0.3525390625
        },
        "2018-02-09-18-52-42-763I1_903_0.Png": {
            "h": "903",
            "result": 0,
            "w": "0",
            "weight": 0.2353515625
        }
    },
    "2018-02-09-19-52-48-210I1.Png": {
        "2018-02-09-19-52-48-210I1_1031_0.Png": {
            "h": "1031",
            "result": 0,
            "w": "0",
            "weight": 0.355224609375
        },
        "2018-02-09-19-52-48-210I1_903_0.Png": {
            "h": "903",
            "result": 0,
            "w": "0",
            "weight": 0.227783203125
        }
    },
    "2018-02-09-20-52-53-657I1.Png": {
        "2018-02-09-20-52-53-657I1_1029_0.Png": {
            "h": "1029",
            "result": 0,
            "w": "0",
            "weight": 0.365478515625
        },
        "2018-02-09-20-52-53-657I1_901_0.Png": {
            "h": "901",
            "result": 0,
            "w": "0",
            "weight": 0.227294921875
        }
    },
    "2018-02-09-21-52-59-104I1.Png": {
        "2018-02-09-21-52-59-104I1_1031_0.Png": {
            "h": "1031",
            "result": 0,
            "w": "0",
            "weight": 0.346435546875
        },
        "2018-02-09-21-52-59-104I1_903_0.Png": {
            "h": "903",
            "result": 0,
            "w": "0",
            "weight": 0.230712890625
        }
    },
    "2018-02-09-22-53-04-552I1.Png": {
        "2018-02-09-22-53-04-552I1_1029_0.Png": {
            "h": "1029",
            "result": 0,
            "w": "0",
            "weight": 0.35986328125
        },
        "2018-02-09-22-53-04-552I1_901_0.Png": {
            "h": "901",
            "result": 0,
            "w": "0",
            "weight": 0.22607421875
        }
    },
    "2018-02-09-23-53-09-999I1.Png": {
        "2018-02-09-23-53-09-999I1_1029_0.Png": {
            "h": "1029",
            "result": 0,
            "w": "0",
            "weight": 0.38037109375
        },
        "2018-02-09-23-53-09-999I1_901_0.Png": {
            "h": "901",
            "result": 0,
            "w": "0",
            "weight": 0.23388671875
        }
    },
    "2018-02-10-00-53-15-461I1.Png": {
        "2018-02-10-00-53-15-461I1_1029_0.Png": {
            "h": "1029",
            "result": 0,
            "w": "0",
            "weight": 0.371337890625
        },
        "2018-02-10-00-53-15-461I1_901_0.Png": {
            "h": "901",
            "result": 0,
            "w": "0",
            "weight": 0.222412109375
        }
    },
    "2018-02-10-01-53-20-909I1.Png": {
        "2018-02-10-01-53-20-909I1_1029_0.Png": {
            "h": "1029",
            "result": 0,
            "w": "0",
            "weight": 0.35693359375
        },
        "2018-02-10-01-53-20-909I1_901_0.Png": {
            "h": "901",
            "result": 0,
            "w": "0",
            "weight": 0.22509765625
        }
    },
    "2018-02-10-02-53-26-356I1.Png": {
        "2018-02-10-02-53-26-356I1_1031_0.Png": {
            "h": "1031",
            "result": 0,
            "w": "0",
            "weight": 0.357177734375
        },
        "2018-02-10-02-53-26-356I1_903_0.Png": {
            "h": "903",
            "result": 0,
            "w": "0",
            "weight": 0.234619140625
        }
    },
    "2018-02-10-03-53-31-818I1.Png": {
        "2018-02-10-03-53-31-818I1_1031_0.Png": {
            "h": "1031",
            "result": 0,
            "w": "0",
            "weight": 0.351318359375
        },
        "2018-02-10-03-53-31-818I1_903_0.Png": {
            "h": "903",
            "result": 0,
            "w": "0",
            "weight": 0.224853515625
        }
    },
    "2018-02-10-04-53-37-266I1.Png": {
        "2018-02-10-04-53-37-266I1_1029_0.Png": {
            "h": "1029",
            "result": 0,
            "w": "0",
            "weight": 0.36376953125
        },
        "2018-02-10-04-53-37-266I1_901_0.Png": {
            "h": "901",
            "result": 0,
            "w": "0",
            "weight": 0.22998046875
        }
    },
    "2018-02-10-05-53-42-728I1.Png": {
        "2018-02-10-05-53-42-728I1_1029_0.Png": {
            "h": "1029",
            "result": 0,
            "w": "0",
            "weight": 0.375244140625
        },
        "2018-02-10-05-53-42-728I1_901_0.Png": {
            "h": "901",
            "result": 0,
            "w": "0",
            "weight": 0.235107421875
        }
    },
    "2018-02-10-06-53-48-175I1.Png": {
        "2018-02-10-06-53-48-175I1_1031_0.Png": {
            "h": "1031",
            "result": 0,
            "w": "0",
            "weight": 0.362060546875
        },
        "2018-02-10-06-53-48-175I1_903_0.Png": {
            "h": "903",
            "result": 0,
            "w": "0",
            "weight": 0.225830078125
        }
    },
    "2018-02-10-07-53-53-623I1.Png": {
        "2018-02-10-07-53-53-623I1_1031_0.Png": {
            "h": "1031",
            "result": 0,
            "w": "0",
            "weight": 0.384521484375
        },
        "2018-02-10-07-53-53-623I1_903_0.Png": {
            "h": "903",
            "result": 0,
            "w": "0",
            "weight": 0.232666015625
        }
    },
    "2018-02-10-08-53-59-070I1.Png": {
        "2018-02-10-08-53-59-070I1_1043_0.Png": {
            "h": "1043",
            "result": 0,
            "w": "0",
            "weight": 0.3564453125
        },
        "2018-02-10-08-53-59-070I1_915_0.Png": {
            "h": "915",
            "result": 0,
            "w": "0",
            "weight": 0.2763671875
        }
    },
    "2018-02-10-09-54-04-517I1.Png": {
        "2018-02-10-09-54-04-517I1_1031_0.Png": {
            "h": "1031",
            "result": 0,
            "w": "0",
            "weight": 0.3935546875
        },
        "2018-02-10-09-54-04-517I1_903_0.Png": {
            "h": "903",
            "result": 1,
            "w": "0",
            "weight": 0.220703125
        }
    },
    "2018-02-10-10-54-09-980I1.Png": {
        "2018-02-10-10-54-09-980I1_1031_0.Png": {
            "h": "1031",
            "result": 0,
            "w": "0",
            "weight": 0.3955078125
        },
        "2018-02-10-10-54-09-980I1_903_0.Png": {
            "h": "903",
            "result": 1,
            "w": "0",
            "weight": 0.244140625
        }
    },
    "2018-02-10-11-54-15-645I1.Png": {
        "2018-02-10-11-54-15-645I1_1031_0.Png": {
            "h": "1031",
            "result": 0,
            "w": "0",
            "weight": 0.390625
        },
        "2018-02-10-11-54-15-645I1_903_0.Png": {
            "h": "903",
            "result": 1,
            "w": "0",
            "weight": 0.2490234375
        }
    },
    "2018-02-10-12-54-21-108I1.Png": {
        "2018-02-10-12-54-21-108I1_1031_0.Png": {
            "h": "1031",
            "result": 0,
            "w": "0",
            "weight": 0.3955078125
        },
        "2018-02-10-12-54-21-108I1_903_0.Png": {
            "h": "903",
            "result": 1,
            "w": "0",
            "weight": 0.2587890625
        }
    },
    "2018-02-10-13-54-26-368I1.Png": {
        "2018-02-10-13-54-26-368I1_1029_0.Png": {
            "h": "1029",
            "result": 0,
            "w": "0",
            "weight": 0.369384765625
        },
        "2018-02-10-13-54-26-368I1_901_0.Png": {
            "h": "901",
            "result": 0,
            "w": "0",
            "weight": 0.223388671875
        }
    },
    "2018-02-10-14-54-31-815I1.Png": {
        "2018-02-10-14-54-31-815I1_1029_0.Png": {
            "h": "1029",
            "result": 0,
            "w": "0",
            "weight": 0.353759765625
        },
        "2018-02-10-14-54-31-815I1_901_0.Png": {
            "h": "901",
            "result": 0,
            "w": "0",
            "weight": 0.231201171875
        }
    },
    "2018-02-10-15-54-37-262I1.Png": {
        "2018-02-10-15-54-37-262I1_1031_0.Png": {
            "h": "1031",
            "result": 0,
            "w": "0",
            "weight": 0.367919921875
        },
        "2018-02-10-15-54-37-262I1_903_0.Png": {
            "h": "903",
            "result": 0,
            "w": "0",
            "weight": 0.244384765625
        }
    },
    "2018-02-10-16-54-42-709I1.Png": {
        "2018-02-10-16-54-42-709I1_1031_0.Png": {
            "h": "1031",
            "result": 0,
            "w": "0",
            "weight": 0.332763671875
        },
        "2018-02-10-16-54-42-709I1_903_0.Png": {
            "h": "903",
            "result": 0,
            "w": "0",
            "weight": 0.218017578125
        }
    },
    "2018-02-10-17-54-48-172I1.Png": {
        "2018-02-10-17-54-48-172I1_1031_0.Png": {
            "h": "1031",
            "result": 0,
            "w": "0",
            "weight": 0.33837890625
        },
        "2018-02-10-17-54-48-172I1_903_0.Png": {
            "h": "903",
            "result": 0,
            "w": "0",
            "weight": 0.21728515625
        }
    },
    "2018-02-10-18-54-53-619I1.Png": {
        "2018-02-10-18-54-53-619I1_1033_0.Png": {
            "h": "1033",
            "result": 0,
            "w": "0",
            "weight": 0.32763671875
        },
        "2018-02-10-18-54-53-619I1_905_0.Png": {
            "h": "905",
            "result": 0,
            "w": "0",
            "weight": 0.22802734375
        }
    },
    "2018-02-10-19-54-59-082I1.Png": {
        "2018-02-10-19-54-59-082I1_1033_0.Png": {
            "h": "1033",
            "result": 0,
            "w": "0",
            "weight": 0.317626953125
        },
        "2018-02-10-19-54-59-082I1_905_0.Png": {
            "h": "905",
            "result": 0,
            "w": "0",
            "weight": 0.228271484375
        }
    },
    "2018-02-10-20-55-04-529I1.Png": {
        "2018-02-10-20-55-04-529I1_1031_0.Png": {
            "h": "1031",
            "result": 0,
            "w": "0",
            "weight": 0.328369140625
        },
        "2018-02-10-20-55-04-529I1_903_0.Png": {
            "h": "903",
            "result": 0,
            "w": "0",
            "weight": 0.208740234375
        }
    },
    "2018-02-10-21-55-09-992I1.Png": {
        "2018-02-10-21-55-09-992I1_1033_0.Png": {
            "h": "1033",
            "result": 0,
            "w": "0",
            "weight": 0.318603515625
        },
        "2018-02-10-21-55-09-992I1_905_0.Png": {
            "h": "905",
            "result": 0,
            "w": "0",
            "weight": 0.219482421875
        }
    },
    "2018-02-10-22-55-15-439I1.Png": {
        "2018-02-10-22-55-15-439I1_1031_0.Png": {
            "h": "1031",
            "result": 0,
            "w": "0",
            "weight": 0.32958984375
        },
        "2018-02-10-22-55-15-439I1_903_0.Png": {
            "h": "903",
            "result": 0,
            "w": "0",
            "weight": 0.20556640625
        }
    },
    "2018-02-10-23-55-20-886I1.Png": {
        "2018-02-10-23-55-20-886I1_1031_0.Png": {
            "h": "1031",
            "result": 0,
            "w": "0",
            "weight": 0.32861328125
        },
        "2018-02-10-23-55-20-886I1_903_0.Png": {
            "h": "903",
            "result": 0,
            "w": "0",
            "weight": 0.21142578125
        }
    },
    "2018-02-11-00-55-26-333I1.Png": {
        "2018-02-11-00-55-26-333I1_1029_0.Png": {
            "h": "1029",
            "result": 0,
            "w": "0",
            "weight": 0.34033203125
        },
        "2018-02-11-00-55-26-333I1_901_0.Png": {
            "h": "901",
            "result": 0,
            "w": "0",
            "weight": 0.21240234375
        }
    },
    "2018-02-11-01-55-27-318I1.Png": {
        "2018-02-11-01-55-27-318I1_1031_0.Png": {
            "h": "1031",
            "result": 0,
            "w": "0",
            "weight": 0.339599609375
        },
        "2018-02-11-01-55-27-318I1_903_0.Png": {
            "h": "903",
            "result": 0,
            "w": "0",
            "weight": 0.224853515625
        }
    },
    "2018-02-11-02-55-32-765I1.Png": {
        "2018-02-11-02-55-32-765I1_1033_0.Png": {
            "h": "1033",
            "result": 0,
            "w": "0",
            "weight": 0.327392578125
        },
        "2018-02-11-02-55-32-765I1_905_0.Png": {
            "h": "905",
            "result": 0,
            "w": "0",
            "weight": 0.223388671875
        }
    },
    "2018-02-11-03-55-38-212I1.Png": {
        "2018-02-11-03-55-38-212I1_1031_0.Png": {
            "h": "1031",
            "result": 0,
            "w": "0",
            "weight": 0.33056640625
        },
        "2018-02-11-03-55-38-212I1_903_0.Png": {
            "h": "903",
            "result": 0,
            "w": "0",
            "weight": 0.22216796875
        }
    },
    "2018-02-11-04-55-43-659I1.Png": {
        "2018-02-11-04-55-43-659I1_1031_0.Png": {
            "h": "1031",
            "result": 0,
            "w": "0",
            "weight": 0.33349609375
        },
        "2018-02-11-04-55-43-659I1_903_0.Png": {
            "h": "903",
            "result": 0,
            "w": "0",
            "weight": 0.22900390625
        }
    },
    "2018-02-11-05-55-49-106I1.Png": {
        "2018-02-11-05-55-49-106I1_1033_0.Png": {
            "h": "1033",
            "result": 0,
            "w": "0",
            "weight": 0.335205078125
        },
        "2018-02-11-05-55-49-106I1_905_0.Png": {
            "h": "905",
            "result": 0,
            "w": "0",
            "weight": 0.231201171875
        }
    },
    "2018-02-11-06-55-54-553I1.Png": {
        "2018-02-11-06-55-54-553I1_1033_0.Png": {
            "h": "1033",
            "result": 0,
            "w": "0",
            "weight": 0.328369140625
        },
        "2018-02-11-06-55-54-553I1_905_0.Png": {
            "h": "905",
            "result": 0,
            "w": "0",
            "weight": 0.223388671875
        }
    },
    "2018-02-11-07-56-00-001I1.Png": {
        "2018-02-11-07-56-00-001I1_1033_0.Png": {
            "h": "1033",
            "result": 0,
            "w": "0",
            "weight": 0.317626953125
        },
        "2018-02-11-07-56-00-001I1_905_0.Png": {
            "h": "905",
            "result": 0,
            "w": "0",
            "weight": 0.221435546875
        }
    },
    "2018-02-11-08-56-05-463I1.Png": {
        "2018-02-11-08-56-05-463I1_1033_0.Png": {
            "h": "1033",
            "result": 0,
            "w": "0",
            "weight": 0.32177734375
        },
        "2018-02-11-08-56-05-463I1_905_0.Png": {
            "h": "905",
            "result": 0,
            "w": "0",
            "weight": 0.22705078125
        }
    },
    "2018-02-11-09-56-10-926I1.Png": {
        "2018-02-11-09-56-10-926I1_1033_0.Png": {
            "h": "1033",
            "result": 0,
            "w": "0",
            "weight": 0.3271484375
        },
        "2018-02-11-09-56-10-926I1_905_0.Png": {
            "h": "905",
            "result": 0,
            "w": "0",
            "weight": 0.224609375
        }
    },
    "2018-02-11-10-56-16-389I1.Png": {
        "2018-02-11-10-56-16-389I1_1031_0.Png": {
            "h": "1031",
            "result": 0,
            "w": "0",
            "weight": 0.33740234375
        },
        "2018-02-11-10-56-16-389I1_903_0.Png": {
            "h": "903",
            "result": 0,
            "w": "0",
            "weight": 0.22509765625
        }
    },
    "2018-02-11-11-56-21-851I1.Png": {
        "2018-02-11-11-56-21-851I1_1033_0.Png": {
            "h": "1033",
            "result": 0,
            "w": "0",
            "weight": 0.339599609375
        },
        "2018-02-11-11-56-21-851I1_905_0.Png": {
            "h": "905",
            "result": 0,
            "w": "0",
            "weight": 0.225830078125
        }
    },
    "2018-02-11-12-56-27-299I1.Png": {
        "2018-02-11-12-56-27-299I1_1031_0.Png": {
            "h": "1031",
            "result": 0,
            "w": "0",
            "weight": 0.35205078125
        },
        "2018-02-11-12-56-27-299I1_903_0.Png": {
            "h": "903",
            "result": 0,
            "w": "0",
            "weight": 0.21728515625
        }
    },
    "2018-02-11-13-56-32-746I1.Png": {
        "2018-02-11-13-56-32-746I1_1033_0.Png": {
            "h": "1033",
            "result": 0,
            "w": "0",
            "weight": 0.31982421875
        },
        "2018-02-11-13-56-32-746I1_905_0.Png": {
            "h": "905",
            "result": 0,
            "w": "0",
            "weight": 0.21630859375
        }
    },
    "2018-02-11-14-56-38-193I1.Png": {
        "2018-02-11-14-56-38-193I1_1031_0.Png": {
            "h": "1031",
            "result": 0,
            "w": "0",
            "weight": 0.33154296875
        },
        "2018-02-11-14-56-38-193I1_903_0.Png": {
            "h": "903",
            "result": 0,
            "w": "0",
            "weight": 0.20849609375
        }
    },
    "2018-02-11-15-56-43-640I1.Png": {
        "2018-02-11-15-56-43-640I1_1031_0.Png": {
            "h": "1031",
            "result": 0,
            "w": "0",
            "weight": 0.35595703125
        },
        "2018-02-11-15-56-43-640I1_903_0.Png": {
            "h": "903",
            "result": 0,
            "w": "0",
            "weight": 0.21923828125
        }
    },
    "2018-02-11-16-56-49-087I1.Png": {
        "2018-02-11-16-56-49-087I1_1033_0.Png": {
            "h": "1033",
            "result": 0,
            "w": "0",
            "weight": 0.337890625
        },
        "2018-02-11-16-56-49-087I1_905_0.Png": {
            "h": "905",
            "result": 0,
            "w": "0",
            "weight": 0.2314453125
        }
    },
    "2018-02-11-17-56-54-550I1.Png": {
        "2018-02-11-17-56-54-550I1_1033_0.Png": {
            "h": "1033",
            "result": 0,
            "w": "0",
            "weight": 0.32568359375
        },
        "2018-02-11-17-56-54-550I1_905_0.Png": {
            "h": "905",
            "result": 0,
            "w": "0",
            "weight": 0.22021484375
        }
    },
    "2018-02-11-18-56-59-997I1.Png": {
        "2018-02-11-18-56-59-997I1_1033_0.Png": {
            "h": "1033",
            "result": 0,
            "w": "0",
            "weight": 0.324462890625
        },
        "2018-02-11-18-56-59-997I1_905_0.Png": {
            "h": "905",
            "result": 0,
            "w": "0",
            "weight": 0.215576171875
        }
    },
    "2018-02-11-19-57-05-444I1.Png": {
        "2018-02-11-19-57-05-444I1_1031_0.Png": {
            "h": "1031",
            "result": 0,
            "w": "0",
            "weight": 0.328857421875
        },
        "2018-02-11-19-57-05-444I1_903_0.Png": {
            "h": "903",
            "result": 0,
            "w": "0",
            "weight": 0.208251953125
        }
    },
    "2018-02-11-20-57-10-891I1.Png": {
        "2018-02-11-20-57-10-891I1_1033_0.Png": {
            "h": "1033",
            "result": 0,
            "w": "0",
            "weight": 0.34765625
        },
        "2018-02-11-20-57-10-891I1_905_0.Png": {
            "h": "905",
            "result": 0,
            "w": "0",
            "weight": 0.232421875
        }
    },
    "2018-02-11-21-57-16-338I1.Png": {
        "2018-02-11-21-57-16-338I1_1033_0.Png": {
            "h": "1033",
            "result": 0,
            "w": "0",
            "weight": 0.348876953125
        },
        "2018-02-11-21-57-16-338I1_905_0.Png": {
            "h": "905",
            "result": 0,
            "w": "0",
            "weight": 0.231201171875
        }
    },
    "2018-02-11-22-57-21-786I1.Png": {
        "2018-02-11-22-57-21-786I1_1033_0.Png": {
            "h": "1033",
            "result": 0,
            "w": "0",
            "weight": 0.3447265625
        },
        "2018-02-11-22-57-21-786I1_905_0.Png": {
            "h": "905",
            "result": 0,
            "w": "0",
            "weight": 0.21484375
        }
    },
    "2018-02-11-23-57-27-233I1.Png": {
        "2018-02-11-23-57-27-233I1_1031_0.Png": {
            "h": "1031",
            "result": 0,
            "w": "0",
            "weight": 0.385498046875
        },
        "2018-02-11-23-57-27-233I1_903_0.Png": {
            "h": "903",
            "result": 0,
            "w": "0",
            "weight": 0.217041015625
        }
    },
    "2018-02-12-00-57-32-898I1.Png": {
        "2018-02-12-00-57-32-898I1_1029_0.Png": {
            "h": "1029",
            "result": 0,
            "w": "0",
            "weight": 0.393798828125
        },
        "2018-02-12-00-57-32-898I1_901_0.Png": {
            "h": "901",
            "result": 0,
            "w": "0",
            "weight": 0.219482421875
        }
    },
    "2018-02-12-01-57-38-548I1.Png": {
        "2018-02-12-01-57-38-548I1_1029_0.Png": {
            "h": "1029",
            "result": 0,
            "w": "0",
            "weight": 0.4140625
        },
        "2018-02-12-01-57-38-548I1_901_0.Png": {
            "h": "901",
            "result": 0,
            "w": "0",
            "weight": 0.2216796875
        }
    },
    "2018-02-12-02-57-44-198I1.Png": {
        "2018-02-12-02-57-44-198I1_1029_0.Png": {
            "h": "1029",
            "result": 0,
            "w": "0",
            "weight": 0.4072265625
        },
        "2018-02-12-02-57-44-198I1_901_0.Png": {
            "h": "901",
            "result": 0,
            "w": "0",
            "weight": 0.216796875
        }
    },
    "2018-02-12-03-57-49-864I1.Png": {
        "2018-02-12-03-57-49-864I1_1031_0.Png": {
            "h": "1031",
            "result": 0,
            "w": "0",
            "weight": 0.428955078125
        },
        "2018-02-12-03-57-49-864I1_903_0.Png": {
            "h": "903",
            "result": 0,
            "w": "0",
            "weight": 0.232177734375
        }
    },
    "2018-02-12-04-57-55-514I1.Png": {
        "2018-02-12-04-57-55-514I1_1029_0.Png": {
            "h": "1029",
            "result": 0,
            "w": "0",
            "weight": 0.40625
        },
        "2018-02-12-04-57-55-514I1_901_0.Png": {
            "h": "901",
            "result": 1,
            "w": "0",
            "weight": 0.244140625
        }
    },
    "2018-02-12-05-58-01-163I1.Png": {
        "2018-02-12-05-58-01-163I1_1029_0.Png": {
            "h": "1029",
            "result": 0,
            "w": "0",
            "weight": 0.378173828125
        },
        "2018-02-12-05-58-01-163I1_901_0.Png": {
            "h": "901",
            "result": 0,
            "w": "0",
            "weight": 0.233154296875
        }
    },
    "2018-02-12-06-58-06-626I1.Png": {
        "2018-02-12-06-58-06-626I1_1031_0.Png": {
            "h": "1031",
            "result": 0,
            "w": "0",
            "weight": 0.34521484375
        },
        "2018-02-12-06-58-06-626I1_903_0.Png": {
            "h": "903",
            "result": 0,
            "w": "0",
            "weight": 0.22216796875
        }
    },
    "2018-02-12-07-58-12-089I1.Png": {
        "2018-02-12-07-58-12-089I1_1031_0.Png": {
            "h": "1031",
            "result": 0,
            "w": "0",
            "weight": 0.364013671875
        },
        "2018-02-12-07-58-12-089I1_903_0.Png": {
            "h": "903",
            "result": 0,
            "w": "0",
            "weight": 0.239501953125
        }
    },
    "2018-02-12-08-58-17-536I1.Png": {
        "2018-02-12-08-58-17-536I1_1013_0.Png": {
            "h": "1013",
            "result": 0,
            "w": "0",
            "weight": 0.406982421875
        },
        "2018-02-12-08-58-17-536I1_885_0.Png": {
            "h": "885",
            "result": 0,
            "w": "0",
            "weight": 0.19677734375
        }
    },
    "2018-02-12-09-58-23-186I1.Png": {
        "2018-02-12-09-58-23-186I1_1125_0.Png": {
            "h": "1125",
            "result": 0,
            "w": "0",
            "weight": 0.140380859375
        },
        "2018-02-12-09-58-23-186I1_869_0.Png": {
            "h": "869",
            "result": 0,
            "w": "0",
            "weight": 0.17236328125
        },
        "2018-02-12-09-58-23-186I1_997_0.Png": {
            "h": "997",
            "result": 0,
            "w": "0",
            "weight": 0.429443359375
        }
    },
    "2018-02-12-10-58-28-836I1.Png": {
        "2018-02-12-10-58-28-836I1_1031_0.Png": {
            "h": "1031",
            "result": 0,
            "w": "0",
            "weight": 0.369140625
        },
        "2018-02-12-10-58-28-836I1_903_0.Png": {
            "h": "903",
            "result": 0,
            "w": "0",
            "weight": 0.1953125
        }
    },
    "2018-02-12-11-58-34-486I1.Png": {
        "2018-02-12-11-58-34-486I1_1023_0.Png": {
            "h": "1023",
            "result": 0,
            "w": "0",
            "weight": 0.3759765625
        },
        "2018-02-12-11-58-34-486I1_895_0.Png": {
            "h": "895",
            "result": 0,
            "w": "0",
            "weight": 0.181640625
        }
    },
    "2018-02-12-12-58-39-949I1.Png": {
        "2018-02-12-12-58-39-949I1_1033_0.Png": {
            "h": "1033",
            "result": 0,
            "w": "0",
            "weight": 0.323486328125
        },
        "2018-02-12-12-58-39-949I1_905_0.Png": {
            "h": "905",
            "result": 0,
            "w": "0",
            "weight": 0.176513671875
        }
    },
    "2018-02-12-13-58-45-411I1.Png": {
        "2018-02-12-13-58-45-411I1_1033_0.Png": {
            "h": "1033",
            "result": 0,
            "w": "0",
            "weight": 0.293701171875
        },
        "2018-02-12-13-58-45-411I1_905_0.Png": {
            "h": "905",
            "result": 0,
            "w": "0",
            "weight": 0.145751953125
        }
    },
    "2018-02-12-14-58-50-874I1.Png": {
        "2018-02-12-14-58-50-874I1_1003_0.Png": {
            "h": "1003",
            "result": 0,
            "w": "0",
            "weight": 0.3271484375
        },
        "2018-02-12-14-58-50-874I1_1131_0.Png": {
            "h": "1131",
            "result": 0,
            "w": "0",
            "weight": 0.1064453125
        }
    },
    "2018-02-12-15-58-56-321I1.Png": {
        "2018-02-12-15-58-56-321I1_1033_0.Png": {
            "h": "1033",
            "result": 0,
            "w": "0",
            "weight": 0.332275390625
        },
        "2018-02-12-15-58-56-321I1_905_0.Png": {
            "h": "905",
            "result": 0,
            "w": "0",
            "weight": 0.156982421875
        }
    },
    "2018-02-12-16-59-01-768I1.Png": {
        "2018-02-12-16-59-01-768I1_1001_0.Png": {
            "h": "1001",
            "result": 0,
            "w": "0",
            "weight": 0.34521484375
        },
        "2018-02-12-16-59-01-768I1_1129_0.Png": {
            "h": "1129",
            "result": 0,
            "w": "0",
            "weight": 0.11865234375
        }
    },
    "2018-02-12-17-59-07-231I1.Png": {
        "2018-02-12-17-59-07-231I1_1127_0.Png": {
            "h": "1127",
            "result": 0,
            "w": "0",
            "weight": 0.13134765625
        },
        "2018-02-12-17-59-07-231I1_871_0.Png": {
            "h": "871",
            "result": 0,
            "w": "0",
            "weight": 0.1181640625
        },
        "2018-02-12-17-59-07-231I1_999_0.Png": {
            "h": "999",
            "result": 0,
            "w": "0",
            "weight": 0.33935546875
        }
    },
    "2018-02-12-18-59-12-694I1.Png": {
        "2018-02-12-18-59-12-694I1_1001_0.Png": {
            "h": "1001",
            "result": 0,
            "w": "0",
            "weight": 0.368408203125
        },
        "2018-02-12-18-59-12-694I1_1129_0.Png": {
            "h": "1129",
            "result": 0,
            "w": "0",
            "weight": 0.12451171875
        },
        "2018-02-12-18-59-12-694I1_873_0.Png": {
            "h": "873",
            "result": 0,
            "w": "0",
            "weight": 0.147705078125
        }
    },
    "2018-02-12-19-59-18-141I1.Png": {
        "2018-02-12-19-59-18-141I1_1003_0.Png": {
            "h": "1003",
            "result": 0,
            "w": "0",
            "weight": 0.3818359375
        },
        "2018-02-12-19-59-18-141I1_1131_0.Png": {
            "h": "1131",
            "result": 0,
            "w": "0",
            "weight": 0.116943359375
        },
        "2018-02-12-19-59-18-141I1_875_0.Png": {
            "h": "875",
            "result": 0,
            "w": "0",
            "weight": 0.14013671875
        }
    },
    "2018-02-12-20-59-23-588I1.Png": {
        "2018-02-12-20-59-23-588I1_1037_0.Png": {
            "h": "1037",
            "result": 0,
            "w": "0",
            "weight": 0.331298828125
        },
        "2018-02-12-20-59-23-588I1_909_0.Png": {
            "h": "909",
            "result": 0,
            "w": "0",
            "weight": 0.219482421875
        }
    },
    "2018-02-12-21-59-29-051I1.Png": {
        "2018-02-12-21-59-29-051I1_1027_0.Png": {
            "h": "1027",
            "result": 0,
            "w": "0",
            "weight": 0.364501953125
        },
        "2018-02-12-21-59-29-051I1_899_0.Png": {
            "h": "899",
            "result": 0,
            "w": "0",
            "weight": 0.198974609375
        }
    },
    "2018-02-12-22-59-34-513I1.Png": {
        "2018-02-12-22-59-34-513I1_1037_0.Png": {
            "h": "1037",
            "result": 0,
            "w": "0",
            "weight": 0.343017578125
        },
        "2018-02-12-22-59-34-513I1_909_0.Png": {
            "h": "909",
            "result": 0,
            "w": "0",
            "weight": 0.220458984375
        }
    },
    "2018-02-12-23-59-39-961I1.Png": {
        "2018-02-12-23-59-39-961I1_1035_0.Png": {
            "h": "1035",
            "result": 0,
            "w": "0",
            "weight": 0.35107421875
        },
        "2018-02-12-23-59-39-961I1_907_0.Png": {
            "h": "907",
            "result": 0,
            "w": "0",
            "weight": 0.21923828125
        }
    },
    "2018-02-13-00-59-45-423I1.Png": {
        "2018-02-13-00-59-45-423I1_1035_0.Png": {
            "h": "1035",
            "result": 0,
            "w": "0",
            "weight": 0.345458984375
        },
        "2018-02-13-00-59-45-423I1_907_0.Png": {
            "h": "907",
            "result": 0,
            "w": "0",
            "weight": 0.212158203125
        }
    },
    "2018-02-13-01-59-50-886I1.Png": {
        "2018-02-13-01-59-50-886I1_1035_0.Png": {
            "h": "1035",
            "result": 0,
            "w": "0",
            "weight": 0.366943359375
        },
        "2018-02-13-01-59-50-886I1_907_0.Png": {
            "h": "907",
            "result": 0,
            "w": "0",
            "weight": 0.210205078125
        }
    },
    "2018-02-13-02-59-56-536I1.Png": {
        "2018-02-13-02-59-56-536I1_1033_0.Png": {
            "h": "1033",
            "result": 0,
            "w": "0",
            "weight": 0.384033203125
        },
        "2018-02-13-02-59-56-536I1_905_0.Png": {
            "h": "905",
            "result": 0,
            "w": "0",
            "weight": 0.224365234375
        }
    },
    "2018-02-13-04-00-02-202I1.Png": {
        "2018-02-13-04-00-02-202I1_1033_0.Png": {
            "h": "1033",
            "result": 0,
            "w": "0",
            "weight": 0.382568359375
        },
        "2018-02-13-04-00-02-202I1_905_0.Png": {
            "h": "905",
            "result": 0,
            "w": "0",
            "weight": 0.210205078125
        }
    },
    "2018-02-13-05-00-08-054I1.Png": {
        "2018-02-13-05-00-08-054I1_1035_0.Png": {
            "h": "1035",
            "result": 0,
            "w": "0",
            "weight": 0.334228515625
        },
        "2018-02-13-05-00-08-054I1_907_0.Png": {
            "h": "907",
            "result": 0,
            "w": "0",
            "weight": 0.197998046875
        }
    },
    "2018-02-13-06-00-13-704I1.Png": {
        "2018-02-13-06-00-13-704I1_1035_0.Png": {
            "h": "1035",
            "result": 0,
            "w": "0",
            "weight": 0.345458984375
        },
        "2018-02-13-06-00-13-704I1_907_0.Png": {
            "h": "907",
            "result": 0,
            "w": "0",
            "weight": 0.190673828125
        }
    },
    "2018-02-13-07-00-19-354I1.Png": {
        "2018-02-13-07-00-19-354I1_1037_0.Png": {
            "h": "1037",
            "result": 0,
            "w": "0",
            "weight": 0.374267578125
        },
        "2018-02-13-07-00-19-354I1_909_0.Png": {
            "h": "909",
            "result": 0,
            "w": "0",
            "weight": 0.220458984375
        }
    },
    "2018-02-13-08-00-25-020I1.Png": {
        "2018-02-13-08-00-25-020I1_1035_0.Png": {
            "h": "1035",
            "result": 0,
            "w": "0",
            "weight": 0.37353515625
        },
        "2018-02-13-08-00-25-020I1_907_0.Png": {
            "h": "907",
            "result": 0,
            "w": "0",
            "weight": 0.21630859375
        }
    },
    "2018-02-13-09-00-30-685I1.Png": {
        "2018-02-13-09-00-30-685I1_1035_0.Png": {
            "h": "1035",
            "result": 0,
            "w": "0",
            "weight": 0.35693359375
        },
        "2018-02-13-09-00-30-685I1_907_0.Png": {
            "h": "907",
            "result": 0,
            "w": "0",
            "weight": 0.21630859375
        }
    },
    "2018-02-13-10-00-36-351I1.Png": {
        "2018-02-13-10-00-36-351I1_1037_0.Png": {
            "h": "1037",
            "result": 0,
            "w": "0",
            "weight": 0.353759765625
        },
        "2018-02-13-10-00-36-351I1_909_0.Png": {
            "h": "909",
            "result": 0,
            "w": "0",
            "weight": 0.215576171875
        }
    },
    "2018-02-13-11-00-42-016I1.Png": {
        "2018-02-13-11-00-42-016I1_1035_0.Png": {
            "h": "1035",
            "result": 0,
            "w": "0",
            "weight": 0.431884765625
        },
        "2018-02-13-11-00-42-016I1_907_0.Png": {
            "h": "907",
            "result": 0,
            "w": "0",
            "weight": 0.22412109375
        }
    },
    "2018-02-13-12-00-47-666I1.Png": {
        "2018-02-13-12-00-47-666I1_1037_0.Png": {
            "h": "1037",
            "result": 0,
            "w": "0",
            "weight": 0.356689453125
        },
        "2018-02-13-12-00-47-666I1_909_0.Png": {
            "h": "909",
            "result": 0,
            "w": "0",
            "weight": 0.224365234375
        }
    },
    "2018-02-13-13-00-53-129I1.Png": {
        "2018-02-13-13-00-53-129I1_1037_0.Png": {
            "h": "1037",
            "result": 0,
            "w": "0",
            "weight": 0.33837890625
        },
        "2018-02-13-13-00-53-129I1_909_0.Png": {
            "h": "909",
            "result": 0,
            "w": "0",
            "weight": 0.21630859375
        }
    },
    "2018-02-13-14-00-58-576I1.Png": {
        "2018-02-13-14-00-58-576I1_1037_0.Png": {
            "h": "1037",
            "result": 0,
            "w": "0",
            "weight": 0.361328125
        },
        "2018-02-13-14-00-58-576I1_909_0.Png": {
            "h": "909",
            "result": 0,
            "w": "0",
            "weight": 0.240234375
        }
    },
    "2018-02-13-15-01-04-023I1.Png": {
        "2018-02-13-15-01-04-023I1_1039_0.Png": {
            "h": "1039",
            "result": 0,
            "w": "0",
            "weight": 0.3720703125
        },
        "2018-02-13-15-01-04-023I1_911_0.Png": {
            "h": "911",
            "result": 0,
            "w": "0",
            "weight": 0.251953125
        }
    },
    "2018-02-13-16-01-09-470I1.Png": {
        "2018-02-13-16-01-09-470I1_1037_0.Png": {
            "h": "1037",
            "result": 0,
            "w": "0",
            "weight": 0.369140625
        },
        "2018-02-13-16-01-09-470I1_909_0.Png": {
            "h": "909",
            "result": 0,
            "w": "0",
            "weight": 0.240234375
        }
    },
    "2018-02-13-17-01-14-933I1.Png": {
        "2018-02-13-17-01-14-933I1_1037_0.Png": {
            "h": "1037",
            "result": 0,
            "w": "0",
            "weight": 0.363525390625
        },
        "2018-02-13-17-01-14-933I1_909_0.Png": {
            "h": "909",
            "result": 0,
            "w": "0",
            "weight": 0.228271484375
        }
    },
    "2018-02-13-18-01-20-380I1.Png": {
        "2018-02-13-18-01-20-380I1_1039_0.Png": {
            "h": "1039",
            "result": 0,
            "w": "0",
            "weight": 0.37890625
        },
        "2018-02-13-18-01-20-380I1_911_0.Png": {
            "h": "911",
            "result": 0,
            "w": "0",
            "weight": 0.24609375
        }
    },
    "2018-02-13-19-01-25-827I1.Png": {
        "2018-02-13-19-01-25-827I1_1039_0.Png": {
            "h": "1039",
            "result": 0,
            "w": "0",
            "weight": 0.3623046875
        },
        "2018-02-13-19-01-25-827I1_911_0.Png": {
            "h": "911",
            "result": 0,
            "w": "0",
            "weight": 0.248046875
        }
    },
    "2018-02-13-20-01-31-056I1.Png": {
        "2018-02-13-20-01-31-056I1_1039_0.Png": {
            "h": "1039",
            "result": 0,
            "w": "0",
            "weight": 0.376953125
        },
        "2018-02-13-20-01-31-056I1_911_0.Png": {
            "h": "911",
            "result": 0,
            "w": "0",
            "weight": 0.2431640625
        }
    },
    "2018-02-13-21-01-36-909I1.Png": {
        "2018-02-13-21-01-36-909I1_1039_0.Png": {
            "h": "1039",
            "result": 0,
            "w": "0",
            "weight": 0.361083984375
        },
        "2018-02-13-21-01-36-909I1_911_0.Png": {
            "h": "911",
            "result": 0,
            "w": "0",
            "weight": 0.232666015625
        }
    },
    "2018-02-13-22-01-42-372I1.Png": {
        "2018-02-13-22-01-42-372I1_1039_0.Png": {
            "h": "1039",
            "result": 0,
            "w": "0",
            "weight": 0.368896484375
        },
        "2018-02-13-22-01-42-372I1_911_0.Png": {
            "h": "911",
            "result": 0,
            "w": "0",
            "weight": 0.249267578125
        }
    },
    "2018-02-13-23-01-47-834I1.Png": {
        "2018-02-13-23-01-47-834I1_1037_0.Png": {
            "h": "1037",
            "result": 0,
            "w": "0",
            "weight": 0.361572265625
        },
        "2018-02-13-23-01-47-834I1_909_0.Png": {
            "h": "909",
            "result": 0,
            "w": "0",
            "weight": 0.234130859375
        }
    },
    "2018-02-14-00-01-53-266I1.Png": {
        "2018-02-14-00-01-53-266I1_1037_0.Png": {
            "h": "1037",
            "result": 0,
            "w": "0",
            "weight": 0.381103515625
        },
        "2018-02-14-00-01-53-266I1_909_0.Png": {
            "h": "909",
            "result": 0,
            "w": "0",
            "weight": 0.234130859375
        }
    },
    "2018-02-14-01-01-59-321I1.Png": {
        "2018-02-14-01-01-59-321I1_1039_0.Png": {
            "h": "1039",
            "result": 0,
            "w": "0",
            "weight": 0.373779296875
        },
        "2018-02-14-01-01-59-321I1_911_0.Png": {
            "h": "911",
            "result": 0,
            "w": "0",
            "weight": 0.244384765625
        }
    },
    "2018-02-14-02-02-04-768I1.Png": {
        "2018-02-14-02-02-04-768I1_1039_0.Png": {
            "h": "1039",
            "result": 0,
            "w": "0",
            "weight": 0.351318359375
        },
        "2018-02-14-02-02-04-768I1_911_0.Png": {
            "h": "911",
            "result": 0,
            "w": "0",
            "weight": 0.234619140625
        }
    },
    "2018-02-14-03-02-10-231I1.Png": {
        "2018-02-14-03-02-10-231I1_1039_0.Png": {
            "h": "1039",
            "result": 0,
            "w": "0",
            "weight": 0.364990234375
        },
        "2018-02-14-03-02-10-231I1_911_0.Png": {
            "h": "911",
            "result": 0,
            "w": "0",
            "weight": 0.232666015625
        }
    },
    "2018-02-14-04-02-15-694I1.Png": {
        "2018-02-14-04-02-15-694I1_1039_0.Png": {
            "h": "1039",
            "result": 0,
            "w": "0",
            "weight": 0.345458984375
        },
        "2018-02-14-04-02-15-694I1_911_0.Png": {
            "h": "911",
            "result": 0,
            "w": "0",
            "weight": 0.230712890625
        }
    },
    "2018-02-14-05-02-21-141I1.Png": {
        "2018-02-14-05-02-21-141I1_1039_0.Png": {
            "h": "1039",
            "result": 0,
            "w": "0",
            "weight": 0.349365234375
        },
        "2018-02-14-05-02-21-141I1_911_0.Png": {
            "h": "911",
            "result": 0,
            "w": "0",
            "weight": 0.233642578125
        }
    },
    "2018-02-14-06-02-26-604I1.Png": {
        "2018-02-14-06-02-26-604I1_1039_0.Png": {
            "h": "1039",
            "result": 0,
            "w": "0",
            "weight": 0.345458984375
        },
        "2018-02-14-06-02-26-604I1_911_0.Png": {
            "h": "911",
            "result": 0,
            "w": "0",
            "weight": 0.226806640625
        }
    },
    "2018-02-14-07-02-32-051I1.Png": {
        "2018-02-14-07-02-32-051I1_1039_0.Png": {
            "h": "1039",
            "result": 0,
            "w": "0",
            "weight": 0.344482421875
        },
        "2018-02-14-07-02-32-051I1_911_0.Png": {
            "h": "911",
            "result": 0,
            "w": "0",
            "weight": 0.218017578125
        }
    },
    "2018-02-14-08-02-37-498I1.Png": {
        "2018-02-14-08-02-37-498I1_1039_0.Png": {
            "h": "1039",
            "result": 0,
            "w": "0",
            "weight": 0.357177734375
        },
        "2018-02-14-08-02-37-498I1_911_0.Png": {
            "h": "911",
            "result": 0,
            "w": "0",
            "weight": 0.226806640625
        }
    },
    "2018-02-14-09-02-43-148I1.Png": {
        "2018-02-14-09-02-43-148I1_1029_0.Png": {
            "h": "1029",
            "result": 0,
            "w": "0",
            "weight": 0.398681640625
        },
        "2018-02-14-09-02-43-148I1_901_0.Png": {
            "h": "901",
            "result": 0,
            "w": "0",
            "weight": 0.2099609375
        }
    },
    "2018-02-14-10-02-49-016I1.Png": {
        "2018-02-14-10-02-49-016I1_1039_0.Png": {
            "h": "1039",
            "result": 0,
            "w": "0",
            "weight": 0.345703125
        },
        "2018-02-14-10-02-49-016I1_911_0.Png": {
            "h": "911",
            "result": 0,
            "w": "0",
            "weight": 0.23046875
        }
    },
    "2018-02-14-11-02-54-666I1.Png": {
        "2018-02-14-11-02-54-666I1_1039_0.Png": {
            "h": "1039",
            "result": 0,
            "w": "0",
            "weight": 0.345458984375
        },
        "2018-02-14-11-02-54-666I1_911_0.Png": {
            "h": "911",
            "result": 0,
            "w": "0",
            "weight": 0.223876953125
        }
    },
    "2018-02-14-12-03-00-121I1.Png": {
        "2018-02-14-12-03-00-121I1_1039_0.Png": {
            "h": "1039",
            "result": 0,
            "w": "0",
            "weight": 0.337646484375
        },
        "2018-02-14-12-03-00-121I1_911_0.Png": {
            "h": "911",
            "result": 0,
            "w": "0",
            "weight": 0.221923828125
        }
    },
    "2018-02-14-13-03-05-560I1.Png": {
        "2018-02-14-13-03-05-560I1_1039_0.Png": {
            "h": "1039",
            "result": 0,
            "w": "0",
            "weight": 0.3662109375
        },
        "2018-02-14-13-03-05-560I1_911_0.Png": {
            "h": "911",
            "result": 0,
            "w": "0",
            "weight": 0.234375
        }
    },
    "2018-02-14-14-03-11-208I1.Png": {
        "2018-02-14-14-03-11-208I1_1037_0.Png": {
            "h": "1037",
            "result": 0,
            "w": "0",
            "weight": 0.390869140625
        },
        "2018-02-14-14-03-11-208I1_909_0.Png": {
            "h": "909",
            "result": 0,
            "w": "0",
            "weight": 0.231201171875
        }
    },
    "2018-02-14-15-03-16-869I1.Png": {
        "2018-02-14-15-03-16-869I1_1037_0.Png": {
            "h": "1037",
            "result": 0,
            "w": "0",
            "weight": 0.388916015625
        },
        "2018-02-14-15-03-16-869I1_909_0.Png": {
            "h": "909",
            "result": 0,
            "w": "0",
            "weight": 0.233154296875
        }
    },
    "2018-02-14-16-03-22-509I1.Png": {
        "2018-02-14-16-03-22-509I1_1037_0.Png": {
            "h": "1037",
            "result": 0,
            "w": "0",
            "weight": 0.40576171875
        },
        "2018-02-14-16-03-22-509I1_909_0.Png": {
            "h": "909",
            "result": 0,
            "w": "0",
            "weight": 0.233154296875
        }
    },
    "2018-02-14-17-03-27-968I1.Png": {
        "2018-02-14-17-03-27-968I1_1037_0.Png": {
            "h": "1037",
            "result": 0,
            "w": "0",
            "weight": 0.41064453125
        },
        "2018-02-14-17-03-27-968I1_909_0.Png": {
            "h": "909",
            "result": 1,
            "w": "0",
            "weight": 0.24072265625
        }
    },
    "2018-02-14-18-03-33-614I1.Png": {
        "2018-02-14-18-03-33-614I1_1039_0.Png": {
            "h": "1039",
            "result": 0,
            "w": "0",
            "weight": 0.351318359375
        },
        "2018-02-14-18-03-33-614I1_911_0.Png": {
            "h": "911",
            "result": 0,
            "w": "0",
            "weight": 0.223876953125
        }
    },
    "2018-02-14-19-03-39-260I1.Png": {
        "2018-02-14-19-03-39-260I1_1039_0.Png": {
            "h": "1039",
            "result": 0,
            "w": "0",
            "weight": 0.35107421875
        },
        "2018-02-14-19-03-39-260I1_911_0.Png": {
            "h": "911",
            "result": 0,
            "w": "0",
            "weight": 0.21923828125
        }
    },
    "2018-02-14-20-03-44-913I1.Png": {
        "2018-02-14-20-03-44-913I1_1039_0.Png": {
            "h": "1039",
            "result": 0,
            "w": "0",
            "weight": 0.382568359375
        },
        "2018-02-14-20-03-44-913I1_911_0.Png": {
            "h": "911",
            "result": 0,
            "w": "0",
            "weight": 0.225830078125
        }
    },
    "2018-02-14-21-03-50-560I1.Png": {
        "2018-02-14-21-03-50-560I1_1039_0.Png": {
            "h": "1039",
            "result": 0,
            "w": "0",
            "weight": 0.401123046875
        },
        "2018-02-14-21-03-50-560I1_911_0.Png": {
            "h": "911",
            "result": 0,
            "w": "0",
            "weight": 0.236572265625
        }
    },
    "2018-02-14-22-03-56-411I1.Png": {
        "2018-02-14-22-03-56-411I1_1039_0.Png": {
            "h": "1039",
            "result": 0,
            "w": "0",
            "weight": 0.3857421875
        },
        "2018-02-14-22-03-56-411I1_911_0.Png": {
            "h": "911",
            "result": 0,
            "w": "0",
            "weight": 0.240234375
        }
    },
    "2018-02-14-23-04-02-284I1.Png": {
        "2018-02-14-23-04-02-284I1_1039_0.Png": {
            "h": "1039",
            "result": 0,
            "w": "0",
            "weight": 0.38037109375
        },
        "2018-02-14-23-04-02-284I1_911_0.Png": {
            "h": "911",
            "result": 0,
            "w": "0",
            "weight": 0.23583984375
        }
    },
    "2018-02-15-00-04-08-144I1.Png": {
        "2018-02-15-00-04-08-144I1_1037_0.Png": {
            "h": "1037",
            "result": 0,
            "w": "0",
            "weight": 0.3818359375
        },
        "2018-02-15-00-04-08-144I1_909_0.Png": {
            "h": "909",
            "result": 0,
            "w": "0",
            "weight": 0.2236328125
        }
    },
    "2018-02-15-01-04-13-803I1.Png": {
        "2018-02-15-01-04-13-803I1_1041_0.Png": {
            "h": "1041",
            "result": 0,
            "w": "0",
            "weight": 0.3623046875
        },
        "2018-02-15-01-04-13-803I1_913_0.Png": {
            "h": "913",
            "result": 0,
            "w": "0",
            "weight": 0.236328125
        }
    },
    "2018-02-15-02-04-19-471I1.Png": {
        "2018-02-15-02-04-19-471I1_1041_0.Png": {
            "h": "1041",
            "result": 0,
            "w": "0",
            "weight": 0.345458984375
        },
        "2018-02-15-02-04-19-471I1_913_0.Png": {
            "h": "913",
            "result": 0,
            "w": "0",
            "weight": 0.227783203125
        }
    },
    "2018-02-15-03-04-25-133I1.Png": {
        "2018-02-15-03-04-25-133I1_1041_0.Png": {
            "h": "1041",
            "result": 0,
            "w": "0",
            "weight": 0.373779296875
        },
        "2018-02-15-03-04-25-133I1_913_0.Png": {
            "h": "913",
            "result": 0,
            "w": "0",
            "weight": 0.245361328125
        }
    },
    "2018-02-15-04-04-30-582I1.Png": {
        "2018-02-15-04-04-30-582I1_1039_0.Png": {
            "h": "1039",
            "result": 0,
            "w": "0",
            "weight": 0.3740234375
        },
        "2018-02-15-04-04-30-582I1_911_0.Png": {
            "h": "911",
            "result": 0,
            "w": "0",
            "weight": 0.232421875
        }
    },
    "2018-02-15-05-04-36-023I1.Png": {
        "2018-02-15-05-04-36-023I1_1039_0.Png": {
            "h": "1039",
            "result": 0,
            "w": "0",
            "weight": 0.3642578125
        },
        "2018-02-15-05-04-36-023I1_911_0.Png": {
            "h": "911",
            "result": 0,
            "w": "0",
            "weight": 0.232421875
        }
    },
    "2018-02-15-06-04-41-461I1.Png": {
        "2018-02-15-06-04-41-461I1_1039_0.Png": {
            "h": "1039",
            "result": 0,
            "w": "0",
            "weight": 0.384033203125
        },
        "2018-02-15-06-04-41-461I1_911_0.Png": {
            "h": "911",
            "result": 0,
            "w": "0",
            "weight": 0.246826171875
        }
    },
    "2018-02-15-07-04-46-903I1.Png": {
        "2018-02-15-07-04-46-903I1_1039_0.Png": {
            "h": "1039",
            "result": 0,
            "w": "0",
            "weight": 0.3857421875
        },
        "2018-02-15-07-04-46-903I1_911_0.Png": {
            "h": "911",
            "result": 0,
            "w": "0",
            "weight": 0.236328125
        }
    },
    "2018-02-15-08-04-52-349I1.Png": {
        "2018-02-15-08-04-52-349I1_1039_0.Png": {
            "h": "1039",
            "result": 0,
            "w": "0",
            "weight": 0.37255859375
        },
        "2018-02-15-08-04-52-349I1_911_0.Png": {
            "h": "911",
            "result": 0,
            "w": "0",
            "weight": 0.22509765625
        }
    },
    "2018-02-15-09-04-57-794I1.Png": {
        "2018-02-15-09-04-57-794I1_1035_0.Png": {
            "h": "1035",
            "result": 0,
            "w": "0",
            "weight": 0.368408203125
        },
        "2018-02-15-09-04-57-794I1_907_0.Png": {
            "h": "907",
            "result": 0,
            "w": "0",
            "weight": 0.211669921875
        }
    },
    "2018-02-15-10-05-03-235I1.Png": {
        "2018-02-15-10-05-03-235I1_1037_0.Png": {
            "h": "1037",
            "result": 0,
            "w": "0",
            "weight": 0.374267578125
        },
        "2018-02-15-10-05-03-235I1_909_0.Png": {
            "h": "909",
            "result": 0,
            "w": "0",
            "weight": 0.215576171875
        }
    },
    "2018-02-15-11-05-08-892I1.Png": {
        "2018-02-15-11-05-08-892I1_1039_0.Png": {
            "h": "1039",
            "result": 0,
            "w": "0",
            "weight": 0.36181640625
        },
        "2018-02-15-11-05-08-892I1_911_0.Png": {
            "h": "911",
            "result": 0,
            "w": "0",
            "weight": 0.21435546875
        }
    },
    "2018-02-15-12-05-14-545I1.Png": {
        "2018-02-15-12-05-14-545I1_1041_0.Png": {
            "h": "1041",
            "result": 0,
            "w": "0",
            "weight": 0.340087890625
        },
        "2018-02-15-12-05-14-545I1_913_0.Png": {
            "h": "913",
            "result": 0,
            "w": "0",
            "weight": 0.212646484375
        }
    },
    "2018-02-15-13-05-20-001I1.Png": {
        "2018-02-15-13-05-20-001I1_1041_0.Png": {
            "h": "1041",
            "result": 0,
            "w": "0",
            "weight": 0.335205078125
        },
        "2018-02-15-13-05-20-001I1_913_0.Png": {
            "h": "913",
            "result": 0,
            "w": "0",
            "weight": 0.217529296875
        }
    },
    "2018-02-15-14-05-25-448I1.Png": {
        "2018-02-15-14-05-25-448I1_1041_0.Png": {
            "h": "1041",
            "result": 0,
            "w": "0",
            "weight": 0.365478515625
        },
        "2018-02-15-14-05-25-448I1_913_0.Png": {
            "h": "913",
            "result": 0,
            "w": "0",
            "weight": 0.234130859375
        }
    },
    "2018-02-15-15-05-30-709I1.Png": {
        "2018-02-15-15-05-30-709I1_1041_0.Png": {
            "h": "1041",
            "result": 0,
            "w": "0",
            "weight": 0.386474609375
        },
        "2018-02-15-15-05-30-709I1_913_0.Png": {
            "h": "913",
            "result": 0,
            "w": "0",
            "weight": 0.242431640625
        }
    },
    "2018-02-15-16-05-36-146I1.Png": {
        "2018-02-15-16-05-36-146I1_1041_0.Png": {
            "h": "1041",
            "result": 0,
            "w": "0",
            "weight": 0.3857421875
        },
        "2018-02-15-16-05-36-146I1_913_0.Png": {
            "h": "913",
            "result": 0,
            "w": "0",
            "weight": 0.2353515625
        }
    },
    "2018-02-15-17-05-41-605I1.Png": {
        "2018-02-15-17-05-41-605I1_1039_0.Png": {
            "h": "1039",
            "result": 0,
            "w": "0",
            "weight": 0.373779296875
        },
        "2018-02-15-17-05-41-605I1_911_0.Png": {
            "h": "911",
            "result": 0,
            "w": "0",
            "weight": 0.221923828125
        }
    },
    "2018-02-15-18-05-47-043I1.Png": {
        "2018-02-15-18-05-47-043I1_1041_0.Png": {
            "h": "1041",
            "result": 0,
            "w": "0",
            "weight": 0.374267578125
        },
        "2018-02-15-18-05-47-043I1_913_0.Png": {
            "h": "913",
            "result": 0,
            "w": "0",
            "weight": 0.224365234375
        }
    },
    "2018-02-15-19-05-52-494I1.Png": {
        "2018-02-15-19-05-52-494I1_1041_0.Png": {
            "h": "1041",
            "result": 0,
            "w": "0",
            "weight": 0.372314453125
        },
        "2018-02-15-19-05-52-494I1_913_0.Png": {
            "h": "913",
            "result": 0,
            "w": "0",
            "weight": 0.221435546875
        }
    },
    "2018-02-15-20-05-57-952I1.Png": {
        "2018-02-15-20-05-57-952I1_1041_0.Png": {
            "h": "1041",
            "result": 0,
            "w": "0",
            "weight": 0.36328125
        },
        "2018-02-15-20-05-57-952I1_913_0.Png": {
            "h": "913",
            "result": 0,
            "w": "0",
            "weight": 0.2099609375
        }
    },
    "2018-02-15-21-06-03-404I1.Png": {
        "2018-02-15-21-06-03-404I1_1039_0.Png": {
            "h": "1039",
            "result": 0,
            "w": "0",
            "weight": 0.40869140625
        },
        "2018-02-15-21-06-03-404I1_911_0.Png": {
            "h": "911",
            "result": 0,
            "w": "0",
            "weight": 0.22509765625
        }
    },
    "2018-02-15-22-06-09-072I1.Png": {
        "2018-02-15-22-06-09-072I1_1041_0.Png": {
            "h": "1041",
            "result": 0,
            "w": "0",
            "weight": 0.36328125
        },
        "2018-02-15-22-06-09-072I1_913_0.Png": {
            "h": "913",
            "result": 0,
            "w": "0",
            "weight": 0.2353515625
        }
    },
    "2018-02-15-23-06-14-519I1.Png": {
        "2018-02-15-23-06-14-519I1_1041_0.Png": {
            "h": "1041",
            "result": 0,
            "w": "0",
            "weight": 0.368408203125
        },
        "2018-02-15-23-06-14-519I1_913_0.Png": {
            "h": "913",
            "result": 0,
            "w": "0",
            "weight": 0.231201171875
        }
    },
    "2018-02-16-00-06-20-167I1.Png": {
        "2018-02-16-00-06-20-167I1_1041_0.Png": {
            "h": "1041",
            "result": 0,
            "w": "0",
            "weight": 0.359619140625
        },
        "2018-02-16-00-06-20-167I1_913_0.Png": {
            "h": "913",
            "result": 0,
            "w": "0",
            "weight": 0.227294921875
        }
    },
    "2018-02-16-01-06-25-620I1.Png": {
        "2018-02-16-01-06-25-620I1_1041_0.Png": {
            "h": "1041",
            "result": 0,
            "w": "0",
            "weight": 0.349853515625
        },
        "2018-02-16-01-06-25-620I1_913_0.Png": {
            "h": "913",
            "result": 0,
            "w": "0",
            "weight": 0.230224609375
        }
    },
    "2018-02-16-02-06-31-067I1.Png": {
        "2018-02-16-02-06-31-067I1_1043_0.Png": {
            "h": "1043",
            "result": 0,
            "w": "0",
            "weight": 0.361572265625
        },
        "2018-02-16-02-06-31-067I1_915_0.Png": {
            "h": "915",
            "result": 0,
            "w": "0",
            "weight": 0.250732421875
        }
    },
    "2018-02-16-03-06-36-504I1.Png": {
        "2018-02-16-03-06-36-504I1_1041_0.Png": {
            "h": "1041",
            "result": 0,
            "w": "0",
            "weight": 0.3603515625
        },
        "2018-02-16-03-06-36-504I1_913_0.Png": {
            "h": "913",
            "result": 0,
            "w": "0",
            "weight": 0.2236328125
        }
    },
    "2018-02-16-04-06-41-955I1.Png": {
        "2018-02-16-04-06-41-955I1_1041_0.Png": {
            "h": "1041",
            "result": 0,
            "w": "0",
            "weight": 0.3779296875
        },
        "2018-02-16-04-06-41-955I1_913_0.Png": {
            "h": "913",
            "result": 0,
            "w": "0",
            "weight": 0.228515625
        }
    },
    "2018-02-16-05-06-47-393I1.Png": {
        "2018-02-16-05-06-47-393I1_1041_0.Png": {
            "h": "1041",
            "result": 0,
            "w": "0",
            "weight": 0.377197265625
        },
        "2018-02-16-05-06-47-393I1_913_0.Png": {
            "h": "913",
            "result": 0,
            "w": "0",
            "weight": 0.224365234375
        }
    },
    "2018-02-16-06-06-52-855I1.Png": {
        "2018-02-16-06-06-52-855I1_1041_0.Png": {
            "h": "1041",
            "result": 0,
            "w": "0",
            "weight": 0.359619140625
        },
        "2018-02-16-06-06-52-855I1_913_0.Png": {
            "h": "913",
            "result": 0,
            "w": "0",
            "weight": 0.221435546875
        }
    },
    "2018-02-16-07-06-58-310I1.Png": {
        "2018-02-16-07-06-58-310I1_1041_0.Png": {
            "h": "1041",
            "result": 0,
            "w": "0",
            "weight": 0.368408203125
        },
        "2018-02-16-07-06-58-310I1_913_0.Png": {
            "h": "913",
            "result": 0,
            "w": "0",
            "weight": 0.217529296875
        }
    },
    "2018-02-16-08-07-03-757I1.Png": {
        "2018-02-16-08-07-03-757I1_1041_0.Png": {
            "h": "1041",
            "result": 0,
            "w": "0",
            "weight": 0.380126953125
        },
        "2018-02-16-08-07-03-757I1_913_0.Png": {
            "h": "913",
            "result": 0,
            "w": "0",
            "weight": 0.225341796875
        }
    },
    "2018-02-16-09-07-09-006I1.Png": {
        "2018-02-16-09-07-09-006I1_1041_0.Png": {
            "h": "1041",
            "result": 0,
            "w": "0",
            "weight": 0.3798828125
        },
        "2018-02-16-09-07-09-006I1_913_0.Png": {
            "h": "913",
            "result": 0,
            "w": "0",
            "weight": 0.220703125
        }
    },
    "2018-02-16-10-07-14-445I1.Png": {
        "2018-02-16-10-07-14-445I1_1041_0.Png": {
            "h": "1041",
            "result": 0,
            "w": "0",
            "weight": 0.380859375
        },
        "2018-02-16-10-07-14-445I1_913_0.Png": {
            "h": "913",
            "result": 0,
            "w": "0",
            "weight": 0.2197265625
        }
    },
    "2018-02-16-11-07-20-290I1.Png": {
        "2018-02-16-11-07-20-290I1_1031_0.Png": {
            "h": "1031",
            "result": 0,
            "w": "0",
            "weight": 0.390869140625
        },
        "2018-02-16-11-07-20-290I1_903_0.Png": {
            "h": "903",
            "result": 0,
            "w": "0",
            "weight": 0.193115234375
        }
    },
    "2018-02-16-12-07-25-932I1.Png": {
        "2018-02-16-12-07-25-932I1_1023_0.Png": {
            "h": "1023",
            "result": 0,
            "w": "0",
            "weight": 0.43017578125
        },
        "2018-02-16-12-07-25-932I1_895_0.Png": {
            "h": "895",
            "result": 0,
            "w": "0",
            "weight": 0.19921875
        }
    },
    "2018-02-16-13-07-31-791I1.Png": {
        "2018-02-16-13-07-31-791I1_1031_0.Png": {
            "h": "1031",
            "result": 0,
            "w": "0",
            "weight": 0.423095703125
        },
        "2018-02-16-13-07-31-791I1_903_0.Png": {
            "h": "903",
            "result": 0,
            "w": "0",
            "weight": 0.20751953125
        }
    },
    "2018-02-16-14-07-37-443I1.Png": {
        "2018-02-16-14-07-37-443I1_1029_0.Png": {
            "h": "1029",
            "result": 0,
            "w": "0",
            "weight": 0.4228515625
        },
        "2018-02-16-14-07-37-443I1_901_0.Png": {
            "h": "901",
            "result": 0,
            "w": "0",
            "weight": 0.214111328125
        }
    },
    "2018-02-16-15-07-43-085I1.Png": {
        "2018-02-16-15-07-43-085I1_1043_0.Png": {
            "h": "1043",
            "result": 0,
            "w": "0",
            "weight": 0.361083984375
        },
        "2018-02-16-15-07-43-085I1_915_0.Png": {
            "h": "915",
            "result": 0,
            "w": "0",
            "weight": 0.238525390625
        }
    },
    "2018-02-16-16-07-48-732I1.Png": {
        "2018-02-16-16-07-48-732I1_1039_0.Png": {
            "h": "1039",
            "result": 0,
            "w": "0",
            "weight": 0.39013671875
        },
        "2018-02-16-16-07-48-732I1_911_0.Png": {
            "h": "911",
            "result": 0,
            "w": "0",
            "weight": 0.22705078125
        }
    },
    "2018-02-16-17-07-54-387I1.Png": {
        "2018-02-16-17-07-54-387I1_1041_0.Png": {
            "h": "1041",
            "result": 0,
            "w": "0",
            "weight": 0.392822265625
        },
        "2018-02-16-17-07-54-387I1_913_0.Png": {
            "h": "913",
            "result": 0,
            "w": "0",
            "weight": 0.239013671875
        }
    },
    "2018-02-16-18-08-00-047I1.Png": {
        "2018-02-16-18-08-00-047I1_1041_0.Png": {
            "h": "1041",
            "result": 0,
            "w": "0",
            "weight": 0.372314453125
        },
        "2018-02-16-18-08-00-047I1_913_0.Png": {
            "h": "913",
            "result": 0,
            "w": "0",
            "weight": 0.215576171875
        }
    },
    "2018-02-16-19-08-05-289I1.Png": {
        "2018-02-16-19-08-05-289I1_1041_0.Png": {
            "h": "1041",
            "result": 0,
            "w": "0",
            "weight": 0.368408203125
        },
        "2018-02-16-19-08-05-289I1_913_0.Png": {
            "h": "913",
            "result": 0,
            "w": "0",
            "weight": 0.216552734375
        }
    },
    "2018-02-16-20-08-10-748I1.Png": {
        "2018-02-16-20-08-10-748I1_1043_0.Png": {
            "h": "1043",
            "result": 0,
            "w": "0",
            "weight": 0.331787109375
        },
        "2018-02-16-20-08-10-748I1_915_0.Png": {
            "h": "915",
            "result": 0,
            "w": "0",
            "weight": 0.212158203125
        }
    },
    "2018-02-16-21-08-16-184I1.Png": {
        "2018-02-16-21-08-16-184I1_1043_0.Png": {
            "h": "1043",
            "result": 0,
            "w": "0",
            "weight": 0.359375
        },
        "2018-02-16-21-08-16-184I1_915_0.Png": {
            "h": "915",
            "result": 0,
            "w": "0",
            "weight": 0.22265625
        }
    },
    "2018-02-16-22-08-21-628I1.Png": {
        "2018-02-16-22-08-21-628I1_1041_0.Png": {
            "h": "1041",
            "result": 0,
            "w": "0",
            "weight": 0.375
        },
        "2018-02-16-22-08-21-628I1_913_0.Png": {
            "h": "913",
            "result": 0,
            "w": "0",
            "weight": 0.2314453125
        }
    },
    "2018-02-16-23-08-27-095I1.Png": {
        "2018-02-16-23-08-27-095I1_1041_0.Png": {
            "h": "1041",
            "result": 0,
            "w": "0",
            "weight": 0.3779296875
        },
        "2018-02-16-23-08-27-095I1_913_0.Png": {
            "h": "913",
            "result": 0,
            "w": "0",
            "weight": 0.2275390625
        }
    },
    "2018-02-17-00-08-32-546I1.Png": {
        "2018-02-17-00-08-32-546I1_1043_0.Png": {
            "h": "1043",
            "result": 0,
            "w": "0",
            "weight": 0.35498046875
        },
        "2018-02-17-00-08-32-546I1_915_0.Png": {
            "h": "915",
            "result": 0,
            "w": "0",
            "weight": 0.21142578125
        }
    },
    "2018-02-17-01-08-37-995I1.Png": {
        "2018-02-17-01-08-37-995I1_1043_0.Png": {
            "h": "1043",
            "result": 0,
            "w": "0",
            "weight": 0.352294921875
        },
        "2018-02-17-01-08-37-995I1_915_0.Png": {
            "h": "915",
            "result": 0,
            "w": "0",
            "weight": 0.217041015625
        }
    },
    "2018-02-17-02-08-43-227I1.Png": {
        "2018-02-17-02-08-43-227I1_1041_0.Png": {
            "h": "1041",
            "result": 0,
            "w": "0",
            "weight": 0.363525390625
        },
        "2018-02-17-02-08-43-227I1_913_0.Png": {
            "h": "913",
            "result": 0,
            "w": "0",
            "weight": 0.212646484375
        }
    },
    "2018-02-17-03-08-48-668I1.Png": {
        "2018-02-17-03-08-48-668I1_1039_0.Png": {
            "h": "1039",
            "result": 0,
            "w": "0",
            "weight": 0.370361328125
        },
        "2018-02-17-03-08-48-668I1_911_0.Png": {
            "h": "911",
            "result": 0,
            "w": "0",
            "weight": 0.225341796875
        }
    },
    "2018-02-17-04-08-54-115I1.Png": {
        "2018-02-17-04-08-54-115I1_1045_0.Png": {
            "h": "1045",
            "result": 0,
            "w": "0",
            "weight": 0.349365234375
        },
        "2018-02-17-04-08-54-115I1_917_0.Png": {
            "h": "917",
            "result": 0,
            "w": "0",
            "weight": 0.244384765625
        }
    },
    "2018-02-17-05-08-59-766I1.Png": {
        "2018-02-17-05-08-59-766I1_1043_0.Png": {
            "h": "1043",
            "result": 0,
            "w": "0",
            "weight": 0.360107421875
        },
        "2018-02-17-05-08-59-766I1_915_0.Png": {
            "h": "915",
            "result": 0,
            "w": "0",
            "weight": 0.239501953125
        }
    },
    "2018-02-17-06-09-05-420I1.Png": {
        "2018-02-17-06-09-05-420I1_1043_0.Png": {
            "h": "1043",
            "result": 0,
            "w": "0",
            "weight": 0.36572265625
        },
        "2018-02-17-06-09-05-420I1_915_0.Png": {
            "h": "915",
            "result": 0,
            "w": "0",
            "weight": 0.23095703125
        }
    },
    "2018-02-17-07-09-11-064I1.Png": {
        "2018-02-17-07-09-11-064I1_1041_0.Png": {
            "h": "1041",
            "result": 0,
            "w": "0",
            "weight": 0.389892578125
        },
        "2018-02-17-07-09-11-064I1_913_0.Png": {
            "h": "913",
            "result": 0,
            "w": "0",
            "weight": 0.222412109375
        }
    },
    "2018-02-17-08-09-16-730I1.Png": {
        "2018-02-17-08-09-16-730I1_1041_0.Png": {
            "h": "1041",
            "result": 0,
            "w": "0",
            "weight": 0.360595703125
        },
        "2018-02-17-08-09-16-730I1_913_0.Png": {
            "h": "913",
            "result": 0,
            "w": "0",
            "weight": 0.219482421875
        }
    },
    "2018-02-17-09-09-22-430I1.Png": {
        "2018-02-17-09-09-22-430I1_1043_0.Png": {
            "h": "1043",
            "result": 0,
            "w": "0",
            "weight": 0.340576171875
        },
        "2018-02-17-09-09-22-430I1_915_0.Png": {
            "h": "915",
            "result": 0,
            "w": "0",
            "weight": 0.219970703125
        }
    },
    "2018-02-17-10-09-27-871I1.Png": {
        "2018-02-17-10-09-27-871I1_1045_0.Png": {
            "h": "1045",
            "result": 0,
            "w": "0",
            "weight": 0.3212890625
        },
        "2018-02-17-10-09-27-871I1_917_0.Png": {
            "h": "917",
            "result": 0,
            "w": "0",
            "weight": 0.2294921875
        }
    },
    "2018-02-17-11-09-33-309I1.Png": {
        "2018-02-17-11-09-33-309I1_1043_0.Png": {
            "h": "1043",
            "result": 0,
            "w": "0",
            "weight": 0.3671875
        },
        "2018-02-17-11-09-33-309I1_915_0.Png": {
            "h": "915",
            "result": 0,
            "w": "0",
            "weight": 0.244140625
        }
    },
    "2018-02-17-12-09-38-755I1.Png": {
        "2018-02-17-12-09-38-755I1_1043_0.Png": {
            "h": "1043",
            "result": 0,
            "w": "0",
            "weight": 0.38671875
        },
        "2018-02-17-12-09-38-755I1_915_0.Png": {
            "h": "915",
            "result": 0,
            "w": "0",
            "weight": 0.240234375
        }
    },
    "2018-02-17-13-09-44-207I1.Png": {
        "2018-02-17-13-09-44-207I1_1043_0.Png": {
            "h": "1043",
            "result": 0,
            "w": "0",
            "weight": 0.400390625
        },
        "2018-02-17-13-09-44-207I1_915_0.Png": {
            "h": "915",
            "result": 0,
            "w": "0",
            "weight": 0.24609375
        }
    },
    "2018-02-17-14-09-49-860I1.Png": {
        "2018-02-17-14-09-49-860I1_1043_0.Png": {
            "h": "1043",
            "result": 0,
            "w": "0",
            "weight": 0.404296875
        },
        "2018-02-17-14-09-49-860I1_915_0.Png": {
            "h": "915",
            "result": 0,
            "w": "0",
            "weight": 0.2509765625
        }
    },
    "2018-02-17-15-09-56-183I1.Png": {
        "2018-02-17-15-09-56-183I1_1043_0.Png": {
            "h": "1043",
            "result": 0,
            "w": "0",
            "weight": 0.380615234375
        },
        "2018-02-17-15-09-56-183I1_915_0.Png": {
            "h": "915",
            "result": 0,
            "w": "0",
            "weight": 0.239501953125
        }
    },
    "2018-02-17-16-10-01-831I1.Png": {
        "2018-02-17-16-10-01-831I1_1041_0.Png": {
            "h": "1041",
            "result": 0,
            "w": "0",
            "weight": 0.3779296875
        },
        "2018-02-17-16-10-01-831I1_913_0.Png": {
            "h": "913",
            "result": 0,
            "w": "0",
            "weight": 0.220703125
        }
    },
    "2018-02-17-17-10-07-270I1.Png": {
        "2018-02-17-17-10-07-270I1_1045_0.Png": {
            "h": "1045",
            "result": 0,
            "w": "0",
            "weight": 0.332275390625
        },
        "2018-02-17-17-10-07-270I1_917_0.Png": {
            "h": "917",
            "result": 0,
            "w": "0",
            "weight": 0.225341796875
        }
    },
    "2018-02-17-18-10-12-712I1.Png": {
        "2018-02-17-18-10-12-712I1_1043_0.Png": {
            "h": "1043",
            "result": 0,
            "w": "0",
            "weight": 0.358154296875
        },
        "2018-02-17-18-10-12-712I1_915_0.Png": {
            "h": "915",
            "result": 0,
            "w": "0",
            "weight": 0.230712890625
        }
    },
    "2018-02-17-19-10-18-161I1.Png": {
        "2018-02-17-19-10-18-161I1_1043_0.Png": {
            "h": "1043",
            "result": 0,
            "w": "0",
            "weight": 0.379638671875
        },
        "2018-02-17-19-10-18-161I1_915_0.Png": {
            "h": "915",
            "result": 0,
            "w": "0",
            "weight": 0.238525390625
        }
    },
    "2018-02-17-20-10-23-608I1.Png": {
        "2018-02-17-20-10-23-608I1_1043_0.Png": {
            "h": "1043",
            "result": 0,
            "w": "0",
            "weight": 0.39453125
        },
        "2018-02-17-20-10-23-608I1_915_0.Png": {
            "h": "915",
            "result": 0,
            "w": "0",
            "weight": 0.2421875
        }
    },
    "2018-02-17-21-10-28-858I1.Png": {
        "2018-02-17-21-10-28-858I1_1035_0.Png": {
            "h": "1035",
            "result": 0,
            "w": "0",
            "weight": 0.41552734375
        },
        "2018-02-17-21-10-28-858I1_907_0.Png": {
            "h": "907",
            "result": 0,
            "w": "0",
            "weight": 0.21630859375
        }
    },
    "2018-02-17-22-10-34-297I1.Png": {
        "2018-02-17-22-10-34-297I1_1043_0.Png": {
            "h": "1043",
            "result": 0,
            "w": "0",
            "weight": 0.3916015625
        },
        "2018-02-17-22-10-34-297I1_915_0.Png": {
            "h": "915",
            "result": 0,
            "w": "0",
            "weight": 0.244140625
        }
    },
    "2018-02-17-23-10-39-559I1.Png": {
        "2018-02-17-23-10-39-559I1_1035_0.Png": {
            "h": "1035",
            "result": 0,
            "w": "0",
            "weight": 0.422119140625
        },
        "2018-02-17-23-10-39-559I1_907_0.Png": {
            "h": "907",
            "result": 0,
            "w": "0",
            "weight": 0.215576171875
        }
    },
    "2018-02-18-00-10-44-808I1.Png": {
        "2018-02-18-00-10-44-808I1_1045_0.Png": {
            "h": "1045",
            "result": 0,
            "w": "0",
            "weight": 0.2607421875
        },
        "2018-02-18-00-10-44-808I1_917_0.Png": {
            "h": "917",
            "result": 0,
            "w": "0",
            "weight": 0.24609375
        }
    },
    "2018-02-18-01-10-45-832I1.Png": {
        "2018-02-18-01-10-45-832I1_1043_0.Png": {
            "h": "1043",
            "result": 0,
            "w": "0",
            "weight": 0.3740234375
        },
        "2018-02-18-01-10-45-832I1_915_0.Png": {
            "h": "915",
            "result": 0,
            "w": "0",
            "weight": 0.236328125
        }
    },
    "2018-02-18-02-10-51-082I1.Png": {
        "2018-02-18-02-10-51-082I1_1045_0.Png": {
            "h": "1045",
            "result": 0,
            "w": "0",
            "weight": 0.357421875
        },
        "2018-02-18-02-10-51-082I1_917_0.Png": {
            "h": "917",
            "result": 0,
            "w": "0",
            "weight": 0.2294921875
        }
    },
    "2018-02-18-03-10-56-338I1.Png": {
        "2018-02-18-03-10-56-338I1_1043_0.Png": {
            "h": "1043",
            "result": 0,
            "w": "0",
            "weight": 0.363037109375
        },
        "2018-02-18-03-10-56-338I1_915_0.Png": {
            "h": "915",
            "result": 0,
            "w": "0",
            "weight": 0.225830078125
        }
    },
    "2018-02-18-04-11-01-796I1.Png": {
        "2018-02-18-04-11-01-796I1_1045_0.Png": {
            "h": "1045",
            "result": 0,
            "w": "0",
            "weight": 0.3564453125
        },
        "2018-02-18-04-11-01-796I1_917_0.Png": {
            "h": "917",
            "result": 0,
            "w": "0",
            "weight": 0.2236328125
        }
    },
    "2018-02-18-05-11-07-250I1.Png": {
        "2018-02-18-05-11-07-250I1_1033_0.Png": {
            "h": "1033",
            "result": 0,
            "w": "0",
            "weight": 0.40673828125
        },
        "2018-02-18-05-11-07-250I1_905_0.Png": {
            "h": "905",
            "result": 0,
            "w": "0",
            "weight": 0.19970703125
        }
    },
    "2018-02-18-06-11-12-712I1.Png": {
        "2018-02-18-06-11-12-712I1_1043_0.Png": {
            "h": "1043",
            "result": 0,
            "w": "0",
            "weight": 0.377685546875
        },
        "2018-02-18-06-11-12-712I1_915_0.Png": {
            "h": "915",
            "result": 0,
            "w": "0",
            "weight": 0.235595703125
        }
    },
    "2018-02-18-07-11-18-165I1.Png": {
        "2018-02-18-07-11-18-165I1_1033_0.Png": {
            "h": "1033",
            "result": 0,
            "w": "0",
            "weight": 0.412109375
        },
        "2018-02-18-07-11-18-165I1_905_0.Png": {
            "h": "905",
            "result": 0,
            "w": "0",
            "weight": 0.20947265625
        }
    },
    "2018-02-18-08-11-23-608I1.Png": {
        "2018-02-18-08-11-23-608I1_1031_0.Png": {
            "h": "1031",
            "result": 0,
            "w": "0",
            "weight": 0.416748046875
        },
        "2018-02-18-08-11-23-608I1_903_0.Png": {
            "h": "903",
            "result": 0,
            "w": "0",
            "weight": 0.19775390625
        }
    },
    "2018-02-18-09-11-29-053I1.Png": {
        "2018-02-18-09-11-29-053I1_1045_0.Png": {
            "h": "1045",
            "result": 0,
            "w": "0",
            "weight": 0.344970703125
        },
        "2018-02-18-09-11-29-053I1_917_0.Png": {
            "h": "917",
            "result": 0,
            "w": "0",
            "weight": 0.233154296875
        }
    },
    "2018-02-18-10-11-34-492I1.Png": {
        "2018-02-18-10-11-34-492I1_1045_0.Png": {
            "h": "1045",
            "result": 0,
            "w": "0",
            "weight": 0.353515625
        },
        "2018-02-18-10-11-34-492I1_917_0.Png": {
            "h": "917",
            "result": 0,
            "w": "0",
            "weight": 0.240234375
        }
    },
    "2018-02-18-11-11-39-949I1.Png": {
        "2018-02-18-11-11-39-949I1_1045_0.Png": {
            "h": "1045",
            "result": 0,
            "w": "0",
            "weight": 0.36328125
        },
        "2018-02-18-11-11-39-949I1_917_0.Png": {
            "h": "917",
            "result": 0,
            "w": "0",
            "weight": 0.236328125
        }
    },
    "2018-02-18-12-11-45-385I1.Png": {
        "2018-02-18-12-11-45-385I1_1045_0.Png": {
            "h": "1045",
            "result": 0,
            "w": "0",
            "weight": 0.357666015625
        },
        "2018-02-18-12-11-45-385I1_917_0.Png": {
            "h": "917",
            "result": 0,
            "w": "0",
            "weight": 0.239990234375
        }
    },
    "2018-02-18-13-11-50-830I1.Png": {
        "2018-02-18-13-11-50-830I1_1045_0.Png": {
            "h": "1045",
            "result": 0,
            "w": "0",
            "weight": 0.365234375
        },
        "2018-02-18-13-11-50-830I1_917_0.Png": {
            "h": "917",
            "result": 0,
            "w": "0",
            "weight": 0.2431640625
        }
    },
    "2018-02-18-14-11-56-289I1.Png": {
        "2018-02-18-14-11-56-289I1_1045_0.Png": {
            "h": "1045",
            "result": 0,
            "w": "0",
            "weight": 0.357421875
        },
        "2018-02-18-14-11-56-289I1_917_0.Png": {
            "h": "917",
            "result": 0,
            "w": "0",
            "weight": 0.240234375
        }
    },
    "2018-02-18-15-12-01-736I1.Png": {
        "2018-02-18-15-12-01-736I1_1045_0.Png": {
            "h": "1045",
            "result": 0,
            "w": "0",
            "weight": 0.361572265625
        },
        "2018-02-18-15-12-01-736I1_917_0.Png": {
            "h": "917",
            "result": 0,
            "w": "0",
            "weight": 0.231201171875
        }
    },
    "2018-02-18-16-12-07-180I1.Png": {
        "2018-02-18-16-12-07-180I1_1045_0.Png": {
            "h": "1045",
            "result": 0,
            "w": "0",
            "weight": 0.3564453125
        },
        "2018-02-18-16-12-07-180I1_917_0.Png": {
            "h": "917",
            "result": 0,
            "w": "0",
            "weight": 0.2392578125
        }
    },
    "2018-02-18-17-12-12-635I1.Png": {
        "2018-02-18-17-12-12-635I1_1045_0.Png": {
            "h": "1045",
            "result": 0,
            "w": "0",
            "weight": 0.343017578125
        },
        "2018-02-18-17-12-12-635I1_917_0.Png": {
            "h": "917",
            "result": 0,
            "w": "0",
            "weight": 0.233154296875
        }
    },
    "2018-02-18-18-12-18-099I1.Png": {
        "2018-02-18-18-12-18-099I1_1045_0.Png": {
            "h": "1045",
            "result": 0,
            "w": "0",
            "weight": 0.3486328125
        },
        "2018-02-18-18-12-18-099I1_917_0.Png": {
            "h": "917",
            "result": 0,
            "w": "0",
            "weight": 0.2412109375
        }
    },
    "2018-02-18-19-12-23-543I1.Png": {
        "2018-02-18-19-12-23-543I1_1045_0.Png": {
            "h": "1045",
            "result": 0,
            "w": "0",
            "weight": 0.331298828125
        },
        "2018-02-18-19-12-23-543I1_917_0.Png": {
            "h": "917",
            "result": 0,
            "w": "0",
            "weight": 0.239990234375
        }
    },
    "2018-02-18-20-12-28-999I1.Png": {
        "2018-02-18-20-12-28-999I1_1045_0.Png": {
            "h": "1045",
            "result": 0,
            "w": "0",
            "weight": 0.328125
        },
        "2018-02-18-20-12-28-999I1_917_0.Png": {
            "h": "917",
            "result": 0,
            "w": "0",
            "weight": 0.2294921875
        }
    },
    "2018-02-18-21-12-34-434I1.Png": {
        "2018-02-18-21-12-34-434I1_1043_0.Png": {
            "h": "1043",
            "result": 0,
            "w": "0",
            "weight": 0.34814453125
        },
        "2018-02-18-21-12-34-434I1_915_0.Png": {
            "h": "915",
            "result": 0,
            "w": "0",
            "weight": 0.22509765625
        }
    },
    "2018-02-18-22-12-39-882I1.Png": {
        "2018-02-18-22-12-39-882I1_1045_0.Png": {
            "h": "1045",
            "result": 0,
            "w": "0",
            "weight": 0.344970703125
        },
        "2018-02-18-22-12-39-882I1_917_0.Png": {
            "h": "917",
            "result": 0,
            "w": "0",
            "weight": 0.225341796875
        }
    },
    "2018-02-18-23-12-45-329I1.Png": {
        "2018-02-18-23-12-45-329I1_1045_0.Png": {
            "h": "1045",
            "result": 0,
            "w": "0",
            "weight": 0.341064453125
        },
        "2018-02-18-23-12-45-329I1_917_0.Png": {
            "h": "917",
            "result": 0,
            "w": "0",
            "weight": 0.221435546875
        }
    },
    "2018-02-19-00-12-50-769I1.Png": {
        "2018-02-19-00-12-50-769I1_1045_0.Png": {
            "h": "1045",
            "result": 0,
            "w": "0",
            "weight": 0.3515625
        },
        "2018-02-19-00-12-50-769I1_917_0.Png": {
            "h": "917",
            "result": 0,
            "w": "0",
            "weight": 0.23046875
        }
    },
    "2018-02-19-01-12-56-215I1.Png": {
        "2018-02-19-01-12-56-215I1_1045_0.Png": {
            "h": "1045",
            "result": 0,
            "w": "0",
            "weight": 0.348876953125
        },
        "2018-02-19-01-12-56-215I1_917_0.Png": {
            "h": "917",
            "result": 0,
            "w": "0",
            "weight": 0.229248046875
        }
    },
    "2018-02-19-02-13-01-658I1.Png": {
        "2018-02-19-02-13-01-658I1_1045_0.Png": {
            "h": "1045",
            "result": 0,
            "w": "0",
            "weight": 0.358642578125
        },
        "2018-02-19-02-13-01-658I1_917_0.Png": {
            "h": "917",
            "result": 0,
            "w": "0",
            "weight": 0.230224609375
        }
    },
    "2018-02-19-03-13-07-103I1.Png": {
        "2018-02-19-03-13-07-103I1_1045_0.Png": {
            "h": "1045",
            "result": 0,
            "w": "0",
            "weight": 0.371826171875
        },
        "2018-02-19-03-13-07-103I1_917_0.Png": {
            "h": "917",
            "result": 0,
            "w": "0",
            "weight": 0.234619140625
        }
    },
    "2018-02-19-04-13-12-559I1.Png": {
        "2018-02-19-04-13-12-559I1_1045_0.Png": {
            "h": "1045",
            "result": 0,
            "w": "0",
            "weight": 0.339111328125
        },
        "2018-02-19-04-13-12-559I1_917_0.Png": {
            "h": "917",
            "result": 0,
            "w": "0",
            "weight": 0.227294921875
        }
    },
    "2018-02-19-05-13-18-020I1.Png": {
        "2018-02-19-05-13-18-020I1_1045_0.Png": {
            "h": "1045",
            "result": 0,
            "w": "0",
            "weight": 0.339111328125
        },
        "2018-02-19-05-13-18-020I1_917_0.Png": {
            "h": "917",
            "result": 0,
            "w": "0",
            "weight": 0.247802734375
        }
    },
    "2018-02-19-06-13-23-462I1.Png": {
        "2018-02-19-06-13-23-462I1_1035_0.Png": {
            "h": "1035",
            "result": 0,
            "w": "0",
            "weight": 0.407958984375
        },
        "2018-02-19-06-13-23-462I1_907_0.Png": {
            "h": "907",
            "result": 0,
            "w": "0",
            "weight": 0.223876953125
        }
    },
    "2018-02-19-07-13-28-920I1.Png": {
        "2018-02-19-07-13-28-920I1_1045_0.Png": {
            "h": "1045",
            "result": 0,
            "w": "0",
            "weight": 0.3701171875
        },
        "2018-02-19-07-13-28-920I1_917_0.Png": {
            "h": "917",
            "result": 0,
            "w": "0",
            "weight": 0.2451171875
        }
    },
    "2018-02-19-08-13-34-367I1.Png": {
        "2018-02-19-08-13-34-367I1_1035_0.Png": {
            "h": "1035",
            "result": 0,
            "w": "0",
            "weight": 0.403564453125
        },
        "2018-02-19-08-13-34-367I1_907_0.Png": {
            "h": "907",
            "result": 0,
            "w": "0",
            "weight": 0.212646484375
        }
    },
    "2018-02-19-09-13-39-832I1.Png": {
        "2018-02-19-09-13-39-832I1_1035_0.Png": {
            "h": "1035",
            "result": 0,
            "w": "0",
            "weight": 0.40478515625
        },
        "2018-02-19-09-13-39-832I1_907_0.Png": {
            "h": "907",
            "result": 0,
            "w": "0",
            "weight": 0.22119140625
        }
    },
    "2018-02-19-10-13-45-293I1.Png": {
        "2018-02-19-10-13-45-293I1_1035_0.Png": {
            "h": "1035",
            "result": 0,
            "w": "0",
            "weight": 0.423095703125
        },
        "2018-02-19-10-13-45-293I1_907_0.Png": {
            "h": "907",
            "result": 0,
            "w": "0",
            "weight": 0.21630859375
        }
    },
    "2018-02-19-11-13-50-741I1.Png": {
        "2018-02-19-11-13-50-741I1_1045_0.Png": {
            "h": "1045",
            "result": 0,
            "w": "0",
            "weight": 0.375732421875
        },
        "2018-02-19-11-13-50-741I1_917_0.Png": {
            "h": "917",
            "result": 0,
            "w": "0",
            "weight": 0.240478515625
        }
    },
    "2018-02-19-12-13-56-201I1.Png": {
        "2018-02-19-12-13-56-201I1_1045_0.Png": {
            "h": "1045",
            "result": 0,
            "w": "0",
            "weight": 0.343017578125
        },
        "2018-02-19-12-13-56-201I1_917_0.Png": {
            "h": "917",
            "result": 0,
            "w": "0",
            "weight": 0.235107421875
        }
    },
    "2018-02-19-13-14-01-668I1.Png": {
        "2018-02-19-13-14-01-668I1_1045_0.Png": {
            "h": "1045",
            "result": 0,
            "w": "0",
            "weight": 0.3515625
        },
        "2018-02-19-13-14-01-668I1_917_0.Png": {
            "h": "917",
            "result": 0,
            "w": "0",
            "weight": 0.2431640625
        }
    },
    "2018-02-19-14-14-07-108I1.Png": {
        "2018-02-19-14-14-07-108I1_1045_0.Png": {
            "h": "1045",
            "result": 0,
            "w": "0",
            "weight": 0.356689453125
        },
        "2018-02-19-14-14-07-108I1_917_0.Png": {
            "h": "917",
            "result": 0,
            "w": "0",
            "weight": 0.232177734375
        }
    },
    "2018-02-19-15-14-12-365I1.Png": {
        "2018-02-19-15-14-12-365I1_1045_0.Png": {
            "h": "1045",
            "result": 0,
            "w": "0",
            "weight": 0.3671875
        },
        "2018-02-19-15-14-12-365I1_917_0.Png": {
            "h": "917",
            "result": 0,
            "w": "0",
            "weight": 0.2421875
        }
    },
    "2018-02-19-16-14-17-809I1.Png": {
        "2018-02-19-16-14-17-809I1_1045_0.Png": {
            "h": "1045",
            "result": 0,
            "w": "0",
            "weight": 0.374755859375
        },
        "2018-02-19-16-14-17-809I1_917_0.Png": {
            "h": "917",
            "result": 0,
            "w": "0",
            "weight": 0.250244140625
        }
    },
    "2018-02-19-17-14-23-250I1.Png": {
        "2018-02-19-17-14-23-250I1_1045_0.Png": {
            "h": "1045",
            "result": 0,
            "w": "0",
            "weight": 0.401123046875
        },
        "2018-02-19-17-14-23-250I1_917_0.Png": {
            "h": "917",
            "result": 0,
            "w": "0",
            "weight": 0.245361328125
        }
    },
    "2018-02-19-18-14-28-505I1.Png": {
        "2018-02-19-18-14-28-505I1_1045_0.Png": {
            "h": "1045",
            "result": 0,
            "w": "0",
            "weight": 0.367431640625
        },
        "2018-02-19-18-14-28-505I1_917_0.Png": {
            "h": "917",
            "result": 0,
            "w": "0",
            "weight": 0.236083984375
        }
    },
    "2018-02-19-19-14-33-947I1.Png": {
        "2018-02-19-19-14-33-947I1_1045_0.Png": {
            "h": "1045",
            "result": 0,
            "w": "0",
            "weight": 0.3642578125
        },
        "2018-02-19-19-14-33-947I1_917_0.Png": {
            "h": "917",
            "result": 0,
            "w": "0",
            "weight": 0.2255859375
        }
    },
    "2018-02-19-20-14-39-202I1.Png": {
        "2018-02-19-20-14-39-202I1_1045_0.Png": {
            "h": "1045",
            "result": 0,
            "w": "0",
            "weight": 0.366455078125
        },
        "2018-02-19-20-14-39-202I1_917_0.Png": {
            "h": "917",
            "result": 0,
            "w": "0",
            "weight": 0.222412109375
        }
    },
    "2018-02-19-21-14-44-658I1.Png": {
        "2018-02-19-21-14-44-658I1_1047_0.Png": {
            "h": "1047",
            "result": 0,
            "w": "0",
            "weight": 0.355224609375
        },
        "2018-02-19-21-14-44-658I1_919_0.Png": {
            "h": "919",
            "result": 0,
            "w": "0",
            "weight": 0.229736328125
        }
    },
    "2018-02-19-22-14-50-102I1.Png": {
        "2018-02-19-22-14-50-102I1_1047_0.Png": {
            "h": "1047",
            "result": 0,
            "w": "0",
            "weight": 0.3583984375
        },
        "2018-02-19-22-14-50-102I1_919_0.Png": {
            "h": "919",
            "result": 0,
            "w": "0",
            "weight": 0.2333984375
        }
    },
    "2018-02-19-23-14-55-552I1.Png": {
        "2018-02-19-23-14-55-552I1_1045_0.Png": {
            "h": "1045",
            "result": 0,
            "w": "0",
            "weight": 0.3681640625
        },
        "2018-02-19-23-14-55-552I1_917_0.Png": {
            "h": "917",
            "result": 0,
            "w": "0",
            "weight": 0.224609375
        }
    },
    "2018-02-20-00-15-01-017I1.Png": {
        "2018-02-20-00-15-01-017I1_1045_0.Png": {
            "h": "1045",
            "result": 0,
            "w": "0",
            "weight": 0.3583984375
        },
        "2018-02-20-00-15-01-017I1_917_0.Png": {
            "h": "917",
            "result": 0,
            "w": "0",
            "weight": 0.22265625
        }
    },
    "2018-02-20-01-15-06-467I1.Png": {
        "2018-02-20-01-15-06-467I1_1045_0.Png": {
            "h": "1045",
            "result": 0,
            "w": "0",
            "weight": 0.3759765625
        },
        "2018-02-20-01-15-06-467I1_917_0.Png": {
            "h": "917",
            "result": 0,
            "w": "0",
            "weight": 0.2236328125
        }
    },
    "2018-02-20-02-15-11-926I1.Png": {
        "2018-02-20-02-15-11-926I1_1047_0.Png": {
            "h": "1047",
            "result": 0,
            "w": "0",
            "weight": 0.353515625
        },
        "2018-02-20-02-15-11-926I1_919_0.Png": {
            "h": "919",
            "result": 0,
            "w": "0",
            "weight": 0.2294921875
        }
    },
    "2018-02-20-03-15-17-373I1.Png": {
        "2018-02-20-03-15-17-373I1_1047_0.Png": {
            "h": "1047",
            "result": 0,
            "w": "0",
            "weight": 0.336669921875
        },
        "2018-02-20-03-15-17-373I1_919_0.Png": {
            "h": "919",
            "result": 0,
            "w": "0",
            "weight": 0.231689453125
        }
    },
    "2018-02-20-04-15-22-825I1.Png": {
        "2018-02-20-04-15-22-825I1_1045_0.Png": {
            "h": "1045",
            "result": 0,
            "w": "0",
            "weight": 0.37890625
        },
        "2018-02-20-04-15-22-825I1_917_0.Png": {
            "h": "917",
            "result": 0,
            "w": "0",
            "weight": 0.2294921875
        }
    },
    "2018-02-20-05-15-28-288I1.Png": {
        "2018-02-20-05-15-28-288I1_1045_0.Png": {
            "h": "1045",
            "result": 0,
            "w": "0",
            "weight": 0.3779296875
        },
        "2018-02-20-05-15-28-288I1_917_0.Png": {
            "h": "917",
            "result": 0,
            "w": "0",
            "weight": 0.2294921875
        }
    },
    "2018-02-20-06-15-33-733I1.Png": {
        "2018-02-20-06-15-33-733I1_1045_0.Png": {
            "h": "1045",
            "result": 0,
            "w": "0",
            "weight": 0.3486328125
        },
        "2018-02-20-06-15-33-733I1_917_0.Png": {
            "h": "917",
            "result": 0,
            "w": "0",
            "weight": 0.21875
        }
    },
    "2018-02-20-07-15-39-176I1.Png": {
        "2018-02-20-07-15-39-176I1_1045_0.Png": {
            "h": "1045",
            "result": 0,
            "w": "0",
            "weight": 0.373046875
        },
        "2018-02-20-07-15-39-176I1_917_0.Png": {
            "h": "917",
            "result": 0,
            "w": "0",
            "weight": 0.2265625
        }
    },
    "2018-02-20-08-15-44-619I1.Png": {
        "2018-02-20-08-15-44-619I1_1045_0.Png": {
            "h": "1045",
            "result": 0,
            "w": "0",
            "weight": 0.354736328125
        },
        "2018-02-20-08-15-44-619I1_917_0.Png": {
            "h": "917",
            "result": 0,
            "w": "0",
            "weight": 0.218505859375
        }
    },
    "2018-02-20-09-15-49-855I1.Png": {
        "2018-02-20-09-15-49-855I1_1045_0.Png": {
            "h": "1045",
            "result": 0,
            "w": "0",
            "weight": 0.339111328125
        },
        "2018-02-20-09-15-49-855I1_917_0.Png": {
            "h": "917",
            "result": 0,
            "w": "0",
            "weight": 0.233154296875
        }
    },
    "2018-02-20-10-15-55-309I1.Png": {
        "2018-02-20-10-15-55-309I1_1045_0.Png": {
            "h": "1045",
            "result": 0,
            "w": "0",
            "weight": 0.3583984375
        },
        "2018-02-20-10-15-55-309I1_917_0.Png": {
            "h": "917",
            "result": 0,
            "w": "0",
            "weight": 0.2333984375
        }
    },
    "2018-02-20-11-16-00-749I1.Png": {
        "2018-02-20-11-16-00-749I1_1035_0.Png": {
            "h": "1035",
            "result": 0,
            "w": "0",
            "weight": 0.43310546875
        },
        "2018-02-20-11-16-00-749I1_907_0.Png": {
            "h": "907",
            "result": 0,
            "w": "0",
            "weight": 0.2236328125
        }
    },
    "2018-02-20-12-16-06-189I1.Png": {
        "2018-02-20-12-16-06-189I1_1045_0.Png": {
            "h": "1045",
            "result": 0,
            "w": "0",
            "weight": 0.375
        },
        "2018-02-20-12-16-06-189I1_917_0.Png": {
            "h": "917",
            "result": 0,
            "w": "0",
            "weight": 0.234375
        }
    },
    "2018-02-20-13-16-11-627I1.Png": {
        "2018-02-20-13-16-11-627I1_1037_0.Png": {
            "h": "1037",
            "result": 0,
            "w": "0",
            "weight": 0.4150390625
        },
        "2018-02-20-13-16-11-627I1_909_0.Png": {
            "h": "909",
            "result": 0,
            "w": "0",
            "weight": 0.2138671875
        }
    },
    "2018-02-20-14-16-17-068I1.Png": {
        "2018-02-20-14-16-17-068I1_1047_0.Png": {
            "h": "1047",
            "result": 0,
            "w": "0",
            "weight": 0.3642578125
        },
        "2018-02-20-14-16-17-068I1_919_0.Png": {
            "h": "919",
            "result": 0,
            "w": "0",
            "weight": 0.2373046875
        }
    },
    "2018-02-20-22-03-55-804I1.Png": {
        "2018-02-20-22-03-55-804I1_1045_0.Png": {
            "h": "1045",
            "result": 0,
            "w": "0",
            "weight": 0.3818359375
        },
        "2018-02-20-22-03-55-804I1_917_0.Png": {
            "h": "917",
            "result": 0,
            "w": "0",
            "weight": 0.2275390625
        }
    },
    "2018-02-20-22-04-15-819I1.Png": {
        "2018-02-20-22-04-15-819I1_1045_0.Png": {
            "h": "1045",
            "result": 0,
            "w": "0",
            "weight": 0.3896484375
        },
        "2018-02-20-22-04-15-819I1_917_0.Png": {
            "h": "917",
            "result": 0,
            "w": "0",
            "weight": 0.2275390625
        }
    },
    "2018-02-20-22-04-55-866I1.Png": {
        "2018-02-20-22-04-55-866I1_1047_0.Png": {
            "h": "1047",
            "result": 0,
            "w": "0",
            "weight": 0.384521484375
        },
        "2018-02-20-22-04-55-866I1_919_0.Png": {
            "h": "919",
            "result": 0,
            "w": "0",
            "weight": 0.247314453125
        }
    },
    "2018-02-20-22-20-07-922I1.Png": {
        "2018-02-20-22-20-07-922I1_1047_0.Png": {
            "h": "1047",
            "result": 0,
            "w": "0",
            "weight": 0.373046875
        },
        "2018-02-20-22-20-07-922I1_919_0.Png": {
            "h": "919",
            "result": 0,
            "w": "0",
            "weight": 0.2470703125
        }
    },
    "2018-02-20-22-22-07-941I1.Png": {
        "2018-02-20-22-22-07-941I1_1047_0.Png": {
            "h": "1047",
            "result": 0,
            "w": "0",
            "weight": 0.3759765625
        },
        "2018-02-20-22-22-07-941I1_919_0.Png": {
            "h": "919",
            "result": 0,
            "w": "0",
            "weight": 0.25
        }
    },
    "2018-02-20-23-20-07-970I1.Png": {
        "2018-02-20-23-20-07-970I1_1047_0.Png": {
            "h": "1047",
            "result": 0,
            "w": "0",
            "weight": 0.370849609375
        },
        "2018-02-20-23-20-07-970I1_919_0.Png": {
            "h": "919",
            "result": 0,
            "w": "0",
            "weight": 0.243408203125
        }
    },
    "2018-02-20-23-22-07-989I1.Png": {
        "2018-02-20-23-22-07-989I1_1047_0.Png": {
            "h": "1047",
            "result": 0,
            "w": "0",
            "weight": 0.373779296875
        },
        "2018-02-20-23-22-07-989I1_919_0.Png": {
            "h": "919",
            "result": 0,
            "w": "0",
            "weight": 0.243408203125
        }
    },
    "2018-02-21-00-20-08-017I1.Png": {
        "2018-02-21-00-20-08-017I1_1047_0.Png": {
            "h": "1047",
            "result": 0,
            "w": "0",
            "weight": 0.399169921875
        },
        "2018-02-21-00-20-08-017I1_919_0.Png": {
            "h": "919",
            "result": 0,
            "w": "0",
            "weight": 0.244384765625
        }
    },
    "2018-02-21-00-22-08-036I1.Png": {
        "2018-02-21-00-22-08-036I1_1045_0.Png": {
            "h": "1045",
            "result": 0,
            "w": "0",
            "weight": 0.40966796875
        },
        "2018-02-21-00-22-08-036I1_917_0.Png": {
            "h": "917",
            "result": 0,
            "w": "0",
            "weight": 0.239990234375
        }
    },
    "2018-02-21-01-20-08-060I1.Png": {
        "2018-02-21-01-20-08-060I1_1045_0.Png": {
            "h": "1045",
            "result": 0,
            "w": "0",
            "weight": 0.420166015625
        },
        "2018-02-21-01-20-08-060I1_917_0.Png": {
            "h": "917",
            "result": 0,
            "w": "0",
            "weight": 0.252197265625
        }
    },
    "2018-02-21-01-22-08-080I1.Png": {
        "2018-02-21-01-22-08-080I1_1045_0.Png": {
            "h": "1045",
            "result": 0,
            "w": "0",
            "weight": 0.42041015625
        },
        "2018-02-21-01-22-08-080I1_917_0.Png": {
            "h": "917",
            "result": 0,
            "w": "0",
            "weight": 0.2490234375
        }
    },
    "2018-02-21-02-20-08-110I1.Png": {
        "2018-02-21-02-20-08-110I1_1045_0.Png": {
            "h": "1045",
            "result": 0,
            "w": "0",
            "weight": 0.458251953125
        },
        "2018-02-21-02-20-08-110I1_917_0.Png": {
            "h": "917",
            "result": 1,
            "w": "0",
            "weight": 0.26318359375
        }
    },
    "2018-02-21-02-22-08-129I1.Png": {
        "2018-02-21-02-22-08-129I1_1045_0.Png": {
            "h": "1045",
            "result": 0,
            "w": "0",
            "weight": 0.455078125
        },
        "2018-02-21-02-22-08-129I1_917_0.Png": {
            "h": "917",
            "result": 0,
            "w": "0",
            "weight": 0.26123046875
        }
    },
    "2018-02-21-03-20-08-145I1.Png": {
        "2018-02-21-03-20-08-145I1_1045_0.Png": {
            "h": "1045",
            "result": 1,
            "w": "0",
            "weight": 0.505126953125
        },
        "2018-02-21-03-20-08-145I1_917_0.Png": {
            "h": "917",
            "result": 1,
            "w": "0",
            "weight": 0.27978515625
        }
    },
    "2018-02-21-03-22-08-165I1.Png": {
        "2018-02-21-03-22-08-165I1_1045_0.Png": {
            "h": "1045",
            "result": 1,
            "w": "0",
            "weight": 0.511474609375
        },
        "2018-02-21-03-22-08-165I1_917_0.Png": {
            "h": "917",
            "result": 1,
            "w": "0",
            "weight": 0.27685546875
        }
    },
    "2018-02-21-04-20-08-187I1.Png": {
        "2018-02-21-04-20-08-187I1_1045_0.Png": {
            "h": "1045",
            "result": 1,
            "w": "0",
            "weight": 0.563232421875
        },
        "2018-02-21-04-20-08-187I1_917_0.Png": {
            "h": "917",
            "result": 1,
            "w": "0",
            "weight": 0.30859375
        }
    },
    "2018-02-21-04-22-08-206I1.Png": {
        "2018-02-21-04-22-08-206I1_1045_0.Png": {
            "h": "1045",
            "result": 1,
            "w": "0",
            "weight": 0.555419921875
        },
        "2018-02-21-04-22-08-206I1_917_0.Png": {
            "h": "917",
            "result": 1,
            "w": "0",
            "weight": 0.2998046875
        }
    },
    "2018-02-21-05-20-08-225I1.Png": {
        "2018-02-21-05-20-08-225I1_1045_0.Png": {
            "h": "1045",
            "result": 1,
            "w": "0",
            "weight": 0.5537109375
        },
        "2018-02-21-05-20-08-225I1_917_0.Png": {
            "h": "917",
            "result": 1,
            "w": "0",
            "weight": 0.316162109375
        }
    },
    "2018-02-21-05-22-08-244I1.Png": {
        "2018-02-21-05-22-08-244I1_1045_0.Png": {
            "h": "1045",
            "result": 1,
            "w": "0",
            "weight": 0.543212890625
        },
        "2018-02-21-05-22-08-244I1_917_0.Png": {
            "h": "917",
            "result": 1,
            "w": "0",
            "weight": 0.30615234375
        }
    },
    "2018-02-21-06-20-08-271I1.Png": {
        "2018-02-21-06-20-08-271I1_1045_0.Png": {
            "h": "1045",
            "result": 1,
            "w": "0",
            "weight": 0.550537109375
        },
        "2018-02-21-06-20-08-271I1_917_0.Png": {
            "h": "917",
            "result": 1,
            "w": "0",
            "weight": 0.30859375
        }
    },
    "2018-02-21-06-22-08-291I1.Png": {
        "2018-02-21-06-22-08-291I1_1045_0.Png": {
            "h": "1045",
            "result": 1,
            "w": "0",
            "weight": 0.5458984375
        },
        "2018-02-21-06-22-08-291I1_917_0.Png": {
            "h": "917",
            "result": 1,
            "w": "0",
            "weight": 0.324951171875
        }
    },
    "2018-02-21-07-20-08-320I1.Png": {
        "2018-02-21-07-20-08-320I1_1045_0.Png": {
            "h": "1045",
            "result": 0,
            "w": "0",
            "weight": 0.372314453125
        },
        "2018-02-21-07-20-08-320I1_917_0.Png": {
            "h": "917",
            "result": 0,
            "w": "0",
            "weight": 0.231201171875
        }
    },
    "2018-02-21-07-22-08-339I1.Png": {
        "2018-02-21-07-22-08-339I1_1047_0.Png": {
            "h": "1047",
            "result": 0,
            "w": "0",
            "weight": 0.365966796875
        },
        "2018-02-21-07-22-08-339I1_919_0.Png": {
            "h": "919",
            "result": 0,
            "w": "0",
            "weight": 0.237548828125
        }
    },
    "2018-02-21-08-20-08-339I1.Png": {
        "2018-02-21-08-20-08-339I1_1047_0.Png": {
            "h": "1047",
            "result": 0,
            "w": "0",
            "weight": 0.352294921875
        },
        "2018-02-21-08-20-08-339I1_919_0.Png": {
            "h": "919",
            "result": 0,
            "w": "0",
            "weight": 0.236572265625
        }
    },
    "2018-02-21-08-22-08-374I1.Png": {
        "2018-02-21-08-22-08-374I1_1047_0.Png": {
            "h": "1047",
            "result": 0,
            "w": "0",
            "weight": 0.365966796875
        },
        "2018-02-21-08-22-08-374I1_919_0.Png": {
            "h": "919",
            "result": 0,
            "w": "0",
            "weight": 0.238525390625
        }
    },
    "2018-02-21-09-20-08-401I1.Png": {
        "2018-02-21-09-20-08-401I1_1047_0.Png": {
            "h": "1047",
            "result": 0,
            "w": "0",
            "weight": 0.3720703125
        },
        "2018-02-21-09-20-08-401I1_919_0.Png": {
            "h": "919",
            "result": 0,
            "w": "0",
            "weight": 0.251953125
        }
    },
    "2018-02-21-09-22-08-420I1.Png": {
        "2018-02-21-09-22-08-420I1_1047_0.Png": {
            "h": "1047",
            "result": 0,
            "w": "0",
            "weight": 0.3740234375
        },
        "2018-02-21-09-22-08-420I1_919_0.Png": {
            "h": "919",
            "result": 0,
            "w": "0",
            "weight": 0.25
        }
    },
    "2018-02-21-10-20-08-434I1.Png": {
        "2018-02-21-10-20-08-434I1_1037_0.Png": {
            "h": "1037",
            "result": 0,
            "w": "0",
            "weight": 0.432373046875
        },
        "2018-02-21-10-20-08-434I1_909_0.Png": {
            "h": "909",
            "result": 0,
            "w": "0",
            "weight": 0.228759765625
        }
    },
    "2018-02-21-10-22-08-453I1.Png": {
        "2018-02-21-10-22-08-453I1_1037_0.Png": {
            "h": "1037",
            "result": 0,
            "w": "0",
            "weight": 0.43212890625
        },
        "2018-02-21-10-22-08-453I1_909_0.Png": {
            "h": "909",
            "result": 0,
            "w": "0",
            "weight": 0.22412109375
        }
    },
    "2018-02-21-12-20-08-553I1.Png": {
        "2018-02-21-12-20-08-553I1_1057_0.Png": {
            "h": "1057",
            "result": 0,
            "w": "0",
            "weight": 0.885498046875
        },
        "2018-02-21-12-20-08-553I1_1057_128.Png": {
            "h": "1057",
            "result": 0,
            "w": "128",
            "weight": 0.792236328125
        },
        "2018-02-21-12-20-08-553I1_1057_256.Png": {
            "h": "1057",
            "result": 0,
            "w": "256",
            "weight": 0.927001953125
        },
        "2018-02-21-12-20-08-553I1_1057_384.Png": {
            "h": "1057",
            "result": 0,
            "w": "384",
            "weight": 0.919921875
        },
        "2018-02-21-12-20-08-553I1_1057_512.Png": {
            "h": "1057",
            "result": 0,
            "w": "512",
            "weight": 0.2744140625
        },
        "2018-02-21-12-20-08-553I1_1185_0.Png": {
            "h": "1185",
            "result": 0,
            "w": "0",
            "weight": 0.913330078125
        },
        "2018-02-21-12-20-08-553I1_1185_128.Png": {
            "h": "1185",
            "result": 0,
            "w": "128",
            "weight": 0.59619140625
        },
        "2018-02-21-12-20-08-553I1_1185_256.Png": {
            "h": "1185",
            "result": 0,
            "w": "256",
            "weight": 0.160400390625
        },
        "2018-02-21-12-20-08-553I1_1185_384.Png": {
            "h": "1185",
            "result": 0,
            "w": "384",
            "weight": 0.11572265625
        },
        "2018-02-21-12-20-08-553I1_1313_0.Png": {
            "h": "1313",
            "result": 0,
            "w": "0",
            "weight": 0.37646484375
        },
        "2018-02-21-12-20-08-553I1_673_128.Png": {
            "h": "673",
            "result": 0,
            "w": "128",
            "weight": 0.358154296875
        },
        "2018-02-21-12-20-08-553I1_673_256.Png": {
            "h": "673",
            "result": 0,
            "w": "256",
            "weight": 0.5185546875
        },
        "2018-02-21-12-20-08-553I1_673_384.Png": {
            "h": "673",
            "result": 0,
            "w": "384",
            "weight": 0.180419921875
        },
        "2018-02-21-12-20-08-553I1_801_0.Png": {
            "h": "801",
            "result": 0,
            "w": "0",
            "weight": 0.6220703125
        },
        "2018-02-21-12-20-08-553I1_801_128.Png": {
            "h": "801",
            "result": 0,
            "w": "128",
            "weight": 0.63330078125
        },
        "2018-02-21-12-20-08-553I1_801_256.Png": {
            "h": "801",
            "result": 0,
            "w": "256",
            "weight": 0.986328125
        },
        "2018-02-21-12-20-08-553I1_801_384.Png": {
            "h": "801",
            "result": 0,
            "w": "384",
            "weight": 0.77978515625
        },
        "2018-02-21-12-20-08-553I1_801_512.Png": {
            "h": "801",
            "result": 0,
            "w": "512",
            "weight": 0.2294921875
        },
        "2018-02-21-12-20-08-553I1_929_0.Png": {
            "h": "929",
            "result": 0,
            "w": "0",
            "weight": 0.839599609375
        },
        "2018-02-21-12-20-08-553I1_929_128.Png": {
            "h": "929",
            "result": 0,
            "w": "128",
            "weight": 0.8955078125
        },
        "2018-02-21-12-20-08-553I1_929_256.Png": {
            "h": "929",
            "result": 0,
            "w": "256",
            "weight": 0.96142578125
        },
        "2018-02-21-12-20-08-553I1_929_384.Png": {
            "h": "929",
            "result": 0,
            "w": "384",
            "weight": 0.913330078125
        },
        "2018-02-21-12-20-08-553I1_929_512.Png": {
            "h": "929",
            "result": 0,
            "w": "512",
            "weight": 0.4765625
        }
    },
    "2018-02-21-12-22-08-573I1.Png": {
        "2018-02-21-12-22-08-573I1_1039_0.Png": {
            "h": "1039",
            "result": 0,
            "w": "0",
            "weight": 0.646240234375
        },
        "2018-02-21-12-22-08-573I1_1039_128.Png": {
            "h": "1039",
            "result": 0,
            "w": "128",
            "weight": 0.18798828125
        },
        "2018-02-21-12-22-08-573I1_1167_0.Png": {
            "h": "1167",
            "result": 0,
            "w": "0",
            "weight": 0.4150390625
        },
        "2018-02-21-12-22-08-573I1_783_0.Png": {
            "h": "783",
            "result": 0,
            "w": "0",
            "weight": 0.217529296875
        },
        "2018-02-21-12-22-08-573I1_911_0.Png": {
            "h": "911",
            "result": 0,
            "w": "0",
            "weight": 0.40673828125
        },
        "2018-02-21-12-22-08-573I1_911_128.Png": {
            "h": "911",
            "result": 0,
            "w": "128",
            "weight": 0.14208984375
        }
    },
    "2018-02-21-13-20-08-639I1.Png": {
        "2018-02-21-13-20-08-639I1_1057_0.Png": {
            "h": "1057",
            "result": 0,
            "w": "0",
            "weight": 0.88671875
        },
        "2018-02-21-13-20-08-639I1_1057_128.Png": {
            "h": "1057",
            "result": 0,
            "w": "128",
            "weight": 0.80615234375
        },
        "2018-02-21-13-20-08-639I1_1057_256.Png": {
            "h": "1057",
            "result": 0,
            "w": "256",
            "weight": 0.932861328125
        },
        "2018-02-21-13-20-08-639I1_1057_384.Png": {
            "h": "1057",
            "result": 0,
            "w": "384",
            "weight": 0.935302734375
        },
        "2018-02-21-13-20-08-639I1_1057_512.Png": {
            "h": "1057",
            "result": 0,
            "w": "512",
            "weight": 0.2958984375
        },
        "2018-02-21-13-20-08-639I1_1185_0.Png": {
            "h": "1185",
            "result": 0,
            "w": "0",
            "weight": 0.912109375
        },
        "2018-02-21-13-20-08-639I1_1185_128.Png": {
            "h": "1185",
            "result": 0,
            "w": "128",
            "weight": 0.598876953125
        },
        "2018-02-21-13-20-08-639I1_1185_256.Png": {
            "h": "1185",
            "result": 0,
            "w": "256",
            "weight": 0.167236328125
        },
        "2018-02-21-13-20-08-639I1_1185_384.Png": {
            "h": "1185",
            "result": 0,
            "w": "384",
            "weight": 0.114990234375
        },
        "2018-02-21-13-20-08-639I1_1313_0.Png": {
            "h": "1313",
            "result": 0,
            "w": "0",
            "weight": 0.382568359375
        },
        "2018-02-21-13-20-08-639I1_673_128.Png": {
            "h": "673",
            "result": 0,
            "w": "128",
            "weight": 0.36328125
        },
        "2018-02-21-13-20-08-639I1_673_256.Png": {
            "h": "673",
            "result": 0,
            "w": "256",
            "weight": 0.537109375
        },
        "2018-02-21-13-20-08-639I1_673_384.Png": {
            "h": "673",
            "result": 0,
            "w": "384",
            "weight": 0.19140625
        },
        "2018-02-21-13-20-08-639I1_801_0.Png": {
            "h": "801",
            "result": 0,
            "w": "0",
            "weight": 0.642578125
        },
        "2018-02-21-13-20-08-639I1_801_128.Png": {
            "h": "801",
            "result": 0,
            "w": "128",
            "weight": 0.646728515625
        },
        "2018-02-21-13-20-08-639I1_801_256.Png": {
            "h": "801",
            "result": 0,
            "w": "256",
            "weight": 0.9921875
        },
        "2018-02-21-13-20-08-639I1_801_384.Png": {
            "h": "801",
            "result": 0,
            "w": "384",
            "weight": 0.795166015625
        },
        "2018-02-21-13-20-08-639I1_801_512.Png": {
            "h": "801",
            "result": 0,
            "w": "512",
            "weight": 0.242919921875
        },
        "2018-02-21-13-20-08-639I1_929_0.Png": {
            "h": "929",
            "result": 0,
            "w": "0",
            "weight": 0.848876953125
        },
        "2018-02-21-13-20-08-639I1_929_128.Png": {
            "h": "929",
            "result": 0,
            "w": "128",
            "weight": 0.90234375
        },
        "2018-02-21-13-20-08-639I1_929_256.Png": {
            "h": "929",
            "result": 0,
            "w": "256",
            "weight": 0.97314453125
        },
        "2018-02-21-13-20-08-639I1_929_384.Png": {
            "h": "929",
            "result": 0,
            "w": "384",
            "weight": 0.923095703125
        },
        "2018-02-21-13-20-08-639I1_929_512.Png": {
            "h": "929",
            "result": 0,
            "w": "512",
            "weight": 0.50341796875
        }
    },
    "2018-02-21-13-22-08-642I1.Png": {
        "2018-02-21-13-22-08-642I1_1057_0.Png": {
            "h": "1057",
            "result": 0,
            "w": "0",
            "weight": 0.8857421875
        },
        "2018-02-21-13-22-08-642I1_1057_128.Png": {
            "h": "1057",
            "result": 0,
            "w": "128",
            "weight": 0.796142578125
        },
        "2018-02-21-13-22-08-642I1_1057_256.Png": {
            "h": "1057",
            "result": 0,
            "w": "256",
            "weight": 0.928955078125
        },
        "2018-02-21-13-22-08-642I1_1057_384.Png": {
            "h": "1057",
            "result": 0,
            "w": "384",
            "weight": 0.9326171875
        },
        "2018-02-21-13-22-08-642I1_1057_512.Png": {
            "h": "1057",
            "result": 0,
            "w": "512",
            "weight": 0.298583984375
        },
        "2018-02-21-13-22-08-642I1_1185_0.Png": {
            "h": "1185",
            "result": 0,
            "w": "0",
            "weight": 0.912841796875
        },
        "2018-02-21-13-22-08-642I1_1185_128.Png": {
            "h": "1185",
            "result": 0,
            "w": "128",
            "weight": 0.594482421875
        },
        "2018-02-21-13-22-08-642I1_1185_256.Png": {
            "h": "1185",
            "result": 0,
            "w": "256",
            "weight": 0.165283203125
        },
        "2018-02-21-13-22-08-642I1_1185_384.Png": {
            "h": "1185",
            "result": 0,
            "w": "384",
            "weight": 0.12158203125
        },
        "2018-02-21-13-22-08-642I1_1313_0.Png": {
            "h": "1313",
            "result": 0,
            "w": "0",
            "weight": 0.3798828125
        },
        "2018-02-21-13-22-08-642I1_673_128.Png": {
            "h": "673",
            "result": 0,
            "w": "128",
            "weight": 0.369140625
        },
        "2018-02-21-13-22-08-642I1_673_256.Png": {
            "h": "673",
            "result": 0,
            "w": "256",
            "weight": 0.53515625
        },
        "2018-02-21-13-22-08-642I1_673_384.Png": {
            "h": "673",
            "result": 0,
            "w": "384",
            "weight": 0.193359375
        },
        "2018-02-21-13-22-08-642I1_801_0.Png": {
            "h": "801",
            "result": 0,
            "w": "0",
            "weight": 0.643310546875
        },
        "2018-02-21-13-22-08-642I1_801_128.Png": {
            "h": "801",
            "result": 0,
            "w": "128",
            "weight": 0.644775390625
        },
        "2018-02-21-13-22-08-642I1_801_256.Png": {
            "h": "801",
            "result": 0,
            "w": "256",
            "weight": 0.9921875
        },
        "2018-02-21-13-22-08-642I1_801_384.Png": {
            "h": "801",
            "result": 0,
            "w": "384",
            "weight": 0.790283203125
        },
        "2018-02-21-13-22-08-642I1_801_512.Png": {
            "h": "801",
            "result": 0,
            "w": "512",
            "weight": 0.24609375
        },
        "2018-02-21-13-22-08-642I1_929_0.Png": {
            "h": "929",
            "result": 0,
            "w": "0",
            "weight": 0.85205078125
        },
        "2018-02-21-13-22-08-642I1_929_128.Png": {
            "h": "929",
            "result": 0,
            "w": "128",
            "weight": 0.898193359375
        },
        "2018-02-21-13-22-08-642I1_929_256.Png": {
            "h": "929",
            "result": 0,
            "w": "256",
            "weight": 0.96923828125
        },
        "2018-02-21-13-22-08-642I1_929_384.Png": {
            "h": "929",
            "result": 0,
            "w": "384",
            "weight": 0.922119140625
        },
        "2018-02-21-13-22-08-642I1_929_512.Png": {
            "h": "929",
            "result": 0,
            "w": "512",
            "weight": 0.50439453125
        }
    },
    "2018-02-21-15-20-08-707I1.Png": {
        "2018-02-21-15-20-08-707I1_1069_0.Png": {
            "h": "1069",
            "result": 0,
            "w": "0",
            "weight": 0.728271484375
        },
        "2018-02-21-15-20-08-707I1_1069_128.Png": {
            "h": "1069",
            "result": 0,
            "w": "128",
            "weight": 0.88671875
        },
        "2018-02-21-15-20-08-707I1_1069_256.Png": {
            "h": "1069",
            "result": 0,
            "w": "256",
            "weight": 0.795166015625
        },
        "2018-02-21-15-20-08-707I1_1069_384.Png": {
            "h": "1069",
            "result": 0,
            "w": "384",
            "weight": 0.15234375
        },
        "2018-02-21-15-20-08-707I1_1197_0.Png": {
            "h": "1197",
            "result": 0,
            "w": "0",
            "weight": 0.40185546875
        },
        "2018-02-21-15-20-08-707I1_1197_128.Png": {
            "h": "1197",
            "result": 0,
            "w": "128",
            "weight": 0.177490234375
        },
        "2018-02-21-15-20-08-707I1_1197_256.Png": {
            "h": "1197",
            "result": 0,
            "w": "256",
            "weight": 0.17333984375
        },
        "2018-02-21-15-20-08-707I1_685_0.Png": {
            "h": "685",
            "result": 0,
            "w": "0",
            "weight": 0.61328125
        },
        "2018-02-21-15-20-08-707I1_685_128.Png": {
            "h": "685",
            "result": 0,
            "w": "128",
            "weight": 0.41015625
        },
        "2018-02-21-15-20-08-707I1_685_256.Png": {
            "h": "685",
            "result": 0,
            "w": "256",
            "weight": 0.176025390625
        },
        "2018-02-21-15-20-08-707I1_813_0.Png": {
            "h": "813",
            "result": 0,
            "w": "0",
            "weight": 0.902099609375
        },
        "2018-02-21-15-20-08-707I1_813_128.Png": {
            "h": "813",
            "result": 0,
            "w": "128",
            "weight": 0.9892578125
        },
        "2018-02-21-15-20-08-707I1_813_256.Png": {
            "h": "813",
            "result": 0,
            "w": "256",
            "weight": 0.676025390625
        },
        "2018-02-21-15-20-08-707I1_941_0.Png": {
            "h": "941",
            "result": 0,
            "w": "0",
            "weight": 0.8876953125
        },
        "2018-02-21-15-20-08-707I1_941_128.Png": {
            "h": "941",
            "result": 0,
            "w": "128",
            "weight": 0.975830078125
        },
        "2018-02-21-15-20-08-707I1_941_256.Png": {
            "h": "941",
            "result": 0,
            "w": "256",
            "weight": 0.804443359375
        },
        "2018-02-21-15-20-08-707I1_941_384.Png": {
            "h": "941",
            "result": 0,
            "w": "384",
            "weight": 0.313232421875
        }
    },
    "2018-02-21-15-22-08-727I1.Png": {
        "2018-02-21-15-22-08-727I1_1069_0.Png": {
            "h": "1069",
            "result": 0,
            "w": "0",
            "weight": 0.71923828125
        },
        "2018-02-21-15-22-08-727I1_1069_128.Png": {
            "h": "1069",
            "result": 0,
            "w": "128",
            "weight": 0.889404296875
        },
        "2018-02-21-15-22-08-727I1_1069_256.Png": {
            "h": "1069",
            "result": 0,
            "w": "256",
            "weight": 0.78857421875
        },
        "2018-02-21-15-22-08-727I1_1069_384.Png": {
            "h": "1069",
            "result": 0,
            "w": "384",
            "weight": 0.1533203125
        },
        "2018-02-21-15-22-08-727I1_1197_0.Png": {
            "h": "1197",
            "result": 0,
            "w": "0",
            "weight": 0.403076171875
        },
        "2018-02-21-15-22-08-727I1_1197_128.Png": {
            "h": "1197",
            "result": 0,
            "w": "128",
            "weight": 0.169921875
        },
        "2018-02-21-15-22-08-727I1_1197_256.Png": {
            "h": "1197",
            "result": 0,
            "w": "256",
            "weight": 0.171875
        },
        "2018-02-21-15-22-08-727I1_685_0.Png": {
            "h": "685",
            "result": 0,
            "w": "0",
            "weight": 0.61328125
        },
        "2018-02-21-15-22-08-727I1_685_128.Png": {
            "h": "685",
            "result": 0,
            "w": "128",
            "weight": 0.416015625
        },
        "2018-02-21-15-22-08-727I1_685_256.Png": {
            "h": "685",
            "result": 0,
            "w": "256",
            "weight": 0.174072265625
        },
        "2018-02-21-15-22-08-727I1_813_0.Png": {
            "h": "813",
            "result": 0,
            "w": "0",
            "weight": 0.905029296875
        },
        "2018-02-21-15-22-08-727I1_813_128.Png": {
            "h": "813",
            "result": 0,
            "w": "128",
            "weight": 0.990234375
        },
        "2018-02-21-15-22-08-727I1_813_256.Png": {
            "h": "813",
            "result": 0,
            "w": "256",
            "weight": 0.685791015625
        },
        "2018-02-21-15-22-08-727I1_941_0.Png": {
            "h": "941",
            "result": 0,
            "w": "0",
            "weight": 0.8896484375
        },
        "2018-02-21-15-22-08-727I1_941_128.Png": {
            "h": "941",
            "result": 0,
            "w": "128",
            "weight": 0.976806640625
        },
        "2018-02-21-15-22-08-727I1_941_256.Png": {
            "h": "941",
            "result": 0,
            "w": "256",
            "weight": 0.8056640625
        },
        "2018-02-21-15-22-08-727I1_941_384.Png": {
            "h": "941",
            "result": 0,
            "w": "384",
            "weight": 0.31884765625
        }
    },
    "2018-02-21-16-20-08-764I1.Png": {
        "2018-02-21-16-20-08-764I1_1067_0.Png": {
            "h": "1067",
            "result": 0,
            "w": "0",
            "weight": 0.727294921875
        },
        "2018-02-21-16-20-08-764I1_1067_128.Png": {
            "h": "1067",
            "result": 0,
            "w": "128",
            "weight": 0.8935546875
        },
        "2018-02-21-16-20-08-764I1_1067_256.Png": {
            "h": "1067",
            "result": 0,
            "w": "256",
            "weight": 0.80859375
        },
        "2018-02-21-16-20-08-764I1_1067_384.Png": {
            "h": "1067",
            "result": 0,
            "w": "384",
            "weight": 0.16552734375
        },
        "2018-02-21-16-20-08-764I1_1195_0.Png": {
            "h": "1195",
            "result": 0,
            "w": "0",
            "weight": 0.406494140625
        },
        "2018-02-21-16-20-08-764I1_1195_128.Png": {
            "h": "1195",
            "result": 0,
            "w": "128",
            "weight": 0.185791015625
        },
        "2018-02-21-16-20-08-764I1_1195_256.Png": {
            "h": "1195",
            "result": 0,
            "w": "256",
            "weight": 0.188720703125
        },
        "2018-02-21-16-20-08-764I1_683_0.Png": {
            "h": "683",
            "result": 0,
            "w": "0",
            "weight": 0.6064453125
        },
        "2018-02-21-16-20-08-764I1_683_128.Png": {
            "h": "683",
            "result": 0,
            "w": "128",
            "weight": 0.4052734375
        },
        "2018-02-21-16-20-08-764I1_683_256.Png": {
            "h": "683",
            "result": 0,
            "w": "256",
            "weight": 0.173583984375
        },
        "2018-02-21-16-20-08-764I1_811_0.Png": {
            "h": "811",
            "result": 0,
            "w": "0",
            "weight": 0.908203125
        },
        "2018-02-21-16-20-08-764I1_811_128.Png": {
            "h": "811",
            "result": 0,
            "w": "128",
            "weight": 0.990234375
        },
        "2018-02-21-16-20-08-764I1_811_256.Png": {
            "h": "811",
            "result": 0,
            "w": "256",
            "weight": 0.701904296875
        },
        "2018-02-21-16-20-08-764I1_939_0.Png": {
            "h": "939",
            "result": 0,
            "w": "0",
            "weight": 0.896484375
        },
        "2018-02-21-16-20-08-764I1_939_128.Png": {
            "h": "939",
            "result": 0,
            "w": "128",
            "weight": 0.978271484375
        },
        "2018-02-21-16-20-08-764I1_939_256.Png": {
            "h": "939",
            "result": 0,
            "w": "256",
            "weight": 0.821533203125
        },
        "2018-02-21-16-20-08-764I1_939_384.Png": {
            "h": "939",
            "result": 0,
            "w": "384",
            "weight": 0.3369140625
        }
    },
    "2018-02-21-16-22-08-799I1.Png": {
        "2018-02-21-16-22-08-799I1_1069_0.Png": {
            "h": "1069",
            "result": 0,
            "w": "0",
            "weight": 0.73193359375
        },
        "2018-02-21-16-22-08-799I1_1069_128.Png": {
            "h": "1069",
            "result": 0,
            "w": "128",
            "weight": 0.8896484375
        },
        "2018-02-21-16-22-08-799I1_1069_256.Png": {
            "h": "1069",
            "result": 0,
            "w": "256",
            "weight": 0.817626953125
        },
        "2018-02-21-16-22-08-799I1_1069_384.Png": {
            "h": "1069",
            "result": 0,
            "w": "384",
            "weight": 0.166748046875
        },
        "2018-02-21-16-22-08-799I1_1197_0.Png": {
            "h": "1197",
            "result": 0,
            "w": "0",
            "weight": 0.39892578125
        },
        "2018-02-21-16-22-08-799I1_1197_128.Png": {
            "h": "1197",
            "result": 0,
            "w": "128",
            "weight": 0.176513671875
        },
        "2018-02-21-16-22-08-799I1_1197_256.Png": {
            "h": "1197",
            "result": 0,
            "w": "256",
            "weight": 0.17822265625
        },
        "2018-02-21-16-22-08-799I1_685_0.Png": {
            "h": "685",
            "result": 0,
            "w": "0",
            "weight": 0.6171875
        },
        "2018-02-21-16-22-08-799I1_685_128.Png": {
            "h": "685",
            "result": 0,
            "w": "128",
            "weight": 0.4208984375
        },
        "2018-02-21-16-22-08-799I1_685_256.Png": {
            "h": "685",
            "result": 0,
            "w": "256",
            "weight": 0.182861328125
        },
        "2018-02-21-16-22-08-799I1_813_0.Png": {
            "h": "813",
            "result": 0,
            "w": "0",
            "weight": 0.9140625
        },
        "2018-02-21-16-22-08-799I1_813_128.Png": {
            "h": "813",
            "result": 0,
            "w": "128",
            "weight": 0.9931640625
        },
        "2018-02-21-16-22-08-799I1_813_256.Png": {
            "h": "813",
            "result": 0,
            "w": "256",
            "weight": 0.720458984375
        },
        "2018-02-21-16-22-08-799I1_941_0.Png": {
            "h": "941",
            "result": 0,
            "w": "0",
            "weight": 0.9052734375
        },
        "2018-02-21-16-22-08-799I1_941_128.Png": {
            "h": "941",
            "result": 0,
            "w": "128",
            "weight": 0.974853515625
        },
        "2018-02-21-16-22-08-799I1_941_256.Png": {
            "h": "941",
            "result": 0,
            "w": "256",
            "weight": 0.820556640625
        },
        "2018-02-21-16-22-08-799I1_941_384.Png": {
            "h": "941",
            "result": 0,
            "w": "384",
            "weight": 0.335693359375
        }
    },
    "2018-02-21-17-20-08-843I1.Png": {
        "2018-02-21-17-20-08-843I1_1067_0.Png": {
            "h": "1067",
            "result": 0,
            "w": "0",
            "weight": 0.731201171875
        },
        "2018-02-21-17-20-08-843I1_1067_128.Png": {
            "h": "1067",
            "result": 0,
            "w": "128",
            "weight": 0.8955078125
        },
        "2018-02-21-17-20-08-843I1_1067_256.Png": {
            "h": "1067",
            "result": 0,
            "w": "256",
            "weight": 0.829833984375
        },
        "2018-02-21-17-20-08-843I1_1067_384.Png": {
            "h": "1067",
            "result": 0,
            "w": "384",
            "weight": 0.16650390625
        },
        "2018-02-21-17-20-08-843I1_1195_0.Png": {
            "h": "1195",
            "result": 0,
            "w": "0",
            "weight": 0.420166015625
        },
        "2018-02-21-17-20-08-843I1_1195_128.Png": {
            "h": "1195",
            "result": 0,
            "w": "128",
            "weight": 0.190673828125
        },
        "2018-02-21-17-20-08-843I1_1195_256.Png": {
            "h": "1195",
            "result": 0,
            "w": "256",
            "weight": 0.19677734375
        },
        "2018-02-21-17-20-08-843I1_683_0.Png": {
            "h": "683",
            "result": 0,
            "w": "0",
            "weight": 0.623046875
        },
        "2018-02-21-17-20-08-843I1_683_128.Png": {
            "h": "683",
            "result": 0,
            "w": "128",
            "weight": 0.419189453125
        },
        "2018-02-21-17-20-08-843I1_683_256.Png": {
            "h": "683",
            "result": 0,
            "w": "256",
            "weight": 0.175048828125
        },
        "2018-02-21-17-20-08-843I1_811_0.Png": {
            "h": "811",
            "result": 0,
            "w": "0",
            "weight": 0.90625
        },
        "2018-02-21-17-20-08-843I1_811_128.Png": {
            "h": "811",
            "result": 0,
            "w": "128",
            "weight": 0.990966796875
        },
        "2018-02-21-17-20-08-843I1_811_256.Png": {
            "h": "811",
            "result": 0,
            "w": "256",
            "weight": 0.68212890625
        },
        "2018-02-21-17-20-08-843I1_939_0.Png": {
            "h": "939",
            "result": 0,
            "w": "0",
            "weight": 0.9033203125
        },
        "2018-02-21-17-20-08-843I1_939_128.Png": {
            "h": "939",
            "result": 0,
            "w": "128",
            "weight": 0.982177734375
        },
        "2018-02-21-17-20-08-843I1_939_256.Png": {
            "h": "939",
            "result": 0,
            "w": "256",
            "weight": 0.81640625
        },
        "2018-02-21-17-20-08-843I1_939_384.Png": {
            "h": "939",
            "result": 0,
            "w": "384",
            "weight": 0.3359375
        }
    },
    "2018-02-21-17-22-08-879I1.Png": {
        "2018-02-21-17-22-08-879I1_1067_0.Png": {
            "h": "1067",
            "result": 0,
            "w": "0",
            "weight": 0.73486328125
        },
        "2018-02-21-17-22-08-879I1_1067_128.Png": {
            "h": "1067",
            "result": 0,
            "w": "128",
            "weight": 0.8994140625
        },
        "2018-02-21-17-22-08-879I1_1067_256.Png": {
            "h": "1067",
            "result": 0,
            "w": "256",
            "weight": 0.833740234375
        },
        "2018-02-21-17-22-08-879I1_1067_384.Png": {
            "h": "1067",
            "result": 0,
            "w": "384",
            "weight": 0.16748046875
        },
        "2018-02-21-17-22-08-879I1_1195_0.Png": {
            "h": "1195",
            "result": 0,
            "w": "0",
            "weight": 0.41650390625
        },
        "2018-02-21-17-22-08-879I1_1195_128.Png": {
            "h": "1195",
            "result": 0,
            "w": "128",
            "weight": 0.190673828125
        },
        "2018-02-21-17-22-08-879I1_1195_256.Png": {
            "h": "1195",
            "result": 0,
            "w": "256",
            "weight": 0.19580078125
        },
        "2018-02-21-17-22-08-879I1_683_0.Png": {
            "h": "683",
            "result": 0,
            "w": "0",
            "weight": 0.618408203125
        },
        "2018-02-21-17-22-08-879I1_683_128.Png": {
            "h": "683",
            "result": 0,
            "w": "128",
            "weight": 0.4267578125
        },
        "2018-02-21-17-22-08-879I1_683_256.Png": {
            "h": "683",
            "result": 0,
            "w": "256",
            "weight": 0.1748046875
        },
        "2018-02-21-17-22-08-879I1_811_0.Png": {
            "h": "811",
            "result": 0,
            "w": "0",
            "weight": 0.893310546875
        },
        "2018-02-21-17-22-08-879I1_811_128.Png": {
            "h": "811",
            "result": 0,
            "w": "128",
            "weight": 0.9912109375
        },
        "2018-02-21-17-22-08-879I1_811_256.Png": {
            "h": "811",
            "result": 0,
            "w": "256",
            "weight": 0.679443359375
        },
        "2018-02-21-17-22-08-879I1_939_0.Png": {
            "h": "939",
            "result": 0,
            "w": "0",
            "weight": 0.9013671875
        },
        "2018-02-21-17-22-08-879I1_939_128.Png": {
            "h": "939",
            "result": 0,
            "w": "128",
            "weight": 0.981201171875
        },
        "2018-02-21-17-22-08-879I1_939_256.Png": {
            "h": "939",
            "result": 0,
            "w": "256",
            "weight": 0.810546875
        },
        "2018-02-21-17-22-08-879I1_939_384.Png": {
            "h": "939",
            "result": 0,
            "w": "384",
            "weight": 0.3388671875
        }
    },
    "2018-02-21-18-20-08-906I1.Png": {
        "2018-02-21-18-20-08-906I1_1067_0.Png": {
            "h": "1067",
            "result": 0,
            "w": "0",
            "weight": 0.778076171875
        },
        "2018-02-21-18-20-08-906I1_1067_128.Png": {
            "h": "1067",
            "result": 0,
            "w": "128",
            "weight": 0.9091796875
        },
        "2018-02-21-18-20-08-906I1_1067_256.Png": {
            "h": "1067",
            "result": 0,
            "w": "256",
            "weight": 0.82958984375
        },
        "2018-02-21-18-20-08-906I1_1067_384.Png": {
            "h": "1067",
            "result": 0,
            "w": "384",
            "weight": 0.16162109375
        },
        "2018-02-21-18-20-08-906I1_1195_0.Png": {
            "h": "1195",
            "result": 0,
            "w": "0",
            "weight": 0.412353515625
        },
        "2018-02-21-18-20-08-906I1_1195_128.Png": {
            "h": "1195",
            "result": 0,
            "w": "128",
            "weight": 0.191650390625
        },
        "2018-02-21-18-20-08-906I1_1195_256.Png": {
            "h": "1195",
            "result": 0,
            "w": "256",
            "weight": 0.197021484375
        },
        "2018-02-21-18-20-08-906I1_683_0.Png": {
            "h": "683",
            "result": 0,
            "w": "0",
            "weight": 0.603515625
        },
        "2018-02-21-18-20-08-906I1_683_128.Png": {
            "h": "683",
            "result": 0,
            "w": "128",
            "weight": 0.396728515625
        },
        "2018-02-21-18-20-08-906I1_683_256.Png": {
            "h": "683",
            "result": 0,
            "w": "256",
            "weight": 0.16552734375
        },
        "2018-02-21-18-20-08-906I1_811_0.Png": {
            "h": "811",
            "result": 0,
            "w": "0",
            "weight": 0.89794921875
        },
        "2018-02-21-18-20-08-906I1_811_128.Png": {
            "h": "811",
            "result": 0,
            "w": "128",
            "weight": 0.989013671875
        },
        "2018-02-21-18-20-08-906I1_811_256.Png": {
            "h": "811",
            "result": 0,
            "w": "256",
            "weight": 0.647705078125
        },
        "2018-02-21-18-20-08-906I1_939_0.Png": {
            "h": "939",
            "result": 0,
            "w": "0",
            "weight": 0.89501953125
        },
        "2018-02-21-18-20-08-906I1_939_128.Png": {
            "h": "939",
            "result": 0,
            "w": "128",
            "weight": 0.979248046875
        },
        "2018-02-21-18-20-08-906I1_939_256.Png": {
            "h": "939",
            "result": 0,
            "w": "256",
            "weight": 0.7998046875
        },
        "2018-02-21-18-20-08-906I1_939_384.Png": {
            "h": "939",
            "result": 0,
            "w": "384",
            "weight": 0.339111328125
        }
    },
    "2018-02-21-18-22-08-940I1.Png": {
        "2018-02-21-18-22-08-940I1_1067_0.Png": {
            "h": "1067",
            "result": 0,
            "w": "0",
            "weight": 0.755126953125
        },
        "2018-02-21-18-22-08-940I1_1067_128.Png": {
            "h": "1067",
            "result": 0,
            "w": "128",
            "weight": 0.908203125
        },
        "2018-02-21-18-22-08-940I1_1067_256.Png": {
            "h": "1067",
            "result": 0,
            "w": "256",
            "weight": 0.827392578125
        },
        "2018-02-21-18-22-08-940I1_1067_384.Png": {
            "h": "1067",
            "result": 0,
            "w": "384",
            "weight": 0.16162109375
        },
        "2018-02-21-18-22-08-940I1_1195_0.Png": {
            "h": "1195",
            "result": 0,
            "w": "0",
            "weight": 0.416748046875
        },
        "2018-02-21-18-22-08-940I1_1195_128.Png": {
            "h": "1195",
            "result": 0,
            "w": "128",
            "weight": 0.192626953125
        },
        "2018-02-21-18-22-08-940I1_1195_256.Png": {
            "h": "1195",
            "result": 0,
            "w": "256",
            "weight": 0.203125
        },
        "2018-02-21-18-22-08-940I1_683_0.Png": {
            "h": "683",
            "result": 0,
            "w": "0",
            "weight": 0.5986328125
        },
        "2018-02-21-18-22-08-940I1_683_128.Png": {
            "h": "683",
            "result": 0,
            "w": "128",
            "weight": 0.401611328125
        },
        "2018-02-21-18-22-08-940I1_683_256.Png": {
            "h": "683",
            "result": 0,
            "w": "256",
            "weight": 0.16552734375
        },
        "2018-02-21-18-22-08-940I1_811_0.Png": {
            "h": "811",
            "result": 0,
            "w": "0",
            "weight": 0.890869140625
        },
        "2018-02-21-18-22-08-940I1_811_128.Png": {
            "h": "811",
            "result": 0,
            "w": "128",
            "weight": 0.989013671875
        },
        "2018-02-21-18-22-08-940I1_811_256.Png": {
            "h": "811",
            "result": 0,
            "w": "256",
            "weight": 0.658447265625
        },
        "2018-02-21-18-22-08-940I1_939_0.Png": {
            "h": "939",
            "result": 0,
            "w": "0",
            "weight": 0.894287109375
        },
        "2018-02-21-18-22-08-940I1_939_128.Png": {
            "h": "939",
            "result": 0,
            "w": "128",
            "weight": 0.983154296875
        },
        "2018-02-21-18-22-08-940I1_939_256.Png": {
            "h": "939",
            "result": 0,
            "w": "256",
            "weight": 0.806640625
        },
        "2018-02-21-18-22-08-940I1_939_384.Png": {
            "h": "939",
            "result": 0,
            "w": "384",
            "weight": 0.335205078125
        }
    },
    "2018-02-21-19-20-08-979I1.Png": {
        "2018-02-21-19-20-08-979I1_1069_0.Png": {
            "h": "1069",
            "result": 0,
            "w": "0",
            "weight": 0.722412109375
        },
        "2018-02-21-19-20-08-979I1_1069_128.Png": {
            "h": "1069",
            "result": 0,
            "w": "128",
            "weight": 0.9072265625
        },
        "2018-02-21-19-20-08-979I1_1069_256.Png": {
            "h": "1069",
            "result": 0,
            "w": "256",
            "weight": 0.807861328125
        },
        "2018-02-21-19-20-08-979I1_1069_384.Png": {
            "h": "1069",
            "result": 0,
            "w": "384",
            "weight": 0.15234375
        },
        "2018-02-21-19-20-08-979I1_1197_0.Png": {
            "h": "1197",
            "result": 0,
            "w": "0",
            "weight": 0.404541015625
        },
        "2018-02-21-19-20-08-979I1_1197_128.Png": {
            "h": "1197",
            "result": 0,
            "w": "128",
            "weight": 0.179443359375
        },
        "2018-02-21-19-20-08-979I1_1197_256.Png": {
            "h": "1197",
            "result": 0,
            "w": "256",
            "weight": 0.187744140625
        },
        "2018-02-21-19-20-08-979I1_685_0.Png": {
            "h": "685",
            "result": 0,
            "w": "0",
            "weight": 0.5947265625
        },
        "2018-02-21-19-20-08-979I1_685_128.Png": {
            "h": "685",
            "result": 0,
            "w": "128",
            "weight": 0.41015625
        },
        "2018-02-21-19-20-08-979I1_685_256.Png": {
            "h": "685",
            "result": 0,
            "w": "256",
            "weight": 0.163818359375
        },
        "2018-02-21-19-20-08-979I1_813_0.Png": {
            "h": "813",
            "result": 0,
            "w": "0",
            "weight": 0.8798828125
        },
        "2018-02-21-19-20-08-979I1_813_128.Png": {
            "h": "813",
            "result": 0,
            "w": "128",
            "weight": 0.9912109375
        },
        "2018-02-21-19-20-08-979I1_813_256.Png": {
            "h": "813",
            "result": 0,
            "w": "256",
            "weight": 0.681396484375
        },
        "2018-02-21-19-20-08-979I1_941_0.Png": {
            "h": "941",
            "result": 0,
            "w": "0",
            "weight": 0.896484375
        },
        "2018-02-21-19-20-08-979I1_941_128.Png": {
            "h": "941",
            "result": 0,
            "w": "128",
            "weight": 0.977783203125
        },
        "2018-02-21-19-20-08-979I1_941_256.Png": {
            "h": "941",
            "result": 0,
            "w": "256",
            "weight": 0.8046875
        },
        "2018-02-21-19-20-08-979I1_941_384.Png": {
            "h": "941",
            "result": 0,
            "w": "384",
            "weight": 0.32275390625
        }
    },
    "2018-02-21-19-22-08-998I1.Png": {
        "2018-02-21-19-22-08-998I1_1069_0.Png": {
            "h": "1069",
            "result": 0,
            "w": "0",
            "weight": 0.724853515625
        },
        "2018-02-21-19-22-08-998I1_1069_128.Png": {
            "h": "1069",
            "result": 0,
            "w": "128",
            "weight": 0.8994140625
        },
        "2018-02-21-19-22-08-998I1_1069_256.Png": {
            "h": "1069",
            "result": 0,
            "w": "256",
            "weight": 0.8134765625
        },
        "2018-02-21-19-22-08-998I1_1069_384.Png": {
            "h": "1069",
            "result": 0,
            "w": "384",
            "weight": 0.150390625
        },
        "2018-02-21-19-22-08-998I1_1197_0.Png": {
            "h": "1197",
            "result": 0,
            "w": "0",
            "weight": 0.40234375
        },
        "2018-02-21-19-22-08-998I1_1197_128.Png": {
            "h": "1197",
            "result": 0,
            "w": "128",
            "weight": 0.178466796875
        },
        "2018-02-21-19-22-08-998I1_1197_256.Png": {
            "h": "1197",
            "result": 0,
            "w": "256",
            "weight": 0.18701171875
        },
        "2018-02-21-19-22-08-998I1_685_0.Png": {
            "h": "685",
            "result": 0,
            "w": "0",
            "weight": 0.5908203125
        },
        "2018-02-21-19-22-08-998I1_685_128.Png": {
            "h": "685",
            "result": 0,
            "w": "128",
            "weight": 0.4091796875
        },
        "2018-02-21-19-22-08-998I1_685_256.Png": {
            "h": "685",
            "result": 0,
            "w": "256",
            "weight": 0.164794921875
        },
        "2018-02-21-19-22-08-998I1_813_0.Png": {
            "h": "813",
            "result": 0,
            "w": "0",
            "weight": 0.880859375
        },
        "2018-02-21-19-22-08-998I1_813_128.Png": {
            "h": "813",
            "result": 0,
            "w": "128",
            "weight": 0.9921875
        },
        "2018-02-21-19-22-08-998I1_813_256.Png": {
            "h": "813",
            "result": 0,
            "w": "256",
            "weight": 0.67138671875
        },
        "2018-02-21-19-22-08-998I1_941_0.Png": {
            "h": "941",
            "result": 0,
            "w": "0",
            "weight": 0.893310546875
        },
        "2018-02-21-19-22-08-998I1_941_128.Png": {
            "h": "941",
            "result": 0,
            "w": "128",
            "weight": 0.979736328125
        },
        "2018-02-21-19-22-08-998I1_941_256.Png": {
            "h": "941",
            "result": 0,
            "w": "256",
            "weight": 0.802978515625
        },
        "2018-02-21-19-22-08-998I1_941_384.Png": {
            "h": "941",
            "result": 0,
            "w": "384",
            "weight": 0.317138671875
        }
    },
    "2018-02-21-20-20-09-044I1.Png": {
        "2018-02-21-20-20-09-044I1_1069_0.Png": {
            "h": "1069",
            "result": 0,
            "w": "0",
            "weight": 0.719970703125
        },
        "2018-02-21-20-20-09-044I1_1069_128.Png": {
            "h": "1069",
            "result": 0,
            "w": "128",
            "weight": 0.8974609375
        },
        "2018-02-21-20-20-09-044I1_1069_256.Png": {
            "h": "1069",
            "result": 0,
            "w": "256",
            "weight": 0.800537109375
        },
        "2018-02-21-20-20-09-044I1_1069_384.Png": {
            "h": "1069",
            "result": 0,
            "w": "384",
            "weight": 0.142578125
        },
        "2018-02-21-20-20-09-044I1_1197_0.Png": {
            "h": "1197",
            "result": 0,
            "w": "0",
            "weight": 0.404052734375
        },
        "2018-02-21-20-20-09-044I1_1197_128.Png": {
            "h": "1197",
            "result": 0,
            "w": "128",
            "weight": 0.177490234375
        },
        "2018-02-21-20-20-09-044I1_1197_256.Png": {
            "h": "1197",
            "result": 0,
            "w": "256",
            "weight": 0.186279296875
        },
        "2018-02-21-20-20-09-044I1_685_0.Png": {
            "h": "685",
            "result": 0,
            "w": "0",
            "weight": 0.5888671875
        },
        "2018-02-21-20-20-09-044I1_685_128.Png": {
            "h": "685",
            "result": 0,
            "w": "128",
            "weight": 0.408203125
        },
        "2018-02-21-20-20-09-044I1_685_256.Png": {
            "h": "685",
            "result": 0,
            "w": "256",
            "weight": 0.167724609375
        },
        "2018-02-21-20-20-09-044I1_813_0.Png": {
            "h": "813",
            "result": 0,
            "w": "0",
            "weight": 0.892333984375
        },
        "2018-02-21-20-20-09-044I1_813_128.Png": {
            "h": "813",
            "result": 0,
            "w": "128",
            "weight": 0.98828125
        },
        "2018-02-21-20-20-09-044I1_813_256.Png": {
            "h": "813",
            "result": 0,
            "w": "256",
            "weight": 0.6728515625
        },
        "2018-02-21-20-20-09-044I1_941_0.Png": {
            "h": "941",
            "result": 0,
            "w": "0",
            "weight": 0.888916015625
        },
        "2018-02-21-20-20-09-044I1_941_128.Png": {
            "h": "941",
            "result": 0,
            "w": "128",
            "weight": 0.980712890625
        },
        "2018-02-21-20-20-09-044I1_941_256.Png": {
            "h": "941",
            "result": 0,
            "w": "256",
            "weight": 0.795654296875
        },
        "2018-02-21-20-20-09-044I1_941_384.Png": {
            "h": "941",
            "result": 0,
            "w": "384",
            "weight": 0.3173828125
        }
    },
    "2018-02-21-20-22-09-080I1.Png": {
        "2018-02-21-20-22-09-080I1_1071_0.Png": {
            "h": "1071",
            "result": 0,
            "w": "0",
            "weight": 0.717041015625
        },
        "2018-02-21-20-22-09-080I1_1071_128.Png": {
            "h": "1071",
            "result": 0,
            "w": "128",
            "weight": 0.8994140625
        },
        "2018-02-21-20-22-09-080I1_1071_256.Png": {
            "h": "1071",
            "result": 0,
            "w": "256",
            "weight": 0.791259765625
        },
        "2018-02-21-20-22-09-080I1_1071_384.Png": {
            "h": "1071",
            "result": 0,
            "w": "384",
            "weight": 0.140625
        },
        "2018-02-21-20-22-09-080I1_1199_0.Png": {
            "h": "1199",
            "result": 0,
            "w": "0",
            "weight": 0.390380859375
        },
        "2018-02-21-20-22-09-080I1_1199_128.Png": {
            "h": "1199",
            "result": 0,
            "w": "128",
            "weight": 0.166259765625
        },
        "2018-02-21-20-22-09-080I1_1199_256.Png": {
            "h": "1199",
            "result": 0,
            "w": "256",
            "weight": 0.174072265625
        },
        "2018-02-21-20-22-09-080I1_687_0.Png": {
            "h": "687",
            "result": 0,
            "w": "0",
            "weight": 0.603515625
        },
        "2018-02-21-20-22-09-080I1_687_128.Png": {
            "h": "687",
            "result": 0,
            "w": "128",
            "weight": 0.4169921875
        },
        "2018-02-21-20-22-09-080I1_687_256.Png": {
            "h": "687",
            "result": 0,
            "w": "256",
            "weight": 0.172119140625
        },
        "2018-02-21-20-22-09-080I1_815_0.Png": {
            "h": "815",
            "result": 0,
            "w": "0",
            "weight": 0.877197265625
        },
        "2018-02-21-20-22-09-080I1_815_128.Png": {
            "h": "815",
            "result": 0,
            "w": "128",
            "weight": 0.9892578125
        },
        "2018-02-21-20-22-09-080I1_815_256.Png": {
            "h": "815",
            "result": 0,
            "w": "256",
            "weight": 0.640625
        },
        "2018-02-21-20-22-09-080I1_943_0.Png": {
            "h": "943",
            "result": 0,
            "w": "0",
            "weight": 0.882568359375
        },
        "2018-02-21-20-22-09-080I1_943_128.Png": {
            "h": "943",
            "result": 0,
            "w": "128",
            "weight": 0.980224609375
        },
        "2018-02-21-20-22-09-080I1_943_256.Png": {
            "h": "943",
            "result": 0,
            "w": "256",
            "weight": 0.791259765625
        },
        "2018-02-21-20-22-09-080I1_943_384.Png": {
            "h": "943",
            "result": 0,
            "w": "384",
            "weight": 0.3076171875
        }
    },
    "2018-02-21-21-20-09-124I1.Png": {
        "2018-02-21-21-20-09-124I1_1069_0.Png": {
            "h": "1069",
            "result": 0,
            "w": "0",
            "weight": 0.720458984375
        },
        "2018-02-21-21-20-09-124I1_1069_128.Png": {
            "h": "1069",
            "result": 0,
            "w": "128",
            "weight": 0.9052734375
        },
        "2018-02-21-21-20-09-124I1_1069_256.Png": {
            "h": "1069",
            "result": 0,
            "w": "256",
            "weight": 0.7958984375
        },
        "2018-02-21-21-20-09-124I1_1069_384.Png": {
            "h": "1069",
            "result": 0,
            "w": "384",
            "weight": 0.14453125
        },
        "2018-02-21-21-20-09-124I1_1197_0.Png": {
            "h": "1197",
            "result": 0,
            "w": "0",
            "weight": 0.402587890625
        },
        "2018-02-21-21-20-09-124I1_1197_128.Png": {
            "h": "1197",
            "result": 0,
            "w": "128",
            "weight": 0.174560546875
        },
        "2018-02-21-21-20-09-124I1_1197_256.Png": {
            "h": "1197",
            "result": 0,
            "w": "256",
            "weight": 0.18310546875
        },
        "2018-02-21-21-20-09-124I1_685_0.Png": {
            "h": "685",
            "result": 0,
            "w": "0",
            "weight": 0.5859375
        },
        "2018-02-21-21-20-09-124I1_685_128.Png": {
            "h": "685",
            "result": 0,
            "w": "128",
            "weight": 0.400390625
        },
        "2018-02-21-21-20-09-124I1_685_256.Png": {
            "h": "685",
            "result": 0,
            "w": "256",
            "weight": 0.169677734375
        },
        "2018-02-21-21-20-09-124I1_813_0.Png": {
            "h": "813",
            "result": 0,
            "w": "0",
            "weight": 0.890625
        },
        "2018-02-21-21-20-09-124I1_813_128.Png": {
            "h": "813",
            "result": 0,
            "w": "128",
            "weight": 0.9892578125
        },
        "2018-02-21-21-20-09-124I1_813_256.Png": {
            "h": "813",
            "result": 0,
            "w": "256",
            "weight": 0.651123046875
        },
        "2018-02-21-21-20-09-124I1_941_0.Png": {
            "h": "941",
            "result": 0,
            "w": "0",
            "weight": 0.8896484375
        },
        "2018-02-21-21-20-09-124I1_941_128.Png": {
            "h": "941",
            "result": 0,
            "w": "128",
            "weight": 0.981689453125
        },
        "2018-02-21-21-20-09-124I1_941_256.Png": {
            "h": "941",
            "result": 0,
            "w": "256",
            "weight": 0.806640625
        },
        "2018-02-21-21-20-09-124I1_941_384.Png": {
            "h": "941",
            "result": 0,
            "w": "384",
            "weight": 0.318115234375
        }
    },
    "2018-02-21-21-22-09-144I1.Png": {
        "2018-02-21-21-22-09-144I1_1069_0.Png": {
            "h": "1069",
            "result": 0,
            "w": "0",
            "weight": 0.720703125
        },
        "2018-02-21-21-22-09-144I1_1069_128.Png": {
            "h": "1069",
            "result": 0,
            "w": "128",
            "weight": 0.90234375
        },
        "2018-02-21-21-22-09-144I1_1069_256.Png": {
            "h": "1069",
            "result": 0,
            "w": "256",
            "weight": 0.8017578125
        },
        "2018-02-21-21-22-09-144I1_1069_384.Png": {
            "h": "1069",
            "result": 0,
            "w": "384",
            "weight": 0.1513671875
        },
        "2018-02-21-21-22-09-144I1_1197_0.Png": {
            "h": "1197",
            "result": 0,
            "w": "0",
            "weight": 0.402587890625
        },
        "2018-02-21-21-22-09-144I1_1197_128.Png": {
            "h": "1197",
            "result": 0,
            "w": "128",
            "weight": 0.177490234375
        },
        "2018-02-21-21-22-09-144I1_1197_256.Png": {
            "h": "1197",
            "result": 0,
            "w": "256",
            "weight": 0.18310546875
        },
        "2018-02-21-21-22-09-144I1_685_0.Png": {
            "h": "685",
            "result": 0,
            "w": "0",
            "weight": 0.58203125
        },
        "2018-02-21-21-22-09-144I1_685_128.Png": {
            "h": "685",
            "result": 0,
            "w": "128",
            "weight": 0.412109375
        },
        "2018-02-21-21-22-09-144I1_685_256.Png": {
            "h": "685",
            "result": 0,
            "w": "256",
            "weight": 0.164794921875
        },
        "2018-02-21-21-22-09-144I1_813_0.Png": {
            "h": "813",
            "result": 0,
            "w": "0",
            "weight": 0.8876953125
        },
        "2018-02-21-21-22-09-144I1_813_128.Png": {
            "h": "813",
            "result": 0,
            "w": "128",
            "weight": 0.990234375
        },
        "2018-02-21-21-22-09-144I1_813_256.Png": {
            "h": "813",
            "result": 0,
            "w": "256",
            "weight": 0.6669921875
        },
        "2018-02-21-21-22-09-144I1_941_0.Png": {
            "h": "941",
            "result": 0,
            "w": "0",
            "weight": 0.894287109375
        },
        "2018-02-21-21-22-09-144I1_941_128.Png": {
            "h": "941",
            "result": 0,
            "w": "128",
            "weight": 0.981689453125
        },
        "2018-02-21-21-22-09-144I1_941_256.Png": {
            "h": "941",
            "result": 0,
            "w": "256",
            "weight": 0.795654296875
        },
        "2018-02-21-21-22-09-144I1_941_384.Png": {
            "h": "941",
            "result": 0,
            "w": "384",
            "weight": 0.31201171875
        }
    },
    "2018-02-21-22-20-09-180I1.Png": {
        "2018-02-21-22-20-09-180I1_1069_0.Png": {
            "h": "1069",
            "result": 0,
            "w": "0",
            "weight": 0.723876953125
        },
        "2018-02-21-22-20-09-180I1_1069_128.Png": {
            "h": "1069",
            "result": 0,
            "w": "128",
            "weight": 0.90625
        },
        "2018-02-21-22-20-09-180I1_1069_256.Png": {
            "h": "1069",
            "result": 0,
            "w": "256",
            "weight": 0.8193359375
        },
        "2018-02-21-22-20-09-180I1_1069_384.Png": {
            "h": "1069",
            "result": 0,
            "w": "384",
            "weight": 0.1533203125
        },
        "2018-02-21-22-20-09-180I1_1197_0.Png": {
            "h": "1197",
            "result": 0,
            "w": "0",
            "weight": 0.400390625
        },
        "2018-02-21-22-20-09-180I1_1197_128.Png": {
            "h": "1197",
            "result": 0,
            "w": "128",
            "weight": 0.176513671875
        },
        "2018-02-21-22-20-09-180I1_1197_256.Png": {
            "h": "1197",
            "result": 0,
            "w": "256",
            "weight": 0.18603515625
        },
        "2018-02-21-22-20-09-180I1_685_0.Png": {
            "h": "685",
            "result": 0,
            "w": "0",
            "weight": 0.599609375
        },
        "2018-02-21-22-20-09-180I1_685_128.Png": {
            "h": "685",
            "result": 0,
            "w": "128",
            "weight": 0.4072265625
        },
        "2018-02-21-22-20-09-180I1_685_256.Png": {
            "h": "685",
            "result": 0,
            "w": "256",
            "weight": 0.165771484375
        },
        "2018-02-21-22-20-09-180I1_813_0.Png": {
            "h": "813",
            "result": 0,
            "w": "0",
            "weight": 0.890625
        },
        "2018-02-21-22-20-09-180I1_813_128.Png": {
            "h": "813",
            "result": 0,
            "w": "128",
            "weight": 0.990234375
        },
        "2018-02-21-22-20-09-180I1_813_256.Png": {
            "h": "813",
            "result": 0,
            "w": "256",
            "weight": 0.648193359375
        },
        "2018-02-21-22-20-09-180I1_941_0.Png": {
            "h": "941",
            "result": 0,
            "w": "0",
            "weight": 0.898193359375
        },
        "2018-02-21-22-20-09-180I1_941_128.Png": {
            "h": "941",
            "result": 0,
            "w": "128",
            "weight": 0.975830078125
        },
        "2018-02-21-22-20-09-180I1_941_256.Png": {
            "h": "941",
            "result": 0,
            "w": "256",
            "weight": 0.787109375
        },
        "2018-02-21-22-20-09-180I1_941_384.Png": {
            "h": "941",
            "result": 0,
            "w": "384",
            "weight": 0.320068359375
        }
    },
    "2018-02-21-22-22-09-214I1.Png": {
        "2018-02-21-22-22-09-214I1_1069_0.Png": {
            "h": "1069",
            "result": 0,
            "w": "0",
            "weight": 0.732666015625
        },
        "2018-02-21-22-22-09-214I1_1069_128.Png": {
            "h": "1069",
            "result": 0,
            "w": "128",
            "weight": 0.912353515625
        },
        "2018-02-21-22-22-09-214I1_1069_256.Png": {
            "h": "1069",
            "result": 0,
            "w": "256",
            "weight": 0.828125
        },
        "2018-02-21-22-22-09-214I1_1069_384.Png": {
            "h": "1069",
            "result": 0,
            "w": "384",
            "weight": 0.158203125
        },
        "2018-02-21-22-22-09-214I1_1197_0.Png": {
            "h": "1197",
            "result": 0,
            "w": "0",
            "weight": 0.410888671875
        },
        "2018-02-21-22-22-09-214I1_1197_128.Png": {
            "h": "1197",
            "result": 0,
            "w": "128",
            "weight": 0.17333984375
        },
        "2018-02-21-22-22-09-214I1_1197_256.Png": {
            "h": "1197",
            "result": 0,
            "w": "256",
            "weight": 0.17919921875
        },
        "2018-02-21-22-22-09-214I1_685_0.Png": {
            "h": "685",
            "result": 0,
            "w": "0",
            "weight": 0.5966796875
        },
        "2018-02-21-22-22-09-214I1_685_128.Png": {
            "h": "685",
            "result": 0,
            "w": "128",
            "weight": 0.4072265625
        },
        "2018-02-21-22-22-09-214I1_685_256.Png": {
            "h": "685",
            "result": 0,
            "w": "256",
            "weight": 0.169677734375
        },
        "2018-02-21-22-22-09-214I1_813_0.Png": {
            "h": "813",
            "result": 0,
            "w": "0",
            "weight": 0.896484375
        },
        "2018-02-21-22-22-09-214I1_813_128.Png": {
            "h": "813",
            "result": 0,
            "w": "128",
            "weight": 0.990234375
        },
        "2018-02-21-22-22-09-214I1_813_256.Png": {
            "h": "813",
            "result": 0,
            "w": "256",
            "weight": 0.653076171875
        },
        "2018-02-21-22-22-09-214I1_941_0.Png": {
            "h": "941",
            "result": 0,
            "w": "0",
            "weight": 0.9033203125
        },
        "2018-02-21-22-22-09-214I1_941_128.Png": {
            "h": "941",
            "result": 0,
            "w": "128",
            "weight": 0.980712890625
        },
        "2018-02-21-22-22-09-214I1_941_256.Png": {
            "h": "941",
            "result": 0,
            "w": "256",
            "weight": 0.7958984375
        },
        "2018-02-21-22-22-09-214I1_941_384.Png": {
            "h": "941",
            "result": 0,
            "w": "384",
            "weight": 0.325927734375
        }
    },
    "2018-02-21-23-20-09-254I1.Png": {
        "2018-02-21-23-20-09-254I1_1069_0.Png": {
            "h": "1069",
            "result": 0,
            "w": "0",
            "weight": 0.724609375
        },
        "2018-02-21-23-20-09-254I1_1069_128.Png": {
            "h": "1069",
            "result": 0,
            "w": "128",
            "weight": 0.8994140625
        },
        "2018-02-21-23-20-09-254I1_1069_256.Png": {
            "h": "1069",
            "result": 0,
            "w": "256",
            "weight": 0.80810546875
        },
        "2018-02-21-23-20-09-254I1_1069_384.Png": {
            "h": "1069",
            "result": 0,
            "w": "384",
            "weight": 0.160888671875
        },
        "2018-02-21-23-20-09-254I1_1197_0.Png": {
            "h": "1197",
            "result": 0,
            "w": "0",
            "weight": 0.400634765625
        },
        "2018-02-21-23-20-09-254I1_1197_128.Png": {
            "h": "1197",
            "result": 0,
            "w": "128",
            "weight": 0.170654296875
        },
        "2018-02-21-23-20-09-254I1_1197_256.Png": {
            "h": "1197",
            "result": 0,
            "w": "256",
            "weight": 0.1826171875
        },
        "2018-02-21-23-20-09-254I1_685_0.Png": {
            "h": "685",
            "result": 0,
            "w": "0",
            "weight": 0.5947265625
        },
        "2018-02-21-23-20-09-254I1_685_128.Png": {
            "h": "685",
            "result": 0,
            "w": "128",
            "weight": 0.41015625
        },
        "2018-02-21-23-20-09-254I1_685_256.Png": {
            "h": "685",
            "result": 0,
            "w": "256",
            "weight": 0.170654296875
        },
        "2018-02-21-23-20-09-254I1_813_0.Png": {
            "h": "813",
            "result": 0,
            "w": "0",
            "weight": 0.884765625
        },
        "2018-02-21-23-20-09-254I1_813_128.Png": {
            "h": "813",
            "result": 0,
            "w": "128",
            "weight": 0.990234375
        },
        "2018-02-21-23-20-09-254I1_813_256.Png": {
            "h": "813",
            "result": 0,
            "w": "256",
            "weight": 0.64501953125
        },
        "2018-02-21-23-20-09-254I1_941_0.Png": {
            "h": "941",
            "result": 0,
            "w": "0",
            "weight": 0.899169921875
        },
        "2018-02-21-23-20-09-254I1_941_128.Png": {
            "h": "941",
            "result": 0,
            "w": "128",
            "weight": 0.977783203125
        },
        "2018-02-21-23-20-09-254I1_941_256.Png": {
            "h": "941",
            "result": 0,
            "w": "256",
            "weight": 0.791259765625
        },
        "2018-02-21-23-20-09-254I1_941_384.Png": {
            "h": "941",
            "result": 0,
            "w": "384",
            "weight": 0.315185546875
        }
    },
    "2018-02-21-23-22-09-274I1.Png": {
        "2018-02-21-23-22-09-274I1_1069_0.Png": {
            "h": "1069",
            "result": 0,
            "w": "0",
            "weight": 0.732177734375
        },
        "2018-02-21-23-22-09-274I1_1069_128.Png": {
            "h": "1069",
            "result": 0,
            "w": "128",
            "weight": 0.90625
        },
        "2018-02-21-23-22-09-274I1_1069_256.Png": {
            "h": "1069",
            "result": 0,
            "w": "256",
            "weight": 0.82275390625
        },
        "2018-02-21-23-22-09-274I1_1069_384.Png": {
            "h": "1069",
            "result": 0,
            "w": "384",
            "weight": 0.1572265625
        },
        "2018-02-21-23-22-09-274I1_1197_0.Png": {
            "h": "1197",
            "result": 0,
            "w": "0",
            "weight": 0.399658203125
        },
        "2018-02-21-23-22-09-274I1_1197_128.Png": {
            "h": "1197",
            "result": 0,
            "w": "128",
            "weight": 0.184326171875
        },
        "2018-02-21-23-22-09-274I1_1197_256.Png": {
            "h": "1197",
            "result": 0,
            "w": "256",
            "weight": 0.181884765625
        },
        "2018-02-21-23-22-09-274I1_685_0.Png": {
            "h": "685",
            "result": 0,
            "w": "0",
            "weight": 0.5966796875
        },
        "2018-02-21-23-22-09-274I1_685_128.Png": {
            "h": "685",
            "result": 0,
            "w": "128",
            "weight": 0.4111328125
        },
        "2018-02-21-23-22-09-274I1_685_256.Png": {
            "h": "685",
            "result": 0,
            "w": "256",
            "weight": 0.168701171875
        },
        "2018-02-21-23-22-09-274I1_813_0.Png": {
            "h": "813",
            "result": 0,
            "w": "0",
            "weight": 0.8857421875
        },
        "2018-02-21-23-22-09-274I1_813_128.Png": {
            "h": "813",
            "result": 0,
            "w": "128",
            "weight": 0.990234375
        },
        "2018-02-21-23-22-09-274I1_813_256.Png": {
            "h": "813",
            "result": 0,
            "w": "256",
            "weight": 0.671630859375
        },
        "2018-02-21-23-22-09-274I1_941_0.Png": {
            "h": "941",
            "result": 0,
            "w": "0",
            "weight": 0.9013671875
        },
        "2018-02-21-23-22-09-274I1_941_128.Png": {
            "h": "941",
            "result": 0,
            "w": "128",
            "weight": 0.983642578125
        },
        "2018-02-21-23-22-09-274I1_941_256.Png": {
            "h": "941",
            "result": 0,
            "w": "256",
            "weight": 0.799560546875
        },
        "2018-02-21-23-22-09-274I1_941_384.Png": {
            "h": "941",
            "result": 0,
            "w": "384",
            "weight": 0.32275390625
        }
    },
    "2018-02-22-00-20-09-312I1.Png": {
        "2018-02-22-00-20-09-312I1_1069_0.Png": {
            "h": "1069",
            "result": 0,
            "w": "0",
            "weight": 0.7373046875
        },
        "2018-02-22-00-20-09-312I1_1069_128.Png": {
            "h": "1069",
            "result": 0,
            "w": "128",
            "weight": 0.921142578125
        },
        "2018-02-22-00-20-09-312I1_1069_256.Png": {
            "h": "1069",
            "result": 0,
            "w": "256",
            "weight": 0.837646484375
        },
        "2018-02-22-00-20-09-312I1_1069_384.Png": {
            "h": "1069",
            "result": 0,
            "w": "384",
            "weight": 0.1640625
        },
        "2018-02-22-00-20-09-312I1_1197_0.Png": {
            "h": "1197",
            "result": 0,
            "w": "0",
            "weight": 0.4091796875
        },
        "2018-02-22-00-20-09-312I1_1197_128.Png": {
            "h": "1197",
            "result": 0,
            "w": "128",
            "weight": 0.18212890625
        },
        "2018-02-22-00-20-09-312I1_1197_256.Png": {
            "h": "1197",
            "result": 0,
            "w": "256",
            "weight": 0.2001953125
        },
        "2018-02-22-00-20-09-312I1_685_0.Png": {
            "h": "685",
            "result": 0,
            "w": "0",
            "weight": 0.5986328125
        },
        "2018-02-22-00-20-09-312I1_685_128.Png": {
            "h": "685",
            "result": 0,
            "w": "128",
            "weight": 0.4208984375
        },
        "2018-02-22-00-20-09-312I1_685_256.Png": {
            "h": "685",
            "result": 0,
            "w": "256",
            "weight": 0.1826171875
        },
        "2018-02-22-00-20-09-312I1_813_0.Png": {
            "h": "813",
            "result": 0,
            "w": "0",
            "weight": 0.8916015625
        },
        "2018-02-22-00-20-09-312I1_813_128.Png": {
            "h": "813",
            "result": 0,
            "w": "128",
            "weight": 0.9912109375
        },
        "2018-02-22-00-20-09-312I1_813_256.Png": {
            "h": "813",
            "result": 0,
            "w": "256",
            "weight": 0.710205078125
        },
        "2018-02-22-00-20-09-312I1_941_0.Png": {
            "h": "941",
            "result": 0,
            "w": "0",
            "weight": 0.912109375
        },
        "2018-02-22-00-20-09-312I1_941_128.Png": {
            "h": "941",
            "result": 0,
            "w": "128",
            "weight": 0.979736328125
        },
        "2018-02-22-00-20-09-312I1_941_256.Png": {
            "h": "941",
            "result": 0,
            "w": "256",
            "weight": 0.8056640625
        },
        "2018-02-22-00-20-09-312I1_941_384.Png": {
            "h": "941",
            "result": 0,
            "w": "384",
            "weight": 0.33642578125
        }
    },
    "2018-02-22-00-22-09-347I1.Png": {
        "2018-02-22-00-22-09-347I1_1069_0.Png": {
            "h": "1069",
            "result": 0,
            "w": "0",
            "weight": 0.734375
        },
        "2018-02-22-00-22-09-347I1_1069_128.Png": {
            "h": "1069",
            "result": 0,
            "w": "128",
            "weight": 0.912353515625
        },
        "2018-02-22-00-22-09-347I1_1069_256.Png": {
            "h": "1069",
            "result": 0,
            "w": "256",
            "weight": 0.83740234375
        },
        "2018-02-22-00-22-09-347I1_1069_384.Png": {
            "h": "1069",
            "result": 0,
            "w": "384",
            "weight": 0.161865234375
        },
        "2018-02-22-00-22-09-347I1_1197_0.Png": {
            "h": "1197",
            "result": 0,
            "w": "0",
            "weight": 0.4052734375
        },
        "2018-02-22-00-22-09-347I1_1197_128.Png": {
            "h": "1197",
            "result": 0,
            "w": "128",
            "weight": 0.18115234375
        },
        "2018-02-22-00-22-09-347I1_1197_256.Png": {
            "h": "1197",
            "result": 0,
            "w": "256",
            "weight": 0.1923828125
        },
        "2018-02-22-00-22-09-347I1_685_0.Png": {
            "h": "685",
            "result": 0,
            "w": "0",
            "weight": 0.59765625
        },
        "2018-02-22-00-22-09-347I1_685_128.Png": {
            "h": "685",
            "result": 0,
            "w": "128",
            "weight": 0.4169921875
        },
        "2018-02-22-00-22-09-347I1_685_256.Png": {
            "h": "685",
            "result": 0,
            "w": "256",
            "weight": 0.182861328125
        },
        "2018-02-22-00-22-09-347I1_813_0.Png": {
            "h": "813",
            "result": 0,
            "w": "0",
            "weight": 0.892578125
        },
        "2018-02-22-00-22-09-347I1_813_128.Png": {
            "h": "813",
            "result": 0,
            "w": "128",
            "weight": 0.9912109375
        },
        "2018-02-22-00-22-09-347I1_813_256.Png": {
            "h": "813",
            "result": 0,
            "w": "256",
            "weight": 0.695556640625
        },
        "2018-02-22-00-22-09-347I1_941_0.Png": {
            "h": "941",
            "result": 0,
            "w": "0",
            "weight": 0.9072265625
        },
        "2018-02-22-00-22-09-347I1_941_128.Png": {
            "h": "941",
            "result": 0,
            "w": "128",
            "weight": 0.979736328125
        },
        "2018-02-22-00-22-09-347I1_941_256.Png": {
            "h": "941",
            "result": 0,
            "w": "256",
            "weight": 0.8203125
        },
        "2018-02-22-00-22-09-347I1_941_384.Png": {
            "h": "941",
            "result": 0,
            "w": "384",
            "weight": 0.329833984375
        }
    },
    "2018-02-22-01-20-09-388I1.Png": {
        "2018-02-22-01-20-09-388I1_1067_0.Png": {
            "h": "1067",
            "result": 0,
            "w": "0",
            "weight": 0.736572265625
        },
        "2018-02-22-01-20-09-388I1_1067_128.Png": {
            "h": "1067",
            "result": 0,
            "w": "128",
            "weight": 0.915771484375
        },
        "2018-02-22-01-20-09-388I1_1067_256.Png": {
            "h": "1067",
            "result": 0,
            "w": "256",
            "weight": 0.831787109375
        },
        "2018-02-22-01-20-09-388I1_1067_384.Png": {
            "h": "1067",
            "result": 0,
            "w": "384",
            "weight": 0.16162109375
        },
        "2018-02-22-01-20-09-388I1_1195_0.Png": {
            "h": "1195",
            "result": 0,
            "w": "0",
            "weight": 0.424072265625
        },
        "2018-02-22-01-20-09-388I1_1195_128.Png": {
            "h": "1195",
            "result": 0,
            "w": "128",
            "weight": 0.19970703125
        },
        "2018-02-22-01-20-09-388I1_1195_256.Png": {
            "h": "1195",
            "result": 0,
            "w": "256",
            "weight": 0.20849609375
        },
        "2018-02-22-01-20-09-388I1_683_0.Png": {
            "h": "683",
            "result": 0,
            "w": "0",
            "weight": 0.59375
        },
        "2018-02-22-01-20-09-388I1_683_128.Png": {
            "h": "683",
            "result": 0,
            "w": "128",
            "weight": 0.41015625
        },
        "2018-02-22-01-20-09-388I1_683_256.Png": {
            "h": "683",
            "result": 0,
            "w": "256",
            "weight": 0.180419921875
        },
        "2018-02-22-01-20-09-388I1_811_0.Png": {
            "h": "811",
            "result": 0,
            "w": "0",
            "weight": 0.912109375
        },
        "2018-02-22-01-20-09-388I1_811_128.Png": {
            "h": "811",
            "result": 0,
            "w": "128",
            "weight": 0.990234375
        },
        "2018-02-22-01-20-09-388I1_811_256.Png": {
            "h": "811",
            "result": 0,
            "w": "256",
            "weight": 0.71630859375
        },
        "2018-02-22-01-20-09-388I1_939_0.Png": {
            "h": "939",
            "result": 0,
            "w": "0",
            "weight": 0.91650390625
        },
        "2018-02-22-01-20-09-388I1_939_128.Png": {
            "h": "939",
            "result": 0,
            "w": "128",
            "weight": 0.981201171875
        },
        "2018-02-22-01-20-09-388I1_939_256.Png": {
            "h": "939",
            "result": 0,
            "w": "256",
            "weight": 0.81396484375
        },
        "2018-02-22-01-20-09-388I1_939_384.Png": {
            "h": "939",
            "result": 0,
            "w": "384",
            "weight": 0.326171875
        }
    },
    "2018-02-22-01-22-09-424I1.Png": {
        "2018-02-22-01-22-09-424I1_1069_0.Png": {
            "h": "1069",
            "result": 0,
            "w": "0",
            "weight": 0.73876953125
        },
        "2018-02-22-01-22-09-424I1_1069_128.Png": {
            "h": "1069",
            "result": 0,
            "w": "128",
            "weight": 0.914306640625
        },
        "2018-02-22-01-22-09-424I1_1069_256.Png": {
            "h": "1069",
            "result": 0,
            "w": "256",
            "weight": 0.830322265625
        },
        "2018-02-22-01-22-09-424I1_1069_384.Png": {
            "h": "1069",
            "result": 0,
            "w": "384",
            "weight": 0.158935546875
        },
        "2018-02-22-01-22-09-424I1_1197_0.Png": {
            "h": "1197",
            "result": 0,
            "w": "0",
            "weight": 0.41748046875
        },
        "2018-02-22-01-22-09-424I1_1197_128.Png": {
            "h": "1197",
            "result": 0,
            "w": "128",
            "weight": 0.18212890625
        },
        "2018-02-22-01-22-09-424I1_1197_256.Png": {
            "h": "1197",
            "result": 0,
            "w": "256",
            "weight": 0.192626953125
        },
        "2018-02-22-01-22-09-424I1_685_0.Png": {
            "h": "685",
            "result": 0,
            "w": "0",
            "weight": 0.6083984375
        },
        "2018-02-22-01-22-09-424I1_685_128.Png": {
            "h": "685",
            "result": 0,
            "w": "128",
            "weight": 0.42578125
        },
        "2018-02-22-01-22-09-424I1_685_256.Png": {
            "h": "685",
            "result": 0,
            "w": "256",
            "weight": 0.1796875
        },
        "2018-02-22-01-22-09-424I1_813_0.Png": {
            "h": "813",
            "result": 0,
            "w": "0",
            "weight": 0.900390625
        },
        "2018-02-22-01-22-09-424I1_813_128.Png": {
            "h": "813",
            "result": 0,
            "w": "128",
            "weight": 0.9921875
        },
        "2018-02-22-01-22-09-424I1_813_256.Png": {
            "h": "813",
            "result": 0,
            "w": "256",
            "weight": 0.705078125
        },
        "2018-02-22-01-22-09-424I1_941_0.Png": {
            "h": "941",
            "result": 0,
            "w": "0",
            "weight": 0.9140625
        },
        "2018-02-22-01-22-09-424I1_941_128.Png": {
            "h": "941",
            "result": 0,
            "w": "128",
            "weight": 0.980712890625
        },
        "2018-02-22-01-22-09-424I1_941_256.Png": {
            "h": "941",
            "result": 0,
            "w": "256",
            "weight": 0.81884765625
        },
        "2018-02-22-01-22-09-424I1_941_384.Png": {
            "h": "941",
            "result": 0,
            "w": "384",
            "weight": 0.319091796875
        }
    },
    "2018-02-22-02-20-09-465I1.Png": {
        "2018-02-22-02-20-09-465I1_1069_0.Png": {
            "h": "1069",
            "result": 0,
            "w": "0",
            "weight": 0.725830078125
        },
        "2018-02-22-02-20-09-465I1_1069_128.Png": {
            "h": "1069",
            "result": 0,
            "w": "128",
            "weight": 0.91357421875
        },
        "2018-02-22-02-20-09-465I1_1069_256.Png": {
            "h": "1069",
            "result": 0,
            "w": "256",
            "weight": 0.780029296875
        },
        "2018-02-22-02-20-09-465I1_1069_384.Png": {
            "h": "1069",
            "result": 0,
            "w": "384",
            "weight": 0.140380859375
        },
        "2018-02-22-02-20-09-465I1_1197_0.Png": {
            "h": "1197",
            "result": 0,
            "w": "0",
            "weight": 0.403076171875
        },
        "2018-02-22-02-20-09-465I1_1197_128.Png": {
            "h": "1197",
            "result": 0,
            "w": "128",
            "weight": 0.18359375
        },
        "2018-02-22-02-20-09-465I1_1197_256.Png": {
            "h": "1197",
            "result": 0,
            "w": "256",
            "weight": 0.181640625
        },
        "2018-02-22-02-20-09-465I1_685_0.Png": {
            "h": "685",
            "result": 0,
            "w": "0",
            "weight": 0.578125
        },
        "2018-02-22-02-20-09-465I1_685_128.Png": {
            "h": "685",
            "result": 0,
            "w": "128",
            "weight": 0.4072265625
        },
        "2018-02-22-02-20-09-465I1_685_256.Png": {
            "h": "685",
            "result": 0,
            "w": "256",
            "weight": 0.174560546875
        },
        "2018-02-22-02-20-09-465I1_813_0.Png": {
            "h": "813",
            "result": 0,
            "w": "0",
            "weight": 0.892578125
        },
        "2018-02-22-02-20-09-465I1_813_128.Png": {
            "h": "813",
            "result": 0,
            "w": "128",
            "weight": 0.98828125
        },
        "2018-02-22-02-20-09-465I1_813_256.Png": {
            "h": "813",
            "result": 0,
            "w": "256",
            "weight": 0.6943359375
        },
        "2018-02-22-02-20-09-465I1_941_0.Png": {
            "h": "941",
            "result": 0,
            "w": "0",
            "weight": 0.88671875
        },
        "2018-02-22-02-20-09-465I1_941_128.Png": {
            "h": "941",
            "result": 0,
            "w": "128",
            "weight": 0.98388671875
        },
        "2018-02-22-02-20-09-465I1_941_256.Png": {
            "h": "941",
            "result": 0,
            "w": "256",
            "weight": 0.81103515625
        },
        "2018-02-22-02-20-09-465I1_941_384.Png": {
            "h": "941",
            "result": 0,
            "w": "384",
            "weight": 0.30908203125
        }
    },
    "2018-02-22-02-22-09-501I1.Png": {
        "2018-02-22-02-22-09-501I1_1069_0.Png": {
            "h": "1069",
            "result": 0,
            "w": "0",
            "weight": 0.72216796875
        },
        "2018-02-22-02-22-09-501I1_1069_128.Png": {
            "h": "1069",
            "result": 0,
            "w": "128",
            "weight": 0.915283203125
        },
        "2018-02-22-02-22-09-501I1_1069_256.Png": {
            "h": "1069",
            "result": 0,
            "w": "256",
            "weight": 0.7880859375
        },
        "2018-02-22-02-22-09-501I1_1069_384.Png": {
            "h": "1069",
            "result": 0,
            "w": "384",
            "weight": 0.144287109375
        },
        "2018-02-22-02-22-09-501I1_1197_0.Png": {
            "h": "1197",
            "result": 0,
            "w": "0",
            "weight": 0.41259765625
        },
        "2018-02-22-02-22-09-501I1_1197_128.Png": {
            "h": "1197",
            "result": 0,
            "w": "128",
            "weight": 0.18115234375
        },
        "2018-02-22-02-22-09-501I1_1197_256.Png": {
            "h": "1197",
            "result": 0,
            "w": "256",
            "weight": 0.179443359375
        },
        "2018-02-22-02-22-09-501I1_685_0.Png": {
            "h": "685",
            "result": 0,
            "w": "0",
            "weight": 0.580078125
        },
        "2018-02-22-02-22-09-501I1_685_128.Png": {
            "h": "685",
            "result": 0,
            "w": "128",
            "weight": 0.412109375
        },
        "2018-02-22-02-22-09-501I1_685_256.Png": {
            "h": "685",
            "result": 0,
            "w": "256",
            "weight": 0.172607421875
        },
        "2018-02-22-02-22-09-501I1_813_0.Png": {
            "h": "813",
            "result": 0,
            "w": "0",
            "weight": 0.8876953125
        },
        "2018-02-22-02-22-09-501I1_813_128.Png": {
            "h": "813",
            "result": 0,
            "w": "128",
            "weight": 0.98828125
        },
        "2018-02-22-02-22-09-501I1_813_256.Png": {
            "h": "813",
            "result": 0,
            "w": "256",
            "weight": 0.697265625
        },
        "2018-02-22-02-22-09-501I1_941_0.Png": {
            "h": "941",
            "result": 0,
            "w": "0",
            "weight": 0.8935546875
        },
        "2018-02-22-02-22-09-501I1_941_128.Png": {
            "h": "941",
            "result": 0,
            "w": "128",
            "weight": 0.982666015625
        },
        "2018-02-22-02-22-09-501I1_941_256.Png": {
            "h": "941",
            "result": 0,
            "w": "256",
            "weight": 0.80908203125
        },
        "2018-02-22-02-22-09-501I1_941_384.Png": {
            "h": "941",
            "result": 0,
            "w": "384",
            "weight": 0.30419921875
        }
    },
    "2018-02-22-03-20-09-544I1.Png": {
        "2018-02-22-03-20-09-544I1_1069_0.Png": {
            "h": "1069",
            "result": 0,
            "w": "0",
            "weight": 0.735595703125
        },
        "2018-02-22-03-20-09-544I1_1069_128.Png": {
            "h": "1069",
            "result": 0,
            "w": "128",
            "weight": 0.9140625
        },
        "2018-02-22-03-20-09-544I1_1069_256.Png": {
            "h": "1069",
            "result": 0,
            "w": "256",
            "weight": 0.810546875
        },
        "2018-02-22-03-20-09-544I1_1069_384.Png": {
            "h": "1069",
            "result": 0,
            "w": "384",
            "weight": 0.1484375
        },
        "2018-02-22-03-20-09-544I1_1197_0.Png": {
            "h": "1197",
            "result": 0,
            "w": "0",
            "weight": 0.405029296875
        },
        "2018-02-22-03-20-09-544I1_1197_128.Png": {
            "h": "1197",
            "result": 0,
            "w": "128",
            "weight": 0.175537109375
        },
        "2018-02-22-03-20-09-544I1_1197_256.Png": {
            "h": "1197",
            "result": 0,
            "w": "256",
            "weight": 0.18603515625
        },
        "2018-02-22-03-20-09-544I1_685_0.Png": {
            "h": "685",
            "result": 0,
            "w": "0",
            "weight": 0.58984375
        },
        "2018-02-22-03-20-09-544I1_685_128.Png": {
            "h": "685",
            "result": 0,
            "w": "128",
            "weight": 0.4150390625
        },
        "2018-02-22-03-20-09-544I1_685_256.Png": {
            "h": "685",
            "result": 0,
            "w": "256",
            "weight": 0.177490234375
        },
        "2018-02-22-03-20-09-544I1_813_0.Png": {
            "h": "813",
            "result": 0,
            "w": "0",
            "weight": 0.9013671875
        },
        "2018-02-22-03-20-09-544I1_813_128.Png": {
            "h": "813",
            "result": 0,
            "w": "128",
            "weight": 0.9873046875
        },
        "2018-02-22-03-20-09-544I1_813_256.Png": {
            "h": "813",
            "result": 0,
            "w": "256",
            "weight": 0.693359375
        },
        "2018-02-22-03-20-09-544I1_941_0.Png": {
            "h": "941",
            "result": 0,
            "w": "0",
            "weight": 0.900390625
        },
        "2018-02-22-03-20-09-544I1_941_128.Png": {
            "h": "941",
            "result": 0,
            "w": "128",
            "weight": 0.983642578125
        },
        "2018-02-22-03-20-09-544I1_941_256.Png": {
            "h": "941",
            "result": 0,
            "w": "256",
            "weight": 0.808349609375
        },
        "2018-02-22-03-20-09-544I1_941_384.Png": {
            "h": "941",
            "result": 0,
            "w": "384",
            "weight": 0.32275390625
        }
    },
    "2018-02-22-03-22-09-579I1.Png": {
        "2018-02-22-03-22-09-579I1_1069_0.Png": {
            "h": "1069",
            "result": 0,
            "w": "0",
            "weight": 0.72900390625
        },
        "2018-02-22-03-22-09-579I1_1069_128.Png": {
            "h": "1069",
            "result": 0,
            "w": "128",
            "weight": 0.9111328125
        },
        "2018-02-22-03-22-09-579I1_1069_256.Png": {
            "h": "1069",
            "result": 0,
            "w": "256",
            "weight": 0.806640625
        },
        "2018-02-22-03-22-09-579I1_1069_384.Png": {
            "h": "1069",
            "result": 0,
            "w": "384",
            "weight": 0.147216796875
        },
        "2018-02-22-03-22-09-579I1_1197_0.Png": {
            "h": "1197",
            "result": 0,
            "w": "0",
            "weight": 0.40771484375
        },
        "2018-02-22-03-22-09-579I1_1197_128.Png": {
            "h": "1197",
            "result": 0,
            "w": "128",
            "weight": 0.173583984375
        },
        "2018-02-22-03-22-09-579I1_1197_256.Png": {
            "h": "1197",
            "result": 0,
            "w": "256",
            "weight": 0.18701171875
        },
        "2018-02-22-03-22-09-579I1_685_0.Png": {
            "h": "685",
            "result": 0,
            "w": "0",
            "weight": 0.58984375
        },
        "2018-02-22-03-22-09-579I1_685_128.Png": {
            "h": "685",
            "result": 0,
            "w": "128",
            "weight": 0.4052734375
        },
        "2018-02-22-03-22-09-579I1_685_256.Png": {
            "h": "685",
            "result": 0,
            "w": "256",
            "weight": 0.175537109375
        },
        "2018-02-22-03-22-09-579I1_813_0.Png": {
            "h": "813",
            "result": 0,
            "w": "0",
            "weight": 0.8916015625
        },
        "2018-02-22-03-22-09-579I1_813_128.Png": {
            "h": "813",
            "result": 0,
            "w": "128",
            "weight": 0.9892578125
        },
        "2018-02-22-03-22-09-579I1_813_256.Png": {
            "h": "813",
            "result": 0,
            "w": "256",
            "weight": 0.690185546875
        },
        "2018-02-22-03-22-09-579I1_941_0.Png": {
            "h": "941",
            "result": 0,
            "w": "0",
            "weight": 0.892578125
        },
        "2018-02-22-03-22-09-579I1_941_128.Png": {
            "h": "941",
            "result": 0,
            "w": "128",
            "weight": 0.983642578125
        },
        "2018-02-22-03-22-09-579I1_941_256.Png": {
            "h": "941",
            "result": 0,
            "w": "256",
            "weight": 0.8115234375
        },
        "2018-02-22-03-22-09-579I1_941_384.Png": {
            "h": "941",
            "result": 0,
            "w": "384",
            "weight": 0.316162109375
        }
    },
    "2018-02-22-04-20-09-615I1.Png": {
        "2018-02-22-04-20-09-615I1_1069_0.Png": {
            "h": "1069",
            "result": 0,
            "w": "0",
            "weight": 0.73779296875
        },
        "2018-02-22-04-20-09-615I1_1069_128.Png": {
            "h": "1069",
            "result": 0,
            "w": "128",
            "weight": 0.9033203125
        },
        "2018-02-22-04-20-09-615I1_1069_256.Png": {
            "h": "1069",
            "result": 0,
            "w": "256",
            "weight": 0.7685546875
        },
        "2018-02-22-04-20-09-615I1_1197_0.Png": {
            "h": "1197",
            "result": 0,
            "w": "0",
            "weight": 0.40478515625
        },
        "2018-02-22-04-20-09-615I1_1197_128.Png": {
            "h": "1197",
            "result": 0,
            "w": "128",
            "weight": 0.168701171875
        },
        "2018-02-22-04-20-09-615I1_1197_256.Png": {
            "h": "1197",
            "result": 0,
            "w": "256",
            "weight": 0.14111328125
        },
        "2018-02-22-04-20-09-615I1_685_0.Png": {
            "h": "685",
            "result": 0,
            "w": "0",
            "weight": 0.59375
        },
        "2018-02-22-04-20-09-615I1_685_128.Png": {
            "h": "685",
            "result": 0,
            "w": "128",
            "weight": 0.4140625
        },
        "2018-02-22-04-20-09-615I1_685_256.Png": {
            "h": "685",
            "result": 0,
            "w": "256",
            "weight": 0.175537109375
        },
        "2018-02-22-04-20-09-615I1_813_0.Png": {
            "h": "813",
            "result": 0,
            "w": "0",
            "weight": 0.8994140625
        },
        "2018-02-22-04-20-09-615I1_813_128.Png": {
            "h": "813",
            "result": 0,
            "w": "128",
            "weight": 0.9873046875
        },
        "2018-02-22-04-20-09-615I1_813_256.Png": {
            "h": "813",
            "result": 0,
            "w": "256",
            "weight": 0.705078125
        },
        "2018-02-22-04-20-09-615I1_941_0.Png": {
            "h": "941",
            "result": 0,
            "w": "0",
            "weight": 0.8984375
        },
        "2018-02-22-04-20-09-615I1_941_128.Png": {
            "h": "941",
            "result": 0,
            "w": "128",
            "weight": 0.984619140625
        },
        "2018-02-22-04-20-09-615I1_941_256.Png": {
            "h": "941",
            "result": 0,
            "w": "256",
            "weight": 0.808349609375
        },
        "2018-02-22-04-20-09-615I1_941_384.Png": {
            "h": "941",
            "result": 0,
            "w": "384",
            "weight": 0.321044921875
        }
    },
    "2018-02-22-04-22-09-651I1.Png": {
        "2018-02-22-04-22-09-651I1_1069_0.Png": {
            "h": "1069",
            "result": 0,
            "w": "0",
            "weight": 0.74267578125
        },
        "2018-02-22-04-22-09-651I1_1069_128.Png": {
            "h": "1069",
            "result": 0,
            "w": "128",
            "weight": 0.91796875
        },
        "2018-02-22-04-22-09-651I1_1069_256.Png": {
            "h": "1069",
            "result": 0,
            "w": "256",
            "weight": 0.834228515625
        },
        "2018-02-22-04-22-09-651I1_1069_384.Png": {
            "h": "1069",
            "result": 0,
            "w": "384",
            "weight": 0.155029296875
        },
        "2018-02-22-04-22-09-651I1_1197_0.Png": {
            "h": "1197",
            "result": 0,
            "w": "0",
            "weight": 0.41162109375
        },
        "2018-02-22-04-22-09-651I1_1197_128.Png": {
            "h": "1197",
            "result": 0,
            "w": "128",
            "weight": 0.183349609375
        },
        "2018-02-22-04-22-09-651I1_1197_256.Png": {
            "h": "1197",
            "result": 0,
            "w": "256",
            "weight": 0.192626953125
        },
        "2018-02-22-04-22-09-651I1_685_0.Png": {
            "h": "685",
            "result": 0,
            "w": "0",
            "weight": 0.59765625
        },
        "2018-02-22-04-22-09-651I1_685_128.Png": {
            "h": "685",
            "result": 0,
            "w": "128",
            "weight": 0.41796875
        },
        "2018-02-22-04-22-09-651I1_685_256.Png": {
            "h": "685",
            "result": 0,
            "w": "256",
            "weight": 0.180419921875
        },
        "2018-02-22-04-22-09-651I1_813_0.Png": {
            "h": "813",
            "result": 0,
            "w": "0",
            "weight": 0.90234375
        },
        "2018-02-22-04-22-09-651I1_813_128.Png": {
            "h": "813",
            "result": 0,
            "w": "128",
            "weight": 0.986328125
        },
        "2018-02-22-04-22-09-651I1_813_256.Png": {
            "h": "813",
            "result": 0,
            "w": "256",
            "weight": 0.709228515625
        },
        "2018-02-22-04-22-09-651I1_941_0.Png": {
            "h": "941",
            "result": 0,
            "w": "0",
            "weight": 0.90625
        },
        "2018-02-22-04-22-09-651I1_941_128.Png": {
            "h": "941",
            "result": 0,
            "w": "128",
            "weight": 0.984619140625
        },
        "2018-02-22-04-22-09-651I1_941_256.Png": {
            "h": "941",
            "result": 0,
            "w": "256",
            "weight": 0.81884765625
        },
        "2018-02-22-04-22-09-651I1_941_384.Png": {
            "h": "941",
            "result": 0,
            "w": "384",
            "weight": 0.329833984375
        }
    },
    "2018-02-22-05-20-09-670I1.Png": {
        "2018-02-22-05-20-09-670I1_1071_0.Png": {
            "h": "1071",
            "result": 0,
            "w": "0",
            "weight": 0.74169921875
        },
        "2018-02-22-05-20-09-670I1_1071_128.Png": {
            "h": "1071",
            "result": 0,
            "w": "128",
            "weight": 0.9169921875
        },
        "2018-02-22-05-20-09-670I1_1071_256.Png": {
            "h": "1071",
            "result": 0,
            "w": "256",
            "weight": 0.84326171875
        },
        "2018-02-22-05-20-09-670I1_1071_384.Png": {
            "h": "1071",
            "result": 0,
            "w": "384",
            "weight": 0.160400390625
        },
        "2018-02-22-05-20-09-670I1_1199_0.Png": {
            "h": "1199",
            "result": 0,
            "w": "0",
            "weight": 0.40283203125
        },
        "2018-02-22-05-20-09-670I1_1199_128.Png": {
            "h": "1199",
            "result": 0,
            "w": "128",
            "weight": 0.162353515625
        },
        "2018-02-22-05-20-09-670I1_1199_256.Png": {
            "h": "1199",
            "result": 0,
            "w": "256",
            "weight": 0.1826171875
        },
        "2018-02-22-05-20-09-670I1_687_0.Png": {
            "h": "687",
            "result": 0,
            "w": "0",
            "weight": 0.6103515625
        },
        "2018-02-22-05-20-09-670I1_687_128.Png": {
            "h": "687",
            "result": 0,
            "w": "128",
            "weight": 0.4384765625
        },
        "2018-02-22-05-20-09-670I1_687_256.Png": {
            "h": "687",
            "result": 0,
            "w": "256",
            "weight": 0.189697265625
        },
        "2018-02-22-05-20-09-670I1_815_0.Png": {
            "h": "815",
            "result": 0,
            "w": "0",
            "weight": 0.9052734375
        },
        "2018-02-22-05-20-09-670I1_815_128.Png": {
            "h": "815",
            "result": 0,
            "w": "128",
            "weight": 0.9912109375
        },
        "2018-02-22-05-20-09-670I1_815_256.Png": {
            "h": "815",
            "result": 0,
            "w": "256",
            "weight": 0.704345703125
        },
        "2018-02-22-05-20-09-670I1_943_0.Png": {
            "h": "943",
            "result": 0,
            "w": "0",
            "weight": 0.91015625
        },
        "2018-02-22-05-20-09-670I1_943_128.Png": {
            "h": "943",
            "result": 0,
            "w": "128",
            "weight": 0.985107421875
        },
        "2018-02-22-05-20-09-670I1_943_256.Png": {
            "h": "943",
            "result": 0,
            "w": "256",
            "weight": 0.8251953125
        },
        "2018-02-22-05-20-09-670I1_943_384.Png": {
            "h": "943",
            "result": 0,
            "w": "384",
            "weight": 0.341064453125
        }
    },
    "2018-02-22-05-22-09-721I1.Png": {
        "2018-02-22-05-22-09-721I1_1069_0.Png": {
            "h": "1069",
            "result": 0,
            "w": "0",
            "weight": 0.740478515625
        },
        "2018-02-22-05-22-09-721I1_1069_128.Png": {
            "h": "1069",
            "result": 0,
            "w": "128",
            "weight": 0.916015625
        },
        "2018-02-22-05-22-09-721I1_1069_256.Png": {
            "h": "1069",
            "result": 0,
            "w": "256",
            "weight": 0.85009765625
        },
        "2018-02-22-05-22-09-721I1_1069_384.Png": {
            "h": "1069",
            "result": 0,
            "w": "384",
            "weight": 0.164794921875
        },
        "2018-02-22-05-22-09-721I1_1197_0.Png": {
            "h": "1197",
            "result": 0,
            "w": "0",
            "weight": 0.417724609375
        },
        "2018-02-22-05-22-09-721I1_1197_128.Png": {
            "h": "1197",
            "result": 0,
            "w": "128",
            "weight": 0.175537109375
        },
        "2018-02-22-05-22-09-721I1_1197_256.Png": {
            "h": "1197",
            "result": 0,
            "w": "256",
            "weight": 0.1943359375
        },
        "2018-02-22-05-22-09-721I1_685_0.Png": {
            "h": "685",
            "result": 0,
            "w": "0",
            "weight": 0.595703125
        },
        "2018-02-22-05-22-09-721I1_685_128.Png": {
            "h": "685",
            "result": 0,
            "w": "128",
            "weight": 0.4169921875
        },
        "2018-02-22-05-22-09-721I1_685_256.Png": {
            "h": "685",
            "result": 0,
            "w": "256",
            "weight": 0.1708984375
        },
        "2018-02-22-05-22-09-721I1_813_0.Png": {
            "h": "813",
            "result": 0,
            "w": "0",
            "weight": 0.8994140625
        },
        "2018-02-22-05-22-09-721I1_813_128.Png": {
            "h": "813",
            "result": 0,
            "w": "128",
            "weight": 0.98828125
        },
        "2018-02-22-05-22-09-721I1_813_256.Png": {
            "h": "813",
            "result": 0,
            "w": "256",
            "weight": 0.70263671875
        },
        "2018-02-22-05-22-09-721I1_941_0.Png": {
            "h": "941",
            "result": 0,
            "w": "0",
            "weight": 0.9111328125
        },
        "2018-02-22-05-22-09-721I1_941_128.Png": {
            "h": "941",
            "result": 0,
            "w": "128",
            "weight": 0.983642578125
        },
        "2018-02-22-05-22-09-721I1_941_256.Png": {
            "h": "941",
            "result": 0,
            "w": "256",
            "weight": 0.8125
        },
        "2018-02-22-05-22-09-721I1_941_384.Png": {
            "h": "941",
            "result": 0,
            "w": "384",
            "weight": 0.33203125
        }
    },
    "2018-02-22-06-20-09-760I1.Png": {
        "2018-02-22-06-20-09-760I1_1069_0.Png": {
            "h": "1069",
            "result": 0,
            "w": "0",
            "weight": 0.738525390625
        },
        "2018-02-22-06-20-09-760I1_1069_128.Png": {
            "h": "1069",
            "result": 0,
            "w": "128",
            "weight": 0.9140625
        },
        "2018-02-22-06-20-09-760I1_1069_256.Png": {
            "h": "1069",
            "result": 0,
            "w": "256",
            "weight": 0.832275390625
        },
        "2018-02-22-06-20-09-760I1_1069_384.Png": {
            "h": "1069",
            "result": 0,
            "w": "384",
            "weight": 0.16650390625
        },
        "2018-02-22-06-20-09-760I1_1197_0.Png": {
            "h": "1197",
            "result": 0,
            "w": "0",
            "weight": 0.411865234375
        },
        "2018-02-22-06-20-09-760I1_1197_128.Png": {
            "h": "1197",
            "result": 0,
            "w": "128",
            "weight": 0.183349609375
        },
        "2018-02-22-06-20-09-760I1_1197_256.Png": {
            "h": "1197",
            "result": 0,
            "w": "256",
            "weight": 0.191650390625
        },
        "2018-02-22-06-20-09-760I1_685_0.Png": {
            "h": "685",
            "result": 0,
            "w": "0",
            "weight": 0.5966796875
        },
        "2018-02-22-06-20-09-760I1_685_128.Png": {
            "h": "685",
            "result": 0,
            "w": "128",
            "weight": 0.419921875
        },
        "2018-02-22-06-20-09-760I1_685_256.Png": {
            "h": "685",
            "result": 0,
            "w": "256",
            "weight": 0.174560546875
        },
        "2018-02-22-06-20-09-760I1_813_0.Png": {
            "h": "813",
            "result": 0,
            "w": "0",
            "weight": 0.900390625
        },
        "2018-02-22-06-20-09-760I1_813_128.Png": {
            "h": "813",
            "result": 0,
            "w": "128",
            "weight": 0.9921875
        },
        "2018-02-22-06-20-09-760I1_813_256.Png": {
            "h": "813",
            "result": 0,
            "w": "256",
            "weight": 0.701904296875
        },
        "2018-02-22-06-20-09-760I1_941_0.Png": {
            "h": "941",
            "result": 0,
            "w": "0",
            "weight": 0.9150390625
        },
        "2018-02-22-06-20-09-760I1_941_128.Png": {
            "h": "941",
            "result": 0,
            "w": "128",
            "weight": 0.981689453125
        },
        "2018-02-22-06-20-09-760I1_941_256.Png": {
            "h": "941",
            "result": 0,
            "w": "256",
            "weight": 0.8134765625
        },
        "2018-02-22-06-20-09-760I1_941_384.Png": {
            "h": "941",
            "result": 0,
            "w": "384",
            "weight": 0.3515625
        }
    },
    "2018-02-22-06-22-09-794I1.Png": {
        "2018-02-22-06-22-09-794I1_1069_0.Png": {
            "h": "1069",
            "result": 0,
            "w": "0",
            "weight": 0.738525390625
        },
        "2018-02-22-06-22-09-794I1_1069_128.Png": {
            "h": "1069",
            "result": 0,
            "w": "128",
            "weight": 0.917236328125
        },
        "2018-02-22-06-22-09-794I1_1069_256.Png": {
            "h": "1069",
            "result": 0,
            "w": "256",
            "weight": 0.838134765625
        },
        "2018-02-22-06-22-09-794I1_1069_384.Png": {
            "h": "1069",
            "result": 0,
            "w": "384",
            "weight": 0.16943359375
        },
        "2018-02-22-06-22-09-794I1_1197_0.Png": {
            "h": "1197",
            "result": 0,
            "w": "0",
            "weight": 0.414794921875
        },
        "2018-02-22-06-22-09-794I1_1197_128.Png": {
            "h": "1197",
            "result": 0,
            "w": "128",
            "weight": 0.18896484375
        },
        "2018-02-22-06-22-09-794I1_1197_256.Png": {
            "h": "1197",
            "result": 0,
            "w": "256",
            "weight": 0.188720703125
        },
        "2018-02-22-06-22-09-794I1_685_0.Png": {
            "h": "685",
            "result": 0,
            "w": "0",
            "weight": 0.595703125
        },
        "2018-02-22-06-22-09-794I1_685_128.Png": {
            "h": "685",
            "result": 0,
            "w": "128",
            "weight": 0.4267578125
        },
        "2018-02-22-06-22-09-794I1_685_256.Png": {
            "h": "685",
            "result": 0,
            "w": "256",
            "weight": 0.1826171875
        },
        "2018-02-22-06-22-09-794I1_813_0.Png": {
            "h": "813",
            "result": 0,
            "w": "0",
            "weight": 0.9052734375
        },
        "2018-02-22-06-22-09-794I1_813_128.Png": {
            "h": "813",
            "result": 0,
            "w": "128",
            "weight": 0.9921875
        },
        "2018-02-22-06-22-09-794I1_813_256.Png": {
            "h": "813",
            "result": 0,
            "w": "256",
            "weight": 0.710693359375
        },
        "2018-02-22-06-22-09-794I1_941_0.Png": {
            "h": "941",
            "result": 0,
            "w": "0",
            "weight": 0.9091796875
        },
        "2018-02-22-06-22-09-794I1_941_128.Png": {
            "h": "941",
            "result": 0,
            "w": "128",
            "weight": 0.982666015625
        },
        "2018-02-22-06-22-09-794I1_941_256.Png": {
            "h": "941",
            "result": 0,
            "w": "256",
            "weight": 0.836669921875
        },
        "2018-02-22-06-22-09-794I1_941_384.Png": {
            "h": "941",
            "result": 0,
            "w": "384",
            "weight": 0.3525390625
        }
    },
    "2018-02-22-07-20-09-825I1.Png": {
        "2018-02-22-07-20-09-825I1_1069_0.Png": {
            "h": "1069",
            "result": 0,
            "w": "0",
            "weight": 0.718994140625
        },
        "2018-02-22-07-20-09-825I1_1069_128.Png": {
            "h": "1069",
            "result": 0,
            "w": "128",
            "weight": 0.906005859375
        },
        "2018-02-22-07-20-09-825I1_1069_256.Png": {
            "h": "1069",
            "result": 0,
            "w": "256",
            "weight": 0.783447265625
        },
        "2018-02-22-07-20-09-825I1_1069_384.Png": {
            "h": "1069",
            "result": 0,
            "w": "384",
            "weight": 0.15087890625
        },
        "2018-02-22-07-20-09-825I1_1197_0.Png": {
            "h": "1197",
            "result": 0,
            "w": "0",
            "weight": 0.406005859375
        },
        "2018-02-22-07-20-09-825I1_1197_128.Png": {
            "h": "1197",
            "result": 0,
            "w": "128",
            "weight": 0.177734375
        },
        "2018-02-22-07-20-09-825I1_1197_256.Png": {
            "h": "1197",
            "result": 0,
            "w": "256",
            "weight": 0.18994140625
        },
        "2018-02-22-07-20-09-825I1_685_0.Png": {
            "h": "685",
            "result": 0,
            "w": "0",
            "weight": 0.5791015625
        },
        "2018-02-22-07-20-09-825I1_685_128.Png": {
            "h": "685",
            "result": 0,
            "w": "128",
            "weight": 0.4072265625
        },
        "2018-02-22-07-20-09-825I1_685_256.Png": {
            "h": "685",
            "result": 0,
            "w": "256",
            "weight": 0.166748046875
        },
        "2018-02-22-07-20-09-825I1_813_0.Png": {
            "h": "813",
            "result": 0,
            "w": "0",
            "weight": 0.8681640625
        },
        "2018-02-22-07-20-09-825I1_813_128.Png": {
            "h": "813",
            "result": 0,
            "w": "128",
            "weight": 0.9833984375
        },
        "2018-02-22-07-20-09-825I1_813_256.Png": {
            "h": "813",
            "result": 0,
            "w": "256",
            "weight": 0.693115234375
        },
        "2018-02-22-07-20-09-825I1_941_0.Png": {
            "h": "941",
            "result": 0,
            "w": "0",
            "weight": 0.8896484375
        },
        "2018-02-22-07-20-09-825I1_941_128.Png": {
            "h": "941",
            "result": 0,
            "w": "128",
            "weight": 0.981689453125
        },
        "2018-02-22-07-20-09-825I1_941_256.Png": {
            "h": "941",
            "result": 0,
            "w": "256",
            "weight": 0.806396484375
        },
        "2018-02-22-07-20-09-825I1_941_384.Png": {
            "h": "941",
            "result": 0,
            "w": "384",
            "weight": 0.327880859375
        }
    },
    "2018-02-22-07-22-09-845I1.Png": {
        "2018-02-22-07-22-09-845I1_1069_0.Png": {
            "h": "1069",
            "result": 0,
            "w": "0",
            "weight": 0.72509765625
        },
        "2018-02-22-07-22-09-845I1_1069_128.Png": {
            "h": "1069",
            "result": 0,
            "w": "128",
            "weight": 0.9072265625
        },
        "2018-02-22-07-22-09-845I1_1069_256.Png": {
            "h": "1069",
            "result": 0,
            "w": "256",
            "weight": 0.779296875
        },
        "2018-02-22-07-22-09-845I1_1069_384.Png": {
            "h": "1069",
            "result": 0,
            "w": "384",
            "weight": 0.15185546875
        },
        "2018-02-22-07-22-09-845I1_1197_0.Png": {
            "h": "1197",
            "result": 0,
            "w": "0",
            "weight": 0.40380859375
        },
        "2018-02-22-07-22-09-845I1_1197_128.Png": {
            "h": "1197",
            "result": 0,
            "w": "128",
            "weight": 0.179443359375
        },
        "2018-02-22-07-22-09-845I1_1197_256.Png": {
            "h": "1197",
            "result": 0,
            "w": "256",
            "weight": 0.189208984375
        },
        "2018-02-22-07-22-09-845I1_685_0.Png": {
            "h": "685",
            "result": 0,
            "w": "0",
            "weight": 0.56640625
        },
        "2018-02-22-07-22-09-845I1_685_128.Png": {
            "h": "685",
            "result": 0,
            "w": "128",
            "weight": 0.4072265625
        },
        "2018-02-22-07-22-09-845I1_685_256.Png": {
            "h": "685",
            "result": 0,
            "w": "256",
            "weight": 0.168701171875
        },
        "2018-02-22-07-22-09-845I1_813_0.Png": {
            "h": "813",
            "result": 0,
            "w": "0",
            "weight": 0.873046875
        },
        "2018-02-22-07-22-09-845I1_813_128.Png": {
            "h": "813",
            "result": 0,
            "w": "128",
            "weight": 0.984375
        },
        "2018-02-22-07-22-09-845I1_813_256.Png": {
            "h": "813",
            "result": 0,
            "w": "256",
            "weight": 0.696044921875
        },
        "2018-02-22-07-22-09-845I1_941_0.Png": {
            "h": "941",
            "result": 0,
            "w": "0",
            "weight": 0.8896484375
        },
        "2018-02-22-07-22-09-845I1_941_128.Png": {
            "h": "941",
            "result": 0,
            "w": "128",
            "weight": 0.981689453125
        },
        "2018-02-22-07-22-09-845I1_941_256.Png": {
            "h": "941",
            "result": 0,
            "w": "256",
            "weight": 0.804443359375
        },
        "2018-02-22-07-22-09-845I1_941_384.Png": {
            "h": "941",
            "result": 0,
            "w": "384",
            "weight": 0.324951171875
        }
    },
    "2018-02-22-08-20-09-885I1.Png": {
        "2018-02-22-08-20-09-885I1_1069_0.Png": {
            "h": "1069",
            "result": 0,
            "w": "0",
            "weight": 0.72119140625
        },
        "2018-02-22-08-20-09-885I1_1069_128.Png": {
            "h": "1069",
            "result": 0,
            "w": "128",
            "weight": 0.899169921875
        },
        "2018-02-22-08-20-09-885I1_1069_256.Png": {
            "h": "1069",
            "result": 0,
            "w": "256",
            "weight": 0.7646484375
        },
        "2018-02-22-08-20-09-885I1_1069_384.Png": {
            "h": "1069",
            "result": 0,
            "w": "384",
            "weight": 0.136474609375
        },
        "2018-02-22-08-20-09-885I1_1197_0.Png": {
            "h": "1197",
            "result": 0,
            "w": "0",
            "weight": 0.39892578125
        },
        "2018-02-22-08-20-09-885I1_1197_128.Png": {
            "h": "1197",
            "result": 0,
            "w": "128",
            "weight": 0.171875
        },
        "2018-02-22-08-20-09-885I1_1197_256.Png": {
            "h": "1197",
            "result": 0,
            "w": "256",
            "weight": 0.183349609375
        },
        "2018-02-22-08-20-09-885I1_685_0.Png": {
            "h": "685",
            "result": 0,
            "w": "0",
            "weight": 0.57421875
        },
        "2018-02-22-08-20-09-885I1_685_128.Png": {
            "h": "685",
            "result": 0,
            "w": "128",
            "weight": 0.4072265625
        },
        "2018-02-22-08-20-09-885I1_685_256.Png": {
            "h": "685",
            "result": 0,
            "w": "256",
            "weight": 0.164794921875
        },
        "2018-02-22-08-20-09-885I1_813_0.Png": {
            "h": "813",
            "result": 0,
            "w": "0",
            "weight": 0.895263671875
        },
        "2018-02-22-08-20-09-885I1_813_128.Png": {
            "h": "813",
            "result": 0,
            "w": "128",
            "weight": 0.9873046875
        },
        "2018-02-22-08-20-09-885I1_813_256.Png": {
            "h": "813",
            "result": 0,
            "w": "256",
            "weight": 0.695068359375
        },
        "2018-02-22-08-20-09-885I1_941_0.Png": {
            "h": "941",
            "result": 0,
            "w": "0",
            "weight": 0.874267578125
        },
        "2018-02-22-08-20-09-885I1_941_128.Png": {
            "h": "941",
            "result": 0,
            "w": "128",
            "weight": 0.981689453125
        },
        "2018-02-22-08-20-09-885I1_941_256.Png": {
            "h": "941",
            "result": 0,
            "w": "256",
            "weight": 0.794677734375
        },
        "2018-02-22-08-20-09-885I1_941_384.Png": {
            "h": "941",
            "result": 0,
            "w": "384",
            "weight": 0.305419921875
        }
    },
    "2018-02-22-08-22-09-905I1.Png": {
        "2018-02-22-08-22-09-905I1_1069_0.Png": {
            "h": "1069",
            "result": 0,
            "w": "0",
            "weight": 0.72509765625
        },
        "2018-02-22-08-22-09-905I1_1069_128.Png": {
            "h": "1069",
            "result": 0,
            "w": "128",
            "weight": 0.898193359375
        },
        "2018-02-22-08-22-09-905I1_1069_256.Png": {
            "h": "1069",
            "result": 0,
            "w": "256",
            "weight": 0.7587890625
        },
        "2018-02-22-08-22-09-905I1_1069_384.Png": {
            "h": "1069",
            "result": 0,
            "w": "384",
            "weight": 0.139404296875
        },
        "2018-02-22-08-22-09-905I1_1197_0.Png": {
            "h": "1197",
            "result": 0,
            "w": "0",
            "weight": 0.39599609375
        },
        "2018-02-22-08-22-09-905I1_1197_128.Png": {
            "h": "1197",
            "result": 0,
            "w": "128",
            "weight": 0.1767578125
        },
        "2018-02-22-08-22-09-905I1_1197_256.Png": {
            "h": "1197",
            "result": 0,
            "w": "256",
            "weight": 0.176513671875
        },
        "2018-02-22-08-22-09-905I1_685_0.Png": {
            "h": "685",
            "result": 0,
            "w": "0",
            "weight": 0.572265625
        },
        "2018-02-22-08-22-09-905I1_685_128.Png": {
            "h": "685",
            "result": 0,
            "w": "128",
            "weight": 0.404296875
        },
        "2018-02-22-08-22-09-905I1_685_256.Png": {
            "h": "685",
            "result": 0,
            "w": "256",
            "weight": 0.165771484375
        },
        "2018-02-22-08-22-09-905I1_813_0.Png": {
            "h": "813",
            "result": 0,
            "w": "0",
            "weight": 0.882568359375
        },
        "2018-02-22-08-22-09-905I1_813_128.Png": {
            "h": "813",
            "result": 0,
            "w": "128",
            "weight": 0.986328125
        },
        "2018-02-22-08-22-09-905I1_813_256.Png": {
            "h": "813",
            "result": 0,
            "w": "256",
            "weight": 0.685791015625
        },
        "2018-02-22-08-22-09-905I1_941_0.Png": {
            "h": "941",
            "result": 0,
            "w": "0",
            "weight": 0.879150390625
        },
        "2018-02-22-08-22-09-905I1_941_128.Png": {
            "h": "941",
            "result": 0,
            "w": "128",
            "weight": 0.981689453125
        },
        "2018-02-22-08-22-09-905I1_941_256.Png": {
            "h": "941",
            "result": 0,
            "w": "256",
            "weight": 0.791259765625
        },
        "2018-02-22-08-22-09-905I1_941_384.Png": {
            "h": "941",
            "result": 0,
            "w": "384",
            "weight": 0.30322265625
        }
    },
    "2018-02-22-09-20-09-946I1.Png": {
        "2018-02-22-09-20-09-946I1_1067_0.Png": {
            "h": "1067",
            "result": 0,
            "w": "0",
            "weight": 0.713623046875
        },
        "2018-02-22-09-20-09-946I1_1067_128.Png": {
            "h": "1067",
            "result": 0,
            "w": "128",
            "weight": 0.896728515625
        },
        "2018-02-22-09-20-09-946I1_1067_256.Png": {
            "h": "1067",
            "result": 0,
            "w": "256",
            "weight": 0.752685546875
        },
        "2018-02-22-09-20-09-946I1_1067_384.Png": {
            "h": "1067",
            "result": 0,
            "w": "384",
            "weight": 0.13232421875
        },
        "2018-02-22-09-20-09-946I1_1195_0.Png": {
            "h": "1195",
            "result": 0,
            "w": "0",
            "weight": 0.406494140625
        },
        "2018-02-22-09-20-09-946I1_1195_128.Png": {
            "h": "1195",
            "result": 0,
            "w": "128",
            "weight": 0.18359375
        },
        "2018-02-22-09-20-09-946I1_1195_256.Png": {
            "h": "1195",
            "result": 0,
            "w": "256",
            "weight": 0.17724609375
        },
        "2018-02-22-09-20-09-946I1_683_0.Png": {
            "h": "683",
            "result": 0,
            "w": "0",
            "weight": 0.578125
        },
        "2018-02-22-09-20-09-946I1_683_128.Png": {
            "h": "683",
            "result": 0,
            "w": "128",
            "weight": 0.40234375
        },
        "2018-02-22-09-20-09-946I1_683_256.Png": {
            "h": "683",
            "result": 0,
            "w": "256",
            "weight": 0.169189453125
        },
        "2018-02-22-09-20-09-946I1_811_0.Png": {
            "h": "811",
            "result": 0,
            "w": "0",
            "weight": 0.879150390625
        },
        "2018-02-22-09-20-09-946I1_811_128.Png": {
            "h": "811",
            "result": 0,
            "w": "128",
            "weight": 0.986328125
        },
        "2018-02-22-09-20-09-946I1_811_256.Png": {
            "h": "811",
            "result": 0,
            "w": "256",
            "weight": 0.6533203125
        },
        "2018-02-22-09-20-09-946I1_939_0.Png": {
            "h": "939",
            "result": 0,
            "w": "0",
            "weight": 0.864013671875
        },
        "2018-02-22-09-20-09-946I1_939_128.Png": {
            "h": "939",
            "result": 0,
            "w": "128",
            "weight": 0.976318359375
        },
        "2018-02-22-09-20-09-946I1_939_256.Png": {
            "h": "939",
            "result": 0,
            "w": "256",
            "weight": 0.77099609375
        },
        "2018-02-22-09-20-09-946I1_939_384.Png": {
            "h": "939",
            "result": 0,
            "w": "384",
            "weight": 0.278076171875
        }
    },
    "2018-02-22-09-22-09-982I1.Png": {
        "2018-02-22-09-22-09-982I1_1067_0.Png": {
            "h": "1067",
            "result": 0,
            "w": "0",
            "weight": 0.712646484375
        },
        "2018-02-22-09-22-09-982I1_1067_128.Png": {
            "h": "1067",
            "result": 0,
            "w": "128",
            "weight": 0.892578125
        },
        "2018-02-22-09-22-09-982I1_1067_256.Png": {
            "h": "1067",
            "result": 0,
            "w": "256",
            "weight": 0.756591796875
        },
        "2018-02-22-09-22-09-982I1_1067_384.Png": {
            "h": "1067",
            "result": 0,
            "w": "384",
            "weight": 0.132080078125
        },
        "2018-02-22-09-22-09-982I1_1195_0.Png": {
            "h": "1195",
            "result": 0,
            "w": "0",
            "weight": 0.411376953125
        },
        "2018-02-22-09-22-09-982I1_1195_128.Png": {
            "h": "1195",
            "result": 0,
            "w": "128",
            "weight": 0.191650390625
        },
        "2018-02-22-09-22-09-982I1_1195_256.Png": {
            "h": "1195",
            "result": 0,
            "w": "256",
            "weight": 0.17041015625
        },
        "2018-02-22-09-22-09-982I1_683_0.Png": {
            "h": "683",
            "result": 0,
            "w": "0",
            "weight": 0.57421875
        },
        "2018-02-22-09-22-09-982I1_683_128.Png": {
            "h": "683",
            "result": 0,
            "w": "128",
            "weight": 0.408203125
        },
        "2018-02-22-09-22-09-982I1_683_256.Png": {
            "h": "683",
            "result": 0,
            "w": "256",
            "weight": 0.171630859375
        },
        "2018-02-22-09-22-09-982I1_811_0.Png": {
            "h": "811",
            "result": 0,
            "w": "0",
            "weight": 0.876220703125
        },
        "2018-02-22-09-22-09-982I1_811_128.Png": {
            "h": "811",
            "result": 0,
            "w": "128",
            "weight": 0.98828125
        },
        "2018-02-22-09-22-09-982I1_811_256.Png": {
            "h": "811",
            "result": 0,
            "w": "256",
            "weight": 0.685302734375
        },
        "2018-02-22-09-22-09-982I1_939_0.Png": {
            "h": "939",
            "result": 0,
            "w": "0",
            "weight": 0.879638671875
        },
        "2018-02-22-09-22-09-982I1_939_128.Png": {
            "h": "939",
            "result": 0,
            "w": "128",
            "weight": 0.981201171875
        },
        "2018-02-22-09-22-09-982I1_939_256.Png": {
            "h": "939",
            "result": 0,
            "w": "256",
            "weight": 0.776611328125
        },
        "2018-02-22-09-22-09-982I1_939_384.Png": {
            "h": "939",
            "result": 0,
            "w": "384",
            "weight": 0.287109375
        }
    },
    "2018-02-22-10-20-10-018I1.Png": {
        "2018-02-22-10-20-10-018I1_1069_0.Png": {
            "h": "1069",
            "result": 0,
            "w": "0",
            "weight": 0.7021484375
        },
        "2018-02-22-10-20-10-018I1_1069_128.Png": {
            "h": "1069",
            "result": 0,
            "w": "128",
            "weight": 0.893310546875
        },
        "2018-02-22-10-20-10-018I1_1069_256.Png": {
            "h": "1069",
            "result": 0,
            "w": "256",
            "weight": 0.740234375
        },
        "2018-02-22-10-20-10-018I1_1069_384.Png": {
            "h": "1069",
            "result": 0,
            "w": "384",
            "weight": 0.125732421875
        },
        "2018-02-22-10-20-10-018I1_1197_0.Png": {
            "h": "1197",
            "result": 0,
            "w": "0",
            "weight": 0.3828125
        },
        "2018-02-22-10-20-10-018I1_1197_128.Png": {
            "h": "1197",
            "result": 0,
            "w": "128",
            "weight": 0.1728515625
        },
        "2018-02-22-10-20-10-018I1_1197_256.Png": {
            "h": "1197",
            "result": 0,
            "w": "256",
            "weight": 0.164794921875
        },
        "2018-02-22-10-20-10-018I1_685_0.Png": {
            "h": "685",
            "result": 0,
            "w": "0",
            "weight": 0.6025390625
        },
        "2018-02-22-10-20-10-018I1_685_128.Png": {
            "h": "685",
            "result": 0,
            "w": "128",
            "weight": 0.406005859375
        },
        "2018-02-22-10-20-10-018I1_685_256.Png": {
            "h": "685",
            "result": 0,
            "w": "256",
            "weight": 0.1767578125
        },
        "2018-02-22-10-20-10-018I1_813_0.Png": {
            "h": "813",
            "result": 0,
            "w": "0",
            "weight": 0.882568359375
        },
        "2018-02-22-10-20-10-018I1_813_128.Png": {
            "h": "813",
            "result": 0,
            "w": "128",
            "weight": 0.988525390625
        },
        "2018-02-22-10-20-10-018I1_813_256.Png": {
            "h": "813",
            "result": 0,
            "w": "256",
            "weight": 0.645751953125
        },
        "2018-02-22-10-20-10-018I1_941_0.Png": {
            "h": "941",
            "result": 0,
            "w": "0",
            "weight": 0.874267578125
        },
        "2018-02-22-10-20-10-018I1_941_128.Png": {
            "h": "941",
            "result": 0,
            "w": "128",
            "weight": 0.978759765625
        },
        "2018-02-22-10-20-10-018I1_941_256.Png": {
            "h": "941",
            "result": 0,
            "w": "256",
            "weight": 0.7744140625
        },
        "2018-02-22-10-20-10-018I1_941_384.Png": {
            "h": "941",
            "result": 0,
            "w": "384",
            "weight": 0.294921875
        }
    },
    "2018-02-22-10-22-10-053I1.Png": {
        "2018-02-22-10-22-10-053I1_1069_0.Png": {
            "h": "1069",
            "result": 0,
            "w": "0",
            "weight": 0.714111328125
        },
        "2018-02-22-10-22-10-053I1_1069_128.Png": {
            "h": "1069",
            "result": 0,
            "w": "128",
            "weight": 0.899169921875
        },
        "2018-02-22-10-22-10-053I1_1069_256.Png": {
            "h": "1069",
            "result": 0,
            "w": "256",
            "weight": 0.749755859375
        },
        "2018-02-22-10-22-10-053I1_1069_384.Png": {
            "h": "1069",
            "result": 0,
            "w": "384",
            "weight": 0.132568359375
        },
        "2018-02-22-10-22-10-053I1_1197_0.Png": {
            "h": "1197",
            "result": 0,
            "w": "0",
            "weight": 0.383544921875
        },
        "2018-02-22-10-22-10-053I1_1197_128.Png": {
            "h": "1197",
            "result": 0,
            "w": "128",
            "weight": 0.1708984375
        },
        "2018-02-22-10-22-10-053I1_1197_256.Png": {
            "h": "1197",
            "result": 0,
            "w": "256",
            "weight": 0.169921875
        },
        "2018-02-22-10-22-10-053I1_685_0.Png": {
            "h": "685",
            "result": 0,
            "w": "0",
            "weight": 0.6025390625
        },
        "2018-02-22-10-22-10-053I1_685_128.Png": {
            "h": "685",
            "result": 0,
            "w": "128",
            "weight": 0.408935546875
        },
        "2018-02-22-10-22-10-053I1_685_256.Png": {
            "h": "685",
            "result": 0,
            "w": "256",
            "weight": 0.177978515625
        },
        "2018-02-22-10-22-10-053I1_813_0.Png": {
            "h": "813",
            "result": 0,
            "w": "0",
            "weight": 0.878662109375
        },
        "2018-02-22-10-22-10-053I1_813_128.Png": {
            "h": "813",
            "result": 0,
            "w": "128",
            "weight": 0.987548828125
        },
        "2018-02-22-10-22-10-053I1_813_256.Png": {
            "h": "813",
            "result": 0,
            "w": "256",
            "weight": 0.6650390625
        },
        "2018-02-22-10-22-10-053I1_941_0.Png": {
            "h": "941",
            "result": 0,
            "w": "0",
            "weight": 0.872314453125
        },
        "2018-02-22-10-22-10-053I1_941_128.Png": {
            "h": "941",
            "result": 0,
            "w": "128",
            "weight": 0.978759765625
        },
        "2018-02-22-10-22-10-053I1_941_256.Png": {
            "h": "941",
            "result": 0,
            "w": "256",
            "weight": 0.7822265625
        },
        "2018-02-22-10-22-10-053I1_941_384.Png": {
            "h": "941",
            "result": 0,
            "w": "384",
            "weight": 0.295654296875
        }
    },
    "2018-02-22-11-20-10-096I1.Png": {
        "2018-02-22-11-20-10-096I1_1069_0.Png": {
            "h": "1069",
            "result": 0,
            "w": "0",
            "weight": 0.703857421875
        },
        "2018-02-22-11-20-10-096I1_1069_128.Png": {
            "h": "1069",
            "result": 0,
            "w": "128",
            "weight": 0.908935546875
        },
        "2018-02-22-11-20-10-096I1_1069_256.Png": {
            "h": "1069",
            "result": 0,
            "w": "256",
            "weight": 0.762451171875
        },
        "2018-02-22-11-20-10-096I1_1069_384.Png": {
            "h": "1069",
            "result": 0,
            "w": "384",
            "weight": 0.136474609375
        },
        "2018-02-22-11-20-10-096I1_1197_0.Png": {
            "h": "1197",
            "result": 0,
            "w": "0",
            "weight": 0.389892578125
        },
        "2018-02-22-11-20-10-096I1_1197_128.Png": {
            "h": "1197",
            "result": 0,
            "w": "128",
            "weight": 0.1748046875
        },
        "2018-02-22-11-20-10-096I1_1197_256.Png": {
            "h": "1197",
            "result": 0,
            "w": "256",
            "weight": 0.1708984375
        },
        "2018-02-22-11-20-10-096I1_685_0.Png": {
            "h": "685",
            "result": 0,
            "w": "0",
            "weight": 0.5966796875
        },
        "2018-02-22-11-20-10-096I1_685_128.Png": {
            "h": "685",
            "result": 0,
            "w": "128",
            "weight": 0.408203125
        },
        "2018-02-22-11-20-10-096I1_685_256.Png": {
            "h": "685",
            "result": 0,
            "w": "256",
            "weight": 0.173828125
        },
        "2018-02-22-11-20-10-096I1_813_0.Png": {
            "h": "813",
            "result": 0,
            "w": "0",
            "weight": 0.884521484375
        },
        "2018-02-22-11-20-10-096I1_813_128.Png": {
            "h": "813",
            "result": 0,
            "w": "128",
            "weight": 0.98828125
        },
        "2018-02-22-11-20-10-096I1_813_256.Png": {
            "h": "813",
            "result": 0,
            "w": "256",
            "weight": 0.659423828125
        },
        "2018-02-22-11-20-10-096I1_941_0.Png": {
            "h": "941",
            "result": 0,
            "w": "0",
            "weight": 0.875244140625
        },
        "2018-02-22-11-20-10-096I1_941_128.Png": {
            "h": "941",
            "result": 0,
            "w": "128",
            "weight": 0.980712890625
        },
        "2018-02-22-11-20-10-096I1_941_256.Png": {
            "h": "941",
            "result": 0,
            "w": "256",
            "weight": 0.77734375
        },
        "2018-02-22-11-20-10-096I1_941_384.Png": {
            "h": "941",
            "result": 0,
            "w": "384",
            "weight": 0.29736328125
        }
    },
    "2018-02-22-11-22-10-131I1.Png": {
        "2018-02-22-11-22-10-131I1_1069_0.Png": {
            "h": "1069",
            "result": 0,
            "w": "0",
            "weight": 0.709716796875
        },
        "2018-02-22-11-22-10-131I1_1069_128.Png": {
            "h": "1069",
            "result": 0,
            "w": "128",
            "weight": 0.901123046875
        },
        "2018-02-22-11-22-10-131I1_1069_256.Png": {
            "h": "1069",
            "result": 0,
            "w": "256",
            "weight": 0.754638671875
        },
        "2018-02-22-11-22-10-131I1_1069_384.Png": {
            "h": "1069",
            "result": 0,
            "w": "384",
            "weight": 0.138671875
        },
        "2018-02-22-11-22-10-131I1_1197_0.Png": {
            "h": "1197",
            "result": 0,
            "w": "0",
            "weight": 0.392822265625
        },
        "2018-02-22-11-22-10-131I1_1197_128.Png": {
            "h": "1197",
            "result": 0,
            "w": "128",
            "weight": 0.177734375
        },
        "2018-02-22-11-22-10-131I1_1197_256.Png": {
            "h": "1197",
            "result": 0,
            "w": "256",
            "weight": 0.171875
        },
        "2018-02-22-11-22-10-131I1_685_0.Png": {
            "h": "685",
            "result": 0,
            "w": "0",
            "weight": 0.5888671875
        },
        "2018-02-22-11-22-10-131I1_685_128.Png": {
            "h": "685",
            "result": 0,
            "w": "128",
            "weight": 0.41015625
        },
        "2018-02-22-11-22-10-131I1_685_256.Png": {
            "h": "685",
            "result": 0,
            "w": "256",
            "weight": 0.1728515625
        },
        "2018-02-22-11-22-10-131I1_813_0.Png": {
            "h": "813",
            "result": 0,
            "w": "0",
            "weight": 0.8916015625
        },
        "2018-02-22-11-22-10-131I1_813_128.Png": {
            "h": "813",
            "result": 0,
            "w": "128",
            "weight": 0.98828125
        },
        "2018-02-22-11-22-10-131I1_813_256.Png": {
            "h": "813",
            "result": 0,
            "w": "256",
            "weight": 0.681884765625
        },
        "2018-02-22-11-22-10-131I1_941_0.Png": {
            "h": "941",
            "result": 0,
            "w": "0",
            "weight": 0.87890625
        },
        "2018-02-22-11-22-10-131I1_941_128.Png": {
            "h": "941",
            "result": 0,
            "w": "128",
            "weight": 0.980712890625
        },
        "2018-02-22-11-22-10-131I1_941_256.Png": {
            "h": "941",
            "result": 0,
            "w": "256",
            "weight": 0.7802734375
        },
        "2018-02-22-11-22-10-131I1_941_384.Png": {
            "h": "941",
            "result": 0,
            "w": "384",
            "weight": 0.30029296875
        }
    },
    "2018-02-22-11-39-39-308I1.Png": {
        "2018-02-22-11-39-39-308I1_1031_0.Png": {
            "h": "1031",
            "result": 0,
            "w": "0",
            "weight": 0.793701171875
        },
        "2018-02-22-11-39-39-308I1_1031_128.Png": {
            "h": "1031",
            "result": 0,
            "w": "128",
            "weight": 0.81494140625
        },
        "2018-02-22-11-39-39-308I1_1031_256.Png": {
            "h": "1031",
            "result": 0,
            "w": "256",
            "weight": 0.98828125
        },
        "2018-02-22-11-39-39-308I1_1031_384.Png": {
            "h": "1031",
            "result": 0,
            "w": "384",
            "weight": 0.665771484375
        },
        "2018-02-22-11-39-39-308I1_1159_0.Png": {
            "h": "1159",
            "result": 0,
            "w": "0",
            "weight": 0.900634765625
        },
        "2018-02-22-11-39-39-308I1_1159_128.Png": {
            "h": "1159",
            "result": 0,
            "w": "128",
            "weight": 0.398681640625
        },
        "2018-02-22-11-39-39-308I1_1159_256.Png": {
            "h": "1159",
            "result": 0,
            "w": "256",
            "weight": 0.392578125
        },
        "2018-02-22-11-39-39-308I1_1159_384.Png": {
            "h": "1159",
            "result": 0,
            "w": "384",
            "weight": 0.218994140625
        },
        "2018-02-22-11-39-39-308I1_1287_0.Png": {
            "h": "1287",
            "result": 0,
            "w": "0",
            "weight": 0.194580078125
        },
        "2018-02-22-11-39-39-308I1_647_128.Png": {
            "h": "647",
            "result": 0,
            "w": "128",
            "weight": 0.34033203125
        },
        "2018-02-22-11-39-39-308I1_647_256.Png": {
            "h": "647",
            "result": 0,
            "w": "256",
            "weight": 0.167236328125
        },
        "2018-02-22-11-39-39-308I1_775_0.Png": {
            "h": "775",
            "result": 0,
            "w": "0",
            "weight": 0.414794921875
        },
        "2018-02-22-11-39-39-308I1_775_128.Png": {
            "h": "775",
            "result": 0,
            "w": "128",
            "weight": 0.96923828125
        },
        "2018-02-22-11-39-39-308I1_775_256.Png": {
            "h": "775",
            "result": 0,
            "w": "256",
            "weight": 0.934326171875
        },
        "2018-02-22-11-39-39-308I1_775_384.Png": {
            "h": "775",
            "result": 0,
            "w": "384",
            "weight": 0.3505859375
        },
        "2018-02-22-11-39-39-308I1_903_0.Png": {
            "h": "903",
            "result": 0,
            "w": "0",
            "weight": 0.80419921875
        },
        "2018-02-22-11-39-39-308I1_903_128.Png": {
            "h": "903",
            "result": 0,
            "w": "128",
            "weight": 0.941650390625
        },
        "2018-02-22-11-39-39-308I1_903_256.Png": {
            "h": "903",
            "result": 0,
            "w": "256",
            "weight": 1.0
        },
        "2018-02-22-11-39-39-308I1_903_384.Png": {
            "h": "903",
            "result": 0,
            "w": "384",
            "weight": 0.63623046875
        },
        "2018-02-22-11-39-39-308I1_903_512.Png": {
            "h": "903",
            "result": 0,
            "w": "512",
            "weight": 0.104248046875
        }
    },
    "2018-02-22-14-23-20-269I1.Png": {
        "2018-02-22-14-23-20-269I1_1047_0.Png": {
            "h": "1047",
            "result": 0,
            "w": "0",
            "weight": 0.773681640625
        },
        "2018-02-22-14-23-20-269I1_1047_128.Png": {
            "h": "1047",
            "result": 0,
            "w": "128",
            "weight": 0.9423828125
        },
        "2018-02-22-14-23-20-269I1_1047_256.Png": {
            "h": "1047",
            "result": 0,
            "w": "256",
            "weight": 0.824462890625
        },
        "2018-02-22-14-23-20-269I1_1047_384.Png": {
            "h": "1047",
            "result": 0,
            "w": "384",
            "weight": 0.951171875
        },
        "2018-02-22-14-23-20-269I1_1047_512.Png": {
            "h": "1047",
            "result": 0,
            "w": "512",
            "weight": 0.758056640625
        },
        "2018-02-22-14-23-20-269I1_1047_640.Png": {
            "h": "1047",
            "result": 0,
            "w": "640",
            "weight": 0.110107421875
        },
        "2018-02-22-14-23-20-269I1_1175_0.Png": {
            "h": "1175",
            "result": 0,
            "w": "0",
            "weight": 0.76123046875
        },
        "2018-02-22-14-23-20-269I1_1175_128.Png": {
            "h": "1175",
            "result": 0,
            "w": "128",
            "weight": 0.89892578125
        },
        "2018-02-22-14-23-20-269I1_1175_256.Png": {
            "h": "1175",
            "result": 0,
            "w": "256",
            "weight": 0.405517578125
        },
        "2018-02-22-14-23-20-269I1_1175_384.Png": {
            "h": "1175",
            "result": 0,
            "w": "384",
            "weight": 0.13525390625
        },
        "2018-02-22-14-23-20-269I1_1175_512.Png": {
            "h": "1175",
            "result": 0,
            "w": "512",
            "weight": 0.1474609375
        },
        "2018-02-22-14-23-20-269I1_1303_0.Png": {
            "h": "1303",
            "result": 0,
            "w": "0",
            "weight": 0.528564453125
        },
        "2018-02-22-14-23-20-269I1_1303_128.Png": {
            "h": "1303",
            "result": 0,
            "w": "128",
            "weight": 0.22705078125
        },
        "2018-02-22-14-23-20-269I1_663_256.Png": {
            "h": "663",
            "result": 0,
            "w": "256",
            "weight": 0.373779296875
        },
        "2018-02-22-14-23-20-269I1_663_384.Png": {
            "h": "663",
            "result": 0,
            "w": "384",
            "weight": 0.372314453125
        },
        "2018-02-22-14-23-20-269I1_663_512.Png": {
            "h": "663",
            "result": 0,
            "w": "512",
            "weight": 0.122802734375
        },
        "2018-02-22-14-23-20-269I1_791_0.Png": {
            "h": "791",
            "result": 0,
            "w": "0",
            "weight": 0.251953125
        },
        "2018-02-22-14-23-20-269I1_791_128.Png": {
            "h": "791",
            "result": 0,
            "w": "128",
            "weight": 0.64794921875
        },
        "2018-02-22-14-23-20-269I1_791_256.Png": {
            "h": "791",
            "result": 0,
            "w": "256",
            "weight": 0.749755859375
        },
        "2018-02-22-14-23-20-269I1_791_384.Png": {
            "h": "791",
            "result": 0,
            "w": "384",
            "weight": 0.9794921875
        },
        "2018-02-22-14-23-20-269I1_791_512.Png": {
            "h": "791",
            "result": 0,
            "w": "512",
            "weight": 0.646240234375
        },
        "2018-02-22-14-23-20-269I1_919_0.Png": {
            "h": "919",
            "result": 0,
            "w": "0",
            "weight": 0.673828125
        },
        "2018-02-22-14-23-20-269I1_919_128.Png": {
            "h": "919",
            "result": 0,
            "w": "128",
            "weight": 0.922119140625
        },
        "2018-02-22-14-23-20-269I1_919_256.Png": {
            "h": "919",
            "result": 0,
            "w": "256",
            "weight": 0.9130859375
        },
        "2018-02-22-14-23-20-269I1_919_384.Png": {
            "h": "919",
            "result": 0,
            "w": "384",
            "weight": 0.995361328125
        },
        "2018-02-22-14-23-20-269I1_919_512.Png": {
            "h": "919",
            "result": 0,
            "w": "512",
            "weight": 0.788330078125
        },
        "2018-02-22-14-23-20-269I1_919_640.Png": {
            "h": "919",
            "result": 0,
            "w": "640",
            "weight": 0.21533203125
        }
    },
    "2018-02-22-15-23-40-344I1.Png": {
        "2018-02-22-15-23-40-344I1_1041_0.Png": {
            "h": "1041",
            "result": 0,
            "w": "0",
            "weight": 0.6181640625
        },
        "2018-02-22-15-23-40-344I1_1041_128.Png": {
            "h": "1041",
            "result": 0,
            "w": "128",
            "weight": 0.88916015625
        },
        "2018-02-22-15-23-40-344I1_1041_256.Png": {
            "h": "1041",
            "result": 0,
            "w": "256",
            "weight": 0.84228515625
        },
        "2018-02-22-15-23-40-344I1_1041_384.Png": {
            "h": "1041",
            "result": 0,
            "w": "384",
            "weight": 0.876953125
        },
        "2018-02-22-15-23-40-344I1_1041_512.Png": {
            "h": "1041",
            "result": 0,
            "w": "512",
            "weight": 0.951171875
        },
        "2018-02-22-15-23-40-344I1_1041_640.Png": {
            "h": "1041",
            "result": 0,
            "w": "640",
            "weight": 0.35107421875
        },
        "2018-02-22-15-23-40-344I1_1169_0.Png": {
            "h": "1169",
            "result": 0,
            "w": "0",
            "weight": 0.52734375
        },
        "2018-02-22-15-23-40-344I1_1169_128.Png": {
            "h": "1169",
            "result": 0,
            "w": "128",
            "weight": 0.884765625
        },
        "2018-02-22-15-23-40-344I1_1169_256.Png": {
            "h": "1169",
            "result": 0,
            "w": "256",
            "weight": 0.71923828125
        },
        "2018-02-22-15-23-40-344I1_1169_384.Png": {
            "h": "1169",
            "result": 0,
            "w": "384",
            "weight": 0.187744140625
        },
        "2018-02-22-15-23-40-344I1_1169_512.Png": {
            "h": "1169",
            "result": 0,
            "w": "512",
            "weight": 0.1298828125
        },
        "2018-02-22-15-23-40-344I1_1297_0.Png": {
            "h": "1297",
            "result": 0,
            "w": "0",
            "weight": 0.1513671875
        },
        "2018-02-22-15-23-40-344I1_1297_128.Png": {
            "h": "1297",
            "result": 0,
            "w": "128",
            "weight": 0.511962890625
        },
        "2018-02-22-15-23-40-344I1_657_256.Png": {
            "h": "657",
            "result": 0,
            "w": "256",
            "weight": 0.138427734375
        },
        "2018-02-22-15-23-40-344I1_657_384.Png": {
            "h": "657",
[truncated: 12,646,897 more chars]
