# Supplementary material for: A data science approach for multi-sensor marine observatory data monitoring cold water corals (Paragorgia arborea) in two campaigns
Source: PLoS One. 2023 Jul 19;18(7):e0282723. doi: 10.1371/journal.pone.0282723 (PMC10355400; doi:10.1371/journal.pone.0282723)
Supplement: S4 Data — Non-image data that were used to generate figures shown in the paper, if not already contained in S1–S3 Data. (XZ) [file pone.0282723.s018.xz › S4_Data/fig10/lstm_pred_gamma2_red_clipped_smooth5_fig10.json]

{
    "2019-02-08T19:00:00": 0.2599613943827013,
    "2019-02-08T20:00:00": 0.2682698101919034,
    "2019-02-08T21:00:00": 0.28332198545586945,
    "2019-02-08T22:00:00": 0.3022603158976788,
    "2019-02-08T23:00:00": 0.32142897213450594,
    "2019-02-09T00:00:00": 0.3370011840266896,
    "2019-02-09T01:00:00": 0.3456232076038992,
    "2019-02-09T02:00:00": 0.34495357932184545,
    "2019-02-09T03:00:00": 0.3339991996209137,
    "2019-02-09T04:00:00": 0.31319345888871875,
    "2019-02-09T05:00:00": 0.28421703055913794,
    "2019-02-09T06:00:00": 0.24961738290802005,
    "2019-02-09T07:00:00": 0.2123283247024586,
    "2019-02-09T08:00:00": 0.17519548377418703,
    "2019-02-09T09:00:00": 0.14057513860331702,
    "2019-02-09T10:00:00": 0.11011238228166567,
    "2019-02-09T11:00:00": 0.08467798898160737,
    "2019-02-09T12:00:00": 0.06442421811381062,
    "2019-02-09T13:00:00": 0.04898206134498803,
    "2019-02-09T14:00:00": 0.03765574346415216,
    "2019-02-09T15:00:00": 0.029616363615119327,
    "2019-02-09T16:00:00": 0.02405472141202681,
    "2019-02-09T17:00:00": 0.02027768206537596,
    "2019-02-09T18:00:00": 0.017749372890708996,
    "2019-02-09T19:00:00": 0.016092251143938377,
    "2019-02-09T20:00:00": 0.01506179533849058,
    "2019-02-09T21:00:00": 0.014506988599880078,
    "2019-02-09T22:00:00": 0.014357042754725874,
    "2019-02-09T23:00:00": 0.014567546128143908,
    "2019-02-10T00:00:00": 0.015114465262382248,
    "2019-02-10T01:00:00": 0.015994234086813372,
    "2019-02-10T02:00:00": 0.01720906310540595,
    "2019-02-10T03:00:00": 0.01878017945060444,
    "2019-02-10T04:00:00": 0.02074641627375037,
    "2019-02-10T05:00:00": 0.02315407645237815,
    "2019-02-10T06:00:00": 0.026033967747887077,
    "2019-02-10T07:00:00": 0.029386676170210124,
    "2019-02-10T08:00:00": 0.03316377258030624,
    "2019-02-10T09:00:00": 0.0372724181309313,
    "2019-02-10T10:00:00": 0.04158562726787149,
    "2019-02-10T11:00:00": 0.04597416703314099,
    "2019-02-10T12:00:00": 0.05035773697614334,
    "2019-02-10T13:00:00": 0.05476182357839515,
    "2019-02-10T14:00:00": 0.05936387419898087,
    "2019-02-10T15:00:00": 0.06451167818382228,
    "2019-02-10T16:00:00": 0.07069582471630549,
    "2019-02-10T17:00:00": 0.07847103299606867,
    "2019-02-10T18:00:00": 0.08833060158419521,
    "2019-02-10T19:00:00": 0.10055510003959878,
    "2019-02-10T20:00:00": 0.11506889574706984,
    "2019-02-10T21:00:00": 0.13134241196827356,
    "2019-02-10T22:00:00": 0.14837481458680202,
    "2019-02-10T23:00:00": 0.1647765514200623,
    "2019-02-11T00:00:00": 0.1789484718078415,
    "2019-02-11T01:00:00": 0.18932844193763704,
    "2019-02-11T02:00:00": 0.19465610846047096,
    "2019-02-11T03:00:00": 0.1941962577026462,
    "2019-02-11T04:00:00": 0.18787395481513441,
    "2019-02-11T05:00:00": 0.17629467059730702,
    "2019-02-11T06:00:00": 0.1606174486275536,
    "2019-02-11T07:00:00": 0.14236835223271924,
    "2019-02-11T08:00:00": 0.12320661359169019,
    "2019-02-11T09:00:00": 0.10470270328773425,
    "2019-02-11T10:00:00": 0.08818298857661953,
    "2019-02-11T11:00:00": 0.07466550081486698,
    "2019-02-11T12:00:00": 0.064887198078122,
    "2019-02-11T13:00:00": 0.05940266594189055,
    "2019-02-11T14:00:00": 0.05871839249883849,
    "2019-02-11T15:00:00": 0.06341120706300869,
    "2019-02-11T16:00:00": 0.0742070993042777,
    "2019-02-11T17:00:00": 0.0919762880887611,
    "2019-02-11T18:00:00": 0.11762599643382665,
    "2019-02-11T19:00:00": 0.15191458690851153,
    "2019-02-11T20:00:00": 0.19521187590954164,
    "2019-02-11T21:00:00": 0.2472531557962635,
    "2019-02-11T22:00:00": 0.3069414231619726,
    "2019-02-11T23:00:00": 0.3722563427200806,
    "2019-02-12T00:00:00": 0.44028522385196095,
    "2019-02-12T01:00:00": 0.5074063380524964,
    "2019-02-12T02:00:00": 0.5695863903254594,
    "2019-02-12T03:00:00": 0.6227731420385194,
    "2019-02-12T04:00:00": 0.6633055482029442,
    "2019-02-12T05:00:00": 0.6882894327787279,
    "2019-02-12T06:00:00": 0.6958954200134386,
    "2019-02-12T07:00:00": 0.6855467866268966,
    "2019-02-12T08:00:00": 0.6579755636049285,
    "2019-02-12T09:00:00": 0.6151314097537652,
    "2019-02-12T10:00:00": 0.5599931021210772,
    "2019-02-12T11:00:00": 0.4962713027527875,
    "2019-02-12T12:00:00": 0.4280443117811279,
    "2019-02-12T13:00:00": 0.35937484252430135,
    "2019-02-12T14:00:00": 0.29396288679963223,
    "2019-02-12T15:00:00": 0.23487589749431884,
    "2019-02-12T16:00:00": 0.18438356837149153,
    "2019-02-12T17:00:00": 0.14391075407965753,
    "2019-02-12T18:00:00": 0.11408581971012369,
    "2019-02-12T19:00:00": 0.09485666867007173,
    "2019-02-12T20:00:00": 0.08562373856068442,
    "2019-02-12T21:00:00": 0.08534417494012109,
    "2019-02-12T22:00:00": 0.09263708908163469,
    "2019-02-12T23:00:00": 0.10586550788927913,
    "2019-02-13T00:00:00": 0.1231697730430831,
    "2019-02-13T01:00:00": 0.1426135081338513,
    "2019-02-13T02:00:00": 0.16230440638212568,
    "2019-02-13T03:00:00": 0.18060163258734044,
    "2019-02-13T04:00:00": 0.19633343695577382,
    "2019-02-13T05:00:00": 0.2089841047787479,
    "2019-02-13T06:00:00": 0.21879358889055023,
    "2019-02-13T07:00:00": 0.22672138444433415,
    "2019-02-13T08:00:00": 0.23425814088311073,
    "2019-02-13T09:00:00": 0.24309016619058904,
    "2019-02-13T10:00:00": 0.25469380992393104,
    "2019-02-13T11:00:00": 0.26994204075024425,
    "2019-02-13T12:00:00": 0.28880380137659023,
    "2019-02-13T13:00:00": 0.31022628901539484,
    "2019-02-13T14:00:00": 0.332240760261735,
    "2019-02-13T15:00:00": 0.35228128498857936,
    "2019-02-13T16:00:00": 0.3676509872921815,
    "2019-02-13T17:00:00": 0.3760336428589238,
    "2019-02-13T18:00:00": 0.3759332548668302,
    "2019-02-13T19:00:00": 0.3669439027752757,
    "2019-02-20T19:00:00": 0.4657360258091122,
    "2019-02-20T20:00:00": 0.5289279039862457,
    "2019-02-20T21:00:00": 0.5913891098913383,
    "2019-02-20T22:00:00": 0.6502242067936923,
    "2019-02-20T23:00:00": 0.7027072357812586,
    "2019-02-21T00:00:00": 0.746534513382665,
    "2019-02-21T01:00:00": 0.7799674173388856,
    "2019-02-21T02:00:00": 0.801917692346817,
    "2019-02-21T03:00:00": 0.8119440772228586,
    "2019-02-21T04:00:00": 0.8102064054471535,
    "2019-02-21T05:00:00": 0.7974258626314523,
    "2019-02-21T06:00:00": 0.7748488215798472,
    "2019-02-21T07:00:00": 0.7442195428318485,
    "2019-02-21T08:00:00": 0.7077285740831427,
    "2019-02-21T09:00:00": 0.6679057150277835,
    "2019-02-21T10:00:00": 0.627423447927384,
    "2019-02-21T11:00:00": 0.5888180971706168,
    "2019-02-21T12:00:00": 0.5541594850291783,
    "2019-02-21T13:00:00": 0.5247372278752677,
    "2019-02-21T14:00:00": 0.5008440023447616,
    "2019-02-21T15:00:00": 0.4817294870298898,
    "2019-02-21T16:00:00": 0.46575370678100547,
    "2019-02-21T17:00:00": 0.45070795028573873,
    "2019-02-21T18:00:00": 0.434293269693093,
    "2019-02-21T19:00:00": 0.4145976947158702,
    "2019-02-21T20:00:00": 0.39047005575133026,
    "2019-02-21T21:00:00": 0.3617623831099699,
    "2019-02-21T22:00:00": 0.3293664553024881,
    "2019-02-21T23:00:00": 0.29505124597683907,
    "2019-02-22T00:00:00": 0.26124342139702067,
    "2019-02-22T01:00:00": 0.23067071305253353,
    "2019-02-22T02:00:00": 0.20605207901131367,
    "2019-02-22T03:00:00": 0.1898163819757347,
    "2019-02-22T04:00:00": 0.1838655508318714,
    "2019-02-22T05:00:00": 0.18937796993625952,
    "2019-02-22T06:00:00": 0.20664501826919762,
    "2019-02-22T07:00:00": 0.2349452228943708,
    "2019-02-22T08:00:00": 0.2724830082891183,
    "2019-02-22T09:00:00": 0.31641103373343865,
    "2019-02-22T10:00:00": 0.3629981369644285,
    "2019-02-22T11:00:00": 0.40794581310082173,
    "2019-02-22T12:00:00": 0.4468221314815578,
    "2019-02-22T13:00:00": 0.47557698317212216,
    "2019-02-22T14:00:00": 0.4910468425983787,
    "2019-02-22T15:00:00": 0.4913801012238746,
    "2019-02-22T16:00:00": 0.4762699549232784,
    "2019-02-22T17:00:00": 0.44695123418623584,
    "2019-02-22T18:00:00": 0.4059964960896394,
    "2019-02-22T19:00:00": 0.35689937180408543,
    "2019-02-22T20:00:00": 0.3035769523593058,
    "2019-02-22T21:00:00": 0.24985619953455393,
    "2019-02-22T22:00:00": 0.1990296862094327,
    "2019-02-22T23:00:00": 0.15356474724782138,
    "2019-02-23T00:00:00": 0.1149775398323443,
    "2019-02-23T01:00:00": 0.08386798110197596,
    "2019-02-23T02:00:00": 0.06007051901793773,
    "2019-02-23T03:00:00": 0.042872531783585875,
    "2019-02-23T04:00:00": 0.031239310998451262,
    "2019-02-23T05:00:00": 0.024011597229260287,
    "2019-02-23T06:00:00": 0.020051967540451174,
    "2019-02-23T07:00:00": 0.01833668805180417,
    "2019-02-23T08:00:00": 0.017998968035135315,
    "2019-02-23T09:00:00": 0.01834457067387407,
    "2019-02-23T10:00:00": 0.01885537698302288,
    "2019-02-23T11:00:00": 0.01916154944394583,
    "2019-02-23T12:00:00": 0.0190357628901096,
    "2019-02-23T13:00:00": 0.018376280481441194,
    "2019-02-23T14:00:00": 0.017190749646513268,
    "2019-02-23T15:00:00": 0.015570590893407234,
    "2019-02-23T16:00:00": 0.013672689130747744,
    "2019-02-23T17:00:00": 0.011652194629811305,
    "2019-02-23T18:00:00": 0.009678668584427876,
    "2019-02-23T19:00:00": 0.007891754972807669,
    "2019-02-23T20:00:00": 0.006387024619685085,
    "2019-02-23T21:00:00": 0.005210688963977976,
    "2019-02-23T22:00:00": 0.004362577811019657,
    "2019-02-23T23:00:00": 0.0038053077226934857,
    "2019-02-24T00:00:00": 0.0034769046648086502,
    "2019-02-24T01:00:00": 0.0033041923739691743,
    "2019-02-24T02:00:00": 0.003214947041900523,
    "2019-02-24T03:00:00": 0.0031471321317543335,
    "2019-02-24T04:00:00": 0.003054791774484365,
    "2019-02-24T05:00:00": 0.002910414221680215,
    "2019-02-24T06:00:00": 0.002704918951380904,
    "2019-02-24T07:00:00": 0.002443474420295973,
    "2019-02-24T08:00:00": 0.0021405016868887255,
    "2019-02-24T09:00:00": 0.0018174048726601485,
    "2019-02-24T10:00:00": 0.0014951294978034833,
    "2019-02-24T11:00:00": 0.0011921245891210858,
    "2019-02-24T12:00:00": 0.0009214683044825512,
    "2019-02-24T13:00:00": 0.0006904668351085863,
    "2019-02-24T14:00:00": 0.0005021267443173086,
    "2019-02-24T15:00:00": 0.00035533164057914243,
    "2019-02-24T16:00:00": 0.00024625800193592317,
    "2019-02-24T17:00:00": 0.00017007142310926314,
    "2019-02-24T18:00:00": 0.00012213797501974536,
    "2019-02-24T19:00:00": 9.947738984206009e-05,
    "2019-02-24T20:00:00": 0.00010146719378757779,
    "2019-02-24T21:00:00": 0.00013036790640284925,
    "2019-02-24T22:00:00": 0.00019193663180119526,
    "2019-02-24T23:00:00": 0.00029569811091829636,
    "2019-02-25T00:00:00": 0.0004552440832509524,
    "2019-02-25T01:00:00": 0.0006874876104687909,
    "2019-02-25T02:00:00": 0.0010120965890741864,
    "2019-02-25T03:00:00": 0.001449342017043425,
    "2019-02-25T04:00:00": 0.0020195510088211518,
    "2019-02-25T05:00:00": 0.002740692514060151,
    "2019-02-25T06:00:00": 0.003626737016087108,
    "2019-02-25T07:00:00": 0.004686193613619812,
    "2019-02-25T08:00:00": 0.005921505067574517,
    "2019-02-25T09:00:00": 0.0073282847749140565,
    "2019-02-25T10:00:00": 0.00889518321402417,
    "2019-02-25T11:00:00": 0.010601321143739188,
    "2019-02-25T12:00:00": 0.012413816575355143,
    "2019-02-25T13:00:00": 0.014281968072585995,
    "2019-02-25T14:00:00": 0.016139321698648627,
    "2019-02-25T15:00:00": 0.017906872669107378,
    "2019-02-25T16:00:00": 0.019498926058465677,
    "2019-02-25T17:00:00": 0.020836977802696013,
    "2019-02-25T18:00:00": 0.02186845484289166,
    "2019-02-25T19:00:00": 0.022586040335941658,
    "2019-02-25T20:00:00": 0.02304238977435254,
    "2019-02-25T21:00:00": 0.023354301329219014,
    "2019-02-25T22:00:00": 0.023691792622001728,
    "2019-02-25T23:00:00": 0.02425074868145174,
    "2019-02-26T00:00:00": 0.025212574397788724,
    "2019-02-26T01:00:00": 0.026697105055487978,
    "2019-02-26T02:00:00": 0.028721603801995885,
    "2019-02-26T03:00:00": 0.031176438230467254,
    "2019-02-26T04:00:00": 0.033825448440209474,
    "2019-02-26T05:00:00": 0.03633554861042355,
    "2019-02-26T06:00:00": 0.03833140164977817,
    "2019-02-26T07:00:00": 0.03946375878935991,
    "2019-02-26T08:00:00": 0.03947673484878659,
    "2019-02-26T09:00:00": 0.03825734470078174,
    "2019-02-26T10:00:00": 0.035855909831536935,
    "2019-02-26T11:00:00": 0.03247365233504841,
    "2019-02-26T12:00:00": 0.028421118943392228,
    "2019-02-26T13:00:00": 0.02405963082359333,
    "2019-02-26T14:00:00": 0.019739556040525137,
    "2019-02-26T15:00:00": 0.015749081215214036,
    "2019-02-26T16:00:00": 0.012282828796884632,
    "2019-02-26T17:00:00": 0.009433392508385057,
    "2019-02-26T18:00:00": 0.007203718331184897,
    "2019-02-26T19:00:00": 0.005530543018208597,
    "2019-02-26T20:00:00": 0.004314770300008331,
    "2019-02-26T21:00:00": 0.0034493062694572166,
    "2019-02-26T22:00:00": 0.0028420741073093845,
    "2019-02-26T23:00:00": 0.002429804513253032,
    "2019-02-27T00:00:00": 0.002184928127616539,
    "2019-02-27T01:00:00": 0.002116548929451959,
    "2019-02-27T02:00:00": 0.00226693541614462,
    "2019-02-27T03:00:00": 0.0027067167642940465,
    "2019-02-27T04:00:00": 0.003528803978429476,
    "2019-02-27T05:00:00": 0.004840615654634399,
    "2019-02-27T06:00:00": 0.006753476426281052,
    "2019-02-27T07:00:00": 0.009361911457933476,
    "2019-02-27T08:00:00": 0.012726907775826682,
    "2019-02-27T09:00:00": 0.016857838117644346,
    "2019-02-27T10:00:00": 0.021693617783440297,
    "2019-02-27T11:00:00": 0.027091241814926566,
    "2019-02-27T12:00:00": 0.032826100825310095,
    "2019-02-27T13:00:00": 0.0386056256741183,
    "2019-02-27T14:00:00": 0.04409624204107318,
    "2019-02-27T15:00:00": 0.048960003390693264,
    "2019-02-27T16:00:00": 0.05289529251366536,
    "2019-02-27T17:00:00": 0.05567388946262317,
    "2019-02-27T18:00:00": 0.057168684957399026,
    "2019-02-27T19:00:00": 0.057365559375417915,
    "2019-02-27T20:00:00": 0.056359361526458575,
    "2019-02-27T21:00:00": 0.05433552023292091,
    "2019-02-27T22:00:00": 0.051539558529459295,
    "2019-02-27T23:00:00": 0.048241101681729105,
    "2019-02-28T00:00:00": 0.04469800160345305,
    "2019-02-28T01:00:00": 0.041126173248382095,
    "2019-02-28T02:00:00": 0.03767953629178027,
    "2019-02-28T03:00:00": 0.0344422426028239,
    "2019-02-28T04:00:00": 0.03143385448840305,
    "2019-02-28T05:00:00": 0.028625102629251893,
    "2019-02-28T06:00:00": 0.025960494240226877,
    "2019-02-28T07:00:00": 0.02338249738589839,
    "2019-02-28T08:00:00": 0.02085182282440986,
    "2019-02-28T09:00:00": 0.01836136194593795,
    "2019-02-28T10:00:00": 0.015940365979946525,
    "2019-02-28T11:00:00": 0.013651159066756296,
    "2019-02-28T12:00:00": 0.011578923664376144,
    "2019-02-28T13:00:00": 0.009818091682308664,
    "2019-02-28T14:00:00": 0.008458031514837124,
    "2019-02-28T15:00:00": 0.007569415723594976,
    "2019-02-28T16:00:00": 0.007194272118255544,
    "2019-02-28T17:00:00": 0.007337964762751007,
    "2019-02-28T18:00:00": 0.007965000126150193,
    "2019-02-28T19:00:00": 0.008998484896786918,
    "2019-02-28T20:00:00": 0.010322347013190562,
    "2019-02-28T21:00:00": 0.011789533683248643,
    "2019-02-28T22:00:00": 0.013233796101681534,
    "2019-02-28T23:00:00": 0.014495615831091263,
    "2019-03-01T00:00:00": 0.015432934764293003,
    "2019-03-01T01:00:00": 0.01594810655748812,
    "2019-03-01T02:00:00": 0.016006928617415907,
    "2019-03-01T03:00:00": 0.015656261530236887,
    "2019-03-01T04:00:00": 0.01503823116784358,
    "2019-03-01T05:00:00": 0.014399742090833337,
    "2019-03-01T06:00:00": 0.014105335147253555,
    "2019-03-01T07:00:00": 0.014648534153652852,
    "2019-03-01T08:00:00": 0.016664205542126234,
    "2019-03-01T09:00:00": 0.020940938456479985,
    "2019-03-01T10:00:00": 0.0284166617514987,
    "2019-03-01T11:00:00": 0.04015285739490519,
    "2019-03-01T12:00:00": 0.05726719011239068,
    "2019-03-01T13:00:00": 0.0808206976799406,
    "2019-03-01T14:00:00": 0.11166871649322775,
    "2019-03-01T15:00:00": 0.15028495966057748,
    "2019-03-01T16:00:00": 0.19657855441590255,
    "2019-03-01T17:00:00": 0.2497504694964087,
    "2019-03-01T18:00:00": 0.3082234196707083,
    "2019-03-01T19:00:00": 0.36967363758277055,
    "2019-03-01T20:00:00": 0.43117604057114517,
    "2019-03-01T21:00:00": 0.48944853655511716,
    "2019-03-01T22:00:00": 0.5411655592074529,
    "2019-03-01T23:00:00": 0.583291117387397,
    "2019-03-02T00:00:00": 0.6133856178991695,
    "2019-03-02T01:00:00": 0.6298336770830097,
    "2019-03-02T02:00:00": 0.6319690164846886,
    "2019-03-02T03:00:00": 0.6200901032465238,
    "2019-03-02T04:00:00": 0.5953836146696269,
    "2019-03-02T05:00:00": 0.5597779314839852,
    "2019-03-02T06:00:00": 0.5157571612450185,
    "2019-03-02T07:00:00": 0.4661592904853362,
    "2019-03-02T08:00:00": 0.41398595671241223,
    "2019-03-02T09:00:00": 0.3622348774968435,
    "2019-03-02T10:00:00": 0.3137553537773073,
    "2019-03-02T11:00:00": 0.27112834614285897,
    "2019-03-02T12:00:00": 0.23656286451459596,
    "2019-03-02T13:00:00": 0.21180920589285285,
    "2019-03-02T14:00:00": 0.1980864532573814,
    "2019-03-02T15:00:00": 0.19603395880972582,
    "2019-03-02T16:00:00": 0.2056684295978549,
    "2019-03-02T17:00:00": 0.2263760960016647,
    "2019-03-02T18:00:00": 0.2569107256153571,
    "2019-03-02T19:00:00": 0.2954378892668396,
    "2019-03-02T20:00:00": 0.33961371965068643,
    "2019-03-02T21:00:00": 0.3867050759289249,
    "2019-03-02T22:00:00": 0.433748410027879,
    "2019-03-02T23:00:00": 0.477736040359369,
    "2019-03-03T00:00:00": 0.5158162253838757,
    "2019-03-03T01:00:00": 0.5454858814855472,
    "2019-03-03T02:00:00": 0.5647630723718964,
    "2019-03-03T03:00:00": 0.5723274216277476,
    "2019-03-03T04:00:00": 0.5676102869775226,
    "2019-03-03T05:00:00": 0.5508357853764911,
    "2019-03-03T06:00:00": 0.5230008314930528,
    "2019-03-03T07:00:00": 0.4857889998165862,
    "2019-03-03T08:00:00": 0.4414283420023257,
    "2019-03-03T09:00:00": 0.3925013785971835,
    "2019-03-03T10:00:00": 0.3417134178028712,
    "2019-03-03T11:00:00": 0.2916493880099324,
    "2019-03-03T12:00:00": 0.24455025726754487,
    "2019-03-03T13:00:00": 0.20213742481331862,
    "2019-03-03T14:00:00": 0.16551147545782197,
    "2019-03-03T15:00:00": 0.1351341303971406,
    "2019-03-03T16:00:00": 0.11089318551163761,
    "2019-03-03T17:00:00": 0.09223002200422475,
    "2019-03-03T18:00:00": 0.07830890382277952,
    "2019-03-03T19:00:00": 0.06818844626617898,
    "2019-03-03T20:00:00": 0.06096716496329534,
    "2019-03-03T21:00:00": 0.05587983190430296,
    "2019-03-03T22:00:00": 0.052342859845040765,
    "2019-03-03T23:00:00": 0.049950229530408015,
    "2019-03-04T00:00:00": 0.04843773603462922,
    "2019-03-04T01:00:00": 0.04762372888171869,
    "2019-03-04T02:00:00": 0.04735515308369884,
    "2019-03-04T03:00:00": 0.04747254530348912,
    "2019-03-04T04:00:00": 0.04779987208653671,
    "2019-03-04T05:00:00": 0.04816200982827233,
    "2019-03-04T06:00:00": 0.04841507649766777,
    "2019-03-04T07:00:00": 0.048478538461281036,
    "2019-03-04T08:00:00": 0.048355047602957155,
    "2019-03-04T09:00:00": 0.048143049167205264,
    "2019-03-04T10:00:00": 0.04802552199481852,
    "2019-03-04T11:00:00": 0.0482396292958893,
    "2019-03-04T12:00:00": 0.04903237101796755,
    "2019-03-04T13:00:00": 0.05061297334249868,
    "2019-03-04T14:00:00": 0.053107703000331394,
    "2019-03-04T15:00:00": 0.056525830159343704,
    "2019-03-04T16:00:00": 0.060740286225281825,
    "2019-03-04T17:00:00": 0.06549174836098876,
    "2019-03-04T18:00:00": 0.07041369423055194,
    "2019-03-04T19:00:00": 0.0750741924873021,
    "2019-03-04T20:00:00": 0.0790340505215279,
    "2019-03-04T21:00:00": 0.08190957363502926,
    "2019-03-04T22:00:00": 0.08342691522534075,
    "2019-03-04T23:00:00": 0.08345857181686304,
    "2019-03-05T00:00:00": 0.08203652193351595,
    "2019-03-05T01:00:00": 0.07933856750102715,
    "2019-03-05T02:00:00": 0.07565224412733251,
    "2019-03-05T03:00:00": 0.07132433950233097,
    "2019-03-05T04:00:00": 0.06670674597804328,
    "2019-03-05T05:00:00": 0.062116342826733055,
    "2019-03-05T06:00:00": 0.057812753268007645,
    "2019-03-05T07:00:00": 0.05398484961817134,
    "2019-03-05T08:00:00": 0.05075726062009723,
    "2019-03-05T09:00:00": 0.04821731334833929,
    "2019-03-05T10:00:00": 0.04644849526941791,
    "2019-03-05T11:00:00": 0.04556244717770821,
    "2019-03-05T12:00:00": 0.045738623609550555,
    "2019-03-05T13:00:00": 0.04725545336833535,
    "2019-03-05T14:00:00": 0.05052170345263634,
    "2019-03-05T15:00:00": 0.05608996389652253,
    "2019-03-05T16:00:00": 0.06464877087351925,
    "2019-03-05T17:00:00": 0.07698483730252798,
    "2019-03-05T18:00:00": 0.09390346330963419,
    "2019-03-05T19:00:00": 0.11609878345514667,
    "2019-03-05T20:00:00": 0.1439841945064994,
    "2019-03-05T21:00:00": 0.17749986540960247,
    "2019-03-05T22:00:00": 0.21593454796188638,
    "2019-03-05T23:00:00": 0.2578078656513146,
    "2019-03-06T00:00:00": 0.30086254024390385,
    "2019-03-06T01:00:00": 0.3421977659770196,
    "2019-03-06T02:00:00": 0.3785523351387854,
    "2019-03-06T03:00:00": 0.40670802921654925,
    "2019-03-06T04:00:00": 0.4239476550893573,
    "2019-03-06T05:00:00": 0.4284804425738502,
    "2019-03-06T06:00:00": 0.4197424643836247,
    "2019-03-06T07:00:00": 0.39850468071514883,
    "2019-03-06T08:00:00": 0.36675942385197025,
    "2019-03-06T09:00:00": 0.32740970960221205,
    "2019-03-06T10:00:00": 0.28382795187589693,
    "2019-03-06T11:00:00": 0.23937651681230362,
    "2019-03-06T12:00:00": 0.19698540206484072,
    "2019-03-06T13:00:00": 0.15885869527459343,
    "2019-03-06T14:00:00": 0.12633744188611457,
    "2019-03-06T15:00:00": 0.0999344266736245,
    "2019-03-06T16:00:00": 0.07948627071420379,
    "2019-03-06T17:00:00": 0.06438360049943263,
    "2019-03-06T18:00:00": 0.053818397088916343,
    "2019-03-06T19:00:00": 0.047005065433856505,
    "2019-03-06T20:00:00": 0.043344904591315375,
    "2019-03-06T21:00:00": 0.04252009153476794,
    "2019-03-06T22:00:00": 0.04451308926028384,
    "2019-03-06T23:00:00": 0.04956329912819061,
    "2019-03-07T00:00:00": 0.058074285429763645,
    "2019-03-07T01:00:00": 0.07046976060845142,
    "2019-03-07T02:00:00": 0.0870204742235413,
    "2019-03-07T03:00:00": 0.10767489527472476,
    "2019-03-07T04:00:00": 0.13192151259792292,
    "2019-03-07T05:00:00": 0.1587051194417675,
    "2019-03-07T06:00:00": 0.18644086359202336,
    "2019-03-07T07:00:00": 0.21312858539934054,
    "2019-03-07T08:00:00": 0.23657646522412112,
    "2019-03-07T09:00:00": 0.25469249059019666,
    "2019-03-07T10:00:00": 0.26579267483796604,
    "2019-03-07T11:00:00": 0.26886748748377226,
    "2019-03-07T12:00:00": 0.26374417539783346,
    "2019-03-07T13:00:00": 0.25110827421618603,
    "2019-03-07T14:00:00": 0.2323793411152273,
    "2019-03-07T15:00:00": 0.2094696417235844,
    "2019-03-07T16:00:00": 0.1844804437821594,
    "2019-03-07T17:00:00": 0.15939891206084056,
    "2019-03-07T18:00:00": 0.13585659636146868,
    "2019-03-07T19:00:00": 0.11498484899460078,
    "2019-03-07T20:00:00": 0.09737847506759877,
    "2019-03-07T21:00:00": 0.08315369710460056,
    "2019-03-07T22:00:00": 0.07206763364786163,
    "2019-03-07T23:00:00": 0.0636628305658342,
    "2019-03-08T00:00:00": 0.05740450297441358,
    "2019-03-08T01:00:00": 0.0527834560201949,
    "2019-03-08T02:00:00": 0.04937689274800435,
    "2019-03-08T03:00:00": 0.046867403498635725,
    "2019-03-08T04:00:00": 0.04503029036188062,
    "2019-03-08T05:00:00": 0.04370233978133048,
    "2019-03-08T06:00:00": 0.042747634784467005,
    "2019-03-08T07:00:00": 0.04203507344876172,
    "2019-03-08T08:00:00": 0.0414193033093008,
    "2019-03-08T09:00:00": 0.04074689645580205,
    "2019-03-08T10:00:00": 0.03986843075030331,
    "2019-03-08T11:00:00": 0.038660251409986655,
    "2019-03-08T12:00:00": 0.03704527051003882,
    "2019-03-08T13:00:00": 0.0350064468572525,
    "2019-03-08T14:00:00": 0.032590671017911924,
    "2019-03-08T15:00:00": 0.02990098570865204,
    "2019-03-08T16:00:00": 0.027081204612617763,
    "2019-03-08T17:00:00": 0.024295971260368497,
    "2019-03-08T18:00:00": 0.02170957423594853,
    "2019-03-08T19:00:00": 0.019466272064858434,
    "2019-03-08T20:00:00": 0.01767528488382905,
    "2019-03-08T21:00:00": 0.01640092558101533,
    "2019-03-08T22:00:00": 0.015658236717085335,
    "2019-03-08T23:00:00": 0.015413741398588006,
    "2019-03-09T00:00:00": 0.015592761470238515,
    "2019-03-09T01:00:00": 0.016089225094467616,
    "2019-03-09T02:00:00": 0.01677814441625387,
    "2019-03-09T03:00:00": 0.017529100079111924,
    "2019-03-09T04:00:00": 0.018218549080558588,
    "2019-03-09T05:00:00": 0.018741037560361128,
    "2019-03-09T06:00:00": 0.019017648483570862,
    "2019-03-09T07:00:00": 0.019001300525586136,
    "2019-03-09T08:00:00": 0.01867806659173592,
    "2019-03-09T09:00:00": 0.018065489791190333,
    "2019-03-09T10:00:00": 0.01720702068094993,
    "2019-03-09T11:00:00": 0.01616308888902169,
    "2019-03-09T12:00:00": 0.015000918300221825,
    "2019-03-09T13:00:00": 0.013784128850059807,
    "2019-03-09T14:00:00": 0.012564404395064063,
    "2019-03-09T15:00:00": 0.011377027774682823,
    "2019-03-09T16:00:00": 0.010241353670058346,
    "2019-03-09T17:00:00": 0.009164715933962928,
    "2019-03-09T18:00:00": 0.008151368846062344,
    "2019-03-09T19:00:00": 0.007210466785965848,
    "2019-03-09T20:00:00": 0.0063627060321991905,
    "2019-03-09T21:00:00": 0.00564383810150142,
    "2019-03-09T22:00:00": 0.005103757589819251,
    "2019-03-09T23:00:00": 0.004801792924699467,
    "2019-03-10T00:00:00": 0.004798879978367765,
    "2019-03-10T01:00:00": 0.005148606802671419,
    "2019-03-10T02:00:00": 0.005887716060305426,
    "2019-03-10T03:00:00": 0.0070278137168706825,
    "2019-03-10T04:00:00": 0.008549890619499838,
    "2019-03-10T05:00:00": 0.01040167056379131,
    "2019-03-10T06:00:00": 0.012499588281766533,
    "2019-03-10T07:00:00": 0.01473507494599315,
    "2019-03-10T08:00:00": 0.016984915286973986,
    "2019-03-10T09:00:00": 0.019125574253700484,
    "2019-03-10T10:00:00": 0.02104988211851725,
    "2019-03-10T11:00:00": 0.022684949251621983,
    "2019-03-10T12:00:00": 0.02401223041126832,
    "2019-03-10T13:00:00": 0.025084046145666394,
    "2019-03-10T14:00:00": 0.0260393434755588,
    "2019-03-10T15:00:00": 0.027117538291291567,
    "2019-03-10T16:00:00": 0.028666637000476232,
    "2019-03-10T17:00:00": 0.031147083263009485,
    "2019-03-10T18:00:00": 0.03511771320213728,
    "2019-03-10T19:00:00": 0.04121079289352529,
    "2019-03-10T20:00:00": 0.0500820558661896,
    "2019-03-10T21:00:00": 0.06233857866955386,
    "2019-03-10T22:00:00": 0.07844654605827185,
    "2019-03-10T23:00:00": 0.09862485432253124,
    "2019-03-11T00:00:00": 0.12274218701751759,
    "2019-03-11T01:00:00": 0.15023716714269408,
    "2019-03-11T02:00:00": 0.18008208590821168,
    "2019-03-11T03:00:00": 0.21080973774049958,
    "2019-03-11T04:00:00": 0.2406122024686065,
    "2019-03-11T05:00:00": 0.26750697408863566,
    "2019-03-11T06:00:00": 0.28955257096734655,
    "2019-03-11T07:00:00": 0.305079069585591,
    "2019-03-11T08:00:00": 0.31289704692770615,
    "2019-03-11T09:00:00": 0.3124465824980623,
    "2019-03-11T10:00:00": 0.30385920125015375,
    "2019-03-11T11:00:00": 0.2879231820912971,
    "2019-03-11T12:00:00": 0.26596135846454044,
    "2019-03-11T13:00:00": 0.23964627182429882,
    "2019-03-11T14:00:00": 0.21078876843015937,
    "2019-03-11T15:00:00": 0.181136470227778,
    "2019-03-11T16:00:00": 0.15221249008346308,
    "2019-03-11T17:00:00": 0.12521136817720024,
    "2019-03-11T18:00:00": 0.10095684711410262,
    "2019-03-11T19:00:00": 0.0799142470845271,
    "2019-03-11T20:00:00": 0.062238723768973145,
    "2019-03-11T21:00:00": 0.047845851464952904,
    "2019-03-11T22:00:00": 0.03648623117426011,
    "2019-03-11T23:00:00": 0.027811158955989984,
    "2019-03-12T00:00:00": 0.0214292254046198,
    "2019-03-12T01:00:00": 0.016946080659343905,
    "2019-03-12T02:00:00": 0.01399315576784517,
    "2019-03-12T03:00:00": 0.012245903300795401,
    "2019-03-12T04:00:00": 0.01143621019878455,
    "2019-03-12T05:00:00": 0.0113585769825504,
    "2019-03-12T06:00:00": 0.011874360620656922,
    "2019-03-12T07:00:00": 0.012907512371368075,
    "2019-03-12T08:00:00": 0.014431881137573696,
    "2019-03-12T09:00:00": 0.0164507625807048,
    "2019-03-12T10:00:00": 0.018966024800123476,
    "2019-03-12T11:00:00": 0.021949773434790477,
    "2019-03-12T12:00:00": 0.025312206001311243,
    "2019-03-12T13:00:00": 0.028885338096582384,
    "2019-03-12T14:00:00": 0.03242318121997657,
    "2019-03-12T15:00:00": 0.0356228578761632,
    "2019-03-12T16:00:00": 0.038166501833581154,
    "2019-03-12T17:00:00": 0.0397739370579392,
    "2019-03-12T18:00:00": 0.040256399722988834,
    "2019-03-12T19:00:00": 0.03955884347427285,
    "2019-03-12T20:00:00": 0.037780075701428675,
    "2019-03-12T21:00:00": 0.03516655731541049,
    "2019-03-12T22:00:00": 0.03208121204224402,
    "2019-03-12T23:00:00": 0.028956089113872086,
    "2019-03-13T00:00:00": 0.02623080030887238,
    "2019-03-13T01:00:00": 0.024301833667719208,
    "2019-03-13T02:00:00": 0.023477889121842368,
    "2019-03-13T03:00:00": 0.023952213113763443,
    "2019-03-13T04:00:00": 0.02579124804466993,
    "2019-03-13T05:00:00": 0.028938278180451898,
    "2019-03-13T06:00:00": 0.033230069231596056,
    "2019-03-13T07:00:00": 0.03842261332190026,
    "2019-03-13T08:00:00": 0.04422391904883759,
    "2019-03-13T09:00:00": 0.050330299789830044,
    "2019-03-13T10:00:00": 0.05646327220535085,
    "2019-03-13T11:00:00": 0.062401319244837626,
    "2019-03-13T12:00:00": 0.06800178254991136,
    "2019-03-13T13:00:00": 0.07321034049191791,
    "2019-03-13T14:00:00": 0.07805198527793517,
    "2019-03-13T15:00:00": 0.08260855652136714,
    "2019-03-13T16:00:00": 0.08698724888534864,
    "2019-03-13T17:00:00": 0.09128394739523447,
    "2019-03-13T18:00:00": 0.09555628662652532,
    "2019-03-18T15:00:00": 0.07165118795793947,
    "2019-03-18T16:00:00": 0.06410660363022776,
    "2019-03-18T17:00:00": 0.05743500738134853,
    "2019-03-18T18:00:00": 0.05202440952982185,
    "2019-03-18T19:00:00": 0.04817000879134916,
    "2019-03-18T20:00:00": 0.046041015407419686,
    "2019-03-18T21:00:00": 0.04566255345090525,
    "2019-03-18T22:00:00": 0.04691431768767893,
    "2019-03-18T23:00:00": 0.04954499926680219,
    "2019-03-19T00:00:00": 0.05319897190894894,
    "2019-03-19T01:00:00": 0.057450829891205576,
    "2019-03-19T02:00:00": 0.06184366845855098,
    "2019-03-19T03:00:00": 0.06592693274928517,
    "2019-03-19T04:00:00": 0.06929035774704094,
    "2019-03-19T05:00:00": 0.07159294309856729,
    "2019-03-19T06:00:00": 0.07258500017101312,
    "2019-03-19T07:00:00": 0.07212362741831035,
    "2019-03-19T08:00:00": 0.07017903368804063,
    "2019-03-19T09:00:00": 0.06683310814492285,
    "2019-03-19T10:00:00": 0.062268602356309856,
    "2019-03-19T11:00:00": 0.05674972668283732,
    "2019-03-19T12:00:00": 0.05059667467379691,
    "2019-03-19T13:00:00": 0.04415057016411231,
    "2019-03-19T14:00:00": 0.037747468171123184,
    "2019-03-19T15:00:00": 0.031686693059627506,
    "2019-03-19T16:00:00": 0.026208722001914674,
    "2019-03-19T17:00:00": 0.02148396388339026,
    "2019-03-19T18:00:00": 0.01761084392905502,
    "2019-03-19T19:00:00": 0.014623690090707337,
    "2019-03-19T20:00:00": 0.012507711343806434,
    "2019-03-19T21:00:00": 0.011217501826006636,
    "2019-03-19T22:00:00": 0.010694112523158446,
    "2019-03-19T23:00:00": 0.010877525299159762,
    "2019-03-20T00:00:00": 0.011712204465388646,
    "2019-03-20T01:00:00": 0.013145267498233477,
    "2019-03-20T02:00:00": 0.01511837514104516,
    "2019-03-20T03:00:00": 0.017556215323105147,
    "2019-03-20T04:00:00": 0.020355583093292738,
    "2019-03-20T05:00:00": 0.023378780000582036,
    "2019-03-20T06:00:00": 0.026453897456713622,
    "2019-03-20T07:00:00": 0.029382776222154024,
    "2019-03-20T08:00:00": 0.03195692504545203,
    "2019-03-20T09:00:00": 0.033977800928985405,
    "2019-03-20T10:00:00": 0.03527974110339615,
    "2019-03-20T11:00:00": 0.03575072179166889,
    "2019-03-20T12:00:00": 0.035347872117922084,
    "2019-03-20T13:00:00": 0.034104296581504795,
    "2019-03-20T14:00:00": 0.032126740190869446,
    "2019-03-20T15:00:00": 0.029583462980796987,
    "2019-03-20T16:00:00": 0.026683625884337543,
    "2019-03-20T17:00:00": 0.023651395913497478,
    "2019-03-20T18:00:00": 0.020698635141074666,
    "2019-03-20T19:00:00": 0.01800029700845929,
    "2019-03-20T20:00:00": 0.01567687229073923,
    "2019-03-20T21:00:00": 0.013785663383982986,
    "2019-03-20T22:00:00": 0.01232256541594274,
    "2019-03-20T23:00:00": 0.011232716019379758,
    "2019-03-21T00:00:00": 0.010426832940386313,
    "2019-03-21T01:00:00": 0.009801802695998733,
    "2019-03-21T02:00:00": 0.009259627833742493,
    "2019-03-21T03:00:00": 0.008723289121755382,
    "2019-03-21T04:00:00": 0.008146789014124828,
    "2019-03-21T05:00:00": 0.0075190179396824805,
    "2019-03-21T06:00:00": 0.006860943684191331,
    "2019-03-21T07:00:00": 0.006217601492063245,
    "2019-03-21T08:00:00": 0.005647947614402722,
    "2019-03-21T09:00:00": 0.005212736495549689,
    "2019-03-21T10:00:00": 0.004962130650362657,
    "2019-03-21T11:00:00": 0.004927530016098465,
    "2019-03-21T12:00:00": 0.005115904805001107,
    "2019-03-21T13:00:00": 0.005507848851878347,
    "2019-03-21T14:00:00": 0.006060157074132018,
    "2019-03-21T15:00:00": 0.006711428718395994,
    "2019-03-21T16:00:00": 0.007390190765144739,
    "2019-03-21T17:00:00": 0.008023815065491335,
    "2019-03-21T18:00:00": 0.008546880651229143,
    "2019-03-21T19:00:00": 0.008908751887937912,
    "2019-03-21T20:00:00": 0.00907809061560414,
    "2019-03-21T21:00:00": 0.009045430241559103,
    "2019-03-21T22:00:00": 0.008822028707705938,
    "2019-03-21T23:00:00": 0.008456339856153267,
    "2019-03-22T00:00:00": 0.007992436474446451,
    "2019-03-22T01:00:00": 0.007500369691801398,
    "2019-03-22T02:00:00": 0.007075861892527657,
    "2019-03-22T03:00:00": 0.006846195613039309,
    "2019-03-22T04:00:00": 0.006976514613542352,
    "2019-03-22T05:00:00": 0.007686274215551615,
    "2019-03-22T06:00:00": 0.009266694998611321,
    "2019-03-22T07:00:00": 0.012097453975242796,
    "2019-03-22T08:00:00": 0.016654054525147996,
    "2019-03-22T09:00:00": 0.023499552438605697,
    "2019-03-22T10:00:00": 0.033251227635524745,
    "2019-03-22T11:00:00": 0.04653684897611267,
    "2019-03-22T12:00:00": 0.06392844689337879,
    "2019-03-22T13:00:00": 0.08586444519616943,
    "2019-03-22T14:00:00": 0.11257877750249819,
    "2019-03-22T15:00:00": 0.14403506058042428,
    "2019-03-22T16:00:00": 0.179895555418448,
    "2019-03-22T17:00:00": 0.21952432529723243,
    "2019-03-22T18:00:00": 0.2620038570525066,
    "2019-03-22T19:00:00": 0.3061768175687496,
    "2019-03-22T20:00:00": 0.3506821648067618,
    "2019-03-22T21:00:00": 0.394001301537528,
    "2019-03-22T22:00:00": 0.4345159461016285,
    "2019-03-22T23:00:00": 0.4706018030085609,
    "2019-03-23T00:00:00": 0.5007565840418384,
    "2019-03-23T01:00:00": 0.5237564402444225,
    "2019-03-23T02:00:00": 0.5388340653690621,
    "2019-03-23T03:00:00": 0.5458278097798277,
    "2019-03-23T04:00:00": 0.5452520959662005,
    "2019-03-23T05:00:00": 0.5382581415324258,
    "2019-03-23T06:00:00": 0.5264789143722856,
    "2019-03-23T07:00:00": 0.5117897521535234,
    "2019-03-23T08:00:00": 0.4960470311302887,
    "2019-03-23T09:00:00": 0.48086944516705776,
    "2019-03-23T10:00:00": 0.4675229271087834,
    "2019-03-23T11:00:00": 0.45693343779832657,
    "2019-03-23T12:00:00": 0.449779732988252,
    "2019-03-23T13:00:00": 0.4466226368754983,
    "2019-03-23T14:00:00": 0.44799721123463604,
    "2019-03-23T15:00:00": 0.45441052033082546,
    "2019-03-23T16:00:00": 0.4662161691803041,
    "2019-03-23T17:00:00": 0.48344285108122176,
    "2019-03-23T18:00:00": 0.5055284996475337,
    "2019-03-23T19:00:00": 0.5311657486025766,
    "2019-03-23T20:00:00": 0.5582620371366935,
    "2019-03-23T21:00:00": 0.5840618282676957,
    "2019-03-23T22:00:00": 0.6054218779072036,
    "2019-03-23T23:00:00": 0.6192047585222135,
    "2019-03-24T00:00:00": 0.6227150684340805,
    "2019-03-24T01:00:00": 0.6140980189965166,
    "2019-03-24T02:00:00": 0.5926233996305347,
    "2019-03-24T03:00:00": 0.5588055706553929,
    "2019-03-24T04:00:00": 0.5143298864138773,
    "2019-03-24T05:00:00": 0.4618202205095243,
    "2019-03-24T06:00:00": 0.4044848795512142,
    "2019-03-24T07:00:00": 0.34570257998709364,
    "2019-03-24T08:00:00": 0.2886289086167259,
    "2019-03-24T09:00:00": 0.23586830279162074,
    "2019-03-24T10:00:00": 0.18926536513178346,
    "2019-03-24T11:00:00": 0.14983955967000592,
    "2019-03-24T12:00:00": 0.1178321711664856,
    "2019-03-24T13:00:00": 0.09285486925707297,
    "2019-03-24T14:00:00": 0.07407877817543979,
    "2019-03-24T15:00:00": 0.06043337158531109,
    "2019-03-24T16:00:00": 0.05077787787908758,
    "2019-03-24T17:00:00": 0.04403767671574042,
    "2019-03-24T18:00:00": 0.03929424182739157,
    "2019-03-24T19:00:00": 0.035820912153800316,
    "2019-03-24T20:00:00": 0.03308805044060444,
    "2019-03-24T21:00:00": 0.030748216223273755,
    "2019-03-24T22:00:00": 0.028606399861971433,
    "2019-03-24T23:00:00": 0.026584324127011328,
    "2019-03-25T00:00:00": 0.02468552452191981,
    "2019-03-25T01:00:00": 0.02296250084994585,
    "2019-03-25T02:00:00": 0.021492791527348846,
    "2019-03-25T03:00:00": 0.02035744313553031,
    "2019-03-25T04:00:00": 0.019622566888264966,
    "2019-03-25T05:00:00": 0.019339208867322086,
    "2019-03-25T06:00:00": 0.019536993988412393,
    "2019-03-25T08:00:00": 0.021350249492455457,
    "2019-03-25T09:00:00": 0.02286913929047001,
    "2019-03-25T10:00:00": 0.02467072730242153,
    "2019-03-25T11:00:00": 0.02661567406642221,
    "2019-03-25T12:00:00": 0.028535515188951074,
    "2019-03-25T13:00:00": 0.03024598128908087,
    "2019-03-25T14:00:00": 0.03156631732086579,
    "2019-03-25T15:00:00": 0.03234116697166014,
    "2019-03-25T16:00:00": 0.03246221254080896,
    "2019-03-25T18:00:00": 0.030635752906441077,
    "2019-03-25T19:00:00": 0.028810796305463404,
    "2019-03-25T20:00:00": 0.026562674331779838,
    "2019-03-25T21:00:00": 0.024081156085461533,
    "2019-03-25T22:00:00": 0.02156889085228151,
    "2019-03-25T23:00:00": 0.01921919391850811,
    "2019-03-26T00:00:00": 0.01718864277715502,
    "2019-03-26T01:00:00": 0.015596988980802029,
    "2019-03-26T05:00:00": 0.014485279328995784,
    "2019-03-26T06:00:00": 0.015527126178350623,
    "2019-03-26T07:00:00": 0.017117720403883187,
    "2019-03-26T08:00:00": 0.019335788792459948,
    "2019-03-26T09:00:00": 0.02231805554145723,
    "2019-03-26T10:00:00": 0.026253845773684,
    "2019-03-26T11:00:00": 0.0313691735038984,
    "2019-03-26T12:00:00": 0.0379073047506073,
    "2019-03-26T14:00:00": 0.05615045076373167,
    "2019-03-26T15:00:00": 0.0682096378668168,
    "2019-03-26T16:00:00": 0.08239880228199054,
    "2019-03-26T17:00:00": 0.09881122954792725,
    "2019-03-26T18:00:00": 0.1175256168071971,
    "2019-03-26T19:00:00": 0.13860276509667413,
    "2019-03-27T01:00:00": 0.30233946844573684,
    "2019-03-27T02:00:00": 0.32805792702253256,
    "2019-03-27T03:00:00": 0.3491966841105244,
    "2019-03-27T04:00:00": 0.3639164340575386,
    "2019-03-27T05:00:00": 0.37067947245823807,
    "2019-03-27T06:00:00": 0.36849822849785624,
    "2019-03-27T07:00:00": 0.35712232921369247,
    "2019-03-27T08:00:00": 0.337120029472052,
    "2019-03-27T10:00:00": 0.2772200984476052,
    "2019-03-27T11:00:00": 0.24158935416581342,
    "2019-03-27T12:00:00": 0.2053213793616921,
    "2019-03-27T13:00:00": 0.17058428073220402,
    "2019-03-27T14:00:00": 0.13912148373097594,
    "2019-03-27T15:00:00": 0.11212685071012087,
    "2019-03-27T16:00:00": 0.09021725345734585,
    "2019-03-27T17:00:00": 0.07349560836415783,
    "2019-03-27T18:00:00": 0.06165657231465454,
    "2019-03-27T19:00:00": 0.05413987629281176,
    "2019-03-27T20:00:00": 0.05026904240464921,
    "2019-03-27T21:00:00": 0.04936692500582383,
    "2019-03-27T22:00:00": 0.05083494709574117,
    "2019-03-27T23:00:00": 0.054202423926134544,
    "2019-03-28T00:00:00": 0.059123321791751976,
    "2019-03-28T01:00:00": 0.06535578675630886,
    "2019-03-28T02:00:00": 0.07272769798127943,
    "2019-03-28T03:00:00": 0.08109003961121217,
    "2019-03-28T04:00:00": 0.09026934362217955,
    "2019-03-28T05:00:00": 0.10002890963107212,
    "2019-03-28T06:00:00": 0.11005283278203874,
    "2019-03-28T07:00:00": 0.1199461304544672,
    "2019-03-28T08:00:00": 0.12925620594943765,
    "2019-03-28T09:00:00": 0.1375036947699073,
    "2019-03-28T10:00:00": 0.14423812852954027,
    "2019-03-28T11:00:00": 0.149087425945363,
    "2019-03-28T12:00:00": 0.1517999018293374,
    "2019-03-28T13:00:00": 0.15227258310208697,
    "2019-03-28T14:00:00": 0.15055783566103698,
    "2019-03-28T15:00:00": 0.14684815162160272,
    "2019-03-28T16:00:00": 0.14144424078024453,
    "2019-03-28T17:00:00": 0.13471351264161466,
    "2019-03-28T18:00:00": 0.12704962623108146,
    "2019-03-28T19:00:00": 0.1188418265406752,
    "2019-03-28T20:00:00": 0.11044824357074344,
    "2019-03-28T21:00:00": 0.10217625174720482,
    "2019-03-28T22:00:00": 0.09428350768046598,
    "2019-03-28T23:00:00": 0.08697123574425339,
    "2019-03-29T00:00:00": 0.08037933510466747,
    "2019-03-29T01:00:00": 0.07459013810439157,
    "2019-03-29T02:00:00": 0.0696341699970135,
    "2019-03-29T03:00:00": 0.06550048103261706,
    "2019-03-29T04:00:00": 0.06216753557377459,
    "2019-03-29T05:00:00": 0.05962730951620485,
    "2019-03-29T06:00:00": 0.057909234539463214,
    "2019-03-29T07:00:00": 0.05708068423366626,
    "2019-03-29T08:00:00": 0.05724114564221164,
    "2019-03-29T09:00:00": 0.0584911750505939,
    "2019-03-29T10:00:00": 0.060891671193136654,
    "2019-03-29T11:00:00": 0.06442368455869038,
    "2019-03-29T12:00:00": 0.06896068826827681,
    "2019-03-29T13:00:00": 0.07426396957025858,
    "2019-03-29T14:00:00": 0.08000236924405614,
    "2019-03-29T15:00:00": 0.08578443611187005,
    "2019-03-29T16:00:00": 0.09120194121383704,
    "2019-03-29T17:00:00": 0.09586828358642202,
    "2019-03-29T18:00:00": 0.09944897693655792,
    "2019-03-29T19:00:00": 0.10167449970763842,
    "2019-03-29T20:00:00": 0.1023563469660072,
    "2019-03-29T21:00:00": 0.10139821829812648,
    "2019-03-29T22:00:00": 0.0987975844606639,
    "2019-03-29T23:00:00": 0.0946716694736712,
    "2019-03-30T00:00:00": 0.08925246108838109,
    "2019-03-30T01:00:00": 0.08288013740073073,
    "2019-03-30T02:00:00": 0.07597868757285821,
    "2019-03-30T03:00:00": 0.06901721681080307,
    "2019-03-30T04:00:00": 0.06246194700641822,
    "2019-03-30T05:00:00": 0.05673059326618961,
    "2019-03-30T06:00:00": 0.05215322643518979,
    "2019-03-30T07:00:00": 0.0489447964388725,
    "2019-03-30T08:00:00": 0.047187507800230025,
    "2019-03-30T09:00:00": 0.046821750427512285,
    "2019-03-30T10:00:00": 0.0476455920596813,
    "2019-03-30T11:00:00": 0.049324667990493704,
    "2019-03-30T12:00:00": 0.05141486666872544,
    "2019-03-30T13:00:00": 0.05341109659699007,
    "2019-03-30T14:00:00": 0.05480824032537336,
    "2019-03-30T15:00:00": 0.055164311453484195,
    "2019-03-30T16:00:00": 0.054174017731923964,
    "2019-03-30T17:00:00": 0.0517188477763639,
    "2019-03-30T18:00:00": 0.047882842528387204,
    "2019-03-30T19:00:00": 0.04293583980011062,
    "2019-03-30T20:00:00": 0.03728461493037212,
    "2019-03-30T21:00:00": 0.03139330687444623,
    "2019-03-30T22:00:00": 0.02571347595866154,
    "2019-03-30T23:00:00": 0.020617899353898714,
    "2019-03-31T00:00:00": 0.016363983966620456,
    "2019-03-31T01:00:00": 0.013072047760325419,
    "2019-03-31T04:00:00": 0.008424417246642096,
    "2019-03-31T05:00:00": 0.00806375732515197,
    "2019-03-31T06:00:00": 0.007953454590739121,
    "2019-03-31T07:00:00": 0.007909001762763442,
    "2019-03-31T08:00:00": 0.007790976961036826,
    "2019-03-31T09:00:00": 0.007512749588718464,
    "2019-03-31T10:00:00": 0.007040400236475293,
    "2019-03-31T11:00:00": 0.006385238264117452,
    "2019-03-31T12:00:00": 0.005595488583032229,
    "2019-03-31T13:00:00": 0.004737016735464688,
    "2019-03-31T14:00:00": 0.0038806559066863065,
    "2019-03-31T15:00:00": 0.0030978904366938094,
    "2019-03-31T16:00:00": 0.002439300798005568,
    "2019-03-31T17:00:00": 0.0019519678794277674,
    "2019-03-31T18:00:00": 0.0016707862852002862,
    "2019-03-31T19:00:00": 0.001633591961699761,
    "2019-03-31T20:00:00": 0.0018947981750808097,
    "2019-03-31T21:00:00": 0.002546993232821732,
    "2019-03-31T22:00:00": 0.0037279396817862017,
    "2019-03-31T23:00:00": 0.005648242529583355,
    "2019-04-01T00:00:00": 0.008585303343114439,
    "2019-04-01T01:00:00": 0.01289347604281886,
    "2019-04-01T02:00:00": 0.018989238714946736,
    "2019-04-01T03:00:00": 0.027323983187508376,
    "2019-04-01T04:00:00": 0.038336461483383426,
    "2019-04-01T05:00:00": 0.052384385365944384,
    "2019-04-01T06:00:00": 0.06967665135114316,
    "2019-04-01T07:00:00": 0.0902156163115905,
    "2019-04-01T08:00:00": 0.11374870179390695,
    "2019-04-01T09:00:00": 0.13974792583338033,
    "2019-04-01T10:00:00": 0.16744672534691907,
    "2019-04-01T11:00:00": 0.1958709749317628,
    "2019-04-01T12:00:00": 0.22390213493995334,
    "2019-04-01T13:00:00": 0.2503429025380602,
    "2019-04-01T14:00:00": 0.2739803795601711,
    "2019-04-01T15:00:00": 0.2936476620413321,
    "2019-04-01T16:00:00": 0.3082904910017785,
    "2019-04-01T17:00:00": 0.3170458922982694,
    "2019-04-01T18:00:00": 0.3193325710696386,
    "2019-04-01T19:00:00": 0.31494071073103713,
    "2019-04-01T20:00:00": 0.30409778373082813,
    "2019-04-01T21:00:00": 0.28748374990349246,
    "2019-04-01T22:00:00": 0.2661773995442901,
    "2019-04-01T23:00:00": 0.24153387981392446,
    "2019-04-02T00:00:00": 0.21501570152998337,
    "2019-04-02T01:00:00": 0.18801343151683095,
    "2019-04-02T02:00:00": 0.16169811550332527,
    "2019-04-02T03:00:00": 0.1369350403140544,
    "2019-04-02T04:00:00": 0.11426783520913877,
    "2019-04-02T05:00:00": 0.0939617321834508,
    "2019-04-02T06:00:00": 0.07608042004469108,
    "2019-04-02T07:00:00": 0.06056692473018351,
    "2019-04-02T08:00:00": 0.04730561970875158,
    "2019-04-02T09:00:00": 0.03615927213100041,
    "2019-04-02T10:00:00": 0.02697629541454324,
    "2019-04-02T11:00:00": 0.01959421840605419,
    "2019-04-02T12:00:00": 0.013825104527664828,
    "2019-04-02T13:00:00": 0.009456531041685923,
    "2019-04-02T14:00:00": 0.006257144959850104,
    "2019-04-02T15:00:00": 0.003999021778245951,
    "2019-04-02T16:00:00": 0.0024614718934612744,
    "2019-04-02T17:00:00": 0.001458330484044822,
    "2019-04-02T18:00:00": 0.0008316937804874166,
    "2019-04-02T19:00:00": 0.0004580747471692321,
    "2019-04-02T20:00:00": 0.0002445203333663412,
    "2019-04-02T21:00:00": 0.00012558060966400017,
    "2019-04-02T22:00:00": 6.19061771875957e-05,
    "2019-04-02T23:00:00": 2.8873821333755632e-05,
    "2019-04-03T00:00:00": 1.068166359162471e-05,
    "2019-04-03T01:00:00": 7.252731670569314e-07,
    "2019-04-03T02:00:00": 0.0,
    "2019-04-03T03:00:00": 0.0,
    "2019-04-03T04:00:00": 0.0,
    "2019-04-03T05:00:00": 0.0,
    "2019-04-03T06:00:00": 0.0,
    "2019-04-03T07:00:00": 0.0,
    "2019-04-03T08:00:00": 0.0,
    "2019-04-03T09:00:00": 0.0,
    "2019-04-03T10:00:00": 0.0,
    "2019-04-03T11:00:00": 0.0,
    "2019-04-03T12:00:00": 0.0,
    "2019-04-03T13:00:00": 0.0,
    "2019-04-03T14:00:00": 0.0,
    "2019-04-03T15:00:00": 0.0,
    "2019-04-03T16:00:00": 0.0,
    "2019-04-03T17:00:00": 0.0,
    "2019-04-03T18:00:00": 0.0,
    "2019-04-03T19:00:00": 0.0,
    "2019-04-03T20:00:00": 0.0,
    "2019-04-03T21:00:00": 0.0,
    "2019-04-03T22:00:00": 0.0,
    "2019-04-03T23:00:00": 0.0,
    "2019-04-04T00:00:00": 0.0,
    "2019-04-04T01:00:00": 0.0,
    "2019-04-04T02:00:00": 0.0,
    "2019-04-04T03:00:00": 0.0,
    "2019-04-04T04:00:00": 0.0,
    "2019-04-04T05:00:00": 0.0,
    "2019-04-04T06:00:00": 0.0,
    "2019-04-04T07:00:00": 0.0,
    "2019-04-04T08:00:00": 0.0,
    "2019-04-04T09:00:00": 0.0,
    "2019-04-04T10:00:00": 0.0,
    "2019-04-04T11:00:00": 0.0,
    "2019-04-04T12:00:00": 0.0,
    "2019-04-04T13:00:00": 0.0,
    "2019-04-04T14:00:00": 0.0,
    "2019-04-04T15:00:00": 0.0,
    "2019-04-04T16:00:00": 0.0,
    "2019-04-04T17:00:00": 0.0,
    "2019-04-04T18:00:00": 0.0,
    "2019-04-04T19:00:00": 0.0,
    "2019-04-04T20:00:00": 0.0,
    "2019-04-04T21:00:00": 0.0,
    "2019-04-04T22:00:00": 0.0,
    "2019-04-04T23:00:00": 6.309744131492346e-08,
    "2019-04-05T00:00:00": 4.2734296036477866e-07,
    "2019-04-05T01:00:00": 1.2773225611588033e-06,
    "2019-04-05T02:00:00": 3.0382662180609544e-06,
    "2019-04-05T03:00:00": 6.530187445659223e-06,
    "2019-04-05T04:00:00": 1.3106117498660046e-05,
    "2019-04-05T05:00:00": 2.5095926515656612e-05,
    "2019-04-05T06:00:00": 4.613358712719368e-05,
    "2019-04-05T07:00:00": 8.174560104711877e-05,
    "2019-04-05T08:00:00": 0.00013949428104006773,
    "2019-04-05T09:00:00": 0.00022929922311108012,
    "2019-04-05T10:00:00": 0.00036334226890392355,
    "2019-04-05T11:00:00": 0.0005553228547132243,
    "2019-04-05T12:00:00": 0.0008185922285171094,
    "2019-04-05T13:00:00": 0.0011642279602204412,
    "2019-04-05T14:00:00": 0.0015984727845086086,
    "2019-04-05T15:00:00": 0.0021199747650186467,
    "2019-04-05T16:00:00": 0.002717809793602793,
    "2019-04-05T17:00:00": 0.0033710577871872457,
    "2019-04-05T18:00:00": 0.004050231387373276,
    "2019-04-05T19:00:00": 0.004720732121536652,
    "2019-04-05T20:00:00": 0.005347848124150018,
    "2019-04-05T21:00:00": 0.005902571946204388,
    "2019-04-05T22:00:00": 0.006365827427826636,
    "2019-04-05T23:00:00": 0.0067315172144737645,
    "2019-04-06T00:00:00": 0.0070070255437644354,
    "2019-04-06T01:00:00": 0.007209824351796994,
    "2019-04-06T02:00:00": 0.007362404251101909,
    "2019-04-06T03:00:00": 0.0074861651908167,
    "2019-04-06T04:00:00": 0.007595984224386854,
    "2019-04-06T05:00:00": 0.00769682870331181,
    "2019-04-06T06:00:00": 0.007783379416943179,
    "2019-04-06T07:00:00": 0.00784246266710833,
    "2019-04-06T08:00:00": 0.007857406677734909,
    "2019-04-06T09:00:00": 0.007813387120346203,
    "2019-04-06T10:00:00": 0.007702691872644094,
    "2019-04-06T11:00:00": 0.007527673542336105,
    "2019-04-06T12:00:00": 0.007301508453383688,
    "2019-04-06T13:00:00": 0.00704668220656985,
    "2019-04-06T14:00:00": 0.00679183582833199,
    "2019-04-06T15:00:00": 0.006567176432339152,
    "2019-04-06T16:00:00": 0.006400042028480738,
    "2019-04-06T17:00:00": 0.006310906610093243
}
