# Supplementary material for: A data science approach for multi-sensor marine observatory data monitoring cold water corals (Paragorgia arborea) in two campaigns
Source: PLoS One. 2023 Jul 19;18(7):e0282723. doi: 10.1371/journal.pone.0282723 (PMC10355400; doi:10.1371/journal.pone.0282723)
Supplement: S4 Data — Non-image data that were used to generate figures shown in the paper, if not already contained in S1–S3 Data. (XZ) [file pone.0282723.s018.xz › S4_Data/fig10/lstm_true_gamma1_red_smooth5_fig10.json]

{
    "2018-04-12T15:00:00": 0.8276863562710021,
    "2018-04-12T16:00:00": 0.8129788545402097,
    "2018-04-12T17:00:00": 0.7844348207658466,
    "2018-04-12T18:00:00": 0.7438095439258894,
    "2018-04-12T19:00:00": 0.693744714964012,
    "2018-04-12T20:00:00": 0.6377131775557201,
    "2018-04-12T21:00:00": 0.5798732737367003,
    "2018-04-12T22:00:00": 0.524795684036523,
    "2018-04-12T23:00:00": 0.47709371220611224,
    "2018-04-13T00:00:00": 0.44096341059224425,
    "2018-04-13T01:00:00": 0.4197150260356413,
    "2018-04-13T02:00:00": 0.4153692715777065,
    "2018-04-13T03:00:00": 0.42841260788137475,
    "2018-04-13T04:00:00": 0.45775059564071796,
    "2018-04-13T05:00:00": 0.5008682728405118,
    "2018-04-13T06:00:00": 0.5541444643616912,
    "2018-04-13T07:00:00": 0.6133331554224084,
    "2018-04-13T08:00:00": 0.6740394394912003,
    "2018-04-13T09:00:00": 0.7321668738417966,
    "2018-04-13T10:00:00": 0.7842318071997783,
    "2018-04-13T11:00:00": 0.8275356580497966,
    "2018-04-13T12:00:00": 0.8601729688924692,
    "2018-04-13T13:00:00": 0.8809278903949882,
    "2018-04-13T14:00:00": 0.8891383445956544,
    "2018-04-13T15:00:00": 0.8845652530211429,
    "2018-04-13T16:00:00": 0.8673183088591127,
    "2018-04-13T17:00:00": 0.8379109143315646,
    "2018-04-13T18:00:00": 0.7973531521277079,
    "2018-04-13T19:00:00": 0.7472287159280558,
    "2018-04-13T20:00:00": 0.6898437613661751,
    "2018-04-13T21:00:00": 0.6281935240810819,
    "2018-04-13T22:00:00": 0.565862511901109,
    "2018-04-13T23:00:00": 0.5067501439799245,
    "2018-04-14T00:00:00": 0.4546968200727952,
    "2018-04-14T01:00:00": 0.4130661734965088,
    "2018-04-14T02:00:00": 0.384354274005772,
    "2018-04-14T03:00:00": 0.3699103990149345,
    "2018-04-14T04:00:00": 0.3698326877072373,
    "2018-04-14T05:00:00": 0.38303444347819166,
    "2018-04-14T06:00:00": 0.4074748821396969,
    "2018-04-14T07:00:00": 0.44057421423712023,
    "2018-04-14T08:00:00": 0.47957928660717086,
    "2018-04-14T09:00:00": 0.5219252114600559,
    "2018-04-14T10:00:00": 0.5654617085579844,
    "2018-04-14T11:00:00": 0.6085212543256819,
    "2018-04-14T12:00:00": 0.6498379227321487,
    "2018-04-14T13:00:00": 0.6883647133984871,
    "2018-04-14T14:00:00": 0.7230602194326592,
    "2018-04-14T15:00:00": 0.7527191276058939,
    "2018-04-14T16:00:00": 0.7758977109553954,
    "2018-04-14T17:00:00": 0.7909561986870111,
    "2018-04-14T18:00:00": 0.796210003637294,
    "2018-04-14T19:00:00": 0.7901585891271974,
    "2018-04-14T20:00:00": 0.7717343863945869,
    "2018-04-14T21:00:00": 0.740543202674341,
    "2018-04-14T22:00:00": 0.6970562064592336,
    "2018-04-14T23:00:00": 0.6426706471034827,
    "2018-04-15T00:00:00": 0.5796811306509284,
    "2018-04-15T01:00:00": 0.511119980654787,
    "2018-04-15T02:00:00": 0.44048920132035574,
    "2018-04-15T03:00:00": 0.3714316834506873,
    "2018-04-15T04:00:00": 0.307364610408062,
    "2018-04-15T05:00:00": 0.2512484909421048,
    "2018-04-15T06:00:00": 0.20535950473835468,
    "2018-04-15T07:00:00": 0.17121854688939653,
    "2018-04-15T08:00:00": 0.14963227810054575,
    "2018-04-15T09:00:00": 0.14079572927261633,
    "2018-04-15T10:00:00": 0.14437981945595194,
    "2018-04-15T11:00:00": 0.15962298736886252,
    "2018-04-15T12:00:00": 0.18535015106501565,
    "2018-04-15T13:00:00": 0.21986499666078194,
    "2018-04-15T14:00:00": 0.26088779413176966,
    "2018-04-15T15:00:00": 0.3055136222471275,
    "2018-04-15T16:00:00": 0.35027159791894447,
    "2018-04-15T17:00:00": 0.3913347429999542,
    "2018-04-15T18:00:00": 0.42486974013552786,
    "2018-04-15T19:00:00": 0.44748970253615533,
    "2018-04-15T20:00:00": 0.4567197019062412,
    "2018-04-15T21:00:00": 0.451379171242163,
    "2018-04-15T22:00:00": 0.4317628527413606,
    "2018-04-15T23:00:00": 0.3996250184793454,
    "2018-04-16T00:00:00": 0.357882022742794,
    "2018-04-16T01:00:00": 0.31022897242182346,
    "2018-04-16T02:00:00": 0.26059337726543513,
    "2018-04-16T03:00:00": 0.21270300330529887,
    "2018-04-16T04:00:00": 0.169719697090022,
    "2018-04-16T05:00:00": 0.1340297187957603,
    "2018-04-16T06:00:00": 0.10725351561851046,
    "2018-04-16T07:00:00": 0.09034429698229199,
    "2018-04-16T08:00:00": 0.08374603842290111,
    "2018-04-16T09:00:00": 0.08753632157803067,
    "2018-04-16T10:00:00": 0.10150206593591202,
    "2018-04-16T11:00:00": 0.12513016177233185,
    "2018-04-16T12:00:00": 0.1575343844118761,
    "2018-04-16T13:00:00": 0.19736446750976389,
    "2018-04-16T14:00:00": 0.24276039631601434,
    "2018-04-16T15:00:00": 0.29141437333868453,
    "2018-04-16T16:00:00": 0.34074758411748785,
    "2018-04-16T17:00:00": 0.38817964289422774,
    "2018-04-16T18:00:00": 0.4314620484975061,
    "2018-04-16T19:00:00": 0.4689770500649456,
    "2018-04-16T20:00:00": 0.49992679823709546,
    "2018-04-16T21:00:00": 0.5243743911178126,
    "2018-04-16T22:00:00": 0.5430710734125039,
    "2018-04-16T23:00:00": 0.5572478673208001,
    "2018-04-18T02:00:00": 0.8200590668496949,
    "2018-04-18T03:00:00": 0.8477799603478025,
    "2018-04-18T04:00:00": 0.8742270697697334,
    "2018-04-18T05:00:00": 0.8984957783463371,
    "2018-04-18T06:00:00": 0.9199157928473289,
    "2018-04-18T07:00:00": 0.938099606190546,
    "2018-04-18T08:00:00": 0.9529450236596794,
    "2018-04-18T09:00:00": 0.9645975984087418,
    "2018-04-18T10:00:00": 0.9733869048242445,
    "2018-04-18T11:00:00": 0.979750892954504,
    "2018-04-18T12:00:00": 0.98415624358389,
    "2018-04-18T13:00:00": 0.9870596798651184,
    "2018-04-18T14:00:00": 0.9888540471997568,
    "2018-04-18T15:00:00": 0.989850919476323,
    "2018-04-18T16:00:00": 0.9902716982771846,
    "2018-04-18T17:00:00": 0.9902453312160261,
    "2018-04-18T18:00:00": 0.9897924203490049,
    "2018-04-18T19:00:00": 0.988849222271615,
    "2018-04-18T20:00:00": 0.9872354315836807,
    "2018-04-18T21:00:00": 0.9846492313225699,
    "2018-04-18T22:00:00": 0.9806762041694541,
    "2018-04-18T23:00:00": 0.9747669475707577,
    "2018-04-19T00:00:00": 0.9662819842793167,
    "2018-04-19T01:00:00": 0.9545219292555462,
    "2018-04-19T02:00:00": 0.9388025339804538,
    "2018-04-19T03:00:00": 0.9185404553473807,
    "2018-04-19T04:00:00": 0.8933555901954277,
    "2018-04-19T05:00:00": 0.8631774131903633,
    "2018-04-19T06:00:00": 0.8283433364060376,
    "2018-04-19T07:00:00": 0.7896744717788327,
    "2018-04-19T14:00:00": 0.5734972919884617,
    "2018-04-19T15:00:00": 0.5771243470089962,
    "2018-04-19T16:00:00": 0.5929323519335714,
    "2018-04-19T17:00:00": 0.6198397710051624,
    "2018-04-19T18:00:00": 0.655765104001213,
    "2018-04-19T19:00:00": 0.6979499598191841,
    "2018-04-19T20:00:00": 0.743248817147671,
    "2018-04-19T21:00:00": 0.788569584144236,
    "2018-04-19T22:00:00": 0.8311953730477599,
    "2018-04-19T23:00:00": 0.8690880771894622,
    "2018-04-20T00:00:00": 0.9009331839995776,
    "2018-04-20T01:00:00": 0.9261246449969885,
    "2018-04-20T02:00:00": 0.9446315783284193,
    "2018-04-20T03:00:00": 0.9568059438419005,
    "2018-04-20T04:00:00": 0.9631931440094184,
    "2018-04-20T05:00:00": 0.964388707670818,
    "2018-04-20T06:00:00": 0.9609435171107994,
    "2018-04-20T07:00:00": 0.9533731506029097,
    "2018-04-20T08:00:00": 0.9421944819942707,
    "2018-04-20T09:00:00": 0.9280036267972499,
    "2018-04-20T10:00:00": 0.9115521567413681,
    "2018-04-20T11:00:00": 0.8938030405380974,
    "2018-04-20T12:00:00": 0.8759053678536284,
    "2018-04-20T13:00:00": 0.8591660062119264,
    "2018-04-20T14:00:00": 0.8449244496729805,
    "2018-04-20T15:00:00": 0.8343996049940949,
    "2018-04-20T16:00:00": 0.8285561957158788,
    "2018-04-20T17:00:00": 0.8279535118281693,
    "2018-04-20T18:00:00": 0.8326617261167678,
    "2018-04-20T19:00:00": 0.8422537280300533,
    "2018-04-20T20:00:00": 0.855863595387883,
    "2018-04-20T21:00:00": 0.8723113320012752,
    "2018-04-20T22:00:00": 0.8902665461952317,
    "2018-04-20T23:00:00": 0.9084234085703675,
    "2018-04-21T00:00:00": 0.9256516475616452,
    "2018-04-21T01:00:00": 0.9411023775037732,
    "2018-04-21T02:00:00": 0.9542548222835034,
    "2018-04-21T03:00:00": 0.9649062136368792,
    "2018-04-21T04:00:00": 0.9731191686331987,
    "2018-04-21T05:00:00": 0.9791434768444724,
    "2018-04-21T06:00:00": 0.9833331940845564,
    "2018-04-21T07:00:00": 0.9860530044589857,
    "2018-04-21T08:00:00": 0.9876672263915043,
    "2018-04-21T09:00:00": 0.9884635448247336,
    "2018-04-21T10:00:00": 0.9886379039798192,
    "2018-04-21T11:00:00": 0.9882855826611469,
    "2018-04-21T12:00:00": 0.987350834197867,
    "2018-04-21T13:00:00": 0.9856635137334069,
    "2018-04-21T14:00:00": 0.9828600716383051,
    "2018-04-21T15:00:00": 0.9783957543859527,
    "2018-04-21T16:00:00": 0.9714924959197326,
    "2018-04-21T17:00:00": 0.9612258216730711,
    "2018-04-21T18:00:00": 0.9465475650382893,
    "2018-04-21T19:00:00": 0.9264323360440588,
    "2018-04-21T20:00:00": 0.9000571115392034,
    "2018-04-21T21:00:00": 0.8670379462576364,
    "2018-04-21T22:00:00": 0.8276657540504446,
    "2018-04-21T23:00:00": 0.7830889973114162,
    "2018-04-22T00:00:00": 0.7353889347771349,
    "2018-04-22T01:00:00": 0.6874601314578511,
    "2018-04-22T02:00:00": 0.6427343799847619,
    "2018-04-22T03:00:00": 0.6047251455554885,
    "2018-04-22T04:00:00": 0.5764883304890116,
    "2018-04-22T05:00:00": 0.5601017994505069,
    "2018-04-22T06:00:00": 0.5563150177751832,
    "2018-04-22T07:00:00": 0.5644069879103355,
    "2018-04-22T08:00:00": 0.582340384286945,
    "2018-04-22T09:00:00": 0.6071607211171131,
    "2018-04-22T10:00:00": 0.6355491905534929,
    "2018-04-22T11:00:00": 0.6643976325663599,
    "2018-04-22T12:00:00": 0.6912726884959531,
    "2018-04-22T13:00:00": 0.7146733382411246,
    "2018-04-22T20:00:00": 0.7876217217563779,
    "2018-04-22T21:00:00": 0.7878076415880674,
    "2018-04-22T22:00:00": 0.7846470400474229,
    "2018-04-22T23:00:00": 0.7778958644189898,
    "2018-04-23T00:00:00": 0.7676873711145835,
    "2018-04-24T14:00:00": 0.7701790357886424,
    "2018-04-24T15:00:00": 0.7724625447979154,
    "2018-04-24T16:00:00": 0.7659994223388646,
    "2018-04-24T17:00:00": 0.7496161185517405,
    "2018-04-24T18:00:00": 0.723014672949928,
    "2018-04-24T19:00:00": 0.6868819084256861,
    "2018-04-24T20:00:00": 0.6428527894838711,
    "2018-04-24T21:00:00": 0.5932349211942078,
    "2018-04-24T22:00:00": 0.540716767523408,
    "2018-04-24T23:00:00": 0.4879354802059623,
    "2018-04-25T00:00:00": 0.43710759155276296,
    "2018-04-25T01:00:00": 0.38979026021781443,
    "2018-04-25T02:00:00": 0.3467990238420098,
    "2018-04-25T03:00:00": 0.3083012169849029,
    "2018-04-25T04:00:00": 0.2740348412816652,
    "2018-04-25T05:00:00": 0.24358179563687174,
    "2018-04-25T06:00:00": 0.21658482259484751,
    "2018-04-25T07:00:00": 0.192890686628749,
    "2018-04-25T08:00:00": 0.1725760390111537,
    "2018-04-25T09:00:00": 0.1558462246339714,
    "2018-04-25T10:00:00": 0.14288526392641202,
    "2018-04-25T11:00:00": 0.13370972923002203,
    "2018-04-25T12:00:00": 0.12808890836282996,
    "2018-04-25T13:00:00": 0.125530091049538,
    "2018-04-25T14:00:00": 0.12533721165977296,
    "2018-04-25T15:00:00": 0.12674308487589733,
    "2018-04-25T16:00:00": 0.1290548260241235,
    "2018-04-25T17:00:00": 0.13176162065832775,
    "2018-04-25T18:00:00": 0.13459586647544924,
    "2018-04-25T19:00:00": 0.13754807326900223,
    "2018-04-25T20:00:00": 0.14079642890644856,
    "2018-04-25T21:00:00": 0.14471117756101237,
    "2018-04-25T22:00:00": 0.1498067224979904,
    "2018-04-25T23:00:00": 0.15674657704248013,
    "2018-04-26T00:00:00": 0.1663736262576637,
    "2018-04-26T01:00:00": 0.17973058845913575,
    "2018-04-26T02:00:00": 0.1980208282428115,
    "2018-04-26T03:00:00": 0.22254044929186018,
    "2018-04-26T04:00:00": 0.25443937095449043,
    "2018-04-26T05:00:00": 0.2945307683636019,
    "2018-04-26T06:00:00": 0.34302879145408977,
    "2018-04-26T07:00:00": 0.39936315816738166,
    "2018-04-26T08:00:00": 0.4621172400158005,
    "2018-04-26T09:00:00": 0.5291190967089934,
    "2018-04-26T10:00:00": 0.5976803063095254,
    "2018-04-26T11:00:00": 0.6649310105789445,
    "2018-04-26T12:00:00": 0.7281854940177915,
    "2018-04-26T13:00:00": 0.7852506321909366,
    "2018-04-26T14:00:00": 0.8346754156223379,
    "2018-04-26T15:00:00": 0.8757658002491497,
    "2018-04-26T16:00:00": 0.9085771289053559,
    "2018-04-26T17:00:00": 0.9337550479013662,
    "2018-04-26T18:00:00": 0.9523259002535145,
    "2018-04-26T19:00:00": 0.965496888725065,
    "2018-04-26T20:00:00": 0.9744814983320086,
    "2018-04-26T21:00:00": 0.9803763956143937,
    "2018-04-26T22:00:00": 0.9840923818674259,
    "2018-04-26T23:00:00": 0.986345626337184,
    "2018-04-27T00:00:00": 0.9876570444267063,
    "2018-04-27T01:00:00": 0.9883775165815001,
    "2018-04-27T02:00:00": 0.988740773467576,
    "2018-04-27T03:00:00": 0.9888935612409481,
    "2018-04-27T04:00:00": 0.9889198716762949,
    "2018-04-27T05:00:00": 0.9888664227695378,
    "2018-04-27T06:00:00": 0.9887495103267401,
    "2018-04-27T07:00:00": 0.9885827077371969,
    "2018-04-27T08:00:00": 0.988344400839279,
    "2018-04-27T09:00:00": 0.9880162973703723,
    "2018-04-27T10:00:00": 0.9875480431027793,
    "2018-04-27T11:00:00": 0.9868599840937451,
    "2018-04-27T12:00:00": 0.9858358087782917,
    "2018-04-27T13:00:00": 0.9842827656574764,
    "2018-04-27T14:00:00": 0.9819326388008752,
    "2018-04-27T15:00:00": 0.9784223287993739,
    "2018-04-27T16:00:00": 0.9732811809296396,
    "2018-04-27T17:00:00": 0.9659369915417619,
    "2018-04-27T18:00:00": 0.9557439458681855,
    "2018-04-27T19:00:00": 0.9420494342134665,
    "2018-04-27T20:00:00": 0.9242993318976753,
    "2018-04-27T21:00:00": 0.9021863654320177,
    "2018-04-27T22:00:00": 0.8758146299822548,
    "2018-04-27T23:00:00": 0.8458507985767864,
    "2018-04-28T00:00:00": 0.8136169531674242,
    "2018-04-28T01:00:00": 0.7810754954348326,
    "2018-04-28T02:00:00": 0.750679440938842,
    "2018-04-28T03:00:00": 0.7250853429902462,
    "2018-04-28T04:00:00": 0.7067706800620566,
    "2018-04-28T05:00:00": 0.697600861231067,
    "2018-04-28T06:00:00": 0.6985395572397181,
    "2018-04-28T07:00:00": 0.70941385079678,
    "2018-04-28T08:00:00": 0.7289284722838245,
    "2018-04-28T09:00:00": 0.754861153299383,
    "2018-04-28T10:00:00": 0.7843967044259809,
    "2018-04-28T11:00:00": 0.8145230770003448,
    "2018-04-28T12:00:00": 0.8423872717517779,
    "2018-04-28T13:00:00": 0.8655442838448978,
    "2018-04-28T14:00:00": 0.8820576401888005,
    "2018-04-28T15:00:00": 0.8905378394712468,
    "2018-04-28T16:00:00": 0.8900330674743743,
    "2018-04-28T17:00:00": 0.8799623606773168,
    "2018-04-28T18:00:00": 0.8600656708944869,
    "2018-04-28T19:00:00": 0.8304396371216995,
    "2018-04-28T20:00:00": 0.7916321530134864,
    "2018-04-28T21:00:00": 0.7447666581221479,
    "2018-04-28T22:00:00": 0.6916246571400371,
    "2018-04-28T23:00:00": 0.634633529784938,
    "2018-04-29T00:00:00": 0.5767265386033124,
    "2018-04-29T01:00:00": 0.5210910806830786,
    "2018-04-29T02:00:00": 0.4707955423170303,
    "2018-04-29T03:00:00": 0.4284976079864271,
    "2018-04-29T04:00:00": 0.39613929102362033,
    "2018-04-29T05:00:00": 0.3748732362093687,
    "2018-04-29T06:00:00": 0.36506705901947556,
    "2018-04-29T07:00:00": 0.3664307033763829,
    "2018-04-29T08:00:00": 0.3782147001544132,
    "2018-04-29T09:00:00": 0.3993800108795847,
    "2018-04-29T10:00:00": 0.4286473711750695,
    "2018-04-29T11:00:00": 0.46445175810540495,
    "2018-04-29T12:00:00": 0.5049220106271745,
    "2018-04-29T13:00:00": 0.5477012063875943,
    "2018-04-29T14:00:00": 0.5899827066898171,
    "2018-04-29T15:00:00": 0.6286238826483593,
    "2018-04-29T16:00:00": 0.6604172924125619,
    "2018-04-29T17:00:00": 0.6824807108531222,
    "2018-04-29T18:00:00": 0.6926957233217332,
    "2018-04-29T19:00:00": 0.6901051071110251,
    "2018-04-29T20:00:00": 0.6751787056783806,
    "2018-04-29T21:00:00": 0.6498853484446776,
    "2018-04-29T22:00:00": 0.6175462751935469,
    "2018-04-29T23:00:00": 0.5824185263997248,
    "2018-04-30T00:00:00": 0.5492065476833561,
    "2018-04-30T01:00:00": 0.5224213418862538,
    "2018-04-30T02:00:00": 0.5057899964939688,
    "2018-04-30T03:00:00": 0.5017969732990969,
    "2018-04-30T04:00:00": 0.5114187315532444,
    "2018-04-30T05:00:00": 0.5341077347071551,
    "2018-04-30T06:00:00": 0.5679984241279694,
    "2018-04-30T07:00:00": 0.6102882935740128,
    "2018-04-30T08:00:00": 0.6576693990278157,
    "2018-04-30T09:00:00": 0.7068364488705132,
    "2018-04-30T10:00:00": 0.7548506827516746,
    "2018-04-30T11:00:00": 0.7994156320599661,
    "2018-04-30T12:00:00": 0.8389814430847115,
    "2018-04-30T13:00:00": 0.8727343413117696,
    "2018-04-30T14:00:00": 0.9005010898356922,
    "2018-04-30T15:00:00": 0.9225604585430722,
    "2018-04-30T16:00:00": 0.9394672197029692,
    "2018-04-30T17:00:00": 0.9518906100602964,
    "2018-04-30T18:00:00": 0.960438487838544,
    "2018-04-30T19:00:00": 0.9655788118552393,
    "2018-04-30T20:00:00": 0.9675642918745412,
    "2018-04-30T21:00:00": 0.9664096462098825,
    "2018-04-30T22:00:00": 0.9618569891219952,
    "2018-04-30T23:00:00": 0.9534713316016256,
    "2018-05-01T00:00:00": 0.9407123733013281,
    "2018-05-01T01:00:00": 0.9230640283620564,
    "2018-05-01T02:00:00": 0.9002720161429291,
    "2018-05-01T03:00:00": 0.8725001814811367,
    "2018-05-01T04:00:00": 0.8405427999684791,
    "2018-05-01T05:00:00": 0.8058659648850681,
    "2018-05-01T06:00:00": 0.7706693722705209,
    "2018-05-01T07:00:00": 0.7376299214570641,
    "2018-05-01T08:00:00": 0.7095928393507666,
    "2018-05-01T09:00:00": 0.6891431965114531,
    "2018-05-01T10:00:00": 0.678171312428501,
    "2018-05-01T11:00:00": 0.6775327752553706,
    "2018-05-01T12:00:00": 0.6868949738050403,
    "2018-05-01T13:00:00": 0.7048061028341747,
    "2018-05-01T14:00:00": 0.7289793993985777,
    "2018-05-01T15:00:00": 0.7567232694172483,
    "2018-05-01T16:00:00": 0.7854094277782022,
    "2018-05-01T17:00:00": 0.8128730898444944,
    "2018-05-01T18:00:00": 0.8376609597204392,
    "2018-05-01T19:00:00": 0.8590936736471769,
    "2018-05-01T20:00:00": 0.8771576264100328,
    "2018-05-01T21:00:00": 0.8922879503850809,
    "2018-05-01T22:00:00": 0.9051133774698212,
    "2018-05-01T23:00:00": 0.9162367291711481,
    "2018-05-02T00:00:00": 0.9260968434052819,
    "2018-05-02T01:00:00": 0.9349228921230484,
    "2018-05-02T02:00:00": 0.9427681774486231,
    "2018-05-02T03:00:00": 0.9495891483354908,
    "2018-05-02T04:00:00": 0.9553334221821965,
    "2018-05-02T05:00:00": 0.9600093737742839,
    "2018-05-02T06:00:00": 0.9637120860987144,
    "2018-05-02T07:00:00": 0.9666052643951588,
    "2018-05-02T08:00:00": 0.9689131406667965,
    "2018-05-02T09:00:00": 0.9708613164267957,
    "2018-05-02T10:00:00": 0.9726333079371374,
    "2018-05-02T11:00:00": 0.9743689901599595,
    "2018-05-02T12:00:00": 0.9761253383200829,
    "2018-05-02T13:00:00": 0.9778993933246494,
    "2018-05-02T14:00:00": 0.9796478522586016,
    "2018-05-02T15:00:00": 0.9813101823555093,
    "2018-05-02T16:00:00": 0.9828284184017462,
    "2018-05-02T17:00:00": 0.9841618433558407,
    "2018-05-02T18:00:00": 0.9852986401361454,
    "2018-05-02T19:00:00": 0.9862193913647875,
    "2018-05-02T20:00:00": 0.986933365499259,
    "2018-05-02T21:00:00": 0.9874559739926738,
    "2018-05-02T22:00:00": 0.9877751741070541,
    "2018-05-02T23:00:00": 0.9878605266134224,
    "2018-05-03T00:00:00": 0.9876088578913207,
    "2018-05-03T01:00:00": 0.9868477471359189,
    "2018-05-03T02:00:00": 0.9853023616545177,
    "2018-05-03T03:00:00": 0.9825690577457227,
    "2018-05-03T04:00:00": 0.9780971928345306,
    "2018-05-03T05:00:00": 0.9711855778527455,
    "2018-05-03T06:00:00": 0.9610141113974231,
    "2018-05-03T07:00:00": 0.9467131526402279,
    "2018-05-03T08:00:00": 0.9274817214915689,
    "2018-05-03T09:00:00": 0.9027475352783464,
    "2018-05-03T10:00:00": 0.8723446841358817,
    "2018-05-03T11:00:00": 0.8366734952862784,
    "2018-05-03T12:00:00": 0.7967969101807808,
    "2018-05-03T13:00:00": 0.7544306882864422,
    "2018-05-03T14:00:00": 0.7118053851221435,
    "2018-05-03T15:00:00": 0.6714060585202243,
    "2018-05-03T16:00:00": 0.6356323726729813,
    "2018-05-03T17:00:00": 0.6064463455918736,
    "2018-05-03T18:00:00": 0.5850872435802459,
    "2018-05-07T17:00:00": 0.7967354340940094,
    "2018-05-07T18:00:00": 0.8114538165356967,
    "2018-05-07T19:00:00": 0.8208493514785269,
    "2018-05-07T20:00:00": 0.8238673813507195,
    "2018-05-07T21:00:00": 0.8201168069732225,
    "2018-05-07T22:00:00": 0.8100017248772634,
    "2018-05-07T23:00:00": 0.7947251542948957,
    "2018-05-08T00:00:00": 0.7761393487688264,
    "2018-05-08T01:00:00": 0.7564471771515071,
    "2018-05-08T02:00:00": 0.7377949030438647,
    "2018-05-08T03:00:00": 0.7218285847948402,
    "2018-05-08T04:00:00": 0.7093101464948034,
    "2018-05-08T05:00:00": 0.6998841796177432,
    "2018-05-08T06:00:00": 0.6920655008425292,
    "2018-05-08T07:00:00": 0.6834696090340079,
    "2018-05-08T08:00:00": 0.6712499219633768,
    "2018-05-08T09:00:00": 0.652655073586361,
    "2018-05-08T10:00:00": 0.6255897305905188,
    "2018-05-08T11:00:00": 0.5890616406549145,
    "2018-05-08T12:00:00": 0.543391703101297,
    "2018-05-08T13:00:00": 0.49018692463460073,
    "2018-05-08T14:00:00": 0.4320703856361648,
    "2018-05-08T15:00:00": 0.3722675111619087,
    "2018-05-08T16:00:00": 0.3141109408324603,
    "2018-05-08T17:00:00": 0.26059634818846533,
    "2018-05-08T18:00:00": 0.21409211588538002,
    "2018-05-08T19:00:00": 0.17621607759498747,
    "2018-05-08T20:00:00": 0.14788278646014907,
    "2018-05-08T21:00:00": 0.12947783882735545,
    "2018-05-08T22:00:00": 0.1210850282245933,
    "2018-05-08T23:00:00": 0.12268703097551557,
    "2018-05-09T00:00:00": 0.13430878800969126,
    "2018-05-09T01:00:00": 0.1559643420380491,
    "2018-05-09T02:00:00": 0.1876814260913556,
    "2018-05-09T03:00:00": 0.22921950152049209,
    "2018-05-09T04:00:00": 0.27996792748474275,
    "2018-05-09T05:00:00": 0.3387385586399223,
    "2018-05-09T06:00:00": 0.4037468274314569,
    "2018-05-09T07:00:00": 0.4726593974129325,
    "2018-05-09T08:00:00": 0.5427651116030362,
    "2018-05-09T09:00:00": 0.6112306121910742,
    "2018-05-09T10:00:00": 0.6753840701747577,
    "2018-05-09T11:00:00": 0.7329912966466612,
    "2018-05-09T12:00:00": 0.7824185440485067,
    "2018-05-09T13:00:00": 0.8227943401709723,
    "2018-05-09T14:00:00": 0.8540057291160601,
    "2018-05-09T15:00:00": 0.876636719073339,
    "2018-05-09T16:00:00": 0.891838120226413,
    "2018-05-09T17:00:00": 0.9011532747475175,
    "2018-05-09T18:00:00": 0.9063226699412142,
    "2018-05-09T19:00:00": 0.9090810411403601,
    "2018-05-09T20:00:00": 0.9109749100207841,
    "2018-05-09T21:00:00": 0.9132147839241541,
    "2018-05-09T22:00:00": 0.916587336081805,
    "2018-05-09T23:00:00": 0.9214333511720654,
    "2018-05-10T00:00:00": 0.9276954489821695,
    "2018-05-10T01:00:00": 0.9350177851668264,
    "2018-05-10T02:00:00": 0.9428534391735341,
    "2018-05-10T03:00:00": 0.9506369513061229,
    "2018-05-10T04:00:00": 0.9578448882616155,
    "2018-05-10T05:00:00": 0.9640858081000674,
    "2018-05-10T06:00:00": 0.969081607459813,
    "2018-05-10T07:00:00": 0.9726399984938398,
    "2018-05-10T08:00:00": 0.9745968413727479,
    "2018-05-10T09:00:00": 0.9747280823799072,
    "2018-05-10T10:00:00": 0.9727032224802442,
    "2018-05-10T11:00:00": 0.9680260149992249,
    "2018-05-10T12:00:00": 0.960040813631652,
    "2018-05-10T13:00:00": 0.9479854055833492,
    "2018-05-10T14:00:00": 0.9311058939645267,
    "2018-05-10T15:00:00": 0.9088276594459932,
    "2018-05-10T16:00:00": 0.8809612334238066,
    "2018-05-10T17:00:00": 0.8479063946963077,
    "2018-05-10T18:00:00": 0.8108131228046153,
    "2018-05-10T19:00:00": 0.7715831278793323,
    "2018-05-10T20:00:00": 0.7328452181884679,
    "2018-05-10T21:00:00": 0.6976375140685579,
    "2018-05-10T22:00:00": 0.6690415190730924,
    "2018-05-10T23:00:00": 0.6497381770053111,
    "2018-05-11T00:00:00": 0.6415870090426501,
    "2018-05-11T01:00:00": 0.6453329702487708,
    "2018-05-11T02:00:00": 0.66049184424176,
    "2018-05-11T03:00:00": 0.6854514712054287,
    "2018-05-11T04:00:00": 0.7177496117254832,
    "2018-05-11T05:00:00": 0.7544729345604648,
    "2018-05-11T06:00:00": 0.792670544477696,
    "2018-05-11T07:00:00": 0.829725191286989,
    "2018-05-11T08:00:00": 0.8636209085134827,
    "2018-05-11T09:00:00": 0.8930285035658655,
    "2018-05-11T10:00:00": 0.917284611910772,
    "2018-05-11T11:00:00": 0.9362565328753265,
    "2018-05-11T12:00:00": 0.9501543858644773,
    "2018-05-11T13:00:00": 0.9593140959111565,
    "2018-05-11T14:00:00": 0.9639982586474464,
    "2018-05-11T15:00:00": 0.9642718418276865,
    "2018-05-11T16:00:00": 0.9599008173237009,
    "2018-05-11T17:00:00": 0.9503335647810791,
    "2018-05-11T18:00:00": 0.9347656502639554,
    "2018-05-11T19:00:00": 0.9122928351603475,
    "2018-05-11T20:00:00": 0.8820659055383546,
    "2018-05-11T21:00:00": 0.8436260063340912,
    "2018-05-11T22:00:00": 0.7970701326852431,
    "2018-05-11T23:00:00": 0.7433598460212889,
    "2018-05-12T00:00:00": 0.6843510395274672,
    "2018-05-12T01:00:00": 0.6227845304637023,
    "2018-05-12T02:00:00": 0.5620968595027768,
    "2018-05-12T03:00:00": 0.5060684151797943,
    "2018-05-12T04:00:00": 0.45840082032664653,
    "2018-05-12T05:00:00": 0.42220704929151615,
    "2018-05-12T06:00:00": 0.3996256531377495,
    "2018-05-12T07:00:00": 0.3915517413899296,
    "2018-05-12T08:00:00": 0.39752583252901497,
    "2018-05-12T09:00:00": 0.41585214658312314,
    "2018-05-12T10:00:00": 0.4438799823723214,
    "2018-05-12T11:00:00": 0.47840440173731547,
    "2018-05-12T12:00:00": 0.5161086625055673,
    "2018-05-12T13:00:00": 0.5540329076993139,
    "2018-05-12T14:00:00": 0.5898451882469753,
    "2018-05-12T15:00:00": 0.6220575646264441,
    "2018-05-12T16:00:00": 0.650045008621839,
    "2018-05-12T17:00:00": 0.6739289868046096,
    "2018-05-12T18:00:00": 0.6943644837481299,
    "2018-05-12T19:00:00": 0.7122822046264244,
    "2018-05-12T20:00:00": 0.7286456770803152,
    "2018-05-12T21:00:00": 0.7442628636501782,
    "2018-05-12T22:00:00": 0.7596743710173017,
    "2018-05-12T23:00:00": 0.7751261701939793,
    "2018-05-13T00:00:00": 0.7905995290623007,
    "2018-05-13T01:00:00": 0.8058840576015542,
    "2018-05-13T02:00:00": 0.8207044299343154,
    "2018-05-13T03:00:00": 0.8348139945879995,
    "2018-05-13T04:00:00": 0.8480626936718474,
    "2018-05-13T05:00:00": 0.8604378564056431,
    "2018-05-13T06:00:00": 0.8720609045168747,
    "2018-05-13T07:00:00": 0.883139145031401,
    "2018-05-13T08:00:00": 0.8938758600814606,
    "2018-05-13T09:00:00": 0.904400473156285,
    "2018-05-13T10:00:00": 0.9147398517589223,
    "2018-05-13T11:00:00": 0.9247678619440887,
    "2018-05-13T12:00:00": 0.9342167291608257,
    "2018-05-13T13:00:00": 0.9427227841457904,
    "2018-05-13T14:00:00": 0.9498470180121545,
    "2018-05-13T15:00:00": 0.9551691378343123,
    "2018-05-13T16:00:00": 0.9581947553829581,
    "2018-05-13T17:00:00": 0.9584344668064037,
    "2018-05-13T18:00:00": 0.9553186038492829,
    "2018-05-13T19:00:00": 0.9481698100080069,
    "2018-05-13T20:00:00": 0.9362163942270224,
    "2018-05-13T21:00:00": 0.9186279164006927,
    "2018-05-13T22:00:00": 0.8946668261838038,
    "2018-05-13T23:00:00": 0.8638544928301554,
    "2018-05-14T00:00:00": 0.8261555610073201,
    "2018-05-14T01:00:00": 0.7822169869635722,
    "2018-05-14T02:00:00": 0.7334599186604555,
    "2018-05-14T03:00:00": 0.6820775877977098,
    "2018-05-14T04:00:00": 0.6308134387746531,
    "2018-05-14T05:00:00": 0.5827024577873405,
    "2018-05-14T06:00:00": 0.5405225773607462,
    "2018-05-14T07:00:00": 0.5064663463664196,
    "2018-05-14T08:00:00": 0.4817702136268905,
    "2018-05-14T09:00:00": 0.4666115824404122,
    "2018-05-14T10:00:00": 0.4602242811217966,
    "2018-05-14T11:00:00": 0.4612045098454154,
    "2018-05-14T12:00:00": 0.4679236345095097,
    "2018-05-14T13:00:00": 0.4789166779898243,
    "2018-05-14T14:00:00": 0.4931459833388303,
    "2018-05-14T15:00:00": 0.5100760164955166,
    "2018-05-14T16:00:00": 0.5295733537205989,
    "2018-05-14T17:00:00": 0.5516909807927262,
    "2018-05-14T18:00:00": 0.5764393575659323,
    "2018-05-14T19:00:00": 0.6036187122816212,
    "2018-05-14T20:00:00": 0.6327610355006922,
    "2018-05-14T21:00:00": 0.663191738898027,
    "2018-05-14T22:00:00": 0.6941414240016701,
    "2018-05-14T23:00:00": 0.7248727280628614,
    "2018-05-15T00:00:00": 0.7547703198143242,
    "2018-05-15T01:00:00": 0.7833462561035244,
    "2018-05-15T02:00:00": 0.8102962669454845,
    "2018-05-15T03:00:00": 0.8353223030962736,
    "2018-05-15T04:00:00": 0.8582025721759704,
    "2018-05-15T05:00:00": 0.8787139022954346,
    "2018-05-15T06:00:00": 0.8966221244180241,
    "2018-05-15T07:00:00": 0.911673940604778,
    "2018-05-15T08:00:00": 0.9236039862755592,
    "2018-05-15T09:00:00": 0.9320824775071233,
    "2018-05-15T10:00:00": 0.9366936488782831,
    "2018-05-15T11:00:00": 0.9368793981841748,
    "2018-05-15T12:00:00": 0.9319840766412322,
    "2018-05-15T13:00:00": 0.9212595303064727,
    "2018-05-15T14:00:00": 0.9039487159539952,
    "2018-05-15T15:00:00": 0.8794357404101056,
    "2018-05-15T16:00:00": 0.8474613942648723,
    "2018-05-15T17:00:00": 0.8083051670575463,
    "2018-05-15T18:00:00": 0.7629066454103903,
    "2018-05-15T19:00:00": 0.7129491233917441,
    "2018-05-15T20:00:00": 0.6607572011134245,
    "2018-05-15T21:00:00": 0.6091155976910326,
    "2018-05-15T22:00:00": 0.5608786440542398,
    "2018-05-15T23:00:00": 0.5186579747272586,
    "2018-05-16T00:00:00": 0.48437356996969544,
    "2018-05-16T01:00:00": 0.45900043113968647,
    "2018-05-16T02:00:00": 0.442470086780218,
    "2018-05-16T03:00:00": 0.43378406156133215,
    "2018-05-16T04:00:00": 0.43131542984914617,
    "2018-05-16T05:00:00": 0.43323547450748523,
    "2018-05-16T06:00:00": 0.43796126612896397,
    "2018-05-16T07:00:00": 0.4445224064897023,
    "2018-05-16T08:00:00": 0.4527565725114018,
    "2018-05-16T09:00:00": 0.4632929609087084,
    "2018-05-16T10:00:00": 0.47733163915074095,
    "2018-05-16T11:00:00": 0.4962768906651507,
    "2018-05-16T12:00:00": 0.5213167928271691,
    "2018-05-16T13:00:00": 0.5530473755143795,
    "2018-05-16T14:00:00": 0.5912157336156408,
    "2018-05-16T15:00:00": 0.634725119573457,
    "2018-05-16T16:00:00": 0.6816932245921972,
    "2018-05-16T17:00:00": 0.7297762638184879,
    "2018-05-16T18:00:00": 0.7765239141322162,
    "2018-05-16T19:00:00": 0.8196508870086223,
    "2018-05-16T20:00:00": 0.8574331321323047,
    "2018-05-16T21:00:00": 0.8887204786407129,
    "2018-05-16T22:00:00": 0.9129775596254748,
    "2018-05-16T23:00:00": 0.9301873692606859,
    "2018-05-17T00:00:00": 0.9406936382419193,
    "2018-05-17T01:00:00": 0.9450256415073759,
    "2018-05-17T02:00:00": 0.9438063413769204,
    "2018-05-17T03:00:00": 0.9376270086657843,
    "2018-05-17T04:00:00": 0.9270395763108081,
    "2018-05-17T05:00:00": 0.9125785539266171,
    "2018-05-17T06:00:00": 0.8948101734899412,
    "2018-05-17T07:00:00": 0.8743935025815859,
    "2018-05-17T08:00:00": 0.8520882709606852,
    "2018-05-17T09:00:00": 0.8287351940509936,
    "2018-05-17T10:00:00": 0.8052694791120292,
    "2018-05-17T11:00:00": 0.7826251307339966,
    "2018-05-17T12:00:00": 0.7616068371348368,
    "2018-05-17T13:00:00": 0.742758418200971,
    "2018-05-17T14:00:00": 0.7261658100406113,
    "2018-05-17T15:00:00": 0.711333147022983,
    "2018-05-17T16:00:00": 0.6971185601200391,
    "2018-05-17T17:00:00": 0.6818049158628454,
    "2018-05-17T18:00:00": 0.6633081373853457,
    "2018-05-17T19:00:00": 0.6395184591508896,
    "2018-05-17T20:00:00": 0.6087093764081175,
    "2018-05-17T21:00:00": 0.5699272353027314,
    "2018-05-17T22:00:00": 0.5232532862998734,
    "2018-05-17T23:00:00": 0.4698882255268029,
    "2018-05-18T00:00:00": 0.412002606906639,
    "2018-05-18T01:00:00": 0.3524105487368934,
    "2018-05-18T02:00:00": 0.29412354813621217,
    "2018-05-18T03:00:00": 0.23989794696997302,
    "2018-05-18T04:00:00": 0.19186437849064777,
    "2018-05-18T05:00:00": 0.15131843712300563,
    "2018-05-18T06:00:00": 0.11867585152309225,
    "2018-05-18T07:00:00": 0.09358008352643543,
    "2018-05-18T08:00:00": 0.07509117567227876,
    "2018-05-18T09:00:00": 0.062044199925973084,
    "2018-05-18T10:00:00": 0.05322216581435908,
    "2018-05-18T11:00:00": 0.04758083942977639,
    "2018-05-18T12:00:00": 0.04438165748077172,
    "2018-05-18T13:00:00": 0.043205532717607416,
    "2018-05-18T14:00:00": 0.04397199963102552,
    "2018-05-18T15:00:00": 0.04689189627048126,
    "2018-05-18T16:00:00": 0.0523098832394448,
    "2018-05-18T17:00:00": 0.06059378186812516,
    "2018-05-18T18:00:00": 0.07200718997011209,
    "2018-05-18T19:00:00": 0.08657853535230678,
    "2018-05-18T20:00:00": 0.10401056243974871,
    "2018-05-18T21:00:00": 0.12366059450603295,
    "2018-05-18T22:00:00": 0.14456176661055165,
    "2018-05-18T23:00:00": 0.16562733104600855,
    "2018-05-19T00:00:00": 0.18586742924059826,
    "2018-05-19T01:00:00": 0.20466928247964,
    "2018-05-19T02:00:00": 0.2220447385428565,
    "2018-05-19T03:00:00": 0.23877412837874473,
    "2018-05-19T04:00:00": 0.25638184052317126,
    "2018-05-19T05:00:00": 0.27692794805850673,
    "2018-05-19T06:00:00": 0.3026321795827637,
    "2018-05-19T07:00:00": 0.33540624106090816,
    "2018-05-19T08:00:00": 0.3764308453658067,
    "2018-05-19T09:00:00": 0.42582549318250784,
    "2018-05-19T10:00:00": 0.48252250365537613,
    "2018-05-19T11:00:00": 0.5443835205907523,
    "2018-05-19T12:00:00": 0.6084684688656159,
    "2018-05-19T13:00:00": 0.6714474270521273,
    "2018-05-19T14:00:00": 0.7300253571805686,
    "2018-05-19T15:00:00": 0.7813230463737165,
    "2018-05-19T16:00:00": 0.8230868719423667,
    "2018-05-19T17:00:00": 0.853791647359982,
    "2018-05-19T18:00:00": 0.8726378519503446,
    "2018-05-19T19:00:00": 0.8794849000521836,
    "2018-05-19T20:00:00": 0.8747859237184905,
    "2018-05-19T21:00:00": 0.8595535142064182,
    "2018-05-19T22:00:00": 0.8353608641265514,
    "2018-05-19T23:00:00": 0.8043573773090307,
    "2018-05-20T00:00:00": 0.7692478909785737,
    "2018-05-20T01:00:00": 0.7331598035250105,
    "2018-05-20T02:00:00": 0.6994153831933305,
    "2018-05-20T03:00:00": 0.6712293422732851,
    "2018-05-20T04:00:00": 0.6513305638605518,
    "2018-05-20T05:00:00": 0.6416218089881425,
    "2018-05-20T06:00:00": 0.642944746995947,
    "2018-05-20T07:00:00": 0.6550082255907167,
    "2018-05-20T08:00:00": 0.6764708982698672,
    "2018-05-20T09:00:00": 0.7052632416063946,
    "2018-05-20T10:00:00": 0.7388526171507558,
    "2018-05-20T11:00:00": 0.7746302072219678,
    "2018-05-20T12:00:00": 0.8102144132591483,
    "2018-05-20T13:00:00": 0.8436594075088275,
    "2018-05-20T14:00:00": 0.8735534373933795,
    "2018-05-20T15:00:00": 0.8990243408229169,
    "2018-05-20T16:00:00": 0.9196707500166731,
    "2018-05-20T17:00:00": 0.9354646596102658,
    "2018-05-20T18:00:00": 0.9466423130509313,
    "2018-05-20T19:00:00": 0.953617747243019,
    "2018-05-20T20:00:00": 0.9569175494347024,
    "2018-05-20T21:00:00": 0.957129072587028,
    "2018-05-20T22:00:00": 0.9549209230930464,
    "2018-05-20T23:00:00": 0.9509986165304263,
    "2018-05-21T00:00:00": 0.9460904287425529,
    "2018-05-21T01:00:00": 0.9408682339465104,
    "2018-05-21T02:00:00": 0.9359096590865438,
    "2018-05-21T03:00:00": 0.931538709823959,
    "2018-05-21T04:00:00": 0.9277738054229414,
    "2018-05-21T05:00:00": 0.9242274507054549,
    "2018-05-21T06:00:00": 0.9200716405345899,
    "2018-05-21T07:00:00": 0.914027796077618,
    "2018-05-21T08:00:00": 0.9045258443401818,
    "2018-05-21T09:00:00": 0.88985258028319,
    "2018-05-21T10:00:00": 0.8683968324255251,
    "2018-05-21T11:00:00": 0.8389523238846569,
    "2018-05-21T12:00:00": 0.8009548593127147,
    "2018-05-21T13:00:00": 0.7547003704772872,
    "2018-05-21T14:00:00": 0.7014320707539139,
    "2018-05-21T15:00:00": 0.6433241224757529,
    "2018-05-21T16:00:00": 0.5832930355622347,
    "2018-05-21T17:00:00": 0.5246681358286371,
    "2018-05-21T18:00:00": 0.47083757604573184,
    "2018-05-21T19:00:00": 0.42479207706117417,
    "2018-05-21T20:00:00": 0.3888014371481674,
    "2018-05-21T21:00:00": 0.36411394277755044,
    "2018-05-21T22:00:00": 0.3509590897118801,
    "2018-05-21T23:00:00": 0.34851286787503516,
    "2018-05-22T00:00:00": 0.35518223017904493,
    "2018-05-22T01:00:00": 0.36884716991228417,
    "2018-05-22T02:00:00": 0.38713025133833145,
    "2018-05-22T03:00:00": 0.4077118323487351,
    "2018-05-22T04:00:00": 0.4284690226695556,
    "2018-05-22T05:00:00": 0.4475880250683728,
    "2018-05-22T06:00:00": 0.46358856602062504,
    "2018-05-22T07:00:00": 0.47530186956383524,
    "2018-05-22T08:00:00": 0.4818433279544297,
    "2018-05-22T09:00:00": 0.4825948617495702,
    "2018-05-22T10:00:00": 0.4772011286396376,
    "2018-05-22T11:00:00": 0.465609005898217,
    "2018-05-22T12:00:00": 0.4480870779186702,
    "2018-05-22T13:00:00": 0.4252105182664973,
    "2018-05-22T14:00:00": 0.39783474536176,
    "2018-05-22T15:00:00": 0.36700186514156374,
    "2018-05-22T16:00:00": 0.3339177603695576,
    "2018-05-22T17:00:00": 0.2998730891400694,
    "2018-05-22T18:00:00": 0.26619252855047265,
    "2018-05-22T19:00:00": 0.23418120789714497,
    "2018-05-22T20:00:00": 0.2050864154681682,
    "2018-05-22T21:00:00": 0.1799417610733095,
    "2018-05-22T22:00:00": 0.15949977267834461,
    "2018-05-22T23:00:00": 0.14409139313652017,
    "2018-05-23T00:00:00": 0.13356867771442416,
    "2018-05-23T01:00:00": 0.1272354923849507,
    "2018-05-23T02:00:00": 0.12398553156015864,
    "2018-05-23T03:00:00": 0.12243177107096397,
    "2018-05-23T04:00:00": 0.12110433740960608,
    "2018-05-23T05:00:00": 0.11872972934855226,
    "2018-05-23T06:00:00": 0.1144060416518468,
    "2018-05-23T07:00:00": 0.10771992700277822,
    "2018-05-23T08:00:00": 0.09874836052408198,
    "2018-05-23T09:00:00": 0.08799425752378723,
    "2018-05-23T10:00:00": 0.07624267148413322,
    "2018-05-23T11:00:00": 0.06436205081456936,
    "2018-05-23T12:00:00": 0.05319260455902761,
    "2018-05-23T13:00:00": 0.043400816289093064,
    "2018-05-23T14:00:00": 0.0354649467745535,
    "2018-05-23T15:00:00": 0.029591961164410405,
    "2018-05-23T16:00:00": 0.025866642410246204,
    "2018-05-23T17:00:00": 0.024174190508105306,
    "2018-05-23T18:00:00": 0.024330866347161334,
    "2018-05-23T19:00:00": 0.026114287000269215,
    "2018-05-23T20:00:00": 0.029290539627027896,
    "2018-05-23T21:00:00": 0.033650183528053344,
    "2018-05-23T22:00:00": 0.039040044828580825,
    "2018-05-23T23:00:00": 0.04541775063215978,
    "2018-05-24T00:00:00": 0.05291452867222422,
    "2018-05-24T01:00:00": 0.06188537633050292,
    "2018-05-24T02:00:00": 0.07298651231102415,
    "2018-05-24T03:00:00": 0.08717292189743861,
    "2018-05-24T04:00:00": 0.10562381017333801,
    "2018-05-24T05:00:00": 0.12960408491240102,
    "2018-05-24T06:00:00": 0.16025285818318352,
    "2018-05-24T07:00:00": 0.19829937293406905,
    "2018-05-24T08:00:00": 0.24378080091576446,
    "2018-05-24T09:00:00": 0.29579983539509497,
    "2018-05-24T10:00:00": 0.35242691631326095,
    "2018-05-24T11:00:00": 0.4107374642129125,
    "2018-05-24T12:00:00": 0.4670369278982317,
    "2018-05-24T13:00:00": 0.5172603293537037,
    "2018-05-24T14:00:00": 0.5574300437672938,
    "2018-05-24T15:00:00": 0.5841984519915218,
    "2018-05-24T16:00:00": 0.5952979761276869,
    "2018-05-24T17:00:00": 0.5898634711088488,
    "2018-05-24T18:00:00": 0.5685667781166865,
    "2018-05-24T19:00:00": 0.5335469364456529,
    "2018-05-24T20:00:00": 0.4881505621104155,
    "2018-05-24T21:00:00": 0.436535527265353,
    "2018-05-24T22:00:00": 0.3832016743123804,
    "2018-05-24T23:00:00": 0.332524482363196,
    "2018-05-25T00:00:00": 0.28836125018852987,
    "2018-05-25T01:00:00": 0.25375021262813263,
    "2018-05-25T02:00:00": 0.2307481126417532,
    "2018-05-25T03:00:00": 0.22038730829694164,
    "2018-05-25T04:00:00": 0.2227185895388549,
    "2018-05-25T05:00:00": 0.23692287832236142,
    "2018-05-25T06:00:00": 0.26145976937299903,
    "2018-05-25T07:00:00": 0.2942450516434512,
    "2018-05-25T08:00:00": 0.33284424734108065,
    "2018-05-28T15:00:00": 0.7266742859112867,
    "2018-05-28T16:00:00": 0.7166192317171278,
    "2018-05-28T17:00:00": 0.6962390413025898,
    "2018-05-28T18:00:00": 0.6648407720348772,
    "2018-05-28T19:00:00": 0.6228440308996537,
    "2018-05-28T20:00:00": 0.571884979855213,
    "2018-05-28T21:00:00": 0.5147494106248336,
    "2018-05-28T22:00:00": 0.45510925166430394,
    "2018-05-28T23:00:00": 0.3972103777254972,
    "2018-05-29T00:00:00": 0.34537057128159326,
    "2018-05-29T01:00:00": 0.30355570179155045,
    "2018-05-29T02:00:00": 0.27497652469936595,
    "2018-05-29T03:00:00": 0.26180580207366294,
    "2018-05-29T04:00:00": 0.2649930737065629,
    "2018-05-29T05:00:00": 0.28420960887800323,
    "2018-05-29T06:00:00": 0.3179032563017502,
    "2018-05-29T07:00:00": 0.3634598893024443,
    "2018-05-29T08:00:00": 0.41746057282616966,
    "2018-05-29T09:00:00": 0.4760247597860285,
    "2018-05-29T10:00:00": 0.5352098421478773,
    "2018-05-29T11:00:00": 0.591434369023585,
    "2018-05-29T12:00:00": 0.6418595944643001,
    "2018-05-29T13:00:00": 0.6846944564257675,
    "2018-05-29T14:00:00": 0.7193165834587771,
    "2018-05-29T15:00:00": 0.7462363751184236,
    "2018-05-29T16:00:00": 0.7668735858907479,
    "2018-05-29T17:00:00": 0.7831990216784153,
    "2018-05-29T18:00:00": 0.7973144818548081,
    "2018-05-29T19:00:00": 0.8110705272068424,
    "2018-05-29T20:00:00": 0.8257358909177285,
    "2018-05-29T21:00:00": 0.8419090657412539,
    "2018-05-29T22:00:00": 0.8595187304546277,
    "2018-05-29T23:00:00": 0.8779777146415157,
    "2018-05-30T00:00:00": 0.8964121622908392,
    "2018-05-30T01:00:00": 0.9138979173021873,
    "2018-05-30T02:00:00": 0.9296555637187369,
    "2018-05-30T03:00:00": 0.9431650025056013,
    "2018-05-30T04:00:00": 0.9542030454467515,
    "2018-05-30T05:00:00": 0.9628055647803087,
    "2018-05-30T06:00:00": 0.9692051657056946,
    "2018-05-30T07:00:00": 0.97375152699253,
    "2018-05-30T08:00:00": 0.976791292742297,
    "2018-05-30T09:00:00": 0.9786758488709203,
    "2018-05-30T10:00:00": 0.9796665073441422,
    "2018-05-30T11:00:00": 0.9799240490651192,
    "2018-05-30T12:00:00": 0.9794859280934385,
    "2018-05-30T13:00:00": 0.9782448692554581,
    "2018-05-30T14:00:00": 0.9759224339645673,
    "2018-05-30T15:00:00": 0.9720535666620094,
    "2018-05-30T16:00:00": 0.965922930295054,
    "2018-05-30T17:00:00": 0.9566453302949278,
    "2018-05-30T18:00:00": 0.9431184076529563,
    "2018-05-30T19:00:00": 0.9241395689671162,
    "2018-05-30T20:00:00": 0.8985196542260308,
    "2018-05-30T21:00:00": 0.8652719672607929,
    "2018-05-30T22:00:00": 0.8238256775404521,
    "2018-05-30T23:00:00": 0.7742475422110021,
    "2018-05-31T00:00:00": 0.7174294889941063,
    "2018-05-31T01:00:00": 0.6551957346048195,
    "2018-05-31T02:00:00": 0.5902930958940673,
    "2018-05-31T03:00:00": 0.526244616127104,
    "2018-05-31T04:00:00": 0.46706264330148456,
    "2018-05-31T05:00:00": 0.4168581835179177,
    "2018-05-31T06:00:00": 0.37938783188817854,
    "2018-05-31T07:00:00": 0.35761296233907475,
    "2018-05-31T08:00:00": 0.353305406998395,
    "2018-05-31T09:00:00": 0.36685931685832407,
    "2018-05-31T10:00:00": 0.39718380169020656,
    "2018-05-31T11:00:00": 0.44182729184435965,
    "2018-05-31T12:00:00": 0.4972511887230828,
    "2018-05-31T13:00:00": 0.55922031719262,
    "2018-05-31T14:00:00": 0.6232401470384348,
    "2018-05-31T15:00:00": 0.6849709436374294,
    "2018-05-31T16:00:00": 0.7405744882539035,
    "2018-05-31T17:00:00": 0.7868878372306904,
    "2018-05-31T18:00:00": 0.8215307940619889,
    "2018-05-31T19:00:00": 0.8428781348856258,
    "2018-05-31T20:00:00": 0.8499912770817621,
    "2018-05-31T21:00:00": 0.842552065343309,
    "2018-05-31T22:00:00": 0.8208446572244497,
    "2018-05-31T23:00:00": 0.7857985022295775,
    "2018-06-01T00:00:00": 0.7390346499649967,
    "2018-06-01T01:00:00": 0.6829892534744377,
    "2018-06-01T02:00:00": 0.6208263530542646,
    "2018-06-01T03:00:00": 0.5563724069906799,
    "2018-06-01T04:00:00": 0.4938326928819129,
    "2018-06-01T05:00:00": 0.43740770484402436,
    "2018-06-01T06:00:00": 0.39084880728172877,
    "2018-06-01T07:00:00": 0.3570280500330799,
    "2018-06-01T08:00:00": 0.33760746821187243,
    "2018-06-01T09:00:00": 0.3328705698588417,
    "2018-06-01T10:00:00": 0.34174472544527984,
    "2018-06-01T11:00:00": 0.36204825147422076,
    "2018-06-05T16:00:00": 0.8235444251581123,
    "2018-06-05T17:00:00": 0.850280267477267,
    "2018-06-05T18:00:00": 0.8752689155623268,
    "2018-06-05T19:00:00": 0.8975568804367702,
    "2018-06-05T20:00:00": 0.9163763218055847,
    "2018-06-05T21:00:00": 0.9311436874113157,
    "2018-06-05T22:00:00": 0.9414047374571275,
    "2018-06-05T23:00:00": 0.9467425918279769,
    "2018-06-06T00:00:00": 0.946694446188126,
    "2018-06-06T01:00:00": 0.9406484339457761,
    "2018-06-06T02:00:00": 0.9278377893512629,
    "2018-06-06T03:00:00": 0.9074023856126238,
    "2018-06-06T04:00:00": 0.8785281754685118,
    "2018-06-06T05:00:00": 0.8406590463675733,
    "2018-06-06T06:00:00": 0.7937533665837602,
    "2018-06-06T07:00:00": 0.7385200792883693,
    "2018-06-06T08:00:00": 0.6765904212046732,
    "2018-06-06T09:00:00": 0.6105695276411958,
    "2018-06-06T10:00:00": 0.5439341997143626,
    "2018-06-06T11:00:00": 0.4807715336604507,
    "2018-06-06T12:00:00": 0.4253866867636385,
    "2018-06-06T13:00:00": 0.38183093480366165,
    "2018-06-06T14:00:00": 0.35342193775595654,
    "2018-06-06T15:00:00": 0.34237274170957255,
    "2018-06-06T16:00:00": 0.34945923903098186,
    "2018-06-06T17:00:00": 0.3739334710308649,
    "2018-06-06T18:00:00": 0.413650321930278,
    "2018-06-06T19:00:00": 0.46528618878113237,
    "2018-06-06T20:00:00": 0.524750636753336,
    "2018-06-06T21:00:00": 0.5876191939463309,
    "2018-06-06T22:00:00": 0.6495852810849376,
    "2018-06-06T23:00:00": 0.7068457728028105,
    "2018-06-07T00:00:00": 0.7563545646735025,
    "2018-06-07T01:00:00": 0.7959504907981161,
    "2018-06-07T02:00:00": 0.8243443040528392,
    "2018-06-07T03:00:00": 0.8410731317912722,
    "2018-06-07T04:00:00": 0.8463705527128292,
    "2018-06-07T05:00:00": 0.8410633969199157,
    "2018-06-07T06:00:00": 0.8264678144305027,
    "2018-06-07T07:00:00": 0.8043461661137256,
    "2018-06-07T08:00:00": 0.7768375601974707,
    "2018-06-07T09:00:00": 0.7463366806206286,
    "2018-06-07T10:00:00": 0.715371941245768,
    "2018-06-07T11:00:00": 0.6863409437819621,
    "2018-06-07T12:00:00": 0.6612408973368372,
    "2018-06-07T13:00:00": 0.6413959374865131,
    "2018-06-07T14:00:00": 0.6272716781313907,
    "2018-06-07T15:00:00": 0.618413360689077,
    "2018-06-07T16:00:00": 0.6135478340575521,
    "2018-06-07T17:00:00": 0.6108298121224147,
    "2018-06-07T18:00:00": 0.6081999155190112,
    "2018-06-07T19:00:00": 0.6036830240083602,
    "2018-06-07T20:00:00": 0.5956765986740737,
    "2018-06-07T21:00:00": 0.5831001283731498,
    "2018-06-07T22:00:00": 0.5654227599636116,
    "2018-06-07T23:00:00": 0.5426111236185538,
    "2018-06-08T00:00:00": 0.5150655265087382,
    "2018-06-08T01:00:00": 0.4835856521611127,
    "2018-06-08T02:00:00": 0.44938828800819985,
    "2018-06-08T03:00:00": 0.4141563252211722,
    "2018-06-08T04:00:00": 0.38003958803334165,
    "2018-06-08T05:00:00": 0.34964503450192974,
    "2018-06-08T06:00:00": 0.3258173746588349,
    "2018-06-08T07:00:00": 0.3113425845821624,
    "2018-06-08T08:00:00": 0.30852874439684447,
    "2018-06-08T09:00:00": 0.31887038608946167,
    "2018-06-08T10:00:00": 0.3426692310421109,
    "2018-06-08T11:00:00": 0.37882593891693883,
    "2018-06-08T12:00:00": 0.4248835066907559,
    "2018-06-08T13:00:00": 0.4771860303335098,
    "2018-06-08T14:00:00": 0.5312523689081778,
    "2018-06-08T15:00:00": 0.5822292308430748,
    "2018-06-08T16:00:00": 0.6253988876989391,
    "2018-06-08T17:00:00": 0.6566806457931993,
    "2018-06-08T18:00:00": 0.673046358141333,
    "2018-06-08T19:00:00": 0.6727732514076736,
    "2018-06-08T20:00:00": 0.655592919382434,
    "2018-06-08T21:00:00": 0.6226825698210541,
    "2018-06-08T22:00:00": 0.5764838257602773,
    "2018-06-08T23:00:00": 0.5204169291800091,
    "2018-06-09T00:00:00": 0.4584790969707069,
    "2018-06-09T01:00:00": 0.3948414073222656,
    "2018-06-09T02:00:00": 0.3334585826345383,
    "2018-06-09T03:00:00": 0.2777030204807638,
    "2018-06-09T04:00:00": 0.23017699576138562,
    "2018-06-09T05:00:00": 0.19254950605594043,
    "2018-06-09T06:00:00": 0.16553124638932684,
    "2018-06-09T07:00:00": 0.14891252963775034,
    "2018-06-09T08:00:00": 0.1416815036931043,
    "2018-06-09T09:00:00": 0.14215187599818566,
    "2018-06-09T10:00:00": 0.14817731043382054,
    "2018-06-09T11:00:00": 0.15735700298135918,
    "2018-06-09T12:00:00": 0.16731345148817828,
    "2018-06-09T13:00:00": 0.1759230222057461,
    "2018-06-09T14:00:00": 0.1815608245985083,
    "2018-06-09T15:00:00": 0.183278265718206,
    "2018-06-09T16:00:00": 0.18082504276849337,
    "2018-06-09T17:00:00": 0.17462860736052283,
    "2018-06-09T18:00:00": 0.16563329997676285,
    "2018-06-09T19:00:00": 0.15509198843063876,
    "2018-06-09T20:00:00": 0.14435139906350114,
    "2018-06-09T21:00:00": 0.1346956033449021,
    "2018-06-09T22:00:00": 0.12721462408554,
    "2018-06-09T23:00:00": 0.1228461394201257,
    "2018-06-10T00:00:00": 0.12240366418496586,
    "2018-06-10T01:00:00": 0.12666841944000617,
    "2018-06-10T02:00:00": 0.13646103901623657,
    "2018-06-10T03:00:00": 0.15263941961994518,
    "2018-06-10T04:00:00": 0.17606352949177267,
    "2018-06-10T05:00:00": 0.20739496583060174,
    "2018-06-10T06:00:00": 0.24692964459224426,
    "2018-06-10T07:00:00": 0.29435839230065874,
    "2018-06-10T08:00:00": 0.34857962371177437,
    "2018-06-10T09:00:00": 0.4076362513253655,
    "2018-06-10T10:00:00": 0.46877558381121104,
    "2018-06-10T11:00:00": 0.5286225941910531,
    "2018-06-10T12:00:00": 0.5836322143621936,
    "2018-06-10T13:00:00": 0.6304588809823458,
    "2018-06-10T14:00:00": 0.6664426409902618,
    "2018-06-10T15:00:00": 0.6899771899126285,
    "2018-06-10T16:00:00": 0.7006998110808801,
    "2018-06-10T17:00:00": 0.6994837368295054,
    "2018-06-10T18:00:00": 0.6882125481457435,
    "2018-06-10T19:00:00": 0.6693579962905162,
    "2018-06-10T20:00:00": 0.6455210341022083,
    "2018-06-10T21:00:00": 0.618945784009313,
    "2018-06-10T22:00:00": 0.5912200510864759,
    "2018-06-10T23:00:00": 0.5631366909497426,
    "2018-06-11T00:00:00": 0.5348081622729429,
    "2018-06-11T01:00:00": 0.5059658504543256,
    "2018-06-11T02:00:00": 0.4763481075907615,
    "2018-06-11T03:00:00": 0.4460590290697045,
    "2018-06-11T04:00:00": 0.41583633503898904,
    "2018-06-11T05:00:00": 0.38712225500389646,
    "2018-06-11T06:00:00": 0.36187094476607934,
    "2018-06-11T07:00:00": 0.34226291150836974,
    "2018-06-11T08:00:00": 0.3302132992026074,
    "2018-06-11T09:00:00": 0.3269886918262559,
    "2018-06-11T10:00:00": 0.3328255706438388,
    "2018-06-11T11:00:00": 0.34673968563185203,
    "2018-06-11T12:00:00": 0.3666070149013807,
    "2018-06-11T13:00:00": 0.38942584896931276,
    "2018-06-11T14:00:00": 0.41183292180046,
    "2018-06-11T15:00:00": 0.4306417661945111,
    "2018-06-11T16:00:00": 0.4434097780777788,
    "2018-06-11T17:00:00": 0.4488620380635726,
    "2018-06-11T18:00:00": 0.44705785601403014,
    "2018-06-11T19:00:00": 0.4393360961030486,
    "2018-06-11T20:00:00": 0.4279358369314895,
    "2018-06-11T21:00:00": 0.41549213074790936,
    "2018-06-11T22:00:00": 0.4045045833538335,
    "2018-06-11T23:00:00": 0.3967749429963912,
    "2018-06-12T00:00:00": 0.3931674244635839,
    "2018-06-12T01:00:00": 0.3934899414663962,
    "2018-06-12T02:00:00": 0.3966481684872112,
    "2018-06-12T03:00:00": 0.4010225186029506,
    "2018-06-12T04:00:00": 0.4048745813402618,
    "2018-06-12T05:00:00": 0.4067942219049368,
    "2018-06-12T06:00:00": 0.40605847857974287,
    "2018-06-12T07:00:00": 0.4027457540602577,
    "2018-06-12T08:00:00": 0.3977079769572783,
    "2018-06-12T09:00:00": 0.39229954101674036,
    "2018-06-12T10:00:00": 0.3880096068681373,
    "2018-06-12T11:00:00": 0.3860286278220136,
    "2018-06-12T12:00:00": 0.38693598668878165,
    "2018-06-12T13:00:00": 0.3905362020777575,
    "2018-06-12T14:00:00": 0.39595594609197204,
    "2018-06-12T15:00:00": 0.40188481559436123,
    "2018-06-12T16:00:00": 0.40701243644069085,
    "2018-06-12T17:00:00": 0.410391380345114,
    "2018-06-12T18:00:00": 0.4116900358085979,
    "2018-06-12T19:00:00": 0.41126060963245203,
    "2018-06-12T20:00:00": 0.4099681377441557,
    "2018-06-12T21:00:00": 0.4089077381884679,
    "2018-06-12T22:00:00": 0.4090639841008497,
    "2018-06-12T23:00:00": 0.41112571800225683,
    "2018-06-13T00:00:00": 0.4153718944039564,
    "2018-06-13T01:00:00": 0.421835307091183,
    "2018-06-13T02:00:00": 0.4304927843828742,
    "2018-06-13T03:00:00": 0.4415245944990761,
    "2018-06-13T04:00:00": 0.45549406709237417,
    "2018-06-13T05:00:00": 0.4733026734421256,
    "2018-06-13T06:00:00": 0.4960164916540969,
    "2018-06-13T07:00:00": 0.5245160927034414,
    "2018-06-13T08:00:00": 0.559218376779055,
    "2018-06-13T09:00:00": 0.5997835361814465,
    "2018-06-13T10:00:00": 0.6450451488961046,
    "2018-06-13T11:00:00": 0.6931213467824149,
    "2018-06-13T13:00:00": 0.788342047962653,
    "2018-06-13T14:00:00": 0.8309870278527313,
    "2018-06-13T15:00:00": 0.8680215059243891,
    "2018-06-13T16:00:00": 0.8985632133817862,
    "2018-06-13T17:00:00": 0.9223580930567162,
    "2018-06-13T18:00:00": 0.9397393364957451,
    "2018-06-13T19:00:00": 0.9513807319970865,
    "2018-06-13T20:00:00": 0.958122265549046,
    "2018-06-13T21:00:00": 0.9608307528101044,
    "2018-06-13T22:00:00": 0.9601882919624201,
    "2018-06-13T23:00:00": 0.9566598985127115,
    "2018-06-14T00:00:00": 0.9504668913169396,
    "2018-06-14T01:00:00": 0.9415652266604172,
    "2018-06-14T02:00:00": 0.929716472706379,
    "2018-06-14T03:00:00": 0.9146430362720661,
    "2018-06-14T04:00:00": 0.8961427859350253,
    "2018-06-14T05:00:00": 0.8743095637437676,
    "2018-06-14T06:00:00": 0.8496900173253856,
    "2018-06-14T07:00:00": 0.8233710979974895,
    "2018-06-14T08:00:00": 0.7970043909344544,
    "2018-06-14T09:00:00": 0.7725807978677043,
    "2018-06-14T10:00:00": 0.7522219678095062,
    "2018-06-14T11:00:00": 0.7377758394113866,
    "2018-06-14T12:00:00": 0.7304755758361661,
    "2018-06-14T13:00:00": 0.730671169687714,
    "2018-06-14T14:00:00": 0.7377537129004259,
    "2018-06-14T15:00:00": 0.750256172397326,
    "2018-06-14T16:00:00": 0.7661250026803534,
    "2018-06-14T17:00:00": 0.7830862030672008,
    "2018-06-14T18:00:00": 0.7990122142318176,
    "2018-06-14T19:00:00": 0.8122100470544327,
    "2018-06-14T20:00:00": 0.8215829800002689,
    "2018-06-14T21:00:00": 0.8266418562870709,
    "2018-06-14T22:00:00": 0.8274908329467832,
    "2018-06-14T23:00:00": 0.8246843562425553,
    "2018-06-15T00:00:00": 0.8191315299830215,
    "2018-06-15T01:00:00": 0.8119614142439506,
    "2018-06-15T02:00:00": 0.8044253645755977,
    "2018-06-15T03:00:00": 0.7977550152523194,
    "2018-06-15T04:00:00": 0.7929890680237016,
    "2018-06-15T05:00:00": 0.7907802587029745,
    "2018-06-15T06:00:00": 0.7912212768169531,
    "2018-06-15T07:00:00": 0.7937487105976592,
    "2018-06-15T08:00:00": 0.7971880451250836,
    "2018-06-15T09:00:00": 0.7999059134562594,
    "2018-06-15T10:00:00": 0.8001846485068983,
    "2018-06-15T11:00:00": 0.7965961798794376,
    "2018-06-15T12:00:00": 0.7884250390552573,
    "2018-06-15T13:00:00": 0.7759014672752496,
    "2018-06-15T14:00:00": 0.7602960120291866,
    "2018-06-15T15:00:00": 0.7437720261251097,
    "2018-06-15T16:00:00": 0.7290277919813248,
    "2018-06-15T17:00:00": 0.7188054688359685,
    "2018-06-15T18:00:00": 0.7153777822916931,
    "2018-06-15T19:00:00": 0.7201252691607982,
    "2018-06-15T20:00:00": 0.7332869291487732,
    "2018-06-15T21:00:00": 0.7539979549401509,
    "2018-06-15T22:00:00": 0.7804567063887602,
    "2018-06-15T23:00:00": 0.8103049947052126,
    "2018-06-16T00:00:00": 0.841045465392831,
    "2018-06-16T01:00:00": 0.8704203993080917,
    "2018-06-16T02:00:00": 0.8966900487085487,
    "2018-06-16T03:00:00": 0.9187174038942513,
    "2018-06-16T04:00:00": 0.9359934033628166,
    "2018-06-16T05:00:00": 0.9485447320975902,
    "2018-06-16T06:00:00": 0.956759042366828,
    "2018-06-16T07:00:00": 0.961215013243377,
    "2018-06-16T08:00:00": 0.962560579649241,
    "2018-06-16T09:00:00": 0.9614064164952631,
    "2018-06-16T10:00:00": 0.9582664078714783,
    "2018-06-16T11:00:00": 0.9534641649650928,
    "2018-06-16T12:00:00": 0.9471091086180605,
    "2018-06-16T13:00:00": 0.9390456207210633,
    "2018-06-16T14:00:00": 0.9288433566598061,
    "2018-06-16T15:00:00": 0.9157821697342052,
    "2018-06-16T16:00:00": 0.8989941750666436,
    "2018-06-16T17:00:00": 0.8775842317041032,
    "2018-06-16T18:00:00": 0.8509522616010939,
    "2018-06-16T19:00:00": 0.8189775448006767,
    "2018-06-16T20:00:00": 0.7822947926546341,
    "2018-06-16T21:00:00": 0.7424356539817291,
    "2018-06-16T22:00:00": 0.7018027542503572,
    "2018-06-16T23:00:00": 0.663450679471096,
    "2018-06-17T00:00:00": 0.630687917398828,
    "2018-06-17T01:00:00": 0.6065653728458761,
    "2018-06-17T02:00:00": 0.5933586517251588,
    "2018-06-17T03:00:00": 0.5921634394216574,
    "2018-06-17T04:00:00": 0.6027009698877998,
    "2018-06-17T05:00:00": 0.623387169142978,
    "2018-06-17T06:00:00": 0.6516468382490302,
    "2018-06-17T07:00:00": 0.6844017099832008,
    "2018-06-17T08:00:00": 0.7186108445629362,
    "2018-06-17T09:00:00": 0.7517419440992825,
    "2018-06-17T10:00:00": 0.7820760627364258,
    "2018-06-17T11:00:00": 0.8087982805720534,
    "2018-06-17T12:00:00": 0.8318719847186933,
    "2018-06-17T13:00:00": 0.8518042796648426,
    "2018-06-17T14:00:00": 0.869342000657789,
    "2018-06-17T15:00:00": 0.8851647808770211,
    "2018-06-17T16:00:00": 0.8996916352796858,
    "2018-06-17T17:00:00": 0.912984310889476,
    "2018-06-17T18:00:00": 0.9247410619989187,
    "2018-06-17T19:00:00": 0.9343493855243711,
    "2018-06-17T20:00:00": 0.9409599458690213,
    "2018-06-17T21:00:00": 0.9435716135676712,
    "2018-06-17T22:00:00": 0.9410385460523063,
    "2018-06-17T23:00:00": 0.9321696826880438,
    "2018-06-18T00:00:00": 0.9157574462589342,
    "2018-06-18T01:00:00": 0.8907317045942672,
    "2018-06-18T02:00:00": 0.8562861445004352,
    "2018-06-18T03:00:00": 0.8120728234838814,
    "2018-06-18T04:00:00": 0.7584413304018134,
    "2018-06-18T05:00:00": 0.6965037423010338,
    "2018-06-18T06:00:00": 0.6282674669012706,
    "2018-06-18T07:00:00": 0.5564881124713733,
    "2018-06-18T08:00:00": 0.4844730127299088,
    "2018-06-18T09:00:00": 0.41570735271923864,
    "2018-06-18T10:00:00": 0.3534462000062253,
    "2018-06-18T11:00:00": 0.30025734370791873,
    "2018-06-18T12:00:00": 0.2577818239242148,
    "2018-06-18T13:00:00": 0.22649717337901495,
    "2018-06-18T14:00:00": 0.2057632395082136,
    "2018-06-18T15:00:00": 0.19398620764488436,
    "2018-06-18T16:00:00": 0.18893796268098856,
    "2018-06-18T17:00:00": 0.18814619476209196,
    "2018-06-18T18:00:00": 0.18926644813680146,
    "2018-06-18T19:00:00": 0.19038868612370294,
    "2018-06-18T20:00:00": 0.19024073837040129,
    "2018-06-18T21:00:00": 0.18828145895756854,
    "2018-06-18T22:00:00": 0.18469151856693922,
    "2018-06-18T23:00:00": 0.18030419136460873,
    "2018-06-19T00:00:00": 0.17649279362299322,
    "2018-06-19T01:00:00": 0.1750365386141281,
    "2018-06-19T02:00:00": 0.17796183524998657,
    "2018-06-19T03:00:00": 0.187326932313632,
    "2018-06-19T04:00:00": 0.20503520357438437,
    "2018-06-19T05:00:00": 0.23254478406573284,
    "2018-06-19T06:00:00": 0.27060185455767294,
    "2018-06-19T07:00:00": 0.31901527052885337,
    "2018-06-19T08:00:00": 0.37656536177449834,
    "2018-06-19T09:00:00": 0.44101537726228707,
    "2018-06-19T10:00:00": 0.5092883391338672,
    "2018-06-19T11:00:00": 0.577777701589415,
    "2018-06-19T12:00:00": 0.6427413450619797,
    "2018-06-19T13:00:00": 0.7007147150006071,
    "2018-06-19T14:00:00": 0.7488795576746781,
    "2018-06-19T15:00:00": 0.7853593721704464,
    "2018-06-19T16:00:00": 0.8093780708960717,
    "2018-06-19T17:00:00": 0.8213286769901,
    "2018-06-19T18:00:00": 0.8226700216566666,
    "2018-06-19T19:00:00": 0.8158030186526517,
    "2018-06-19T20:00:00": 0.8037708862926963,
    "2018-06-19T21:00:00": 0.7899226493704942,
    "2018-06-19T22:00:00": 0.777535266063811,
    "2018-06-19T23:00:00": 0.7693419315320613,
    "2018-06-20T00:00:00": 0.7672413611364225,
    "2018-06-20T01:00:00": 0.7720212357335445,
    "2018-06-20T02:00:00": 0.7833064474282194,
    "2018-06-20T03:00:00": 0.7996501727811951,
    "2018-06-20T04:00:00": 0.8187998293239643,
    "2018-06-20T05:00:00": 0.83798393805266,
    "2018-06-20T06:00:00": 0.8542990520933249,
    "2018-06-20T07:00:00": 0.8650075976103321,
    "2018-06-20T08:00:00": 0.8678048591625902,
    "2018-06-20T09:00:00": 0.8609849480471743,
    "2018-06-20T10:00:00": 0.8435535729822935,
    "2018-06-20T11:00:00": 0.8153895106630487,
    "2018-06-20T12:00:00": 0.7772794565504897,
    "2018-06-20T13:00:00": 0.7310037934108955,
    "2018-06-20T14:00:00": 0.679311616041243,
    "2018-06-20T15:00:00": 0.6257911148669234,
    "2018-06-20T16:00:00": 0.5745909140133644,
    "2018-06-20T17:00:00": 0.530007656754821,
    "2018-06-20T18:00:00": 0.4959802714400878,
    "2018-06-20T19:00:00": 0.4755755640928059,
    "2018-06-20T20:00:00": 0.47057456499876066,
    "2018-06-20T21:00:00": 0.4811925604858006,
    "2018-06-20T22:00:00": 0.5061212969847603,
    "2018-06-20T23:00:00": 0.5427408588108953,
    "2018-06-21T00:00:00": 0.5875917601023836,
    "2018-06-21T01:00:00": 0.6368705637189433,
    "2018-06-21T02:00:00": 0.6869852205499687,
    "2018-06-21T03:00:00": 0.7349786380174271,
    "2018-06-21T04:00:00": 0.7787761012819705,
    "2018-06-21T05:00:00": 0.8172373910900768,
    "2018-06-21T06:00:00": 0.850017464038036,
    "2018-06-21T07:00:00": 0.8773878044079657,
    "2018-06-21T08:00:00": 0.8999379862096348,
    "2018-06-21T09:00:00": 0.9183457752565537,
    "2018-06-21T10:00:00": 0.9332063948408371,
    "2018-06-21T11:00:00": 0.9449389443583729,
    "2018-06-21T12:00:00": 0.9537217165395412,
    "2018-06-21T13:00:00": 0.9595033730591324,
    "2018-06-21T14:00:00": 0.9619991236944148,
    "2018-06-21T15:00:00": 0.9607244158379205,
    "2018-06-21T16:00:00": 0.9550280406242481,
    "2018-06-21T17:00:00": 0.9441355077481868,
    "2018-06-21T18:00:00": 0.9272986404675726,
    "2018-06-21T19:00:00": 0.9039458632542875,
    "2018-06-21T20:00:00": 0.8738613256485129,
    "2018-06-21T21:00:00": 0.8374148246534909,
    "2018-06-21T22:00:00": 0.7957547252204127,
    "2018-06-21T23:00:00": 0.7508168158290135,
    "2018-06-22T00:00:00": 0.705236939180884,
    "2018-06-22T01:00:00": 0.6620653614750693,
    "2018-06-22T02:00:00": 0.6243345866670142,
    "2018-06-22T03:00:00": 0.5945668927460203,
    "2018-06-22T04:00:00": 0.57429137475781,
    "2018-06-22T05:00:00": 0.5638108882683405,
    "2018-06-22T06:00:00": 0.5621152599220355,
    "2018-06-22T07:00:00": 0.5671256603677863,
    "2018-06-22T08:00:00": 0.5761431978760337,
    "2018-06-22T09:00:00": 0.5864063176033953,
    "2018-06-22T10:00:00": 0.5956167448547371,
    "2018-06-22T11:00:00": 0.6023074266074053,
    "2018-06-22T12:00:00": 0.6059773136243571,
    "2018-06-22T13:00:00": 0.6069870274054877,
    "2018-06-22T14:00:00": 0.6062755134375999,
    "2018-06-25T21:00:00": 0.6376625143887767,
    "2018-06-25T22:00:00": 0.6576733738589335,
    "2018-06-25T23:00:00": 0.6815138704361504,
    "2018-06-26T00:00:00": 0.7078624437014465,
    "2018-06-26T01:00:00": 0.7351971821622346,
    "2018-06-26T02:00:00": 0.7620510622513892,
    "2018-06-26T03:00:00": 0.7872850792724754,
    "2018-06-26T04:00:00": 0.8102020634285315,
    "2018-06-26T05:00:00": 0.8305692336955808,
    "2018-06-26T06:00:00": 0.8485101776639727,
    "2018-06-26T07:00:00": 0.8643070271367147,
    "2018-06-26T08:00:00": 0.8781837733522073,
    "2018-06-26T09:00:00": 0.8900869694174227,
    "2018-06-26T10:00:00": 0.8995612607390169,
    "2018-06-26T11:00:00": 0.9057392554908346,
    "2018-06-26T12:00:00": 0.9073713584391276,
    "2018-06-26T13:00:00": 0.9029872343535356,
    "2018-06-26T14:00:00": 0.8910877136991601,
    "2018-06-26T15:00:00": 0.8703637905066355,
    "2018-06-26T16:00:00": 0.8399638771073357,
    "2018-06-26T17:00:00": 0.7996825724411226,
    "2018-06-26T18:00:00": 0.7501441751672386,
    "2018-06-26T19:00:00": 0.6928569121592618,
    "2018-06-26T20:00:00": 0.6301582003975877,
    "2018-06-26T21:00:00": 0.565041090119023,
    "2018-06-26T22:00:00": 0.5007758555137746,
    "2018-06-26T23:00:00": 0.4405390711151445,
    "2018-06-27T00:00:00": 0.3870211771698032,
    "2018-06-27T01:00:00": 0.34206687667204205,
    "2018-06-27T02:00:00": 0.3065231233447558,
    "2018-06-27T03:00:00": 0.28023267487088915,
    "2018-06-27T04:00:00": 0.2622040425551362,
    "2018-06-27T05:00:00": 0.2508457976121898,
    "2018-06-27T06:00:00": 0.2443935144431399,
    "2018-06-27T07:00:00": 0.24117424193805415,
    "2018-06-27T08:00:00": 0.23990933468580355
}
