# Supplementary material for: A data science approach for multi-sensor marine observatory data monitoring cold water corals (Paragorgia arborea) in two campaigns
Source: PLoS One. 2023 Jul 19;18(7):e0282723. doi: 10.1371/journal.pone.0282723 (PMC10355400; doi:10.1371/journal.pone.0282723)
Supplement: S4 Data — Non-image data that were used to generate figures shown in the paper, if not already contained in S1–S3 Data. (XZ) [file pone.0282723.s018.xz › S4_Data/fig10/lstm_true_gamma2_red_smooth5_fig10.json]

{
    "2019-02-08T19:00:00": 0.1456439532463574,
    "2019-02-08T20:00:00": 0.14896099666871102,
    "2019-02-08T21:00:00": 0.1548697802227143,
    "2019-02-08T22:00:00": 0.1620479677980647,
    "2019-02-08T23:00:00": 0.16886228750214888,
    "2019-02-09T00:00:00": 0.1736647627039659,
    "2019-02-09T01:00:00": 0.17511527171960767,
    "2019-02-09T02:00:00": 0.1724262828871409,
    "2019-02-09T03:00:00": 0.1654702053831922,
    "2019-02-09T04:00:00": 0.1547980367342246,
    "2019-02-09T05:00:00": 0.14151225507656628,
    "2019-02-09T06:00:00": 0.12707035719547466,
    "2019-02-09T07:00:00": 0.11303188984663978,
    "2019-02-09T08:00:00": 0.10091678518622331,
    "2019-02-09T09:00:00": 0.09197759461523819,
    "2019-02-09T10:00:00": 0.08716549643822635,
    "2019-02-09T11:00:00": 0.08714488670265999,
    "2019-02-09T12:00:00": 0.09230024348310167,
    "2019-02-09T13:00:00": 0.10282202516391101,
    "2019-02-09T14:00:00": 0.11875147618487318,
    "2019-02-09T15:00:00": 0.13996452651079916,
    "2019-02-09T16:00:00": 0.16610150131332324,
    "2019-02-09T17:00:00": 0.19644834067786515,
    "2019-02-09T18:00:00": 0.22980626604068494,
    "2019-02-09T19:00:00": 0.26440597748199407,
    "2019-02-09T20:00:00": 0.2979185836315938,
    "2019-02-09T21:00:00": 0.32761785546279765,
    "2019-02-09T22:00:00": 0.350687611316178,
    "2019-02-09T23:00:00": 0.364585539786601,
    "2019-02-10T00:00:00": 0.36750136261512056,
    "2019-02-10T01:00:00": 0.3587088904130453,
    "2019-02-10T02:00:00": 0.33868356301054503,
    "2019-02-10T03:00:00": 0.30909746909712715,
    "2019-02-10T04:00:00": 0.2725741348084251,
    "2019-02-10T05:00:00": 0.23226869718519919,
    "2019-02-10T06:00:00": 0.19141273082315255,
    "2019-02-10T07:00:00": 0.15290866424061453,
    "2019-02-10T08:00:00": 0.11903317128538272,
    "2019-02-10T09:00:00": 0.09131265891323674,
    "2019-02-10T10:00:00": 0.07053559988665935,
    "2019-02-10T11:00:00": 0.05686444693896549,
    "2019-02-10T12:00:00": 0.04998676162930906,
    "2019-02-10T13:00:00": 0.04926147332649772,
    "2019-02-10T14:00:00": 0.053804125374843005,
    "2019-02-10T15:00:00": 0.0625531371075863,
    "2019-02-10T16:00:00": 0.07425933500033663,
    "2019-02-10T17:00:00": 0.08753539639820102,
    "2019-02-10T18:00:00": 0.10089962942468197,
    "2019-02-10T19:00:00": 0.11287083854794266,
    "2019-02-10T20:00:00": 0.12213395434040149,
    "2019-02-10T21:00:00": 0.12766342820863266,
    "2019-02-10T22:00:00": 0.12886556116954465,
    "2019-02-10T23:00:00": 0.1256435236876953,
    "2019-02-11T00:00:00": 0.11839779588761325,
    "2019-02-11T01:00:00": 0.10789922970650254,
    "2019-02-11T02:00:00": 0.09518417083906822,
    "2019-02-11T03:00:00": 0.0813659315606828,
    "2019-02-11T04:00:00": 0.06749185263641255,
    "2019-02-11T05:00:00": 0.054412220975656574,
    "2019-02-11T06:00:00": 0.04273629336942286,
    "2019-02-11T07:00:00": 0.032833789125747026,
    "2019-02-11T08:00:00": 0.024880820463837758,
    "2019-02-11T09:00:00": 0.018935278229256204,
    "2019-02-11T10:00:00": 0.015023118383882155,
    "2019-02-11T11:00:00": 0.013229160394666036,
    "2019-02-11T12:00:00": 0.013777413260107223,
    "2019-02-11T13:00:00": 0.017094447278391198,
    "2019-02-11T14:00:00": 0.02384729542492539,
    "2019-02-11T15:00:00": 0.03493886042709683,
    "2019-02-11T16:00:00": 0.051465605110025,
    "2019-02-11T17:00:00": 0.07459016844843856,
    "2019-02-11T18:00:00": 0.10541775183543385,
    "2019-02-11T19:00:00": 0.14476936658437295,
    "2019-02-11T20:00:00": 0.19295966771458875,
    "2019-02-11T21:00:00": 0.2495928368284811,
    "2019-02-11T22:00:00": 0.3134493302970417,
    "2019-02-11T23:00:00": 0.38244523845938444,
    "2019-02-12T00:00:00": 0.45370977123797945,
    "2019-02-12T01:00:00": 0.5237898148825034,
    "2019-02-12T02:00:00": 0.5889102988625283,
    "2019-02-12T03:00:00": 0.6453158666640143,
    "2019-02-12T04:00:00": 0.6895948926449773,
    "2019-02-12T05:00:00": 0.7189754443680498,
    "2019-02-12T06:00:00": 0.7315622917870472,
    "2019-02-12T07:00:00": 0.7264979271334876,
    "2019-02-12T08:00:00": 0.7040615814628773,
    "2019-02-12T09:00:00": 0.6656328130605123,
    "2019-02-12T10:00:00": 0.6136264608577296,
    "2019-02-12T11:00:00": 0.5512872454084323,
    "2019-02-12T12:00:00": 0.4824300280090123,
    "2019-02-12T13:00:00": 0.4111145988528285,
    "2019-02-12T14:00:00": 0.3413089344811469,
    "2019-02-12T15:00:00": 0.2765848281991103,
    "2019-02-12T16:00:00": 0.21990784117652554,
    "2019-02-12T17:00:00": 0.173516954632663,
    "2019-02-12T18:00:00": 0.13895227714114353,
    "2019-02-12T19:00:00": 0.11712700055717454,
    "2019-02-12T20:00:00": 0.10844958970025637,
    "2019-02-12T21:00:00": 0.11299031949890298,
    "2019-02-12T22:00:00": 0.1304675584343546,
    "2019-02-12T23:00:00": 0.16028760269483733,
    "2019-02-13T00:00:00": 0.2014346749659395,
    "2019-02-13T01:00:00": 0.2523638248442616,
    "2019-02-13T02:00:00": 0.3109397959661735,
    "2019-02-13T03:00:00": 0.37443972677994986,
    "2019-02-13T04:00:00": 0.4396601021285895,
    "2019-02-13T05:00:00": 0.503127587078998,
    "2019-02-13T06:00:00": 0.5613798919987706,
    "2019-02-13T07:00:00": 0.6112655507351364,
    "2019-02-13T08:00:00": 0.6502149728964324,
    "2019-02-13T09:00:00": 0.6764310315391836,
    "2019-02-13T10:00:00": 0.6890082875607588,
    "2019-02-13T11:00:00": 0.6879239412687681,
    "2019-02-13T12:00:00": 0.6740173697378421,
    "2019-02-13T13:00:00": 0.6488676489404286,
    "2019-02-13T14:00:00": 0.6146484213954357,
    "2019-02-13T15:00:00": 0.5739500825161553,
    "2019-02-13T16:00:00": 0.5295725909449478,
    "2019-02-13T17:00:00": 0.4842978896929227,
    "2019-02-13T18:00:00": 0.4406592183447502,
    "2019-02-13T19:00:00": 0.4007359082882162,
    "2019-02-20T19:00:00": 0.13190506784830813,
    "2019-02-20T20:00:00": 0.1146264681986815,
    "2019-02-20T21:00:00": 0.09995170844384373,
    "2019-02-20T22:00:00": 0.08869807608945446,
    "2019-02-20T23:00:00": 0.08137333857865,
    "2019-02-21T00:00:00": 0.07807134979366255,
    "2019-02-21T01:00:00": 0.07846474289278099,
    "2019-02-21T02:00:00": 0.08186128205469098,
    "2019-02-21T03:00:00": 0.08732651041976039,
    "2019-02-21T04:00:00": 0.09385166596495326,
    "2019-02-21T05:00:00": 0.10053525627083017,
    "2019-02-21T06:00:00": 0.10673367463715983,
    "2019-02-21T07:00:00": 0.11214453134177621,
    "2019-02-21T08:00:00": 0.11679610838696144,
    "2019-02-21T09:00:00": 0.12094412805630116,
    "2019-02-21T10:00:00": 0.12490245466288077,
    "2019-02-21T11:00:00": 0.1288582629129654,
    "2019-02-21T12:00:00": 0.1327284709565892,
    "2019-02-21T13:00:00": 0.1361048255836178,
    "2019-02-21T14:00:00": 0.1383081520351652,
    "2019-02-21T15:00:00": 0.13853811481639325,
    "2019-02-21T16:00:00": 0.13607807260090585,
    "2019-02-21T17:00:00": 0.13049056788248092,
    "2019-02-21T18:00:00": 0.12173778558258205,
    "2019-02-21T19:00:00": 0.1102339684404171,
    "2019-02-21T20:00:00": 0.09676092186752852,
    "2019-02-21T21:00:00": 0.08234971879927046,
    "2019-02-21T22:00:00": 0.06810848215967266,
    "2019-02-21T23:00:00": 0.05506674677318675,
    "2019-02-22T00:00:00": 0.04407719358098405,
    "2019-02-22T01:00:00": 0.03577779273300513,
    "2019-02-22T02:00:00": 0.030604066359404093,
    "2019-02-22T03:00:00": 0.028831221207880488,
    "2019-02-22T04:00:00": 0.030623847307108005,
    "2019-02-22T05:00:00": 0.03602820362431323,
    "2019-02-22T06:00:00": 0.04494041250289941,
    "2019-02-22T07:00:00": 0.05706211128354347,
    "2019-02-22T08:00:00": 0.07181735582075457,
    "2019-02-22T09:00:00": 0.08830220046703695,
    "2019-02-22T10:00:00": 0.10528943953738704,
    "2019-02-22T11:00:00": 0.12131147651292831,
    "2019-02-22T12:00:00": 0.1348161047009982,
    "2019-02-22T13:00:00": 0.1443999587832106,
    "2019-02-22T14:00:00": 0.1490166643599098,
    "2019-02-22T15:00:00": 0.14816453908869542,
    "2019-02-22T16:00:00": 0.1419668819187137,
    "2019-02-22T17:00:00": 0.13117470574649578,
    "2019-02-22T18:00:00": 0.11705981867453957,
    "2019-02-22T19:00:00": 0.10119779938497586,
    "2019-02-22T20:00:00": 0.08525644243213101,
    "2019-02-22T21:00:00": 0.07080113455322594,
    "2019-02-22T22:00:00": 0.059156096919276854,
    "2019-02-22T23:00:00": 0.051329852780838625,
    "2019-02-23T00:00:00": 0.047998726546958324,
    "2019-02-23T01:00:00": 0.04951183625579124,
    "2019-02-23T02:00:00": 0.05589669799888475,
    "2019-02-23T03:00:00": 0.06684638731340709,
    "2019-02-23T04:00:00": 0.08169106333642875,
    "2019-02-23T05:00:00": 0.09937552206278842,
    "2019-02-23T06:00:00": 0.11847330391921694,
    "2019-02-23T07:00:00": 0.1372675615037766,
    "2019-02-23T08:00:00": 0.15390974969371257,
    "2019-02-23T09:00:00": 0.16664369713764737,
    "2019-02-23T10:00:00": 0.17404994116620992,
    "2019-02-23T11:00:00": 0.17528715680996584,
    "2019-02-23T12:00:00": 0.17020805192358263,
    "2019-02-23T13:00:00": 0.15938913843642655,
    "2019-02-23T14:00:00": 0.14400974042274056,
    "2019-02-23T15:00:00": 0.1256466894881949,
    "2019-02-23T16:00:00": 0.10603604963841394,
    "2019-02-23T17:00:00": 0.08682111379957787,
    "2019-02-23T18:00:00": 0.0694042242184654,
    "2019-02-23T19:00:00": 0.05484542989400842,
    "2019-02-23T20:00:00": 0.043895974499921275,
    "2019-02-23T21:00:00": 0.03706292439217232,
    "2019-02-23T22:00:00": 0.03472256472464096,
    "2019-02-23T23:00:00": 0.0372440813116628,
    "2019-02-24T00:00:00": 0.0450339892531792,
    "2019-02-24T01:00:00": 0.0585109546147319,
    "2019-02-24T02:00:00": 0.0780456602611897,
    "2019-02-24T03:00:00": 0.10382247926085161,
    "2019-02-24T04:00:00": 0.13571855830847646,
    "2019-02-24T05:00:00": 0.17319176906584463,
    "2019-02-24T06:00:00": 0.21522959926627264,
    "2019-02-24T07:00:00": 0.2604015093750557,
    "2019-02-24T08:00:00": 0.30698856099074345,
    "2019-02-24T09:00:00": 0.35315605450129334,
    "2019-02-24T10:00:00": 0.39716523770792156,
    "2019-02-24T11:00:00": 0.43749998927903533,
    "2019-02-24T12:00:00": 0.47296541775786616,
    "2019-02-24T13:00:00": 0.5026513127109054,
    "2019-02-24T14:00:00": 0.5258389200532032,
    "2019-02-24T15:00:00": 0.5418853929896964,
    "2019-02-24T16:00:00": 0.5501440577461977,
    "2019-02-24T17:00:00": 0.5499587164195137,
    "2019-02-24T18:00:00": 0.5407585101825404,
    "2019-02-24T19:00:00": 0.5222232020714348,
    "2019-02-24T20:00:00": 0.494475682930347,
    "2019-02-24T21:00:00": 0.4582366664604664,
    "2019-02-24T22:00:00": 0.4148873554875677,
    "2019-02-24T23:00:00": 0.36640848828756134,
    "2019-02-25T00:00:00": 0.31519851949075994,
    "2019-02-25T01:00:00": 0.2638041596877812,
    "2019-02-25T02:00:00": 0.21462518790128626,
    "2019-02-25T03:00:00": 0.16965215973712616,
    "2019-02-25T04:00:00": 0.1302859584603328,
    "2019-02-25T05:00:00": 0.09726373692910921,
    "2019-02-25T06:00:00": 0.07070298616093061,
    "2019-02-25T07:00:00": 0.05021167010510906,
    "2019-02-25T08:00:00": 0.035060267960514535,
    "2019-02-25T09:00:00": 0.024338106826874355,
    "2019-02-25T10:00:00": 0.017107931419233672,
    "2019-02-25T11:00:00": 0.012494050615963436,
    "2019-02-25T12:00:00": 0.009767933493985508,
    "2019-02-25T13:00:00": 0.008352393182133617,
    "2019-02-25T14:00:00": 0.007811255121714863,
    "2019-02-25T15:00:00": 0.007834832039616369,
    "2019-02-25T16:00:00": 0.008201623553624814,
    "2019-02-25T17:00:00": 0.008771873015170068,
    "2019-02-25T18:00:00": 0.009483025625283085,
    "2019-02-25T19:00:00": 0.01032866558290912,
    "2019-02-25T20:00:00": 0.011374137918003006,
    "2019-02-25T21:00:00": 0.012740987171879175,
    "2019-02-25T22:00:00": 0.014609207262501653,
    "2019-02-25T23:00:00": 0.017197832626240427,
    "2019-02-26T00:00:00": 0.020724375538782827,
    "2019-02-26T01:00:00": 0.025358174085665253,
    "2019-02-26T02:00:00": 0.031155688674541788,
    "2019-02-26T03:00:00": 0.0380057057790057,
    "2019-02-26T04:00:00": 0.04562601597131003,
    "2019-02-26T05:00:00": 0.05357616900058163,
    "2019-02-26T06:00:00": 0.06133380582602123,
    "2019-02-26T07:00:00": 0.06841026975933036,
    "2019-02-26T08:00:00": 0.07448712386601183,
    "2019-02-26T09:00:00": 0.07961350607455941,
    "2019-02-26T10:00:00": 0.08427782268112334,
    "2019-02-26T11:00:00": 0.08946771135167397,
    "2019-02-26T12:00:00": 0.09661711644350399,
    "2019-02-26T13:00:00": 0.10748957508338955,
    "2019-02-26T14:00:00": 0.1239087031042358,
    "2019-02-26T15:00:00": 0.14746579280231925,
    "2019-02-26T16:00:00": 0.17920351819754485,
    "2019-02-26T17:00:00": 0.2193393200037308,
    "2019-02-26T18:00:00": 0.26708272881414413,
    "2019-02-26T19:00:00": 0.3205747894022443,
    "2019-02-26T20:00:00": 0.37700262587141625,
    "2019-02-26T21:00:00": 0.4328676688698359,
    "2019-02-26T22:00:00": 0.484362213606032,
    "2019-02-26T23:00:00": 0.5278525382529577,
    "2019-02-27T00:00:00": 0.5603035131625469,
    "2019-02-27T01:00:00": 0.5796618389598618,
    "2019-02-27T02:00:00": 0.5851023207384778,
    "2019-02-27T03:00:00": 0.5771130918960592,
    "2019-02-27T04:00:00": 0.5574107846814378,
    "2019-02-27T05:00:00": 0.5287007995450363,
    "2019-02-27T06:00:00": 0.4943124674629846,
    "2019-02-27T07:00:00": 0.45777438759713396,
    "2019-02-27T08:00:00": 0.42232341153228015,
    "2019-02-27T09:00:00": 0.3904771257491063,
    "2019-02-27T10:00:00": 0.3637511944569006,
    "2019-02-27T11:00:00": 0.3424969109322074,
    "2019-02-27T12:00:00": 0.3259795996648692,
    "2019-02-27T13:00:00": 0.31266044330962595,
    "2019-02-27T14:00:00": 0.30062982996893584,
    "2019-02-27T15:00:00": 0.2881136733709974,
    "2019-02-27T16:00:00": 0.2739490941217238,
    "2019-02-27T17:00:00": 0.2578926391287593,
    "2019-02-27T18:00:00": 0.24071893052568027,
    "2019-02-27T19:00:00": 0.224097615335526,
    "2019-02-27T20:00:00": 0.21025228962206094,
    "2019-02-27T21:00:00": 0.20148372761380962,
    "2019-02-27T22:00:00": 0.1996905275811554,
    "2019-02-27T23:00:00": 0.2059395518109059,
    "2019-02-28T00:00:00": 0.2201904798079807,
    "2019-02-28T01:00:00": 0.24120955572518568,
    "2019-02-28T02:00:00": 0.2666525458787579,
    "2019-02-28T03:00:00": 0.29341884277820157,
    "2019-02-28T04:00:00": 0.318048837276045,
    "2019-02-28T05:00:00": 0.33721864479907826,
    "2019-02-28T06:00:00": 0.34820964654139375,
    "2019-02-28T07:00:00": 0.34931560080707863,
    "2019-02-28T08:00:00": 0.3400435104444432,
    "2019-02-28T09:00:00": 0.3211514521984895,
    "2019-02-28T10:00:00": 0.2944782497550258,
    "2019-02-28T11:00:00": 0.2626442282411076,
    "2019-02-28T12:00:00": 0.22867184330967238,
    "2019-02-28T13:00:00": 0.19558377436088045,
    "2019-02-28T14:00:00": 0.1660602677725978,
    "2019-02-28T15:00:00": 0.14219028790138385,
    "2019-02-28T16:00:00": 0.12529474456171785,
    "2019-02-28T17:00:00": 0.11589472810057738,
    "2019-02-28T18:00:00": 0.11371010967490777,
    "2019-02-28T19:00:00": 0.11773619709495299,
    "2019-02-28T20:00:00": 0.1263741420427862,
    "2019-02-28T21:00:00": 0.1376116101326808,
    "2019-02-28T22:00:00": 0.14924902928928735,
    "2019-02-28T23:00:00": 0.1591554110938464,
    "2019-03-01T00:00:00": 0.1655240549800343,
    "2019-03-01T01:00:00": 0.16709737426147628,
    "2019-03-01T02:00:00": 0.16331121849940639,
    "2019-03-01T03:00:00": 0.15430837310105103,
    "2019-03-01T04:00:00": 0.14087606845793266,
    "2019-03-01T05:00:00": 0.12425500596659282,
    "2019-03-01T06:00:00": 0.10590717734739231,
    "2019-03-01T07:00:00": 0.08728241671036585,
    "2019-03-01T08:00:00": 0.06961965087806858,
    "2019-03-01T09:00:00": 0.0538163315731995,
    "2019-03-01T10:00:00": 0.04039705050591507,
    "2019-03-01T11:00:00": 0.029537010423351683,
    "2019-03-01T12:00:00": 0.021133038297079472,
    "2019-03-01T13:00:00": 0.01489996532201638,
    "2019-03-01T14:00:00": 0.010462469547447758,
    "2019-03-01T15:00:00": 0.007429182536378228,
    "2019-03-01T16:00:00": 0.005441506608784374,
    "2019-03-01T17:00:00": 0.004198657529980407,
    "2019-03-01T18:00:00": 0.0034650687222008026,
    "2019-03-01T19:00:00": 0.0030655943538562256,
    "2019-03-01T20:00:00": 0.002873034067620097,
    "2019-03-01T21:00:00": 0.002803382000888758,
    "2019-03-01T22:00:00": 0.0028030389172593196,
    "2019-03-01T23:00:00": 0.0028305174659429026,
    "2019-03-02T00:00:00": 0.0028613483629113686,
    "2019-03-02T01:00:00": 0.0028801620660937255,
    "2019-03-02T02:00:00": 0.0028724354167608364,
    "2019-03-02T03:00:00": 0.00283529902120829,
    "2019-03-02T04:00:00": 0.0027696072539527563,
    "2019-03-02T05:00:00": 0.002679870353756649,
    "2019-03-02T06:00:00": 0.0025727723258207025,
    "2019-03-02T07:00:00": 0.0024562683016272403,
    "2019-03-02T08:00:00": 0.0023386807689282784,
    "2019-03-02T09:00:00": 0.002227667471124169,
    "2019-03-02T10:00:00": 0.002128725479667654,
    "2019-03-02T11:00:00": 0.0020448525689271122,
    "2019-03-02T12:00:00": 0.0019764679486672255,
    "2019-03-02T13:00:00": 0.001921561121733138,
    "2019-03-02T14:00:00": 0.001876964729981413,
    "2019-03-02T15:00:00": 0.0018392109863282062,
    "2019-03-02T16:00:00": 0.0018056967151198079,
    "2019-03-02T17:00:00": 0.0017752753280321364,
    "2019-03-02T18:00:00": 0.0017484149944318246,
    "2019-03-02T19:00:00": 0.0017274126331882655,
    "2019-03-02T20:00:00": 0.0017151573600682948,
    "2019-03-02T21:00:00": 0.0017145731631650132,
    "2019-03-02T22:00:00": 0.0017278276321627784,
    "2019-03-02T23:00:00": 0.0017554075208422184,
    "2019-03-03T00:00:00": 0.0017959989952973496,
    "2019-03-03T01:00:00": 0.0018462143475645038,
    "2019-03-03T02:00:00": 0.0019014209406387828,
    "2019-03-03T03:00:00": 0.00195639439200778,
    "2019-03-03T04:00:00": 0.002006075228738076,
    "2019-03-03T05:00:00": 0.0020467875339452166,
    "2019-03-03T06:00:00": 0.002076153948243323,
    "2019-03-03T07:00:00": 0.0020936834642806875,
    "2019-03-03T08:00:00": 0.002100533868115265,
    "2019-03-03T09:00:00": 0.0020986237349553223,
    "2019-03-03T10:00:00": 0.0020907413825668386,
    "2019-03-03T11:00:00": 0.0020795081776845185,
    "2019-03-03T12:00:00": 0.002067501591027701,
    "2019-03-03T13:00:00": 0.002057199511147977,
    "2019-03-03T14:00:00": 0.0020505091623016503,
    "2019-03-03T15:00:00": 0.0020493384293640564,
    "2019-03-03T16:00:00": 0.002054958864741758,
    "2019-03-03T17:00:00": 0.0020679333799151706,
    "2019-03-03T18:00:00": 0.002088060373218166,
    "2019-03-03T19:00:00": 0.002114164327647892,
    "2019-03-03T20:00:00": 0.002144327104973869,
    "2019-03-03T21:00:00": 0.0021759615326902198,
    "2019-03-03T22:00:00": 0.002206536297734832,
    "2019-03-03T23:00:00": 0.0022339520945506186,
    "2019-03-04T00:00:00": 0.002256669115563856,
    "2019-03-04T01:00:00": 0.0022739737741727813,
    "2019-03-04T02:00:00": 0.002285722700714888,
    "2019-03-04T03:00:00": 0.0022920182278309436,
    "2019-03-04T04:00:00": 0.002292881792119235,
    "2019-03-04T05:00:00": 0.0022880672545482175,
    "2019-03-04T06:00:00": 0.002276894594024044,
    "2019-03-04T07:00:00": 0.002258386031429592,
    "2019-03-04T08:00:00": 0.002231555685360404,
    "2019-03-04T09:00:00": 0.002196236463187021,
    "2019-03-04T10:00:00": 0.0021530235674420478,
    "2019-03-04T11:00:00": 0.0021044774089732784,
    "2019-03-04T12:00:00": 0.002054403578326269,
    "2019-03-04T13:00:00": 0.0020087396228107607,
    "2019-03-04T14:00:00": 0.0019743256469270097,
    "2019-03-04T15:00:00": 0.001958230614781704,
    "2019-03-04T16:00:00": 0.001966696652308936,
    "2019-03-04T17:00:00": 0.0020040395143272466,
    "2019-03-04T18:00:00": 0.0020722393464907302,
    "2019-03-04T19:00:00": 0.002169881125179931,
    "2019-03-04T20:00:00": 0.002293378052981878,
    "2019-03-04T21:00:00": 0.0024370746718794874,
    "2019-03-04T22:00:00": 0.0025946751713844087,
    "2019-03-04T23:00:00": 0.002759838627690624,
    "2019-03-05T00:00:00": 0.0029273039569520393,
    "2019-03-05T01:00:00": 0.0030928144201063774,
    "2019-03-05T02:00:00": 0.003253400167632984,
    "2019-03-05T03:00:00": 0.003406674544935463,
    "2019-03-05T04:00:00": 0.003550495071242563,
    "2019-03-05T05:00:00": 0.003682738665940883,
    "2019-03-05T06:00:00": 0.0038005658069447962,
    "2019-03-05T07:00:00": 0.003902508409621987,
    "2019-03-05T08:00:00": 0.003989288919371098,
    "2019-03-05T09:00:00": 0.004054656855306367,
    "2019-03-05T10:00:00": 0.004102719462347277,
    "2019-03-05T11:00:00": 0.0041387917930476616,
    "2019-03-05T12:00:00": 0.004175081635197668,
    "2019-03-05T13:00:00": 0.0042326097545669124,
    "2019-03-05T14:00:00": 0.0043445231080297434,
    "2019-03-05T15:00:00": 0.004557778295556798,
    "2019-03-05T16:00:00": 0.004932749454727793,
    "2019-03-05T17:00:00": 0.005539575005120442,
    "2019-03-05T18:00:00": 0.006450191054872914,
    "2019-03-05T19:00:00": 0.007724911761838683,
    "2019-03-05T20:00:00": 0.009396839367768507,
    "2019-03-05T21:00:00": 0.011454479043907069,
    "2019-03-05T22:00:00": 0.013828357216043188,
    "2019-03-05T23:00:00": 0.01638580782090654,
    "2019-03-06T00:00:00": 0.018937556198079727,
    "2019-03-06T01:00:00": 0.021258022070470964,
    "2019-03-06T02:00:00": 0.023116219456187217,
    "2019-03-06T03:00:00": 0.024313090941494628,
    "2019-03-06T04:00:00": 0.024715710192071538,
    "2019-03-06T05:00:00": 0.024281562495280892,
    "2019-03-06T06:00:00": 0.023065202140848454,
    "2019-03-06T07:00:00": 0.021207318124552246,
    "2019-03-06T08:00:00": 0.01890841551277558,
    "2019-03-06T09:00:00": 0.016393115197198986,
    "2019-03-06T10:00:00": 0.013874931608745256,
    "2019-03-06T11:00:00": 0.011528186040311231,
    "2019-03-06T12:00:00": 0.009471544535864422,
    "2019-03-06T13:00:00": 0.007764567280614351,
    "2019-03-06T14:00:00": 0.006415451965420818,
    "2019-03-06T15:00:00": 0.0053947366285121735,
    "2019-03-06T16:00:00": 0.004651661786501438,
    "2019-03-06T17:00:00": 0.004128283147685826,
    "2019-03-06T18:00:00": 0.0037701745130625814,
    "2019-03-06T19:00:00": 0.003531696896943666,
    "2019-03-06T20:00:00": 0.0033780647851271066,
    "2019-03-06T21:00:00": 0.0032846171399358347,
    "2019-03-06T22:00:00": 0.0032334706526428274,
    "2019-03-06T23:00:00": 0.0032121300260219083,
    "2019-03-07T00:00:00": 0.00321043349303615,
    "2019-03-07T01:00:00": 0.0032201021077932655,
    "2019-03-07T02:00:00": 0.0032403405453734027,
    "2019-03-07T03:00:00": 0.0032627720068070993,
    "2019-03-07T04:00:00": 0.0032864386607873927,
    "2019-03-07T05:00:00": 0.003311532752377053,
    "2019-03-07T06:00:00": 0.0033397848714483416,
    "2019-03-07T07:00:00": 0.003373166246370749,
    "2019-03-07T08:00:00": 0.0034131850371303925,
    "2019-03-07T09:00:00": 0.003460540306550036,
    "2019-03-07T10:00:00": 0.0035143278876877257,
    "2019-03-07T11:00:00": 0.003572192050308502,
    "2019-03-07T12:00:00": 0.003630785833493907,
    "2019-03-07T13:00:00": 0.003685634602713015,
    "2019-03-07T14:00:00": 0.0037317759604376566,
    "2019-03-07T15:00:00": 0.003764205743741442,
    "2019-03-07T16:00:00": 0.0037782094354361024,
    "2019-03-07T17:00:00": 0.003770349165161802,
    "2019-03-07T18:00:00": 0.0037387127912370324,
    "2019-03-07T19:00:00": 0.0036843813406978467,
    "2019-03-07T20:00:00": 0.0036117721216333935,
    "2019-03-07T21:00:00": 0.0035284465882849773,
    "2019-03-07T22:00:00": 0.003444980597459535,
    "2019-03-07T23:00:00": 0.003373005824153985,
    "2019-03-08T00:00:00": 0.0033238078592245893,
    "2019-03-08T01:00:00": 0.003305716934489198,
    "2019-03-08T02:00:00": 0.0033228786230793694,
    "2019-03-08T03:00:00": 0.0033746325944229248,
    "2019-03-08T04:00:00": 0.0034554780975095825,
    "2019-03-08T05:00:00": 0.0035566120806065213,
    "2019-03-08T06:00:00": 0.003667303192423039,
    "2019-03-08T07:00:00": 0.003776608913408587,
    "2019-03-08T08:00:00": 0.003874876649972896,
    "2019-03-08T09:00:00": 0.0039541828743885335,
    "2019-03-08T10:00:00": 0.004008562454089741,
    "2019-03-08T11:00:00": 0.004033722598537779,
    "2019-03-08T12:00:00": 0.0040269340167121215,
    "2019-03-08T13:00:00": 0.003986505672319902,
    "2019-03-08T14:00:00": 0.00391209304764177,
    "2019-03-08T15:00:00": 0.0038052053093831136,
    "2019-03-08T16:00:00": 0.0036691764419198216,
    "2019-03-08T17:00:00": 0.003509058301742944,
    "2019-03-08T18:00:00": 0.0033316433109683184,
    "2019-03-08T19:00:00": 0.0031447331102356993,
    "2019-03-08T20:00:00": 0.0029560894026743906,
    "2019-03-08T21:00:00": 0.0027724349830885076,
    "2019-03-08T22:00:00": 0.0025991288166225413,
    "2019-03-08T23:00:00": 0.002439722446233152,
    "2019-03-09T00:00:00": 0.002296200913627678,
    "2019-03-09T01:00:00": 0.002170308069247399,
    "2019-03-09T02:00:00": 0.0020620282490863796,
    "2019-03-09T03:00:00": 0.0019733184527475733,
    "2019-03-09T04:00:00": 0.001906926628259577,
    "2019-03-09T05:00:00": 0.0018669882107700206,
    "2019-03-09T06:00:00": 0.0018587606547220176,
    "2019-03-09T07:00:00": 0.001888068044982585,
    "2019-03-09T08:00:00": 0.001960207064935157,
    "2019-03-09T09:00:00": 0.0020795720954554994,
    "2019-03-09T10:00:00": 0.0022478493250038733,
    "2019-03-09T11:00:00": 0.0024646924185473523,
    "2019-03-09T12:00:00": 0.002726392709585525,
    "2019-03-09T13:00:00": 0.003025837758757249,
    "2019-03-09T14:00:00": 0.0033521105505027148,
    "2019-03-09T15:00:00": 0.003690397853660384,
    "2019-03-09T16:00:00": 0.004022410302544995,
    "2019-03-09T17:00:00": 0.004327896360403337,
    "2019-03-09T18:00:00": 0.00458648909384313,
    "2019-03-09T19:00:00": 0.004780698501902719,
    "2019-03-09T20:00:00": 0.004898590428958521,
    "2019-03-09T21:00:00": 0.004936440494929935,
    "2019-03-09T22:00:00": 0.004899744149540544,
    "2019-03-09T23:00:00": 0.004802282908290791,
    "2019-03-10T00:00:00": 0.004663796280205829,
    "2019-03-10T01:00:00": 0.004505506791164101,
    "2019-03-10T02:00:00": 0.0043464141045396094,
    "2019-03-10T03:00:00": 0.004199458920958692,
    "2019-03-10T04:00:00": 0.0040697496145945524,
    "2019-03-10T05:00:00": 0.003954970728272734,
    "2019-03-10T06:00:00": 0.0038469815632047044,
    "2019-03-10T07:00:00": 0.0037349660832456466,
    "2019-03-10T08:00:00": 0.003609409058092163,
    "2019-03-10T09:00:00": 0.0034676631739207586,
    "2019-03-10T10:00:00": 0.0033148378208270146,
    "2019-03-10T11:00:00": 0.0031692006903983817,
    "2019-03-10T12:00:00": 0.0030588172738591755,
    "2019-03-10T13:00:00": 0.0030357383649631804,
    "2019-03-10T14:00:00": 0.0031864803533374775,
    "2019-03-10T15:00:00": 0.0036395247503030934,
    "2019-03-10T16:00:00": 0.004582400900979993,
    "2019-03-10T17:00:00": 0.006300960501843704,
    "2019-03-10T18:00:00": 0.00919107244872728,
    "2019-03-10T19:00:00": 0.013771021800759363,
    "2019-03-10T20:00:00": 0.02068579792684417,
    "2019-03-10T21:00:00": 0.030670256665302906,
    "2019-03-10T22:00:00": 0.04448032761105333,
    "2019-03-10T23:00:00": 0.06277888121624221,
    "2019-03-11T00:00:00": 0.08598585591399362,
    "2019-03-11T01:00:00": 0.11411129250449323,
    "2019-03-11T02:00:00": 0.14660318968608682,
    "2019-03-11T03:00:00": 0.18225101343219208,
    "2019-03-11T04:00:00": 0.21918159033175094,
    "2019-03-11T05:00:00": 0.25497616406469675,
    "2019-03-11T06:00:00": 0.2869082645905128,
    "2019-03-11T07:00:00": 0.3122771054385536,
    "2019-03-11T08:00:00": 0.3287808961740587,
    "2019-03-11T09:00:00": 0.3348603525584759,
    "2019-03-11T10:00:00": 0.32994044135559264,
    "2019-03-11T11:00:00": 0.31452030763205996,
    "2019-03-11T12:00:00": 0.290090365366945,
    "2019-03-11T13:00:00": 0.258896606573061,
    "2019-03-11T14:00:00": 0.22360283998118638,
    "2019-03-11T15:00:00": 0.1869207292557526,
    "2019-03-11T16:00:00": 0.15127782690657088,
    "2019-03-11T17:00:00": 0.11857694698726269,
    "2019-03-11T18:00:00": 0.09007471951890668,
    "2019-03-11T19:00:00": 0.06637686410613888,
    "2019-03-11T20:00:00": 0.04752673154560508,
    "2019-03-11T21:00:00": 0.03315010029363659,
    "2019-03-11T22:00:00": 0.022616716558812002,
    "2019-03-11T23:00:00": 0.015189229056671949,
    "2019-03-12T00:00:00": 0.01013763514273969,
    "2019-03-12T01:00:00": 0.006814303692637825,
    "2019-03-12T02:00:00": 0.004689557480385065,
    "2019-03-12T03:00:00": 0.0033622105154932076,
    "2019-03-12T04:00:00": 0.002545205255538255,
    "2019-03-12T05:00:00": 0.0020492432883634764,
    "2019-03-12T06:00:00": 0.00175041906458174,
    "2019-03-12T07:00:00": 0.0015725869949933995,
    "2019-03-12T08:00:00": 0.0014757396889531304,
    "2019-03-12T09:00:00": 0.001440026741261048,
    "2019-03-12T10:00:00": 0.0014462122801639273,
    "2019-03-12T11:00:00": 0.001486380983606954,
    "2019-03-12T12:00:00": 0.001558452919957607,
    "2019-03-12T13:00:00": 0.0016554624444483797,
    "2019-03-12T14:00:00": 0.0017735086129071315,
    "2019-03-12T15:00:00": 0.0019075176318090945,
    "2019-03-12T16:00:00": 0.0020523072688344076,
    "2019-03-12T17:00:00": 0.002203286562517912,
    "2019-03-12T18:00:00": 0.0023563512699881824,
    "2019-03-12T19:00:00": 0.002508577347345766,
    "2019-03-12T20:00:00": 0.0026577931797352734,
    "2019-03-12T21:00:00": 0.002802134644121514,
    "2019-03-12T22:00:00": 0.002939171723668843,
    "2019-03-12T23:00:00": 0.0030729620729223945,
    "2019-03-13T00:00:00": 0.0032006330082498865,
    "2019-03-13T01:00:00": 0.0033264249578044414,
    "2019-03-13T02:00:00": 0.0034625027716112815,
    "2019-03-13T03:00:00": 0.003635228000017735,
    "2019-03-13T04:00:00": 0.0038929841601615957,
    "2019-03-13T05:00:00": 0.0043160317587659465,
    "2019-03-13T06:00:00": 0.005026959452346112,
    "2019-03-13T07:00:00": 0.00620092556798435,
    "2019-03-13T08:00:00": 0.008072713492033078,
    "2019-03-13T09:00:00": 0.010937657033608847,
    "2019-03-13T10:00:00": 0.01514218819876135,
    "2019-03-13T11:00:00": 0.021060121927899595,
    "2019-03-13T12:00:00": 0.029053730932809402,
    "2019-03-13T13:00:00": 0.03942114369734485,
    "2019-03-13T14:00:00": 0.052336536742889586,
    "2019-03-13T15:00:00": 0.06779459510679021,
    "2019-03-13T16:00:00": 0.08557158995488404,
    "2019-03-13T17:00:00": 0.10521616435057929,
    "2019-03-13T18:00:00": 0.12607558258091103,
    "2019-03-18T15:00:00": 0.20134242697909602,
    "2019-03-18T16:00:00": 0.2128909820323087,
    "2019-03-18T17:00:00": 0.2345562364227232,
    "2019-03-18T18:00:00": 0.2673834368129524,
    "2019-03-18T19:00:00": 0.31149321586614204,
    "2019-03-18T20:00:00": 0.36599315479096306,
    "2019-03-18T21:00:00": 0.42893553686614644,
    "2019-03-18T22:00:00": 0.49755633515201325,
    "2019-03-18T23:00:00": 0.5685449055825041,
    "2019-03-19T00:00:00": 0.6384229516759693,
    "2019-03-19T01:00:00": 0.7039094583964909,
    "2019-03-19T02:00:00": 0.7622096389528865,
    "2019-03-19T03:00:00": 0.8111815767354184,
    "2019-03-19T04:00:00": 0.8493655137745856,
    "2019-03-19T05:00:00": 0.8758972849942677,
    "2019-03-19T06:00:00": 0.8903537977653161,
    "2019-03-19T07:00:00": 0.8925899700066688,
    "2019-03-19T08:00:00": 0.8826219734551353,
    "2019-03-19T09:00:00": 0.8605912790568025,
    "2019-03-19T10:00:00": 0.8268116613672928,
    "2019-03-19T11:00:00": 0.7818861046246818,
    "2019-03-19T12:00:00": 0.7268583751235586,
    "2019-03-19T13:00:00": 0.6632740308995727,
    "2019-03-19T14:00:00": 0.5932465265225516,
    "2019-03-19T15:00:00": 0.5193803860684751,
    "2019-03-19T16:00:00": 0.4446036496540011,
    "2019-03-19T17:00:00": 0.3719178744026212,
    "2019-03-19T18:00:00": 0.3041944455389522,
    "2019-03-19T19:00:00": 0.24392165990059536,
    "2019-03-19T20:00:00": 0.19307462458895866,
    "2019-03-19T21:00:00": 0.1530548636385438,
    "2019-03-19T22:00:00": 0.12471035747137293,
    "2019-03-19T23:00:00": 0.10841360674221888,
    "2019-03-20T00:00:00": 0.10412793572808247,
    "2019-03-20T01:00:00": 0.11146613230021116,
    "2019-03-20T02:00:00": 0.12965457448846765,
    "2019-03-20T03:00:00": 0.15747658500281236,
    "2019-03-20T04:00:00": 0.1932003453217707,
    "2019-03-20T05:00:00": 0.23454993848693784,
    "2019-03-20T06:00:00": 0.27876404796375254,
    "2019-03-20T07:00:00": 0.322769338040122,
    "2019-03-20T08:00:00": 0.3634529545453401,
    "2019-03-20T09:00:00": 0.39798657920005165,
    "2019-03-20T10:00:00": 0.42412836357378714,
    "2019-03-20T11:00:00": 0.44043440078901275,
    "2019-03-20T12:00:00": 0.44633487764989,
    "2019-03-20T13:00:00": 0.44203869451714106,
    "2019-03-20T14:00:00": 0.4284156777374433,
    "2019-03-20T15:00:00": 0.40671442592639095,
    "2019-03-20T16:00:00": 0.3784128414010748,
    "2019-03-20T17:00:00": 0.34506220742463345,
    "2019-03-20T18:00:00": 0.3082207274131217,
    "2019-03-20T19:00:00": 0.2694324050155531,
    "2019-03-20T20:00:00": 0.23021189203867048,
    "2019-03-20T21:00:00": 0.1920291815902486,
    "2019-03-20T22:00:00": 0.15620979447226116,
    "2019-03-20T23:00:00": 0.12388391791553349,
    "2019-03-21T00:00:00": 0.09590141946681847,
    "2019-03-21T01:00:00": 0.07278382168288301,
    "2019-03-21T02:00:00": 0.05474540355948963,
    "2019-03-21T03:00:00": 0.04175004302821412,
    "2019-03-21T04:00:00": 0.03361813052552903,
    "2019-03-21T05:00:00": 0.030114558198732815,
    "2019-03-21T06:00:00": 0.031099100314697276,
    "2019-03-21T07:00:00": 0.03656057006208153,
    "2019-03-21T08:00:00": 0.04662770257021566,
    "2019-03-21T09:00:00": 0.061528490854370885,
    "2019-03-21T10:00:00": 0.08149122939010849,
    "2019-03-21T11:00:00": 0.10656047493511388,
    "2019-03-21T12:00:00": 0.1364771281834749,
    "2019-03-21T13:00:00": 0.17051977843675992,
    "2019-03-21T14:00:00": 0.20741313708874115,
    "2019-03-21T15:00:00": 0.2453194061326447,
    "2019-03-21T16:00:00": 0.281950848345318,
    "2019-03-21T17:00:00": 0.3147814757700249,
    "2019-03-21T18:00:00": 0.341313695136869,
    "2019-03-21T19:00:00": 0.35941439049727414,
    "2019-03-21T20:00:00": 0.3675839645019626,
    "2019-03-21T21:00:00": 0.3651600716894639,
    "2019-03-21T22:00:00": 0.3524017232995209,
    "2019-03-21T23:00:00": 0.3304690165371166,
    "2019-03-22T00:00:00": 0.30127768838558733,
    "2019-03-22T01:00:00": 0.26728292014844485,
    "2019-03-22T02:00:00": 0.23122819142713208,
    "2019-03-22T03:00:00": 0.19590470247300645,
    "2019-03-22T04:00:00": 0.1639545531657652,
    "2019-03-22T05:00:00": 0.13773838141963923,
    "2019-03-22T06:00:00": 0.1192661874173427,
    "2019-03-22T07:00:00": 0.1101784193895822,
    "2019-03-22T08:00:00": 0.11174565309889656,
    "2019-03-22T09:00:00": 0.1248600657168629,
    "2019-03-22T10:00:00": 0.14999687479184043,
    "2019-03-22T11:00:00": 0.18713687741568452,
    "2019-03-22T12:00:00": 0.2356758995898243,
    "2019-03-22T13:00:00": 0.2943538150370849,
    "2019-03-22T14:00:00": 0.3612314102166482,
    "2019-03-22T15:00:00": 0.43379209862689716,
    "2019-03-22T16:00:00": 0.5090958858061196,
    "2019-03-22T17:00:00": 0.5840456144928277,
    "2019-03-22T18:00:00": 0.6557031201578472,
    "2019-03-22T19:00:00": 0.7215691954528893,
    "2019-03-22T20:00:00": 0.7798133512539529,
    "2019-03-22T21:00:00": 0.8293794553175218,
    "2019-03-22T22:00:00": 0.8699934712702794,
    "2019-03-22T23:00:00": 0.9020249268823846,
    "2019-03-23T00:00:00": 0.926316087254393,
    "2019-03-23T01:00:00": 0.9439710958466143,
    "2019-03-23T02:00:00": 0.9561991211815178,
    "2019-03-23T03:00:00": 0.964136691424452,
    "2019-03-23T04:00:00": 0.9687728347181159,
    "2019-03-23T05:00:00": 0.9708740610418909,
    "2019-03-23T06:00:00": 0.9710009992107381,
    "2019-03-23T07:00:00": 0.9694837203098223,
    "2019-03-23T08:00:00": 0.966418871725633,
    "2019-03-23T09:00:00": 0.9616682680751747,
    "2019-03-23T10:00:00": 0.9548572601553403,
    "2019-03-23T11:00:00": 0.9454016316313165,
    "2019-03-23T12:00:00": 0.9325754359062071,
    "2019-03-23T13:00:00": 0.9156447011255036,
    "2019-03-23T14:00:00": 0.8940519056547453,
    "2019-03-23T15:00:00": 0.8676375639374858,
    "2019-03-23T16:00:00": 0.8368386070894284,
    "2019-03-23T17:00:00": 0.8028374122377947,
    "2019-03-23T18:00:00": 0.7675807747446683,
    "2019-03-23T19:00:00": 0.7336429165113754,
    "2019-03-23T20:00:00": 0.7039309882614717,
    "2019-03-23T21:00:00": 0.6812760477354632,
    "2019-03-23T22:00:00": 0.6679883150892664,
    "2019-03-23T23:00:00": 0.6654730012079171,
    "2019-03-24T00:00:00": 0.6739915030806962,
    "2019-03-24T01:00:00": 0.6926254122947735,
    "2019-03-24T02:00:00": 0.7194453518513534,
    "2019-03-24T03:00:00": 0.7518450463627453,
    "2019-03-24T04:00:00": 0.7869565100888806,
    "2019-03-24T05:00:00": 0.8220363547301712,
    "2019-03-24T06:00:00": 0.8548332866911194,
    "2019-03-24T07:00:00": 0.8837424951208929,
    "2019-03-24T08:00:00": 0.9078552416205175,
    "2019-03-24T09:00:00": 0.9268640718907103,
    "2019-03-24T10:00:00": 0.9409085336042095,
    "2019-03-24T11:00:00": 0.9503452938930814,
    "2019-03-24T12:00:00": 0.9555386732776245,
    "2019-03-24T13:00:00": 0.9566823159716443,
    "2019-03-24T14:00:00": 0.953664150805996,
    "2019-03-24T15:00:00": 0.9460481471111767,
    "2019-03-24T16:00:00": 0.9330766222489645,
    "2019-03-24T17:00:00": 0.9137869077741585,
    "2019-03-24T18:00:00": 0.8871970099945647,
    "2019-03-24T19:00:00": 0.8525072641715911,
    "2019-03-24T20:00:00": 0.809387361998701,
    "2019-03-24T21:00:00": 0.7581663282984593,
    "2019-03-24T22:00:00": 0.6999729230178259,
    "2019-03-24T23:00:00": 0.6366908704568688,
    "2019-03-25T00:00:00": 0.5708162321938038,
    "2019-03-25T01:00:00": 0.5051502684182746,
    "2019-03-25T02:00:00": 0.44240196876131627,
    "2019-03-25T03:00:00": 0.38480447679994917,
    "2019-03-25T04:00:00": 0.33381469457302443,
    "2019-03-25T05:00:00": 0.2899756116593608,
    "2019-03-25T06:00:00": 0.25296303293055616,
    "2019-03-25T08:00:00": 0.19518838826776974,
    "2019-03-25T09:00:00": 0.17181314266323228,
    "2019-03-25T10:00:00": 0.15063533766908177,
    "2019-03-25T11:00:00": 0.13101930597155376,
    "2019-03-25T12:00:00": 0.11274255785902083,
    "2019-03-25T13:00:00": 0.09589450396187571,
    "2019-03-25T14:00:00": 0.0807173772692603,
    "2019-03-25T15:00:00": 0.06744812932956976,
    "2019-03-25T16:00:00": 0.056204927600480806,
    "2019-03-25T18:00:00": 0.03948636308857145,
    "2019-03-25T19:00:00": 0.03353330866224533,
    "2019-03-25T20:00:00": 0.028796781592657587,
    "2019-03-25T21:00:00": 0.02505335973727428,
    "2019-03-25T22:00:00": 0.022217660775938935,
    "2019-03-25T23:00:00": 0.02034649363813498,
    "2019-03-26T00:00:00": 0.019691005282994573,
    "2019-03-26T01:00:00": 0.020732165804115542,
    "2019-03-26T05:00:00": 0.05839507070317175,
    "2019-03-26T06:00:00": 0.0815108309088529,
    "2019-03-26T07:00:00": 0.11210188325112834,
    "2019-03-26T08:00:00": 0.15056896653994722,
    "2019-03-26T09:00:00": 0.1966468913771715,
    "2019-03-26T10:00:00": 0.24922193597462317,
    "2019-03-26T11:00:00": 0.3062870529271641,
    "2019-03-26T12:00:00": 0.3650526297610819,
    "2019-03-26T14:00:00": 0.47449244988247435,
    "2019-03-26T15:00:00": 0.5189556592255595,
    "2019-03-26T16:00:00": 0.5537168116062677,
    "2019-03-26T17:00:00": 0.5782021305571836,
    "2019-03-26T18:00:00": 0.5933076225734764,
    "2019-03-26T19:00:00": 0.6012507423768061,
    "2019-03-27T01:00:00": 0.6706909175628712,
    "2019-03-27T02:00:00": 0.7005815286448484,
    "2019-03-27T03:00:00": 0.7328500816708516,
    "2019-03-27T04:00:00": 0.7643017986249692,
    "2019-03-27T05:00:00": 0.7915477402383585,
    "2019-03-27T06:00:00": 0.8114141962129354,
    "2019-03-27T07:00:00": 0.8212794712878783,
    "2019-03-27T08:00:00": 0.8193279333775803,
    "2019-03-27T10:00:00": 0.7777782687051729,
    "2019-03-27T11:00:00": 0.7399332542842589,
    "2019-03-27T12:00:00": 0.6938338716218355,
    "2019-03-27T13:00:00": 0.6431445131141308,
    "2019-03-27T14:00:00": 0.592296212951964,
    "2019-03-27T15:00:00": 0.5460727931432843,
    "2019-03-27T16:00:00": 0.50908472618926,
    "2019-03-27T17:00:00": 0.4852099218243324,
    "2019-03-27T18:00:00": 0.4770547980476262,
    "2019-03-27T19:00:00": 0.48564166684886095,
    "2019-03-27T20:00:00": 0.5102737231286399,
    "2019-03-27T21:00:00": 0.5486798199539316,
    "2019-03-27T22:00:00": 0.5973933098879931,
    "2019-03-27T23:00:00": 0.6522714716456934,
    "2019-03-28T00:00:00": 0.7091170768461267,
    "2019-03-28T01:00:00": 0.7641591745957957,
    "2019-03-28T02:00:00": 0.8144509753228523,
    "2019-03-28T03:00:00": 0.8580646471875412,
    "2019-03-28T04:00:00": 0.8940687288822006,
    "2019-03-28T05:00:00": 0.9224367182743243,
    "2019-03-28T06:00:00": 0.9437674140749439,
    "2019-03-28T07:00:00": 0.9590239717394451,
    "2019-03-28T08:00:00": 0.9692815335221578,
    "2019-03-28T09:00:00": 0.9755310396147652,
    "2019-03-28T10:00:00": 0.978522221237987,
    "2019-03-28T11:00:00": 0.9786676747132393,
    "2019-03-28T12:00:00": 0.9760237752404847,
    "2019-03-28T13:00:00": 0.970250036395639,
    "2019-03-28T14:00:00": 0.9607070521960952,
    "2019-03-28T15:00:00": 0.9465303922218473,
    "2019-03-28T16:00:00": 0.9267880696939823,
    "2019-03-28T17:00:00": 0.900694413278223,
    "2019-03-28T18:00:00": 0.8678647674533314,
    "2019-03-28T19:00:00": 0.8285694971019779,
    "2019-03-28T20:00:00": 0.7839731402411432,
    "2019-03-28T21:00:00": 0.7361953401004251,
    "2019-03-28T22:00:00": 0.6882552125947569,
    "2019-03-28T23:00:00": 0.643809339473593,
    "2019-03-29T00:00:00": 0.6067148287386501,
    "2019-03-29T01:00:00": 0.5804853378302612,
    "2019-03-29T02:00:00": 0.5677451932372637,
    "2019-03-29T03:00:00": 0.5697988910437678,
    "2019-03-29T04:00:00": 0.5864111819593276,
    "2019-03-29T05:00:00": 0.6158516671186515,
    "2019-03-29T06:00:00": 0.6551888482992522,
    "2019-03-29T07:00:00": 0.7007682547571717,
    "2019-03-29T08:00:00": 0.7487679228281607,
    "2019-03-29T09:00:00": 0.7957043777466106,
    "2019-03-29T10:00:00": 0.8388182011894749,
    "2019-03-29T11:00:00": 0.8762734237421799,
    "2019-03-29T12:00:00": 0.9071746865818173,
    "2019-03-29T13:00:00": 0.9314376956565186,
    "2019-03-29T14:00:00": 0.9495731868934386,
    "2019-03-29T15:00:00": 0.9624450740398054,
    "2019-03-29T16:00:00": 0.9710538489276901,
    "2019-03-29T17:00:00": 0.9763491556435826,
    "2019-03-29T18:00:00": 0.9791807278216034,
    "2019-03-29T19:00:00": 0.9802120566218687,
    "2019-03-29T20:00:00": 0.9799272678690993,
    "2019-03-29T21:00:00": 0.9786505331433586,
    "2019-03-29T22:00:00": 0.9765340261649672,
    "2019-03-29T23:00:00": 0.9735581365953098,
    "2019-03-30T00:00:00": 0.969549761717009,
    "2019-03-30T01:00:00": 0.9641136867399498,
    "2019-03-30T02:00:00": 0.9566037172756661,
    "2019-03-30T03:00:00": 0.9461216461692943,
    "2019-03-30T04:00:00": 0.931544219628414,
    "2019-03-30T05:00:00": 0.9116001935656921,
    "2019-03-30T06:00:00": 0.8850370872509721,
    "2019-03-30T07:00:00": 0.8508205906787427,
    "2019-03-30T08:00:00": 0.8083640149585041,
    "2019-03-30T09:00:00": 0.7577243212480885,
    "2019-03-30T10:00:00": 0.6997255971886229,
    "2019-03-30T11:00:00": 0.6359784509093839,
    "2019-03-30T12:00:00": 0.5687606370505777,
    "2019-03-30T13:00:00": 0.5007920678144183,
    "2019-03-30T14:00:00": 0.43496031152057346,
    "2019-03-30T15:00:00": 0.37404703422612917,
    "2019-03-30T16:00:00": 0.320517413187134,
    "2019-03-30T17:00:00": 0.27640441758693446,
    "2019-03-30T18:00:00": 0.24328579343109388,
    "2019-03-30T19:00:00": 0.22231875361626977,
    "2019-03-30T20:00:00": 0.21425874707745252,
    "2019-03-30T21:00:00": 0.21951737723636638,
    "2019-03-30T22:00:00": 0.23806944598255056,
    "2019-03-30T23:00:00": 0.2693671414847276,
    "2019-03-31T00:00:00": 0.31222940826881224,
    "2019-03-31T01:00:00": 0.364768869519139,
    "2019-03-31T04:00:00": 0.5517933080104367,
    "2019-03-31T05:00:00": 0.6121843788638593,
    "2019-03-31T06:00:00": 0.6654416651562146,
    "2019-03-31T07:00:00": 0.7082515135494845,
    "2019-03-31T08:00:00": 0.7378368707953991,
    "2019-03-31T09:00:00": 0.7521777758950542,
    "2019-03-31T10:00:00": 0.7501423384497831,
    "2019-03-31T11:00:00": 0.731546997377471,
    "2019-03-31T12:00:00": 0.6973279951544722,
    "2019-03-31T13:00:00": 0.6494864912115674,
    "2019-03-31T14:00:00": 0.5910333741148069,
    "2019-03-31T15:00:00": 0.525786105724959,
    "2019-03-31T16:00:00": 0.4581515927578456,
    "2019-03-31T17:00:00": 0.39263518968013406,
    "2019-03-31T18:00:00": 0.33351253786003404,
    "2019-03-31T19:00:00": 0.2843917996108225,
    "2019-03-31T20:00:00": 0.24787238773323186,
    "2019-03-31T21:00:00": 0.2253181369013227,
    "2019-03-31T22:00:00": 0.21677984278649254,
    "2019-03-31T23:00:00": 0.22107720668846353,
    "2019-04-01T00:00:00": 0.23605240149709894,
    "2019-04-01T01:00:00": 0.2589438665932884,
    "2019-04-01T02:00:00": 0.28685320954981175,
    "2019-04-01T03:00:00": 0.3172206622300788,
    "2019-04-01T04:00:00": 0.3482216919810347,
    "2019-04-01T05:00:00": 0.3790149797623259,
    "2019-04-01T06:00:00": 0.40976417554452343,
    "2019-04-01T07:00:00": 0.4413955627140314,
    "2019-04-01T08:00:00": 0.47525313366027744,
    "2019-04-01T09:00:00": 0.5125712422523551,
    "2019-04-01T10:00:00": 0.5540346065595214,
    "2019-04-01T11:00:00": 0.5994666046449428,
    "2019-04-01T12:00:00": 0.6477462152386614,
    "2019-04-01T13:00:00": 0.6969088890881744,
    "2019-04-01T14:00:00": 0.7443976878205336,
    "2019-04-01T15:00:00": 0.787469589233006,
    "2019-04-01T16:00:00": 0.8235091393157838,
    "2019-04-01T17:00:00": 0.8502727663164077,
    "2019-04-01T18:00:00": 0.8660435187873444,
    "2019-04-01T19:00:00": 0.8696951506747448,
    "2019-04-01T20:00:00": 0.8607083331434815,
    "2019-04-01T21:00:00": 0.8391760728576743,
    "2019-04-01T22:00:00": 0.805842083286481,
    "2019-04-01T23:00:00": 0.7620599285530335,
    "2019-04-02T00:00:00": 0.7097999237839137,
    "2019-04-02T01:00:00": 0.6515500194423578,
    "2019-04-02T02:00:00": 0.5901354450352783,
    "2019-04-02T03:00:00": 0.5284512344895579,
    "2019-04-02T04:00:00": 0.4691798275716295,
    "2019-04-02T05:00:00": 0.41450748122172354,
    "2019-04-02T06:00:00": 0.3660254065996692,
    "2019-04-02T07:00:00": 0.3246835613173821,
    "2019-04-02T08:00:00": 0.29090077617631255,
    "2019-04-02T09:00:00": 0.26470531948153686,
    "2019-04-02T10:00:00": 0.24593159883429747,
    "2019-04-02T11:00:00": 0.23424125981344787,
    "2019-04-02T12:00:00": 0.22914012085500424,
    "2019-04-02T13:00:00": 0.229878513429947,
    "2019-04-02T14:00:00": 0.23534336095678426,
    "2019-04-02T15:00:00": 0.24401578175896574,
    "2019-04-02T16:00:00": 0.2541074175017168,
    "2019-04-02T17:00:00": 0.2637827917629803,
    "2019-04-02T18:00:00": 0.27152565690333513,
    "2019-04-02T19:00:00": 0.2765133262657057,
    "2019-04-02T20:00:00": 0.27887221946977714,
    "2019-04-02T21:00:00": 0.2797142342639757,
    "2019-04-02T22:00:00": 0.2809515919264284,
    "2019-04-02T23:00:00": 0.28484766801148953,
    "2019-04-03T00:00:00": 0.2935074182971261,
    "2019-04-03T01:00:00": 0.3082449897531063,
    "2019-04-03T02:00:00": 0.32923782854129313,
    "2019-04-03T03:00:00": 0.3553541698541834,
    "2019-04-03T04:00:00": 0.3843119269654579,
    "2019-04-03T05:00:00": 0.4130971272470647,
    "2019-04-03T06:00:00": 0.4385779381662903,
    "2019-04-03T07:00:00": 0.45808943990415396,
    "2019-04-03T08:00:00": 0.46990602259363456,
    "2019-04-03T09:00:00": 0.4734637255614933,
    "2019-04-03T10:00:00": 0.46929367070534117,
    "2019-04-03T11:00:00": 0.4586855427385264,
    "2019-04-03T12:00:00": 0.4432331937611781,
    "2019-04-03T13:00:00": 0.42435025905326235,
    "2019-04-03T14:00:00": 0.40299162464067206,
    "2019-04-03T15:00:00": 0.37949315804088535,
    "2019-04-03T16:00:00": 0.3538242019266543,
    "2019-04-03T17:00:00": 0.32578650047376967,
    "2019-04-03T18:00:00": 0.2953983004672088,
    "2019-04-03T19:00:00": 0.2631179093087693,
    "2019-04-03T20:00:00": 0.2300039453862262,
    "2019-04-03T21:00:00": 0.19762132500476104,
    "2019-04-03T22:00:00": 0.16782301441521935,
    "2019-04-03T23:00:00": 0.14244897678253143,
    "2019-04-04T00:00:00": 0.12301967602146087,
    "2019-04-04T01:00:00": 0.11050519253889289,
    "2019-04-04T02:00:00": 0.10513827210448123,
    "2019-04-04T03:00:00": 0.10640102255350589,
    "2019-04-04T04:00:00": 0.1130941359256821,
    "2019-04-04T05:00:00": 0.12346352076903493,
    "2019-04-04T06:00:00": 0.1355065801460136,
    "2019-04-04T07:00:00": 0.14723320057505557,
    "2019-04-04T08:00:00": 0.15699638804776972,
    "2019-04-04T09:00:00": 0.16375243666859904,
    "2019-04-04T10:00:00": 0.16729284005749406,
    "2019-04-04T11:00:00": 0.16830331195604487,
    "2019-04-04T12:00:00": 0.16820513470928167,
    "2019-04-04T13:00:00": 0.1689242535918193,
    "2019-04-04T14:00:00": 0.17249806345761776,
    "2019-04-04T15:00:00": 0.18062043222446855,
    "2019-04-04T16:00:00": 0.19427143122277268,
    "2019-04-04T17:00:00": 0.21342069199378383,
    "2019-04-04T18:00:00": 0.23707823729977615,
    "2019-04-04T19:00:00": 0.2634282573906995,
    "2019-04-04T20:00:00": 0.29023333502026616,
    "2019-04-04T21:00:00": 0.3153432868852058,
    "2019-04-04T22:00:00": 0.33721738905745163,
    "2019-04-04T23:00:00": 0.35523788292232383,
    "2019-04-05T00:00:00": 0.36985816560754115,
    "2019-04-05T01:00:00": 0.38239245369999486,
    "2019-04-05T02:00:00": 0.3946347494761638,
    "2019-04-05T03:00:00": 0.4082446672308406,
    "2019-04-05T04:00:00": 0.4242073801102966,
    "2019-04-05T05:00:00": 0.44245654884321417,
    "2019-04-05T06:00:00": 0.4618176822607611,
    "2019-04-05T07:00:00": 0.48021816028430914,
    "2019-04-05T08:00:00": 0.49522786556417175,
    "2019-04-05T09:00:00": 0.504588304115728,
    "2019-04-05T10:00:00": 0.5068054874198524,
    "2019-04-05T11:00:00": 0.5014356706064005,
    "2019-04-05T12:00:00": 0.4890955338659332,
    "2019-04-05T13:00:00": 0.4711871151605079,
    "2019-04-05T14:00:00": 0.4494404705057422,
    "2019-04-05T15:00:00": 0.42542655396205,
    "2019-04-05T16:00:00": 0.4001916963098942,
    "2019-04-05T17:00:00": 0.3741154297568103,
    "2019-04-05T18:00:00": 0.34700197338019284,
    "2019-04-05T19:00:00": 0.31839381306410847,
    "2019-04-05T20:00:00": 0.2878921929532948,
    "2019-04-05T21:00:00": 0.2554630396689813,
    "2019-04-05T22:00:00": 0.22160404593770175,
    "2019-04-05T23:00:00": 0.18727630325797195,
    "2019-04-06T00:00:00": 0.1537771556634385,
    "2019-04-06T01:00:00": 0.12245923484824796,
    "2019-04-06T02:00:00": 0.09447874639904934,
    "2019-04-06T03:00:00": 0.07061329116391249,
    "2019-04-06T04:00:00": 0.051175911221962245,
    "2019-04-06T05:00:00": 0.0360766530003932,
    "2019-04-06T06:00:00": 0.024878117219955198,
    "2019-04-06T07:00:00": 0.016946163699246043,
    "2019-04-06T08:00:00": 0.011579837142538822,
    "2019-04-06T09:00:00": 0.00811213964236693,
    "2019-04-06T10:00:00": 0.0059815518763144185,
    "2019-04-06T11:00:00": 0.004721808831080797,
    "2019-04-06T12:00:00": 0.004008749841065175,
    "2019-04-06T13:00:00": 0.00362097428622012,
    "2019-04-06T14:00:00": 0.003416838506544803,
    "2019-04-06T15:00:00": 0.003301396977520567,
    "2019-04-06T16:00:00": 0.0032435660161610883,
    "2019-04-06T17:00:00": 0.003216240630526593
}
