# Supplementary material for: A data science approach for multi-sensor marine observatory data monitoring cold water corals (Paragorgia arborea) in two campaigns
Source: PLoS One. 2023 Jul 19;18(7):e0282723. doi: 10.1371/journal.pone.0282723 (PMC10355400; doi:10.1371/journal.pone.0282723)
Supplement: S4 Data — Non-image data that were used to generate figures shown in the paper, if not already contained in S1–S3 Data. (XZ) [file pone.0282723.s018.xz › S4_Data/fig10/lstm_pred_gamma1_red_clipped_smooth5_fig10.json]

{
    "2018-04-12T15:00:00": 0.39675391153697864,
    "2018-04-12T16:00:00": 0.3866326284584662,
    "2018-04-12T17:00:00": 0.3671758291821624,
    "2018-04-12T18:00:00": 0.3398734609929037,
    "2018-04-12T19:00:00": 0.3067638433351865,
    "2018-04-12T20:00:00": 0.2702160215349246,
    "2018-04-12T21:00:00": 0.23267382129154554,
    "2018-04-12T22:00:00": 0.19639746632624028,
    "2018-04-12T23:00:00": 0.16323980077787675,
    "2018-04-13T00:00:00": 0.13449346175023416,
    "2018-04-13T01:00:00": 0.11082937051027231,
    "2018-04-13T02:00:00": 0.09232805595288252,
    "2018-04-13T03:00:00": 0.0785887300456757,
    "2018-04-13T04:00:00": 0.06888266951371572,
    "2018-04-13T05:00:00": 0.06231931871551791,
    "2018-04-13T06:00:00": 0.05799193134785979,
    "2018-04-13T07:00:00": 0.05508223983615693,
    "2018-04-13T08:00:00": 0.05293421852576929,
    "2018-04-13T09:00:00": 0.05108002077807243,
    "2018-04-13T10:00:00": 0.04921823970508748,
    "2018-04-13T11:00:00": 0.0471931363802017,
    "2018-04-13T12:00:00": 0.0449512738735449,
    "2018-04-13T13:00:00": 0.042516337777720264,
    "2018-04-13T14:00:00": 0.039961877438924494,
    "2018-04-13T15:00:00": 0.037371483077966686,
    "2018-04-13T16:00:00": 0.034825909982192496,
    "2018-04-13T17:00:00": 0.03238245286995914,
    "2018-04-13T18:00:00": 0.030083028796108333,
    "2018-04-13T19:00:00": 0.02796254945338779,
    "2018-04-13T20:00:00": 0.026045172993162606,
    "2018-04-13T21:00:00": 0.024349393973527162,
    "2018-04-13T22:00:00": 0.02289111792545056,
    "2018-04-13T23:00:00": 0.02168158522536759,
    "2018-04-14T00:00:00": 0.020722820856330905,
    "2018-04-14T01:00:00": 0.019999946677686065,
    "2018-04-14T02:00:00": 0.0194755979312389,
    "2018-04-14T03:00:00": 0.01908890846105512,
    "2018-04-14T04:00:00": 0.018760192494503516,
    "2018-04-14T05:00:00": 0.018401426674237654,
    "2018-04-14T06:00:00": 0.017930919039356855,
    "2018-04-14T07:00:00": 0.017289791293130817,
    "2018-04-14T08:00:00": 0.016455770641183826,
    "2018-04-14T09:00:00": 0.015449489080674887,
    "2018-04-14T10:00:00": 0.014333588441582255,
    "2018-04-14T11:00:00": 0.013202288897048912,
    "2018-04-14T12:00:00": 0.012164189153511248,
    "2018-04-14T13:00:00": 0.01132118010579762,
    "2018-04-14T14:00:00": 0.010749469165008858,
    "2018-04-14T15:00:00": 0.010485549332044456,
    "2018-04-14T16:00:00": 0.010520678134987907,
    "2018-04-14T17:00:00": 0.010804973292998968,
    "2018-04-14T18:00:00": 0.011260986751477351,
    "2018-04-14T19:00:00": 0.011802839372999757,
    "2018-04-14T20:00:00": 0.012356401920833569,
    "2018-04-14T21:00:00": 0.012876192395004014,
    "2018-04-14T22:00:00": 0.013353330585784919,
    "2018-04-14T23:00:00": 0.013813837775239791,
    "2018-04-15T00:00:00": 0.014305551064517513,
    "2018-04-15T01:00:00": 0.01487903284080632,
    "2018-04-15T02:00:00": 0.015566023359973534,
    "2018-04-15T03:00:00": 0.016362722945440625,
    "2018-04-15T04:00:00": 0.017221470382555528,
    "2018-04-15T05:00:00": 0.01805417161351293,
    "2018-04-15T06:00:00": 0.018746178624337764,
    "2018-04-15T07:00:00": 0.019178296689955483,
    "2018-04-15T08:00:00": 0.019251320105232252,
    "2018-04-15T09:00:00": 0.018905994305849015,
    "2018-04-15T10:00:00": 0.01813565839841179,
    "2018-04-15T11:00:00": 0.01698798927451384,
    "2018-04-15T12:00:00": 0.015555911564517457,
    "2018-04-15T13:00:00": 0.013959949421317211,
    "2018-04-15T14:00:00": 0.012327582126261836,
    "2018-04-15T15:00:00": 0.010773148875002997,
    "2018-04-15T16:00:00": 0.009383336636631155,
    "2018-04-15T17:00:00": 0.008209788386732806,
    "2018-04-15T18:00:00": 0.007270594838363448,
    "2018-04-15T19:00:00": 0.006560371790185458,
    "2018-04-15T20:00:00": 0.00605838415653288,
    "2018-04-15T21:00:00": 0.00574352237411508,
    "2018-04-15T22:00:00": 0.0056054116247129,
    "2018-04-15T23:00:00": 0.005648364511960893,
    "2018-04-16T00:00:00": 0.005889747917738065,
    "2018-04-16T01:00:00": 0.006353899234988792,
    "2018-04-16T02:00:00": 0.007061909483588005,
    "2018-04-16T03:00:00": 0.008021210590279463,
    "2018-04-16T04:00:00": 0.009233951685882468,
    "2018-04-16T05:00:00": 0.010664163541341296,
    "2018-04-16T06:00:00": 0.012269611169547799,
    "2018-04-16T07:00:00": 0.014008489167718324,
    "2018-04-16T08:00:00": 0.01586085998839043,
    "2018-04-16T09:00:00": 0.017856492496713047,
    "2018-04-16T10:00:00": 0.02010635133311166,
    "2018-04-16T11:00:00": 0.02283523007302904,
    "2018-04-16T12:00:00": 0.02641116202363497,
    "2018-04-16T13:00:00": 0.03136580287190391,
    "2018-04-16T14:00:00": 0.038396428196845585,
    "2018-04-16T15:00:00": 0.048340606350512974,
    "2018-04-16T16:00:00": 0.062115065365984795,
    "2018-04-16T17:00:00": 0.08061628514408255,
    "2018-04-16T18:00:00": 0.10458784848375141,
    "2018-04-16T19:00:00": 0.13447331013348382,
    "2018-04-16T20:00:00": 0.17028016607455587,
    "2018-04-16T21:00:00": 0.21148943175133242,
    "2018-04-16T22:00:00": 0.25703719621594373,
    "2018-04-16T23:00:00": 0.3053846624360013,
    "2018-04-18T02:00:00": 0.5634798737676487,
    "2018-04-18T03:00:00": 0.5810435717684976,
    "2018-04-18T04:00:00": 0.60658130101608,
    "2018-04-18T05:00:00": 0.6388168067522553,
    "2018-04-18T06:00:00": 0.6755248943987575,
    "2018-04-18T07:00:00": 0.7137555925931413,
    "2018-04-18T08:00:00": 0.7501544105057861,
    "2018-04-18T09:00:00": 0.7813185125371355,
    "2018-04-18T10:00:00": 0.8041274254632989,
    "2018-04-18T11:00:00": 0.8160043369883924,
    "2018-04-18T12:00:00": 0.8151167756596438,
    "2018-04-18T13:00:00": 0.8004595256462407,
    "2018-04-18T14:00:00": 0.7719409879738397,
    "2018-04-18T15:00:00": 0.7303940506467366,
    "2018-04-18T16:00:00": 0.6775485535281961,
    "2018-04-18T17:00:00": 0.6159456351147206,
    "2018-04-18T18:00:00": 0.548764922537249,
    "2018-04-18T19:00:00": 0.4796213640735817,
    "2018-04-18T20:00:00": 0.41224778180373,
    "2018-04-18T21:00:00": 0.35018443600767746,
    "2018-04-18T22:00:00": 0.2964811296133997,
    "2018-04-18T23:00:00": 0.25346711279029915,
    "2018-04-19T00:00:00": 0.2225884634643472,
    "2018-04-19T01:00:00": 0.20436890647261144,
    "2018-04-19T02:00:00": 0.19841716926413897,
    "2018-04-19T03:00:00": 0.20352900888890169,
    "2018-04-19T04:00:00": 0.21781186125243063,
    "2018-04-19T05:00:00": 0.2388466947852901,
    "2018-04-19T06:00:00": 0.26390774338824996,
    "2018-04-19T07:00:00": 0.29022255441550954,
    "2018-04-19T14:00:00": 0.3965384572849058,
    "2018-04-19T15:00:00": 0.410309732210813,
    "2018-04-19T16:00:00": 0.43017349908885144,
    "2018-04-19T17:00:00": 0.4574928650538187,
    "2018-04-19T18:00:00": 0.49249388237069136,
    "2018-04-19T19:00:00": 0.5342059620261247,
    "2018-04-19T20:00:00": 0.5806324927415241,
    "2018-04-19T21:00:00": 0.6291142089297617,
    "2018-04-19T22:00:00": 0.6768080651228314,
    "2018-04-19T23:00:00": 0.7211528792243698,
    "2018-04-20T00:00:00": 0.7602440745537622,
    "2018-04-20T01:00:00": 0.7930464868754857,
    "2018-04-20T02:00:00": 0.8194103097050848,
    "2018-04-20T03:00:00": 0.8399194445124991,
    "2018-04-20T04:00:00": 0.8556302439098902,
    "2018-04-20T05:00:00": 0.8677629389189272,
    "2018-04-20T06:00:00": 0.8774613578760613,
    "2018-04-20T07:00:00": 0.8855823372924521,
    "2018-04-20T08:00:00": 0.892641627193357,
    "2018-04-20T09:00:00": 0.8988464538237826,
    "2018-04-20T10:00:00": 0.9041997561437812,
    "2018-04-20T11:00:00": 0.9086384849198313,
    "2018-04-20T12:00:00": 0.9121261920040852,
    "2018-04-20T13:00:00": 0.9147561511277873,
    "2018-04-20T14:00:00": 0.9167525189035572,
    "2018-04-20T15:00:00": 0.9184356266833046,
    "2018-04-20T16:00:00": 0.9201547339912868,
    "2018-04-20T17:00:00": 0.9222059501200919,
    "2018-04-20T18:00:00": 0.9247895855280581,
    "2018-04-20T19:00:00": 0.9279723207246583,
    "2018-04-20T20:00:00": 0.931686150020376,
    "2018-04-20T21:00:00": 0.9357683750140067,
    "2018-04-20T22:00:00": 0.940008806936892,
    "2018-04-20T23:00:00": 0.9441967361997576,
    "2018-04-21T00:00:00": 0.9481566249207182,
    "2018-04-21T01:00:00": 0.951764069578731,
    "2018-04-21T02:00:00": 0.9549447910816411,
    "2018-04-21T03:00:00": 0.9576535451186627,
    "2018-04-21T04:00:00": 0.9598723653947103,
    "2018-04-21T05:00:00": 0.9615823084989931,
    "2018-04-21T06:00:00": 0.9627549420664687,
    "2018-04-21T07:00:00": 0.9633525148059952,
    "2018-04-21T08:00:00": 0.9633354176205481,
    "2018-04-21T09:00:00": 0.9626746248874353,
    "2018-04-21T10:00:00": 0.9613653755058224,
    "2018-04-21T11:00:00": 0.9594403232657959,
    "2018-04-21T12:00:00": 0.9569774117858939,
    "2018-04-21T13:00:00": 0.9541019907753809,
    "2018-04-21T14:00:00": 0.9509828246785659,
    "2018-04-21T15:00:00": 0.9478157010004892,
    "2018-04-21T16:00:00": 0.9448128348118431,
    "2018-04-21T17:00:00": 0.9421780334966116,
    "2018-04-21T18:00:00": 0.9400738830933931,
    "2018-04-21T19:00:00": 0.9386197388370052,
    "2018-04-21T20:00:00": 0.9378636740684994,
    "2018-04-21T21:00:00": 0.9377779873705296,
    "2018-04-21T22:00:00": 0.9382577767475437,
    "2018-04-21T23:00:00": 0.9391255773883056,
    "2018-04-22T00:00:00": 0.9401470033638399,
    "2018-04-22T01:00:00": 0.9410241624798743,
    "2018-04-22T02:00:00": 0.9414169408465178,
    "2018-04-22T03:00:00": 0.9409478679255303,
    "2018-04-22T04:00:00": 0.9392143544326869,
    "2018-04-22T05:00:00": 0.9358007678599181,
    "2018-04-22T06:00:00": 0.9303306162681495,
    "2018-04-22T07:00:00": 0.9225038339497911,
    "2018-04-22T08:00:00": 0.9121664018490978,
    "2018-04-22T09:00:00": 0.899379814862321,
    "2018-04-22T10:00:00": 0.8844771067595203,
    "2018-04-22T11:00:00": 0.8680836588065358,
    "2018-04-22T12:00:00": 0.8510845928321292,
    "2018-04-22T13:00:00": 0.8345296307800866,
    "2018-04-22T20:00:00": 0.7819927890144521,
    "2018-04-22T21:00:00": 0.7793352353574806,
    "2018-04-22T22:00:00": 0.7748656469165933,
    "2018-04-22T23:00:00": 0.7678792860368993,
    "2018-04-23T00:00:00": 0.7581511460594231,
    "2018-04-24T14:00:00": 0.7850207261211705,
    "2018-04-24T15:00:00": 0.8041967986002752,
    "2018-04-24T16:00:00": 0.8207940456543666,
    "2018-04-24T17:00:00": 0.8337887085975784,
    "2018-04-24T18:00:00": 0.8423409882646268,
    "2018-04-24T19:00:00": 0.8458186524790183,
    "2018-04-24T20:00:00": 0.8437771751849115,
    "2018-04-24T21:00:00": 0.8359110162631712,
    "2018-04-24T22:00:00": 0.8220005839786795,
    "2018-04-24T23:00:00": 0.8018630425561577,
    "2018-04-25T00:00:00": 0.7753405658498849,
    "2018-04-25T01:00:00": 0.7423524971667608,
    "2018-04-25T02:00:00": 0.7029832421752668,
    "2018-04-25T03:00:00": 0.6576024523462107,
    "2018-04-25T04:00:00": 0.6069932458790409,
    "2018-04-25T05:00:00": 0.5524561078367791,
    "2018-04-25T06:00:00": 0.49585895721054773,
    "2018-04-25T07:00:00": 0.4396117312170498,
    "2018-04-25T08:00:00": 0.3865555242542771,
    "2018-04-25T09:00:00": 0.3397710776348305,
    "2018-04-25T10:00:00": 0.30232421157770833,
    "2018-04-25T11:00:00": 0.27697284781650644,
    "2018-04-25T12:00:00": 0.26588434724627935,
    "2018-04-25T13:00:00": 0.2703689322693694,
    "2018-04-25T14:00:00": 0.29069518829321483,
    "2018-04-25T15:00:00": 0.3260060122330454,
    "2018-04-25T16:00:00": 0.37435653914222417,
    "2018-04-25T17:00:00": 0.43288184013815484,
    "2018-04-25T18:00:00": 0.4980783689420278,
    "2018-04-25T19:00:00": 0.566167922148034,
    "2018-04-25T20:00:00": 0.6334830551766961,
    "2018-04-25T21:00:00": 0.6968253123021104,
    "2018-04-25T22:00:00": 0.7537498956564994,
    "2018-04-25T23:00:00": 0.8026852321820052,
    "2018-04-26T00:00:00": 0.8429446227410204,
    "2018-04-26T01:00:00": 0.8746154881326063,
    "2018-04-26T02:00:00": 0.898363542078636,
    "2018-04-26T03:00:00": 0.9151980211980012,
    "2018-04-26T04:00:00": 0.9262525124349972,
    "2018-04-26T05:00:00": 0.9326083653764928,
    "2018-04-26T06:00:00": 0.9351747384524756,
    "2018-04-26T07:00:00": 0.9346722348964815,
    "2018-04-26T08:00:00": 0.9316432420777649,
    "2018-04-26T09:00:00": 0.926531712955237,
    "2018-04-26T10:00:00": 0.9197745120405811,
    "2018-04-26T11:00:00": 0.9118884073303704,
    "2018-04-26T12:00:00": 0.903524959093466,
    "2018-04-26T13:00:00": 0.8954732491424182,
    "2018-04-26T14:00:00": 0.8886035822861569,
    "2018-04-26T15:00:00": 0.8837573453447748,
    "2018-04-26T16:00:00": 0.8816182481740809,
    "2018-04-26T17:00:00": 0.8825947026569515,
    "2018-04-26T18:00:00": 0.8867306011135488,
    "2018-04-26T19:00:00": 0.8936756702793173,
    "2018-04-26T20:00:00": 0.9027282042790424,
    "2018-04-26T21:00:00": 0.9129474024449176,
    "2018-04-26T22:00:00": 0.9232798487319975,
    "2018-04-26T23:00:00": 0.9326836605164313,
    "2018-04-27T00:00:00": 0.9402245597324307,
    "2018-04-27T01:00:00": 0.9451331093706226,
    "2018-04-27T02:00:00": 0.9468291959823008,
    "2018-04-27T03:00:00": 0.944931722330628,
    "2018-04-27T04:00:00": 0.939273935017649,
    "2018-04-27T05:00:00": 0.9299376847172258,
    "2018-04-27T06:00:00": 0.9173027362154597,
    "2018-04-27T07:00:00": 0.902094261099826,
    "2018-04-27T08:00:00": 0.8853980850805399,
    "2018-04-27T09:00:00": 0.8686150789824788,
    "2018-04-27T10:00:00": 0.8533386987617739,
    "2018-04-27T11:00:00": 0.8411608586934574,
    "2018-04-27T12:00:00": 0.8334390860835638,
    "2018-04-27T13:00:00": 0.8310718632319378,
    "2018-04-27T14:00:00": 0.8343307433812349,
    "2018-04-27T15:00:00": 0.8428214575363613,
    "2018-04-27T16:00:00": 0.8555581453502901,
    "2018-04-27T17:00:00": 0.8711126707124841,
    "2018-04-27T18:00:00": 0.8878329234842891,
    "2018-04-27T19:00:00": 0.9040658280438721,
    "2018-04-27T20:00:00": 0.9183207238438891,
    "2018-04-27T21:00:00": 0.929346908975278,
    "2018-04-27T22:00:00": 0.9361233434275804,
    "2018-04-27T23:00:00": 0.9377871366151823,
    "2018-04-28T00:00:00": 0.9335414044727293,
    "2018-04-28T01:00:00": 0.9225671693543498,
    "2018-04-28T02:00:00": 0.9040270181353902,
    "2018-04-28T03:00:00": 0.8771402724461509,
    "2018-04-28T04:00:00": 0.8413459626801847,
    "2018-04-28T05:00:00": 0.7965141555663051,
    "2018-04-28T06:00:00": 0.74317197191288,
    "2018-04-28T07:00:00": 0.6826800952518777,
    "2018-04-28T08:00:00": 0.6173021959035837,
    "2018-04-28T09:00:00": 0.5501380018723615,
    "2018-04-28T10:00:00": 0.4849054579696565,
    "2018-04-28T11:00:00": 0.42559600727852315,
    "2018-04-28T12:00:00": 0.3760874940593423,
    "2018-04-28T13:00:00": 0.3397141396834427,
    "2018-04-28T14:00:00": 0.3188651192679866,
    "2018-04-28T15:00:00": 0.31471767004640516,
    "2018-04-28T16:00:00": 0.3270960247865318,
    "2018-04-28T17:00:00": 0.35447706664678763,
    "2018-04-28T18:00:00": 0.3941399048470178,
    "2018-04-28T19:00:00": 0.44241620586273417,
    "2018-04-28T20:00:00": 0.4950276325452892,
    "2018-04-28T21:00:00": 0.5474737438566897,
    "2018-04-28T22:00:00": 0.5954121107716255,
    "2018-04-28T23:00:00": 0.6350083979081058,
    "2018-04-29T00:00:00": 0.663234965074647,
    "2018-04-29T01:00:00": 0.6781082225669983,
    "2018-04-29T02:00:00": 0.678857182103083,
    "2018-04-29T03:00:00": 0.6660183605494403,
    "2018-04-29T04:00:00": 0.6414439067461183,
    "2018-04-29T05:00:00": 0.6081993421275864,
    "2018-04-29T06:00:00": 0.5703337821007981,
    "2018-04-29T07:00:00": 0.5325107874432131,
    "2018-04-29T08:00:00": 0.4995060883160228,
    "2018-04-29T09:00:00": 0.475673626528413,
    "2018-04-29T10:00:00": 0.46440367495380835,
    "2018-04-29T11:00:00": 0.4676938803414762,
    "2018-04-29T12:00:00": 0.48591731898126445,
    "2018-04-29T13:00:00": 0.5178359344655703,
    "2018-04-29T14:00:00": 0.5608552609996216,
    "2018-04-29T15:00:00": 0.6114690870112335,
    "2018-04-29T16:00:00": 0.6657995105933164,
    "2018-04-29T17:00:00": 0.7201313736688463,
    "2018-04-29T18:00:00": 0.7713576260583868,
    "2018-04-29T19:00:00": 0.817231776440447,
    "2018-04-29T20:00:00": 0.8564619343014185,
    "2018-04-29T21:00:00": 0.888640462583304,
    "2018-04-29T22:00:00": 0.9140625399538587,
    "2018-04-29T23:00:00": 0.9334863514478351,
    "2018-04-30T00:00:00": 0.9479020224274791,
    "2018-04-30T01:00:00": 0.9583451038660005,
    "2018-04-30T02:00:00": 0.9657640708897994,
    "2018-04-30T03:00:00": 0.9709481045450266,
    "2018-04-30T04:00:00": 0.9745128789810569,
    "2018-04-30T05:00:00": 0.9769001430571786,
    "2018-04-30T06:00:00": 0.9784141274971649,
    "2018-04-30T07:00:00": 0.9792672358481722,
    "2018-04-30T08:00:00": 0.9796052689846103,
    "2018-04-30T09:00:00": 0.9795319930636208,
    "2018-04-30T10:00:00": 0.9791320263945238,
    "2018-04-30T11:00:00": 0.9784799396490217,
    "2018-04-30T12:00:00": 0.9776528850971027,
    "2018-04-30T13:00:00": 0.9767199807905984,
    "2018-04-30T14:00:00": 0.9757112389239102,
    "2018-04-30T15:00:00": 0.9745956342728169,
    "2018-04-30T16:00:00": 0.9732550330284959,
    "2018-04-30T17:00:00": 0.9714095195040553,
    "2018-04-30T18:00:00": 0.9686060275851445,
    "2018-04-30T19:00:00": 0.9641919192066732,
    "2018-04-30T20:00:00": 0.9573211953584914,
    "2018-04-30T21:00:00": 0.9470029024993097,
    "2018-04-30T22:00:00": 0.932201438181952,
    "2018-04-30T23:00:00": 0.9119907024241822,
    "2018-05-01T00:00:00": 0.8857533258675266,
    "2018-05-01T01:00:00": 0.8534000384525815,
    "2018-05-01T02:00:00": 0.8155694370842222,
    "2018-05-01T03:00:00": 0.7737537231660363,
    "2018-05-01T04:00:00": 0.7303012508772556,
    "2018-05-01T05:00:00": 0.6882613490469606,
    "2018-05-01T06:00:00": 0.6510652724689133,
    "2018-05-01T07:00:00": 0.6220827313755243,
    "2018-05-01T08:00:00": 0.6041284717286488,
    "2018-05-01T09:00:00": 0.599018721626347,
    "2018-05-01T10:00:00": 0.6072731451450929,
    "2018-05-01T11:00:00": 0.6280318061167869,
    "2018-05-01T12:00:00": 0.6592066102445011,
    "2018-05-01T13:00:00": 0.6978308139263123,
    "2018-05-01T14:00:00": 0.7405237506117877,
    "2018-05-01T15:00:00": 0.7839763092859402,
    "2018-05-01T16:00:00": 0.8253551024199348,
    "2018-05-01T17:00:00": 0.8625614725768347,
    "2018-05-01T18:00:00": 0.8943282457234011,
    "2018-05-01T19:00:00": 0.9201697621541343,
    "2018-05-01T20:00:00": 0.9402298429799679,
    "2018-05-01T21:00:00": 0.9550846020959765,
    "2018-05-01T22:00:00": 0.9655471831664139,
    "2018-05-01T23:00:00": 0.9725081488135001,
    "2018-05-02T00:00:00": 0.9768247408823539,
    "2018-05-02T01:00:00": 0.9792574665735406,
    "2018-05-02T02:00:00": 0.980443158266042,
    "2018-05-02T03:00:00": 0.9808870787184693,
    "2018-05-02T04:00:00": 0.9809725914493856,
    "2018-05-02T05:00:00": 0.9809721853497131,
    "2018-05-02T06:00:00": 0.9810612847495281,
    "2018-05-02T07:00:00": 0.9813357562984236,
    "2018-05-02T08:00:00": 0.9818237339492426,
    "2018-05-02T09:00:00": 0.9824983300654139,
    "2018-05-02T10:00:00": 0.9833185592083531,
    "2018-05-02T11:00:00": 0.9842116607379988,
    "2018-05-02T12:00:00": 0.9851005220950811,
    "2018-05-02T13:00:00": 0.9859149202087147,
    "2018-05-02T14:00:00": 0.986595257966673,
    "2018-05-02T15:00:00": 0.987091857859294,
    "2018-05-02T16:00:00": 0.9873577434955321,
    "2018-05-02T17:00:00": 0.9873587376184497,
    "2018-05-02T18:00:00": 0.9870715341132388,
    "2018-05-02T19:00:00": 0.9864480601576021,
    "2018-05-02T20:00:00": 0.9854225011848492,
    "2018-05-02T21:00:00": 0.9839028945224346,
    "2018-05-02T22:00:00": 0.9817555683523262,
    "2018-05-02T23:00:00": 0.9787862909808083,
    "2018-05-03T00:00:00": 0.9747502366335741,
    "2018-05-03T01:00:00": 0.9693413111474649,
    "2018-05-03T02:00:00": 0.9622161998483162,
    "2018-05-03T03:00:00": 0.953037370539402,
    "2018-05-03T04:00:00": 0.9415381527351905,
    "2018-05-03T05:00:00": 0.9276029140086621,
    "2018-05-03T06:00:00": 0.9113443186911355,
    "2018-05-03T07:00:00": 0.8931557571417315,
    "2018-05-03T08:00:00": 0.8737124003707432,
    "2018-05-03T09:00:00": 0.8539051566474736,
    "2018-05-03T10:00:00": 0.8347092687434314,
    "2018-05-03T11:00:00": 0.8170096182671247,
    "2018-05-03T12:00:00": 0.8014247388335773,
    "2018-05-03T13:00:00": 0.7881789575672249,
    "2018-05-03T14:00:00": 0.777061615168095,
    "2018-05-03T15:00:00": 0.7674918911922621,
    "2018-05-03T16:00:00": 0.7586730086738158,
    "2018-05-03T17:00:00": 0.7497947100024944,
    "2018-05-03T18:00:00": 0.7402277485702483,
    "2018-05-07T17:00:00": 0.5933834131410197,
    "2018-05-07T18:00:00": 0.6133652929771222,
    "2018-05-07T19:00:00": 0.6402743709107561,
    "2018-05-07T20:00:00": 0.6728864219037058,
    "2018-05-07T21:00:00": 0.7093128090041577,
    "2018-05-07T22:00:00": 0.7472544031814687,
    "2018-05-07T23:00:00": 0.7843065403898226,
    "2018-05-08T00:00:00": 0.8182562114818053,
    "2018-05-08T01:00:00": 0.8473153388151071,
    "2018-05-08T02:00:00": 0.8702564466088516,
    "2018-05-08T03:00:00": 0.8864563763026251,
    "2018-05-08T04:00:00": 0.8958614669327903,
    "2018-05-08T05:00:00": 0.8989140976927081,
    "2018-05-08T06:00:00": 0.8964536882392146,
    "2018-05-08T07:00:00": 0.8896162742512324,
    "2018-05-08T08:00:00": 0.8797328121700749,
    "2018-05-08T09:00:00": 0.8682009855818187,
    "2018-05-08T10:00:00": 0.8563547086171276,
    "2018-05-08T11:00:00": 0.8453118916802638,
    "2018-05-08T12:00:00": 0.8358311506810205,
    "2018-05-08T13:00:00": 0.8281992530870749,
    "2018-05-08T14:00:00": 0.8221832257240466,
    "2018-05-08T15:00:00": 0.8170155663176959,
    "2018-05-08T16:00:00": 0.8115069064299028,
    "2018-05-08T17:00:00": 0.8041969261862689,
    "2018-05-08T18:00:00": 0.7935609539346843,
    "2018-05-08T19:00:00": 0.7782126617785564,
    "2018-05-08T20:00:00": 0.7571137914647652,
    "2018-05-08T21:00:00": 0.7297659868833102,
    "2018-05-08T22:00:00": 0.6963571175085309,
    "2018-05-08T23:00:00": 0.6578531462661358,
    "2018-05-09T00:00:00": 0.6160193265566337,
    "2018-05-09T01:00:00": 0.5733526178144901,
    "2018-05-09T02:00:00": 0.5329121359394449,
    "2018-05-09T03:00:00": 0.4980444358684122,
    "2018-05-09T04:00:00": 0.47202272586000393,
    "2018-05-09T05:00:00": 0.457641759529139,
    "2018-05-09T06:00:00": 0.45682960296415265,
    "2018-05-09T07:00:00": 0.47034978160044955,
    "2018-05-09T08:00:00": 0.49765501628460984,
    "2018-05-09T09:00:00": 0.5369257670687889,
    "2018-05-09T10:00:00": 0.5853235180987646,
    "2018-05-09T11:00:00": 0.6393564778755585,
    "2018-05-09T12:00:00": 0.6953564596592892,
    "2018-05-09T13:00:00": 0.7499185403675291,
    "2018-05-09T14:00:00": 0.8002663938818613,
    "2018-05-09T15:00:00": 0.8444696359554501,
    "2018-05-09T16:00:00": 0.8815063887001204,
    "2018-05-09T17:00:00": 0.9111813191787576,
    "2018-05-09T18:00:00": 0.9339465536457751,
    "2018-05-09T19:00:00": 0.9506807767432217,
    "2018-05-09T20:00:00": 0.9624684414695563,
    "2018-05-09T21:00:00": 0.9704211389353408,
    "2018-05-09T22:00:00": 0.9755493296227713,
    "2018-05-09T23:00:00": 0.9786970301553013,
    "2018-05-10T00:00:00": 0.9805181204139987,
    "2018-05-10T01:00:00": 0.9814857884383933,
    "2018-05-10T02:00:00": 0.9819308176613566,
    "2018-05-10T03:00:00": 0.9820707809826269,
    "2018-05-10T04:00:00": 0.9820501044755678,
    "2018-05-10T05:00:00": 0.9819671015058922,
    "2018-05-10T06:00:00": 0.9818937716332252,
    "2018-05-10T07:00:00": 0.9818870537776456,
    "2018-05-10T08:00:00": 0.981996721468415,
    "2018-05-10T09:00:00": 0.9822687102478388,
    "2018-05-10T10:00:00": 0.9827266498988193,
    "2018-05-10T11:00:00": 0.9833760758370055,
    "2018-05-10T12:00:00": 0.9842013332887872,
    "2018-05-10T13:00:00": 0.9851658343507055,
    "2018-05-10T14:00:00": 0.9862134219774634,
    "2018-05-10T15:00:00": 0.9872751042482726,
    "2018-05-10T16:00:00": 0.988273854102221,
    "2018-05-10T17:00:00": 0.9891317035305685,
    "2018-05-10T18:00:00": 0.9897755999065374,
    "2018-05-10T19:00:00": 0.9901394991568221,
    "2018-05-10T20:00:00": 0.9901658672077412,
    "2018-05-10T21:00:00": 0.9898057095261055,
    "2018-05-10T22:00:00": 0.9890196765485563,
    "2018-05-10T23:00:00": 0.9877820603056177,
    "2018-05-11T00:00:00": 0.9860873408428001,
    "2018-05-11T01:00:00": 0.9839612142412967,
    "2018-05-11T02:00:00": 0.9814700604861528,
    "2018-05-11T03:00:00": 0.9787289013188658,
    "2018-05-11T04:00:00": 0.9759023249036158,
    "2018-05-11T05:00:00": 0.9731961514769607,
    "2018-05-11T06:00:00": 0.9708380265777674,
    "2018-05-11T07:00:00": 0.9690490145840307,
    "2018-05-11T08:00:00": 0.9680116540715507,
    "2018-05-11T09:00:00": 0.9678388503445052,
    "2018-05-11T10:00:00": 0.9685525417846159,
    "2018-05-11T11:00:00": 0.9700770892744601,
    "2018-05-11T12:00:00": 0.9722493169974664,
    "2018-05-11T13:00:00": 0.9748440541907524,
    "2018-05-11T14:00:00": 0.9776096675897009,
    "2018-05-11T15:00:00": 0.9803054348917334,
    "2018-05-11T16:00:00": 0.982732980029835,
    "2018-05-11T17:00:00": 0.9847568875703865,
    "2018-05-11T18:00:00": 0.9863099062258617,
    "2018-05-11T19:00:00": 0.987385463316703,
    "2018-05-11T20:00:00": 0.9880208417797653,
    "2018-05-11T21:00:00": 0.9882741942595566,
    "2018-05-11T22:00:00": 0.9882022065330072,
    "2018-05-11T23:00:00": 0.9878421589033639,
    "2018-05-12T00:00:00": 0.987206788755374,
    "2018-05-12T01:00:00": 0.9862702482162969,
    "2018-05-12T02:00:00": 0.9849564830803892,
    "2018-05-12T03:00:00": 0.9831294766380019,
    "2018-05-12T04:00:00": 0.9805755025512903,
    "2018-05-12T05:00:00": 0.9769733070905172,
    "2018-05-12T06:00:00": 0.9718643049362417,
    "2018-05-12T07:00:00": 0.9646183512853157,
    "2018-05-12T08:00:00": 0.9544136612577961,
    "2018-05-12T09:00:00": 0.9402473698462669,
    "2018-05-12T10:00:00": 0.9209810487767922,
    "2018-05-12T11:00:00": 0.8954466427332546,
    "2018-05-12T12:00:00": 0.8626012585242151,
    "2018-05-12T13:00:00": 0.8217322643472603,
    "2018-05-12T14:00:00": 0.7726560089569763,
    "2018-05-12T15:00:00": 0.7158922729670045,
    "2018-05-12T16:00:00": 0.6527650900763818,
    "2018-05-12T17:00:00": 0.5853866386778621,
    "2018-05-12T18:00:00": 0.5165135283815289,
    "2018-05-12T19:00:00": 0.4492928839162541,
    "2018-05-12T20:00:00": 0.3869419521447615,
    "2018-05-12T21:00:00": 0.3324220589735339,
    "2018-05-12T22:00:00": 0.28817216211889923,
    "2018-05-12T23:00:00": 0.2559452154235229,
    "2018-05-13T00:00:00": 0.23676451089189554,
    "2018-05-13T01:00:00": 0.23098141565313024,
    "2018-05-13T02:00:00": 0.23839430623267882,
    "2018-05-13T03:00:00": 0.2583759021145911,
    "2018-05-13T04:00:00": 0.2899674949874419,
    "2018-05-13T05:00:00": 0.3319212142852408,
    "2018-05-13T06:00:00": 0.3826981830506023,
    "2018-05-13T07:00:00": 0.4404531027888319,
    "2018-05-13T08:00:00": 0.5030443002582432,
    "2018-05-13T09:00:00": 0.5680999059245785,
    "2018-05-13T10:00:00": 0.6331502208972956,
    "2018-05-13T11:00:00": 0.695813494215719,
    "2018-05-13T12:00:00": 0.7539982311254528,
    "2018-05-13T13:00:00": 0.8060810411521777,
    "2018-05-13T14:00:00": 0.8510221222568324,
    "2018-05-13T15:00:00": 0.8883960017840733,
    "2018-05-13T16:00:00": 0.9183379250861139,
    "2018-05-13T17:00:00": 0.9414229684366187,
    "2018-05-13T18:00:00": 0.9585218421315769,
    "2018-05-13T19:00:00": 0.9706464864052696,
    "2018-05-13T20:00:00": 0.9788141947224984,
    "2018-05-13T21:00:00": 0.9839531539587634,
    "2018-05-13T22:00:00": 0.9868512067641206,
    "2018-05-13T23:00:00": 0.9881344990076928,
    "2018-05-14T00:00:00": 0.9882794791747044,
    "2018-05-14T01:00:00": 0.9876340919873954,
    "2018-05-14T02:00:00": 0.9864471022627814,
    "2018-05-14T03:00:00": 0.9848974874651454,
    "2018-05-14T04:00:00": 0.9831167802483725,
    "2018-05-14T05:00:00": 0.981208486062048,
    "2018-05-14T06:00:00": 0.9792504751714544,
    "2018-05-14T07:00:00": 0.9773082052050465,
    "2018-05-14T08:00:00": 0.9754286609154234,
    "2018-05-14T09:00:00": 0.9736331244645257,
    "2018-05-14T10:00:00": 0.9719155976118149,
    "2018-05-14T11:00:00": 0.9702432599513846,
    "2018-05-14T12:00:00": 0.9685605375065247,
    "2018-05-14T13:00:00": 0.9667983505442383,
    "2018-05-14T14:00:00": 0.9648894115036344,
    "2018-05-14T15:00:00": 0.9627866511256027,
    "2018-05-14T16:00:00": 0.9604833232161492,
    "2018-05-14T17:00:00": 0.9580297158382373,
    "2018-05-14T18:00:00": 0.9555424015368321,
    "2018-05-14T19:00:00": 0.9532008114120717,
    "2018-05-14T20:00:00": 0.9512309234844321,
    "2018-05-14T21:00:00": 0.9498766197063915,
    "2018-05-14T22:00:00": 0.9493616917779554,
    "2018-05-14T23:00:00": 0.9498510825709379,
    "2018-05-15T00:00:00": 0.9514182603819004,
    "2018-05-15T01:00:00": 0.9540263052128753,
    "2018-05-15T02:00:00": 0.9575279135418744,
    "2018-05-15T03:00:00": 0.961684060606023,
    "2018-05-15T04:00:00": 0.9661979446438489,
    "2018-05-15T05:00:00": 0.9707574065857044,
    "2018-05-15T06:00:00": 0.9750758869182397,
    "2018-05-15T07:00:00": 0.9789262837040233,
    "2018-05-15T08:00:00": 0.9821609605870455,
    "2018-05-15T09:00:00": 0.9847160955898235,
    "2018-05-15T10:00:00": 0.9866017489139749,
    "2018-05-15T11:00:00": 0.9878834478983692,
    "2018-05-15T12:00:00": 0.9886568412291908,
    "2018-05-15T13:00:00": 0.9890228389139654,
    "2018-05-15T14:00:00": 0.989067405639108,
    "2018-05-15T15:00:00": 0.9888483213488752,
    "2018-05-15T16:00:00": 0.988390739851701,
    "2018-05-15T17:00:00": 0.987691216460272,
    "2018-05-15T18:00:00": 0.9867286288054279,
    "2018-05-15T19:00:00": 0.9854788422776402,
    "2018-05-15T20:00:00": 0.9839310046355477,
    "2018-05-15T21:00:00": 0.9820986049815617,
    "2018-05-15T22:00:00": 0.9800282277394327,
    "2018-05-15T23:00:00": 0.9778005815531567,
    "2018-05-16T00:00:00": 0.9755220902793429,
    "2018-05-16T01:00:00": 0.9733122589090428,
    "2018-05-16T02:00:00": 0.9712881030602822,
    "2018-05-16T03:00:00": 0.9695497134204976,
    "2018-05-16T04:00:00": 0.9681699109635508,
    "2018-05-16T05:00:00": 0.9671887009928932,
    "2018-05-16T06:00:00": 0.966615226993548,
    "2018-05-16T07:00:00": 0.9664346244341233,
    "2018-05-16T08:00:00": 0.9666172708823535,
    "2018-05-16T09:00:00": 0.9671279245725161,
    "2018-05-16T10:00:00": 0.9679321064417925,
    "2018-05-16T11:00:00": 0.9689976907053272,
    "2018-05-16T12:00:00": 0.9702934047554711,
    "2018-05-16T13:00:00": 0.9717837055186388,
    "2018-05-16T14:00:00": 0.9734226873223005,
    "2018-05-16T15:00:00": 0.9751516126869718,
    "2018-05-16T16:00:00": 0.9768986091245323,
    "2018-05-16T17:00:00": 0.9785838154147618,
    "2018-05-16T18:00:00": 0.9801279965126489,
    "2018-05-16T19:00:00": 0.9814626185260021,
    "2018-05-16T20:00:00": 0.9825399126751801,
    "2018-05-16T21:00:00": 0.983339256279105,
    "2018-05-16T22:00:00": 0.9838688714150228,
    "2018-05-16T23:00:00": 0.984161453550633,
    "2018-05-17T00:00:00": 0.9842659581903749,
    "2018-05-17T01:00:00": 0.984235862959653,
    "2018-05-17T02:00:00": 0.984117725916515,
    "2018-05-17T03:00:00": 0.9839428527389156,
    "2018-05-17T04:00:00": 0.9837227236007455,
    "2018-05-17T05:00:00": 0.9834520188708974,
    "2018-05-17T06:00:00": 0.983117522397509,
    "2018-05-17T07:00:00": 0.9827102856595877,
    "2018-05-17T08:00:00": 0.9822334365303412,
    "2018-05-17T09:00:00": 0.9817069383290427,
    "2018-05-17T10:00:00": 0.9811624602536035,
    "2018-05-17T11:00:00": 0.9806334552715155,
    "2018-05-17T12:00:00": 0.9801356289047939,
    "2018-05-17T13:00:00": 0.9796440777844311,
    "2018-05-17T14:00:00": 0.9790731215587865,
    "2018-05-17T15:00:00": 0.9782647305081107,
    "2018-05-17T16:00:00": 0.9769909930778693,
    "2018-05-17T17:00:00": 0.9749699848956844,
    "2018-05-17T18:00:00": 0.9718943471531144,
    "2018-05-17T19:00:00": 0.9674743260641834,
    "2018-05-17T20:00:00": 0.9614794274999385,
    "2018-05-17T21:00:00": 0.9537727640548139,
    "2018-05-17T22:00:00": 0.9443264792027211,
    "2018-05-17T23:00:00": 0.9332159277965314,
    "2018-05-18T00:00:00": 0.920597061683972,
    "2018-05-18T01:00:00": 0.9066765979643931,
    "2018-05-18T02:00:00": 0.8916875172514376,
    "2018-05-18T03:00:00": 0.8758879338459666,
    "2018-05-18T04:00:00": 0.8595816553383778,
    "2018-05-18T05:00:00": 0.8431593050609391,
    "2018-05-18T06:00:00": 0.8271309072636471,
    "2018-05-18T07:00:00": 0.8121329191572404,
    "2018-05-18T08:00:00": 0.798886814026274,
    "2018-05-18T09:00:00": 0.7880894105012911,
    "2018-05-18T10:00:00": 0.7802564287120048,
    "2018-05-18T11:00:00": 0.7755572759035632,
    "2018-05-18T12:00:00": 0.7736725341067563,
    "2018-05-18T13:00:00": 0.7737290282294024,
    "2018-05-18T14:00:00": 0.7743473578243577,
    "2018-05-18T15:00:00": 0.77381170021938,
    "2018-05-18T16:00:00": 0.7703456032511147,
    "2018-05-18T17:00:00": 0.762448678412613,
    "2018-05-18T18:00:00": 0.7492307983419761,
    "2018-05-18T19:00:00": 0.7306736937379935,
    "2018-05-18T20:00:00": 0.7077582369120731,
    "2018-05-18T21:00:00": 0.6824186717415677,
    "2018-05-18T22:00:00": 0.6573171616879218,
    "2018-05-18T23:00:00": 0.6354687508301877,
    "2018-05-19T00:00:00": 0.6197831836476858,
    "2018-05-19T01:00:00": 0.6126119610689226,
    "2018-05-19T02:00:00": 0.6153844434625084,
    "2018-05-19T03:00:00": 0.6284083110945172,
    "2018-05-19T04:00:00": 0.6508640186206329,
    "2018-05-19T05:00:00": 0.6809899907521547,
    "2018-05-19T06:00:00": 0.7164048451330173,
    "2018-05-19T07:00:00": 0.7544882595747535,
    "2018-05-19T08:00:00": 0.7927401309721491,
    "2018-05-19T09:00:00": 0.8290674512060989,
    "2018-05-19T10:00:00": 0.8619422501394651,
    "2018-05-19T11:00:00": 0.8904350595119437,
    "2018-05-19T12:00:00": 0.9141346142612363,
    "2018-05-19T13:00:00": 0.9330006423977986,
    "2018-05-19T14:00:00": 0.9472101517326951,
    "2018-05-19T15:00:00": 0.956998674482816,
    "2018-05-19T16:00:00": 0.9625365326400029,
    "2018-05-19T17:00:00": 0.9638573764575598,
    "2018-05-19T18:00:00": 0.9608496104292815,
    "2018-05-19T19:00:00": 0.9533075900013934,
    "2018-05-19T20:00:00": 0.9410343923338819,
    "2018-05-19T21:00:00": 0.9239887077640514,
    "2018-05-19T22:00:00": 0.902441483839321,
    "2018-05-19T23:00:00": 0.8771183089928959,
    "2018-05-20T00:00:00": 0.8492771129412993,
    "2018-05-20T01:00:00": 0.820689753526897,
    "2018-05-20T02:00:00": 0.79351748066373,
    "2018-05-20T03:00:00": 0.7700729028136362,
    "2018-05-20T04:00:00": 0.7525081946493465,
    "2018-05-20T05:00:00": 0.7425012787892895,
    "2018-05-20T06:00:00": 0.7409967633165172,
    "2018-05-20T07:00:00": 0.7480633203728615,
    "2018-05-20T08:00:00": 0.7628998223116139,
    "2018-05-20T09:00:00": 0.7839876924927837,
    "2018-05-20T10:00:00": 0.8093482017080478,
    "2018-05-20T11:00:00": 0.8368494934407177,
    "2018-05-20T12:00:00": 0.8644934623902258,
    "2018-05-20T13:00:00": 0.8906344106836006,
    "2018-05-20T14:00:00": 0.9141005897548271,
    "2018-05-20T15:00:00": 0.934217256320569,
    "2018-05-20T16:00:00": 0.9507511870418041,
    "2018-05-20T17:00:00": 0.9638071031978226,
    "2018-05-20T18:00:00": 0.9737087866059171,
    "2018-05-20T19:00:00": 0.9808901265056049,
    "2018-05-20T20:00:00": 0.985811709070764,
    "2018-05-20T21:00:00": 0.9889068233445687,
    "2018-05-20T22:00:00": 0.9905542390417817,
    "2018-05-20T23:00:00": 0.9910722468239911,
    "2018-05-21T00:00:00": 0.9907364986386972,
    "2018-05-21T01:00:00": 0.9897743796256506,
    "2018-05-21T02:00:00": 0.9883528891001416,
    "2018-05-21T03:00:00": 0.9865669854574941,
    "2018-05-21T04:00:00": 0.9844074785233488,
    "2018-05-21T05:00:00": 0.981718002106492,
    "2018-05-21T06:00:00": 0.9781375611973865,
    "2018-05-21T07:00:00": 0.973062771377853,
    "2018-05-21T08:00:00": 0.9656241892161868,
    "2018-05-21T09:00:00": 0.9547114171327542,
    "2018-05-21T10:00:00": 0.9390645721870283,
    "2018-05-21T11:00:00": 0.9174139479682678,
    "2018-05-21T12:00:00": 0.8886863995421468,
    "2018-05-21T13:00:00": 0.8522489338842142,
    "2018-05-21T14:00:00": 0.8081549755811921,
    "2018-05-21T15:00:00": 0.757342522877791,
    "2018-05-21T16:00:00": 0.7017326936383309,
    "2018-05-21T17:00:00": 0.6441855530652135,
    "2018-05-21T18:00:00": 0.5882931641192954,
    "2018-05-21T19:00:00": 0.5380246870934225,
    "2018-05-21T20:00:00": 0.4972617328237755,
    "2018-05-21T21:00:00": 0.4693012234747657,
    "2018-05-21T22:00:00": 0.4564064537433205,
    "2018-05-21T23:00:00": 0.45948849386304474,
    "2018-05-22T00:00:00": 0.47797160883842593,
    "2018-05-22T01:00:00": 0.5098659302857285,
    "2018-05-22T02:00:00": 0.5520312611202449,
    "2018-05-22T03:00:00": 0.6005867283588638,
    "2018-05-22T04:00:00": 0.651393656825154,
    "2018-05-22T05:00:00": 0.7005393650003953,
    "2018-05-22T06:00:00": 0.7447473940993292,
    "2018-05-22T07:00:00": 0.7816665111730315,
    "2018-05-22T08:00:00": 0.8099959346229957,
    "2018-05-22T09:00:00": 0.8294598609217445,
    "2018-05-22T10:00:00": 0.8406463541635709,
    "2018-05-22T11:00:00": 0.844746820518786,
    "2018-05-22T12:00:00": 0.8432392213579315,
    "2018-05-22T13:00:00": 0.8375696677439339,
    "2018-05-22T14:00:00": 0.8288672869121074,
    "2018-05-22T15:00:00": 0.8177376789231051,
    "2018-05-22T16:00:00": 0.8041822346241778,
    "2018-05-22T17:00:00": 0.7876305636234326,
    "2018-05-22T18:00:00": 0.7671252168066623,
    "2018-05-22T19:00:00": 0.7415994725181657,
    "2018-05-22T20:00:00": 0.7102172500148125,
    "2018-05-22T21:00:00": 0.6727049143163336,
    "2018-05-22T22:00:00": 0.6296141333541708,
    "2018-05-22T23:00:00": 0.5824501326857539,
    "2018-05-23T00:00:00": 0.5335968266086479,
    "2018-05-23T01:00:00": 0.4860817814270523,
    "2018-05-23T02:00:00": 0.4431528095800303,
    "2018-05-23T03:00:00": 0.40775189758455327,
    "2018-05-23T04:00:00": 0.38200046044540403,
    "2018-05-23T05:00:00": 0.3667978682903878,
    "2018-05-23T06:00:00": 0.3616180722736501,
    "2018-05-23T07:00:00": 0.364546325476532,
    "2018-05-23T08:00:00": 0.37258903947318467,
    "2018-05-23T09:00:00": 0.38218984084682306,
    "2018-05-23T10:00:00": 0.38986120206041497,
    "2018-05-23T11:00:00": 0.39279955764395313,
    "2018-05-23T12:00:00": 0.3893515206523842,
    "2018-05-23T13:00:00": 0.3792384184634671,
    "2018-05-23T14:00:00": 0.36348968240322105,
    "2018-05-23T15:00:00": 0.34411307097509936,
    "2018-05-23T16:00:00": 0.3235633613721619,
    "2018-05-23T17:00:00": 0.3041847185991951,
    "2018-05-23T18:00:00": 0.2877235781873372,
    "2018-05-23T19:00:00": 0.2750349327091259,
    "2018-05-23T20:00:00": 0.2660479531749405,
    "2018-05-23T21:00:00": 0.2599749647474881,
    "2018-05-23T22:00:00": 0.2557024330939937,
    "2018-05-23T23:00:00": 0.252252425454463,
    "2018-05-24T00:00:00": 0.24918509699349276,
    "2018-05-24T01:00:00": 0.24687863283036393,
    "2018-05-24T02:00:00": 0.24655347155990084,
    "2018-05-24T03:00:00": 0.2500770143714356,
    "2018-05-24T04:00:00": 0.2595882532116155,
    "2018-05-24T05:00:00": 0.27702064303193974,
    "2018-05-24T06:00:00": 0.3036180201554888,
    "2018-05-24T07:00:00": 0.3395525364734753,
    "2018-05-24T08:00:00": 0.38370620654352694,
    "2018-05-24T09:00:00": 0.4336513129992392,
    "2018-05-24T10:00:00": 0.48585821934293516,
    "2018-05-24T11:00:00": 0.5360761253316386,
    "2018-05-24T12:00:00": 0.5798296676850905,
    "2018-05-24T13:00:00": 0.6129796570196635,
    "2018-05-24T14:00:00": 0.632208459334816,
    "2018-05-24T15:00:00": 0.6354479758070068,
    "2018-05-24T16:00:00": 0.6221166311216162,
    "2018-05-24T17:00:00": 0.5931767667980707,
    "2018-05-24T18:00:00": 0.5509996192609596,
    "2018-05-24T19:00:00": 0.49906673384720446,
    "2018-05-24T20:00:00": 0.4415613224163304,
    "2018-05-24T21:00:00": 0.38291060428172635,
    "2018-05-24T22:00:00": 0.32733559776618787,
    "2018-05-24T23:00:00": 0.278491530613503,
    "2018-05-25T00:00:00": 0.2392350867853606,
    "2018-05-25T01:00:00": 0.21150355820577812,
    "2018-05-25T02:00:00": 0.19630951264610688,
    "2018-05-25T03:00:00": 0.19380843156199193,
    "2018-05-25T04:00:00": 0.20340770903729607,
    "2018-05-25T05:00:00": 0.22388849977623584,
    "2018-05-25T06:00:00": 0.25352772484218095,
    "2018-05-25T07:00:00": 0.29022282761225476,
    "2018-05-25T08:00:00": 0.33163053030308676,
    "2018-05-28T15:00:00": 0.7498176206092029,
    "2018-05-28T16:00:00": 0.7499006821581883,
    "2018-05-28T17:00:00": 0.741152710553475,
    "2018-05-28T18:00:00": 0.7220684298570315,
    "2018-05-28T19:00:00": 0.6919170882743999,
    "2018-05-28T20:00:00": 0.6509480058686387,
    "2018-05-28T21:00:00": 0.6004817865270073,
    "2018-05-28T22:00:00": 0.5428624387213623,
    "2018-05-28T23:00:00": 0.4812635415545874,
    "2018-05-29T00:00:00": 0.41940332138236525,
    "2018-05-29T01:00:00": 0.36120310565176605,
    "2018-05-29T02:00:00": 0.3104112768996179,
    "2018-05-29T03:00:00": 0.2702853900919327,
    "2018-05-29T04:00:00": 0.24333516420865425,
    "2018-05-29T05:00:00": 0.23113303369813806,
    "2018-05-29T06:00:00": 0.234188286448257,
    "2018-05-29T07:00:00": 0.2518744164139916,
    "2018-05-29T08:00:00": 0.28241360298946033,
    "2018-05-29T09:00:00": 0.3229306260944383,
    "2018-05-29T10:00:00": 0.3696071794894111,
    "2018-05-29T11:00:00": 0.41795054979899277,
    "2018-05-29T12:00:00": 0.4631790453033132,
    "2018-05-29T13:00:00": 0.500717869622627,
    "2018-05-29T14:00:00": 0.5266935938949651,
    "2018-05-29T15:00:00": 0.538401588010981,
    "2018-05-29T16:00:00": 0.5346266156958959,
    "2018-05-29T17:00:00": 0.5157589586511665,
    "2018-05-29T18:00:00": 0.4836769777143022,
    "2018-05-29T19:00:00": 0.4414173097376147,
    "2018-05-29T20:00:00": 0.39269873818192136,
    "2018-05-29T21:00:00": 0.34137393855627113,
    "2018-05-29T22:00:00": 0.2909382427781272,
    "2018-05-29T23:00:00": 0.24417309276757687,
    "2018-05-30T00:00:00": 0.2029406982169092,
    "2018-05-30T01:00:00": 0.1681583409997659,
    "2018-05-30T02:00:00": 0.13992817128122775,
    "2018-05-30T03:00:00": 0.11775547651368695,
    "2018-05-30T04:00:00": 0.10079275180815468,
    "2018-05-30T05:00:00": 0.08806595526269761,
    "2018-05-30T06:00:00": 0.07864358575779731,
    "2018-05-30T07:00:00": 0.07173553264477124,
    "2018-05-30T08:00:00": 0.06673151500076718,
    "2018-05-30T09:00:00": 0.06319180404632932,
    "2018-05-30T10:00:00": 0.060829219255622714,
    "2018-05-30T11:00:00": 0.05944776146518912,
    "2018-05-30T12:00:00": 0.05891026983872352,
    "2018-05-30T13:00:00": 0.05911023010362543,
    "2018-05-30T14:00:00": 0.05994954978985873,
    "2018-05-30T15:00:00": 0.061323644593799714,
    "2018-05-30T16:00:00": 0.06311644209105592,
    "2018-05-30T17:00:00": 0.06518582560427646,
    "2018-05-30T18:00:00": 0.06736974548094973,
    "2018-05-30T19:00:00": 0.06950604550139627,
    "2018-05-30T20:00:00": 0.07142797341954198,
    "2018-05-30T21:00:00": 0.07299571614176176,
    "2018-05-30T22:00:00": 0.07412816462443363,
    "2018-05-30T23:00:00": 0.07484042443169939,
    "2018-05-31T00:00:00": 0.07528683315405159,
    "2018-05-31T01:00:00": 0.07580276596375947,
    "2018-05-31T02:00:00": 0.07694259944602455,
    "2018-05-31T03:00:00": 0.07950080653800601,
    "2018-05-31T04:00:00": 0.08451407764743796,
    "2018-05-31T05:00:00": 0.09323206885950704,
    "2018-05-31T06:00:00": 0.10703717223105777,
    "2018-05-31T07:00:00": 0.1273256839020078,
    "2018-05-31T08:00:00": 0.1553384646655772,
    "2018-05-31T09:00:00": 0.19196860432740778,
    "2018-05-31T10:00:00": 0.23755684358743945,
    "2018-05-31T11:00:00": 0.29171344262481474,
    "2018-05-31T12:00:00": 0.3532227054608992,
    "2018-05-31T13:00:00": 0.4200449378255084,
    "2018-05-31T14:00:00": 0.48942918296702576,
    "2018-05-31T15:00:00": 0.5581446563397104,
    "2018-05-31T16:00:00": 0.6227689302815617,
    "2018-05-31T17:00:00": 0.6800153130374874,
    "2018-05-31T18:00:00": 0.7270333295826376,
    "2018-05-31T19:00:00": 0.7616397621058264,
    "2018-05-31T20:00:00": 0.7824665701120088,
    "2018-05-31T21:00:00": 0.789024992129421,
    "2018-05-31T22:00:00": 0.7817027611950935,
    "2018-05-31T23:00:00": 0.7617144655313581,
    "2018-06-01T00:00:00": 0.7310187924508444,
    "2018-06-01T01:00:00": 0.6922053153607475,
    "2018-06-01T02:00:00": 0.6483441660763043,
    "2018-06-01T03:00:00": 0.602788049562323,
    "2018-06-01T04:00:00": 0.558925179050641,
    "2018-06-01T05:00:00": 0.5198957552173131,
    "2018-06-01T06:00:00": 0.48830475855811967,
    "2018-06-01T07:00:00": 0.46597282242144955,
    "2018-06-01T08:00:00": 0.4537714693400439,
    "2018-06-01T09:00:00": 0.45157688105095695,
    "2018-06-01T10:00:00": 0.45835474534968146,
    "2018-06-01T11:00:00": 0.47235984326536357,
    "2018-06-05T16:00:00": 0.821831516550886,
    "2018-06-05T17:00:00": 0.8472655595611177,
    "2018-06-05T18:00:00": 0.8707446176360494,
    "2018-06-05T19:00:00": 0.891429357084242,
    "2018-06-05T20:00:00": 0.9087218941353583,
    "2018-06-05T21:00:00": 0.9222701661290678,
    "2018-06-05T22:00:00": 0.9319232624962169,
    "2018-06-05T23:00:00": 0.9376437949141133,
    "2018-06-06T00:00:00": 0.9394042882718016,
    "2018-06-06T01:00:00": 0.9371082251494467,
    "2018-06-06T02:00:00": 0.9305376165061929,
    "2018-06-06T03:00:00": 0.9193455169087836,
    "2018-06-06T04:00:00": 0.9031068170873391,
    "2018-06-06T05:00:00": 0.8814316185976685,
    "2018-06-06T06:00:00": 0.8541064404240575,
    "2018-06-06T07:00:00": 0.8212885611735331,
    "2018-06-06T08:00:00": 0.7836626620464391,
    "2018-06-06T09:00:00": 0.7425493718562882,
    "2018-06-06T10:00:00": 0.6999202588805306,
    "2018-06-06T11:00:00": 0.6582744737039123,
    "2018-06-06T12:00:00": 0.620382234973044,
    "2018-06-06T13:00:00": 0.5889012521443633,
    "2018-06-06T14:00:00": 0.5659507660357139,
    "2018-06-06T15:00:00": 0.5526742926554165,
    "2018-06-06T16:00:00": 0.5489491628316835,
    "2018-06-06T17:00:00": 0.5532731950109913,
    "2018-06-06T18:00:00": 0.5628971242567378,
    "2018-06-06T19:00:00": 0.5741927441935513,
    "2018-06-06T20:00:00": 0.5831721894511606,
    "2018-06-06T21:00:00": 0.5861102454023324,
    "2018-06-06T22:00:00": 0.5801229946886874,
    "2018-06-06T23:00:00": 0.5636046673740824,
    "2018-06-07T00:00:00": 0.5364535527670695,
    "2018-06-07T01:00:00": 0.5000607000851743,
    "2018-06-07T02:00:00": 0.4570825035344452,
    "2018-06-07T03:00:00": 0.4110487727619371,
    "2018-06-07T04:00:00": 0.36591160955694463,
    "2018-06-07T05:00:00": 0.3255914736501865,
    "2018-06-07T06:00:00": 0.2935692470585789,
    "2018-06-07T07:00:00": 0.2725884871200262,
    "2018-06-07T08:00:00": 0.2644556322558685,
    "2018-06-07T09:00:00": 0.26992830563835873,
    "2018-06-07T10:00:00": 0.288668728081353,
    "2018-06-07T11:00:00": 0.3192556017928029,
    "2018-06-07T12:00:00": 0.35924909563272944,
    "2018-06-07T13:00:00": 0.4053211317748656,
    "2018-06-07T14:00:00": 0.45347131183281275,
    "2018-06-07T15:00:00": 0.4993349681926196,
    "2018-06-07T16:00:00": 0.5385662180576452,
    "2018-06-07T17:00:00": 0.5672900250320779,
    "2018-06-07T18:00:00": 0.582533189342584,
    "2018-06-07T19:00:00": 0.5825956655871154,
    "2018-06-07T20:00:00": 0.5672897168898312,
    "2018-06-07T21:00:00": 0.5379984421484957,
    "2018-06-07T22:00:00": 0.4975409125959044,
    "2018-06-07T23:00:00": 0.44987697765871365,
    "2018-06-08T00:00:00": 0.3996628144549293,
    "2018-06-08T01:00:00": 0.3517790238752374,
    "2018-06-08T02:00:00": 0.31085291864928294,
    "2018-06-08T03:00:00": 0.28084090488217484,
    "2018-06-08T04:00:00": 0.26471634574172154,
    "2018-06-08T05:00:00": 0.264262078173642,
    "2018-06-08T06:00:00": 0.27998285162272796,
    "2018-06-08T07:00:00": 0.31112420458461487,
    "2018-06-08T08:00:00": 0.35578446207028597,
    "2018-06-08T09:00:00": 0.41112046179495515,
    "2018-06-08T10:00:00": 0.4736515591206222,
    "2018-06-08T11:00:00": 0.5395824584968372,
    "2018-06-08T12:00:00": 0.6051658001953539,
    "2018-06-08T13:00:00": 0.6670394700645862,
    "2018-06-08T14:00:00": 0.7224500218292809,
    "2018-06-08T15:00:00": 0.7693753220811015,
    "2018-06-08T16:00:00": 0.8065216977257166,
    "2018-06-08T17:00:00": 0.8332001990364648,
    "2018-06-08T18:00:00": 0.8491331753597229,
    "2018-06-08T19:00:00": 0.8542847399338178,
    "2018-06-08T20:00:00": 0.8487385127639222,
    "2018-06-08T21:00:00": 0.8326527710513649,
    "2018-06-08T22:00:00": 0.8063315949102201,
    "2018-06-08T23:00:00": 0.7703841555845659,
    "2018-06-09T00:00:00": 0.7258867809040842,
    "2018-06-09T01:00:00": 0.6745176792739984,
    "2018-06-09T02:00:00": 0.6185925469557739,
    "2018-06-09T03:00:00": 0.5609640402330685,
    "2018-06-09T04:00:00": 0.5047735073233658,
    "2018-06-09T05:00:00": 0.45308664645809016,
    "2018-06-09T06:00:00": 0.4084757689828639,
    "2018-06-09T07:00:00": 0.3726288956242673,
    "2018-06-09T08:00:00": 0.3460785063879113,
    "2018-06-09T09:00:00": 0.32812046329859035,
    "2018-06-09T10:00:00": 0.31692745160191904,
    "2018-06-09T11:00:00": 0.3098778501854963,
    "2018-06-09T12:00:00": 0.3040240078476945,
    "2018-06-09T13:00:00": 0.29660250106035385,
    "2018-06-09T14:00:00": 0.2854880860947906,
    "2018-06-09T15:00:00": 0.26950405720828113,
    "2018-06-09T16:00:00": 0.24852091367692744,
    "2018-06-09T17:00:00": 0.22336274657213842,
    "2018-06-09T18:00:00": 0.1955674272442817,
    "2018-06-09T19:00:00": 0.16705527507512827,
    "2018-06-09T20:00:00": 0.13980204625660964,
    "2018-06-09T21:00:00": 0.11558361932141313,
    "2018-06-09T22:00:00": 0.09583376665338988,
    "2018-06-09T23:00:00": 0.08162014970359499,
    "2018-06-10T00:00:00": 0.07371234919481215,
    "2018-06-10T01:00:00": 0.07269379182648712,
    "2018-06-10T02:00:00": 0.07909174902870342,
    "2018-06-10T03:00:00": 0.09343189955607388,
    "2018-06-10T04:00:00": 0.11623342856471162,
    "2018-06-10T05:00:00": 0.14790022211420226,
    "2018-06-10T06:00:00": 0.18854464875267415,
    "2018-06-10T07:00:00": 0.23777365040470874,
    "2018-06-10T08:00:00": 0.29448507155145154,
    "2018-06-10T09:00:00": 0.35673052033274055,
    "2018-06-10T10:00:00": 0.42170174356285106,
    "2018-06-10T11:00:00": 0.4858592317091253,
    "2018-06-10T12:00:00": 0.545185530696976,
    "2018-06-10T13:00:00": 0.5955725636151091,
    "2018-06-10T14:00:00": 0.6332696451538281,
    "2018-06-10T15:00:00": 0.6553191562041688,
    "2018-06-10T16:00:00": 0.6599149296776324,
    "2018-06-10T17:00:00": 0.6466322478285738,
    "2018-06-10T18:00:00": 0.6164886421054756,
    "2018-06-10T19:00:00": 0.5718268367740555,
    "2018-06-10T20:00:00": 0.5160348974865449,
    "2018-06-10T21:00:00": 0.45315516533380656,
    "2018-06-10T22:00:00": 0.38740679064978256,
    "2018-06-10T23:00:00": 0.32274531987987953,
    "2018-06-11T00:00:00": 0.262496322833107,
    "2018-06-11T01:00:00": 0.20911409020044802,
    "2018-06-11T02:00:00": 0.16411872982002768,
    "2018-06-11T03:00:00": 0.1281566548558068,
    "2018-06-11T04:00:00": 0.1011942780883066,
    "2018-06-11T05:00:00": 0.08277104700186984,
    "2018-06-11T06:00:00": 0.07225164194853229,
    "2018-06-11T07:00:00": 0.06901670470071454,
    "2018-06-11T08:00:00": 0.07255688230085736,
    "2018-06-11T09:00:00": 0.08246441491757801,
    "2018-06-11T10:00:00": 0.0983107915627755,
    "2018-06-11T11:00:00": 0.11946022941898717,
    "2018-06-11T12:00:00": 0.14489242304361094,
    "2018-06-11T13:00:00": 0.1730789436031381,
    "2018-06-11T14:00:00": 0.20196698731292062,
    "2018-06-11T15:00:00": 0.22912890874518155,
    "2018-06-11T16:00:00": 0.25203360625005194,
    "2018-06-11T17:00:00": 0.26841388750112544,
    "2018-06-11T18:00:00": 0.27665355223668703,
    "2018-06-11T19:00:00": 0.27607818490188024,
    "2018-06-11T20:00:00": 0.26711717106684013,
    "2018-06-11T21:00:00": 0.25126132941201484,
    "2018-06-11T22:00:00": 0.23079316054877713,
    "2018-06-11T23:00:00": 0.20840584091891368,
    "2018-06-12T00:00:00": 0.18676087413661907,
    "2018-06-12T01:00:00": 0.16808870076288412,
    "2018-06-12T02:00:00": 0.15390766366937012,
    "2018-06-12T03:00:00": 0.14490204273067128,
    "2018-06-12T04:00:00": 0.1409812790748795,
    "2018-06-12T05:00:00": 0.14147861323268493,
    "2018-06-12T06:00:00": 0.1454288202220894,
    "2018-06-12T07:00:00": 0.151853098351419,
    "2018-06-12T08:00:00": 0.15997955670171715,
    "2018-06-12T09:00:00": 0.1693483174193595,
    "2018-06-12T10:00:00": 0.17978085534886315,
    "2018-06-12T11:00:00": 0.19123041144647068,
    "2018-06-12T12:00:00": 0.2035653683516881,
    "2018-06-12T13:00:00": 0.21636227797386734,
    "2018-06-12T14:00:00": 0.22877955862685423,
    "2018-06-12T15:00:00": 0.23958338521957584,
    "2018-06-12T16:00:00": 0.24728771007321626,
    "2018-06-12T17:00:00": 0.2504477169491291,
    "2018-06-12T18:00:00": 0.24798952650207745,
    "2018-06-12T19:00:00": 0.2394927335026637,
    "2018-06-12T20:00:00": 0.22538545431101265,
    "2018-06-12T21:00:00": 0.2069596821125802,
    "2018-06-12T22:00:00": 0.18624141050791118,
    "2018-06-12T23:00:00": 0.16575015703216528,
    "2018-06-13T00:00:00": 0.14820946306718658,
    "2018-06-13T01:00:00": 0.13626666875824417,
    "2018-06-13T02:00:00": 0.13226389592048937,
    "2018-06-13T03:00:00": 0.13806717188195705,
    "2018-06-13T04:00:00": 0.1549528955782174,
    "2018-06-13T05:00:00": 0.18353658458178765,
    "2018-06-13T06:00:00": 0.22371378948390883,
    "2018-06-13T07:00:00": 0.27461971741462177,
    "2018-06-13T08:00:00": 0.33461221949604186,
    "2018-06-13T09:00:00": 0.40132979536861657,
    "2018-06-13T10:00:00": 0.4718084056387629,
    "2018-06-13T11:00:00": 0.5426645989507425,
    "2018-06-13T13:00:00": 0.6713207253156569,
    "2018-06-13T14:00:00": 0.7224515257984516,
    "2018-06-13T15:00:00": 0.7610717651987824,
    "2018-06-13T16:00:00": 0.7851808210192517,
    "2018-06-13T17:00:00": 0.7935245469977517,
    "2018-06-13T18:00:00": 0.785654303137338,
    "2018-06-13T19:00:00": 0.7619375427130619,
    "2018-06-13T20:00:00": 0.7235845587159511,
    "2018-06-13T21:00:00": 0.6726200832093887,
    "2018-06-13T22:00:00": 0.6118107707533686,
    "2018-06-13T23:00:00": 0.5445303739091013,
    "2018-06-14T00:00:00": 0.474556338296034,
    "2018-06-14T01:00:00": 0.40581274350161395,
    "2018-06-14T02:00:00": 0.3420884119642947,
    "2018-06-14T03:00:00": 0.28679624161034967,
    "2018-06-14T04:00:00": 0.24277200428068196,
    "2018-06-14T05:00:00": 0.21214508435539126,
    "2018-06-14T06:00:00": 0.19628280617384433,
    "2018-06-14T07:00:00": 0.19577514993161108,
    "2018-06-14T08:00:00": 0.21043346814331573,
    "2018-06-14T09:00:00": 0.239290411362496,
    "2018-06-14T10:00:00": 0.2805671730266425,
    "2018-06-14T11:00:00": 0.3316806726059075,
    "2018-06-14T12:00:00": 0.38929956641355845,
    "2018-06-14T13:00:00": 0.4494944657133465,
    "2018-06-14T14:00:00": 0.5080095235984804,
    "2018-06-14T15:00:00": 0.5606121549193224,
    "2018-06-14T16:00:00": 0.603507922969049,
    "2018-06-14T17:00:00": 0.6337519975317818,
    "2018-06-14T18:00:00": 0.6495603283086762,
    "2018-06-14T19:00:00": 0.650477799132028,
    "2018-06-14T20:00:00": 0.6373784301354215,
    "2018-06-14T21:00:00": 0.6123011723694309,
    "2018-06-14T22:00:00": 0.5781694066442511,
    "2018-06-14T23:00:00": 0.5384690320627903,
    "2018-06-15T00:00:00": 0.4969313105365133,
    "2018-06-15T01:00:00": 0.4572579464322919,
    "2018-06-15T02:00:00": 0.4229087802270429,
    "2018-06-15T03:00:00": 0.39693768909070204,
    "2018-06-15T04:00:00": 0.38184946671405906,
    "2018-06-15T05:00:00": 0.37945612887109736,
    "2018-06-15T06:00:00": 0.39073164072889116,
    "2018-06-15T07:00:00": 0.41568620633686904,
    "2018-06-15T08:00:00": 0.45330392826844246,
    "2018-06-15T09:00:00": 0.501583698122748,
    "2018-06-15T10:00:00": 0.5577080415660346,
    "2018-06-15T11:00:00": 0.6183349791404883,
    "2018-06-15T12:00:00": 0.6799861360617389,
    "2018-06-15T13:00:00": 0.7394153932391444,
    "2018-06-15T14:00:00": 0.7939473333727282,
    "2018-06-15T15:00:00": 0.8417007356656461,
    "2018-06-15T16:00:00": 0.8816674304259147,
    "2018-06-15T17:00:00": 0.9136556851163561,
    "2018-06-15T18:00:00": 0.938132934883628,
    "2018-06-15T19:00:00": 0.9560155160358921,
    "2018-06-15T20:00:00": 0.9684410818751583,
    "2018-06-15T21:00:00": 0.9765939369106931,
    "2018-06-15T22:00:00": 0.9815759710713856,
    "2018-06-15T23:00:00": 0.984326820487416,
    "2018-06-16T00:00:00": 0.9855973508945967,
    "2018-06-16T01:00:00": 0.9859564405529645,
    "2018-06-16T02:00:00": 0.9858127036564648,
    "2018-06-16T03:00:00": 0.9854522133091412,
    "2018-06-16T04:00:00": 0.9850664039813243,
    "2018-06-16T05:00:00": 0.9847730368917917,
    "2018-06-16T06:00:00": 0.9846324228205686,
    "2018-06-16T07:00:00": 0.9846555068886315,
    "2018-06-16T08:00:00": 0.984826193252034,
    "2018-06-16T09:00:00": 0.9851008618729757,
    "2018-06-16T10:00:00": 0.9854074029972486,
    "2018-06-16T11:00:00": 0.9856604430248905,
    "2018-06-16T12:00:00": 0.9857711611723817,
    "2018-06-16T13:00:00": 0.9856480854151967,
    "2018-06-16T14:00:00": 0.9851995112826482,
    "2018-06-16T15:00:00": 0.9843331026458038,
    "2018-06-16T16:00:00": 0.9829535769726538,
    "2018-06-16T17:00:00": 0.9809619332730515,
    "2018-06-16T18:00:00": 0.9782580844584812,
    "2018-06-16T19:00:00": 0.974751388592931,
    "2018-06-16T20:00:00": 0.9703800960995784,
    "2018-06-16T21:00:00": 0.9651267509645487,
    "2018-06-16T22:00:00": 0.9590330618631528,
    "2018-06-16T23:00:00": 0.9522000973906963,
    "2018-06-17T00:00:00": 0.944779697899916,
    "2018-06-17T01:00:00": 0.936943442173603,
    "2018-06-17T02:00:00": 0.928851225301328,
    "2018-06-17T03:00:00": 0.9206206119011234,
    "2018-06-17T04:00:00": 0.912311578425174,
    "2018-06-17T05:00:00": 0.9039351309780055,
    "2018-06-17T06:00:00": 0.8954866105298286,
    "2018-06-17T07:00:00": 0.8869960761470298,
    "2018-06-17T08:00:00": 0.8785817328270112,
    "2018-06-17T09:00:00": 0.8704897717587358,
    "2018-06-17T10:00:00": 0.8631050099832682,
    "2018-06-17T11:00:00": 0.8569252249389849,
    "2018-06-17T12:00:00": 0.8525028577566615,
    "2018-06-17T13:00:00": 0.8503594532965797,
    "2018-06-17T14:00:00": 0.850898393777872,
    "2018-06-17T15:00:00": 0.8543193209380846,
    "2018-06-17T16:00:00": 0.8605530110114601,
    "2018-06-17T17:00:00": 0.8692250244221743,
    "2018-06-17T18:00:00": 0.8796509413084616,
    "2018-06-17T19:00:00": 0.890858659979737,
    "2018-06-17T20:00:00": 0.901630256129179,
    "2018-06-17T21:00:00": 0.910553878292824,
    "2018-06-17T22:00:00": 0.9160858983682519,
    "2018-06-17T23:00:00": 0.9166426363323573,
    "2018-06-18T00:00:00": 0.9106986840970438,
    "2018-06-18T01:00:00": 0.8969139273873102,
    "2018-06-18T02:00:00": 0.8742969030800863,
    "2018-06-18T03:00:00": 0.842391784942594,
    "2018-06-18T04:00:00": 0.8014546859720985,
    "2018-06-18T05:00:00": 0.7525893933082184,
    "2018-06-18T06:00:00": 0.6978086883360077,
    "2018-06-18T07:00:00": 0.6399605030448036,
    "2018-06-18T08:00:00": 0.582499128701265,
    "2018-06-18T09:00:00": 0.5291065729308042,
    "2018-06-18T10:00:00": 0.483202944531011,
    "2018-06-18T11:00:00": 0.4474240734963413,
    "2018-06-18T12:00:00": 0.4231622293842708,
    "2018-06-18T13:00:00": 0.4102763229242202,
    "2018-06-18T14:00:00": 0.4070428686533621,
    "2018-06-18T15:00:00": 0.4103926319383742,
    "2018-06-18T16:00:00": 0.416406136536655,
    "2018-06-18T17:00:00": 0.42097085900932907,
    "2018-06-18T18:00:00": 0.42049707420436055,
    "2018-06-18T19:00:00": 0.4125403573230284,
    "2018-06-18T20:00:00": 0.3962236034968817,
    "2018-06-18T21:00:00": 0.372383319663959,
    "2018-06-18T22:00:00": 0.3434261205602066,
    "2018-06-18T23:00:00": 0.31294160412866845,
    "2018-06-19T00:00:00": 0.28515507046830124,
    "2018-06-19T01:00:00": 0.26432487863748183,
    "2018-06-19T02:00:00": 0.25417943586642067,
    "2018-06-19T03:00:00": 0.25746828665172183,
    "2018-06-19T04:00:00": 0.27566806552784073,
    "2018-06-19T05:00:00": 0.30886160146827224,
    "2018-06-19T06:00:00": 0.35578491854496025,
    "2018-06-19T07:00:00": 0.4140152653965074,
    "2018-06-19T08:00:00": 0.48028423092786676,
    "2018-06-19T09:00:00": 0.5508624160090831,
    "2018-06-19T10:00:00": 0.6219692457563973,
    "2018-06-19T11:00:00": 0.6901552413949794,
    "2018-06-19T12:00:00": 0.7526081015036166,
    "2018-06-19T13:00:00": 0.807348996091568,
    "2018-06-19T14:00:00": 0.8533005819073741,
    "2018-06-19T15:00:00": 0.8902319720165649,
    "2018-06-19T16:00:00": 0.9186015297597927,
    "2018-06-19T17:00:00": 0.9393645891447898,
    "2018-06-19T18:00:00": 0.9537641144400317,
    "2018-06-19T19:00:00": 0.9631411952988833,
    "2018-06-19T20:00:00": 0.968788058579682,
    "2018-06-19T21:00:00": 0.9718578583110914,
    "2018-06-19T22:00:00": 0.9733111423263238,
    "2018-06-19T23:00:00": 0.9738941109685476,
    "2018-06-20T00:00:00": 0.9741400609060619,
    "2018-06-20T01:00:00": 0.9743771041131548,
    "2018-06-20T02:00:00": 0.9747431674258602,
    "2018-06-20T03:00:00": 0.9751926661993839,
    "2018-06-20T04:00:00": 0.9755105324347166,
    "2018-06-20T05:00:00": 0.9753294908142419,
    "2018-06-20T06:00:00": 0.974142846720855,
    "2018-06-20T07:00:00": 0.9713313742399529,
    "2018-06-20T08:00:00": 0.9661916545345479,
    "2018-06-20T09:00:00": 0.9579925283364018,
    "2018-06-20T10:00:00": 0.9460696079561245,
    "2018-06-20T11:00:00": 0.9299521152141512,
    "2018-06-20T12:00:00": 0.9095042133284297,
    "2018-06-20T13:00:00": 0.8850701018076663,
    "2018-06-20T14:00:00": 0.8575784661602139,
    "2018-06-20T15:00:00": 0.8285680103988864,
    "2018-06-20T16:00:00": 0.8000967190111206,
    "2018-06-20T17:00:00": 0.7745333123590542,
    "2018-06-20T18:00:00": 0.7542425706620441,
    "2018-06-20T19:00:00": 0.7412192922996189,
    "2018-06-20T20:00:00": 0.7367506628680796,
    "2018-06-20T21:00:00": 0.7411824087236336,
    "2018-06-20T22:00:00": 0.7538456725902886,
    "2018-06-20T23:00:00": 0.773164999426935,
    "2018-06-21T00:00:00": 0.7969228988039312,
    "2018-06-21T01:00:00": 0.8226162327681654,
    "2018-06-21T02:00:00": 0.8478299912553061,
    "2018-06-21T03:00:00": 0.8705507202977537,
    "2018-06-21T04:00:00": 0.8893695904966508,
    "2018-06-21T05:00:00": 0.9035586687969046,
    "2018-06-21T06:00:00": 0.9130323184936733,
    "2018-06-21T07:00:00": 0.9182311330002098,
    "2018-06-21T08:00:00": 0.9199615482983091,
    "2018-06-21T09:00:00": 0.9192297688137261,
    "2018-06-21T10:00:00": 0.9170938800440047,
    "2018-06-21T11:00:00": 0.9145307453544509,
    "2018-06-21T12:00:00": 0.9123252474312226,
    "2018-06-21T13:00:00": 0.9109873139985524,
    "2018-06-21T14:00:00": 0.9106785807652346,
    "2018-06-21T15:00:00": 0.9111849690407525,
    "2018-06-21T16:00:00": 0.9119141395538497,
    "2018-06-21T17:00:00": 0.9119394096032855,
    "2018-06-21T18:00:00": 0.9100961704988398,
    "2018-06-21T19:00:00": 0.905116425300626,
    "2018-06-21T20:00:00": 0.8958197973698327,
    "2018-06-21T21:00:00": 0.8813046709037416,
    "2018-06-21T22:00:00": 0.8611508024592416,
    "2018-06-21T23:00:00": 0.8355913182921259,
    "2018-06-22T00:00:00": 0.8056084220510387,
    "2018-06-22T01:00:00": 0.7729184672289002,
    "2018-06-22T02:00:00": 0.7398234713632115,
    "2018-06-22T03:00:00": 0.7089300051743324,
    "2018-06-22T04:00:00": 0.6827689223428073,
    "2018-06-22T05:00:00": 0.6633897903545486,
    "2018-06-22T06:00:00": 0.6520003790539992,
    "2018-06-22T07:00:00": 0.6487451420015399,
    "2018-06-22T08:00:00": 0.6526767398858557,
    "2018-06-22T09:00:00": 0.6619369334082356,
    "2018-06-22T10:00:00": 0.6741027524245815,
    "2018-06-22T11:00:00": 0.686627167768645,
    "2018-06-22T12:00:00": 0.6972711183181225,
    "2018-06-22T13:00:00": 0.7044311611773731,
    "2018-06-22T14:00:00": 0.707308167313746,
    "2018-06-25T21:00:00": 0.5165856138698697,
    "2018-06-25T22:00:00": 0.5177290352201708,
    "2018-06-25T23:00:00": 0.5277796236053786,
    "2018-06-26T00:00:00": 0.5473913586518638,
    "2018-06-26T01:00:00": 0.5762228384010737,
    "2018-06-26T02:00:00": 0.6129336220441484,
    "2018-06-26T03:00:00": 0.6553542929010917,
    "2018-06-26T04:00:00": 0.7008076404751798,
    "2018-06-26T05:00:00": 0.7464961099668096,
    "2018-06-26T06:00:00": 0.7898590175414469,
    "2018-06-26T07:00:00": 0.8288498534059382,
    "2018-06-26T08:00:00": 0.8620720167702218,
    "2018-06-26T09:00:00": 0.8887701356972685,
    "2018-06-26T10:00:00": 0.9086962477750435,
    "2018-06-26T11:00:00": 0.9219014783999597,
    "2018-06-26T12:00:00": 0.9285085940000646,
    "2018-06-26T13:00:00": 0.9285191503462549,
    "2018-06-26T14:00:00": 0.9216952372680867,
    "2018-06-26T15:00:00": 0.9075384482925484,
    "2018-06-26T16:00:00": 0.8853696780321094,
    "2018-06-26T17:00:00": 0.8544943434243021,
    "2018-06-26T18:00:00": 0.8144225058226227,
    "2018-06-26T19:00:00": 0.765100929245482,
    "2018-06-26T20:00:00": 0.7070839666690671,
    "2018-06-26T21:00:00": 0.6416559667265572,
    "2018-06-26T22:00:00": 0.5708038956572734,
    "2018-06-26T23:00:00": 0.49706166560334536,
    "2018-06-27T00:00:00": 0.4232735087417104,
    "2018-06-27T01:00:00": 0.35229389815125317,
    "2018-06-27T02:00:00": 0.2866907317854592,
    "2018-06-27T03:00:00": 0.22852433585867635,
    "2018-06-27T04:00:00": 0.17923298729119488,
    "2018-06-27T05:00:00": 0.13963898902159447,
    "2018-06-27T06:00:00": 0.11005779471941289,
    "2018-06-27T07:00:00": 0.09047556862098474,
    "2018-06-27T08:00:00": 0.0807444734126251
}
