# Supplementary material for: A data science approach for multi-sensor marine observatory data monitoring cold water corals (Paragorgia arborea) in two campaigns
Source: PLoS One. 2023 Jul 19;18(7):e0282723. doi: 10.1371/journal.pone.0282723 (PMC10355400; doi:10.1371/journal.pone.0282723)
Supplement: S4 Data — Non-image data that were used to generate figures shown in the paper, if not already contained in S1–S3 Data. (XZ) [file pone.0282723.s018.xz › S4_Data/fig7/gamma2_red_activity_smooth10_fig7.json]

{
    "2018-12-11T07:00:00": 0.509380423559375,
    "2018-12-11T08:00:00": 0.5096780475074247,
    "2018-12-11T09:00:00": 0.5103329440952296,
    "2018-12-11T10:00:00": 0.5114576229584351,
    "2018-12-11T11:00:00": 0.5132087486898261,
    "2018-12-11T12:00:00": 0.5157661371794829,
    "2018-12-11T13:00:00": 0.5193381626090167,
    "2018-12-11T14:00:00": 0.5241272773184219,
    "2018-12-11T15:00:00": 0.5302908706050199,
    "2018-12-11T16:00:00": 0.5379657597219019,
    "2018-12-11T17:00:00": 0.5472273977638634,
    "2018-12-11T18:00:00": 0.5580816956039402,
    "2018-12-11T19:00:00": 0.570458757696159,
    "2018-12-11T20:00:00": 0.5842063563028277,
    "2018-12-11T21:00:00": 0.5991162331549672,
    "2018-12-11T22:00:00": 0.6149080847312709,
    "2018-12-11T23:00:00": 0.631253174180372,
    "2018-12-12T00:00:00": 0.6477812867638092,
    "2018-12-12T01:00:00": 0.664107263689762,
    "2018-12-12T02:00:00": 0.6798447214900903,
    "2018-12-12T03:00:00": 0.6946366268295442,
    "2018-12-12T04:00:00": 0.7081404758309703,
    "2018-12-12T05:00:00": 0.7200699347370887,
    "2018-12-12T06:00:00": 0.7301973886582598,
    "2018-12-12T07:00:00": 0.7383609659557687,
    "2018-12-12T08:00:00": 0.7444674788139902,
    "2018-12-12T09:00:00": 0.7485002559288768,
    "2018-12-12T10:00:00": 0.7504860318248776,
    "2018-12-12T11:00:00": 0.7505205100801445,
    "2018-12-12T12:00:00": 0.748745886655319,
    "2018-12-12T13:00:00": 0.7453398910489815,
    "2018-12-12T14:00:00": 0.7405040182759384,
    "2018-12-12T15:00:00": 0.7344507774005601,
    "2018-12-12T16:00:00": 0.7273866995038047,
    "2018-12-12T17:00:00": 0.7195394893334213,
    "2018-12-12T18:00:00": 0.7110964248351865,
    "2018-12-12T19:00:00": 0.7022265980490626,
    "2018-12-12T20:00:00": 0.6930998287722423,
    "2018-12-12T21:00:00": 0.6838539205326075,
    "2018-12-12T22:00:00": 0.6746098225191443,
    "2018-12-12T23:00:00": 0.6654622372466813,
    "2018-12-13T00:00:00": 0.6565183652322442,
    "2018-12-13T01:00:00": 0.6478731681925155,
    "2018-12-13T02:00:00": 0.6396226727853858,
    "2018-12-13T03:00:00": 0.631869334776627,
    "2018-12-13T04:00:00": 0.6247347434287776,
    "2018-12-13T05:00:00": 0.6183406081688062,
    "2018-12-13T06:00:00": 0.6128038077413491,
    "2018-12-13T07:00:00": 0.6082594882805916,
    "2018-12-13T08:00:00": 0.60484281178555,
    "2018-12-13T09:00:00": 0.6026820887239452,
    "2018-12-13T10:00:00": 0.601891180714021,
    "2018-12-13T11:00:00": 0.6025609372699351,
    "2018-12-13T12:00:00": 0.6047510199919154,
    "2018-12-13T13:00:00": 0.6084823144347167,
    "2018-12-13T14:00:00": 0.6137307200739263,
    "2018-12-13T15:00:00": 0.62040707390879,
    "2018-12-13T16:00:00": 0.62839741193642,
    "2018-12-13T17:00:00": 0.6375298832032161,
    "2018-12-13T18:00:00": 0.6475877703873508,
    "2018-12-13T19:00:00": 0.6583087104183162,
    "2018-12-13T20:00:00": 0.6694045071786238,
    "2018-12-13T21:00:00": 0.6805696190221631,
    "2018-12-13T22:00:00": 0.691493848774499,
    "2018-12-13T23:00:00": 0.7018758877695027,
    "2018-12-14T00:00:00": 0.7114365603864122,
    "2018-12-14T01:00:00": 0.7199309646611038,
    "2018-12-14T02:00:00": 0.7271591983877576,
    "2018-12-14T03:00:00": 0.7329731453856073,
    "2018-12-14T04:00:00": 0.7372832219261286,
    "2018-12-14T05:00:00": 0.7400587896064591,
    "2018-12-14T06:00:00": 0.7413267376051316,
    "2018-12-14T07:00:00": 0.7411667943581352,
    "2018-12-14T08:00:00": 0.7397050075969273,
    "2018-12-14T09:00:00": 0.7371045575819812,
    "2018-12-14T10:00:00": 0.7335374786925242,
    "2018-12-14T11:00:00": 0.7291924157068507,
    "2018-12-14T12:00:00": 0.7242642228077287,
    "2018-12-14T13:00:00": 0.7189106967336297,
    "2018-12-14T14:00:00": 0.7132877037882852,
    "2018-12-14T15:00:00": 0.707503162627048,
    "2018-12-14T16:00:00": 0.7016238537167864,
    "2018-12-14T17:00:00": 0.695673104925927,
    "2018-12-14T18:00:00": 0.6896312556983941,
    "2018-12-14T19:00:00": 0.6834408623060366,
    "2018-12-14T20:00:00": 0.6770171560311302,
    "2018-12-14T21:00:00": 0.6702360472167758,
    "2018-12-14T22:00:00": 0.6629720804666877,
    "2018-12-14T23:00:00": 0.6550907479100437,
    "2018-12-15T00:00:00": 0.6464863388307668,
    "2018-12-15T01:00:00": 0.6370640730647572,
    "2018-12-15T02:00:00": 0.6267587863831169,
    "2018-12-15T03:00:00": 0.6155427421060313,
    "2018-12-15T04:00:00": 0.6034309784367556,
    "2018-12-15T05:00:00": 0.590484908626833,
    "2018-12-15T06:00:00": 0.5767919005639088,
    "2018-12-15T07:00:00": 0.5624866294669152,
    "2018-12-15T08:00:00": 0.5477320804662517,
    "2018-12-15T09:00:00": 0.5327173739750001,
    "2018-12-18T15:00:00": 0.3587532407335132,
    "2018-12-18T16:00:00": 0.3661869545329039,
    "2018-12-18T17:00:00": 0.37476004255407136,
    "2018-12-18T18:00:00": 0.38441560522980134,
    "2018-12-18T19:00:00": 0.39506734340592126,
    "2018-12-18T20:00:00": 0.4066023061168068,
    "2018-12-18T21:00:00": 0.41888432924409014,
    "2018-12-18T22:00:00": 0.4317588042849259,
    "2018-12-18T23:00:00": 0.4450579094766734,
    "2018-12-19T00:00:00": 0.45860597215085,
    "2018-12-19T01:00:00": 0.4722251477021028,
    "2018-12-19T02:00:00": 0.48574041664950474,
    "2018-12-19T03:00:00": 0.49898420919132547,
    "2018-12-19T04:00:00": 0.5118000998044334,
    "2018-12-19T05:00:00": 0.5240450232119027,
    "2018-12-19T06:00:00": 0.53560004028171,
    "2018-12-19T07:00:00": 0.5463516544948984,
    "2018-12-19T08:00:00": 0.5562017782835524,
    "2018-12-19T09:00:00": 0.5650676891426754,
    "2018-12-19T10:00:00": 0.5728777674018419,
    "2018-12-19T11:00:00": 0.5795684151306942,
    "2018-12-19T12:00:00": 0.585081092310883,
    "2018-12-19T13:00:00": 0.5893595917849931,
    "2018-12-19T14:00:00": 0.5923477266080943,
    "2018-12-19T15:00:00": 0.5939882514568703,
    "2018-12-19T16:00:00": 0.5942100232761308,
    "2018-12-19T17:00:00": 0.5929620494783189,
    "2018-12-19T18:00:00": 0.5901881309129852,
    "2018-12-19T19:00:00": 0.5858397132197355,
    "2018-12-19T20:00:00": 0.579882024480527,
    "2018-12-19T21:00:00": 0.5723010337808302,
    "2018-12-19T22:00:00": 0.5631113005354926,
    "2018-12-19T23:00:00": 0.5523632593856607,
    "2018-12-20T00:00:00": 0.540149905658041,
    "2018-12-20T01:00:00": 0.5266121833479499,
    "2018-12-20T02:00:00": 0.511941776475732,
    "2018-12-20T03:00:00": 0.49638142993947193,
    "2018-12-20T04:00:00": 0.48022178080715583,
    "2018-12-20T05:00:00": 0.4637949073151917,
    "2018-12-20T06:00:00": 0.44746414485463765,
    "2018-12-20T07:00:00": 0.43161108701194584,
    "2018-12-20T08:00:00": 0.4166317788369153,
    "2018-12-20T09:00:00": 0.40287756594172536,
    "2018-12-20T10:00:00": 0.39069089060396994,
    "2018-12-20T11:00:00": 0.3803564855528703,
    "2018-12-20T12:00:00": 0.3720916692294009,
    "2018-12-20T13:00:00": 0.36603146172091894,
    "2018-12-20T14:00:00": 0.36221893744733985,
    "2018-12-20T15:00:00": 0.3605905128207124,
    "2018-12-20T16:00:00": 0.3610031093911261,
    "2018-12-20T17:00:00": 0.36320711714792364,
    "2018-12-20T18:00:00": 0.3668798373082637,
    "2018-12-20T19:00:00": 0.3716078032225574,
    "2018-12-20T20:00:00": 0.3769399533998764,
    "2018-12-20T21:00:00": 0.3823771024625246,
    "2018-12-20T22:00:00": 0.38742899812703835,
    "2018-12-20T23:00:00": 0.3916092882643023,
    "2018-12-21T00:00:00": 0.39446327332333175,
    "2018-12-21T01:00:00": 0.39561003333916633,
    "2018-12-21T02:00:00": 0.3947470591067844,
    "2018-12-21T03:00:00": 0.3916624766318824,
    "2018-12-21T04:00:00": 0.38624045189829304,
    "2018-12-21T05:00:00": 0.37847364646894577,
    "2018-12-21T06:00:00": 0.36845577479714653,
    "2018-12-21T07:00:00": 0.35638054193735247,
    "2018-12-21T08:00:00": 0.34252340653270197,
    "2018-12-21T09:00:00": 0.32724363421862185,
    "2018-12-21T10:00:00": 0.3109448356634321,
    "2018-12-21T11:00:00": 0.2940743126799974,
    "2018-12-21T12:00:00": 0.27710296812105173,
    "2018-12-21T13:00:00": 0.26050380290999403,
    "2018-12-21T14:00:00": 0.24472610095907554,
    "2018-12-21T15:00:00": 0.2301965471788463,
    "2018-12-21T16:00:00": 0.2173070531511115,
    "2018-12-21T17:00:00": 0.20638735612033185,
    "2018-12-21T18:00:00": 0.1977064610387122,
    "2018-12-21T19:00:00": 0.19146846931924164,
    "2018-12-21T20:00:00": 0.18781007530183444,
    "2018-12-21T21:00:00": 0.18680115099885455,
    "2018-12-21T22:00:00": 0.18844668784097168,
    "2018-12-21T23:00:00": 0.19269437165349093,
    "2018-12-22T00:00:00": 0.1994335467938589,
    "2018-12-22T01:00:00": 0.20849697100601552,
    "2018-12-22T02:00:00": 0.21968216214933012,
    "2018-12-22T03:00:00": 0.2327513239973596,
    "2018-12-22T04:00:00": 0.24743867836790537,
    "2018-12-22T05:00:00": 0.2634578609303441,
    "2018-12-22T06:00:00": 0.28050929632160104,
    "2018-12-22T07:00:00": 0.2982865683208833,
    "2018-12-22T08:00:00": 0.31649472613480556,
    "2018-12-22T09:00:00": 0.3348252333458652,
    "2018-12-22T10:00:00": 0.3529857290034953,
    "2018-12-22T11:00:00": 0.37069728049454076,
    "2018-12-22T12:00:00": 0.38769583627682863,
    "2018-12-22T13:00:00": 0.40373433427575467,
    "2018-12-22T14:00:00": 0.41857095707994063,
    "2018-12-22T15:00:00": 0.43199645336424675,
    "2018-12-22T16:00:00": 0.443823257989439,
    "2018-12-22T17:00:00": 0.4538843843574889,
    "2018-12-22T18:00:00": 0.46203506460158245,
    "2018-12-22T19:00:00": 0.4681422325457598,
    "2018-12-22T20:00:00": 0.47210669627572655,
    "2018-12-22T21:00:00": 0.4738607760257522,
    "2018-12-22T22:00:00": 0.47337366446644746,
    "2018-12-22T23:00:00": 0.47064354746238857,
    "2018-12-23T00:00:00": 0.4657348589727181,
    "2018-12-23T01:00:00": 0.45876354085215454,
    "2018-12-23T02:00:00": 0.44987940457894077,
    "2018-12-23T03:00:00": 0.4393011734955006,
    "2018-12-23T04:00:00": 0.4272983759413792,
    "2018-12-23T05:00:00": 0.41419381656355203,
    "2018-12-23T06:00:00": 0.4003599086519261,
    "2018-12-23T07:00:00": 0.38619823114806145,
    "2018-12-23T08:00:00": 0.37212807627341016,
    "2018-12-23T09:00:00": 0.3585804124169546,
    "2018-12-23T10:00:00": 0.3459787495284727,
    "2018-12-23T11:00:00": 0.3347226362594532,
    "2018-12-23T12:00:00": 0.3251717983177404,
    "2018-12-23T13:00:00": 0.3176315275302676,
    "2018-12-23T14:00:00": 0.3123402192919501,
    "2018-12-23T15:00:00": 0.3094599534700647,
    "2018-12-23T16:00:00": 0.30907033630068614,
    "2018-12-23T17:00:00": 0.3111605940250965,
    "2018-12-23T18:00:00": 0.3156569045486823,
    "2018-12-23T19:00:00": 0.32238667727714476,
    "2018-12-23T20:00:00": 0.3311191015442771,
    "2018-12-23T21:00:00": 0.34156055399495766,
    "2018-12-23T22:00:00": 0.3533986868357467,
    "2018-12-23T23:00:00": 0.36628030263203526,
    "2018-12-24T00:00:00": 0.3798524011893738,
    "2018-12-24T01:00:00": 0.39377349127475214,
    "2018-12-24T02:00:00": 0.4077301846526228,
    "2018-12-24T03:00:00": 0.42144272235425984,
    "2018-12-24T04:00:00": 0.4347047730042364,
    "2018-12-24T05:00:00": 0.44735995143661383,
    "2018-12-24T06:00:00": 0.4593190795088897,
    "2018-12-24T07:00:00": 0.47056161292382337,
    "2018-12-24T08:00:00": 0.4811331569835663,
    "2018-12-24T09:00:00": 0.4911356739424856,
    "2018-12-24T10:00:00": 0.5007222975638195,
    "2018-12-24T11:00:00": 0.510089598646313,
    "2018-12-24T12:00:00": 0.5194584089764521,
    "2018-12-24T13:00:00": 0.5290712263765698,
    "2018-12-24T14:00:00": 0.5391498068497296,
    "2018-12-24T15:00:00": 0.5499066671216857,
    "2018-12-24T16:00:00": 0.5615086211101854,
    "2018-12-24T17:00:00": 0.574101665885625,
    "2018-12-24T18:00:00": 0.5877700435869867,
    "2018-12-24T19:00:00": 0.6025397238726703,
    "2018-12-24T20:00:00": 0.618367446485689,
    "2018-12-24T21:00:00": 0.6351496512280479,
    "2018-12-24T22:00:00": 0.6527253290865234,
    "2018-12-24T23:00:00": 0.6708810318236634,
    "2018-12-25T00:00:00": 0.6893655176997291,
    "2018-12-25T01:00:00": 0.7078624738551177,
    "2018-12-25T02:00:00": 0.7260643154007378,
    "2018-12-25T03:00:00": 0.7436437706926534,
    "2018-12-25T04:00:00": 0.7602821872550858,
    "2018-12-25T05:00:00": 0.7756650959992818,
    "2018-12-25T06:00:00": 0.7894990750561505,
    "2018-12-25T07:00:00": 0.8015206614135262,
    "2018-12-25T08:00:00": 0.8115185302528396,
    "2018-12-25T09:00:00": 0.8193151911596211,
    "2018-12-25T10:00:00": 0.8247856139096628,
    "2018-12-25T11:00:00": 0.8278567969604036,
    "2018-12-25T12:00:00": 0.8285084473178052,
    "2018-12-25T13:00:00": 0.8267730368673134,
    "2018-12-25T14:00:00": 0.8227342674973712,
    "2018-12-25T15:00:00": 0.8165247039475655,
    "2018-12-25T16:00:00": 0.8083226048098173,
    "2018-12-25T17:00:00": 0.7983393455629425,
    "2018-12-25T18:00:00": 0.7868364231265064,
    "2018-12-25T19:00:00": 0.7740979228346492,
    "2018-12-25T20:00:00": 0.7604330014925184,
    "2018-12-25T21:00:00": 0.7461649584909331,
    "2018-12-25T22:00:00": 0.7316354726416668,
    "2018-12-25T23:00:00": 0.7171773585094153,
    "2018-12-26T00:00:00": 0.7030884092416542,
    "2018-12-26T01:00:00": 0.689681966851739,
    "2018-12-26T02:00:00": 0.6772340947931813,
    "2018-12-26T03:00:00": 0.6659877707442994,
    "2018-12-26T04:00:00": 0.6561586272102571,
    "2018-12-26T05:00:00": 0.6479168909873133,
    "2018-12-26T06:00:00": 0.6413765637393558,
    "2018-12-26T07:00:00": 0.6366126713669216,
    "2018-12-26T08:00:00": 0.6336509578660002,
    "2018-12-26T09:00:00": 0.632460863216997,
    "2018-12-26T10:00:00": 0.6329605660743909,
    "2018-12-26T11:00:00": 0.6350489404609996,
    "2018-12-26T12:00:00": 0.6385858246812585,
    "2018-12-26T13:00:00": 0.6433883773300548,
    "2018-12-26T14:00:00": 0.6492431489499629,
    "2018-12-26T15:00:00": 0.6559151288250721,
    "2018-12-26T16:00:00": 0.6631523404772506,
    "2018-12-26T17:00:00": 0.6706808750873672,
    "2018-12-26T18:00:00": 0.6782323855221656,
    "2018-12-26T19:00:00": 0.6855273387345505,
    "2018-12-26T20:00:00": 0.6922899447822497,
    "2018-12-26T21:00:00": 0.6982589540520895,
    "2018-12-26T22:00:00": 0.7031752002587983,
    "2018-12-26T23:00:00": 0.7068166403129436,
    "2018-12-27T00:00:00": 0.7089878201911828,
    "2018-12-27T01:00:00": 0.7095306723336107,
    "2018-12-27T02:00:00": 0.7083307170799726,
    "2018-12-27T03:00:00": 0.7053217066923821,
    "2018-12-27T04:00:00": 0.7004894646837153,
    "2018-12-27T05:00:00": 0.6938721506843578,
    "2018-12-27T06:00:00": 0.685578011014777,
    "2018-12-27T07:00:00": 0.6757251333168095,
    "2018-12-27T08:00:00": 0.664509500401014,
    "2018-12-27T09:00:00": 0.6521497617912007,
    "2018-12-27T10:00:00": 0.6388922819336874,
    "2018-12-27T11:00:00": 0.6249983816162619,
    "2018-12-27T12:00:00": 0.6107322344741866,
    "2018-12-27T13:00:00": 0.5963490798725687,
    "2018-12-27T14:00:00": 0.5820834495016359,
    "2018-12-27T15:00:00": 0.5681398344608852,
    "2018-12-27T16:00:00": 0.5546846979877688,
    "2018-12-27T17:00:00": 0.5418370008977653,
    "2018-12-27T18:00:00": 0.5296898182750567,
    "2018-12-27T19:00:00": 0.5182621466660077,
    "2018-12-27T20:00:00": 0.5075487038578026,
    "2018-12-27T21:00:00": 0.4975122064276073,
    "2018-12-27T22:00:00": 0.4880845596304397,
    "2018-12-27T23:00:00": 0.47920067101927594,
    "2018-12-28T00:00:00": 0.4707751182428589,
    "2018-12-28T01:00:00": 0.4627636621295938,
    "2018-12-28T02:00:00": 0.4551188413189107,
    "2018-12-28T03:00:00": 0.44783674509517946,
    "2018-12-28T04:00:00": 0.44096181359153835,
    "2018-12-28T05:00:00": 0.4345779130376684,
    "2018-12-28T06:00:00": 0.4288126327089554,
    "2018-12-28T07:00:00": 0.4238233782735238,
    "2018-12-28T08:00:00": 0.41982105052770013,
    "2018-12-28T09:00:00": 0.4170323004399419,
    "2018-12-28T10:00:00": 0.4157029524153328,
    "2018-12-28T11:00:00": 0.41605494357420786,
    "2018-12-28T12:00:00": 0.4183010849397475,
    "2018-12-28T13:00:00": 0.42261300508979827,
    "2018-12-28T14:00:00": 0.429119781080609,
    "2018-12-28T15:00:00": 0.4378851336140823,
    "2018-12-28T16:00:00": 0.4488969896051659,
    "2018-12-28T17:00:00": 0.46205047596219223,
    "2018-12-28T18:00:00": 0.4771692916122468,
    "2018-12-28T19:00:00": 0.49398968127730897,
    "2018-12-28T20:00:00": 0.512170328257222,
    "2018-12-28T21:00:00": 0.5313026833511395,
    "2018-12-28T22:00:00": 0.5509234279271702,
    "2018-12-28T23:00:00": 0.5705297453088967,
    "2018-12-29T00:00:00": 0.5895968074552203,
    "2018-12-29T01:00:00": 0.6075959538247386,
    "2018-12-29T02:00:00": 0.6240165242267363,
    "2018-12-29T03:00:00": 0.6383863845162556,
    "2018-12-29T04:00:00": 0.6502644782423984,
    "2018-12-29T05:00:00": 0.6592763168762231,
    "2018-12-29T06:00:00": 0.6651220318335288,
    "2018-12-29T07:00:00": 0.6675746831234962,
    "2018-12-29T08:00:00": 0.6665091270555541,
    "2018-12-29T09:00:00": 0.6618845875415211,
    "2018-12-29T10:00:00": 0.653724750800922,
    "2018-12-29T11:00:00": 0.6421478276073626,
    "2018-12-29T12:00:00": 0.6273466710262507,
    "2018-12-29T13:00:00": 0.6095784771947704,
    "2018-12-29T14:00:00": 0.5891594751739757,
    "2018-12-29T15:00:00": 0.5664594732488414,
    "2018-12-29T16:00:00": 0.5418887368431197,
    "2018-12-29T17:00:00": 0.5158931441573669,
    "2018-12-29T18:00:00": 0.48892908800438706,
    "2018-12-29T19:00:00": 0.46148122987425527,
    "2018-12-29T20:00:00": 0.434015489265121,
    "2018-12-29T21:00:00": 0.4070013107025381,
    "2018-12-29T22:00:00": 0.380922226927391,
    "2018-12-29T23:00:00": 0.3562194296818716,
    "2018-12-30T00:00:00": 0.33331159982896075,
    "2018-12-30T01:00:00": 0.3125917267454481,
    "2018-12-30T02:00:00": 0.29442005989607356,
    "2018-12-30T03:00:00": 0.27909212041915143,
    "2018-12-30T04:00:00": 0.2668633060248792,
    "2018-12-30T05:00:00": 0.2579303303934205,
    "2018-12-30T06:00:00": 0.25242235847068506,
    "2018-12-30T07:00:00": 0.2503992243770185,
    "2018-12-30T08:00:00": 0.2518499277157342,
    "2018-12-30T09:00:00": 0.25668933188325543,
    "2018-12-30T10:00:00": 0.2647538557502143,
    "2018-12-30T11:00:00": 0.2758111131907619,
    "2018-12-30T12:00:00": 0.2895495880753105,
    "2018-12-30T13:00:00": 0.30560082690409046,
    "2018-12-30T14:00:00": 0.32354660058591106,
    "2018-12-30T15:00:00": 0.3429101266706649,
    "2018-12-30T16:00:00": 0.3632318059061433,
    "2018-12-30T17:00:00": 0.3840245261000988,
    "2018-12-30T18:00:00": 0.40480804199662246,
    "2018-12-30T19:00:00": 0.4251378646846926,
    "2018-12-30T20:00:00": 0.444611523978827,
    "2018-12-30T21:00:00": 0.46288589290842874,
    "2018-12-30T22:00:00": 0.4796897352150068,
    "2018-12-30T23:00:00": 0.4948390346945111,
    "2018-12-31T00:00:00": 0.5082148181173155,
    "2018-12-31T01:00:00": 0.5197866312066779,
    "2018-12-31T02:00:00": 0.5296025306896951,
    "2018-12-31T03:00:00": 0.5377672215878885,
    "2018-12-31T04:00:00": 0.5444497297649135,
    "2018-12-31T05:00:00": 0.5498526266202894,
    "2018-12-31T06:00:00": 0.5541996579074706,
    "2018-12-31T07:00:00": 0.5577186622257122,
    "2018-12-31T08:00:00": 0.5606252745135368,
    "2018-12-31T09:00:00": 0.5631180301810016,
    "2018-12-31T10:00:00": 0.5653378399808214,
    "2018-12-31T11:00:00": 0.5673943537909752,
    "2018-12-31T12:00:00": 0.5693481692913197,
    "2018-12-31T13:00:00": 0.5712102910437608,
    "2018-12-31T14:00:00": 0.5729624694105738,
    "2018-12-31T15:00:00": 0.5745484370746816,
    "2018-12-31T16:00:00": 0.5758969015886222,
    "2018-12-31T17:00:00": 0.5768970833693305,
    "2018-12-31T18:00:00": 0.5774762237706069,
    "2018-12-31T19:00:00": 0.5775711488544625,
    "2018-12-31T20:00:00": 0.5771479950522136,
    "2018-12-31T21:00:00": 0.5762206907064008,
    "2018-12-31T22:00:00": 0.5748264978691883,
    "2018-12-31T23:00:00": 0.5730687896697418,
    "2019-01-01T00:00:00": 0.5710910535356355,
    "2019-01-01T02:00:00": 0.5672449015135153,
    "2019-01-01T03:00:00": 0.5658302658718113,
    "2019-01-01T04:00:00": 0.5650777984244909,
    "2019-01-01T05:00:00": 0.5652237919234266,
    "2019-01-01T06:00:00": 0.5664928271219741,
    "2019-01-01T07:00:00": 0.569053070686048,
    "2019-01-01T08:00:00": 0.5730278442724667,
    "2019-01-01T09:00:00": 0.5784776073070406,
    "2019-01-01T10:00:00": 0.5853912216636599,
    "2019-01-01T12:00:00": 0.6031722662552579,
    "2019-01-01T13:00:00": 0.6136405127254494,
    "2019-01-01T14:00:00": 0.624775650812202,
    "2019-01-01T15:00:00": 0.6362142828884415,
    "2019-01-01T16:00:00": 0.6475507274721217,
    "2019-01-01T17:00:00": 0.6583539494002661,
    "2019-01-01T18:00:00": 0.6681864445555129,
    "2019-01-01T19:00:00": 0.6766242030912222,
    "2019-01-01T20:00:00": 0.6832761914206325,
    "2019-01-01T22:00:00": 0.6899402807078857,
    "2019-01-01T23:00:00": 0.6894878428842689,
    "2019-01-02T00:00:00": 0.6863634622716339,
    "2019-01-02T01:00:00": 0.6805743949238693,
    "2019-01-02T02:00:00": 0.672238085831084,
    "2019-01-02T03:00:00": 0.6615753995647216,
    "2019-01-02T04:00:00": 0.6489042582228344,
    "2019-01-02T05:00:00": 0.6346291677029089,
    "2019-01-02T06:00:00": 0.6192263694124003,
    "2019-01-02T08:00:00": 0.5871750023974991,
    "2019-01-02T09:00:00": 0.5716713210954908,
    "2019-01-02T10:00:00": 0.5572629560001425,
    "2019-01-02T11:00:00": 0.5444691436168445,
    "2019-01-02T12:00:00": 0.5337488588779585,
    "2019-01-02T13:00:00": 0.5254803284952838,
    "2019-01-02T14:00:00": 0.5199434553393574,
    "2019-01-02T15:00:00": 0.5173069269402647,
    "2019-01-02T16:00:00": 0.5176341522079784,
    "2019-01-02T18:00:00": 0.5266998509876485,
    "2019-01-02T19:00:00": 0.5349274058268026,
    "2019-01-02T20:00:00": 0.5450932217957216,
    "2019-01-02T21:00:00": 0.5566966303601796,
    "2019-01-02T22:00:00": 0.5691601915254846,
    "2019-01-02T23:00:00": 0.5818595718567787,
    "2019-01-03T00:00:00": 0.5941547095588497,
    "2019-01-03T01:00:00": 0.6053888706514414,
    "2019-01-03T02:00:00": 0.6149490625485465,
    "2019-01-03T04:00:00": 0.6268417583023252,
    "2019-01-03T05:00:00": 0.628262362369965,
    "2019-01-03T06:00:00": 0.6262224418942621,
    "2019-01-03T07:00:00": 0.620529700794098,
    "2019-01-03T08:00:00": 0.6110976751884131,
    "2019-01-03T09:00:00": 0.597976361185093,
    "2019-01-03T10:00:00": 0.5813174407994678,
    "2019-01-03T11:00:00": 0.561385439440507,
    "2019-01-03T12:00:00": 0.5385348372122829,
    "2019-01-03T14:00:00": 0.4858648986597297,
    "2019-01-03T15:00:00": 0.4570914455438842,
    "2019-01-03T16:00:00": 0.42744625865286673,
    "2019-01-03T17:00:00": 0.3975094424965212,
    "2019-01-03T18:00:00": 0.36785011180791727,
    "2019-01-03T19:00:00": 0.3390144318928843,
    "2019-01-03T20:00:00": 0.31152241916369616,
    "2019-01-03T21:00:00": 0.28582557636733136,
    "2019-01-03T22:00:00": 0.2623134186384723,
    "2019-01-04T00:00:00": 0.22315595128625906,
    "2019-01-04T01:00:00": 0.20798712485236934,
    "2019-01-04T02:00:00": 0.1959734040951091,
    "2019-01-04T03:00:00": 0.18717723979540812,
    "2019-01-04T04:00:00": 0.18161267809022297,
    "2019-01-04T05:00:00": 0.17923655320749182,
    "2019-01-04T06:00:00": 0.17994645387509248,
    "2019-01-04T07:00:00": 0.18360858490945756,
    "2019-01-04T08:00:00": 0.1900223527145247,
    "2019-01-04T10:00:00": 0.21012439926562387,
    "2019-01-04T11:00:00": 0.2232268639247601,
    "2019-01-04T12:00:00": 0.23791625537722583,
    "2019-01-04T13:00:00": 0.2538206783812893,
    "2019-01-04T14:00:00": 0.27054518282047807,
    "2019-01-04T15:00:00": 0.2876695014226946,
    "2019-01-04T16:00:00": 0.30478227899940175,
    "2019-01-04T17:00:00": 0.3214609538099643,
    "2019-01-04T18:00:00": 0.3372906904770131,
    "2019-01-04T20:00:00": 0.36484766506160576,
    "2019-01-04T21:00:00": 0.37587943267809243,
    "2019-01-04T22:00:00": 0.38469044152438314,
    "2019-01-04T23:00:00": 0.391056488353905,
    "2019-01-05T00:00:00": 0.3948151986845727,
    "2019-01-05T01:00:00": 0.3958700034216841,
    "2019-01-05T02:00:00": 0.39419169858594194,
    "2019-01-05T03:00:00": 0.3898170749586555,
    "2019-01-05T04:00:00": 0.3828458741422807,
    "2019-01-05T06:00:00": 0.36180951434167025,
    "2019-01-05T07:00:00": 0.34819770084239304,
    "2019-01-05T08:00:00": 0.33289146264582425,
    "2019-01-05T09:00:00": 0.3161845568736064,
    "2019-01-05T10:00:00": 0.2983890003120859,
    "2019-01-05T11:00:00": 0.2798217177594785,
    "2019-01-05T12:00:00": 0.2607947704507065,
    "2019-01-05T13:00:00": 0.24160856953940962,
    "2019-01-05T14:00:00": 0.22254695402787494,
    "2019-01-05T16:00:00": 0.1858304272020593,
    "2019-01-05T17:00:00": 0.16863634417878967,
    "2019-01-05T18:00:00": 0.1524852315701808,
    "2019-01-05T19:00:00": 0.1375458313705507,
    "2019-01-05T20:00:00": 0.12398161746559017,
    "2019-01-05T21:00:00": 0.11194051783184737,
    "2019-01-05T22:00:00": 0.10155231511309051,
    "2019-01-05T23:00:00": 0.092925743535564,
    "2019-01-06T00:00:00": 0.08618424293846784,
    "2019-01-06T02:00:00": 0.07875943643014446,
    "2019-01-06T03:00:00": 0.07828347646627636,
    "2019-01-06T04:00:00": 0.08009070429767823,
    "2019-01-06T05:00:00": 0.08426806824753122,
    "2019-01-06T06:00:00": 0.0908800448496422,
    "2019-01-06T07:00:00": 0.09999800057973829,
    "2019-01-06T08:00:00": 0.11167057131870133,
    "2019-01-06T09:00:00": 0.12591690662474772,
    "2019-01-06T10:00:00": 0.14272403662240332,
    "2019-01-06T12:00:00": 0.18377377874048764,
    "2019-01-06T13:00:00": 0.20779733768453784,
    "2019-01-06T14:00:00": 0.23391136324182263,
    "2019-01-06T15:00:00": 0.26188778647243394,
    "2019-01-06T16:00:00": 0.29144016183657784,
    "2019-01-06T17:00:00": 0.32224362789371824,
    "2019-01-06T18:00:00": 0.35393105964802185,
    "2019-01-06T19:00:00": 0.3861057013019866,
    "2019-01-06T20:00:00": 0.4183455236280097,
    "2019-01-06T22:00:00": 0.4813281150717117,
    "2019-01-06T23:00:00": 0.5112536255733118,
    "2019-01-07T00:00:00": 0.5396196933711342,
    "2019-01-07T01:00:00": 0.5660893816717856,
    "2019-01-07T02:00:00": 0.5903767900277055,
    "2019-01-07T03:00:00": 0.6122538365379342,
    "2019-01-07T04:00:00": 0.6315507372832259,
    "2019-01-07T05:00:00": 0.6481514464658575,
    "2019-01-07T06:00:00": 0.6620191457612419,
    "2019-01-07T08:00:00": 0.6816463581893603,
    "2019-01-07T09:00:00": 0.6875489287294722,
    "2019-01-07T10:00:00": 0.6910088020726836,
    "2019-01-07T11:00:00": 0.6921816428992182,
    "2019-01-07T12:00:00": 0.6912394853567332,
    "2019-01-07T13:00:00": 0.6883632724581272,
    "2019-01-07T14:00:00": 0.6837384101514723,
    "2019-01-07T15:00:00": 0.6775377623679085,
    "2019-01-07T16:00:00": 0.6699528763219669,
    "2019-01-07T18:00:00": 0.6513597528370835,
    "2019-01-07T19:00:00": 0.6407212485845568,
    "2019-01-07T20:00:00": 0.6294566594437612,
    "2019-01-07T21:00:00": 0.6177652731828976,
    "2019-01-07T22:00:00": 0.605867128877699,
    "2019-01-07T23:00:00": 0.5939976016766357,
    "2019-01-08T00:00:00": 0.5823950791304484,
    "2019-01-08T01:00:00": 0.571329147106802,
    "2019-01-08T02:00:00": 0.5610672877844548,
    "2019-01-08T04:00:00": 0.5440194484183264,
    "2019-01-08T05:00:00": 0.537735385398083,
    "2019-01-08T06:00:00": 0.533224765614519,
    "2019-01-08T07:00:00": 0.5306488158664987,
    "2019-01-08T08:00:00": 0.5301137945628897,
    "2019-01-08T09:00:00": 0.5316533889734317,
    "2019-01-08T10:00:00": 0.5352400567022481,
    "2019-01-08T11:00:00": 0.5407725083619104,
    "2019-01-08T12:00:00": 0.548084099380441,
    "2019-01-08T14:00:00": 0.5669405125759435,
    "2019-01-08T15:00:00": 0.5778101823303607,
    "2019-01-08T16:00:00": 0.5891380366463742,
    "2019-01-08T17:00:00": 0.6004962045566916,
    "2019-01-08T18:00:00": 0.6114619323966248,
    "2019-01-08T19:00:00": 0.6216290683398628,
    "2019-01-08T20:00:00": 0.6306256620420843,
    "2019-01-08T21:00:00": 0.6381296508035439,
    "2019-01-08T22:00:00": 0.6438824321125037,
    "2019-01-09T00:00:00": 0.6494722374944726,
    "2019-01-09T01:00:00": 0.649180278062635,
    "2019-01-09T02:00:00": 0.6468791489657828,
    "2019-01-09T03:00:00": 0.6427026098664851,
    "2019-01-09T04:00:00": 0.6368520321755151,
    "2019-01-09T05:00:00": 0.6295635159627285,
    "2019-01-09T06:00:00": 0.6211329378114637,
    "2019-01-09T07:00:00": 0.6118857284405805,
    "2019-01-09T08:00:00": 0.6021680398856187,
    "2019-01-09T10:00:00": 0.5826292930063168,
    "2019-01-09T11:00:00": 0.5734445223674003,
    "2019-01-09T12:00:00": 0.5650257256042913,
    "2019-01-09T13:00:00": 0.5576089676190769,
    "2019-01-09T14:00:00": 0.5513948314431731,
    "2019-01-09T15:00:00": 0.5465502599485396,
    "2019-01-09T16:00:00": 0.5431796230161366,
    "2019-01-09T17:00:00": 0.541355775850447,
    "2019-01-09T18:00:00": 0.5411194175879708,
    "2019-01-09T20:00:00": 0.545387801070715,
    "2019-01-09T21:00:00": 0.5497956561242453,
    "2019-01-09T22:00:00": 0.5556025768563007,
    "2019-01-09T23:00:00": 0.5626917499635802,
    "2019-01-10T00:00:00": 0.5709006153371925,
    "2019-01-10T01:00:00": 0.580051497527146,
    "2019-01-10T02:00:00": 0.5899407436380018,
    "2019-01-10T03:00:00": 0.6003404938317509,
    "2019-01-10T04:00:00": 0.6110010453822146,
    "2019-01-10T06:00:00": 0.6320183905939906,
    "2019-01-10T07:00:00": 0.6418041239002561,
    "2019-01-10T08:00:00": 0.6507160950361529,
    "2019-01-10T09:00:00": 0.658477101873357,
    "2019-01-10T10:00:00": 0.6648251745321156,
    "2019-01-10T11:00:00": 0.6695212832908923,
    "2019-01-10T12:00:00": 0.672361528038151,
    "2019-01-10T13:00:00": 0.6731857204277246,
    "2019-01-10T14:00:00": 0.6718840975475178,
    "2019-01-10T15:00:00": 0.6684030067746944,
    "2019-01-10T16:00:00": 0.6627468848959499,
    "2019-01-10T17:00:00": 0.6549791757348203,
    "2019-01-10T18:00:00": 0.6452201334834061,
    "2019-01-10T19:00:00": 0.6336419759265766,
    "2019-01-10T20:00:00": 0.6204624817688519,
    "2019-01-13T14:00:00": 0.1756839863046569,
    "2019-01-13T15:00:00": 0.1614147582945436,
    "2019-01-13T16:00:00": 0.14736951817352606,
    "2019-01-13T17:00:00": 0.13368578599008485,
    "2019-01-13T18:00:00": 0.12049125734713595,
    "2019-01-13T19:00:00": 0.1079006802855462,
    "2019-01-13T20:00:00": 0.09602520768539796,
    "2019-01-13T21:00:00": 0.08494168715867785,
    "2019-01-13T22:00:00": 0.07470905418530295,
    "2019-01-13T23:00:00": 0.06537116018396186,
    "2019-01-14T00:00:00": 0.056961298308502814,
    "2019-01-14T01:00:00": 0.04949144279977134,
    "2019-01-14T02:00:00": 0.04295864436207963,
    "2019-01-14T03:00:00": 0.03736046532684195,
    "2019-01-14T04:00:00": 0.032664619803067986,
    "2019-01-14T05:00:00": 0.028840639854988834,
    "2019-01-14T06:00:00": 0.02585384148730794,
    "2019-01-14T07:00:00": 0.023668281739443575,
    "2019-01-14T08:00:00": 0.022248814226593798,
    "2019-01-14T09:00:00": 0.02156352805969437,
    "2019-01-14T10:00:00": 0.021585506775971954,
    "2019-01-14T11:00:00": 0.02229451482185538,
    "2019-01-14T12:00:00": 0.02367821969023864,
    "2019-01-14T13:00:00": 0.025733177181257207,
    "2019-01-14T14:00:00": 0.028465163894618128,
    "2019-01-14T15:00:00": 0.031878424091516866,
    "2019-01-14T16:00:00": 0.036006446786152724,
    "2019-01-14T17:00:00": 0.04088410310443119,
    "2019-01-14T18:00:00": 0.04655916863722571,
    "2019-01-14T19:00:00": 0.05309183547491753,
    "2019-01-14T20:00:00": 0.0605385011327398,
    "2019-01-14T21:00:00": 0.06895471268604705,
    "2019-01-14T22:00:00": 0.07842089274366276,
    "2019-01-14T23:00:00": 0.08901027138856323,
    "2019-01-15T00:00:00": 0.10079443905509092,
    "2019-01-15T01:00:00": 0.11384003833090042,
    "2019-01-15T02:00:00": 0.12821335470557507,
    "2019-01-15T03:00:00": 0.14395642610044596,
    "2019-01-15T04:00:00": 0.16109449815477914,
    "2019-01-15T05:00:00": 0.1796318921832435,
    "2019-01-15T06:00:00": 0.1995450429637107,
    "2019-01-15T07:00:00": 0.22078502431366032,
    "2019-01-15T08:00:00": 0.24325826829131603,
    "2019-01-15T09:00:00": 0.2668394145942088,
    "2019-01-15T10:00:00": 0.29136459002143145,
    "2019-01-15T11:00:00": 0.3166316256296683,
    "2019-01-15T12:00:00": 0.34240153344921787,
    "2019-01-15T13:00:00": 0.36839151720604424,
    "2019-01-15T14:00:00": 0.3943105581884286,
    "2019-01-15T15:00:00": 0.41983970426151396,
    "2019-01-15T16:00:00": 0.44464934388375604,
    "2019-01-15T17:00:00": 0.46840964412487446,
    "2019-01-15T18:00:00": 0.49080218042507784,
    "2019-01-15T19:00:00": 0.5115315860652513,
    "2019-01-15T20:00:00": 0.530337744470103,
    "2019-01-15T21:00:00": 0.5470065289062117,
    "2019-01-15T22:00:00": 0.5613792024181283,
    "2019-01-15T23:00:00": 0.5733598271636222,
    "2019-01-16T00:00:00": 0.5829201863631575,
    "2019-01-16T01:00:00": 0.5901008186875438,
    "2019-01-16T02:00:00": 0.5950101437180957,
    "2019-01-16T03:00:00": 0.5978273443397293,
    "2019-01-16T04:00:00": 0.5987679770641317,
    "2019-01-16T05:00:00": 0.5980956106679959,
    "2019-01-16T06:00:00": 0.596100425341885,
    "2019-01-16T07:00:00": 0.5930833962800096,
    "2019-01-16T08:00:00": 0.5893397751605766,
    "2019-01-16T09:00:00": 0.5851427163175725,
    "2019-01-16T10:00:00": 0.5807287670354969,
    "2019-01-16T11:00:00": 0.5762856096666357,
    "2019-01-16T12:00:00": 0.5719428027519129,
    "2019-01-16T13:00:00": 0.5677676633776668,
    "2019-01-16T14:00:00": 0.5637641112539601,
    "2019-01-16T15:00:00": 0.5598773286863606,
    "2019-01-16T16:00:00": 0.5560015296065052,
    "2019-01-16T17:00:00": 0.5519947223693518,
    "2019-01-16T18:00:00": 0.5476860306995465,
    "2019-01-16T19:00:00": 0.5429186110424489,
    "2019-01-16T20:00:00": 0.537529593253274,
    "2019-01-16T21:00:00": 0.5313965566274411,
    "2019-01-16T22:00:00": 0.5244333374064482,
    "2019-01-16T23:00:00": 0.5166361046577953,
    "2019-01-17T00:00:00": 0.5080643293795735,
    "2019-01-17T01:00:00": 0.4988545579890137,
    "2019-01-17T02:00:00": 0.48921951628639415,
    "2019-01-17T03:00:00": 0.4794493796729912,
    "2019-01-17T04:00:00": 0.46989185161903546,
    "2019-01-17T05:00:00": 0.46092565024732846,
    "2019-01-17T06:00:00": 0.4529790280830273,
    "2019-01-17T07:00:00": 0.4464805600153462,
    "2019-01-17T08:00:00": 0.44183656491079604,
    "2019-01-17T09:00:00": 0.43940947567915,
    "2019-01-17T10:00:00": 0.43950915397168744,
    "2019-01-17T11:00:00": 0.4423674830498566,
    "2019-01-17T12:00:00": 0.4481154886386889,
    "2019-01-17T13:00:00": 0.45680262857784,
    "2019-01-17T14:00:00": 0.4683593793848904,
    "2019-01-17T15:00:00": 0.4826109299419547,
    "2019-01-17T16:00:00": 0.49928284752663843,
    "2019-01-17T17:00:00": 0.518012600962597,
    "2019-01-17T18:00:00": 0.5383643333144449,
    "2019-01-17T19:00:00": 0.5598479102466755,
    "2019-01-17T20:00:00": 0.5819399828082227,
    "2019-01-17T21:00:00": 0.6040938045188022,
    "2019-01-17T22:00:00": 0.6257946449426681,
    "2019-01-17T23:00:00": 0.6465527961649314,
    "2019-01-18T00:00:00": 0.6659392134610697,
    "2019-01-18T01:00:00": 0.6835757310563707,
    "2019-01-18T02:00:00": 0.6991916748362359,
    "2019-01-18T03:00:00": 0.7125874424935955,
    "2019-01-18T04:00:00": 0.7236599971069541,
    "2019-01-18T05:00:00": 0.7324171616828558,
    "2019-01-18T06:00:00": 0.7389639496678049,
    "2019-01-18T07:00:00": 0.7434618438099406,
    "2019-01-18T08:00:00": 0.746153377563977,
    "2019-01-18T09:00:00": 0.7473433069000145,
    "2019-01-18T10:00:00": 0.7473540057883885,
    "2019-01-18T11:00:00": 0.74652328159129,
    "2019-01-18T12:00:00": 0.7451818754064766,
    "2019-01-18T13:00:00": 0.7436504933631132,
    "2019-01-18T14:00:00": 0.7422097069505738,
    "2019-01-18T15:00:00": 0.7410633620953186,
    "2019-01-18T16:00:00": 0.7403543711196053,
    "2019-01-18T17:00:00": 0.7401537441730798,
    "2019-01-18T18:00:00": 0.7404550424863056,
    "2019-01-18T19:00:00": 0.7411773434756472,
    "2019-01-18T20:00:00": 0.7421593244960667,
    "2019-01-18T21:00:00": 0.743202811699169,
    "2019-01-18T22:00:00": 0.7440647760953393,
    "2019-01-18T23:00:00": 0.7444562469327947,
    "2019-01-19T00:00:00": 0.744090665668071,
    "2019-01-19T01:00:00": 0.7426900949864298,
    "2019-01-19T02:00:00": 0.7400025422035809,
    "2019-01-19T03:00:00": 0.7358179305059386,
    "2019-01-19T04:00:00": 0.7299814448992358,
    "2019-01-19T05:00:00": 0.7224082481856786,
    "2019-01-19T06:00:00": 0.7130807610873058,
    "2019-01-19T07:00:00": 0.7020551055085856,
    "2019-01-19T08:00:00": 0.6894578213379849,
    "2019-01-19T09:00:00": 0.6754770427672682,
    "2019-01-19T10:00:00": 0.6603553130376688,
    "2019-01-19T11:00:00": 0.6443879247355394,
    "2019-01-19T12:00:00": 0.6278869920581371,
    "2019-01-19T13:00:00": 0.6111930722009791,
    "2019-01-19T14:00:00": 0.5946320506932292,
    "2019-01-19T15:00:00": 0.5785097657826868,
    "2019-01-19T16:00:00": 0.5630980143532166,
    "2019-01-19T17:00:00": 0.548621760458092,
    "2019-01-19T18:00:00": 0.5352501028981617,
    "2019-01-19T19:00:00": 0.5230896276889704,
    "2019-01-19T20:00:00": 0.5121819012061944,
    "2019-01-19T21:00:00": 0.5025041935547129,
    "2019-01-19T22:00:00": 0.49397350288558395,
    "2019-01-19T23:00:00": 0.4864541285411569,
    "2019-01-20T00:00:00": 0.4797674541200466,
    "2019-01-20T01:00:00": 0.47370373581048886,
    "2019-01-20T02:00:00": 0.4680334958761344,
    "2019-01-20T03:00:00": 0.46252351512114903,
    "2019-01-20T04:00:00": 0.45694683284852755,
    "2019-01-20T05:00:00": 0.4510953596059591,
    "2019-01-20T06:00:00": 0.4447885981751877,
    "2019-01-20T07:00:00": 0.43789989733639645,
    "2019-01-20T08:00:00": 0.4303089420428748,
    "2019-01-20T09:00:00": 0.4219512030599383,
    "2019-01-20T10:00:00": 0.41280415372864543,
    "2019-01-20T11:00:00": 0.4028819386049287,
    "2019-01-20T12:00:00": 0.39222585682353706,
    "2019-01-20T13:00:00": 0.38090765921917125,
    "2019-01-20T14:00:00": 0.36902194996300625,
    "2019-01-20T15:00:00": 0.35666833561656675,
    "2019-01-20T16:00:00": 0.34395232534733566,
    "2019-01-20T17:00:00": 0.3309696303997222,
    "2019-01-20T18:00:00": 0.3178317152345868,
    "2019-01-20T19:00:00": 0.30463993454952476,
    "2019-01-20T20:00:00": 0.291493218800866,
    "2019-01-20T21:00:00": 0.2784901080167561,
    "2019-01-20T22:00:00": 0.26573245052765593,
    "2019-01-20T23:00:00": 0.25332893056542194,
    "2019-01-21T00:00:00": 0.24139931655829605,
    "2019-01-21T01:00:00": 0.23007758758360816,
    "2019-01-21T02:00:00": 0.2195134832318382,
    "2019-01-21T03:00:00": 0.20987335129053705,
    "2019-01-21T04:00:00": 0.2013378784915623,
    "2019-01-21T05:00:00": 0.19409843060456874,
    "2019-01-21T06:00:00": 0.18835880645587838,
    "2019-01-21T07:00:00": 0.1843120158117543,
    "2019-01-21T08:00:00": 0.18213010143603736,
    "2019-01-21T09:00:00": 0.18196961085722174,
    "2019-01-21T10:00:00": 0.1839520698333262,
    "2019-01-21T11:00:00": 0.1881452325403836,
    "2019-01-21T14:00:00": 0.21395500372731358,
    "2019-01-21T15:00:00": 0.22659704152045604,
    "2019-01-21T16:00:00": 0.24090024540189794,
    "2019-01-21T17:00:00": 0.25655432765906006,
    "2019-01-21T18:00:00": 0.27317470712708974,
    "2019-01-21T19:00:00": 0.290371586493386,
    "2019-01-21T20:00:00": 0.3077190427370206,
    "2019-01-21T21:00:00": 0.3247768467114404,
    "2019-01-21T22:00:00": 0.34110144262420733,
    "2019-01-21T23:00:00": 0.3562839488596025,
    "2019-01-22T00:00:00": 0.36998687052870954,
    "2019-01-22T01:00:00": 0.3819286590934543,
    "2019-01-22T02:00:00": 0.39191232344417437,
    "2019-01-22T03:00:00": 0.39983600310083744,
    "2019-01-22T04:00:00": 0.4057009873598382,
    "2019-01-22T05:00:00": 0.4096213360965876,
    "2019-01-22T06:00:00": 0.41179218342280477,
    "2019-01-22T07:00:00": 0.41251323264716544,
    "2019-01-22T08:00:00": 0.4121622366329405,
    "2019-01-22T09:00:00": 0.4111772002285883,
    "2019-01-22T10:00:00": 0.41003516795580636,
    "2019-01-22T11:00:00": 0.40922891964301883,
    "2019-01-22T12:00:00": 0.40924310393308394,
    "2019-01-22T13:00:00": 0.4105309219323093,
    "2019-01-22T14:00:00": 0.41349055574167337,
    "2019-01-22T15:00:00": 0.418453345414145,
    "2019-01-22T16:00:00": 0.4256533318720951,
    "2019-01-22T17:00:00": 0.43525044651516526,
    "2019-01-22T18:00:00": 0.4472992543590487,
    "2019-01-22T19:00:00": 0.4617556921909726,
    "2019-01-22T20:00:00": 0.4784756252731618,
    "2019-01-22T21:00:00": 0.49724192517023186,
    "2019-01-22T22:00:00": 0.5177709249351059,
    "2019-01-22T23:00:00": 0.5397251249400656,
    "2019-01-23T00:00:00": 0.5627346626214438,
    "2019-01-23T01:00:00": 0.5864111906184241,
    "2019-01-23T02:00:00": 0.6103647867274544,
    "2019-01-23T03:00:00": 0.6342174978968445,
    "2019-01-23T04:00:00": 0.6576146886772716,
    "2019-01-23T05:00:00": 0.6802446479121177,
    "2019-01-23T06:00:00": 0.7018062162633536,
    "2019-01-23T07:00:00": 0.7220544826107037,
    "2019-01-23T08:00:00": 0.7407757307566667,
    "2019-01-23T09:00:00": 0.7577882450361555,
    "2019-01-23T10:00:00": 0.772937146948174,
    "2019-01-23T11:00:00": 0.7860882169157394,
    "2019-01-23T12:00:00": 0.797121731915801,
    "2019-01-23T13:00:00": 0.8059273238061443,
    "2019-01-23T14:00:00": 0.8123999498152542,
    "2019-01-23T15:00:00": 0.8164467100650877,
    "2019-01-23T16:00:00": 0.8179588117569708,
    "2019-01-23T17:00:00": 0.8168504260122643,
    "2019-01-23T18:00:00": 0.8130437539328572,
    "2019-01-23T19:00:00": 0.8064753838133314,
    "2019-01-23T20:00:00": 0.7971070721104387,
    "2019-01-23T21:00:00": 0.7849461156191627,
    "2019-01-23T22:00:00": 0.7700270941909567,
    "2019-01-23T23:00:00": 0.7524372747478045,
    "2019-01-24T00:00:00": 0.7323087069327683,
    "2019-01-24T01:00:00": 0.7098518404504199,
    "2019-01-24T02:00:00": 0.6853366978124172,
    "2019-01-24T03:00:00": 0.6590741791146977,
    "2019-01-24T04:00:00": 0.6314398289525391,
    "2019-01-24T05:00:00": 0.602855863644702,
    "2019-01-24T06:00:00": 0.5737899638634113,
    "2019-01-24T07:00:00": 0.5447220399082325,
    "2019-01-24T08:00:00": 0.5161424180386062,
    "2019-01-24T09:00:00": 0.48853778962158967,
    "2019-01-24T10:00:00": 0.46237356441291666,
    "2019-01-24T11:00:00": 0.4380787499675445,
    "2019-01-24T12:00:00": 0.41603201949944085,
    "2019-01-24T13:00:00": 0.39655008189486324,
    "2019-01-24T14:00:00": 0.37987782418276184,
    "2019-01-24T15:00:00": 0.36618278527991627,
    "2019-01-24T16:00:00": 0.3555290958467066,
    "2019-01-24T17:00:00": 0.34794049376754294,
    "2019-01-24T18:00:00": 0.3433411142216486,
    "2019-01-24T19:00:00": 0.34158296961343404,
    "2019-01-24T20:00:00": 0.34245498473479846,
    "2019-01-24T21:00:00": 0.34569345303908977,
    "2019-01-25T07:00:00": 0.43879760017623526,
    "2019-01-25T08:00:00": 0.4483156515505118,
    "2019-01-25T12:00:00": 0.4806864186152035,
    "2019-01-25T13:00:00": 0.48740868774724966,
    "2019-01-25T14:00:00": 0.4936490253227529,
    "2019-01-25T15:00:00": 0.4994217970527689,
    "2019-01-25T16:00:00": 0.5047185887117795,
    "2019-01-25T17:00:00": 0.5095248695872245,
    "2019-01-25T18:00:00": 0.5137919833796981,
    "2019-01-25T19:00:00": 0.517443864099144,
    "2019-01-25T20:00:00": 0.5203795219182471,
    "2019-01-25T21:00:00": 0.5224774878406705,
    "2019-01-25T22:00:00": 0.5236029289779458,
    "2019-01-25T23:00:00": 0.523615252148594,
    "2019-01-26T00:00:00": 0.5223801108902042,
    "2019-01-26T01:00:00": 0.5197847662317222,
    "2019-01-26T02:00:00": 0.515719975474151,
    "2019-01-26T03:00:00": 0.5101201058274963,
    "2019-01-26T04:00:00": 0.5029559776570703,
    "2019-01-26T05:00:00": 0.4942387138598752,
    "2019-01-26T06:00:00": 0.484020955083745,
    "2019-01-26T07:00:00": 0.47239470990952526,
    "2019-01-26T08:00:00": 0.4594900878580091,
    "2019-01-26T09:00:00": 0.4454652682210758,
    "2019-01-26T10:00:00": 0.43050234686322086,
    "2019-01-26T11:00:00": 0.4147980334315953,
    "2019-01-26T12:00:00": 0.39855518199259193,
    "2019-01-26T13:00:00": 0.3819742789542495,
    "2019-01-26T14:00:00": 0.36524546262070196,
    "2019-01-26T15:00:00": 0.34855893867541043,
    "2019-01-26T16:00:00": 0.33205893010225906,
    "2019-01-26T17:00:00": 0.315875784269474,
    "2019-01-26T18:00:00": 0.30011399058395016,
    "2019-01-26T19:00:00": 0.28485240623341596,
    "2019-01-26T20:00:00": 0.2701457687896587,
    "2019-01-26T21:00:00": 0.25602748742043746,
    "2019-01-26T22:00:00": 0.24251360721073406,
    "2019-01-26T23:00:00": 0.2296074115962823,
    "2019-01-27T00:00:00": 0.21728598252520778,
    "2019-01-27T01:00:00": 0.2055570646919146,
    "2019-01-27T02:00:00": 0.19441632993905367,
    "2019-01-27T03:00:00": 0.1838643261883243,
    "2019-01-27T04:00:00": 0.1739138835451116,
    "2019-01-27T05:00:00": 0.1645937394393898,
    "2019-01-27T06:00:00": 0.15594307601318838,
    "2019-01-27T07:00:00": 0.1480373469921096,
    "2019-01-27T08:00:00": 0.14096665355070814,
    "2019-01-27T09:00:00": 0.13484702762405096,
    "2019-01-27T10:00:00": 0.12979287982214907,
    "2019-01-27T11:00:00": 0.125944349385869,
    "2019-01-27T12:00:00": 0.1234497425724561,
    "2019-01-27T13:00:00": 0.12245896730333017,
    "2019-01-27T14:00:00": 0.12311576760351171,
    "2019-01-27T15:00:00": 0.1255426980677971,
    "2019-01-27T16:00:00": 0.12985080817969122,
    "2019-01-27T17:00:00": 0.13611418875695755,
    "2019-01-27T18:00:00": 0.1443613655570946,
    "2019-01-27T19:00:00": 0.1545711305553678,
    "2019-01-27T20:00:00": 0.16667634575304802,
    "2019-01-27T21:00:00": 0.18053078727110686,
    "2019-01-27T22:00:00": 0.19593149618299274,
    "2019-01-27T23:00:00": 0.21261349832126022,
    "2019-01-28T00:00:00": 0.23025223975890563,
    "2019-01-28T01:00:00": 0.248479725940087,
    "2019-01-28T02:00:00": 0.26686620261363136,
    "2019-01-28T03:00:00": 0.28496604497310396,
    "2019-01-28T04:00:00": 0.302320454967957,
    "2019-01-28T05:00:00": 0.31847549589024526,
    "2019-01-28T06:00:00": 0.3330008712814312,
    "2019-01-28T07:00:00": 0.3455039705151935,
    "2019-01-28T08:00:00": 0.3556625766331494,
    "2019-01-28T09:00:00": 0.3632295662160466,
    "2019-01-28T10:00:00": 0.36805207684756447,
    "2019-01-28T11:00:00": 0.37005448728431295,
    "2019-01-28T12:00:00": 0.36929113811225667,
    "2019-01-28T13:00:00": 0.36591904024979316,
    "2019-01-28T14:00:00": 0.36019693286323684,
    "2019-01-28T15:00:00": 0.35248175142949434,
    "2019-01-28T16:00:00": 0.3432293165105105,
    "2019-01-28T17:00:00": 0.3329493910659123,
    "2019-01-28T18:00:00": 0.32219578469292376,
    "2019-01-28T19:00:00": 0.3115572797015775,
    "2019-01-28T20:00:00": 0.30162699648151664,
    "2019-01-28T21:00:00": 0.29298157005861064,
    "2019-01-28T22:00:00": 0.28615809299652445,
    "2019-01-28T23:00:00": 0.28161636088359543,
    "2019-01-29T00:00:00": 0.27977563745053924,
    "2019-01-29T01:00:00": 0.28094898286196757,
    "2019-01-29T02:00:00": 0.28534294348019146,
    "2019-01-29T03:00:00": 0.29304643272900954,
    "2019-01-29T04:00:00": 0.3040428723655319,
    "2019-01-29T05:00:00": 0.31820434775893913,
    "2019-01-29T06:00:00": 0.33529671745214334,
    "2019-01-29T07:00:00": 0.35498913833708295,
    "2019-01-29T08:00:00": 0.37686715918921004,
    "2019-01-29T09:00:00": 0.40044882427514783,
    "2019-01-29T10:00:00": 0.4252034029165599,
    "2019-01-29T11:00:00": 0.45057179030532546,
    "2019-01-29T12:00:00": 0.47598732315824466,
    "2019-01-29T13:00:00": 0.5008996156926405,
    "2019-01-29T14:00:00": 0.5247930398522107,
    "2019-01-29T15:00:00": 0.5472053133829288,
    "2019-01-29T16:00:00": 0.5677366893030282,
    "2019-01-29T17:00:00": 0.5860890073089642,
    "2019-01-29T18:00:00": 0.6020505314389963,
    "2019-01-29T19:00:00": 0.6155088249338521,
    "2019-01-29T20:00:00": 0.6264514390397562,
    "2019-01-29T21:00:00": 0.6349618863145375,
    "2019-01-29T22:00:00": 0.6412114483153067,
    "2019-01-29T23:00:00": 0.6454419589223506,
    "2019-01-30T00:00:00": 0.6479643316424035,
    "2019-01-30T01:00:00": 0.649132165384353,
    "2019-01-30T02:00:00": 0.649317992669252,
    "2019-01-30T03:00:00": 0.6488983937596469,
    "2019-01-30T04:00:00": 0.6482344755398595,
    "2019-01-30T05:00:00": 0.6476539585944237,
    "2019-01-30T06:00:00": 0.6474356363554199,
    "2019-01-30T07:00:00": 0.647796306388045,
    "2019-01-30T08:00:00": 0.6488812161077278,
    "2019-01-30T09:00:00": 0.6507666987698446,
    "2019-01-30T10:00:00": 0.6534286020851451,
    "2019-01-30T11:00:00": 0.6567764827398429,
    "2019-01-30T12:00:00": 0.6606452970376471,
    "2019-01-30T13:00:00": 0.6648029856614369,
    "2019-01-30T14:00:00": 0.6689607149688828,
    "2019-01-30T15:00:00": 0.6727852513458341,
    "2019-01-30T16:00:00": 0.6759130872575273,
    "2019-01-30T17:00:00": 0.6779651387498384,
    "2019-01-30T18:00:00": 0.678562431708405,
    "2019-01-30T19:00:00": 0.6773417037169236,
    "2019-01-30T20:00:00": 0.6739700380249897,
    "2019-01-30T21:00:00": 0.6681587000088491,
    "2019-01-30T22:00:00": 0.6596752524450596,
    "2019-01-30T23:00:00": 0.6483535323331038,
    "2019-01-31T00:00:00": 0.6341013103377899,
    "2019-01-31T01:00:00": 0.6169050200027407,
    "2019-01-31T02:00:00": 0.5968313476462683,
    "2019-01-31T03:00:00": 0.5740261211972273,
    "2019-01-31T04:00:00": 0.5487092131030828,
    "2019-01-31T05:00:00": 0.5211607135009065,
    "2019-01-31T06:00:00": 0.49173551076079053,
    "2019-01-31T07:00:00": 0.4608334947877971,
    "2019-01-31T08:00:00": 0.428871070712211,
    "2019-01-31T09:00:00": 0.3962862162846475,
    "2019-01-31T10:00:00": 0.363514166435743,
    "2019-01-31T11:00:00": 0.3309922124696154,
    "2019-01-31T12:00:00": 0.2991276199426399,
    "2019-01-31T13:00:00": 0.26829263050674296,
    "2019-01-31T14:00:00": 0.23881492969934814,
    "2019-01-31T15:00:00": 0.21097150108373677,
    "2019-01-31T16:00:00": 0.18499357559733712,
    "2019-01-31T17:00:00": 0.16104661080583207,
    "2019-01-31T18:00:00": 0.13924200281081872,
    "2019-01-31T19:00:00": 0.11964280810539307,
    "2019-01-31T20:00:00": 0.10227559582182491,
    "2019-01-31T21:00:00": 0.08710808421169888,
    "2019-01-31T22:00:00": 0.0740892820880276,
    "2019-01-31T23:00:00": 0.06314427820858248,
    "2019-02-01T00:00:00": 0.05418393764489191,
    "2019-02-01T01:00:00": 0.04710999324775936,
    "2019-02-01T02:00:00": 0.04181841891782378,
    "2019-02-01T03:00:00": 0.03822416843316896,
    "2019-02-01T04:00:00": 0.03623532214004814,
    "2019-02-01T05:00:00": 0.03577588608228467,
    "2019-02-01T06:00:00": 0.03678982748955005,
    "2019-02-01T07:00:00": 0.0392412877036443,
    "2019-02-01T08:00:00": 0.04310181477342408,
    "2019-02-01T09:00:00": 0.04834475885607754,
    "2019-02-01T10:00:00": 0.05496648014053075,
    "2019-02-01T12:00:00": 0.07235785514586411,
    "2019-02-01T13:00:00": 0.08316371447060732,
    "2019-02-01T14:00:00": 0.09539560786917556,
    "2019-02-01T15:00:00": 0.10906593747651817,
    "2019-02-01T16:00:00": 0.12418169681763863,
    "2019-02-01T17:00:00": 0.1407416914981166,
    "2019-02-01T18:00:00": 0.1587337972992366,
    "2019-02-01T19:00:00": 0.17813235707739344,
    "2019-02-01T20:00:00": 0.1988959185522576,
    "2019-02-01T21:00:00": 0.22096583975967926,
    "2019-02-01T22:00:00": 0.2442626797737902,
    "2019-02-01T23:00:00": 0.2686876013184155,
    "2019-02-02T00:00:00": 0.2941216002778,
    "2019-02-02T01:00:00": 0.32043005958634135,
    "2019-02-02T02:00:00": 0.34744222114715834,
    "2019-02-02T03:00:00": 0.3749807923433661,
    "2019-02-02T04:00:00": 0.4028538211060117,
    "2019-02-02T05:00:00": 0.4308591350887126,
    "2019-02-02T06:00:00": 0.4587897068693212,
    "2019-02-02T07:00:00": 0.486439445235673,
    "2019-02-02T08:00:00": 0.5136101182706411,
    "2019-02-02T09:00:00": 0.5401170158280688,
    "2019-02-02T10:00:00": 0.5657983469925384,
    "2019-02-02T11:00:00": 0.5905171065396148,
    "2019-02-02T12:00:00": 0.6141547054841947,
    "2019-02-02T13:00:00": 0.636646920965352,
    "2019-02-02T14:00:00": 0.6579554507624685,
    "2019-02-02T15:00:00": 0.6780760571112187,
    "2019-02-02T16:00:00": 0.6970357161321145,
    "2019-02-02T17:00:00": 0.7148970362735697,
    "2019-02-02T18:00:00": 0.7317306596076589,
    "2019-02-02T19:00:00": 0.7476233538178,
    "2019-02-02T20:00:00": 0.7626681808519563,
    "2019-02-02T21:00:00": 0.7769554856584446,
    "2019-02-02T22:00:00": 0.7905520839177397,
    "2019-02-02T23:00:00": 0.8035272594052778,
    "2019-02-03T00:00:00": 0.8159182088807302,
    "2019-02-03T01:00:00": 0.827734542590503,
    "2019-02-03T02:00:00": 0.8389563126150454,
    "2019-02-03T03:00:00": 0.8495334435947006,
    "2019-02-03T04:00:00": 0.8593869614550778,
    "2019-02-03T05:00:00": 0.8684122235743682,
    "2019-02-03T06:00:00": 0.8764864649667513,
    "2019-02-03T07:00:00": 0.8834723972663654,
    "2019-02-03T08:00:00": 0.8892107595409002,
    "2019-02-03T09:00:00": 0.8935406011887412,
    "2019-02-03T10:00:00": 0.8963113077069365,
    "2019-02-03T11:00:00": 0.8973782529761739,
    "2019-02-03T12:00:00": 0.8966100245443194,
    "2019-02-03T13:00:00": 0.8938947347387243,
    "2019-02-03T14:00:00": 0.8891444222991559,
    "2019-02-03T15:00:00": 0.8822986577047115,
    "2019-02-03T16:00:00": 0.8733203736759689,
    "2019-02-03T17:00:00": 0.8622198144007776,
    "2019-02-03T18:00:00": 0.8490366075398625,
    "2019-02-03T19:00:00": 0.8338471762719275,
    "2019-02-03T20:00:00": 0.8167368039322623,
    "2019-02-03T21:00:00": 0.7978354056941872,
    "2019-02-03T22:00:00": 0.7772973803923902,
    "2019-02-03T23:00:00": 0.7552997889012276,
    "2019-02-04T00:00:00": 0.7320327750772235,
    "2019-02-04T01:00:00": 0.7076926753316128,
    "2019-02-04T02:00:00": 0.6825053750634028,
    "2019-02-04T03:00:00": 0.6566926709162593,
    "2019-02-04T04:00:00": 0.6304695808693903,
    "2019-02-04T05:00:00": 0.6040491342011112,
    "2019-02-04T06:00:00": 0.5776361303097235,
    "2019-02-04T07:00:00": 0.5514263561091362,
    "2019-02-04T08:00:00": 0.5256052074356206,
    "2019-02-04T09:00:00": 0.5003458992721783,
    "2019-02-04T10:00:00": 0.475811435500561,
    "2019-02-04T11:00:00": 0.4521527482642287,
    "2019-02-04T12:00:00": 0.4295127303235826,
    "2019-02-04T13:00:00": 0.4080282460805911,
    "2019-02-04T14:00:00": 0.38782151977772206,
    "2019-02-04T15:00:00": 0.3689998453051148,
    "2019-02-04T16:00:00": 0.35165926878551873,
    "2019-02-04T17:00:00": 0.33589836734834305,
    "2019-02-04T18:00:00": 0.3217874771663537,
    "2019-02-04T19:00:00": 0.3093831949104166,
    "2019-02-04T20:00:00": 0.2987159777526953,
    "2019-02-04T21:00:00": 0.2897896945255469,
    "2019-02-04T22:00:00": 0.282576558404611,
    "2019-02-04T23:00:00": 0.27701567228275314,
    "2019-02-05T00:00:00": 0.2730091174612803,
    "2019-02-05T01:00:00": 0.2704210576037341,
    "2019-02-05T02:00:00": 0.2690780167249217,
    "2019-02-05T03:00:00": 0.26877090060099756,
    "2019-02-05T04:00:00": 0.2692590094216118,
    "2019-02-05T05:00:00": 0.2702758094888004,
    "2019-02-05T06:00:00": 0.2715363440750093,
    "2019-02-05T07:00:00": 0.27275418224931525,
    "2019-02-05T08:00:00": 0.27363701878476865,
    "2019-02-05T09:00:00": 0.2739037130521697,
    "2019-02-05T10:00:00": 0.2732990178262835,
    "2019-02-05T11:00:00": 0.27160235042574954,
    "2019-02-05T12:00:00": 0.2686372674261022,
    "2019-02-05T13:00:00": 0.26427930607179617,
    "2019-02-05T14:00:00": 0.25846190277874415,
    "2019-02-05T15:00:00": 0.2511788194998009,
    "2019-02-05T16:00:00": 0.24247451168356854,
    "2019-02-05T17:00:00": 0.23247169738261694,
    "2019-02-05T18:00:00": 0.2213410849881287,
    "2019-02-05T19:00:00": 0.20929853912243626,
    "2019-02-05T20:00:00": 0.1966036891806564,
    "2019-02-05T21:00:00": 0.18356646237666902,
    "2019-02-05T22:00:00": 0.17047771379489182,
    "2019-02-05T23:00:00": 0.15766077323495228,
    "2019-02-06T00:00:00": 0.14542646899506378,
    "2019-02-06T01:00:00": 0.134098078802067,
    "2019-02-06T02:00:00": 0.12396800536429484,
    "2019-02-06T03:00:00": 0.11531923819941758,
    "2019-02-06T04:00:00": 0.10840091601198243,
    "2019-02-06T05:00:00": 0.1034304120088716,
    "2019-02-06T06:00:00": 0.10059205974004365,
    "2019-02-06T07:00:00": 0.10003502207940335,
    "2019-02-06T08:00:00": 0.10184630409764987,
    "2019-02-06T09:00:00": 0.10608532748809549,
    "2019-02-06T10:00:00": 0.11276725436842064,
    "2019-02-06T11:00:00": 0.12186150894327752,
    "2019-02-06T12:00:00": 0.13329086827631215,
    "2019-02-06T13:00:00": 0.14693105152465652,
    "2019-02-06T14:00:00": 0.16261135475657687,
    "2019-02-06T15:00:00": 0.18010705063275514,
    "2019-02-06T16:00:00": 0.19915648597321184,
    "2019-02-06T17:00:00": 0.21947550999075682,
    "2019-02-06T18:00:00": 0.2407380030487099,
    "2019-02-06T19:00:00": 0.2625876093551425,
    "2019-02-06T20:00:00": 0.28466653035449535,
    "2019-02-06T21:00:00": 0.3066108411829583,
    "2019-02-06T22:00:00": 0.32805278066379756,
    "2019-02-06T23:00:00": 0.348669180070791,
    "2019-02-07T00:00:00": 0.3681644667910486,
    "2019-02-07T01:00:00": 0.38628922295784446,
    "2019-02-07T02:00:00": 0.40284939304128137,
    "2019-02-07T03:00:00": 0.41771052175442547,
    "2019-02-07T04:00:00": 0.43080471763359607,
    "2019-02-07T05:00:00": 0.4421379861397446,
    "2019-02-07T06:00:00": 0.4517704476147657,
    "2019-02-07T07:00:00": 0.45982322411157284,
    "2019-02-07T08:00:00": 0.46646200620669626,
    "2019-02-07T09:00:00": 0.4718758361879763,
    "2019-02-07T10:00:00": 0.4762849423766658,
    "2019-02-07T11:00:00": 0.4799061296888369,
    "2019-02-07T12:00:00": 0.4829351564709115,
    "2019-02-07T13:00:00": 0.4855577934499358,
    "2019-02-07T14:00:00": 0.4879161862553298,
    "2019-02-07T15:00:00": 0.49010454898085,
    "2019-02-07T16:00:00": 0.4921627417697494,
    "2019-02-07T17:00:00": 0.4940740234631737,
    "2019-02-07T18:00:00": 0.49576790897588485,
    "2019-02-07T19:00:00": 0.4971195934170756,
    "2019-02-07T20:00:00": 0.49796650838384754,
    "2019-02-07T21:00:00": 0.49811492093552173,
    "2019-02-07T22:00:00": 0.49735436151108287,
    "2019-02-07T23:00:00": 0.495474505687997,
    "2019-02-08T00:00:00": 0.4922748775217479,
    "2019-02-08T01:00:00": 0.48758644202180584,
    "2019-02-08T02:00:00": 0.4812693061128518,
    "2019-02-08T03:00:00": 0.473243381034696,
    "2019-02-08T04:00:00": 0.4634809909734596,
    "2019-02-08T05:00:00": 0.45201428722354875,
    "2019-02-08T06:00:00": 0.43894310909431894,
    "2019-02-08T07:00:00": 0.42441136115767175,
    "2019-02-08T08:00:00": 0.4086168734309136,
    "2019-02-08T09:00:00": 0.3917964735768916,
    "2019-02-08T10:00:00": 0.3742171587545678,
    "2019-02-08T11:00:00": 0.3561514448311389,
    "2019-02-08T12:00:00": 0.3378934769342776,
    "2019-02-08T13:00:00": 0.3197233509039511,
    "2019-02-08T14:00:00": 0.30190240366954096,
    "2019-02-08T15:00:00": 0.2846651200527621,
    "2019-02-08T16:00:00": 0.26820743458840746,
    "2019-02-08T17:00:00": 0.25269695068787157,
    "2019-02-08T18:00:00": 0.23826195817332685,
    "2019-02-08T19:00:00": 0.22499010769237476,
    "2019-02-08T20:00:00": 0.2129345697543125,
    "2019-02-08T21:00:00": 0.20211923717722374,
    "2019-02-08T22:00:00": 0.19254449959787878,
    "2019-02-08T23:00:00": 0.18419376613805719,
    "2019-02-09T00:00:00": 0.17704027968007752,
    "2019-02-09T01:00:00": 0.171059389630256,
    "2019-02-09T02:00:00": 0.16620695510854805,
    "2019-02-09T03:00:00": 0.16245265139894896,
    "2019-02-09T04:00:00": 0.1597736288953514,
    "2019-02-09T05:00:00": 0.1581483366696293,
    "2019-02-09T06:00:00": 0.15754256891017432,
    "2019-02-09T07:00:00": 0.15793678484271653,
    "2019-02-09T08:00:00": 0.1593002105698535,
    "2019-02-09T09:00:00": 0.16159714345872656,
    "2019-02-09T10:00:00": 0.1647537154860759,
    "2019-02-09T11:00:00": 0.16869044778087813,
    "2019-02-09T12:00:00": 0.17329657780229146,
    "2019-02-09T13:00:00": 0.1784414729212706,
    "2019-02-09T14:00:00": 0.18396561315556986,
    "2019-02-09T15:00:00": 0.18968567498796174,
    "2019-02-09T16:00:00": 0.19540576667264326,
    "2019-02-09T17:00:00": 0.20091724235447223,
    "2019-02-09T18:00:00": 0.2060039580150524,
    "2019-02-09T19:00:00": 0.21045495094934252,
    "2019-02-09T20:00:00": 0.21407413201125836,
    "2019-02-09T21:00:00": 0.2166895593777623,
    "2019-02-09T22:00:00": 0.21816209565097736,
    "2019-02-09T23:00:00": 0.21839241510172616,
    "2019-02-10T00:00:00": 0.21733085504246555,
    "2019-02-10T01:00:00": 0.2149692551970495,
    "2019-02-10T02:00:00": 0.2113443550525936,
    "2019-02-10T03:00:00": 0.20654437389323418,
    "2019-02-10T04:00:00": 0.20069773071854782,
    "2019-02-10T05:00:00": 0.1939616102736485,
    "2019-02-10T06:00:00": 0.18652483285699556,
    "2019-02-10T07:00:00": 0.17859900022730496,
    "2019-02-10T08:00:00": 0.17038311179943166,
    "2019-02-10T09:00:00": 0.16207409867719744,
    "2019-02-10T10:00:00": 0.15385390123725626,
    "2019-02-10T11:00:00": 0.14588128677840428,
    "2019-02-10T12:00:00": 0.13828603703934994,
    "2019-02-10T13:00:00": 0.13116560283308845,
    "2019-02-10T14:00:00": 0.12458284293989277,
    "2019-02-10T15:00:00": 0.11856833348088341,
    "2019-02-10T16:00:00": 0.11312120161320467,
    "2019-02-10T17:00:00": 0.10821876139792258,
    "2019-02-10T18:00:00": 0.10383130349345142,
    "2019-02-10T19:00:00": 0.09990170463695597,
    "2019-02-10T20:00:00": 0.09637693997509969,
    "2019-02-10T21:00:00": 0.09321693813598929,
    "2019-02-10T22:00:00": 0.09039271714264077,
    "2019-02-10T23:00:00": 0.08789457415864077,
    "2019-02-11T00:00:00": 0.08573934414787342,
    "2019-02-11T01:00:00": 0.08397224478486758,
    "2019-02-11T02:00:00": 0.08266808206353489,
    "2019-02-11T03:00:00": 0.08192976935391791,
    "2019-02-11T04:00:00": 0.08189057124468455,
    "2019-02-11T05:00:00": 0.08270197817255359,
    "2019-02-11T06:00:00": 0.08453365068063097,
    "2019-02-11T07:00:00": 0.08756468749917642,
    "2019-02-11T08:00:00": 0.09197362710691236,
    "2019-02-11T09:00:00": 0.0979336423978201,
    "2019-02-11T10:00:00": 0.1055960121187473,
    "2019-02-11T11:00:00": 0.11509146023404543,
    "2019-02-11T12:00:00": 0.12650992922085189,
    "2019-02-11T13:00:00": 0.13988757409215902,
    "2019-02-11T14:00:00": 0.1552135245095756,
    "2019-02-11T15:00:00": 0.17240565464480254,
    "2019-02-11T16:00:00": 0.1913302308983823,
    "2019-02-11T17:00:00": 0.21177968644926487,
    "2019-02-11T18:00:00": 0.23348196483915734,
    "2019-02-11T19:00:00": 0.25610047133998126,
    "2019-02-11T20:00:00": 0.27925534652226125,
    "2019-02-11T21:00:00": 0.30249965649811134,
    "2019-02-11T22:00:00": 0.3253732585944601,
    "2019-02-11T23:00:00": 0.34739483100301727,
    "2019-02-12T00:00:00": 0.36807693625056254,
    "2019-02-12T01:00:00": 0.38698031210915906,
    "2019-02-12T02:00:00": 0.40367633552310245,
    "2019-02-12T03:00:00": 0.4178177545472551,
    "2019-02-12T04:00:00": 0.42912757110007455,
    "2019-02-12T05:00:00": 0.4374200613148921,
    "2019-02-12T06:00:00": 0.4426116999611709,
    "2019-02-12T07:00:00": 0.4447277128236425,
    "2019-02-12T08:00:00": 0.4439034503954528,
    "2019-02-12T09:00:00": 0.44038103880549295,
    "2019-02-12T10:00:00": 0.43450080667411317,
    "2019-02-12T11:00:00": 0.42668789873466567,
    "2019-02-12T12:00:00": 0.4174340153211038,
    "2019-02-12T13:00:00": 0.40727498921331623,
    "2019-02-12T14:00:00": 0.39676983478016403,
    "2019-02-12T15:00:00": 0.38648017634053944,
    "2019-02-12T16:00:00": 0.3769380844232717,
    "2019-02-12T17:00:00": 0.36861563753909987,
    "2019-02-12T18:00:00": 0.3619156351805489,
    "2019-02-12T19:00:00": 0.3571504594312984,
    "2019-02-12T20:00:00": 0.3545252640321972,
    "2019-02-12T21:00:00": 0.35414416384057656,
    "2019-02-12T22:00:00": 0.3559800026039493,
    "2019-02-12T23:00:00": 0.3598922110299657,
    "2019-02-13T00:00:00": 0.36563372988658027,
    "2019-02-13T01:00:00": 0.37284969245242533,
    "2019-02-13T02:00:00": 0.38112746305994394,
    "2019-02-13T03:00:00": 0.3899891152803044,
    "2019-02-13T04:00:00": 0.3989179009319988,
    "2019-02-13T05:00:00": 0.40739023767730365,
    "2019-02-13T06:00:00": 0.4148956543939031,
    "2019-02-13T07:00:00": 0.4209552946225067,
    "2019-02-13T08:00:00": 0.42514967170649154,
    "2019-02-13T09:00:00": 0.4271350575230997,
    "2019-02-13T10:00:00": 0.42666061147526846,
    "2019-02-13T11:00:00": 0.4235775682762779,
    "2019-02-13T12:00:00": 0.41784072104331266,
    "2019-02-13T13:00:00": 0.40950916942871907,
    "2019-02-13T14:00:00": 0.39875230648408105,
    "2019-02-13T15:00:00": 0.3858303611185408,
    "2019-02-13T16:00:00": 0.371085695355412,
    "2019-02-13T17:00:00": 0.3549227409451016,
    "2019-02-13T18:00:00": 0.3378031783772537,
    "2019-02-13T19:00:00": 0.3202163466337548,
    "2019-02-13T20:00:00": 0.3026607995765835,
    "2019-02-13T21:00:00": 0.2856256024555432,
    "2019-02-13T22:00:00": 0.2695738115897366,
    "2019-02-13T23:00:00": 0.25493030662799443,
    "2019-02-14T00:00:00": 0.24204554205694873,
    "2019-02-14T01:00:00": 0.23121834994747253,
    "2019-02-14T02:00:00": 0.22266636007006793,
    "2019-02-14T03:00:00": 0.21652569963109095,
    "2019-02-14T04:00:00": 0.21285361107905834,
    "2019-02-14T05:00:00": 0.2116251508889143,
    "2019-02-14T06:00:00": 0.2127346330474207,
    "2019-02-14T07:00:00": 0.21599730624124638,
    "2019-02-14T08:00:00": 0.2211675362160354,
    "2019-02-14T09:00:00": 0.22795798483680332,
    "2019-02-14T10:00:00": 0.23603503477900875,
    "2019-02-14T11:00:00": 0.24503604643868826,
    "2019-02-14T12:00:00": 0.25458825105516425,
    "2019-02-14T13:00:00": 0.26431034140079546,
    "2019-02-14T14:00:00": 0.27383016752226197,
    "2019-02-14T15:00:00": 0.28278823551153626,
    "2019-02-14T16:00:00": 0.29087116314567346,
    "2019-02-14T17:00:00": 0.2978016470317314,
    "2019-02-14T18:00:00": 0.3033516650737719,
    "2019-02-14T19:00:00": 0.30734853863001677,
    "2019-02-14T20:00:00": 0.3096800961374169,
    "2019-02-14T21:00:00": 0.3102899438706214,
    "2019-02-14T22:00:00": 0.30919639244196045,
    "2019-02-14T23:00:00": 0.30646863700265214,
    "2019-02-15T00:00:00": 0.30223720452255115,
    "2019-02-15T01:00:00": 0.2966808380903198,
    "2019-02-15T02:00:00": 0.2900211420563753,
    "2019-02-15T03:00:00": 0.2825134677304907,
    "2019-02-15T04:00:00": 0.2744388374749253,
    "2019-02-15T05:00:00": 0.2660894216837518,
    "2019-02-15T06:00:00": 0.2577659706847965,
    "2019-02-15T07:00:00": 0.2497551968609805,
    "2019-02-15T08:00:00": 0.24233436081163748,
    "2019-02-15T09:00:00": 0.23575897307153976,
    "2019-02-15T10:00:00": 0.23022760987151322,
    "2019-02-15T11:00:00": 0.22593044196358367,
    "2019-02-15T12:00:00": 0.22298998107398024,
    "2019-02-15T13:00:00": 0.2214926014361962,
    "2019-02-15T14:00:00": 0.22147817271456283,
    "2019-02-15T15:00:00": 0.22294116998286156,
    "2019-02-15T16:00:00": 0.2258336355961253,
    "2019-02-15T17:00:00": 0.23006933341339053,
    "2019-02-15T18:00:00": 0.2355290263471816,
    "2019-02-15T19:00:00": 0.2420662987486511,
    "2019-02-15T20:00:00": 0.2495140396908883,
    "2019-02-15T21:00:00": 0.2576913722089944,
    "2019-02-15T22:00:00": 0.2664094840281338,
    "2019-02-15T23:00:00": 0.27547849037225897,
    "2019-02-16T00:00:00": 0.28471266558752645,
    "2019-02-16T01:00:00": 0.29393595549191853,
    "2019-02-16T02:00:00": 0.3029858869513487,
    "2019-02-16T03:00:00": 0.31171738063228843,
    "2019-02-16T04:00:00": 0.3200053581386681,
    "2019-02-16T05:00:00": 0.32774660113588094,
    "2019-02-16T06:00:00": 0.3348558340767632,
    "2019-02-20T14:00:00": 0.188675409985399,
    "2019-02-20T15:00:00": 0.1768814896178098,
    "2019-02-20T16:00:00": 0.165618113770398,
    "2019-02-20T17:00:00": 0.15502521778387482,
    "2019-02-20T18:00:00": 0.14522529794950256,
    "2019-02-20T19:00:00": 0.1363191067504214,
    "2019-02-20T20:00:00": 0.12838229986928604,
    "2019-02-20T21:00:00": 0.12146955487982573,
    "2019-02-20T22:00:00": 0.11559672356442466,
    "2019-02-20T23:00:00": 0.11075664096624524,
    "2019-02-21T00:00:00": 0.10690719132030045,
    "2019-02-21T01:00:00": 0.10398670938934518,
    "2019-02-21T02:00:00": 0.10191243301971412,
    "2019-02-21T03:00:00": 0.10058089441499202,
    "2019-02-21T04:00:00": 0.09987419707164728,
    "2019-02-21T05:00:00": 0.09966515441907331,
    "2019-02-21T06:00:00": 0.0998221515503899,
    "2019-02-21T07:00:00": 0.10021404191606942,
    "2019-02-21T08:00:00": 0.10071528851828306,
    "2019-02-21T09:00:00": 0.10121010769784979,
    "2019-02-21T10:00:00": 0.10159673179220656,
    "2019-02-21T11:00:00": 0.10179017589216816,
    "2019-02-21T12:00:00": 0.10172526802094159,
    "2019-02-21T13:00:00": 0.10135824748294649,
    "2019-02-21T14:00:00": 0.10066756629585401,
    "2019-02-21T15:00:00": 0.09965388674642237,
    "2019-02-21T16:00:00": 0.09833902439642764,
    "2019-02-21T17:00:00": 0.09676767465894956,
    "2019-02-21T18:00:00": 0.09499939480496951,
    "2019-02-21T19:00:00": 0.09310223355382616,
    "2019-02-21T20:00:00": 0.09115627823588755,
    "2019-02-21T21:00:00": 0.08923888532486403,
    "2019-02-21T22:00:00": 0.08743863246504426,
    "2019-02-21T23:00:00": 0.08583374387466686,
    "2019-02-22T00:00:00": 0.08449273349911453,
    "2019-02-22T01:00:00": 0.0834705373650115,
    "2019-02-22T02:00:00": 0.08280585415410434,
    "2019-02-22T03:00:00": 0.08251750265394973,
    "2019-02-22T04:00:00": 0.08260594257720685,
    "2019-02-22T05:00:00": 0.08305212658650904,
    "2019-02-22T06:00:00": 0.08381962640159943,
    "2019-02-22T07:00:00": 0.0848604993484688,
    "2019-02-22T08:00:00": 0.08610834767466286,
    "2019-02-22T09:00:00": 0.08749516177454263,
    "2019-02-22T10:00:00": 0.08895105428991347,
    "2019-02-22T11:00:00": 0.0904095215402936,
    "2019-02-22T12:00:00": 0.09181173008419864,
    "2019-02-22T13:00:00": 0.09311054023495939,
    "2019-02-22T14:00:00": 0.09427323448277683,
    "2019-02-22T15:00:00": 0.09528318869690948,
    "2019-02-22T16:00:00": 0.09614335695435516,
    "2019-02-22T17:00:00": 0.0968695337016402,
    "2019-02-22T18:00:00": 0.09749245594345475,
    "2019-02-22T19:00:00": 0.09804669386394438,
    "2019-02-22T20:00:00": 0.09857394700211075,
    "2019-02-22T21:00:00": 0.09911261975223376,
    "2019-02-22T22:00:00": 0.09970618373723858,
    "2019-02-22T23:00:00": 0.10038304308294971,
    "2019-02-23T00:00:00": 0.10117318009280495,
    "2019-02-23T01:00:00": 0.10208255798051052,
    "2019-02-23T02:00:00": 0.10309079320348474,
    "2019-02-23T03:00:00": 0.10417986258294143,
    "2019-02-23T04:00:00": 0.1053216284758281,
    "2019-02-23T05:00:00": 0.10647347381097817,
    "2019-02-23T06:00:00": 0.1075938407107749,
    "2019-02-23T07:00:00": 0.10863902913034376,
    "2019-02-23T08:00:00": 0.10957682444983596,
    "2019-02-23T09:00:00": 0.11039731957219763,
    "2019-02-23T10:00:00": 0.11110859138447365,
    "2019-02-23T11:00:00": 0.11174793921789511,
    "2019-02-23T12:00:00": 0.11236604313243889,
    "2019-02-23T13:00:00": 0.11304897693494434,
    "2019-02-23T14:00:00": 0.11391051667168865,
    "2019-02-23T15:00:00": 0.11508818556233438,
    "2019-02-23T16:00:00": 0.11673808543943873,
    "2019-02-23T17:00:00": 0.11902897657443076,
    "2019-02-23T18:00:00": 0.12213343047538644,
    "2019-02-23T19:00:00": 0.1262194522811758,
    "2019-02-23T20:00:00": 0.1314403608238192,
    "2019-02-23T21:00:00": 0.13792561565052028,
    "2019-02-23T22:00:00": 0.14577156135457187,
    "2019-02-23T23:00:00": 0.15503343856194574,
    "2019-02-24T00:00:00": 0.16571866623728151,
    "2019-02-24T01:00:00": 0.17778186450958322,
    "2019-02-24T02:00:00": 0.19112223306634316,
    "2019-02-24T03:00:00": 0.20558309592640836,
    "2019-02-24T04:00:00": 0.220954252290715,
    "2019-02-24T05:00:00": 0.23697494394853535,
    "2019-02-24T06:00:00": 0.25333700538588866,
    "2019-02-24T07:00:00": 0.2697083627765333,
    "2019-02-24T08:00:00": 0.2857254406488911,
    "2019-02-24T09:00:00": 0.3010176876211821,
    "2019-02-24T10:00:00": 0.31520707496914446,
    "2019-02-24T11:00:00": 0.32792842854621396,
    "2019-02-24T12:00:00": 0.3388447544275945,
    "2019-02-24T13:00:00": 0.3476562861340451,
    "2019-02-24T14:00:00": 0.35411080878355483,
    "2019-02-24T15:00:00": 0.3580131730002438,
    "2019-02-24T16:00:00": 0.3592326811321455,
    "2019-02-24T17:00:00": 0.35770972380382815,
    "2019-02-24T18:00:00": 0.35344578704157315,
    "2019-02-24T19:00:00": 0.3465155260233661,
    "2019-02-24T20:00:00": 0.3370635796704353,
    "2019-02-24T21:00:00": 0.32529246100571974,
    "2019-02-24T22:00:00": 0.3114567526996337,
    "2019-02-24T23:00:00": 0.29585388876360363,
    "2019-02-25T00:00:00": 0.27881297271635763,
    "2019-02-25T01:00:00": 0.26068315765372707,
    "2019-02-25T02:00:00": 0.24181938538259637,
    "2019-02-25T03:00:00": 0.22257637329675717,
    "2019-02-25T04:00:00": 0.20329919083103692,
    "2019-02-25T05:00:00": 0.1843096884130069,
    "2019-02-25T06:00:00": 0.1659008651431123,
    "2019-02-25T07:00:00": 0.14831249901560825,
    "2019-02-25T08:00:00": 0.13175661783810155,
    "2019-02-25T09:00:00": 0.11640195925644038,
    "2019-02-25T10:00:00": 0.10237700058518832,
    "2019-02-25T11:00:00": 0.08976818157985632,
    "2019-02-25T12:00:00": 0.07861799333976995,
    "2019-02-25T13:00:00": 0.06895495849997026,
    "2019-02-25T14:00:00": 0.06076891823205336,
    "2019-02-25T15:00:00": 0.05402548850716981,
    "2019-02-25T16:00:00": 0.04866927963768719,
    "2019-02-25T17:00:00": 0.04464906623861027,
    "2019-02-25T18:00:00": 0.04190186132802066,
    "2019-02-25T19:00:00": 0.040364637220259666,
    "2019-02-25T20:00:00": 0.03997854891124005,
    "2019-02-25T21:00:00": 0.040693660610237645,
    "2019-02-25T22:00:00": 0.04247179361869209,
    "2019-02-25T23:00:00": 0.045282528513724274,
    "2019-02-26T00:00:00": 0.04910766526956195,
    "2019-02-26T01:00:00": 0.05393995886060861,
    "2019-02-26T02:00:00": 0.059781196204154605,
    "2019-02-26T03:00:00": 0.06665357828863502,
    "2019-02-26T04:00:00": 0.07458528053075324,
    "2019-02-26T05:00:00": 0.08360401235541802,
    "2019-02-26T06:00:00": 0.09373841823972275,
    "2019-02-26T07:00:00": 0.10500185477413185,
    "2019-02-26T08:00:00": 0.11740429139542508,
    "2019-02-26T09:00:00": 0.1309339953112559,
    "2019-02-26T10:00:00": 0.14556378131786235,
    "2019-02-26T11:00:00": 0.16124251947838694,
    "2019-02-26T12:00:00": 0.17787639580814132,
    "2019-02-26T13:00:00": 0.19533245754999026,
    "2019-02-26T14:00:00": 0.2134559375578777,
    "2019-02-26T15:00:00": 0.23204651377965094,
    "2019-02-26T16:00:00": 0.25087532036996296,
    "2019-02-26T17:00:00": 0.26968003875463537,
    "2019-02-26T18:00:00": 0.28817447572721017,
    "2019-02-26T19:00:00": 0.30606023088617534,
    "2019-02-26T20:00:00": 0.3230415705317726,
    "2019-02-26T21:00:00": 0.33882822941002133,
    "2019-02-26T22:00:00": 0.35314799618161874,
    "2019-02-26T23:00:00": 0.365757739313403,
    "2019-02-27T00:00:00": 0.3764545347145525,
    "2019-02-27T01:00:00": 0.3850840952124534,
    "2019-02-27T02:00:00": 0.39154625584366765,
    "2019-02-27T03:00:00": 0.39579919852721923,
    "2019-02-27T04:00:00": 0.3978607678145143,
    "2019-02-27T05:00:00": 0.39780720854696416,
    "2019-02-27T06:00:00": 0.3957693375942525,
    "2019-02-27T07:00:00": 0.3919290788337683,
    "2019-02-27T08:00:00": 0.3865065053455387,
    "2019-02-27T09:00:00": 0.3797485541510292,
    "2019-02-27T10:00:00": 0.37192639902571006,
    "2019-02-27T11:00:00": 0.3633187257207105,
    "2019-02-27T12:00:00": 0.3542021166726459,
    "2019-02-27T13:00:00": 0.34484690292548775,
    "2019-02-27T14:00:00": 0.3355013957033965,
    "2019-02-27T15:00:00": 0.3263855767675312,
    "2019-02-27T16:00:00": 0.31768410141918463,
    "2019-02-27T17:00:00": 0.3095423668877791,
    "2019-02-27T18:00:00": 0.3020636412813901,
    "2019-02-27T19:00:00": 0.2953071804811347,
    "2019-02-27T20:00:00": 0.28928879225316306,
    "2019-02-27T21:00:00": 0.2839832308516319,
    "2019-02-27T22:00:00": 0.27932811669602053,
    "2019-02-27T23:00:00": 0.2752293026806025,
    "2019-02-28T00:00:00": 0.27156762779603005,
    "2019-02-28T01:00:00": 0.2682063177177872,
    "2019-02-28T02:00:00": 0.26499817873640374,
    "2019-02-28T03:00:00": 0.26180369474496107,
    "2019-02-28T04:00:00": 0.25848481129277245,
    "2019-02-28T05:00:00": 0.2549161622489709,
    "2019-02-28T06:00:00": 0.2509969423517747,
    "2019-02-28T07:00:00": 0.246652756644674,
    "2019-02-28T08:00:00": 0.24183785887009546,
    "2019-02-28T09:00:00": 0.2365359660967999,
    "2019-02-28T10:00:00": 0.23075903790283672,
    "2019-02-28T11:00:00": 0.22454403869944017,
    "2019-02-28T12:00:00": 0.2179482145854296,
    "2019-02-28T13:00:00": 0.21104264170701736,
    "2019-02-28T14:00:00": 0.20390379118123256,
    "2019-02-28T15:00:00": 0.1966142232163533,
    "2019-02-28T16:00:00": 0.1892549949046034,
    "2019-02-28T17:00:00": 0.18189109833793426,
    "2019-02-28T18:00:00": 0.1745752510520455,
    "2019-02-28T19:00:00": 0.16734279130763408,
    "2019-02-28T20:00:00": 0.16021431173227887,
    "2019-02-28T21:00:00": 0.15319960725432258,
    "2019-02-28T22:00:00": 0.14627709206920028,
    "2019-02-28T23:00:00": 0.13943097515158245,
    "2019-03-01T00:00:00": 0.13263974858727118,
    "2019-03-01T01:00:00": 0.12588154038678295,
    "2019-03-01T02:00:00": 0.11912316770080303,
    "2019-03-01T03:00:00": 0.11234749129847221,
    "2019-03-01T04:00:00": 0.10554639451296025,
    "2019-03-01T05:00:00": 0.09872248050175504,
    "2019-03-01T06:00:00": 0.09188929590427292,
    "2019-03-01T07:00:00": 0.08507142884037706,
    "2019-03-01T08:00:00": 0.07830791513270853,
    "2019-03-01T09:00:00": 0.07164479905566551,
    "2019-03-01T10:00:00": 0.06513199490579626,
    "2019-03-01T11:00:00": 0.058825391312720084,
    "2019-03-01T12:00:00": 0.05276841048060274,
    "2019-03-01T13:00:00": 0.047009371492911796,
    "2019-03-01T14:00:00": 0.04159040143659381,
    "2019-03-01T15:00:00": 0.03654576502967711,
    "2019-03-01T16:00:00": 0.03190035815354473,
    "2019-03-01T17:00:00": 0.02766930031667246,
    "2019-03-01T18:00:00": 0.02385797839653136,
    "2019-03-01T19:00:00": 0.020462288635932756,
    "2019-03-01T20:00:00": 0.017467790535138614,
    "2019-03-01T21:00:00": 0.01485438135723824,
    "2019-03-01T22:00:00": 0.01260174261264661,
    "2019-03-01T23:00:00": 0.010677756620796367,
    "2019-03-02T00:00:00": 0.009053059164360916,
    "2019-03-02T01:00:00": 0.007695383940715578,
    "2019-03-02T02:00:00": 0.006570981015313226,
    "2019-03-02T03:00:00": 0.005648808466546326,
    "2019-03-02T04:00:00": 0.004900138146674139,
    "2019-03-02T05:00:00": 0.004294000763544095,
    "2019-03-02T06:00:00": 0.00380563382323472,
    "2019-03-02T07:00:00": 0.0034146855919707764,
    "2019-03-02T08:00:00": 0.0031031033090957957,
    "2019-03-02T09:00:00": 0.0028553202497320546,
    "2019-03-02T10:00:00": 0.0026582020778211546,
    "2019-03-02T11:00:00": 0.002501210657650852,
    "2019-03-02T12:00:00": 0.002376065870576305,
    "2019-03-02T13:00:00": 0.0022760141901371047,
    "2019-03-02T14:00:00": 0.0021959199548816626,
    "2019-03-02T15:00:00": 0.002131467475990834,
    "2019-03-02T16:00:00": 0.002077538736242834,
    "2019-03-02T17:00:00": 0.0020328304913638994,
    "2019-03-02T18:00:00": 0.0019989113265200436,
    "2019-03-02T19:00:00": 0.0019733001857960026,
    "2019-03-02T20:00:00": 0.001955733556141769,
    "2019-03-02T21:00:00": 0.0019461910910945526,
    "2019-03-02T22:00:00": 0.0019403902808526503,
    "2019-03-02T23:00:00": 0.001937981543230504,
    "2019-03-03T00:00:00": 0.00193851487921252,
    "2019-03-03T01:00:00": 0.001941862274134829,
    "2019-03-03T02:00:00": 0.0019477509464924782,
    "2019-03-03T03:00:00": 0.001955621430608582,
    "2019-03-03T04:00:00": 0.001965047432102514,
    "2019-03-03T05:00:00": 0.0019756544403717827,
    "2019-03-03T06:00:00": 0.001987162439968958,
    "2019-03-03T07:00:00": 0.0019992119718354262,
    "2019-03-03T08:00:00": 0.0020116521513083726,
    "2019-03-03T09:00:00": 0.0020242275101444384,
    "2019-03-03T10:00:00": 0.0020367977309040178,
    "2019-03-03T11:00:00": 0.0020492092303455076,
    "2019-03-03T12:00:00": 0.002061370405069559,
    "2019-03-03T13:00:00": 0.002073323620889755,
    "2019-03-03T14:00:00": 0.0020848290176621966,
    "2019-03-03T15:00:00": 0.0020961035860359097,
    "2019-03-03T16:00:00": 0.0021068843863060543,
    "2019-03-03T17:00:00": 0.0021172026387321894,
    "2019-03-03T18:00:00": 0.0021270407114621177,
    "2019-03-03T19:00:00": 0.0021363282997926797,
    "2019-03-03T20:00:00": 0.002145009643443063,
    "2019-03-03T21:00:00": 0.002153068233576812,
    "2019-03-03T22:00:00": 0.0021605229939006673,
    "2019-03-03T23:00:00": 0.002167271384220565,
    "2019-03-04T00:00:00": 0.0021733558421239757,
    "2019-03-04T01:00:00": 0.0021789058825404843,
    "2019-03-04T02:00:00": 0.002184046607377873,
    "2019-03-04T03:00:00": 0.0021889099339431443,
    "2019-03-04T04:00:00": 0.0021938458535333736,
    "2019-03-04T05:00:00": 0.002199154361296744,
    "2019-03-04T06:00:00": 0.0022052669897827115,
    "2019-03-04T07:00:00": 0.0022127385481241785,
    "2019-03-04T08:00:00": 0.0022220174739327387,
    "2019-03-04T09:00:00": 0.0022338392705446345,
    "2019-03-04T10:00:00": 0.00224869962634089,
    "2019-03-04T11:00:00": 0.0022679272374224358,
    "2019-03-04T12:00:00": 0.002293707545493935,
    "2019-03-04T13:00:00": 0.0023229766805271572,
    "2019-03-04T14:00:00": 0.002358301470816237,
    "2019-03-04T15:00:00": 0.0024001253614749506,
    "2019-03-04T16:00:00": 0.0024491912396199106,
    "2019-03-04T17:00:00": 0.0025058490401596123,
    "2019-03-04T18:00:00": 0.0025706521116638683,
    "2019-03-04T19:00:00": 0.002644209267756266,
    "2019-03-04T20:00:00": 0.0027270364737125566,
    "2019-03-04T21:00:00": 0.0028198526478651893,
    "2019-03-04T22:00:00": 0.0029235008951619844,
    "2019-03-04T23:00:00": 0.003038948792430057,
    "2019-03-05T00:00:00": 0.0031674613741210114,
    "2019-03-05T01:00:00": 0.0033106536377833923,
    "2019-03-05T02:00:00": 0.0034704220296730157,
    "2019-03-05T03:00:00": 0.0036490123692869423,
    "2019-03-05T04:00:00": 0.0038489806779248847,
    "2019-03-05T05:00:00": 0.004073294646691681,
    "2019-03-05T06:00:00": 0.0043250581251353245,
    "2019-03-05T07:00:00": 0.004607387991228638,
    "2019-03-05T08:00:00": 0.004923439912994165,
    "2019-03-05T09:00:00": 0.0052759749222505625,
    "2019-03-05T10:00:00": 0.005667343931298861,
    "2019-03-05T11:00:00": 0.006098891355647283,
    "2019-03-05T12:00:00": 0.006571085984077741,
    "2019-03-05T13:00:00": 0.007082870207737011,
    "2019-03-05T14:00:00": 0.007631785239757829,
    "2019-03-05T15:00:00": 0.008213578949087686,
    "2019-03-05T16:00:00": 0.008822034463546341,
    "2019-03-05T17:00:00": 0.009449176746075438,
    "2019-03-05T18:00:00": 0.010085152946089613,
    "2019-03-05T19:00:00": 0.01071851597549171,
    "2019-03-05T20:00:00": 0.011336449558267769,
    "2019-03-05T21:00:00": 0.011925262217444109,
    "2019-03-05T22:00:00": 0.012471025519490522,
    "2019-03-05T23:00:00": 0.012959672359045644,
    "2019-03-06T00:00:00": 0.013378180557637781,
    "2019-03-06T01:00:00": 0.01371487110443378,
    "2019-03-06T02:00:00": 0.013959750237371138,
    "2019-03-06T03:00:00": 0.01410546551704138,
    "2019-03-06T04:00:00": 0.014147342856832954,
    "2019-03-06T05:00:00": 0.014083802939130658,
    "2019-03-06T06:00:00": 0.013916356407424325,
    "2019-03-06T07:00:00": 0.013649465382030976,
    "2019-03-06T08:00:00": 0.013290556031890407,
    "2019-03-06T09:00:00": 0.012849543575656172,
    "2019-03-06T10:00:00": 0.012338344985130803,
    "2019-03-06T11:00:00": 0.011770417939022042,
    "2019-03-06T12:00:00": 0.011160021355530651,
    "2019-03-06T13:00:00": 0.010521820470986341,
    "2019-03-06T14:00:00": 0.00987014563029694,
    "2019-03-06T15:00:00": 0.009218511176703942,
    "2019-03-06T16:00:00": 0.00857931995439591,
    "2019-03-06T17:00:00": 0.007963304764140386,
    "2019-03-06T18:00:00": 0.007379406459678777,
    "2019-03-06T19:00:00": 0.006834656054984591,
    "2019-03-06T20:00:00": 0.006334119306974684,
    "2019-03-06T21:00:00": 0.005881132599824774,
    "2019-03-06T22:00:00": 0.005477013854148146,
    "2019-03-06T23:00:00": 0.005121832275148597,
    "2019-03-07T00:00:00": 0.004814083458207784,
    "2019-03-07T01:00:00": 0.004551500732779848,
    "2019-03-07T02:00:00": 0.0043307652370208095,
    "2019-03-07T03:00:00": 0.004148174763460314,
    "2019-03-07T04:00:00": 0.00399970103097255,
    "2019-03-07T05:00:00": 0.0038811718616137934,
    "2019-03-07T06:00:00": 0.0037883188969392778,
    "2019-03-07T07:00:00": 0.0037171892184786537,
    "2019-03-07T08:00:00": 0.00366417888855735,
    "2019-03-07T09:00:00": 0.003625780140858185,
    "2019-03-07T10:00:00": 0.0035991066827590645,
    "2019-03-07T11:00:00": 0.0035814152494481255,
    "2019-03-07T12:00:00": 0.003570612046028964,
    "2019-03-07T13:00:00": 0.0035647382172678726,
    "2019-03-07T14:00:00": 0.0035623810199447966,
    "2019-03-07T15:00:00": 0.003562396281283836,
    "2019-03-07T16:00:00": 0.003563885208688397,
    "2019-03-07T17:00:00": 0.0035663438811345555,
    "2019-03-07T18:00:00": 0.003569262544481392,
    "2019-03-07T19:00:00": 0.0035724716396213045,
    "2019-03-07T20:00:00": 0.0035753925064732637,
    "2019-03-07T21:00:00": 0.0035772175707770968,
    "2019-03-07T22:00:00": 0.003581350450776122,
    "2019-03-07T23:00:00": 0.0035850911073134284,
    "2019-03-08T00:00:00": 0.003588538049353042,
    "2019-03-08T01:00:00": 0.0035913692711159245,
    "2019-03-08T02:00:00": 0.003593447887764642,
    "2019-03-08T03:00:00": 0.0035942871044098447,
    "2019-03-08T04:00:00": 0.0035933681017248776,
    "2019-03-08T05:00:00": 0.0035904673387207203,
    "2019-03-08T06:00:00": 0.0035843764971395897,
    "2019-03-08T07:00:00": 0.0035746182153151116,
    "2019-03-08T08:00:00": 0.0035606421833417386,
    "2019-03-08T09:00:00": 0.003541789220028692,
    "2019-03-08T10:00:00": 0.0035174959697688657,
    "2019-03-08T11:00:00": 0.003487456183783578,
    "2019-03-08T12:00:00": 0.0034514429387082772,
    "2019-03-08T13:00:00": 0.0034096623216670775,
    "2019-03-08T14:00:00": 0.0033621066347427637,
    "2019-03-08T15:00:00": 0.0033093507092418484,
    "2019-03-08T16:00:00": 0.0032522187120910873,
    "2019-03-08T17:00:00": 0.0031916568920520353,
    "2019-03-08T18:00:00": 0.0031289430098249064,
    "2019-03-08T19:00:00": 0.003065429884928375,
    "2019-03-08T20:00:00": 0.0030027284008712993,
    "2019-03-08T21:00:00": 0.0029424849821143278,
    "2019-03-08T22:00:00": 0.0028864936453892784,
    "2019-03-08T23:00:00": 0.0028364891909063213,
    "2019-03-09T00:00:00": 0.002794102173562321,
    "2019-03-09T01:00:00": 0.002760910334748533,
    "2019-03-09T02:00:00": 0.0027381916341365424,
    "2019-03-09T03:00:00": 0.002727076698613961,
    "2019-03-09T04:00:00": 0.0027284204776324263,
    "2019-03-09T05:00:00": 0.0027427102350462166,
    "2019-03-09T06:00:00": 0.0027700379367668025,
    "2019-03-09T07:00:00": 0.0028101129256179486,
    "2019-03-09T08:00:00": 0.0028622778720892063,
    "2019-03-09T09:00:00": 0.002925504337416662,
    "2019-03-09T10:00:00": 0.0029982886879555285,
    "2019-03-09T11:00:00": 0.0030790131679854964,
    "2019-03-09T12:00:00": 0.003165973284059288,
    "2019-03-09T13:00:00": 0.0032587902792555285,
    "2019-03-09T14:00:00": 0.0033567930349761004,
    "2019-03-09T15:00:00": 0.0034604049683665218,
    "2019-03-09T16:00:00": 0.0035670058418471274,
    "2019-03-09T17:00:00": 0.003676569507799093,
    "2019-03-09T18:00:00": 0.0037919220111338335,
    "2019-03-09T19:00:00": 0.003914401091463776,
    "2019-03-09T20:00:00": 0.00404369477494164,
    "2019-03-09T21:00:00": 0.004188701426979771,
    "2019-03-09T22:00:00": 0.004359598379736323,
    "2019-03-09T23:00:00": 0.004566619150338564,
    "2019-03-10T00:00:00": 0.00482673823892141,
    "2019-03-10T01:00:00": 0.005159417101793707,
    "2019-03-10T02:00:00": 0.005589103979236478,
    "2019-03-10T03:00:00": 0.006145293201687225,
    "2019-03-10T04:00:00": 0.006863012556517617,
    "2019-03-10T05:00:00": 0.007782992786662512,
    "2019-03-10T06:00:00": 0.00895171814253459,
    "2019-03-10T07:00:00": 0.010421284826088045,
    "2019-03-10T08:00:00": 0.012248594066282084,
    "2019-03-10T09:00:00": 0.014494471876543485,
    "2019-03-10T10:00:00": 0.01722197370116244,
    "2019-03-10T11:00:00": 0.020494432177009733,
    "2019-03-10T12:00:00": 0.024372826122186626,
    "2019-03-10T13:00:00": 0.028912783447919126,
    "2019-03-10T14:00:00": 0.03416094660821796,
    "2019-03-10T15:00:00": 0.04015136422743628,
    "2019-03-10T16:00:00": 0.04690116984552499,
    "2019-03-10T17:00:00": 0.05440706858563015,
    "2019-03-10T18:00:00": 0.0626416010725185,
    "2019-03-10T19:00:00": 0.07155023767561568,
    "2019-03-10T20:00:00": 0.08104952869332187,
    "2019-03-10T21:00:00": 0.09102589139204856,
    "2019-03-10T22:00:00": 0.10133648222267157,
    "2019-03-10T23:00:00": 0.11181100363221178,
    "2019-03-11T00:00:00": 0.1222554721668846,
    "2019-03-11T01:00:00": 0.13245753643989933,
    "2019-03-11T02:00:00": 0.14219302530708391,
    "2019-03-11T03:00:00": 0.15123395157270209,
    "2019-03-11T04:00:00": 0.1593569482513314,
    "2019-03-11T05:00:00": 0.16635256751975733,
    "2019-03-11T06:00:00": 0.17203406053325365,
    "2019-03-11T07:00:00": 0.17624559398023434,
    "2019-03-11T08:00:00": 0.17886911646493914,
    "2019-03-11T09:00:00": 0.17983013106391774,
    "2019-03-11T10:00:00": 0.17910094935337761,
    "2019-03-11T11:00:00": 0.17670193709877507,
    "2019-03-11T12:00:00": 0.1727006446279107,
    "2019-03-11T13:00:00": 0.16720848956730053,
    "2019-03-11T14:00:00": 0.16037547684154674,
    "2019-03-11T15:00:00": 0.15238432577250932,
    "2019-03-11T16:00:00": 0.14344060756327232,
    "2019-03-11T17:00:00": 0.13376530668408,
    "2019-03-11T18:00:00": 0.1235854295555121,
    "2019-03-11T19:00:00": 0.11312542971709813,
    "2019-03-11T20:00:00": 0.10259902526182803,
    "2019-03-11T21:00:00": 0.09220276301157038,
    "2019-03-11T22:00:00": 0.08210995812944248,
    "2019-03-11T23:00:00": 0.07246781942269354,
    "2019-03-12T00:00:00": 0.06339425361066736,
    "2019-03-12T01:00:00": 0.05497771682989403,
    "2019-03-12T02:00:00": 0.04727764284225075,
    "2019-03-12T03:00:00": 0.04032650997759251,
    "2019-03-12T04:00:00": 0.03413238446013508,
    "2019-03-12T05:00:00": 0.028682696781580443,
    "2019-03-12T06:00:00": 0.023947538143288094,
    "2019-03-12T07:00:00": 0.019883948363536227,
    "2019-03-12T08:00:00": 0.01643957195908055,
    "2019-03-12T09:00:00": 0.013556141347756862,
    "2019-03-12T10:00:00": 0.011172494942261729,
    "2019-03-12T11:00:00": 0.009227369874140228,
    "2019-03-12T12:00:00": 0.007661245932854373,
    "2019-03-12T13:00:00": 0.006418026441940381,
    "2019-03-12T14:00:00": 0.005446118642074387,
    "2019-03-12T15:00:00": 0.004699045699884757,
    "2019-03-12T16:00:00": 0.00413568938822014,
    "2019-03-12T17:00:00": 0.0037205560269467676,
    "2019-03-12T18:00:00": 0.003423014641176496,
    "2019-03-12T19:00:00": 0.0032174751531042402,
    "2019-03-12T20:00:00": 0.003082710752881407,
    "2019-03-12T21:00:00": 0.003001034134085197,
    "2019-03-12T22:00:00": 0.0029573216982442378,
    "2019-03-12T23:00:00": 0.002940395126554281,
    "2019-03-13T00:00:00": 0.0029411711484718574,
    "2019-03-13T01:00:00": 0.002955565520815266,
    "2019-03-13T02:00:00": 0.0029781364506617706,
    "2019-03-13T03:00:00": 0.003003720558200895,
    "2019-03-13T04:00:00": 0.0030309851826552997,
    "2019-03-13T05:00:00": 0.003060748374736131,
    "2019-03-13T06:00:00": 0.003087348654620959,
    "2019-03-13T07:00:00": 0.003108794194109574,
    "2019-03-13T08:00:00": 0.003126347896088138,
    "2019-03-13T09:00:00": 0.0031382582921704143,
    "2019-03-13T10:00:00": 0.003145099538617881,
    "2019-03-13T11:00:00": 0.003147180252242082,
    "2019-03-13T12:00:00": 0.003144964580740168,
    "2019-03-13T13:00:00": 0.0031390012918081265,
    "2019-03-13T14:00:00": 0.0031297108199127353,
    "2019-03-13T15:00:00": 0.003117593403184874,
    "2019-03-13T16:00:00": 0.00310315573293056,
    "2019-03-13T17:00:00": 0.0030868628991681233,
    "2019-03-13T18:00:00": 0.003069049562784571,
    "2019-03-13T19:00:00": 0.0030500213510178593,
    "2019-03-13T20:00:00": 0.003030038846618601,
    "2019-03-13T21:00:00": 0.003009331274749224,
    "2019-03-13T22:00:00": 0.0029880904754345404,
    "2019-03-13T23:00:00": 0.002966450468156151,
    "2019-03-14T00:00:00": 0.002944976655539826,
    "2019-03-14T01:00:00": 0.002922825279001767,
    "2019-03-14T02:00:00": 0.002900439836249578,
    "2019-03-14T03:00:00": 0.0028779054680511526,
    "2019-03-14T04:00:00": 0.002855314796240411,
    "2019-03-14T05:00:00": 0.002832754390141459,
    "2019-03-14T06:00:00": 0.002810473398467602,
    "2019-03-14T07:00:00": 0.002788713718864568,
    "2019-03-14T08:00:00": 0.0027678686688542,
    "2019-03-14T09:00:00": 0.002748373634474939,
    "2019-03-14T10:00:00": 0.0027308646155610626,
    "2019-03-14T11:00:00": 0.0027161035628266426,
    "2019-03-14T12:00:00": 0.0027050018206631536,
    "2019-03-14T13:00:00": 0.002698716897463116,
    "2019-03-14T14:00:00": 0.0026982658863965716,
    "2019-03-14T15:00:00": 0.002705077582778864,
    "2019-03-14T16:00:00": 0.00272038866165373,
    "2019-03-14T17:00:00": 0.002745714396461104,
    "2019-03-14T18:00:00": 0.0027824565270027873,
    "2019-03-14T19:00:00": 0.0028320312872670856,
    "2019-03-14T20:00:00": 0.0028957022470640927,
    "2019-03-14T21:00:00": 0.0029745513361540397,
    "2019-03-14T22:00:00": 0.0030693370990505058,
    "2019-03-14T23:00:00": 0.0031804708753996585,
    "2019-03-15T00:00:00": 0.0033079701099846333,
    "2019-03-15T01:00:00": 0.003451329162580344,
    "2019-03-15T02:00:00": 0.0036095372785607044,
    "2019-03-15T03:00:00": 0.003781003864152371,
    "2019-03-15T04:00:00": 0.0039635047830097105,
    "2019-03-15T05:00:00": 0.004154324913907759,
    "2019-03-15T06:00:00": 0.004350116824274698,
    "2019-03-15T07:00:00": 0.004547313925018821,
    "2019-03-15T08:00:00": 0.004741783315795426,
    "2019-03-15T09:00:00": 0.004929308341886998,
    "2019-03-15T10:00:00": 0.005105490075852897,
    "2019-03-15T11:00:00": 0.0052661276603540325,
    "2019-03-15T12:00:00": 0.0054071681755676546,
    "2019-03-15T13:00:00": 0.00552513295073361,
    "2019-03-15T14:00:00": 0.005616959043148244,
    "2019-03-15T15:00:00": 0.005680398643822119,
    "2019-03-15T16:00:00": 0.005713695819129823,
    "2019-03-15T17:00:00": 0.005716132083846468,
    "2019-03-15T18:00:00": 0.005687805948934423,
    "2019-03-15T19:00:00": 0.00562970956048699,
    "2019-03-15T20:00:00": 0.005545388727781659,
    "2019-03-15T21:00:00": 0.005434336318050477,
    "2019-03-15T22:00:00": 0.0053009012325090366,
    "2019-03-15T23:00:00": 0.00514877468423063,
    "2019-03-16T00:00:00": 0.004981851105256623,
    "2019-03-16T01:00:00": 0.004804480551108343,
    "2019-03-16T02:00:00": 0.0046209267074861175,
    "2019-03-16T03:00:00": 0.004435694194226273,
    "2019-03-16T04:00:00": 0.004253126330774373,
    "2019-03-16T05:00:00": 0.004080065939437309,
    "2019-03-16T06:00:00": 0.003925622683960774,
    "2019-03-16T07:00:00": 0.0037929287243088777,
    "2019-03-16T08:00:00": 0.003687850330654543,
    "2019-03-16T09:00:00": 0.0036168749630579164,
    "2019-03-16T10:00:00": 0.003588241222714953,
    "2019-03-16T11:00:00": 0.0036108918941020274,
    "2019-03-16T12:00:00": 0.003696973245900562,
    "2019-03-16T13:00:00": 0.003861056874762309,
    "2019-03-16T14:00:00": 0.004120735709981653,
    "2019-03-16T15:00:00": 0.004498442616228618,
    "2019-03-16T16:00:00": 0.005020254393251851,
    "2019-03-16T17:00:00": 0.005717342954456523,
    "2019-03-16T18:00:00": 0.006633644929267197,
    "2019-03-16T19:00:00": 0.007807704626811824,
    "2019-03-16T20:00:00": 0.009303139431000763,
    "2019-03-16T21:00:00": 0.011187036057139367,
    "2019-03-16T22:00:00": 0.013537076963003353,
    "2019-03-16T23:00:00": 0.016441829315252367,
    "2019-03-17T00:00:00": 0.020000642962245786,
    "2019-03-17T01:00:00": 0.02432290238659676,
    "2019-03-17T02:00:00": 0.02952653357532604,
    "2019-03-17T03:00:00": 0.035735811143443576,
    "2019-03-17T04:00:00": 0.04307810049303032,
    "2019-03-17T05:00:00": 0.051679538235048395,
    "2019-03-17T06:00:00": 0.06166568682694304,
    "2019-03-17T07:00:00": 0.07314734005331747,
    "2019-03-17T08:00:00": 0.08621089686956593,
    "2019-03-17T09:00:00": 0.10092004000955561,
    "2019-03-17T10:00:00": 0.11730700262135889,
    "2019-03-17T11:00:00": 0.13536220620579248,
    "2019-03-17T12:00:00": 0.15502988871761397,
    "2019-03-17T13:00:00": 0.17620287750786462,
    "2019-03-17T14:00:00": 0.1987188622933842,
    "2019-03-17T15:00:00": 0.22235982854019676,
    "2019-03-17T16:00:00": 0.2468531406088204,
    "2019-03-17T17:00:00": 0.2718766535249818,
    "2019-03-17T18:00:00": 0.2970661925834743,
    "2019-03-17T19:00:00": 0.3220262275167859,
    "2019-03-17T20:00:00": 0.34634347623283335,
    "2019-03-17T21:00:00": 0.36960261841872855,
    "2019-03-17T22:00:00": 0.39140312525722976,
    "2019-03-17T23:00:00": 0.41137191436130166,
    "2019-03-18T00:00:00": 0.4292051477335471,
    "2019-03-18T01:00:00": 0.4446442603158832,
    "2019-03-18T02:00:00": 0.4575313153483447,
    "2019-03-18T03:00:00": 0.46779607526807854,
    "2019-03-18T04:00:00": 0.47546890714553547,
    "2019-03-18T05:00:00": 0.48068293821514885,
    "2019-03-18T06:00:00": 0.48367060704913156,
    "2019-03-18T07:00:00": 0.48475546185524304,
    "2019-03-18T08:00:00": 0.48433845800911407,
    "2019-03-18T09:00:00": 0.4828799861244891,
    "2019-03-18T10:00:00": 0.4808783649647477,
    "2019-03-18T11:00:00": 0.47884541745516773,
    "2019-03-18T12:00:00": 0.47728121004250107,
    "2019-03-18T13:00:00": 0.47664892589121,
    "2019-03-18T14:00:00": 0.4773494845089298,
    "2019-03-18T15:00:00": 0.4797027983999439,
    "2019-03-18T16:00:00": 0.4839376304657603,
    "2019-03-18T17:00:00": 0.4901585772028741,
    "2019-03-18T18:00:00": 0.4983552102392663,
    "2019-03-18T19:00:00": 0.508399425368305,
    "2019-03-18T20:00:00": 0.520047624928137,
    "2019-03-18T21:00:00": 0.5329413755681763,
    "2019-03-18T22:00:00": 0.5466524500897261,
    "2019-03-18T23:00:00": 0.5606797701293545,
    "2019-03-19T00:00:00": 0.5744740461992301,
    "2019-03-19T01:00:00": 0.5874616343027416,
    "2019-03-19T02:00:00": 0.5990756221659271,
    "2019-03-19T03:00:00": 0.6087791658691681,
    "2019-03-19T04:00:00": 0.6160847552905433,
    "2019-03-19T05:00:00": 0.6205871293946748,
    "2019-03-19T06:00:00": 0.6219736307284238,
    "2019-03-19T07:00:00": 0.6200321936080649,
    "2019-03-19T08:00:00": 0.614666925805781,
    "2019-03-19T09:00:00": 0.6058998868101706,
    "2019-03-19T10:00:00": 0.5938694600813831,
    "2019-03-19T11:00:00": 0.5788244147387935,
    "2019-03-19T12:00:00": 0.561112946174822,
    "2019-03-19T13:00:00": 0.541167995584154,
    "2019-03-19T14:00:00": 0.5194873162976703,
    "2019-03-19T15:00:00": 0.49661499983777374,
    "2019-03-19T16:00:00": 0.47312514298828445,
    "2019-03-19T17:00:00": 0.4495897345601625,
    "2019-03-19T18:00:00": 0.4265595925441304,
    "2019-03-19T19:00:00": 0.4045432808517583,
    "2019-03-19T20:00:00": 0.3839894841274298,
    "2019-03-19T21:00:00": 0.36526750313932466,
    "2019-03-19T22:00:00": 0.34865831035380707,
    "2019-03-19T23:00:00": 0.33434671311928316,
    "2019-03-20T00:00:00": 0.32241531497508064,
    "2019-03-20T01:00:00": 0.31285577758090244,
    "2019-03-20T02:00:00": 0.3055490709916342,
    "2019-03-20T03:00:00": 0.300291609947314,
    "2019-03-20T04:00:00": 0.2968169722241293,
    "2019-03-20T05:00:00": 0.2947801630562881,
    "2019-03-20T06:00:00": 0.2938086219715188,
    "2019-03-20T07:00:00": 0.2935058082402449,
    "2019-03-20T08:00:00": 0.2934754132066,
    "2019-03-20T09:00:00": 0.2933254507505714,
    "2019-03-20T10:00:00": 0.2927018827125473,
    "2019-03-20T11:00:00": 0.29130185902851513,
    "2019-03-20T12:00:00": 0.2888790706493049,
    "2019-03-20T13:00:00": 0.28525597750132503,
    "2019-03-20T14:00:00": 0.2803293285012567,
    "2019-03-20T15:00:00": 0.27406828310555725,
    "2019-03-20T16:00:00": 0.266521546185909,
    "2019-03-20T17:00:00": 0.25781201822310307,
    "2019-03-20T18:00:00": 0.24811970309370346,
    "2019-03-20T19:00:00": 0.23767650323667486,
    "2019-03-20T20:00:00": 0.22675531172823735,
    "2019-03-20T21:00:00": 0.21565678956782752,
    "2019-03-20T22:00:00": 0.2046951438379869,
    "2019-03-20T23:00:00": 0.19418712847541858,
    "2019-03-21T00:00:00": 0.18443620338677325,
    "2019-03-21T01:00:00": 0.17572045113202367,
    "2019-03-21T02:00:00": 0.16827682201742203,
    "2019-03-21T03:00:00": 0.16230016512116316,
    "2019-03-21T04:00:00": 0.15793243959438938,
    "2019-03-21T05:00:00": 0.15525858270914566,
    "2019-03-21T06:00:00": 0.15430366475777874,
    "2019-03-21T07:00:00": 0.15503355229786528,
    "2019-03-21T08:00:00": 0.15736088025668968,
    "2019-03-21T09:00:00": 0.16113052734625735,
    "2019-03-21T10:00:00": 0.1661649407555923,
    "2019-03-21T11:00:00": 0.17223087075613286,
    "2019-03-21T12:00:00": 0.17907905541110622,
    "2019-03-21T13:00:00": 0.1864475327272077,
    "2019-03-21T14:00:00": 0.19407495165021935,
    "2019-03-21T15:00:00": 0.2017141102476915,
    "2019-03-21T16:00:00": 0.20914536970791647,
    "2019-03-21T17:00:00": 0.21618894236035127,
    "2019-03-21T18:00:00": 0.2227155236181388,
    "2019-03-21T19:00:00": 0.2286528610671476,
    "2019-03-21T20:00:00": 0.23399973388926415,
    "2019-03-21T21:00:00": 0.2388175325679432,
    "2019-03-21T22:00:00": 0.24323575809192471,
    "2019-03-21T23:00:00": 0.24744840877814497,
    "2019-03-22T00:00:00": 0.251703197730298,
    "2019-03-22T01:00:00": 0.2562874921916392,
    "2019-03-22T02:00:00": 0.26153315372329183,
    "2019-03-22T03:00:00": 0.26778180128333473,
    "2019-03-22T04:00:00": 0.27537128867496163,
    "2019-03-22T05:00:00": 0.28461409074820554,
    "2019-03-22T06:00:00": 0.29581186061335474,
    "2019-03-22T07:00:00": 0.3091913919873242,
    "2019-03-22T08:00:00": 0.3249307814840521,
    "2019-03-22T09:00:00": 0.3431268104503088,
    "2019-03-22T10:00:00": 0.3638092412201582,
    "2019-03-22T11:00:00": 0.38691749860548874,
    "2019-03-22T12:00:00": 0.4123063713336266,
    "2019-03-22T13:00:00": 0.4397568177079102,
    "2019-03-22T14:00:00": 0.46897031004859674,
    "2019-03-22T15:00:00": 0.49959426435678134,
    "2019-03-22T16:00:00": 0.5312282183620687,
    "2019-03-22T17:00:00": 0.5634382496198702,
    "2019-03-22T18:00:00": 0.5957718952272606,
    "2019-03-22T19:00:00": 0.6277730184410006,
    "2019-03-22T20:00:00": 0.6589967251571437,
    "2019-03-22T21:00:00": 0.6890218221635173,
    "2019-03-22T22:00:00": 0.7174627477777792,
    "2019-03-22T23:00:00": 0.743979123797231,
    "2019-03-23T00:00:00": 0.7682825609140677,
    "2019-03-23T01:00:00": 0.7901418708286286,
    "2019-03-23T02:00:00": 0.809385510288358,
    "2019-03-23T03:00:00": 0.8259031320969824,
    "2019-03-23T04:00:00": 0.8396444303940472,
    "2019-03-23T05:00:00": 0.8506176971302661,
    "2019-03-23T06:00:00": 0.8588873486608383,
    "2019-03-23T07:00:00": 0.864569368773624,
    "2019-03-23T08:00:00": 0.8678255138638832,
    "2019-03-23T09:00:00": 0.8688484852046656,
    "2019-03-23T10:00:00": 0.8678792667949722,
    "2019-03-23T11:00:00": 0.865197923662192,
    "2019-03-23T12:00:00": 0.8610981998224161,
    "2019-03-23T13:00:00": 0.8558915402825187,
    "2019-03-23T14:00:00": 0.8499032386783081,
    "2019-03-23T15:00:00": 0.8434555827616974,
    "2019-03-23T16:00:00": 0.8368657633339549,
    "2019-03-23T17:00:00": 0.83043165822606,
    "2019-03-23T18:00:00": 0.824427822779766,
    "2019-03-23T19:00:00": 0.8190997532324735,
    "2019-03-23T20:00:00": 0.8146427294840177,
    "2019-03-23T21:00:00": 0.811206630944881,
    "2019-03-23T22:00:00": 0.8088851091456649,
    "2019-03-23T23:00:00": 0.8077112045343192,
    "2019-03-24T00:00:00": 0.8076549750725166,
    "2019-03-24T01:00:00": 0.8086242154602449,
    "2019-03-24T02:00:00": 0.8104656343351457,
    "2019-03-24T03:00:00": 0.8129697714206268,
    "2019-03-24T04:00:00": 0.8158759245487743,
    "2019-03-24T05:00:00": 0.8188847617469525,
    "2019-03-24T06:00:00": 0.8216655146355445,
    "2019-03-24T07:00:00": 0.8238677529854087,
    "2019-03-24T08:00:00": 0.8251320234914613,
    "2019-03-24T09:00:00": 0.8251053411955063,
    "2019-03-24T10:00:00": 0.8234522689810833,
    "2019-03-24T11:00:00": 0.8198692587802681,
    "2019-03-24T12:00:00": 0.8140870003954408,
    "2019-03-24T13:00:00": 0.8058842013941899,
    "2019-03-24T14:00:00": 0.7950942242164337,
    "2019-03-24T15:00:00": 0.7816106667369553,
    "2019-03-24T16:00:00": 0.7653904684049962,
    "2019-03-24T17:00:00": 0.746455109691838,
    "2019-03-24T18:00:00": 0.7248894083284224,
    "2019-03-24T19:00:00": 0.7008390039148532,
    "2019-03-24T20:00:00": 0.6745055329982164,
    "2019-03-24T21:00:00": 0.6461446025749833,
    "2019-03-24T22:00:00": 0.6160499598868135,
    "2019-03-24T23:00:00": 0.5845432751937184,
    "2019-03-25T00:00:00": 0.5519715732013407,
    "2019-03-25T01:00:00": 0.5186949012411617,
    "2019-03-25T02:00:00": 0.485076528352271,
    "2019-03-25T03:00:00": 0.45147335942279504,
    "2019-03-25T04:00:00": 0.418221062012416,
    "2019-03-25T05:00:00": 0.38564152440129656,
    "2019-03-25T06:00:00": 0.3540297985219575,
    "2019-03-25T08:00:00": 0.2947240814650321,
    "2019-03-25T09:00:00": 0.2674507686976132,
    "2019-03-25T10:00:00": 0.2420022794426394,
    "2019-03-25T11:00:00": 0.21850492083913514,
    "2019-03-25T12:00:00": 0.19706469228593165,
    "2019-03-25T13:00:00": 0.17776668732833878,
    "2019-03-25T14:00:00": 0.16068212186767789,
    "2019-03-25T15:00:00": 0.1458535241606274,
    "2019-03-25T16:00:00": 0.13332382412708885,
    "2019-03-25T18:00:00": 0.1152986427225754,
    "2019-03-25T19:00:00": 0.10986849963837773,
    "2019-03-25T20:00:00": 0.10686366833737942,
    "2019-03-25T21:00:00": 0.10631042066813715,
    "2019-03-25T22:00:00": 0.10822726772367085,
    "2019-03-25T23:00:00": 0.11261168071393571,
    "2019-03-26T00:00:00": 0.11946891702342893,
    "2019-03-26T01:00:00": 0.1287793315102628,
    "2019-03-26T05:00:00": 0.18934710473251595,
    "2019-03-26T06:00:00": 0.20978461090694037,
    "2019-03-26T07:00:00": 0.23201532186188778,
    "2019-03-26T08:00:00": 0.2558235141742333,
    "2019-03-26T09:00:00": 0.2809681288700007,
    "2019-03-26T10:00:00": 0.30718686639856113,
    "2019-03-26T11:00:00": 0.33420136877263584,
    "2019-03-26T12:00:00": 0.36172296836911544,
    "2019-03-26T14:00:00": 0.4171204697393061,
    "2019-03-26T15:00:00": 0.4444249665863684,
    "2019-03-26T16:00:00": 0.4711043628240394,
    "2019-03-26T17:00:00": 0.4969082086304863,
    "2019-03-26T18:00:00": 0.5216146765129308,
    "2019-03-26T19:00:00": 0.5450069639040789,
    "2019-03-27T01:00:00": 0.6493960107613184,
    "2019-03-27T02:00:00": 0.6599866033629587,
    "2019-03-27T03:00:00": 0.6685911668129647,
    "2019-03-27T04:00:00": 0.6752641062296483,
    "2019-03-27T05:00:00": 0.680108349485347,
    "2019-03-27T06:00:00": 0.6832691545155485,
    "2019-03-27T07:00:00": 0.6849348271190892,
    "2019-03-27T08:00:00": 0.6853227483348737,
    "2019-03-27T10:00:00": 0.683393102914076,
    "2019-03-27T11:00:00": 0.6816989533569116,
    "2019-03-27T12:00:00": 0.6799647988942917,
    "2019-03-27T13:00:00": 0.6785370961898272,
    "2019-03-27T14:00:00": 0.6777455481657307,
    "2019-03-27T15:00:00": 0.6778902517031533,
    "2019-03-27T16:00:00": 0.679234662073956,
    "2019-03-27T17:00:00": 0.6819911059725284,
    "2019-03-27T18:00:00": 0.6863088760969664,
    "2019-03-27T19:00:00": 0.6922668809920597,
    "2019-03-27T20:00:00": 0.6998689508040148,
    "2019-03-27T21:00:00": 0.7090425305223683,
    "2019-03-27T22:00:00": 0.7196412119063851,
    "2019-03-27T23:00:00": 0.7314508881471165,
    "2019-03-28T00:00:00": 0.7441988204945452,
    "2019-03-28T01:00:00": 0.7575653862459557,
    "2019-03-28T02:00:00": 0.7711977362606196,
    "2019-03-28T03:00:00": 0.7847250337137266,
    "2019-03-28T04:00:00": 0.7977733735335742,
    "2019-03-28T05:00:00": 0.8099804960138454,
    "2019-03-28T06:00:00": 0.8210074699533767,
    "2019-03-28T07:00:00": 0.8305595426140339,
    "2019-03-28T08:00:00": 0.8383945911707142,
    "2019-03-28T09:00:00": 0.8443256938479065,
    "2019-03-28T10:00:00": 0.8482302798761506,
    "2019-03-28T11:00:00": 0.8500557572617458,
    "2019-03-28T12:00:00": 0.8498233271211468,
    "2019-03-28T13:00:00": 0.8476279406603039,
    "2019-03-28T14:00:00": 0.8436197625433212,
    "2019-03-28T15:00:00": 0.838019135391174,
    "2019-03-28T16:00:00": 0.8311009762801005,
    "2019-03-28T17:00:00": 0.8231850341220686,
    "2019-03-28T18:00:00": 0.8146268176023669,
    "2019-03-28T19:00:00": 0.8057917931785261,
    "2019-03-28T20:00:00": 0.7970722947425761,
    "2019-03-28T21:00:00": 0.7888322164485465,
    "2019-03-28T22:00:00": 0.7814349070332274,
    "2019-03-28T23:00:00": 0.7752022872566691,
    "2019-03-29T00:00:00": 0.7704101982468323,
    "2019-03-29T01:00:00": 0.767277606223713,
    "2019-03-29T02:00:00": 0.7659685930936364,
    "2019-03-29T03:00:00": 0.766555454981694,
    "2019-03-29T04:00:00": 0.7690584894632596,
    "2019-03-29T05:00:00": 0.7734202683459702,
    "2019-03-29T06:00:00": 0.7795153690304985,
    "2019-03-29T07:00:00": 0.7871562433016357,
    "2019-03-29T08:00:00": 0.79611024006946,
    "2019-03-29T09:00:00": 0.8060799758817572,
    "2019-03-29T10:00:00": 0.8167524539071284,
    "2019-03-29T11:00:00": 0.8277899056329736,
    "2019-03-29T12:00:00": 0.8388396537151928,
    "2019-03-29T13:00:00": 0.8495525084861065,
    "2019-03-29T14:00:00": 0.8595837382325668,
    "2019-03-29T15:00:00": 0.8686032542118778,
    "2019-03-29T16:00:00": 0.8763189950307004,
    "2019-03-29T17:00:00": 0.8824559486281811,
    "2019-03-29T18:00:00": 0.8867699003098732,
    "2019-03-29T19:00:00": 0.8890502866934589,
    "2019-03-29T20:00:00": 0.8891219131709743,
    "2019-03-29T21:00:00": 0.8868460395242258,
    "2019-03-29T22:00:00": 0.8821218306780458,
    "2019-03-29T23:00:00": 0.8748876275180341,
    "2019-03-30T00:00:00": 0.8651101278579996,
    "2019-03-30T01:00:00": 0.8528188791223846,
    "2019-03-30T02:00:00": 0.8380801735108891,
    "2019-03-30T03:00:00": 0.8210077331735369,
    "2019-03-30T04:00:00": 0.8017648696883085,
    "2019-03-30T05:00:00": 0.7805657857916027,
    "2019-03-30T06:00:00": 0.7576755747935211,
    "2019-03-30T07:00:00": 0.7334089281505614,
    "2019-03-30T08:00:00": 0.7081264702145502,
    "2019-03-30T09:00:00": 0.6822288636778112,
    "2019-03-30T10:00:00": 0.6561487851281383,
    "2019-03-30T11:00:00": 0.6303499807308647,
    "2019-03-30T12:00:00": 0.6052884407059738,
    "2019-03-30T13:00:00": 0.5814259145243416,
    "2019-03-30T14:00:00": 0.5591960802285151,
    "2019-03-30T15:00:00": 0.5389840770383014,
    "2019-03-30T16:00:00": 0.5211408764151665,
    "2019-03-30T17:00:00": 0.5059477407351668,
    "2019-03-30T18:00:00": 0.49358521503747804,
    "2019-03-30T19:00:00": 0.4841484986896824,
    "2019-03-30T20:00:00": 0.47764902648907714,
    "2019-03-30T21:00:00": 0.47397658082446537,
    "2019-03-30T22:00:00": 0.4729261704657704,
    "2019-03-30T23:00:00": 0.47420476333971673,
    "2019-03-31T00:00:00": 0.477442056682657,
    "2019-03-31T01:00:00": 0.482197779604456,
    "2019-03-31T03:00:00": 0.4942887297219926,
    "2019-03-31T04:00:00": 0.5005969675729878,
    "2019-03-31T05:00:00": 0.5064157627781178,
    "2019-03-31T06:00:00": 0.5112961656218163,
    "2019-03-31T07:00:00": 0.5148537322759835,
    "2019-03-31T08:00:00": 0.5167864465783012,
    "2019-03-31T09:00:00": 0.5168879578749732,
    "2019-03-31T10:00:00": 0.5150565306473114,
    "2019-03-31T11:00:00": 0.5112857269998122,
    "2019-03-31T12:00:00": 0.5056958417146732,
    "2019-03-31T13:00:00": 0.49849806069017566,
    "2019-03-31T14:00:00": 0.4899925850863921,
    "2019-03-31T15:00:00": 0.480551666129996,
    "2019-03-31T16:00:00": 0.4706090689333213,
    "2019-03-31T17:00:00": 0.46062268120514854,
    "2019-03-31T18:00:00": 0.45106318514806193,
    "2019-03-31T19:00:00": 0.44239634634548686,
    "2019-03-31T20:00:00": 0.43506279253763247,
    "2019-03-31T21:00:00": 0.4294522794929016,
    "2019-03-31T22:00:00": 0.4258954153892421,
    "2019-03-31T23:00:00": 0.42464758649969475,
    "2019-04-01T00:00:00": 0.4258812367765796,
    "2019-04-01T01:00:00": 0.429680106741529,
    "2019-04-01T02:00:00": 0.4360508685419289,
    "2019-04-01T03:00:00": 0.44489152897418505,
    "2019-04-01T04:00:00": 0.45602429063792527,
    "2019-04-01T05:00:00": 0.46918124750679335,
    "2019-04-01T06:00:00": 0.48405416844292243,
    "2019-04-01T07:00:00": 0.5002471710520286,
    "2019-04-01T08:00:00": 0.5173300762743144,
    "2019-04-01T09:00:00": 0.5348377331699748,
    "2019-04-01T10:00:00": 0.5522856049802105,
    "2019-04-01T11:00:00": 0.569176407372679,
    "2019-04-01T12:00:00": 0.5850405805882998,
    "2019-04-01T13:00:00": 0.5994103171683531,
    "2019-04-01T14:00:00": 0.6118609766778913,
    "2019-04-01T15:00:00": 0.622010289853582,
    "2019-04-01T16:00:00": 0.6295392372713627,
    "2019-04-01T17:00:00": 0.6341981983369765,
    "2019-04-01T18:00:00": 0.6358127503750359,
    "2019-04-01T19:00:00": 0.6342812697283197,
    "2019-04-01T20:00:00": 0.6296062525674717,
    "2019-04-01T21:00:00": 0.6218707088434228,
    "2019-04-01T22:00:00": 0.6112343790245718,
    "2019-04-01T23:00:00": 0.5979401132845115,
    "2019-04-02T00:00:00": 0.5822942187346404,
    "2019-04-02T01:00:00": 0.5646516548938555,
    "2019-04-02T02:00:00": 0.5454155086530482,
    "2019-04-02T03:00:00": 0.525007958557262,
    "2019-04-02T04:00:00": 0.5038820802910116,
    "2019-04-02T05:00:00": 0.4824829385347094,
    "2019-04-02T06:00:00": 0.46124125679998007,
    "2019-04-02T07:00:00": 0.44056100529216285,
    "2019-04-02T08:00:00": 0.42080891660729486,
    "2019-04-02T09:00:00": 0.4023143674338441,
    "2019-04-02T10:00:00": 0.3853344514417293,
    "2019-04-02T11:00:00": 0.3700829696051762,
    "2019-04-02T12:00:00": 0.3567161571449506,
    "2019-04-02T13:00:00": 0.3453331351719633,
    "2019-04-02T14:00:00": 0.3359782187779861,
    "2019-04-02T15:00:00": 0.3286443219804541,
    "2019-04-02T16:00:00": 0.3232838028949514,
    "2019-04-02T17:00:00": 0.319797080665732,
    "2019-04-02T18:00:00": 0.3180601997991,
    "2019-04-02T19:00:00": 0.3178937558734565,
    "2019-04-02T20:00:00": 0.3191100130929877,
    "2019-04-02T21:00:00": 0.32150725518572815,
    "2019-04-02T22:00:00": 0.32485307281726417,
    "2019-04-02T23:00:00": 0.32890891116840487,
    "2019-04-03T00:00:00": 0.3334327237221579,
    "2019-04-03T01:00:00": 0.33815806074185173,
    "2019-04-03T02:00:00": 0.34283170684864767,
    "2019-04-03T03:00:00": 0.3472038928318921,
    "2019-04-03T04:00:00": 0.3510402325629593,
    "2019-04-03T05:00:00": 0.3541199012667879,
    "2019-04-03T06:00:00": 0.3562511928843114,
    "2019-04-03T07:00:00": 0.35726103750710614,
    "2019-04-03T08:00:00": 0.3570115034425895,
    "2019-04-03T09:00:00": 0.3553899316062539,
    "2019-04-03T10:00:00": 0.3523450483738531,
    "2019-04-03T11:00:00": 0.3478601955566588,
    "2019-04-03T12:00:00": 0.3419633124623169,
    "2019-04-03T13:00:00": 0.33472577513122587,
    "2019-04-03T14:00:00": 0.3262607743215073,
    "2019-04-03T15:00:00": 0.31673082500564087,
    "2019-04-03T16:00:00": 0.306313663901975,
    "2019-04-03T17:00:00": 0.2952197730225516,
    "2019-04-03T18:00:00": 0.28367980501256795,
    "2019-04-03T19:00:00": 0.2719359325951323,
    "2019-04-03T20:00:00": 0.2602421453724873,
    "2019-04-03T21:00:00": 0.24881682761287108,
    "2019-04-03T22:00:00": 0.23789855468743307,
    "2019-04-03T23:00:00": 0.22769935071068578,
    "2019-04-04T00:00:00": 0.2184093339451112,
    "2019-04-04T01:00:00": 0.21018724244227074,
    "2019-04-04T02:00:00": 0.20318553885214005,
    "2019-04-04T03:00:00": 0.19750560129345185,
    "2019-04-04T04:00:00": 0.19322253701190015,
    "2019-04-04T05:00:00": 0.19036889857318207,
    "2019-04-04T06:00:00": 0.188975897351735,
    "2019-04-04T07:00:00": 0.189042156952076,
    "2019-04-04T08:00:00": 0.190545707725931,
    "2019-04-04T09:00:00": 0.1934465326666377,
    "2019-04-04T10:00:00": 0.19768946668361276,
    "2019-04-04T11:00:00": 0.20319728485606878,
    "2019-04-04T12:00:00": 0.20990144205608469,
    "2019-04-04T13:00:00": 0.21771075294218029,
    "2019-04-04T14:00:00": 0.22653288297183052,
    "2019-04-04T15:00:00": 0.23624622109655272,
    "2019-04-04T16:00:00": 0.24673228982549222,
    "2019-04-04T17:00:00": 0.25786282096075513,
    "2019-04-04T18:00:00": 0.2694995635510909,
    "2019-04-04T19:00:00": 0.2814942754601821,
    "2019-04-04T20:00:00": 0.29368878984195307,
    "2019-04-04T21:00:00": 0.30591506179461386,
    "2019-04-04T22:00:00": 0.3179959132428745,
    "2019-04-04T23:00:00": 0.3297503102859667,
    "2019-04-05T00:00:00": 0.34099692725229075,
    "2019-04-05T01:00:00": 0.3515471064116067,
    "2019-04-05T02:00:00": 0.3612133313589216,
    "2019-04-05T03:00:00": 0.3698139641736465,
    "2019-04-05T04:00:00": 0.37717845844157855,
    "2019-04-05T05:00:00": 0.3831344073046736,
    "2019-04-05T06:00:00": 0.3875350394439018,
    "2019-04-05T07:00:00": 0.3902529683909957,
    "2019-04-05T08:00:00": 0.3911810644288638,
    "2019-04-05T09:00:00": 0.39024025087747816,
    "2019-04-05T10:00:00": 0.3873881816005251,
    "2019-04-05T11:00:00": 0.3826089728307933,
    "2019-04-05T12:00:00": 0.3759249428822886,
    "2019-04-05T13:00:00": 0.3673756880031832,
    "2019-04-05T14:00:00": 0.3570454317316186,
    "2019-04-05T15:00:00": 0.34505032793390283,
    "2019-04-05T16:00:00": 0.3315359836670326,
    "2019-04-05T17:00:00": 0.31667446091838214,
    "2019-04-05T18:00:00": 0.3006600380815123,
    "2019-04-05T19:00:00": 0.283704631406915,
    "2019-04-05T20:00:00": 0.26603230379368303,
    "2019-04-05T21:00:00": 0.24787386105555,
    "2019-04-05T22:00:00": 0.22946086921262684,
    "2019-04-05T23:00:00": 0.21103317007736316,
    "2019-04-06T00:00:00": 0.19280065186369794,
    "2019-04-06T01:00:00": 0.17496247763101913,
    "2019-04-06T02:00:00": 0.15769872960405204,
    "2019-04-06T03:00:00": 0.14117431811989944,
    "2019-04-06T04:00:00": 0.12554228924839173,
    "2019-04-06T05:00:00": 0.11090317915594611,
    "2019-04-06T06:00:00": 0.09734408820789005,
    "2019-04-06T07:00:00": 0.08493903771785673,
    "2019-04-06T08:00:00": 0.07372024251327611,
    "2019-04-06T09:00:00": 0.06370640847200115,
    "2019-04-06T10:00:00": 0.05489911268626857,
    "2019-04-06T11:00:00": 0.047286169653834975,
    "2019-04-06T12:00:00": 0.04084474923608266,
    "2019-04-06T13:00:00": 0.035535662124189675,
    "2019-04-06T14:00:00": 0.03132872222217454,
    "2019-04-06T15:00:00": 0.028201705461940126,
    "2019-04-06T16:00:00": 0.026130619188354593,
    "2019-04-06T17:00:00": 0.025096208030358554
}
