# Supplementary material for: A data science approach for multi-sensor marine observatory data monitoring cold water corals (Paragorgia arborea) in two campaigns
Source: PLoS One. 2023 Jul 19;18(7):e0282723. doi: 10.1371/journal.pone.0282723 (PMC10355400; doi:10.1371/journal.pone.0282723)
Supplement: S4 Data — Non-image data that were used to generate figures shown in the paper, if not already contained in S1–S3 Data. (XZ) [file pone.0282723.s018.xz › S4_Data/fig7/gamma2_blue_activity_smooth10_fig7.json]

{
    "2018-12-11T08:00:00": 0.46352605228054145,
    "2018-12-11T09:00:00": 0.46396256857063023,
    "2018-12-11T10:00:00": 0.4648579429769831,
    "2018-12-11T11:00:00": 0.46625368584642446,
    "2018-12-11T12:00:00": 0.4682036218543938,
    "2018-12-11T13:00:00": 0.4707731565799348,
    "2018-12-11T14:00:00": 0.47400088328256484,
    "2018-12-11T15:00:00": 0.47792337900022575,
    "2018-12-11T16:00:00": 0.4825483902197531,
    "2018-12-11T18:00:00": 0.49376660094766506,
    "2018-12-11T19:00:00": 0.5001938804796793,
    "2018-12-11T20:00:00": 0.506992689952349,
    "2018-12-11T21:00:00": 0.513992974665215,
    "2018-12-11T22:00:00": 0.5210172644036751,
    "2018-12-11T23:00:00": 0.5278509887403966,
    "2018-12-12T00:00:00": 0.5343152103168917,
    "2018-12-12T01:00:00": 0.5402253043705014,
    "2018-12-12T02:00:00": 0.5454564382052586,
    "2018-12-12T04:00:00": 0.5535530602660863,
    "2018-12-12T05:00:00": 0.5563831297562792,
    "2018-12-12T06:00:00": 0.5584911548000919,
    "2018-12-12T07:00:00": 0.559989283971355,
    "2018-12-12T08:00:00": 0.5610397155556306,
    "2018-12-12T09:00:00": 0.5618419879493564,
    "2018-12-12T10:00:00": 0.562579660802908,
    "2018-12-12T11:00:00": 0.5634680057558555,
    "2018-12-12T12:00:00": 0.5646909633763262,
    "2018-12-12T14:00:00": 0.5686605113831228,
    "2018-12-12T15:00:00": 0.5715556280155756,
    "2018-12-12T16:00:00": 0.5750489325014204,
    "2018-12-12T17:00:00": 0.5790784763782403,
    "2018-12-12T18:00:00": 0.5835195477524069,
    "2018-12-12T19:00:00": 0.5882179014915958,
    "2018-12-12T20:00:00": 0.5929681315941858,
    "2018-12-12T21:00:00": 0.5975521862151487,
    "2018-12-12T22:00:00": 0.6017733784982197,
    "2018-12-13T00:00:00": 0.6083813551248334,
    "2018-12-13T01:00:00": 0.6105075152609705,
    "2018-12-13T02:00:00": 0.6117536063889402,
    "2018-12-13T03:00:00": 0.6121289587198779,
    "2018-12-13T04:00:00": 0.611701520982381,
    "2018-12-13T05:00:00": 0.6106147897539804,
    "2018-12-13T06:00:00": 0.6090235752418358,
    "2018-12-13T07:00:00": 0.6071390356705467,
    "2018-12-13T08:00:00": 0.6051959429732124,
    "2018-12-13T10:00:00": 0.6020929350521386,
    "2018-12-13T11:00:00": 0.6013763766396565,
    "2018-12-13T12:00:00": 0.6014577399891498,
    "2018-12-13T13:00:00": 0.6024611819660887,
    "2018-12-13T14:00:00": 0.604447734607381,
    "2018-12-13T15:00:00": 0.6074190932359691,
    "2018-12-13T16:00:00": 0.6113413244667026,
    "2018-12-13T17:00:00": 0.6160838374552917,
    "2018-12-13T18:00:00": 0.6215036387000429,
    "2018-12-13T20:00:00": 0.6335433197621696,
    "2018-12-13T21:00:00": 0.6396961738696588,
    "2018-12-13T22:00:00": 0.6456166085709687,
    "2018-12-13T23:00:00": 0.6510767104139217,
    "2018-12-14T00:00:00": 0.6558736242222598,
    "2018-12-14T01:00:00": 0.6598398640456784,
    "2018-12-14T02:00:00": 0.6628510065831932,
    "2018-12-14T03:00:00": 0.66483959144455,
    "2018-12-14T04:00:00": 0.6657669874432628,
    "2018-12-14T06:00:00": 0.6645728788030969,
    "2018-12-14T07:00:00": 0.6626212639209635,
    "2018-12-14T08:00:00": 0.6599323050474392,
    "2018-12-14T09:00:00": 0.6566544413031564,
    "2018-12-14T10:00:00": 0.6529352919752147,
    "2018-12-14T11:00:00": 0.6489353139684076,
    "2018-12-14T12:00:00": 0.64478352864092,
    "2018-12-14T13:00:00": 0.6405719957298046,
    "2018-12-14T14:00:00": 0.6363829481327058,
    "2018-12-14T16:00:00": 0.6281529805378049,
    "2018-12-14T17:00:00": 0.6240494571263634,
    "2018-12-14T18:00:00": 0.6198469994929474,
    "2018-12-14T19:00:00": 0.6154252038209505,
    "2018-12-14T20:00:00": 0.610641121384707,
    "2018-12-14T21:00:00": 0.6053394412787131,
    "2018-12-14T22:00:00": 0.5993644876052924,
    "2018-12-14T23:00:00": 0.5925691078439148,
    "2018-12-15T00:00:00": 0.5848295666569315,
    "2018-12-15T02:00:00": 0.5661980272768103,
    "2018-12-15T03:00:00": 0.5552294039816132,
    "2018-12-15T04:00:00": 0.5431916721179737,
    "2018-12-15T05:00:00": 0.5301665589782352,
    "2018-12-15T06:00:00": 0.5162782655968553,
    "2018-12-15T07:00:00": 0.5016790037751747,
    "2018-12-15T08:00:00": 0.48657060982058215,
    "2018-12-15T09:00:00": 0.4711624626090539,
    "2018-12-18T15:00:00": 0.36190491902208055,
    "2018-12-18T16:00:00": 0.37371461121697025,
    "2018-12-18T18:00:00": 0.40112780013126,
    "2018-12-18T19:00:00": 0.41663060437593447,
    "2018-12-18T20:00:00": 0.4332105825724518,
    "2018-12-18T21:00:00": 0.4507387614239412,
    "2018-12-18T22:00:00": 0.46905587003318827,
    "2018-12-18T23:00:00": 0.4879760265754285,
    "2018-12-19T00:00:00": 0.5072903015298599,
    "2018-12-19T01:00:00": 0.526758110010219,
    "2018-12-19T02:00:00": 0.5461467589686053,
    "2018-12-19T04:00:00": 0.5836948740515084,
    "2018-12-19T05:00:00": 0.6013659962380846,
    "2018-12-19T06:00:00": 0.6179949252251877,
    "2018-12-19T07:00:00": 0.6333801161393574,
    "2018-12-19T08:00:00": 0.6473337259425229,
    "2018-12-19T09:00:00": 0.6597126261906323,
    "2018-12-19T10:00:00": 0.6704080972371875,
    "2018-12-19T11:00:00": 0.6793406382221439,
    "2018-12-19T12:00:00": 0.6864708636732151,
    "2018-12-19T14:00:00": 0.6953665413353145,
    "2018-12-19T15:00:00": 0.6972269430780242,
    "2018-12-19T16:00:00": 0.6974851004653032,
    "2018-12-19T17:00:00": 0.6962614274190391,
    "2018-12-19T18:00:00": 0.6936916918366531,
    "2018-12-19T19:00:00": 0.6899213186136768,
    "2018-12-19T20:00:00": 0.6850986933921495,
    "2018-12-19T21:00:00": 0.6793818794036568,
    "2018-12-19T22:00:00": 0.6728869367444772,
    "2018-12-20T00:00:00": 0.6580746527507788,
    "2018-12-20T01:00:00": 0.649942239143944,
    "2018-12-20T02:00:00": 0.6414228686908795,
    "2018-12-20T03:00:00": 0.6325637104594649,
    "2018-12-20T04:00:00": 0.6233945691541958,
    "2018-12-20T05:00:00": 0.6139310807393964,
    "2018-12-20T06:00:00": 0.6041781837103413,
    "2018-12-20T07:00:00": 0.5941350603854295,
    "2018-12-20T08:00:00": 0.5837942600176325,
    "2018-12-20T10:00:00": 0.5622588562600391,
    "2018-12-20T11:00:00": 0.5510753769388144,
    "2018-12-20T12:00:00": 0.5396454628606704,
    "2018-12-20T13:00:00": 0.5280047101499489,
    "2018-12-20T14:00:00": 0.516194723451294,
    "2018-12-20T15:00:00": 0.504268990792534,
    "2018-12-20T16:00:00": 0.4922876761683743,
    "2018-12-20T17:00:00": 0.4803031193391639,
    "2018-12-20T18:00:00": 0.4683635687115716,
    "2018-12-20T20:00:00": 0.4447609844031558,
    "2018-12-20T21:00:00": 0.43313566813543103,
    "2018-12-20T22:00:00": 0.4216280646685802,
    "2018-12-20T23:00:00": 0.41021340584411314,
    "2018-12-21T00:00:00": 0.3988526434900931,
    "2018-12-21T01:00:00": 0.3875150157836975,
    "2018-12-21T02:00:00": 0.37615665530161474,
    "2018-12-21T03:00:00": 0.36472485229463186,
    "2018-12-21T04:00:00": 0.35319463811495566,
    "2018-12-21T06:00:00": 0.32979424151197223,
    "2018-12-21T07:00:00": 0.31797406197071326,
    "2018-12-21T08:00:00": 0.30614940594959694,
    "2018-12-21T09:00:00": 0.29442217628931733,
    "2018-12-21T10:00:00": 0.2829280726329825,
    "2018-12-21T11:00:00": 0.2718387718891134,
    "2018-12-21T12:00:00": 0.2613638516181067,
    "2018-12-21T13:00:00": 0.2517091500613136,
    "2018-12-21T14:00:00": 0.24312512490307742,
    "2018-12-21T16:00:00": 0.23018370206166996,
    "2018-12-21T17:00:00": 0.2263380530050385,
    "2018-12-21T18:00:00": 0.22454794724563587,
    "2018-12-21T19:00:00": 0.22501209657593135,
    "2018-12-21T20:00:00": 0.22788954369132486,
    "2018-12-21T21:00:00": 0.23328024854209145,
    "2018-12-21T22:00:00": 0.24123857598944126,
    "2018-12-21T23:00:00": 0.2517208801580774,
    "2018-12-22T00:00:00": 0.2646528993434278,
    "2018-12-22T02:00:00": 0.2971709638561505,
    "2018-12-22T03:00:00": 0.31624334572346824,
    "2018-12-22T04:00:00": 0.3367658766093998,
    "2018-12-22T05:00:00": 0.35833956644066844,
    "2018-12-22T06:00:00": 0.3805461433152836,
    "2018-12-22T07:00:00": 0.4029423352154904,
    "2018-12-22T08:00:00": 0.42508976651473745,
    "2018-12-22T09:00:00": 0.4465334966719495,
    "2018-12-22T10:00:00": 0.4668663868879152,
    "2018-12-22T12:00:00": 0.5026950026812307,
    "2018-12-22T13:00:00": 0.5175789703296994,
    "2018-12-22T14:00:00": 0.5301343314007012,
    "2018-12-22T15:00:00": 0.5402102236960373,
    "2018-12-22T16:00:00": 0.5477179287855133,
    "2018-12-22T17:00:00": 0.5526431316568039,
    "2018-12-22T18:00:00": 0.5550261635561431,
    "2018-12-22T19:00:00": 0.5549470370717432,
    "2018-12-22T20:00:00": 0.5525448934304623,
    "2018-12-22T22:00:00": 0.5414775385132872,
    "2018-12-22T23:00:00": 0.5332214581417933,
    "2018-12-23T00:00:00": 0.5234550469097249,
    "2018-12-23T01:00:00": 0.5123835288450087,
    "2018-12-23T02:00:00": 0.5002515673639818,
    "2018-12-23T03:00:00": 0.4872705165703474,
    "2018-12-23T04:00:00": 0.47363712443466366,
    "2018-12-23T05:00:00": 0.4595553050947621,
    "2018-12-23T06:00:00": 0.4452106376204597,
    "2018-12-23T08:00:00": 0.41643546601838094,
    "2018-12-23T09:00:00": 0.40230436113305207,
    "2018-12-23T10:00:00": 0.3885492069653982,
    "2018-12-23T11:00:00": 0.3753054417865702,
    "2018-12-23T12:00:00": 0.36270057298306163,
    "2018-12-23T13:00:00": 0.3508857918279462,
    "2018-12-23T14:00:00": 0.3400103719723329,
    "2018-12-23T15:00:00": 0.3302126159954699,
    "2018-12-23T16:00:00": 0.32163948765817374,
    "2018-12-23T18:00:00": 0.30875702698193813,
    "2018-12-23T19:00:00": 0.30473578918820093,
    "2018-12-23T20:00:00": 0.302506850184185,
    "2018-12-23T21:00:00": 0.30218262927227146,
    "2018-12-23T22:00:00": 0.30386882929613634,
    "2018-12-23T23:00:00": 0.30763341346665674,
    "2018-12-24T00:00:00": 0.31351683533491975,
    "2018-12-24T01:00:00": 0.3215175706112103,
    "2018-12-24T02:00:00": 0.33160545914331574,
    "2018-12-24T04:00:00": 0.3577088674986301,
    "2018-12-24T05:00:00": 0.37345024145472133,
    "2018-12-24T06:00:00": 0.3907273642226338,
    "2018-12-24T07:00:00": 0.40932974790762533,
    "2018-12-24T08:00:00": 0.4290049257639312,
    "2018-12-24T09:00:00": 0.4494941376244403,
    "2018-12-24T10:00:00": 0.4705297965768219,
    "2018-12-24T11:00:00": 0.4918603575692505,
    "2018-12-24T12:00:00": 0.5132304516775195,
    "2018-12-24T14:00:00": 0.5551708094279606,
    "2018-12-24T15:00:00": 0.5753598309765069,
    "2018-12-24T16:00:00": 0.5948091311378496,
    "2018-12-24T17:00:00": 0.6134230940019213,
    "2018-12-24T18:00:00": 0.6311219319834162,
    "2018-12-24T19:00:00": 0.6478528249081834,
    "2018-12-24T20:00:00": 0.663594608109974,
    "2018-12-24T21:00:00": 0.6783277038633675,
    "2018-12-24T22:00:00": 0.6920534072704442,
    "2018-12-25T00:00:00": 0.7164539768685695,
    "2018-12-25T01:00:00": 0.7271104854192127,
    "2018-12-25T02:00:00": 0.7367015341491748,
    "2018-12-25T03:00:00": 0.7451966228401077,
    "2018-12-25T04:00:00": 0.7525412610643972,
    "2018-12-25T05:00:00": 0.758680271329713,
    "2018-12-25T06:00:00": 0.7635361910866808,
    "2018-12-25T07:00:00": 0.767034902399393,
    "2018-12-25T08:00:00": 0.7691061879458801,
    "2018-12-25T10:00:00": 0.7686647969965633,
    "2018-12-25T11:00:00": 0.7660677154575273,
    "2018-12-25T12:00:00": 0.761869177299605,
    "2018-12-25T13:00:00": 0.7560908374663572,
    "2018-12-25T14:00:00": 0.7488064700517746,
    "2018-12-25T15:00:00": 0.7401110349251878,
    "2018-12-25T16:00:00": 0.7301446243405112,
    "2018-12-25T17:00:00": 0.7190764934536034,
    "2018-12-25T18:00:00": 0.7071189179824405,
    "2018-12-25T20:00:00": 0.6815100509392219,
    "2018-12-25T21:00:00": 0.668395304950206,
    "2018-12-25T22:00:00": 0.6554385236982605,
    "2018-12-25T23:00:00": 0.6429109415507857,
    "2018-12-26T00:00:00": 0.6310645849963619,
    "2018-12-26T01:00:00": 0.6201492130699334,
    "2018-12-26T02:00:00": 0.6103804071035446,
    "2018-12-26T03:00:00": 0.6019352836915334,
    "2018-12-26T04:00:00": 0.5949720354595409,
    "2018-12-26T06:00:00": 0.5858874688920594,
    "2018-12-26T07:00:00": 0.5838626050166027,
    "2018-12-26T08:00:00": 0.5835119718941753,
    "2018-12-26T09:00:00": 0.5847829964662109,
    "2018-12-26T10:00:00": 0.5875939276069762,
    "2018-12-26T11:00:00": 0.5917980195764134,
    "2018-12-26T12:00:00": 0.5972552285362888,
    "2018-12-26T13:00:00": 0.6037761233585901,
    "2018-12-26T14:00:00": 0.6111226853061121,
    "2018-12-26T16:00:00": 0.6272953219514897,
    "2018-12-26T17:00:00": 0.6355735601380716,
    "2018-12-26T18:00:00": 0.6435833354967615,
    "2018-12-26T19:00:00": 0.6510198348499464,
    "2018-12-26T20:00:00": 0.6575723186984795,
    "2018-12-26T21:00:00": 0.6629371437366112,
    "2018-12-26T22:00:00": 0.6668041097092028,
    "2018-12-26T23:00:00": 0.6688963133979108,
    "2018-12-27T00:00:00": 0.6689761151889579,
    "2018-12-27T02:00:00": 0.6623108554763638,
    "2018-12-27T03:00:00": 0.6552944140428545,
    "2018-12-27T04:00:00": 0.6457237505955595,
    "2018-12-27T05:00:00": 0.6336214053183727,
    "2018-12-27T06:00:00": 0.6190709602346514,
    "2018-12-27T07:00:00": 0.6022235712655688,
    "2018-12-27T08:00:00": 0.5832909959196966,
    "2018-12-27T09:00:00": 0.5625489860006713,
    "2018-12-27T10:00:00": 0.540330092268476,
    "2018-12-27T12:00:00": 0.4930212961946923,
    "2018-12-27T13:00:00": 0.4687834708955079,
    "2018-12-27T14:00:00": 0.4447771556956679,
    "2018-12-27T15:00:00": 0.42147786109979213,
    "2018-12-27T16:00:00": 0.3993228067225214,
    "2018-12-27T17:00:00": 0.3787544828074781,
    "2018-12-27T18:00:00": 0.36017298064185205,
    "2018-12-27T19:00:00": 0.343939889024714,
    "2018-12-27T20:00:00": 0.33035735181735293,
    "2018-12-27T22:00:00": 0.3121212203595186,
    "2018-12-27T23:00:00": 0.30777078776334127,
    "2018-12-28T00:00:00": 0.30669251041145534,
    "2018-12-28T01:00:00": 0.30887660412256834,
    "2018-12-28T02:00:00": 0.3142231492476751,
    "2018-12-28T03:00:00": 0.32259164830741877,
    "2018-12-28T04:00:00": 0.3337817902959507,
    "2018-12-28T05:00:00": 0.34753208399277913,
    "2018-12-28T06:00:00": 0.36356513185303047,
    "2018-12-28T08:00:00": 0.40118118243188045,
    "2018-12-28T09:00:00": 0.4220727970261059,
    "2018-12-28T10:00:00": 0.4438889264972844,
    "2018-12-28T11:00:00": 0.4662940484595505,
    "2018-12-28T12:00:00": 0.4889554225218764,
    "2018-12-28T13:00:00": 0.5115747771391963,
    "2018-12-28T14:00:00": 0.5338741561700124,
    "2018-12-28T15:00:00": 0.5556272748329839,
    "2018-12-28T16:00:00": 0.5766347743704398,
    "2018-12-28T18:00:00": 0.6157049205658741,
    "2018-12-28T19:00:00": 0.6334975239627207,
    "2018-12-28T20:00:00": 0.6499813245697998,
    "2018-12-28T21:00:00": 0.665060552148418,
    "2018-12-28T22:00:00": 0.6786461453962596,
    "2018-12-28T23:00:00": 0.6906569477285205,
    "2018-12-29T00:00:00": 0.7009784781672675,
    "2018-12-29T01:00:00": 0.7095147643767544,
    "2018-12-29T02:00:00": 0.7161518737487071,
    "2018-12-29T04:00:00": 0.7232588375955743,
    "2018-12-29T05:00:00": 0.7234677101076379,
    "2018-12-29T06:00:00": 0.7212601624401707,
    "2018-12-29T07:00:00": 0.7165512624487878,
    "2018-12-29T08:00:00": 0.7092673999572219,
    "2018-12-29T09:00:00": 0.6993577240603728,
    "2018-12-29T10:00:00": 0.6868026421738446,
    "2018-12-29T11:00:00": 0.6716448787049668,
    "2018-12-29T12:00:00": 0.653982514508952,
    "2018-12-29T14:00:00": 0.6118251614737804,
    "2018-12-29T15:00:00": 0.5878203992285037,
    "2018-12-29T16:00:00": 0.5622713412499092,
    "2018-12-29T17:00:00": 0.5355602167791284,
    "2018-12-29T18:00:00": 0.5080974911068035,
    "2018-12-29T19:00:00": 0.4803326563854466,
    "2018-12-29T20:00:00": 0.4527088766544753,
    "2018-12-29T21:00:00": 0.42565970895484473,
    "2018-12-29T22:00:00": 0.39964216877680286,
    "2018-12-30T00:00:00": 0.3523422625973194,
    "2018-12-30T01:00:00": 0.33177716743645674,
    "2018-12-30T02:00:00": 0.3136691604104194,
    "2018-12-30T03:00:00": 0.29824925277952336,
    "2018-12-30T04:00:00": 0.2856811528483534,
    "2018-12-30T05:00:00": 0.27609472728849604,
    "2018-12-30T06:00:00": 0.26954950979954856,
    "2018-12-30T07:00:00": 0.26603620654360843,
    "2018-12-30T08:00:00": 0.2655120504665926,
    "2018-12-30T10:00:00": 0.2730158564552518,
    "2018-12-30T11:00:00": 0.2807224531770165,
    "2018-12-30T12:00:00": 0.29078904840189157,
    "2018-12-30T13:00:00": 0.30297892941190696,
    "2018-12-30T14:00:00": 0.3170097603538147,
    "2018-12-30T15:00:00": 0.3325789920156923,
    "2018-12-30T16:00:00": 0.34937596292539086,
    "2018-12-30T17:00:00": 0.36710527729104964,
    "2018-12-30T18:00:00": 0.385429425377492,
    "2018-12-30T20:00:00": 0.4225763428602455,
    "2018-12-30T21:00:00": 0.4407992833403488,
    "2018-12-30T22:00:00": 0.4584229070062316,
    "2018-12-30T23:00:00": 0.4751878578851793,
    "2018-12-31T00:00:00": 0.49089216005118486,
    "2018-12-31T01:00:00": 0.5053798675181373,
    "2018-12-31T02:00:00": 0.5185374117314414,
    "2018-12-31T03:00:00": 0.5302971977564216,
    "2018-12-31T04:00:00": 0.5406430114862528,
    "2018-12-31T06:00:00": 0.5572525436818853,
    "2018-12-31T07:00:00": 0.5636980574482227,
    "2018-12-31T08:00:00": 0.5690788755975711,
    "2018-12-31T09:00:00": 0.5735538511118989,
    "2018-12-31T10:00:00": 0.5772926864387918,
    "2018-12-31T11:00:00": 0.5804759622765225,
    "2018-12-31T12:00:00": 0.583266908475472,
    "2018-12-31T13:00:00": 0.585825532266165,
    "2018-12-31T14:00:00": 0.5882991523888629,
    "2018-12-31T16:00:00": 0.5934310969747978,
    "2018-12-31T17:00:00": 0.5962743714482687,
    "2018-12-31T18:00:00": 0.5993906058566723,
    "2018-12-31T19:00:00": 0.6028334639700531,
    "2018-12-31T20:00:00": 0.606625023360743,
    "2018-12-31T21:00:00": 0.6107841135310424,
    "2018-12-31T22:00:00": 0.6153217762847359,
    "2018-12-31T23:00:00": 0.6202474272628656,
    "2019-01-01T00:00:00": 0.6255675784624711,
    "2019-01-01T02:00:00": 0.6374082088953422,
    "2019-01-01T03:00:00": 0.6439527579775873,
    "2019-01-01T04:00:00": 0.6508976475034135,
    "2019-01-01T05:00:00": 0.6582466126800766,
    "2019-01-01T06:00:00": 0.6659851722112374,
    "2019-01-01T07:00:00": 0.6740848459753892,
    "2019-01-01T08:00:00": 0.6825092578743476,
    "2019-01-01T09:00:00": 0.6912092336240105,
    "2019-01-01T10:00:00": 0.7000942304005016,
    "2019-01-01T12:00:00": 0.7180122842503107,
    "2019-01-01T13:00:00": 0.7267996879446768,
    "2019-01-01T14:00:00": 0.7352868024719909,
    "2019-01-01T15:00:00": 0.7433409840947172,
    "2019-01-01T16:00:00": 0.750800295744298,
    "2019-01-01T17:00:00": 0.7575191650352724,
    "2019-01-01T18:00:00": 0.7633780274046231,
    "2019-01-01T19:00:00": 0.768266645066153,
    "2019-01-01T20:00:00": 0.7720976371407241,
    "2019-01-01T22:00:00": 0.7763743496029973,
    "2019-01-01T23:00:00": 0.7768105876276707,
    "2019-01-02T00:00:00": 0.7761422668705166,
    "2019-01-02T01:00:00": 0.7744588574064495,
    "2019-01-02T02:00:00": 0.7718497168040245,
    "2019-01-02T03:00:00": 0.7684417362783319,
    "2019-01-02T04:00:00": 0.764372228619626,
    "2019-01-02T05:00:00": 0.759812345269765,
    "2019-01-02T06:00:00": 0.754937127297722,
    "2019-01-02T08:00:00": 0.7448689710540733,
    "2019-01-02T09:00:00": 0.7399918927192728,
    "2019-01-02T10:00:00": 0.7354061638850511,
    "2019-01-02T11:00:00": 0.7312355350050145,
    "2019-01-02T12:00:00": 0.72757357494459,
    "2019-01-02T13:00:00": 0.7244915989112329,
    "2019-01-02T14:00:00": 0.722014044464071,
    "2019-01-02T15:00:00": 0.7201523068222855,
    "2019-01-02T16:00:00": 0.7188839517437577,
    "2019-01-02T18:00:00": 0.7177849587923049,
    "2019-01-02T19:00:00": 0.7177213146709663,
    "2019-01-02T20:00:00": 0.7177593731955886,
    "2019-01-02T21:00:00": 0.7176785930355652,
    "2019-01-02T22:00:00": 0.7172479931013095,
    "2019-01-02T23:00:00": 0.7162032229063603,
    "2019-01-03T00:00:00": 0.7142705537358717,
    "2019-01-03T01:00:00": 0.7111511139156173,
    "2019-01-03T02:00:00": 0.7065484446378638,
    "2019-01-03T04:00:00": 0.6918695153052759,
    "2019-01-03T05:00:00": 0.6813324299246385,
    "2019-01-03T06:00:00": 0.6684218445459719,
    "2019-01-03T07:00:00": 0.6530466804319963,
    "2019-01-03T08:00:00": 0.6351742563355567,
    "2019-01-03T09:00:00": 0.6148434522969317,
    "2019-01-03T10:00:00": 0.5921686147689789,
    "2019-01-03T11:00:00": 0.5673364401073359,
    "2019-01-03T12:00:00": 0.5406060085094577,
    "2019-01-03T14:00:00": 0.4827741912794956,
    "2019-01-03T15:00:00": 0.4524504325754695,
    "2019-01-03T16:00:00": 0.4217528563252482,
    "2019-01-03T17:00:00": 0.39112727208347237,
    "2019-01-03T18:00:00": 0.36099936589160087,
    "2019-01-03T19:00:00": 0.331772926878122,
    "2019-01-03T20:00:00": 0.3038131169353861,
    "2019-01-03T21:00:00": 0.2774359710810157,
    "2019-01-03T22:00:00": 0.25289734633043104,
    "2019-01-04T00:00:00": 0.21002635499870825,
    "2019-01-04T01:00:00": 0.19189179949496388,
    "2019-01-04T02:00:00": 0.17596269170664589,
    "2019-01-04T03:00:00": 0.16217346014437722,
    "2019-01-04T04:00:00": 0.15042115420586408,
    "2019-01-04T05:00:00": 0.14056413219327005,
    "2019-01-04T06:00:00": 0.13244007672269922,
    "2019-01-04T07:00:00": 0.12586876944439823,
    "2019-01-04T08:00:00": 0.12066041864307034,
    "2019-01-04T10:00:00": 0.11372029210395189,
    "2019-01-04T11:00:00": 0.11174768968408844,
    "2019-01-04T12:00:00": 0.11065168733220927,
    "2019-01-04T13:00:00": 0.11041374832872841,
    "2019-01-04T14:00:00": 0.11103176822442513,
    "2019-01-04T15:00:00": 0.11254984665742858,
    "2019-01-04T16:00:00": 0.11504149160093122,
    "2019-01-04T17:00:00": 0.11860747783640302,
    "2019-01-04T18:00:00": 0.12337945282535819,
    "2019-01-04T20:00:00": 0.13704032876553376,
    "2019-01-04T21:00:00": 0.14615294421343278,
    "2019-01-04T22:00:00": 0.15689698710472497,
    "2019-01-04T23:00:00": 0.1693104817088344,
    "2019-01-05T00:00:00": 0.18338470891764289,
    "2019-01-05T01:00:00": 0.19905925748153167,
    "2019-01-05T02:00:00": 0.21621808662244135,
    "2019-01-05T03:00:00": 0.23469250954218016,
    "2019-01-05T04:00:00": 0.2542572407312068,
    "2019-01-05T06:00:00": 0.29551803256809006,
    "2019-01-05T07:00:00": 0.3165474023658305,
    "2019-01-05T08:00:00": 0.3373458185341235,
    "2019-01-05T09:00:00": 0.35754731613825247,
    "2019-01-05T10:00:00": 0.3767633329569956,
    "2019-01-05T11:00:00": 0.39463386154297214,
    "2019-01-05T12:00:00": 0.4108269428062831,
    "2019-01-05T13:00:00": 0.42505038851692517,
    "2019-01-05T14:00:00": 0.4370611648749294,
    "2019-01-05T16:00:00": 0.45376514985825855,
    "2019-01-05T17:00:00": 0.45828043058603946,
    "2019-01-05T18:00:00": 0.4602332908335801,
    "2019-01-05T19:00:00": 0.4597062980974098,
    "2019-01-05T20:00:00": 0.4568489830865314,
    "2019-01-05T21:00:00": 0.4518744174151749,
    "2019-01-05T22:00:00": 0.4450541344944653,
    "2019-01-05T23:00:00": 0.4367105217260279,
    "2019-01-06T00:00:00": 0.42721452907168905,
    "2019-01-06T02:00:00": 0.4064134913560762,
    "2019-01-06T03:00:00": 0.39599327796548367,
    "2019-01-06T04:00:00": 0.3861476321268309,
    "2019-01-06T05:00:00": 0.3773497255173237,
    "2019-01-06T06:00:00": 0.37004606665999445,
    "2019-01-06T07:00:00": 0.36463460955391264,
    "2019-01-06T08:00:00": 0.3614894267431192,
    "2019-01-06T09:00:00": 0.36093105187820196,
    "2019-01-06T10:00:00": 0.3632209518889916,
    "2019-01-06T12:00:00": 0.3770250791552234,
    "2019-01-06T13:00:00": 0.38868166297310147,
    "2019-01-06T14:00:00": 0.4034576856930547,
    "2019-01-06T15:00:00": 0.42120486139700614,
    "2019-01-06T16:00:00": 0.4416896276729878,
    "2019-01-06T17:00:00": 0.46459587392312296,
    "2019-01-06T18:00:00": 0.48954565469773914,
    "2019-01-06T19:00:00": 0.5160774395838343,
    "2019-01-06T20:00:00": 0.5436853083904685,
    "2019-01-06T22:00:00": 0.5999307023844455,
    "2019-01-06T23:00:00": 0.6274254330964729,
    "2019-01-07T00:00:00": 0.6537418614090482,
    "2019-01-07T01:00:00": 0.6783331686234362,
    "2019-01-07T02:00:00": 0.7006858920913284,
    "2019-01-07T03:00:00": 0.7203355556789279,
    "2019-01-07T04:00:00": 0.7368985993931815,
    "2019-01-07T05:00:00": 0.7500465238980558,
    "2019-01-07T06:00:00": 0.7595267423977801,
    "2019-01-07T08:00:00": 0.7669142947086341,
    "2019-01-07T09:00:00": 0.7647588190126008,
    "2019-01-07T10:00:00": 0.7587989603820552,
    "2019-01-07T11:00:00": 0.7492392339498805,
    "2019-01-07T12:00:00": 0.7363516965154628,
    "2019-01-07T13:00:00": 0.7204865484244273,
    "2019-01-07T14:00:00": 0.7020823256074041,
    "2019-01-07T15:00:00": 0.6816230144544946,
    "2019-01-07T16:00:00": 0.6596507586539835,
    "2019-01-07T18:00:00": 0.6134979185333617,
    "2019-01-07T19:00:00": 0.5905007698693728,
    "2019-01-07T20:00:00": 0.568332567809086,
    "2019-01-07T21:00:00": 0.5475639240423071,
    "2019-01-07T22:00:00": 0.5286886546294206,
    "2019-01-07T23:00:00": 0.5121401688822693,
    "2019-01-08T00:00:00": 0.4982751791664507,
    "2019-01-08T01:00:00": 0.48736058944952515,
    "2019-01-08T02:00:00": 0.4795457683763157,
    "2019-01-08T04:00:00": 0.4733070238987156,
    "2019-01-08T05:00:00": 0.47465728281817615,
    "2019-01-08T06:00:00": 0.4786601479375814,
    "2019-01-08T07:00:00": 0.4849630871667541,
    "2019-01-08T08:00:00": 0.4931219936592814,
    "2019-01-08T09:00:00": 0.5026260953842202,
    "2019-01-08T10:00:00": 0.5129414410738607,
    "2019-01-08T11:00:00": 0.5235028647265267,
    "2019-01-08T12:00:00": 0.5337401787552558,
    "2019-01-08T14:00:00": 0.5510805225575257,
    "2019-01-08T15:00:00": 0.5572090706435502,
    "2019-01-08T16:00:00": 0.5610974831579301,
    "2019-01-08T17:00:00": 0.5624428454760118,
    "2019-01-08T18:00:00": 0.561010737962951,
    "2019-01-08T19:00:00": 0.5566684094558726,
    "2019-01-08T20:00:00": 0.5493776039623044,
    "2019-01-08T21:00:00": 0.5391944949312846,
    "2019-01-08T22:00:00": 0.526264229409549,
    "2019-01-09T00:00:00": 0.4931435327690639,
    "2019-01-09T01:00:00": 0.4736135039964976,
    "2019-01-09T02:00:00": 0.45263256582159417,
    "2019-01-09T03:00:00": 0.43064245330212814,
    "2019-01-09T04:00:00": 0.4081051175579796,
    "2019-01-09T05:00:00": 0.3854789332763031,
    "2019-01-09T06:00:00": 0.3632276654466984,
    "2019-01-09T07:00:00": 0.3417883213636784,
    "2019-01-09T08:00:00": 0.3215672189875116,
    "2019-01-09T10:00:00": 0.286186485729603,
    "2019-01-09T11:00:00": 0.2716116772556363,
    "2019-01-09T12:00:00": 0.2594148770853095,
    "2019-01-09T13:00:00": 0.2497634449496884,
    "2019-01-09T14:00:00": 0.24275219005688925,
    "2019-01-09T15:00:00": 0.2384399659401652,
    "2019-01-09T16:00:00": 0.23684085099532026,
    "2019-01-09T17:00:00": 0.23792762674240772,
    "2019-01-09T18:00:00": 0.24164117086214024,
    "2019-01-09T20:00:00": 0.25655324731602874,
    "2019-01-09T21:00:00": 0.2674896005946624,
    "2019-01-09T22:00:00": 0.28052892803226637,
    "2019-01-09T23:00:00": 0.2954824860501333,
    "2019-01-10T00:00:00": 0.31213680339475863,
    "2019-01-10T01:00:00": 0.3302528006503187,
    "2019-01-10T02:00:00": 0.34956695951782085,
    "2019-01-10T03:00:00": 0.36978143770221633,
    "2019-01-10T04:00:00": 0.3905926628054303,
    "2019-01-10T06:00:00": 0.43263199839937294,
    "2019-01-10T07:00:00": 0.4531304145997518,
    "2019-01-10T08:00:00": 0.47278019927283443,
    "2019-01-10T09:00:00": 0.4912074809384583,
    "2019-01-10T10:00:00": 0.5080537546724297,
    "2019-01-10T11:00:00": 0.522983815079893,
    "2019-01-10T12:00:00": 0.5357095381564086,
    "2019-01-10T13:00:00": 0.5459684078875423,
    "2019-01-10T14:00:00": 0.5535758163317022,
    "2019-01-10T15:00:00": 0.5584129734065684,
    "2019-01-10T16:00:00": 0.5604286357612701,
    "2019-01-10T17:00:00": 0.5596445649581261,
    "2019-01-10T18:00:00": 0.5561548909494828,
    "2019-01-10T19:00:00": 0.5501222254740676,
    "2019-01-10T20:00:00": 0.5417695926025526,
    "2019-01-13T14:00:00": 0.14399061884048614,
    "2019-01-13T15:00:00": 0.13238750246479744,
    "2019-01-13T16:00:00": 0.12104544564034678,
    "2019-01-13T17:00:00": 0.11009002482489721,
    "2019-01-13T18:00:00": 0.09965875830529226,
    "2019-01-13T19:00:00": 0.08987655955470342,
    "2019-01-13T20:00:00": 0.0808603216926802,
    "2019-01-13T21:00:00": 0.07272478369073339,
    "2019-01-13T22:00:00": 0.06555586126768062,
    "2019-01-13T23:00:00": 0.05944464363334406,
    "2019-01-14T00:00:00": 0.05447156073831974,
    "2019-01-14T01:00:00": 0.05070240547771669,
    "2019-01-14T02:00:00": 0.04818698056961704,
    "2019-01-14T03:00:00": 0.04696830834668529,
    "2019-01-14T04:00:00": 0.04707580415790253,
    "2019-01-14T05:00:00": 0.0485281790379378,
    "2019-01-14T06:00:00": 0.05133070338352806,
    "2019-01-14T07:00:00": 0.05547462785924642,
    "2019-01-14T08:00:00": 0.060937183632511806,
    "2019-01-14T09:00:00": 0.0676792472616797,
    "2019-01-14T10:00:00": 0.07564444721007017,
    "2019-01-14T11:00:00": 0.08476147137366767,
    "2019-01-14T12:00:00": 0.0949432171153353,
    "2019-01-14T13:00:00": 0.10608079360421642,
    "2019-01-14T14:00:00": 0.11805608730271763,
    "2019-01-14T15:00:00": 0.13074026557696175,
    "2019-01-14T16:00:00": 0.14400106495174908,
    "2019-01-14T17:00:00": 0.15770232418583247,
    "2019-01-14T18:00:00": 0.1717117736378298,
    "2019-01-14T19:00:00": 0.18590673618093365,
    "2019-01-14T20:00:00": 0.20017970648568578,
    "2019-01-14T21:00:00": 0.21444336653064613,
    "2019-01-14T22:00:00": 0.2286345835133645,
    "2019-01-14T23:00:00": 0.24271696352746733,
    "2019-01-15T00:00:00": 0.2566816016893267,
    "2019-01-15T01:00:00": 0.27054577449520417,
    "2019-01-15T02:00:00": 0.28434945712825616,
    "2019-01-15T03:00:00": 0.29815634586066103,
    "2019-01-15T04:00:00": 0.31203202146279674,
    "2019-01-15T05:00:00": 0.3260347035502827,
    "2019-01-15T06:00:00": 0.34023368050444014,
    "2019-01-15T07:00:00": 0.35466949136954645,
    "2019-01-15T08:00:00": 0.36935036868350657,
    "2019-01-15T09:00:00": 0.3842446355181748,
    "2019-01-15T10:00:00": 0.3992841356416927,
    "2019-01-15T11:00:00": 0.41434152595918133,
    "2019-01-15T12:00:00": 0.4292471376751585,
    "2019-01-15T13:00:00": 0.4437818857479301,
    "2019-01-15T14:00:00": 0.4576831936752211,
    "2019-01-15T15:00:00": 0.4706549662719448,
    "2019-01-15T16:00:00": 0.4823797828963924,
    "2019-01-15T17:00:00": 0.4925330888900935,
    "2019-01-15T18:00:00": 0.5007974565623552,
    "2019-01-15T19:00:00": 0.5068820942947472,
    "2019-01-15T20:00:00": 0.5105387140246269,
    "2019-01-15T21:00:00": 0.5115807820363929,
    "2019-01-15T22:00:00": 0.5098791715761228,
    "2019-01-15T23:00:00": 0.5053811878501402,
    "2019-01-16T00:00:00": 0.4981236391563261,
    "2019-01-16T01:00:00": 0.4882293407911337,
    "2019-01-16T02:00:00": 0.4759094296061738,
    "2019-01-16T03:00:00": 0.461432222222825,
    "2019-01-16T04:00:00": 0.44513817925161075,
    "2019-01-16T05:00:00": 0.4274116437069016,
    "2019-01-16T06:00:00": 0.40867990820642064,
    "2019-01-16T07:00:00": 0.38938071216374687,
    "2019-01-16T08:00:00": 0.36994934975621974,
    "2019-01-16T09:00:00": 0.35080163111942914,
    "2019-01-16T10:00:00": 0.3323185930734285,
    "2019-01-16T11:00:00": 0.3148337660737656,
    "2019-01-16T12:00:00": 0.29862360539557076,
    "2019-01-16T13:00:00": 0.283905528518854,
    "2019-01-16T14:00:00": 0.2708218617390898,
    "2019-01-16T15:00:00": 0.2594663168234853,
    "2019-01-16T16:00:00": 0.24984971397036299,
    "2019-01-16T17:00:00": 0.24195274710508782,
    "2019-01-16T18:00:00": 0.23570331396727326,
    "2019-01-16T19:00:00": 0.23099808139232103,
    "2019-01-16T20:00:00": 0.22770410618527137,
    "2019-01-16T21:00:00": 0.2256798598122614,
    "2019-01-16T22:00:00": 0.2247661674689797,
    "2019-01-16T23:00:00": 0.22481292858781365,
    "2019-01-17T00:00:00": 0.22567898107212905,
    "2019-01-17T01:00:00": 0.22723505714872533,
    "2019-01-17T02:00:00": 0.22936308077004489,
    "2019-01-17T03:00:00": 0.23193843077412346,
    "2019-01-17T04:00:00": 0.2348562193076039,
    "2019-01-17T05:00:00": 0.23801490105787032,
    "2019-01-17T06:00:00": 0.24131084707039482,
    "2019-01-17T07:00:00": 0.2446513906347855,
    "2019-01-17T08:00:00": 0.24791399097505615,
    "2019-01-17T09:00:00": 0.25099614979120893,
    "2019-01-17T10:00:00": 0.2537906106402082,
    "2019-01-17T11:00:00": 0.2561959385921341,
    "2019-01-17T12:00:00": 0.2581128167246447,
    "2019-01-17T13:00:00": 0.25944696777369497,
    "2019-01-17T14:00:00": 0.26011643684651653,
    "2019-01-17T15:00:00": 0.2600612489147458,
    "2019-01-17T16:00:00": 0.25924581823365833,
    "2019-01-17T17:00:00": 0.2576521560767424,
    "2019-01-17T18:00:00": 0.2553084033255081,
    "2019-01-17T19:00:00": 0.25226137451783137,
    "2019-01-17T20:00:00": 0.2485945764638831,
    "2019-01-17T21:00:00": 0.24441495908530075,
    "2019-01-17T22:00:00": 0.2398604617449788,
    "2019-01-17T23:00:00": 0.23508178622935436,
    "2019-01-18T00:00:00": 0.2302437226680262,
    "2019-01-18T01:00:00": 0.22551648017705195,
    "2019-01-18T02:00:00": 0.22107456837338063,
    "2019-01-18T03:00:00": 0.21708732238836403,
    "2019-01-18T04:00:00": 0.21371344539786039,
    "2019-01-18T05:00:00": 0.2110962104635682,
    "2019-01-18T06:00:00": 0.2093594187946423,
    "2019-01-18T07:00:00": 0.20860413072395315,
    "2019-01-18T08:00:00": 0.2089061207614446,
    "2019-01-18T09:00:00": 0.21031396562559446,
    "2019-01-18T10:00:00": 0.2128476573903297,
    "2019-01-18T11:00:00": 0.216497642502031,
    "2019-01-18T12:00:00": 0.22121979051373789,
    "2019-01-18T13:00:00": 0.22694831088413497,
    "2019-01-18T14:00:00": 0.23359043204158939,
    "2019-01-18T15:00:00": 0.24100420374931641,
    "2019-01-18T16:00:00": 0.24903429566690888,
    "2019-01-18T17:00:00": 0.25749456222826306,
    "2019-01-18T18:00:00": 0.2661793828522032,
    "2019-01-18T19:00:00": 0.2748536169129837,
    "2019-01-18T20:00:00": 0.28327651897197414,
    "2019-01-18T21:00:00": 0.2911883204762392,
    "2019-01-18T22:00:00": 0.29832913437865405,
    "2019-01-18T23:00:00": 0.3044450863765733,
    "2019-01-19T00:00:00": 0.3092951422863087,
    "2019-01-19T01:00:00": 0.3126594562441101,
    "2019-01-19T02:00:00": 0.3143479008075126,
    "2019-01-19T03:00:00": 0.3142088523615515,
    "2019-01-19T04:00:00": 0.3121329266055062,
    "2019-01-19T05:00:00": 0.3080593632282115,
    "2019-01-19T06:00:00": 0.3019768618236649,
    "2019-01-19T07:00:00": 0.2939387617498996,
    "2019-01-19T08:00:00": 0.284048037236539,
    "2019-01-19T09:00:00": 0.2724494522563988,
    "2019-01-19T10:00:00": 0.2593319315455456,
    "2019-01-19T11:00:00": 0.2449181378619445,
    "2019-01-19T12:00:00": 0.2294749175376926,
    "2019-01-19T13:00:00": 0.2132751830274868,
    "2019-01-19T14:00:00": 0.19660426128462274,
    "2019-01-19T15:00:00": 0.17973639209283868,
    "2019-01-19T16:00:00": 0.1629416173358436,
    "2019-01-19T17:00:00": 0.1464700400038516,
    "2019-01-19T18:00:00": 0.13054488434698636,
    "2019-01-19T19:00:00": 0.11535720687166325,
    "2019-01-19T20:00:00": 0.10106510032470829,
    "2019-01-19T21:00:00": 0.0877879252615091,
    "2019-01-19T22:00:00": 0.07560512390046073,
    "2019-01-19T23:00:00": 0.06456165975539423,
    "2019-01-20T00:00:00": 0.05466805172713022,
    "2019-01-20T01:00:00": 0.04592053042537593,
    "2019-01-20T02:00:00": 0.03827274765154824,
    "2019-01-20T03:00:00": 0.03166783347905755,
    "2019-01-20T04:00:00": 0.026035265061556942,
    "2019-01-20T05:00:00": 0.021294315387143044,
    "2019-01-20T06:00:00": 0.0173593779975703,
    "2019-01-20T07:00:00": 0.01416727226494785,
    "2019-01-20T08:00:00": 0.011628027133776765,
    "2019-01-20T09:00:00": 0.009669587145381216,
    "2019-01-20T10:00:00": 0.008224405789750802,
    "2019-01-20T11:00:00": 0.007244054458310982,
    "2019-01-20T12:00:00": 0.0066893303721377514,
    "2019-01-20T13:00:00": 0.006527840188300073,
    "2019-01-20T14:00:00": 0.006735976528149143,
    "2019-01-20T15:00:00": 0.007311197036316913,
    "2019-01-20T16:00:00": 0.008265113666540933,
    "2019-01-20T17:00:00": 0.009608919741165584,
    "2019-01-20T18:00:00": 0.011359363907330009,
    "2019-01-20T19:00:00": 0.013546436640923521,
    "2019-01-20T20:00:00": 0.016204295512215718,
    "2019-01-20T21:00:00": 0.019370063942002295,
    "2019-01-20T22:00:00": 0.02309464315264691,
    "2019-01-20T23:00:00": 0.027424267063900585,
    "2019-01-21T00:00:00": 0.03240591305357268,
    "2019-01-21T01:00:00": 0.03808329309628505,
    "2019-01-21T02:00:00": 0.04450428119151988,
    "2019-01-21T03:00:00": 0.051698629243764595,
    "2019-01-21T04:00:00": 0.05969503863811224,
    "2019-01-21T05:00:00": 0.06852368597569003,
    "2019-01-21T06:00:00": 0.07820632902388533,
    "2019-01-21T07:00:00": 0.08875304899535069,
    "2019-01-21T08:00:00": 0.10017586020609495,
    "2019-01-21T09:00:00": 0.11245600899604775,
    "2019-01-21T10:00:00": 0.12556735106017897,
    "2019-01-21T11:00:00": 0.1394702705606734,
    "2019-01-21T14:00:00": 0.18528337856585303,
    "2019-01-21T15:00:00": 0.2016171886454977,
    "2019-01-21T16:00:00": 0.2182875978054567,
    "2019-01-21T17:00:00": 0.23515557892753305,
    "2019-01-21T18:00:00": 0.2520598525843546,
    "2019-01-21T19:00:00": 0.26885241429971135,
    "2019-01-21T20:00:00": 0.2853856453769738,
    "2019-01-21T21:00:00": 0.30148829182197767,
    "2019-01-21T22:00:00": 0.3170262459085126,
    "2019-01-21T23:00:00": 0.3318750932999439,
    "2019-01-22T00:00:00": 0.3459340818972033,
    "2019-01-22T01:00:00": 0.3591329733211123,
    "2019-01-22T02:00:00": 0.37144058394764434,
    "2019-01-22T03:00:00": 0.3828489920005517,
    "2019-01-22T04:00:00": 0.3933929216400794,
    "2019-01-22T05:00:00": 0.40313812414048095,
    "2019-01-22T06:00:00": 0.41218132085609044,
    "2019-01-22T07:00:00": 0.42064584179996384,
    "2019-01-22T08:00:00": 0.428673398049731,
    "2019-01-22T09:00:00": 0.4364129071823167,
    "2019-01-22T10:00:00": 0.44401191434507936,
    "2019-01-22T11:00:00": 0.45160869913756235,
    "2019-01-22T12:00:00": 0.45932330575047964,
    "2019-01-22T13:00:00": 0.4672502020632453,
    "2019-01-22T14:00:00": 0.4754493826553415,
    "2019-01-22T15:00:00": 0.4839458865637355,
    "2019-01-22T16:00:00": 0.49272227705702376,
    "2019-01-22T17:00:00": 0.5017296791245844,
    "2019-01-22T18:00:00": 0.5108812904259233,
    "2019-01-22T19:00:00": 0.5200620916610444,
    "2019-01-22T20:00:00": 0.5291218921916184,
    "2019-01-22T21:00:00": 0.5379178577668999,
    "2019-01-22T22:00:00": 0.5462961512144249,
    "2019-01-22T23:00:00": 0.5541107182126466,
    "2019-01-23T00:00:00": 0.5612463177291801,
    "2019-01-23T01:00:00": 0.5675960401992921,
    "2019-01-23T02:00:00": 0.5730834854278093,
    "2019-01-23T03:00:00": 0.5776941429088329,
    "2019-01-23T04:00:00": 0.5814487355125324,
    "2019-01-23T05:00:00": 0.5844231724058417,
    "2019-01-23T06:00:00": 0.586708588597271,
    "2019-01-23T07:00:00": 0.5884539247915849,
    "2019-01-23T08:00:00": 0.5898339415718198,
    "2019-01-23T09:00:00": 0.5910326265125262,
    "2019-01-23T10:00:00": 0.5922368854238217,
    "2019-01-23T11:00:00": 0.5936281172238173,
    "2019-01-23T12:00:00": 0.5953656973469854,
    "2019-01-23T13:00:00": 0.5975750354000555,
    "2019-01-23T14:00:00": 0.600337437160474,
    "2019-01-23T15:00:00": 0.6036916892375651,
    "2019-01-23T16:00:00": 0.6075988507859585,
    "2019-01-23T17:00:00": 0.6119872878485624,
    "2019-01-23T18:00:00": 0.6167174731137541,
    "2019-01-23T19:00:00": 0.6216088330967116,
    "2019-01-23T20:00:00": 0.6264331395738731,
    "2019-01-23T21:00:00": 0.6309405523964734,
    "2019-01-23T22:00:00": 0.6348692304488193,
    "2019-01-23T23:00:00": 0.6379611955066602,
    "2019-01-24T00:00:00": 0.6399507715975301,
    "2019-01-24T01:00:00": 0.6406263700129005,
    "2019-01-24T02:00:00": 0.6398206246633853,
    "2019-01-24T03:00:00": 0.6374012313434669,
    "2019-01-24T04:00:00": 0.6333040828170233,
    "2019-01-24T05:00:00": 0.6275290714647405,
    "2019-01-24T06:00:00": 0.6201412313526142,
    "2019-01-24T07:00:00": 0.611277688591452,
    "2019-01-24T08:00:00": 0.601122415544977,
    "2019-01-24T09:00:00": 0.5899134127974137,
    "2019-01-24T10:00:00": 0.5779332945400594,
    "2019-01-24T11:00:00": 0.5654942956233083,
    "2019-01-24T12:00:00": 0.5529252483635669,
    "2019-01-24T13:00:00": 0.5405662646119922,
    "2019-01-24T14:00:00": 0.528732689563823,
    "2019-01-24T15:00:00": 0.5177168741228766,
    "2019-01-24T16:00:00": 0.5077985885297177,
    "2019-01-24T17:00:00": 0.4991991792493707,
    "2019-01-24T18:00:00": 0.49210846167115024,
    "2019-01-24T19:00:00": 0.48664983614852064,
    "2019-01-24T20:00:00": 0.48288544519061394,
    "2019-01-24T21:00:00": 0.4808166045515928,
    "2019-01-25T07:00:00": 0.520046055226118,
    "2019-01-25T08:00:00": 0.5248832629028761,
    "2019-01-25T12:00:00": 0.5361844716872236,
    "2019-01-25T13:00:00": 0.5366645111906151,
    "2019-01-25T14:00:00": 0.5361979862021576,
    "2019-01-25T15:00:00": 0.5348270479206891,
    "2019-01-25T16:00:00": 0.5326071497618197,
    "2019-01-25T17:00:00": 0.5296030932949293,
    "2019-01-25T18:00:00": 0.5258843185767968,
    "2019-01-25T20:00:00": 0.5165663085174949,
    "2019-01-25T21:00:00": 0.5110834901495608,
    "2019-01-25T22:00:00": 0.5051196422269567,
    "2019-01-25T23:00:00": 0.4987216178047492,
    "2019-01-26T00:00:00": 0.49193128606206704,
    "2019-01-26T01:00:00": 0.4848147726883517,
    "2019-01-26T02:00:00": 0.47743805072597695,
    "2019-01-26T03:00:00": 0.46988909096900366,
    "2019-01-26T04:00:00": 0.46227619987440316,
    "2019-01-26T06:00:00": 0.44742569204564575,
    "2019-01-26T07:00:00": 0.4405095158284484,
    "2019-01-26T08:00:00": 0.43418611716290034,
    "2019-01-26T09:00:00": 0.4286517386105666,
    "2019-01-26T10:00:00": 0.42412481612301345,
    "2019-01-26T11:00:00": 0.420814018524835,
    "2019-01-26T12:00:00": 0.41889037918800603,
    "2019-01-26T13:00:00": 0.41852163223987493,
    "2019-01-26T14:00:00": 0.419812630692297,
    "2019-01-26T16:00:00": 0.427667985905123,
    "2019-01-26T17:00:00": 0.43420851645746283,
    "2019-01-26T18:00:00": 0.442378891518079,
    "2019-01-26T19:00:00": 0.45201699334768347,
    "2019-01-26T20:00:00": 0.4628964638107762,
    "2019-01-26T21:00:00": 0.47473596475237184,
    "2019-01-26T22:00:00": 0.4872032672969901,
    "2019-01-26T23:00:00": 0.49992635192907275,
    "2019-01-27T00:00:00": 0.5124965664241646,
    "2019-01-27T02:00:00": 0.5355410519646724,
    "2019-01-27T03:00:00": 0.5451944837982008,
    "2019-01-27T04:00:00": 0.5531248127775846,
    "2019-01-27T05:00:00": 0.5590187118223096,
    "2019-01-27T06:00:00": 0.5626271282291264,
    "2019-01-27T07:00:00": 0.5638014802203009,
    "2019-01-27T08:00:00": 0.5624772652835215,
    "2019-01-27T09:00:00": 0.5586973511388388,
    "2019-01-27T10:00:00": 0.5525843060516397,
    "2019-01-27T12:00:00": 0.5343854996414898,
    "2019-01-27T13:00:00": 0.5230277522664559,
    "2019-01-27T14:00:00": 0.5107652529087972,
    "2019-01-27T15:00:00": 0.4981073889764668,
    "2019-01-27T16:00:00": 0.4855763093649127,
    "2019-01-27T17:00:00": 0.4737084792077124,
    "2019-01-27T18:00:00": 0.4630030176707498,
    "2019-01-27T19:00:00": 0.4539068029224662,
    "2019-01-27T20:00:00": 0.4467938970667994,
    "2019-01-27T22:00:00": 0.4395491759949563,
    "2019-01-27T23:00:00": 0.4396661542412857,
    "2019-01-28T00:00:00": 0.44224798024402606,
    "2019-01-28T01:00:00": 0.44711190053492195,
    "2019-01-28T02:00:00": 0.45397897189922276,
    "2019-01-28T03:00:00": 0.4624718435265063,
    "2019-01-28T04:00:00": 0.4721332321724235,
    "2019-01-28T05:00:00": 0.48244619880694983,
    "2019-01-28T06:00:00": 0.49285752086993084,
    "2019-01-28T08:00:00": 0.5117248479907786,
    "2019-01-28T09:00:00": 0.519113414846541,
    "2019-01-28T10:00:00": 0.5245197488017566,
    "2019-01-28T11:00:00": 0.5275589489902883,
    "2019-01-28T12:00:00": 0.5279677163728397,
    "2019-01-28T13:00:00": 0.5255650224542363,
    "2019-01-28T14:00:00": 0.5202961207214323,
    "2019-01-28T15:00:00": 0.5122220601468277,
    "2019-01-28T16:00:00": 0.5015224244142519,
    "2019-01-28T18:00:00": 0.47347090769362915,
    "2019-01-28T19:00:00": 0.45697176360724157,
    "2019-01-28T20:00:00": 0.43950387199129104,
    "2019-01-28T21:00:00": 0.4216378020067915,
    "2019-01-28T22:00:00": 0.40396422053577524,
    "2019-01-28T23:00:00": 0.3870609619761328,
    "2019-01-29T00:00:00": 0.37150229113135463,
    "2019-01-29T01:00:00": 0.3578095961930371,
    "2019-01-29T02:00:00": 0.34643953688656615,
    "2019-01-29T04:00:00": 0.3320867798326298,
    "2019-01-29T05:00:00": 0.329560184839029,
    "2019-01-29T06:00:00": 0.3302543436481464,
    "2019-01-29T07:00:00": 0.3341183290861306,
    "2019-01-29T08:00:00": 0.3409932245358425,
    "2019-01-29T09:00:00": 0.3506167124226938,
    "2019-01-29T10:00:00": 0.36262497925111437,
    "2019-01-29T11:00:00": 0.3765827576686627,
    "2019-01-29T12:00:00": 0.39199631076206226,
    "2019-01-29T14:00:00": 0.42505337897239703,
    "2019-01-29T15:00:00": 0.44161031350149976,
    "2019-01-29T16:00:00": 0.45748440711796046,
    "2019-01-29T17:00:00": 0.4722337308542658,
    "2019-01-29T18:00:00": 0.48546684480504704,
    "2019-01-29T19:00:00": 0.49686932659034,
    "2019-01-29T20:00:00": 0.5062338034811033,
    "2019-01-29T21:00:00": 0.5134551943314808,
    "2019-01-29T22:00:00": 0.5185210946995286,
    "2019-01-30T00:00:00": 0.522680929407397,
    "2019-01-30T01:00:00": 0.5222199296121882,
    "2019-01-30T02:00:00": 0.5204772796809243,
    "2019-01-30T03:00:00": 0.5178215829849954,
    "2019-01-30T04:00:00": 0.5146446807515799,
    "2019-01-30T05:00:00": 0.5113442628356094,
    "2019-01-30T06:00:00": 0.5082994278131517,
    "2019-01-30T07:00:00": 0.5058562041743132,
    "2019-01-30T08:00:00": 0.5043101226061752,
    "2019-01-30T10:00:00": 0.5047715621772967,
    "2019-01-30T11:00:00": 0.5070182234004654,
    "2019-01-30T12:00:00": 0.5106519311381994,
    "2019-01-30T13:00:00": 0.5155630130166083,
    "2019-01-30T14:00:00": 0.5215914635870013,
    "2019-01-30T15:00:00": 0.5285223085841169,
    "2019-01-30T16:00:00": 0.5360476848089479,
    "2019-01-30T17:00:00": 0.5438282757235783,
    "2019-01-30T18:00:00": 0.5514690367277179,
    "2019-01-30T20:00:00": 0.5647429466681375,
    "2019-01-30T21:00:00": 0.5695803493806775,
    "2019-01-30T22:00:00": 0.5727030975403142,
    "2019-01-30T23:00:00": 0.5738002479545927,
    "2019-01-31T00:00:00": 0.5725918394234725,
    "2019-01-31T01:00:00": 0.5688722975350344,
    "2019-01-31T02:00:00": 0.5625160530743357,
    "2019-01-31T03:00:00": 0.5534797765021199,
    "2019-01-31T04:00:00": 0.5417963151310998,
    "2019-01-31T06:00:00": 0.511130814773744,
    "2019-01-31T07:00:00": 0.49266410915366504,
    "2019-01-31T08:00:00": 0.4725695510929866,
    "2019-01-31T09:00:00": 0.4512783692987637,
    "2019-01-31T10:00:00": 0.42926759904430434,
    "2019-01-31T11:00:00": 0.40701581566331324,
    "2019-01-31T12:00:00": 0.38503183550869435,
    "2019-01-31T13:00:00": 0.36380941894780483,
    "2019-01-31T14:00:00": 0.3438095610003364,
    "2019-01-31T16:00:00": 0.30915900873100016,
    "2019-01-31T17:00:00": 0.29518713220727494,
    "2019-01-31T18:00:00": 0.28378246894966136,
    "2019-01-31T19:00:00": 0.2750971884477091,
    "2019-01-31T20:00:00": 0.2692091598995398,
    "2019-01-31T21:00:00": 0.2660947133590904,
    "2019-01-31T22:00:00": 0.2656669631655945,
    "2019-01-31T23:00:00": 0.26776728894750595,
    "2019-02-01T00:00:00": 0.27217620417069555,
    "2019-02-01T02:00:00": 0.2868036976964692,
    "2019-02-01T03:00:00": 0.2963839903904944,
    "2019-02-01T04:00:00": 0.30701419338093083,
    "2019-02-01T05:00:00": 0.31836675508134926,
    "2019-02-01T06:00:00": 0.330116632723991,
    "2019-02-01T07:00:00": 0.34195645630958216,
    "2019-02-01T08:00:00": 0.3536412898679008,
    "2019-02-01T09:00:00": 0.3649559344147671,
    "2019-02-01T10:00:00": 0.37573317305479026,
    "2019-02-01T12:00:00": 0.39529774689011,
    "2019-02-01T13:00:00": 0.40405672798849473,
    "2019-02-01T14:00:00": 0.41220472106048145,
    "2019-02-01T15:00:00": 0.41985941036586255,
    "2019-02-01T16:00:00": 0.4271819613145425,
    "2019-02-01T17:00:00": 0.4343657675616185,
    "2019-02-01T18:00:00": 0.4416291507010837,
    "2019-02-01T19:00:00": 0.4491985283236432,
    "2019-02-01T20:00:00": 0.45730381572346684,
    "2019-02-01T21:00:00": 0.46615974105883995,
    "2019-02-01T22:00:00": 0.4759540607240561,
    "2019-02-01T23:00:00": 0.4868261825751565,
    "2019-02-02T00:00:00": 0.498890395566665,
    "2019-02-02T01:00:00": 0.512206438173746,
    "2019-02-02T02:00:00": 0.5267518816809339,
    "2019-02-02T03:00:00": 0.5424772312088968,
    "2019-02-02T04:00:00": 0.5592614283059796,
    "2019-02-02T05:00:00": 0.5769167688415526,
    "2019-02-02T06:00:00": 0.5952254915132068,
    "2019-02-02T07:00:00": 0.6139337542592807,
    "2019-02-02T08:00:00": 0.6327573508275038,
    "2019-02-02T09:00:00": 0.6514035953817788,
    "2019-02-02T10:00:00": 0.669580606702901,
    "2019-02-02T11:00:00": 0.6870107269678409,
    "2019-02-02T12:00:00": 0.7034277212974465,
    "2019-02-02T13:00:00": 0.7186201795074731,
    "2019-02-02T14:00:00": 0.732408848199736,
    "2019-02-02T15:00:00": 0.7446597991171863,
    "2019-02-02T16:00:00": 0.7552924370967045,
    "2019-02-02T17:00:00": 0.7642666256900618,
    "2019-02-02T18:00:00": 0.7715826991579333,
    "2019-02-02T19:00:00": 0.7772794838229057,
    "2019-02-02T20:00:00": 0.78142709312944,
    "2019-02-02T21:00:00": 0.7841094764623926,
    "2019-02-02T22:00:00": 0.7854439699934628,
    "2019-02-02T23:00:00": 0.785549577018602,
    "2019-02-03T00:00:00": 0.7845276395919496,
    "2019-02-03T01:00:00": 0.7824792409695073,
    "2019-02-03T02:00:00": 0.7795102031621063,
    "2019-02-03T03:00:00": 0.7757226641291433,
    "2019-02-03T04:00:00": 0.7711839795671339,
    "2019-02-03T05:00:00": 0.7659649082328311,
    "2019-02-03T06:00:00": 0.760123825910438,
    "2019-02-03T07:00:00": 0.7537344592125508,
    "2019-02-03T08:00:00": 0.7468349832183959,
    "2019-02-03T09:00:00": 0.739495893637634,
    "2019-02-03T10:00:00": 0.7317789614965413,
    "2019-02-03T11:00:00": 0.7237479794050216,
    "2019-02-03T12:00:00": 0.7154734211479891,
    "2019-02-03T13:00:00": 0.7070363211420464,
    "2019-02-03T14:00:00": 0.6984980999853191,
    "2019-02-03T15:00:00": 0.6899308044315086,
    "2019-02-03T16:00:00": 0.6814004580968104,
    "2019-02-03T17:00:00": 0.6729684136823962,
    "2019-02-03T18:00:00": 0.6646810346340226,
    "2019-02-03T19:00:00": 0.65655528096724,
    "2019-02-03T20:00:00": 0.648613656891549,
    "2019-02-03T21:00:00": 0.640834988504868,
    "2019-02-03T22:00:00": 0.633184355415046,
    "2019-02-03T23:00:00": 0.6256096542290718,
    "2019-02-04T00:00:00": 0.6180228677788597,
    "2019-02-04T01:00:00": 0.6103158908375704,
    "2019-02-04T02:00:00": 0.602386565684988,
    "2019-02-04T03:00:00": 0.5941126643436794,
    "2019-02-04T04:00:00": 0.5853757467129423,
    "2019-02-04T05:00:00": 0.5760420692854683,
    "2019-02-04T06:00:00": 0.5659964910569719,
    "2019-02-04T07:00:00": 0.5551370417197262,
    "2019-02-04T08:00:00": 0.5433929993806662,
    "2019-02-04T09:00:00": 0.5307202268073303,
    "2019-02-04T10:00:00": 0.5171144260404427,
    "2019-02-04T11:00:00": 0.5026286585521144,
    "2019-02-04T12:00:00": 0.48735580765723485,
    "2019-02-04T13:00:00": 0.4714457365710104,
    "2019-02-04T14:00:00": 0.4550983097695866,
    "2019-02-04T15:00:00": 0.4385621280679115,
    "2019-02-04T16:00:00": 0.4221335754085913,
    "2019-02-04T17:00:00": 0.4061252138501111,
    "2019-02-04T18:00:00": 0.3908729403514214,
    "2019-02-04T19:00:00": 0.3767371422520009,
    "2019-02-04T20:00:00": 0.364060585222493,
    "2019-02-04T21:00:00": 0.3531697732835814,
    "2019-02-04T22:00:00": 0.34432155667406017,
    "2019-02-04T23:00:00": 0.33775240639331816,
    "2019-02-05T00:00:00": 0.33361868425321206,
    "2019-02-05T01:00:00": 0.3319987284034662,
    "2019-02-05T02:00:00": 0.33288768735055096,
    "2019-02-05T03:00:00": 0.33619320384136114,
    "2019-02-05T04:00:00": 0.3417363586929748,
    "2019-02-05T05:00:00": 0.3492561506995661,
    "2019-02-05T06:00:00": 0.35842083629165844,
    "2019-02-05T07:00:00": 0.36884051745083857,
    "2019-02-05T08:00:00": 0.3800778290012226,
    "2019-02-05T09:00:00": 0.3916465955206402,
    "2019-02-05T10:00:00": 0.40306093634066936,
    "2019-02-05T11:00:00": 0.4138365748773266,
    "2019-02-05T12:00:00": 0.42350838645200534,
    "2019-02-05T13:00:00": 0.43166302052788114,
    "2019-02-05T14:00:00": 0.43793390938293475,
    "2019-02-05T15:00:00": 0.4420063117652693,
    "2019-02-05T16:00:00": 0.4436381072435173,
    "2019-02-05T17:00:00": 0.44269105829423205,
    "2019-02-05T18:00:00": 0.43909972377887285,
    "2019-02-05T19:00:00": 0.4328854831986526,
    "2019-02-05T20:00:00": 0.4241634221774436,
    "2019-02-05T21:00:00": 0.4131279084065531,
    "2019-02-05T22:00:00": 0.40002714503498304,
    "2019-02-05T23:00:00": 0.3851906386939525,
    "2019-02-06T00:00:00": 0.3689908782548782,
    "2019-02-06T01:00:00": 0.3518601134958113,
    "2019-02-06T02:00:00": 0.334260067549037,
    "2019-02-06T03:00:00": 0.31667078896122114,
    "2019-02-06T04:00:00": 0.299573730133817,
    "2019-02-06T05:00:00": 0.28343952241660036,
    "2019-02-06T06:00:00": 0.26871598966305993,
    "2019-02-06T07:00:00": 0.255815692134123,
    "2019-02-06T08:00:00": 0.24510258155076015,
    "2019-02-06T09:00:00": 0.23687999848904517,
    "2019-02-06T10:00:00": 0.23139169096919038,
    "2019-02-06T11:00:00": 0.22879036569789596,
    "2019-02-06T12:00:00": 0.22914849644439123,
    "2019-02-06T13:00:00": 0.23245980216982293,
    "2019-02-06T14:00:00": 0.23862943517356314,
    "2019-02-06T15:00:00": 0.2474764295530681,
    "2019-02-06T16:00:00": 0.2587455997445627,
    "2019-02-06T17:00:00": 0.2721103581666147,
    "2019-02-06T18:00:00": 0.2871742743227257,
    "2019-02-06T19:00:00": 0.3034955753395012,
    "2019-02-06T20:00:00": 0.32060690861098146,
    "2019-02-06T21:00:00": 0.33800359558070664,
    "2019-02-06T22:00:00": 0.3551811130784024,
    "2019-02-06T23:00:00": 0.3716481742373629,
    "2019-02-07T00:00:00": 0.3869399385536955,
    "2019-02-07T01:00:00": 0.4006334028942278,
    "2019-02-07T02:00:00": 0.41234832048903247,
    "2019-02-07T03:00:00": 0.4217901765771299,
    "2019-02-07T04:00:00": 0.42873567221510966,
    "2019-02-07T05:00:00": 0.43303615859723,
    "2019-02-07T06:00:00": 0.4346249508469857,
    "2019-02-07T07:00:00": 0.43352582446545485,
    "2019-02-07T08:00:00": 0.429832360815576,
    "2019-02-07T09:00:00": 0.423711461436676,
    "2019-02-07T10:00:00": 0.4153982193539142,
    "2019-02-07T11:00:00": 0.4051777319707337,
    "2019-02-07T12:00:00": 0.3933894035852208,
    "2019-02-07T13:00:00": 0.38039783253243253,
    "2019-02-07T14:00:00": 0.36660763335834495,
    "2019-02-07T15:00:00": 0.35242102131258457,
    "2019-02-07T16:00:00": 0.3382409569726402,
    "2019-02-07T17:00:00": 0.324461037119953,
    "2019-02-07T18:00:00": 0.3114457363683438,
    "2019-02-07T19:00:00": 0.2995248387138505,
    "2019-02-07T20:00:00": 0.2889764641496039,
    "2019-02-07T21:00:00": 0.2800429900155343,
    "2019-02-07T22:00:00": 0.27290422838997086,
    "2019-02-07T23:00:00": 0.26768324694231876,
    "2019-02-08T00:00:00": 0.26444241205800384,
    "2019-02-08T01:00:00": 0.26318192489920195,
    "2019-02-08T02:00:00": 0.26384338443726196,
    "2019-02-08T03:00:00": 0.2663136686365785,
    "2019-02-08T04:00:00": 0.27043006029545036,
    "2019-02-08T05:00:00": 0.2759904295306785,
    "2019-02-08T06:00:00": 0.28275977152169707,
    "2019-02-08T07:00:00": 0.29048392065938206,
    "2019-02-08T08:00:00": 0.2988989524771937,
    "2019-02-08T09:00:00": 0.3077459214793763,
    "2019-02-08T10:00:00": 0.3167813165130886,
    "2019-02-08T11:00:00": 0.3257891407429042,
    "2019-02-08T12:00:00": 0.3345792105896206,
    "2019-02-08T13:00:00": 0.3430402554325622,
    "2019-02-08T14:00:00": 0.3510731573397515,
    "2019-02-08T15:00:00": 0.35866184842594934,
    "2019-02-08T16:00:00": 0.36583793241457285,
    "2019-02-08T17:00:00": 0.3727082021522019,
    "2019-02-08T18:00:00": 0.3794053665165883,
    "2019-02-08T19:00:00": 0.38611327714324156,
    "2019-02-08T20:00:00": 0.3930460983680489,
    "2019-02-08T21:00:00": 0.4004285915280662,
    "2019-02-08T22:00:00": 0.40851400886341294,
    "2019-02-08T23:00:00": 0.4175187356558598,
    "2019-02-09T00:00:00": 0.4276537336862909,
    "2019-02-09T01:00:00": 0.43909297323864444,
    "2019-02-09T02:00:00": 0.4519432630430884,
    "2019-02-09T03:00:00": 0.46626257036840923,
    "2019-02-09T04:00:00": 0.4820411120894581,
    "2019-02-09T05:00:00": 0.49919091966312357,
    "2019-02-09T06:00:00": 0.5175634926601356,
    "2019-02-09T07:00:00": 0.5369372108416139,
    "2019-02-09T08:00:00": 0.55702280142277,
    "2019-02-09T09:00:00": 0.5774841494886642,
    "2019-02-09T10:00:00": 0.5979209670000847,
    "2019-02-09T11:00:00": 0.6179149327201281,
    "2019-02-09T12:00:00": 0.6370312013250574,
    "2019-02-09T13:00:00": 0.6548335842133696,
    "2019-02-09T14:00:00": 0.6708995614208747,
    "2019-02-09T15:00:00": 0.6848344417067171,
    "2019-02-09T16:00:00": 0.6962840581485785,
    "2019-02-09T17:00:00": 0.7049448608887809,
    "2019-02-09T18:00:00": 0.7105746343798088,
    "2019-02-09T19:00:00": 0.7129953905601344,
    "2019-02-09T20:00:00": 0.7120933203795278,
    "2019-02-09T21:00:00": 0.7078367092358944,
    "2019-02-09T22:00:00": 0.7002496778283983,
    "2019-02-09T23:00:00": 0.689424066688233,
    "2019-02-10T00:00:00": 0.6755067542118114,
    "2019-02-10T01:00:00": 0.658684636108108,
    "2019-02-10T02:00:00": 0.6391994495099877,
    "2019-02-10T03:00:00": 0.6173249121799809,
    "2019-02-10T04:00:00": 0.593355635596235,
    "2019-02-10T05:00:00": 0.5675961786069461,
    "2019-02-10T06:00:00": 0.5403773654294185,
    "2019-02-10T07:00:00": 0.5120243398644619,
    "2019-02-10T08:00:00": 0.4828676421700035,
    "2019-02-10T09:00:00": 0.45321627822925875,
    "2019-02-10T10:00:00": 0.42337487006668983,
    "2019-02-10T11:00:00": 0.3936405751327136,
    "2019-02-10T12:00:00": 0.36427978131489086,
    "2019-02-10T13:00:00": 0.33555372030298314,
    "2019-02-10T14:00:00": 0.307704814324525,
    "2019-02-10T15:00:00": 0.2809568966119719,
    "2019-02-10T16:00:00": 0.2555097402921222,
    "2019-02-10T17:00:00": 0.23155392026022728,
    "2019-02-10T18:00:00": 0.20925130331058334,
    "2019-02-10T19:00:00": 0.1887544655060212,
    "2019-02-10T20:00:00": 0.1701799861721116,
    "2019-02-10T21:00:00": 0.15362870577114635,
    "2019-02-10T22:00:00": 0.13918462985916089,
    "2019-02-10T23:00:00": 0.1269100024108388,
    "2019-02-11T00:00:00": 0.11684739879413947,
    "2019-02-11T01:00:00": 0.10902074925525579,
    "2019-02-11T02:00:00": 0.10343074980418034,
    "2019-02-11T03:00:00": 0.10007364038207954,
    "2019-02-11T04:00:00": 0.09892702151732001,
    "2019-02-11T05:00:00": 0.09995358534694906,
    "2019-02-11T06:00:00": 0.10310284766864976,
    "2019-02-11T07:00:00": 0.10831316259768996,
    "2019-02-11T08:00:00": 0.11551082736190642,
    "2019-02-11T09:00:00": 0.1246090739056234,
    "2019-02-11T10:00:00": 0.13550792519727828,
    "2019-02-11T11:00:00": 0.14809042491541086,
    "2019-02-11T12:00:00": 0.16222745262826016,
    "2019-02-11T13:00:00": 0.1777529738721335,
    "2019-02-11T14:00:00": 0.19449480919754714,
    "2019-02-11T15:00:00": 0.21224288016496803,
    "2019-02-11T16:00:00": 0.23075611547466504,
    "2019-02-11T17:00:00": 0.24976179684131758,
    "2019-02-11T18:00:00": 0.2689688067665338,
    "2019-02-11T19:00:00": 0.288051405191493,
    "2019-02-11T20:00:00": 0.30666846579215784,
    "2019-02-11T21:00:00": 0.3244707746824147,
    "2019-02-11T22:00:00": 0.3410758394894632,
    "2019-02-11T23:00:00": 0.3561482381184833,
    "2019-02-12T00:00:00": 0.3693386227501285,
    "2019-02-12T01:00:00": 0.38034151237933383,
    "2019-02-12T02:00:00": 0.3888881534894798,
    "2019-02-12T03:00:00": 0.3947851963144182,
    "2019-02-12T04:00:00": 0.3978933460352572,
    "2019-02-12T05:00:00": 0.3981516976398861,
    "2019-02-12T06:00:00": 0.3955840879249697,
    "2019-02-12T07:00:00": 0.3902786773494293,
    "2019-02-12T08:00:00": 0.38244236037711393,
    "2019-02-12T09:00:00": 0.3723182222219392,
    "2019-02-12T10:00:00": 0.3602300908462859,
    "2019-02-12T11:00:00": 0.34655368026791145,
    "2019-02-12T12:00:00": 0.3317011653848594,
    "2019-02-12T13:00:00": 0.31610496424250767,
    "2019-02-12T14:00:00": 0.3002004780872593,
    "2019-02-12T15:00:00": 0.2844074516985013,
    "2019-02-12T16:00:00": 0.26911415806265626,
    "2019-02-12T17:00:00": 0.25466153032614924,
    "2019-02-12T18:00:00": 0.24133090478427693,
    "2019-02-12T19:00:00": 0.22935100854299448,
    "2019-02-12T20:00:00": 0.2188775573711369,
    "2019-02-12T21:00:00": 0.2100110712238543,
    "2019-02-12T22:00:00": 0.20277207304478542,
    "2019-02-12T23:00:00": 0.19711947151466777,
    "2019-02-13T00:00:00": 0.19298794369404135,
    "2019-02-13T01:00:00": 0.19027055552106445,
    "2019-02-13T02:00:00": 0.18884063392462275,
    "2019-02-13T03:00:00": 0.18856613140211131,
    "2019-02-13T04:00:00": 0.18933082845031896,
    "2019-02-13T05:00:00": 0.1910189988146502,
    "2019-02-13T06:00:00": 0.1935467693668483,
    "2019-02-13T07:00:00": 0.19686485239648138,
    "2019-02-13T08:00:00": 0.20095450103412596,
    "2019-02-13T09:00:00": 0.20583342084557474,
    "2019-02-13T10:00:00": 0.2115484826311231,
    "2019-02-13T11:00:00": 0.21815578331250957,
    "2019-02-13T12:00:00": 0.22572946429093763,
    "2019-02-13T13:00:00": 0.23434272381734256,
    "2019-02-13T14:00:00": 0.24405661036612017,
    "2019-02-13T15:00:00": 0.2548969098928356,
    "2019-02-13T16:00:00": 0.26687536371498544,
    "2019-02-13T17:00:00": 0.2799482783493724,
    "2019-02-13T18:00:00": 0.2940426440745107,
    "2019-02-13T19:00:00": 0.3090301046202889,
    "2019-02-13T20:00:00": 0.32473870551055045,
    "2019-02-13T21:00:00": 0.3409587500012324,
    "2019-02-13T22:00:00": 0.3574513200806162,
    "2019-02-13T23:00:00": 0.3739623254388013,
    "2019-02-14T00:00:00": 0.39023226643220293,
    "2019-02-14T01:00:00": 0.40600622703047595,
    "2019-02-14T02:00:00": 0.4210555814608042,
    "2019-02-14T03:00:00": 0.4351873849426447,
    "2019-02-14T04:00:00": 0.44824098096057835,
    "2019-02-14T05:00:00": 0.46010591616433705,
    "2019-02-14T06:00:00": 0.4707233624818423,
    "2019-02-14T07:00:00": 0.4800793098691252,
    "2019-02-14T08:00:00": 0.4882034544599687,
    "2019-02-14T09:00:00": 0.49515864975123336,
    "2019-02-14T10:00:00": 0.5010298942183282,
    "2019-02-14T11:00:00": 0.5059117632754321,
    "2019-02-14T12:00:00": 0.5098952640028876,
    "2019-02-14T13:00:00": 0.5130560938365616,
    "2019-02-14T14:00:00": 0.5154445805015927,
    "2019-02-14T15:00:00": 0.5170743712365735,
    "2019-02-14T16:00:00": 0.5179187812429038,
    "2019-02-14T17:00:00": 0.5179111369963606,
    "2019-02-14T18:00:00": 0.516946575714955,
    "2019-02-14T19:00:00": 0.5148884417024535,
    "2019-02-14T20:00:00": 0.5115779046874319,
    "2019-02-14T21:00:00": 0.5068414408438688,
    "2019-02-14T22:00:00": 0.5005233630111607,
    "2019-02-14T23:00:00": 0.4924662825887969,
    "2019-02-15T00:00:00": 0.4825592994672581,
    "2019-02-15T01:00:00": 0.4707339257944738,
    "2019-02-15T02:00:00": 0.45697461923613264,
    "2019-02-15T03:00:00": 0.44131623927375097,
    "2019-02-15T04:00:00": 0.4238681662437111,
    "2019-02-15T05:00:00": 0.404797215409883,
    "2019-02-15T06:00:00": 0.38433287734831634,
    "2019-02-15T07:00:00": 0.3627571420223094,
    "2019-02-15T08:00:00": 0.3403943560601866,
    "2019-02-15T09:00:00": 0.3175997815052149,
    "2019-02-15T10:00:00": 0.29474656319066966,
    "2019-02-15T11:00:00": 0.2722123612721538,
    "2019-02-15T12:00:00": 0.25036631966051437,
    "2019-02-15T13:00:00": 0.22955703275820477,
    "2019-02-15T14:00:00": 0.2101020432107757,
    "2019-02-15T15:00:00": 0.1922792510913963,
    "2019-02-15T16:00:00": 0.176320455547618,
    "2019-02-15T17:00:00": 0.16239959103747215,
    "2019-02-15T18:00:00": 0.15065549279617046,
    "2019-02-15T19:00:00": 0.1411635639706087,
    "2019-02-15T20:00:00": 0.13394868613781055,
    "2019-02-15T21:00:00": 0.128988068585266,
    "2019-02-15T22:00:00": 0.1262146258452301,
    "2019-02-15T23:00:00": 0.12552189214409126,
    "2019-02-16T00:00:00": 0.12677075454921988,
    "2019-02-16T01:00:00": 0.12979465413263283,
    "2019-02-16T02:00:00": 0.13440672227200362,
    "2019-02-16T03:00:00": 0.14040542528131944,
    "2019-02-16T04:00:00": 0.14756927963082164,
    "2019-02-16T05:00:00": 0.1556806440289224,
    "2019-02-16T06:00:00": 0.16451461175434665,
    "2019-02-20T14:00:00": 0.1558303591483728,
    "2019-02-20T15:00:00": 0.1465818219190986,
    "2019-02-20T16:00:00": 0.1378998438625873,
    "2019-02-20T17:00:00": 0.12991874984799642,
    "2019-02-20T19:00:00": 0.1165157805244229,
    "2019-02-20T20:00:00": 0.11126853988870258,
    "2019-02-20T21:00:00": 0.10706412622716552,
    "2019-02-20T22:00:00": 0.10392121562773543,
    "2019-02-20T23:00:00": 0.10182763182056703,
    "2019-02-21T00:00:00": 0.1007401411043666,
    "2019-02-21T01:00:00": 0.10058539640600278,
    "2019-02-21T03:00:00": 0.10264373494963328,
    "2019-02-21T04:00:00": 0.10458352759182056,
    "2019-02-21T05:00:00": 0.10691854914164366,
    "2019-02-21T06:00:00": 0.1094757192566176,
    "2019-02-21T07:00:00": 0.11207773048103886,
    "2019-02-21T08:00:00": 0.11454924556337166,
    "2019-02-21T09:00:00": 0.11672303168343545,
    "2019-02-21T10:00:00": 0.11845281122780814,
    "2019-02-21T11:00:00": 0.1195937737386875,
    "2019-02-21T13:00:00": 0.11971015263005091,
    "2019-02-21T14:00:00": 0.1185493926734148,
    "2019-02-21T15:00:00": 0.11653562475716199,
    "2019-02-21T16:00:00": 0.11367677821232341,
    "2019-02-21T17:00:00": 0.11000992404175355,
    "2019-02-21T18:00:00": 0.1055987326287707,
    "2019-02-21T19:00:00": 0.1005299395784426,
    "2019-02-21T20:00:00": 0.09490902428409109,
    "2019-02-21T21:00:00": 0.08885534241258267,
    "2019-02-21T23:00:00": 0.0759655505366168,
    "2019-02-22T00:00:00": 0.0693913132495487,
    "2019-02-22T01:00:00": 0.06289861692407177,
    "2019-02-22T02:00:00": 0.056602059272574716,
    "2019-02-22T03:00:00": 0.0506033565873934,
    "2019-02-22T04:00:00": 0.04498903410123595,
    "2019-02-22T05:00:00": 0.03982894344848648,
    "2019-02-22T06:00:00": 0.035175570146882086,
    "2019-02-22T07:00:00": 0.031066719095533598,
    "2019-02-22T09:00:00": 0.024530226716073855,
    "2019-02-22T10:00:00": 0.022094544649019422,
    "2019-02-22T11:00:00": 0.020186530584137413,
    "2019-02-22T12:00:00": 0.018771850386574515,
    "2019-02-22T13:00:00": 0.017807380768127518,
    "2019-02-22T14:00:00": 0.017243071951088023,
    "2019-02-22T15:00:00": 0.017023750361447078,
    "2019-02-22T16:00:00": 0.017090841312406017,
    "2019-02-22T17:00:00": 0.017384004885282897,
    "2019-02-22T19:00:00": 0.018407576286300943,
    "2019-02-22T20:00:00": 0.01902199760371274,
    "2019-02-22T21:00:00": 0.01963317741923695,
    "2019-02-22T22:00:00": 0.020193417516018865,
    "2019-02-22T23:00:00": 0.020657258081152,
    "2019-02-23T00:00:00": 0.02099726076352505,
    "2019-02-23T01:00:00": 0.02118389555814077,
    "2019-02-23T02:00:00": 0.02119811683687131,
    "2019-02-23T03:00:00": 0.02102748705953334,
    "2019-02-23T05:00:00": 0.020124781257376313,
    "2019-02-23T06:00:00": 0.019406724241933373,
    "2019-02-23T07:00:00": 0.018539894324598422,
    "2019-02-23T08:00:00": 0.017535646479875218,
    "2019-02-23T09:00:00": 0.01642373301948745,
    "2019-02-23T10:00:00": 0.015231247360222886,
    "2019-02-23T11:00:00": 0.01399078079078906,
    "2019-02-23T12:00:00": 0.012723847208191214,
    "2019-02-23T13:00:00": 0.011456995165894695,
    "2019-02-23T15:00:00": 0.009016995538150326,
    "2019-02-23T16:00:00": 0.007882144747991239,
    "2019-02-23T17:00:00": 0.006823457011273604,
    "2019-02-23T18:00:00": 0.005850731442208836,
    "2019-02-23T19:00:00": 0.004970132345910005,
    "2019-02-23T20:00:00": 0.004184500978386652,
    "2019-02-23T21:00:00": 0.0034937738828184337,
    "2019-02-23T22:00:00": 0.0028954678121932416,
    "2019-02-23T23:00:00": 0.00238519297123521,
    "2019-02-24T01:00:00": 0.0016046564855700788,
    "2019-02-24T02:00:00": 0.0013204606045598888,
    "2019-02-24T03:00:00": 0.0010971972778511911,
    "2019-02-24T04:00:00": 0.0009276111972926865,
    "2019-02-24T05:00:00": 0.0008047677665925862,
    "2019-02-24T06:00:00": 0.0007221829173661744,
    "2019-02-24T07:00:00": 0.0006738909749779151,
    "2019-02-24T08:00:00": 0.0006544617592009947,
    "2019-02-24T09:00:00": 0.000658979413811739,
    "2019-02-24T11:00:00": 0.0007224694840022366,
    "2019-02-24T12:00:00": 0.0007737037365794024,
    "2019-02-24T13:00:00": 0.0008332874014671982,
    "2019-02-24T14:00:00": 0.0008980497904441931,
    "2019-02-24T15:00:00": 0.0009650307752802432,
    "2019-02-24T16:00:00": 0.0010315292317086147,
    "2019-02-24T17:00:00": 0.0010948956436273897,
    "2019-02-24T18:00:00": 0.0011528402973188477,
    "2019-02-24T19:00:00": 0.0011985974324409633,
    "2019-02-24T21:00:00": 0.0012729051286618123,
    "2019-02-24T22:00:00": 0.001292299167879125,
    "2019-02-24T23:00:00": 0.0012989956804604207,
    "2019-02-25T00:00:00": 0.0012928197882692233,
    "2019-02-25T01:00:00": 0.0012739872275555162,
    "2019-02-25T02:00:00": 0.0012430953951385226,
    "2019-02-25T03:00:00": 0.0012010958592567449,
    "2019-02-25T04:00:00": 0.0011492501999378105,
    "2019-02-25T05:00:00": 0.0010891280949941586,
    "2019-02-25T07:00:00": 0.0009507851621132163,
    "2019-02-25T08:00:00": 0.0008762412571365974,
    "2019-02-25T09:00:00": 0.0008005564279003187,
    "2019-02-25T10:00:00": 0.0007254498424058603,
    "2019-02-25T11:00:00": 0.00065248756428224,
    "2019-02-25T12:00:00": 0.000583039535531764,
    "2019-02-25T13:00:00": 0.0005182494827115211,
    "2019-02-25T14:00:00": 0.00045901790934814386,
    "2019-02-25T15:00:00": 0.00040599749642225867,
    "2019-02-25T17:00:00": 0.00032000966326327417,
    "2019-02-25T18:00:00": 0.00028721043124499174,
    "2019-02-25T19:00:00": 0.0002610090719284068,
    "2019-02-25T20:00:00": 0.00024106776901315174,
    "2019-02-25T21:00:00": 0.00022693486530454815,
    "2019-02-25T22:00:00": 0.000218075286967624,
    "2019-02-25T23:00:00": 0.0002138989365652497,
    "2019-02-26T00:00:00": 0.00021378614026766173,
    "2019-02-26T01:00:00": 0.0002171095612255186,
    "2019-02-26T03:00:00": 0.00023162195660836896,
    "2019-02-26T04:00:00": 0.00024166125964163025,
    "2019-02-26T05:00:00": 0.0002528547284759111,
    "2019-02-26T06:00:00": 0.0002647325508691306,
    "2019-02-26T07:00:00": 0.00027687165650808107,
    "2019-02-26T08:00:00": 0.0002888946708525988,
    "2019-02-26T09:00:00": 0.0003005529052378432,
    "2019-02-26T10:00:00": 0.00031142175958217053,
    "2019-02-26T11:00:00": 0.00032130418173559506,
    "2019-02-26T13:00:00": 0.00033725732138700673,
    "2019-02-26T14:00:00": 0.00034297681069067197,
    "2019-02-26T15:00:00": 0.00034700546912393106,
    "2019-02-26T16:00:00": 0.00034895025256885873,
    "2019-02-26T17:00:00": 0.0003494204786163743,
    "2019-02-26T18:00:00": 0.000348025511943591,
    "2019-02-26T19:00:00": 0.0003446819920718827,
    "2019-02-26T20:00:00": 0.0003394940820193571,
    "2019-02-26T21:00:00": 0.0003325694160626092,
    "2019-02-26T23:00:00": 0.0003141939312095223,
    "2019-02-27T00:00:00": 0.00030321424469882164,
    "2019-02-27T01:00:00": 0.00029143584531910306,
    "2019-02-27T02:00:00": 0.0002792091431602644,
    "2019-02-27T03:00:00": 0.000266917224285647,
    "2019-02-27T04:00:00": 0.0002549645750592634,
    "2019-02-27T05:00:00": 0.00024380866591554095,
    "2019-02-27T06:00:00": 0.00023378776265796082,
    "2019-02-27T07:00:00": 0.00022531897248488007,
    "2019-02-27T09:00:00": 0.000214392456285942,
    "2019-02-27T10:00:00": 0.00021247421814742836,
    "2019-02-27T11:00:00": 0.0002131641806492446,
    "2019-02-27T12:00:00": 0.00021654710476859905,
    "2019-02-27T13:00:00": 0.0002226226290324885,
    "2019-02-27T14:00:00": 0.0002313041082466335,
    "2019-02-27T15:00:00": 0.0002424208541654995,
    "2019-02-27T16:00:00": 0.0002557236835184241,
    "2019-02-27T17:00:00": 0.00027089352492094495,
    "2019-02-27T19:00:00": 0.000305278330179317,
    "2019-02-27T20:00:00": 0.00032361736454740225,
    "2019-02-27T21:00:00": 0.00034210236782708026,
    "2019-02-27T22:00:00": 0.00036033935819528815,
    "2019-02-27T23:00:00": 0.00037777068435975494,
    "2019-02-28T00:00:00": 0.00039403105418879113,
    "2019-02-28T01:00:00": 0.0004087119307486477,
    "2019-02-28T02:00:00": 0.00042159489085804886,
    "2019-02-28T03:00:00": 0.0004324196581474309,
    "2019-02-28T05:00:00": 0.0004470956501236086,
    "2019-02-28T06:00:00": 0.00045081470507358167,
    "2019-02-28T07:00:00": 0.00045214607948516916,
    "2019-02-28T08:00:00": 0.0004511844554958437,
    "2019-02-28T09:00:00": 0.0004480811901149565,
    "2019-02-28T10:00:00": 0.00044303686990626796,
    "2019-02-28T11:00:00": 0.0004362932585952813,
    "2019-02-28T12:00:00": 0.00042812507664737574,
    "2019-02-28T13:00:00": 0.0004188319672680066,
    "2019-02-28T15:00:00": 0.0003981057694489837,
    "2019-02-28T16:00:00": 0.0003873890963267206,
    "2019-02-28T17:00:00": 0.00037684645732250486,
    "2019-02-28T18:00:00": 0.0003667999885558355,
    "2019-02-28T19:00:00": 0.00035755742969319443,
    "2019-02-28T20:00:00": 0.00034940622303560043,
    "2019-02-28T21:00:00": 0.00034260717084479944,
    "2019-02-28T22:00:00": 0.00033738756660780524,
    "2019-02-28T23:00:00": 0.0003339338428579963,
    "2019-03-01T01:00:00": 0.00033281965202008954,
    "2019-03-01T02:00:00": 0.0003352597042752657,
    "2019-03-01T03:00:00": 0.00033965370697021174,
    "2019-03-01T04:00:00": 0.0003458780827964336,
    "2019-03-01T05:00:00": 0.0003537343425554029,
    "2019-03-01T06:00:00": 0.00036295036604089243,
    "2019-03-01T07:00:00": 0.0003731850978724358,
    "2019-03-01T08:00:00": 0.000384036874828547,
    "2019-03-01T09:00:00": 0.00039505534953172274,
    "2019-03-01T11:00:00": 0.00041564153198518156,
    "2019-03-01T12:00:00": 0.00042421465676101896,
    "2019-03-01T13:00:00": 0.0004310056815935192,
    "2019-03-01T14:00:00": 0.000435589287144639,
    "2019-03-01T15:00:00": 0.00043760398047098994,
    "2019-03-01T16:00:00": 0.0004367681931454506,
    "2019-03-01T17:00:00": 0.0004328927342622048,
    "2019-03-01T18:00:00": 0.0004258317334878336,
    "2019-03-01T19:00:00": 0.00041573360655421256,
    "2019-03-01T21:00:00": 0.00038674053356477494,
    "2019-03-01T22:00:00": 0.0003683558745313045,
    "2019-03-01T23:00:00": 0.00034784364143274006,
    "2019-03-02T00:00:00": 0.0003256209848166384,
    "2019-03-02T01:00:00": 0.00030213785280630486,
    "2019-03-02T02:00:00": 0.0002778577758285247,
    "2019-03-02T03:00:00": 0.0002531957954876388,
    "2019-03-02T04:00:00": 0.00022869034985376896,
    "2019-03-02T05:00:00": 0.00020467852945646616,
    "2019-03-02T07:00:00": 0.00015949422766884153,
    "2019-03-02T08:00:00": 0.00013885480832798449,
    "2019-03-02T09:00:00": 0.00011976905999681981,
    "2019-03-02T10:00:00": 0.0001023490533262677,
    "2019-03-02T11:00:00": 8.664973771155203e-05,
    "2019-03-02T12:00:00": 7.267491474453071e-05,
    "2019-03-02T13:00:00": 6.0384571790928275e-05,
    "2019-03-02T14:00:00": 4.967309644874959e-05,
    "2019-03-02T15:00:00": 4.0507359027691525e-05,
    "2019-03-02T17:00:00": 2.61830206213635e-05,
    "2019-03-02T18:00:00": 2.07529817140364e-05,
    "2019-03-02T19:00:00": 1.629339288368893e-05,
    "2019-03-02T20:00:00": 1.2670874764635439e-05,
    "2019-03-02T21:00:00": 9.760217491874021e-06,
    "2019-03-02T22:00:00": 7.446703069689202e-06,
    "2019-03-02T23:00:00": 5.627481631977395e-06,
    "2019-03-03T00:00:00": 4.2121474414599816e-06,
    "2019-03-03T01:00:00": 3.1226727096557917e-06,
    "2019-03-03T03:00:00": 1.6674351697001158e-06,
    "2019-03-03T04:00:00": 1.200983373296732e-06,
    "2019-03-03T05:00:00": 8.56713037763515e-07,
    "2019-03-03T06:00:00": 6.052553120866327e-07,
    "2019-03-03T07:00:00": 3.7557953218301685e-07,
    "2019-03-03T08:00:00": 2.6181679527656845e-07,
    "2019-03-03T09:00:00": 1.8070106577272732e-07,
    "2019-03-03T10:00:00": 1.2347856330510444e-07,
    "2019-03-03T11:00:00": 8.353915542182381e-08,
    "2019-03-03T13:00:00": 0.0,
    "2019-03-03T14:00:00": 0.0,
    "2019-03-03T15:00:00": 0.0,
    "2019-03-03T16:00:00": 0.0,
    "2019-03-03T17:00:00": 0.0,
    "2019-03-03T18:00:00": 0.0,
    "2019-03-03T19:00:00": 0.0,
    "2019-03-03T20:00:00": 0.0,
    "2019-03-03T21:00:00": 0.0,
    "2019-03-03T23:00:00": 0.0,
    "2019-03-04T00:00:00": 0.0,
    "2019-03-04T01:00:00": 0.0,
    "2019-03-04T02:00:00": 0.0,
    "2019-03-04T03:00:00": 0.0,
    "2019-03-04T04:00:00": 0.0,
    "2019-03-04T05:00:00": 0.0,
    "2019-03-04T06:00:00": 0.0,
    "2019-03-04T07:00:00": 0.0,
    "2019-03-04T09:00:00": 0.0,
    "2019-03-04T10:00:00": 0.0,
    "2019-03-04T11:00:00": 0.0,
    "2019-03-04T12:00:00": 0.0,
    "2019-03-04T13:00:00": 0.0,
    "2019-03-04T14:00:00": 0.0,
    "2019-03-04T15:00:00": 0.0,
    "2019-03-04T16:00:00": 0.0,
    "2019-03-04T17:00:00": 0.0,
    "2019-03-04T19:00:00": 0.0,
    "2019-03-04T20:00:00": 0.0,
    "2019-03-04T21:00:00": 0.0,
    "2019-03-04T22:00:00": 0.0,
    "2019-03-04T23:00:00": 0.0,
    "2019-03-05T00:00:00": 0.0,
    "2019-03-05T01:00:00": 0.0,
    "2019-03-05T02:00:00": 0.0,
    "2019-03-05T03:00:00": 0.0,
    "2019-03-05T05:00:00": 0.0,
    "2019-03-05T06:00:00": 0.0,
    "2019-03-05T07:00:00": 0.0,
    "2019-03-05T08:00:00": 0.0,
    "2019-03-05T09:00:00": 0.0,
    "2019-03-05T10:00:00": 0.0,
    "2019-03-05T11:00:00": 0.0,
    "2019-03-05T12:00:00": 0.0,
    "2019-03-05T13:00:00": 0.0,
    "2019-03-05T15:00:00": 0.0,
    "2019-03-05T16:00:00": 0.0,
    "2019-03-05T17:00:00": 0.0,
    "2019-03-05T18:00:00": 0.0,
    "2019-03-05T19:00:00": 0.0,
    "2019-03-05T20:00:00": 0.0,
    "2019-03-05T21:00:00": 0.0,
    "2019-03-05T22:00:00": 0.0,
    "2019-03-05T23:00:00": 0.0,
    "2019-03-06T01:00:00": 0.0,
    "2019-03-06T02:00:00": 0.0,
    "2019-03-06T03:00:00": 0.0,
    "2019-03-06T04:00:00": 0.0,
    "2019-03-06T05:00:00": 0.0,
    "2019-03-06T06:00:00": 0.0,
    "2019-03-06T07:00:00": 0.0,
    "2019-03-06T08:00:00": 0.0,
    "2019-03-06T09:00:00": 0.0,
    "2019-03-06T11:00:00": 0.0,
    "2019-03-06T12:00:00": 0.0,
    "2019-03-06T13:00:00": 0.0,
    "2019-03-06T14:00:00": 0.0,
    "2019-03-06T15:00:00": 0.0,
    "2019-03-06T16:00:00": 0.0,
    "2019-03-06T17:00:00": 0.0,
    "2019-03-06T18:00:00": 0.0,
    "2019-03-06T19:00:00": 0.0,
    "2019-03-06T21:00:00": 0.0,
    "2019-03-06T22:00:00": 0.0,
    "2019-03-06T23:00:00": 0.0,
    "2019-03-07T00:00:00": 0.0,
    "2019-03-07T01:00:00": 0.0,
    "2019-03-07T02:00:00": 0.0,
    "2019-03-07T03:00:00": 0.0,
    "2019-03-07T04:00:00": 0.0,
    "2019-03-07T05:00:00": 0.0,
    "2019-03-07T07:00:00": 0.0,
    "2019-03-07T08:00:00": 0.0,
    "2019-03-07T09:00:00": 0.0,
    "2019-03-07T10:00:00": 0.0,
    "2019-03-07T11:00:00": 0.0,
    "2019-03-07T12:00:00": 0.0,
    "2019-03-07T13:00:00": 0.0,
    "2019-03-07T14:00:00": 0.0,
    "2019-03-07T15:00:00": 0.0,
    "2019-03-07T17:00:00": 0.0,
    "2019-03-07T18:00:00": 0.0,
    "2019-03-07T19:00:00": 0.0,
    "2019-03-07T20:00:00": 0.0,
    "2019-03-07T21:00:00": 0.0,
    "2019-03-07T22:00:00": 0.0,
    "2019-03-07T23:00:00": 0.0,
    "2019-03-08T00:00:00": 0.0,
    "2019-03-08T01:00:00": 0.0,
    "2019-03-08T03:00:00": 0.0,
    "2019-03-08T04:00:00": 0.0,
    "2019-03-08T05:00:00": 0.0,
    "2019-03-08T06:00:00": 0.0,
    "2019-03-08T07:00:00": 0.0,
    "2019-03-08T08:00:00": 0.0,
    "2019-03-08T09:00:00": 0.0,
    "2019-03-08T10:00:00": 0.0,
    "2019-03-08T11:00:00": 0.0,
    "2019-03-08T13:00:00": 0.0,
    "2019-03-08T14:00:00": 0.0,
    "2019-03-08T15:00:00": 0.0,
    "2019-03-08T16:00:00": 0.0,
    "2019-03-08T17:00:00": 0.0,
    "2019-03-08T18:00:00": 0.0,
    "2019-03-08T19:00:00": 0.0,
    "2019-03-08T20:00:00": 0.0,
    "2019-03-08T21:00:00": 0.0,
    "2019-03-08T23:00:00": 0.0,
    "2019-03-09T00:00:00": 0.0,
    "2019-03-09T01:00:00": 0.0,
    "2019-03-09T02:00:00": 0.0,
    "2019-03-09T03:00:00": 0.0,
    "2019-03-09T04:00:00": 0.0,
    "2019-03-09T05:00:00": 0.0,
    "2019-03-09T06:00:00": 0.0,
    "2019-03-09T07:00:00": 0.0,
    "2019-03-09T09:00:00": 0.0,
    "2019-03-09T10:00:00": 0.0,
    "2019-03-09T11:00:00": 0.0,
    "2019-03-09T12:00:00": 0.0,
    "2019-03-09T13:00:00": 0.0,
    "2019-03-09T14:00:00": 0.0,
    "2019-03-09T15:00:00": 0.0,
    "2019-03-09T16:00:00": 0.0,
    "2019-03-09T17:00:00": 0.0,
    "2019-03-09T19:00:00": 0.0,
    "2019-03-09T20:00:00": 0.0,
    "2019-03-09T21:00:00": 0.0,
    "2019-03-09T22:00:00": 0.0,
    "2019-03-09T23:00:00": 0.0,
    "2019-03-10T00:00:00": 0.0,
    "2019-03-10T01:00:00": 0.0,
    "2019-03-10T02:00:00": 0.0,
    "2019-03-10T03:00:00": 0.0,
    "2019-03-10T05:00:00": 0.0,
    "2019-03-10T06:00:00": 0.0,
    "2019-03-10T07:00:00": 0.0,
    "2019-03-10T08:00:00": 0.0,
    "2019-03-10T09:00:00": 0.0,
    "2019-03-10T10:00:00": 0.0,
    "2019-03-10T11:00:00": 0.0,
    "2019-03-10T12:00:00": 0.0,
    "2019-03-10T13:00:00": 0.0,
    "2019-03-10T15:00:00": 0.0,
    "2019-03-10T16:00:00": 0.0,
    "2019-03-10T17:00:00": 0.0,
    "2019-03-10T18:00:00": 0.0,
    "2019-03-10T19:00:00": 0.0,
    "2019-03-10T20:00:00": 0.0,
    "2019-03-10T21:00:00": 0.0,
    "2019-03-10T22:00:00": 0.0,
    "2019-03-10T23:00:00": 0.0,
    "2019-03-11T01:00:00": 7.043232284777371e-08,
    "2019-03-11T02:00:00": 1.4423195977145365e-07,
    "2019-03-11T03:00:00": 2.1191321041509002e-07,
    "2019-03-11T04:00:00": 3.0827403536532083e-07,
    "2019-03-11T05:00:00": 4.440156320834717e-07,
    "2019-03-11T06:00:00": 6.332015560907189e-07,
    "2019-03-11T07:00:00": 8.940629323663473e-07,
    "2019-03-11T08:00:00": 1.2499038585281821e-06,
    "2019-03-11T09:00:00": 1.7300853543142164e-06,
    "2019-03-11T11:00:00": 3.217337057992693e-06,
    "2019-03-11T12:00:00": 4.32249659084791e-06,
    "2019-03-11T13:00:00": 5.749831718271994e-06,
    "2019-03-11T14:00:00": 7.5728259418645976e-06,
    "2019-03-11T15:00:00": 9.875137884907034e-06,
    "2019-03-11T16:00:00": 1.2750015122234252e-05,
    "2019-03-11T17:00:00": 1.629898472915985e-05,
    "2019-03-11T18:00:00": 2.0629690324279634e-05,
    "2019-03-11T19:00:00": 2.5852773850513447e-05,
    "2019-03-11T21:00:00": 3.940785355976711e-05,
    "2019-03-11T22:00:00": 4.793402804414957e-05,
    "2019-03-11T23:00:00": 5.772809855511757e-05,
    "2019-03-12T00:00:00": 6.8835541476358e-05,
    "2019-03-12T01:00:00": 8.126814266832398e-05,
    "2019-03-12T02:00:00": 9.49970291218176e-05,
    "2019-03-12T03:00:00": 0.00010994659041047833,
    "2019-03-12T04:00:00": 0.0001259898399165466,
    "2019-03-12T05:00:00": 0.00014294575399727977,
    "2019-03-12T07:00:00": 0.00017860289737288174,
    "2019-03-12T08:00:00": 0.00019668440139013205,
    "2019-03-12T09:00:00": 0.00021445350172870532,
    "2019-03-12T10:00:00": 0.00023151446119916774,
    "2019-03-12T11:00:00": 0.00024745988932929223,
    "2019-03-12T12:00:00": 0.0002618865311492171,
    "2019-03-12T13:00:00": 0.00027441201185425995,
    "2019-03-12T14:00:00": 0.0002846915810551049,
    "2019-03-12T15:00:00": 0.00029243383987683153,
    "2019-03-12T17:00:00": 0.0002994869409255961,
    "2019-03-12T18:00:00": 0.0002985898432311805,
    "2019-03-12T19:00:00": 0.00029474973903118886,
    "2019-03-12T20:00:00": 0.0002880799424953137,
    "2019-03-12T21:00:00": 0.0002787749476698785,
    "2019-03-12T22:00:00": 0.00026710100772159697,
    "2019-03-12T23:00:00": 0.0002533834845576251,
    "2019-03-13T00:00:00": 0.0002379918071551791,
    "2019-03-13T01:00:00": 0.00022132300740911704,
    "2019-03-13T03:00:00": 0.00018577956655964142,
    "2019-03-13T04:00:00": 0.00016768901841324044,
    "2019-03-13T05:00:00": 0.0001498621143331744,
    "2019-03-13T06:00:00": 0.0001326048982011772,
    "2019-03-13T07:00:00": 0.00011617366113853331,
    "2019-03-13T08:00:00": 0.00010077112428259047,
    "2019-03-13T09:00:00": 8.654555518174227e-05,
    "2019-03-13T10:00:00": 7.359250499560855e-05,
    "2019-03-13T11:00:00": 6.195872512461623e-05,
    "2019-03-13T13:00:00": 4.262654291204164e-05,
    "2019-03-13T14:00:00": 3.483282433687749e-05,
    "2019-03-13T15:00:00": 2.81823359622822e-05,
    "2019-03-13T16:00:00": 2.2575891888791865e-05,
    "2019-03-13T17:00:00": 1.7905744577922693e-05,
    "2019-03-13T18:00:00": 1.4061100130860519e-05,
    "2019-03-13T19:00:00": 1.0932653179652008e-05,
    "2019-03-13T20:00:00": 8.41610415061698e-06,
    "2019-03-13T21:00:00": 6.41469182097911e-06,
    "2019-03-13T23:00:00": 4.099517805686094e-06,
    "2019-03-14T00:00:00": 3.730690067321579e-06,
    "2019-03-14T01:00:00": 3.967163800607804e-06,
    "2019-03-14T02:00:00": 4.6957894161238215e-06,
    "2019-03-14T03:00:00": 6.322246660857901e-06,
    "2019-03-14T04:00:00": 8.371933505738166e-06,
    "2019-03-14T05:00:00": 1.1431665485761383e-05,
    "2019-03-14T06:00:00": 1.5802344116462005e-05,
    "2019-03-14T07:00:00": 2.1880650949087246e-05,
    "2019-03-14T09:00:00": 4.132017442077201e-05,
    "2019-03-14T10:00:00": 5.611035737240428e-05,
    "2019-03-14T11:00:00": 7.55300724518993e-05,
    "2019-03-14T12:00:00": 0.00010075648271390042,
    "2019-03-14T13:00:00": 0.0001331553176917808,
    "2019-03-14T14:00:00": 0.00017420724231661356,
    "2019-03-14T15:00:00": 0.00022589502957669422,
    "2019-03-14T16:00:00": 0.0002901013621253046,
    "2019-03-14T17:00:00": 0.000368714991149081,
    "2019-03-14T19:00:00": 0.0005785624464385812,
    "2019-03-14T20:00:00": 0.0007142936792257401,
    "2019-03-14T21:00:00": 0.0008735818429588514,
    "2019-03-14T22:00:00": 0.0010581563821499334,
    "2019-03-14T23:00:00": 0.001269267589645715,
    "2019-03-15T00:00:00": 0.0015079627286698012,
    "2019-03-15T01:00:00": 0.0017744868319015943,
    "2019-03-15T02:00:00": 0.002068293095879429,
    "2019-03-15T03:00:00": 0.002387936960567517,
    "2019-03-15T05:00:00": 0.0030940552017702833,
    "2019-03-15T06:00:00": 0.0034726752951365824,
    "2019-03-15T07:00:00": 0.0038615002366908582,
    "2019-03-15T08:00:00": 0.004254355701240404,
    "2019-03-15T09:00:00": 0.004644427455160973,
    "2019-03-15T10:00:00": 0.005024483921130379,
    "2019-03-15T11:00:00": 0.0053871375290861345,
    "2019-03-15T12:00:00": 0.005725131442225098,
    "2019-03-15T13:00:00": 0.006031635344981027,
    "2019-03-15T15:00:00": 0.006526677694825004,
    "2019-03-15T16:00:00": 0.006706114638667694,
    "2019-03-15T17:00:00": 0.006836228461770002,
    "2019-03-15T18:00:00": 0.006916065579331157,
    "2019-03-15T19:00:00": 0.006946082567400885,
    "2019-03-15T20:00:00": 0.0069276706057625915,
    "2019-03-15T21:00:00": 0.006863989486277009,
    "2019-03-15T22:00:00": 0.006758644477431365,
    "2019-03-15T23:00:00": 0.006616980615871138,
    "2019-03-16T01:00:00": 0.006246960250410371,
    "2019-03-16T02:00:00": 0.006029922556163717,
    "2019-03-16T03:00:00": 0.0057996844841733,
    "2019-03-16T04:00:00": 0.0055614940060463485,
    "2019-03-16T05:00:00": 0.00532082394218786,
    "2019-03-16T06:00:00": 0.005082205349742643,
    "2019-03-16T07:00:00": 0.004850313468244217,
    "2019-03-16T08:00:00": 0.004629057280849298,
    "2019-03-16T09:00:00": 0.004422076640561738,
    "2019-03-16T11:00:00": 0.004063392927090521,
    "2019-03-16T12:00:00": 0.003918794646828519,
    "2019-03-16T13:00:00": 0.003802296792134875,
    "2019-03-16T14:00:00": 0.00371782235630572,
    "2019-03-16T15:00:00": 0.003669560138186311,
    "2019-03-16T16:00:00": 0.003661988456926136,
    "2019-03-16T17:00:00": 0.0036995974217812495,
    "2019-03-16T18:00:00": 0.003787011763089021,
    "2019-03-16T19:00:00": 0.003928797565855918,
    "2019-03-16T21:00:00": 0.004390371968766811,
    "2019-03-16T22:00:00": 0.004716159061779657,
    "2019-03-16T23:00:00": 0.005107477865642832,
    "2019-03-17T00:00:00": 0.005564324827356601,
    "2019-03-17T01:00:00": 0.006085138924553112,
    "2019-03-17T02:00:00": 0.006666661961952759,
    "2019-03-17T03:00:00": 0.0073038599655887,
    "2019-03-17T04:00:00": 0.007989913045008571,
    "2019-03-17T05:00:00": 0.008716277341342974,
    "2019-03-17T07:00:00": 0.01024792185703156,
    "2019-03-17T08:00:00": 0.011030883856377596,
    "2019-03-17T09:00:00": 0.011806234747576453,
    "2019-03-17T10:00:00": 0.012560178052511911,
    "2019-03-17T11:00:00": 0.013281449472396487,
    "2019-03-17T12:00:00": 0.013957239586834359,
    "2019-03-17T13:00:00": 0.014574200786736323,
    "2019-03-17T14:00:00": 0.015121926351538521,
    "2019-03-17T15:00:00": 0.015590446464795387,
    "2019-03-17T17:00:00": 0.01627092047463926,
    "2019-03-17T18:00:00": 0.01647532288817403,
    "2019-03-17T19:00:00": 0.016594051400033744,
    "2019-03-17T20:00:00": 0.016630867843701862,
    "2019-03-17T21:00:00": 0.016596726178747977,
    "2019-03-17T22:00:00": 0.016504739916517623,
    "2019-03-17T23:00:00": 0.0163743659624287,
    "2019-03-18T00:00:00": 0.016228666094925143,
    "2019-03-18T01:00:00": 0.016094395900618844,
    "2019-03-18T03:00:00": 0.016000845779278308,
    "2019-03-18T04:00:00": 0.01611970892029417,
    "2019-03-18T05:00:00": 0.016407714554536525,
    "2019-03-18T06:00:00": 0.016911504879094087,
    "2019-03-18T07:00:00": 0.017682604960903892,
    "2019-03-18T08:00:00": 0.01877269846061955,
    "2019-03-18T09:00:00": 0.020233022712780883,
    "2019-03-18T10:00:00": 0.022113361549580574,
    "2019-03-18T11:00:00": 0.024460093022755435,
    "2019-03-18T12:00:00": 0.02731425809665291,
    "2019-03-18T13:00:00": 0.03070949474184804,
    "2019-03-18T14:00:00": 0.034669904544940476,
    "2019-03-18T15:00:00": 0.039207936706128446,
    "2019-03-18T16:00:00": 0.044322390030708536,
    "2019-03-18T17:00:00": 0.04999664554215554,
    "2019-03-18T18:00:00": 0.05619724895237048,
    "2019-03-18T19:00:00": 0.06287296188350076,
    "2019-03-18T20:00:00": 0.06995444052303713,
    "2019-03-18T21:00:00": 0.07735436868424742,
    "2019-03-18T22:00:00": 0.08496872971488748,
    "2019-03-18T23:00:00": 0.09267848190723167,
    "2019-03-19T00:00:00": 0.10035217133769578,
    "2019-03-19T01:00:00": 0.10784922658064566,
    "2019-03-19T02:00:00": 0.11502387058727956,
    "2019-03-19T03:00:00": 0.12172935414943659,
    "2019-03-19T04:00:00": 0.12782294636482014,
    "2019-03-19T05:00:00": 0.1331709284653042,
    "2019-03-19T06:00:00": 0.1376523314885703,
    "2019-03-19T07:00:00": 0.14116434400693892,
    "2019-03-19T08:00:00": 0.1436246263527636,
    "2019-03-19T09:00:00": 0.14497577101765668,
    "2019-03-19T10:00:00": 0.1451865865208657,
    "2019-03-19T11:00:00": 0.14425362968391467,
    "2019-03-19T12:00:00": 0.14219979078743883,
    "2019-03-19T13:00:00": 0.13907509232674511,
    "2019-03-19T14:00:00": 0.13495306381089767,
    "2019-03-19T15:00:00": 0.12992892465486847,
    "2019-03-19T16:00:00": 0.12411483540764674,
    "2019-03-19T17:00:00": 0.11763671198534288,
    "2019-03-19T18:00:00": 0.11062916424807143,
    "2019-03-19T19:00:00": 0.10323124015529862,
    "2019-03-19T20:00:00": 0.09558124164319075,
    "2019-03-19T21:00:00": 0.08781281977934616,
    "2019-03-19T22:00:00": 0.08005195983414799,
    "2019-03-19T23:00:00": 0.07241350486631273,
    "2019-03-20T00:00:00": 0.06499878499238723,
    "2019-03-20T01:00:00": 0.05789568858896415,
    "2019-03-20T02:00:00": 0.051173063430768106,
    "2019-03-20T03:00:00": 0.04488457207797255,
    "2019-03-20T04:00:00": 0.039069048459340144,
    "2019-03-20T05:00:00": 0.03375060195854934,
    "2019-03-20T06:00:00": 0.028938193343671852,
    "2019-03-20T07:00:00": 0.024632110840340244,
    "2019-03-20T08:00:00": 0.020818495791223992,
    "2019-03-20T09:00:00": 0.017475336051133727,
    "2019-03-20T10:00:00": 0.014579035969575783,
    "2019-03-20T11:00:00": 0.012099999742466797,
    "2019-03-20T12:00:00": 0.010006528322197929,
    "2019-03-20T13:00:00": 0.008266456210459135,
    "2019-03-20T14:00:00": 0.006848569463003698,
    "2019-03-20T15:00:00": 0.005723782970328022,
    "2019-03-20T16:00:00": 0.004866065913890979,
    "2019-03-20T17:00:00": 0.0042518344804402634,
    "2019-03-20T18:00:00": 0.003865363986200228,
    "2019-03-20T19:00:00": 0.0036922313077933653,
    "2019-03-20T20:00:00": 0.0037215631429544337,
    "2019-03-20T21:00:00": 0.003947648411689793,
    "2019-03-20T22:00:00": 0.004370200087170836,
    "2019-03-20T23:00:00": 0.004989280751427152,
    "2019-03-21T00:00:00": 0.005808731240947707,
    "2019-03-21T01:00:00": 0.0068340673257386965,
    "2019-03-21T02:00:00": 0.008068584387254914,
    "2019-03-21T03:00:00": 0.009518112652783212,
    "2019-03-21T04:00:00": 0.011179571056354533,
    "2019-03-21T05:00:00": 0.013053985039148997,
    "2019-03-21T06:00:00": 0.01513552928176393,
    "2019-03-21T07:00:00": 0.01741198645748106,
    "2019-03-21T08:00:00": 0.01986904339159155,
    "2019-03-21T09:00:00": 0.022484905580574473,
    "2019-03-21T10:00:00": 0.025238154395118936,
    "2019-03-21T11:00:00": 0.028094027200943904,
    "2019-03-21T12:00:00": 0.03101559824634767,
    "2019-03-21T13:00:00": 0.03397284504848602,
    "2019-03-21T14:00:00": 0.03693107721701887,
    "2019-03-21T15:00:00": 0.03986212656816171,
    "2019-03-21T16:00:00": 0.04273826246396435,
    "2019-03-21T17:00:00": 0.045537240038610136,
    "2019-03-21T18:00:00": 0.048259601778773815,
    "2019-03-21T19:00:00": 0.05091077265635076,
    "2019-03-21T20:00:00": 0.05351787430496942,
    "2019-03-21T21:00:00": 0.056124812624156764,
    "2019-03-21T22:00:00": 0.05878509313769807,
    "2019-03-21T23:00:00": 0.06158001469956666,
    "2019-03-22T00:00:00": 0.06460179536926011,
    "2019-03-22T01:00:00": 0.0679587104604339,
    "2019-03-22T02:00:00": 0.07176226018417775,
    "2019-03-22T03:00:00": 0.0761509299219972,
    "2019-03-22T04:00:00": 0.08124710449749468,
    "2019-03-22T05:00:00": 0.08718455518577332,
    "2019-03-22T06:00:00": 0.0940858365052682,
    "2019-03-22T07:00:00": 0.10206095112897867,
    "2019-03-22T08:00:00": 0.11120224135827192,
    "2019-03-22T09:00:00": 0.12157946611441385,
    "2019-03-22T10:00:00": 0.13323596580537944,
    "2019-03-22T11:00:00": 0.14618775174804902,
    "2019-03-22T12:00:00": 0.16041354916495296,
    "2019-03-22T13:00:00": 0.17585896147930657,
    "2019-03-22T14:00:00": 0.1924371907329681,
    "2019-03-22T15:00:00": 0.21002483936433416,
    "2019-03-22T16:00:00": 0.22847113972293603,
    "2019-03-22T17:00:00": 0.24759580275090337,
    "2019-03-22T18:00:00": 0.2671941143854486,
    "2019-03-22T19:00:00": 0.28704209027354605,
    "2019-03-22T20:00:00": 0.3068950895027914,
    "2019-03-22T21:00:00": 0.32650279526391307,
    "2019-03-22T22:00:00": 0.34560819947166693,
    "2019-03-22T23:00:00": 0.3639557288107958,
    "2019-03-23T00:00:00": 0.3812944688640146,
    "2019-03-23T01:00:00": 0.39738376070764514,
    "2019-03-23T02:00:00": 0.4119978120125232,
    "2019-03-23T03:00:00": 0.4249299761159971,
    "2019-03-23T04:00:00": 0.43599667425474564,
    "2019-03-23T05:00:00": 0.4450409423325262,
    "2019-03-23T06:00:00": 0.45193557967977405,
    "2019-03-23T07:00:00": 0.45658586424656616,
    "2019-03-23T08:00:00": 0.458931779114803,
    "2019-03-23T09:00:00": 0.45894967300882294,
    "2019-03-23T10:00:00": 0.45665208650485906,
    "2019-03-23T11:00:00": 0.45209216276751185,
    "2019-03-23T12:00:00": 0.4453580410960066,
    "2019-03-23T13:00:00": 0.4365763522948053,
    "2019-03-23T14:00:00": 0.4259008994657958,
    "2019-03-23T15:00:00": 0.41351832546804645,
    "2019-03-23T16:00:00": 0.3996371380705818,
    "2019-03-23T17:00:00": 0.38448879777021017,
    "2019-03-23T18:00:00": 0.3683160157788933,
    "2019-03-23T19:00:00": 0.3513634109821973,
    "2019-03-23T20:00:00": 0.3338777272951059,
    "2019-03-23T21:00:00": 0.3160981705692371,
    "2019-03-23T22:00:00": 0.29825042781164907,
    "2019-03-23T23:00:00": 0.280537584344708,
    "2019-03-24T00:00:00": 0.26314625899037464,
    "2019-03-24T01:00:00": 0.24623507999770597,
    "2019-03-24T02:00:00": 0.22993617211054315,
    "2019-03-24T03:00:00": 0.21435541111592096,
    "2019-03-24T04:00:00": 0.19957399535223982,
    "2019-03-24T05:00:00": 0.18565067476947159,
    "2019-03-24T06:00:00": 0.1726268857465939,
    "2019-03-24T07:00:00": 0.16052878573105225,
    "2019-03-24T08:00:00": 0.14937159149271412,
    "2019-03-24T09:00:00": 0.13916460305596093,
    "2019-03-24T10:00:00": 0.12991439537642327,
    "2019-03-24T11:00:00": 0.12162613798180102,
    "2019-03-24T12:00:00": 0.11430503563868073,
    "2019-03-24T13:00:00": 0.10795804073454818,
    "2019-03-24T14:00:00": 0.10259114853057177,
    "2019-03-24T15:00:00": 0.09820820097105196,
    "2019-03-24T16:00:00": 0.09481215336042498,
    "2019-03-24T17:00:00": 0.09239422012298219,
    "2019-03-24T18:00:00": 0.09093962983143501,
    "2019-03-24T19:00:00": 0.09042247886820716,
    "2019-03-24T20:00:00": 0.0908007102502196,
    "2019-03-24T21:00:00": 0.09201811576550553,
    "2019-03-24T22:00:00": 0.09399370062075253,
    "2019-03-24T23:00:00": 0.09663208327578705,
    "2019-03-25T00:00:00": 0.09982422035542883,
    "2019-03-25T01:00:00": 0.10346152276531403,
    "2019-03-25T02:00:00": 0.10742493589759022,
    "2019-03-25T03:00:00": 0.11157579915798768,
    "2019-03-25T04:00:00": 0.11579876894662736,
    "2019-03-25T15:00:00": 0.15202016016861547,
    "2019-03-25T16:00:00": 0.15542561156350618,
    "2019-03-25T19:00:00": 0.16920330455547117,
    "2019-03-25T21:00:00": 0.1823829693267234,
    "2019-03-25T22:00:00": 0.19033372792992326,
    "2019-03-26T00:00:00": 0.20886547661720314,
    "2019-03-26T01:00:00": 0.21929688641420797,
    "2019-03-26T11:00:00": 0.32788373767983997,
    "2019-03-26T12:00:00": 0.33531158695660956,
    "2019-03-26T14:00:00": 0.3467726954720273,
    "2019-03-26T16:00:00": 0.35362749328371496,
    "2019-03-26T18:00:00": 0.35609782078218205,
    "2019-03-27T06:00:00": 0.3030748598404961,
    "2019-03-27T07:00:00": 0.2946473883365622,
    "2019-03-27T08:00:00": 0.28581072907446387,
    "2019-03-27T12:00:00": 0.24882454988802188,
    "2019-03-27T15:00:00": 0.2245476053054112,
    "2019-03-27T16:00:00": 0.218318790533376,
    "2019-03-27T17:00:00": 0.21341022448955901,
    "2019-03-27T18:00:00": 0.21002425426527732,
    "2019-03-27T19:00:00": 0.20834167677047483,
    "2019-03-27T20:00:00": 0.20850765279209477,
    "2019-03-27T21:00:00": 0.2106019102287963,
    "2019-03-27T22:00:00": 0.21464789488241978,
    "2019-03-27T23:00:00": 0.22061828759448246,
    "2019-03-28T00:00:00": 0.22841362419229982,
    "2019-03-28T01:00:00": 0.23787574523396224,
    "2019-03-28T02:00:00": 0.24878913345574538,
    "2019-03-28T03:00:00": 0.2608889382010481,
    "2019-03-28T04:00:00": 0.2738702327380564,
    "2019-03-28T05:00:00": 0.28740925064469736,
    "2019-03-28T06:00:00": 0.3011540935707442,
    "2019-03-28T07:00:00": 0.31477803150393896,
    "2019-03-28T08:00:00": 0.3279698552468013,
    "2019-03-28T09:00:00": 0.34044892553386435,
    "2019-03-28T10:00:00": 0.35197794159705353,
    "2019-03-28T11:00:00": 0.36238822867255827,
    "2019-03-28T12:00:00": 0.3715842039438644,
    "2019-03-28T13:00:00": 0.3795317384330551,
    "2019-03-28T14:00:00": 0.3862736809965562,
    "2019-03-28T15:00:00": 0.391921043715224,
    "2019-03-28T16:00:00": 0.39664894541321327,
    "2019-03-28T17:00:00": 0.4006814206940055,
    "2019-03-28T18:00:00": 0.4042616537013022,
    "2019-03-28T19:00:00": 0.40767882850516873,
    "2019-03-28T20:00:00": 0.411202492501089,
    "2019-03-28T21:00:00": 0.41509047167110635,
    "2019-03-28T22:00:00": 0.4195655107265065,
    "2019-03-28T23:00:00": 0.4248048804086578,
    "2019-03-29T00:00:00": 0.4309095974052192,
    "2019-03-29T01:00:00": 0.43792795940481277,
    "2019-03-29T02:00:00": 0.4458428863736679,
    "2019-03-29T03:00:00": 0.45454619660138257,
    "2019-03-29T04:00:00": 0.463853749440887,
    "2019-03-29T05:00:00": 0.4735381212823059,
    "2019-03-29T06:00:00": 0.4833150546831687,
    "2019-03-29T07:00:00": 0.49286492295326223,
    "2019-03-29T08:00:00": 0.5018500067054641,
    "2019-03-29T09:00:00": 0.5099311252573808,
    "2019-03-29T10:00:00": 0.5167897382577257,
    "2019-03-29T11:00:00": 0.522141503860575,
    "2019-03-29T12:00:00": 0.5257508035058325,
    "2019-03-29T13:00:00": 0.5274554517745554,
    "2019-03-29T14:00:00": 0.5271526917865705,
    "2019-03-29T15:00:00": 0.5248160397772307,
    "2019-03-29T16:00:00": 0.5205133242327782,
    "2019-03-29T17:00:00": 0.5143881550106622,
    "2019-03-29T18:00:00": 0.5066542106258494,
    "2019-03-29T19:00:00": 0.49758273283604476,
    "2019-03-29T20:00:00": 0.48748549997316915,
    "2019-03-29T21:00:00": 0.47671836574344323,
    "2019-03-29T22:00:00": 0.4656434338852427,
    "2019-03-29T23:00:00": 0.4546118573065935,
    "2019-03-30T00:00:00": 0.443950805579034,
    "2019-03-30T01:00:00": 0.4339531239167773,
    "2019-03-30T02:00:00": 0.42485944295465616,
    "2019-03-30T03:00:00": 0.4168401958977834,
    "2019-03-30T04:00:00": 0.4099934307142839,
    "2019-03-30T05:00:00": 0.4043500669262276,
    "2019-03-30T06:00:00": 0.3998681353704878,
    "2019-03-30T07:00:00": 0.396445162448084,
    "2019-03-30T08:00:00": 0.39391226350485464,
    "2019-03-30T09:00:00": 0.39207961105504285,
    "2019-03-30T10:00:00": 0.39071854350731117,
    "2019-03-30T11:00:00": 0.3895972919205607,
    "2019-03-30T12:00:00": 0.38849577422830894,
    "2019-03-30T13:00:00": 0.3872080148397,
    "2019-03-30T14:00:00": 0.38555390617680396,
    "2019-03-30T15:00:00": 0.3833948206986467,
    "2019-03-30T16:00:00": 0.38064850973732645,
    "2019-03-30T17:00:00": 0.37727414106533624,
    "2019-03-30T18:00:00": 0.3732760156045203,
    "2019-03-30T19:00:00": 0.36869612491535564,
    "2019-03-30T20:00:00": 0.3636169807665054,
    "2019-03-30T21:00:00": 0.35812147957604157,
    "2019-03-30T22:00:00": 0.3523152708475879,
    "2019-03-30T23:00:00": 0.3463042655137355,
    "2019-03-31T00:00:00": 0.3401815767312019,
    "2019-03-31T01:00:00": 0.3340231817179929,
    "2019-03-31T03:00:00": 0.32179387668571896,
    "2019-03-31T04:00:00": 0.3157519105641016,
    "2019-03-31T05:00:00": 0.3097402395904231,
    "2019-03-31T06:00:00": 0.3037222464780891,
    "2019-03-31T07:00:00": 0.2976715558469474,
    "2019-03-31T08:00:00": 0.2915453208682636,
    "2019-03-31T09:00:00": 0.2853223054194798,
    "2019-03-31T10:00:00": 0.27899710078666456,
    "2019-03-31T11:00:00": 0.272592100633453,
    "2019-03-31T12:00:00": 0.2661664415936935,
    "2019-03-31T13:00:00": 0.25981656565702627,
    "2019-03-31T14:00:00": 0.2536540034475171,
    "2019-03-31T15:00:00": 0.2478587475979317,
    "2019-03-31T16:00:00": 0.24261094563904723,
    "2019-03-31T17:00:00": 0.23812520123652262,
    "2019-03-31T18:00:00": 0.2346279102387453,
    "2019-03-31T19:00:00": 0.2323460966656642,
    "2019-03-31T20:00:00": 0.2314952679356415,
    "2019-03-31T21:00:00": 0.23226673661803648,
    "2019-03-31T22:00:00": 0.2348165049740906,
    "2019-03-31T23:00:00": 0.23925474905101432,
    "2019-04-01T00:00:00": 0.24563003675028852,
    "2019-04-01T01:00:00": 0.25392941917811973,
    "2019-04-01T02:00:00": 0.2640750262830961,
    "2019-04-01T04:00:00": 0.289242880924781,
    "2019-04-01T05:00:00": 0.30375193692659896,
    "2019-04-01T06:00:00": 0.3191104438409542,
    "2019-04-01T07:00:00": 0.33492895915541077,
    "2019-04-01T08:00:00": 0.3507817356293283,
    "2019-04-01T09:00:00": 0.366226044483041,
    "2019-04-01T10:00:00": 0.38080461228160184,
    "2019-04-01T11:00:00": 0.39407150473303404,
    "2019-04-01T12:00:00": 0.4056187219880219,
    "2019-04-01T13:00:00": 0.4150813508255339,
    "2019-04-01T14:00:00": 0.42213239296390415,
    "2019-04-01T15:00:00": 0.42652324430796307,
    "2019-04-01T16:00:00": 0.42808079718779335,
    "2019-04-01T17:00:00": 0.4267128739038135,
    "2019-04-01T18:00:00": 0.42241018045724565,
    "2019-04-01T19:00:00": 0.41524391082476425,
    "2019-04-01T20:00:00": 0.40536272986598937,
    "2019-04-01T21:00:00": 0.3929848310277434,
    "2019-04-01T22:00:00": 0.3783785826287668,
    "2019-04-01T23:00:00": 0.36187169148093146,
    "2019-04-02T00:00:00": 0.3438209332493964,
    "2019-04-02T01:00:00": 0.32458710782951594,
    "2019-04-02T02:00:00": 0.3045408566472689,
    "2019-04-02T03:00:00": 0.2840462130662913,
    "2019-04-02T04:00:00": 0.2634487808605117,
    "2019-04-02T05:00:00": 0.24306669016396798,
    "2019-04-02T06:00:00": 0.223165466560554,
    "2019-04-02T07:00:00": 0.20398161011280735,
    "2019-04-02T08:00:00": 0.18570160048557321,
    "2019-04-02T09:00:00": 0.16846766332179502,
    "2019-04-02T10:00:00": 0.15236946131895168,
    "2019-04-02T11:00:00": 0.13746121862526406,
    "2019-04-02T12:00:00": 0.12375983142507427,
    "2019-04-02T13:00:00": 0.1112502294723557,
    "2019-04-02T14:00:00": 0.09989125285696474,
    "2019-04-02T15:00:00": 0.08963183540963095,
    "2019-04-02T16:00:00": 0.08039294254854476,
    "2019-04-02T17:00:00": 0.07209169477132903,
    "2019-04-02T18:00:00": 0.06464424699475955,
    "2019-04-02T19:00:00": 0.057967079086782024,
    "2019-04-02T20:00:00": 0.05198263508495187,
    "2019-04-02T21:00:00": 0.04662171586854671,
    "2019-04-02T22:00:00": 0.04181531862907709,
    "2019-04-02T23:00:00": 0.03753206340904507,
    "2019-04-03T00:00:00": 0.03373867176102523,
    "2019-04-03T01:00:00": 0.030407193702136077,
    "2019-04-03T02:00:00": 0.027520804920135533,
    "2019-04-03T03:00:00": 0.02509280660611364,
    "2019-04-03T04:00:00": 0.02314325309111046,
    "2019-04-03T05:00:00": 0.021698192162004616,
    "2019-04-03T06:00:00": 0.020812602823499164,
    "2019-04-03T07:00:00": 0.02054474122592377,
    "2019-04-03T08:00:00": 0.020959576358837485,
    "2019-04-03T09:00:00": 0.022136903287306695,
    "2019-04-03T10:00:00": 0.024164114706163697,
    "2019-04-03T11:00:00": 0.02713540923057942,
    "2019-04-03T12:00:00": 0.031149806253203197,
    "2019-04-03T13:00:00": 0.03630809967151718,
    "2019-04-03T14:00:00": 0.04271688630538365,
    "2019-04-03T15:00:00": 0.050471128994187674,
    "2019-04-03T16:00:00": 0.0596366843410112,
    "2019-04-03T17:00:00": 0.07027458183567561,
    "2019-04-03T18:00:00": 0.08241930028868555,
    "2019-04-03T19:00:00": 0.0960769035974122,
    "2019-04-03T20:00:00": 0.11121396689915546,
    "2019-04-03T21:00:00": 0.12774270097602028,
    "2019-04-03T22:00:00": 0.1455484711943806,
    "2019-04-03T23:00:00": 0.16447971288097826,
    "2019-04-04T00:00:00": 0.18431013173138128,
    "2019-04-04T01:00:00": 0.20478230408259074,
    "2019-04-04T02:00:00": 0.2256124544986393,
    "2019-04-04T03:00:00": 0.24646471697106864,
    "2019-04-04T04:00:00": 0.26698652567535297,
    "2019-04-04T05:00:00": 0.28683222771462263,
    "2019-04-04T06:00:00": 0.3056697859801092,
    "2019-04-04T07:00:00": 0.32315521942766,
    "2019-04-04T08:00:00": 0.3390115327873965,
    "2019-04-04T09:00:00": 0.3530088572405184,
    "2019-04-04T10:00:00": 0.36496245190503407,
    "2019-04-04T11:00:00": 0.3747711072615599,
    "2019-04-04T12:00:00": 0.3824100284614021,
    "2019-04-04T13:00:00": 0.3879321076617587,
    "2019-04-04T14:00:00": 0.39145890320065213,
    "2019-04-04T15:00:00": 0.3931830621305141,
    "2019-04-04T16:00:00": 0.39335380332059444,
    "2019-04-04T17:00:00": 0.3922627030466161,
    "2019-04-04T18:00:00": 0.39022706016219866,
    "2019-04-04T19:00:00": 0.3875718741754608,
    "2019-04-04T20:00:00": 0.3846115766722984,
    "2019-04-04T21:00:00": 0.3816326786584881,
    "2019-04-04T22:00:00": 0.3788784307493554,
    "2019-04-04T23:00:00": 0.3765365044468746,
    "2019-04-05T00:00:00": 0.37473040370181754,
    "2019-04-05T01:00:00": 0.37351442977059435,
    "2019-04-05T02:00:00": 0.3728737191994656,
    "2019-04-05T03:00:00": 0.3727285767257733,
    "2019-04-05T04:00:00": 0.37294172356596844,
    "2019-04-05T05:00:00": 0.3733290437354469,
    "2019-04-05T06:00:00": 0.3736725487624899,
    "2019-04-05T07:00:00": 0.37373456589187937,
    "2019-04-05T08:00:00": 0.3732722174575487,
    "2019-04-05T09:00:00": 0.37205127171465174,
    "2019-04-05T10:00:00": 0.3698585643707685,
    "2019-04-05T11:00:00": 0.36651236022978734,
    "2019-04-05T12:00:00": 0.36187017597453375,
    "2019-04-05T13:00:00": 0.35583417296335007,
    "2019-04-05T14:00:00": 0.3483532574904471,
    "2019-04-05T15:00:00": 0.33942327766802355,
    "2019-04-05T16:00:00": 0.3290909696778091,
    "2019-04-05T17:00:00": 0.31742973995355017,
    "2019-04-05T18:00:00": 0.3045570479892381,
    "2019-04-05T19:00:00": 0.29063305942648876,
    "2019-04-05T20:00:00": 0.275805192719996,
    "2019-04-05T21:00:00": 0.2602665019073337,
    "2019-04-05T22:00:00": 0.2442207115214328,
    "2019-04-05T23:00:00": 0.2278625972948728,
    "2019-04-06T00:00:00": 0.21136919597139484,
    "2019-04-06T01:00:00": 0.19494797137112257,
    "2019-04-06T02:00:00": 0.17878199786707344,
    "2019-04-06T03:00:00": 0.1630401831588674,
    "2019-04-06T04:00:00": 0.1478787148488223,
    "2019-04-06T05:00:00": 0.1334493715466128,
    "2019-04-06T06:00:00": 0.1198701107649092,
    "2019-04-06T07:00:00": 0.10725183926528406,
    "2019-04-06T08:00:00": 0.09568283550193772,
    "2019-04-06T09:00:00": 0.08524443748304657,
    "2019-04-06T10:00:00": 0.07600152882910925,
    "2019-04-06T11:00:00": 0.0680119970052745,
    "2019-04-06T12:00:00": 0.06129582904590339,
    "2019-04-06T13:00:00": 0.05589128747044153,
    "2019-04-06T14:00:00": 0.05182061624727798,
    "2019-04-06T15:00:00": 0.049098935436306015,
    "2019-04-06T16:00:00": 0.04773464226629827
}
