# Supplementary material for: A data science approach for multi-sensor marine observatory data monitoring cold water corals (Paragorgia arborea) in two campaigns
Source: PLoS One. 2023 Jul 19;18(7):e0282723. doi: 10.1371/journal.pone.0282723 (PMC10355400; doi:10.1371/journal.pone.0282723)
Supplement: S4 Data — Non-image data that were used to generate figures shown in the paper, if not already contained in S1–S3 Data. (XZ) [file pone.0282723.s018.xz › S4_Data/fig7/gamma1-and-gamma1-2_red_activity_smooth10_fig7.json]

{
    "2017-11-22T15:00:00": 0.029503271387688924,
    "2017-11-22T16:00:00": 0.030281652228002047,
    "2017-11-22T17:00:00": 0.03186869754675185,
    "2017-11-22T18:00:00": 0.03431126126674222,
    "2017-11-22T19:00:00": 0.03770306341864628,
    "2017-11-22T20:00:00": 0.0421543659571295,
    "2017-11-22T21:00:00": 0.04780278526503755,
    "2017-11-22T22:00:00": 0.054788738469908074,
    "2017-11-22T23:00:00": 0.06326806764781842,
    "2017-11-23T00:00:00": 0.07340052192223707,
    "2017-11-23T01:00:00": 0.08534347446611718,
    "2017-11-23T02:00:00": 0.09924218475688304,
    "2017-11-23T03:00:00": 0.11522272619233502,
    "2017-11-23T04:00:00": 0.13338449334883065,
    "2017-11-23T05:00:00": 0.1537919193937694,
    "2017-11-23T06:00:00": 0.17646852879433758,
    "2017-11-23T07:00:00": 0.2013875967968215,
    "2017-11-23T08:00:00": 0.22847349083046997,
    "2017-11-23T09:00:00": 0.2575877417105953,
    "2017-11-23T10:00:00": 0.28853999603322816,
    "2017-11-23T11:00:00": 0.3210880335931486,
    "2017-11-23T12:00:00": 0.35493729548431385,
    "2017-11-23T13:00:00": 0.3897376701789487,
    "2017-11-23T14:00:00": 0.4251290579313348,
    "2017-11-23T15:00:00": 0.46070463748962126,
    "2017-11-23T16:00:00": 0.49605037364280763,
    "2017-11-23T17:00:00": 0.5307441636758606,
    "2017-11-23T18:00:00": 0.5644015750019362,
    "2017-11-23T19:00:00": 0.5966317464540594,
    "2017-11-23T20:00:00": 0.6271186319761883,
    "2017-11-23T21:00:00": 0.6555623347069548,
    "2017-11-23T22:00:00": 0.6817544520869796,
    "2017-11-23T23:00:00": 0.7055174266733025,
    "2017-11-24T00:00:00": 0.7267696409714943,
    "2017-11-24T01:00:00": 0.7454769429307393,
    "2017-11-24T02:00:00": 0.7616807949887843,
    "2017-11-24T03:00:00": 0.7754867772598456,
    "2017-11-24T04:00:00": 0.7870350718412016,
    "2017-11-24T05:00:00": 0.7964991114292261,
    "2017-11-24T06:00:00": 0.804100009791066,
    "2017-11-24T07:00:00": 0.8100612069153444,
    "2017-11-24T08:00:00": 0.8146084969574661,
    "2017-11-24T09:00:00": 0.8179568845054617,
    "2017-11-24T10:00:00": 0.8202999354533435,
    "2017-11-24T11:00:00": 0.8218136180526247,
    "2017-11-24T12:00:00": 0.8226177533760041,
    "2017-11-24T13:00:00": 0.8227990444651984,
    "2017-11-24T14:00:00": 0.8223939030321481,
    "2017-11-24T15:00:00": 0.8214146442117893,
    "2017-11-24T16:00:00": 0.8198304270777114,
    "2017-11-24T17:00:00": 0.8175790538037381,
    "2017-11-24T18:00:00": 0.8145822541446541,
    "2017-11-24T19:00:00": 0.8107412898153862,
    "2017-11-24T20:00:00": 0.8059476577934211,
    "2017-11-24T21:00:00": 0.8001001019524965,
    "2017-11-24T22:00:00": 0.7931096822768097,
    "2017-11-24T23:00:00": 0.7849071522028146,
    "2017-11-25T00:00:00": 0.7754494101260867,
    "2017-11-25T01:00:00": 0.7647248052379774,
    "2017-11-25T02:00:00": 0.7527558711881672,
    "2017-11-25T03:00:00": 0.7396014993135033,
    "2017-11-25T04:00:00": 0.7253555097746636,
    "2017-11-25T05:00:00": 0.710148185986693,
    "2017-11-25T06:00:00": 0.6941418356314838,
    "2017-11-25T07:00:00": 0.6775230017176354,
    "2017-11-25T08:00:00": 0.6605027013660071,
    "2017-11-25T09:00:00": 0.6433009794799672,
    "2017-11-25T10:00:00": 0.6261672542796909,
    "2017-11-25T11:00:00": 0.6093476552396537,
    "2017-11-25T12:00:00": 0.593076385158012,
    "2017-11-25T13:00:00": 0.5775999532607841,
    "2017-11-25T14:00:00": 0.5631481164612856,
    "2017-11-25T15:00:00": 0.5499423181109776,
    "2017-11-25T16:00:00": 0.538184112565485,
    "2017-11-25T17:00:00": 0.5280509682829664,
    "2017-11-25T18:00:00": 0.5197015220103848,
    "2017-11-25T19:00:00": 0.513270670486623,
    "2017-11-25T20:00:00": 0.5088676335280237,
    "2017-11-25T21:00:00": 0.5065746074986054,
    "2017-11-25T22:00:00": 0.5064451880763197,
    "2017-11-25T23:00:00": 0.508502990993402,
    "2017-11-26T00:00:00": 0.5127406221872557,
    "2017-11-26T01:00:00": 0.5191172074429912,
    "2017-11-26T02:00:00": 0.5275599309971787,
    "2017-11-26T03:00:00": 0.5379692025010776,
    "2017-11-26T04:00:00": 0.5501811050782687,
    "2017-11-26T05:00:00": 0.5640247618174358,
    "2017-11-26T06:00:00": 0.5792877855116745,
    "2017-11-26T07:00:00": 0.5957398378911669,
    "2017-11-26T08:00:00": 0.613128758293769,
    "2017-11-26T09:00:00": 0.6311643797741654,
    "2017-11-26T10:00:00": 0.64955019069903,
    "2017-11-26T11:00:00": 0.6679835548813947,
    "2017-11-26T12:00:00": 0.6861559539015674,
    "2017-11-26T13:00:00": 0.7037856663810167,
    "2017-11-26T15:00:00": 0.7363618815058411,
    "2017-11-26T16:00:00": 0.7508649700698209,
    "2017-11-26T17:00:00": 0.76392771052843,
    "2017-11-26T18:00:00": 0.7754313158518099,
    "2017-11-26T19:00:00": 0.7852933885252976,
    "2017-11-26T20:00:00": 0.7934731638100361,
    "2017-11-26T21:00:00": 0.7999778676364346,
    "2017-11-26T22:00:00": 0.8048418994292519,
    "2017-11-26T23:00:00": 0.8081111331737845,
    "2017-11-27T00:00:00": 0.8098759585841884,
    "2017-11-27T01:00:00": 0.8102292746720132,
    "2017-11-27T02:00:00": 0.8092721647949264,
    "2017-11-27T03:00:00": 0.8070807295790469,
    "2017-11-27T04:00:00": 0.8037532018383339,
    "2017-11-27T05:00:00": 0.7993366444683941,
    "2017-11-27T06:00:00": 0.7938867457138459,
    "2017-11-27T07:00:00": 0.7874243736603985,
    "2017-11-27T08:00:00": 0.7799819836708739,
    "2017-11-27T09:00:00": 0.7715503398464657,
    "2017-11-27T10:00:00": 0.7621344663421543,
    "2017-11-27T11:00:00": 0.7517300618422563,
    "2017-11-27T12:00:00": 0.7403390246727161,
    "2017-11-27T13:00:00": 0.7279941339259088,
    "2017-11-27T14:00:00": 0.7147483711995677,
    "2017-11-27T15:00:00": 0.7006665695557233,
    "2017-11-27T16:00:00": 0.6858545065759445,
    "2017-11-27T17:00:00": 0.6704492384223263,
    "2017-11-27T18:00:00": 0.65462382912786,
    "2017-11-27T19:00:00": 0.6385719513789482,
    "2017-11-27T20:00:00": 0.6225066099674056,
    "2017-11-27T21:00:00": 0.6066701486231919,
    "2017-11-27T22:00:00": 0.5913015924231348,
    "2017-11-27T23:00:00": 0.5766398904327756,
    "2017-11-28T00:00:00": 0.5628916120809769,
    "2017-11-28T01:00:00": 0.5502458412760924,
    "2017-11-28T02:00:00": 0.5388538739001749,
    "2017-11-28T03:00:00": 0.5288147993288606,
    "2017-11-28T04:00:00": 0.5201810427139928,
    "2017-11-28T05:00:00": 0.5129482005997964,
    "2017-11-28T06:00:00": 0.5070460764362734,
    "2017-11-28T07:00:00": 0.5023457784475331,
    "2017-11-28T08:00:00": 0.4986647155071081,
    "2017-11-28T09:00:00": 0.49577454190843573,
    "2017-11-28T10:00:00": 0.49341191493813613,
    "2017-11-28T11:00:00": 0.4912921972008708,
    "2017-11-28T12:00:00": 0.489123873598872,
    "2017-11-28T13:00:00": 0.48662503059863904,
    "2017-11-28T14:00:00": 0.48353853420977455,
    "2017-11-28T15:00:00": 0.479647325794074,
    "2017-11-28T16:00:00": 0.47478691770444836,
    "2017-11-28T17:00:00": 0.4688552617422319,
    "2017-11-28T18:00:00": 0.4618193382512008,
    "2017-11-28T19:00:00": 0.45371762288078704,
    "2017-11-28T20:00:00": 0.4446574321066317,
    "2017-11-28T21:00:00": 0.4348178725102077,
    "2017-11-28T22:00:00": 0.4244152103502664,
    "2017-11-28T23:00:00": 0.41371804465583495,
    "2017-11-29T00:00:00": 0.403018076676453,
    "2017-11-29T01:00:00": 0.39262349446764827,
    "2017-11-29T02:00:00": 0.38283945681046616,
    "2017-11-29T03:00:00": 0.3739459538676974,
    "2017-11-29T04:00:00": 0.36618893204793124,
    "2017-11-29T05:00:00": 0.35976909498579007,
    "2017-11-29T06:00:00": 0.35483366950240924,
    "2017-11-29T07:00:00": 0.35147176309436645,
    "2017-11-29T08:00:00": 0.3497128917463458,
    "2017-11-29T09:00:00": 0.3495289248393155,
    "2017-12-07T12:00:00": 0.4236506099679801,
    "2017-12-07T13:00:00": 0.42809214963932957,
    "2017-12-07T14:00:00": 0.43412560204645223,
    "2017-12-07T15:00:00": 0.4418504550202571,
    "2017-12-07T16:00:00": 0.4513236134968326,
    "2017-12-07T17:00:00": 0.4625551412769504,
    "2017-12-07T18:00:00": 0.4754998265279802,
    "2017-12-07T19:00:00": 0.49004060041012404,
    "2017-12-07T20:00:00": 0.5060016872847528,
    "2017-12-07T21:00:00": 0.5231424694796502,
    "2017-12-07T22:00:00": 0.5411609893879407,
    "2017-12-07T23:00:00": 0.5596994378179223,
    "2017-12-08T00:00:00": 0.5783533058164726,
    "2017-12-08T01:00:00": 0.5966714313367701,
    "2017-12-08T02:00:00": 0.6141947151863223,
    "2017-12-08T03:00:00": 0.6304532350744223,
    "2017-12-08T04:00:00": 0.644985902228355,
    "2017-12-08T05:00:00": 0.6573584870871328,
    "2017-12-08T06:00:00": 0.6671882170256911,
    "2017-12-08T07:00:00": 0.6741450701888042,
    "2017-12-08T08:00:00": 0.6779749431298044,
    "2017-12-08T09:00:00": 0.6785115812004406,
    "2017-12-08T10:00:00": 0.6756852661757844,
    "2017-12-08T11:00:00": 0.6695279421962499,
    "2017-12-08T12:00:00": 0.6601749440045144,
    "2017-12-08T13:00:00": 0.6478621253022988,
    "2017-12-08T14:00:00": 0.6329194683342277,
    "2017-12-08T15:00:00": 0.6157603452163091,
    "2017-12-08T16:00:00": 0.5968676435176368,
    "2017-12-08T17:00:00": 0.5767768183384102,
    "2017-12-08T18:00:00": 0.5560567309776356,
    "2017-12-08T19:00:00": 0.5352892210726047,
    "2017-12-08T20:00:00": 0.5150352102791719,
    "2017-12-08T21:00:00": 0.49584774448062513,
    "2017-12-08T22:00:00": 0.47822362553760295,
    "2017-12-08T23:00:00": 0.4625959693399212,
    "2017-12-09T00:00:00": 0.449320973363245,
    "2017-12-09T01:00:00": 0.4386685009499268,
    "2017-12-09T02:00:00": 0.4308167810672264,
    "2017-12-09T03:00:00": 0.42585141327840154,
    "2017-12-09T04:00:00": 0.42376923037144937,
    "2017-12-09T05:00:00": 0.4244862262654916,
    "2017-12-09T06:00:00": 0.42783474647046343,
    "2017-12-09T07:00:00": 0.43359323585084186,
    "2017-12-09T08:00:00": 0.44151720519903564,
    "2017-12-09T09:00:00": 0.4512902824449289,
    "2017-12-09T10:00:00": 0.46259147031810166,
    "2017-12-09T11:00:00": 0.4750926174949879,
    "2017-12-09T12:00:00": 0.48846750486329293,
    "2017-12-09T13:00:00": 0.5023985697074236,
    "2017-12-09T14:00:00": 0.5165793898729719,
    "2017-12-09T15:00:00": 0.5307371829145995,
    "2017-12-09T16:00:00": 0.5445971447434848,
    "2017-12-09T17:00:00": 0.5579104885122416,
    "2017-12-09T18:00:00": 0.5704363472498342,
    "2017-12-09T19:00:00": 0.5819642231552835,
    "2017-12-09T20:00:00": 0.5922892892057289,
    "2017-12-09T21:00:00": 0.6012186527648844,
    "2017-12-09T22:00:00": 0.608575793649087,
    "2017-12-09T23:00:00": 0.6142046100821781,
    "2017-12-10T00:00:00": 0.6179631266648935,
    "2017-12-10T01:00:00": 0.6197730654879487,
    "2017-12-10T02:00:00": 0.6195747202649204,
    "2017-12-10T03:00:00": 0.6173669788682059,
    "2017-12-10T04:00:00": 0.613209023038989,
    "2017-12-10T05:00:00": 0.607224404864214,
    "2017-12-10T06:00:00": 0.5996072361748316,
    "2017-12-10T07:00:00": 0.5906221730783243,
    "2017-12-10T08:00:00": 0.5806002016482239,
    "2017-12-10T09:00:00": 0.5699313692749041,
    "2017-12-10T10:00:00": 0.5590534572594307,
    "2017-12-10T11:00:00": 0.5484369391188068,
    "2017-12-10T12:00:00": 0.53857429251795,
    "2017-12-10T13:00:00": 0.5299350089860242,
    "2017-12-10T14:00:00": 0.5229726131619076,
    "2017-12-10T15:00:00": 0.5180941217988312,
    "2017-12-10T16:00:00": 0.5156423038284026,
    "2017-12-10T17:00:00": 0.5158722060058005,
    "2017-12-10T18:00:00": 0.5189577465497036,
    "2017-12-10T19:00:00": 0.524968376841883,
    "2017-12-10T20:00:00": 0.5338712960754345,
    "2017-12-10T21:00:00": 0.5455357925070213,
    "2017-12-10T22:00:00": 0.559740542964924,
    "2017-12-10T23:00:00": 0.5761845964284643,
    "2017-12-11T00:00:00": 0.5945007763527559,
    "2017-12-11T01:00:00": 0.6142760931034544,
    "2017-12-11T02:00:00": 0.6350679316620479,
    "2017-12-11T03:00:00": 0.6564261553408633,
    "2017-12-11T04:00:00": 0.6779192004897261,
    "2017-12-11T05:00:00": 0.6991332724310225,
    "2017-12-11T06:00:00": 0.7196942247127418,
    "2017-12-11T07:00:00": 0.7392766017828084,
    "2017-12-11T08:00:00": 0.7576101252723855,
    "2017-12-11T09:00:00": 0.7744817396448556,
    "2017-12-11T10:00:00": 0.7897423081937199,
    "2017-12-11T11:00:00": 0.8032797139245249,
    "2017-12-11T12:00:00": 0.8150344337773251,
    "2017-12-11T13:00:00": 0.8249856626101238,
    "2017-12-11T14:00:00": 0.8331408373691003,
    "2017-12-11T15:00:00": 0.8395212536513891,
    "2017-12-11T16:00:00": 0.844167425708513,
    "2017-12-11T17:00:00": 0.8471204082579794,
    "2017-12-11T18:00:00": 0.8484175096486768,
    "2017-12-11T19:00:00": 0.8480897944077994,
    "2017-12-11T20:00:00": 0.8461613749860052,
    "2017-12-11T21:00:00": 0.8426501773884576,
    "2017-12-11T22:00:00": 0.837570965040493,
    "2017-12-11T23:00:00": 0.8309391769565687,
    "2017-12-12T00:00:00": 0.8227761445700871,
    "2017-12-12T01:00:00": 0.8131142664188238,
    "2017-12-12T02:00:00": 0.8020021655924017,
    "2017-12-12T03:00:00": 0.7895091061848714,
    "2017-12-12T04:00:00": 0.7757281673437182,
    "2017-12-12T05:00:00": 0.7607866673420925,
    "2017-12-12T06:00:00": 0.7448168202014324,
    "2017-12-12T07:00:00": 0.7279875534005048,
    "2017-12-12T08:00:00": 0.7104879542272153,
    "2017-12-15T15:00:00": 0.41204969433619,
    "2017-12-15T16:00:00": 0.4155158821508853,
    "2017-12-15T17:00:00": 0.4198919590496199,
    "2017-12-15T18:00:00": 0.4251134395055075,
    "2017-12-15T19:00:00": 0.4310832262498736,
    "2017-12-15T20:00:00": 0.4376733022540803,
    "2017-12-15T21:00:00": 0.44472750034797465,
    "2017-12-15T22:00:00": 0.45206512213612426,
    "2017-12-15T23:00:00": 0.45948507568332353,
    "2017-12-16T00:00:00": 0.4667710354906403,
    "2017-12-16T01:00:00": 0.4737037268531562,
    "2017-12-16T02:00:00": 0.4800476483293745,
    "2017-12-16T03:00:00": 0.48556997103190247,
    "2017-12-16T04:00:00": 0.4900435549937109,
    "2017-12-16T05:00:00": 0.49325059440092184,
    "2017-12-16T06:00:00": 0.49498818111257037,
    "2017-12-16T07:00:00": 0.4950742344100256,
    "2017-12-16T08:00:00": 0.49335219822419407,
    "2017-12-16T09:00:00": 0.4896972775495564,
    "2017-12-16T10:00:00": 0.48402137897882874,
    "2017-12-16T11:00:00": 0.4762785609562635,
    "2017-12-16T12:00:00": 0.4664609388027594,
    "2017-12-16T13:00:00": 0.4546369723032015,
    "2017-12-16T14:00:00": 0.44090907812816804,
    "2017-12-16T15:00:00": 0.42543980638170853,
    "2017-12-16T16:00:00": 0.4084555294399914,
    "2017-12-16T17:00:00": 0.39023369089101156,
    "2017-12-16T18:00:00": 0.3711020882869423,
    "2017-12-16T19:00:00": 0.35143234096693815,
    "2017-12-16T20:00:00": 0.33163072487038286,
    "2017-12-16T21:00:00": 0.3121279948612856,
    "2017-12-16T22:00:00": 0.29336676594817807,
    "2017-12-16T23:00:00": 0.2757882787044958,
    "2017-12-17T00:00:00": 0.25982165037236477,
    "2017-12-17T01:00:00": 0.24586996053748958,
    "2017-12-17T02:00:00": 0.2342839839900074,
    "2017-12-17T03:00:00": 0.22536384115471148,
    "2017-12-17T04:00:00": 0.21934281162266123,
    "2017-12-17T06:00:00": 0.21655859849326822,
    "2017-12-17T07:00:00": 0.21986422920318113,
    "2017-12-17T08:00:00": 0.226205826081382,
    "2017-12-17T09:00:00": 0.23539704263562689,
    "2017-12-17T10:00:00": 0.24717341019910027,
    "2017-12-17T11:00:00": 0.26119662577872355,
    "2017-12-17T12:00:00": 0.2770652216313614,
    "2017-12-17T13:00:00": 0.2943265831250179,
    "2017-12-17T14:00:00": 0.3124939210815108,
    "2017-12-17T15:00:00": 0.33105740776807335,
    "2017-12-17T16:00:00": 0.34951382902032596,
    "2017-12-17T17:00:00": 0.3673892487240983,
    "2017-12-17T18:00:00": 0.3842397720260904,
    "2017-12-17T19:00:00": 0.39968188187466513,
    "2017-12-17T20:00:00": 0.4134053418719743,
    "2017-12-17T21:00:00": 0.4251877544035244,
    "2017-12-17T22:00:00": 0.43491255312433275,
    "2017-12-17T23:00:00": 0.4425498675172335,
    "2017-12-18T00:00:00": 0.44817128669108147,
    "2017-12-18T01:00:00": 0.4519486771896739,
    "2017-12-18T02:00:00": 0.4541378299937259,
    "2017-12-18T03:00:00": 0.4550511793942373,
    "2017-12-18T04:00:00": 0.45508121993509965,
    "2017-12-18T05:00:00": 0.45463599681476646,
    "2017-12-18T06:00:00": 0.4541346508960494,
    "2017-12-18T07:00:00": 0.45397822217893863,
    "2017-12-18T08:00:00": 0.45453854544392364,
    "2017-12-18T09:00:00": 0.45610744467483016,
    "2017-12-18T10:00:00": 0.4589214908808784,
    "2017-12-18T11:00:00": 0.46312553305812365,
    "2017-12-18T12:00:00": 0.46876982233657133,
    "2017-12-18T13:00:00": 0.4758091460068564,
    "2017-12-18T14:00:00": 0.4840927128658327,
    "2017-12-18T15:00:00": 0.4933794836038861,
    "2017-12-18T16:00:00": 0.5033767465587107,
    "2017-12-18T17:00:00": 0.5137270899789501,
    "2017-12-18T18:00:00": 0.5240370159043883,
    "2017-12-18T19:00:00": 0.5338990100123615,
    "2017-12-18T20:00:00": 0.5429156288034496,
    "2017-12-18T21:00:00": 0.5507054980708155,
    "2017-12-18T22:00:00": 0.5569364695834513,
    "2017-12-18T23:00:00": 0.5613444277253828,
    "2017-12-19T00:00:00": 0.563724245784111,
    "2017-12-19T01:00:00": 0.5639498906589806,
    "2017-12-19T02:00:00": 0.5619655741939815,
    "2017-12-19T03:00:00": 0.5578184809038786,
    "2017-12-19T04:00:00": 0.5516033028660869,
    "2017-12-19T05:00:00": 0.543480505203897,
    "2017-12-19T06:00:00": 0.5336648724337545,
    "2017-12-19T07:00:00": 0.5224119070083015,
    "2017-12-19T08:00:00": 0.5099990561444028,
    "2017-12-19T09:00:00": 0.49671464802637594,
    "2017-12-19T10:00:00": 0.482841395579935,
    "2017-12-19T11:00:00": 0.46866241640799466,
    "2017-12-19T12:00:00": 0.45443638245926143,
    "2017-12-19T13:00:00": 0.4403957529848537,
    "2017-12-19T14:00:00": 0.42674483942631025,
    "2017-12-19T15:00:00": 0.4136576137681736,
    "2017-12-19T16:00:00": 0.4012775612624917,
    "2017-12-19T17:00:00": 0.3897199630048128,
    "2017-12-19T18:00:00": 0.3790735307456497,
    "2017-12-19T19:00:00": 0.369403611316133,
    "2017-12-19T20:00:00": 0.3607543254784233,
    "2017-12-19T21:00:00": 0.3531563493207579,
    "2017-12-19T22:00:00": 0.346600227294309,
    "2017-12-19T23:00:00": 0.34109398305690736,
    "2017-12-20T00:00:00": 0.33660246527948995,
    "2017-12-20T01:00:00": 0.33307321968843806,
    "2017-12-20T02:00:00": 0.3304372830067231,
    "2017-12-20T03:00:00": 0.32859601363929325,
    "2017-12-20T04:00:00": 0.3274448157370602,
    "2017-12-20T05:00:00": 0.3268503627902489,
    "2017-12-20T06:00:00": 0.3266586554834102,
    "2017-12-20T07:00:00": 0.32669810131900984,
    "2017-12-20T08:00:00": 0.32678343915830244,
    "2017-12-20T09:00:00": 0.3267191258835924,
    "2017-12-20T10:00:00": 0.32630782613405107,
    "2017-12-20T11:00:00": 0.3253678708195852,
    "2017-12-20T12:00:00": 0.3237258859476802,
    "2017-12-20T13:00:00": 0.321232389620226,
    "2017-12-20T14:00:00": 0.317766949767461,
    "2017-12-20T15:00:00": 0.31324995473241257,
    "2017-12-20T16:00:00": 0.30764543599849603,
    "2017-12-20T17:00:00": 0.30096488062298504,
    "2017-12-20T18:00:00": 0.29326959215521803,
    "2017-12-20T19:00:00": 0.2846764090756316,
    "2017-12-20T20:00:00": 0.2753306152990297,
    "2017-12-20T21:00:00": 0.2654200575342032,
    "2017-12-20T22:00:00": 0.25516118654416403,
    "2017-12-20T23:00:00": 0.24478241340239762,
    "2017-12-21T00:00:00": 0.2345321530724682,
    "2017-12-21T01:00:00": 0.22464960962096578,
    "2017-12-21T02:00:00": 0.21533914422456227,
    "2017-12-21T03:00:00": 0.20678505487860072,
    "2017-12-21T04:00:00": 0.19914753634773116,
    "2017-12-21T05:00:00": 0.1925387835498477,
    "2017-12-21T06:00:00": 0.1870339355914062,
    "2017-12-21T07:00:00": 0.18264630870412565,
    "2017-12-21T08:00:00": 0.17934791205884945,
    "2017-12-21T09:00:00": 0.17708140165936587,
    "2017-12-21T10:00:00": 0.1757628272255924,
    "2017-12-21T11:00:00": 0.17528425038077666,
    "2017-12-21T12:00:00": 0.17553553535887906,
    "2017-12-21T13:00:00": 0.17640036289113292,
    "2017-12-21T14:00:00": 0.17778049021439826,
    "2017-12-21T15:00:00": 0.17959355152954393,
    "2017-12-21T16:00:00": 0.18179292640592093,
    "2017-12-21T17:00:00": 0.1843471510603726,
    "2017-12-21T18:00:00": 0.18729832727304563,
    "2017-12-21T19:00:00": 0.1906907447691812,
    "2017-12-21T20:00:00": 0.1946159267583999,
    "2017-12-21T21:00:00": 0.19917057530390864,
    "2017-12-21T22:00:00": 0.20446003862475504,
    "2017-12-21T23:00:00": 0.21060381629413205,
    "2017-12-22T00:00:00": 0.21771390584814523,
    "2017-12-22T01:00:00": 0.22585088354288674,
    "2017-12-22T02:00:00": 0.2350678119281716,
    "2017-12-22T03:00:00": 0.24536413256287595,
    "2017-12-22T04:00:00": 0.25669717051582785,
    "2017-12-22T05:00:00": 0.2689740166196831,
    "2017-12-22T06:00:00": 0.2820652560228595,
    "2017-12-22T07:00:00": 0.2957936293669389,
    "2017-12-22T08:00:00": 0.30993280360531084,
    "2017-12-22T09:00:00": 0.32426345305550486,
    "2017-12-22T10:00:00": 0.3385444663022747,
    "2017-12-22T11:00:00": 0.35254701400731964,
    "2017-12-22T12:00:00": 0.36603846625144726,
    "2017-12-22T13:00:00": 0.3788318382786149,
    "2017-12-22T14:00:00": 0.390776613562967,
    "2017-12-22T15:00:00": 0.4017656522862604,
    "2017-12-22T16:00:00": 0.4117428609311931,
    "2017-12-22T17:00:00": 0.420710722985432,
    "2017-12-22T18:00:00": 0.4287238435599957,
    "2017-12-22T19:00:00": 0.4358845315405685,
    "2017-12-22T20:00:00": 0.4423353751522778,
    "2017-12-22T21:00:00": 0.44823688794145944,
    "2017-12-22T22:00:00": 0.45378800683892817,
    "2017-12-22T23:00:00": 0.45918614627492016,
    "2017-12-23T00:00:00": 0.4646236566415053,
    "2017-12-23T01:00:00": 0.47028004351405467,
    "2017-12-23T02:00:00": 0.47630000157019575,
    "2017-12-23T03:00:00": 0.482802102198051,
    "2017-12-23T04:00:00": 0.48986316500991434,
    "2017-12-23T05:00:00": 0.4975172745000756,
    "2017-12-23T06:00:00": 0.5057553002174309,
    "2017-12-23T07:00:00": 0.5145263856781058,
    "2017-12-23T08:00:00": 0.5237339432976288,
    "2017-12-23T09:00:00": 0.5332664665048493,
    "2017-12-23T10:00:00": 0.5429749420435241,
    "2017-12-23T11:00:00": 0.5526927432863262,
    "2017-12-23T12:00:00": 0.5622462349189257,
    "2017-12-23T13:00:00": 0.5714411176878954,
    "2017-12-23T14:00:00": 0.5800946643634259,
    "2017-12-23T15:00:00": 0.5880300313323271,
    "2017-12-23T16:00:00": 0.5950883247843743,
    "2017-12-23T17:00:00": 0.6011022791654147,
    "2017-12-23T18:00:00": 0.6059365036187059,
    "2017-12-23T19:00:00": 0.6094638843296062,
    "2017-12-23T20:00:00": 0.611570369080117,
    "2017-12-23T21:00:00": 0.6121538124448626,
    "2017-12-23T22:00:00": 0.611122742477394,
    "2017-12-23T23:00:00": 0.6083954063936527,
    "2017-12-24T00:00:00": 0.6038996142010356,
    "2017-12-24T01:00:00": 0.5975731258148897,
    "2017-12-24T02:00:00": 0.5893655735455207,
    "2017-12-24T03:00:00": 0.5792399976653313,
    "2017-12-24T04:00:00": 0.5671726659387458,
    "2017-12-24T05:00:00": 0.5531766490515132,
    "2017-12-24T06:00:00": 0.5372820887611175,
    "2017-12-24T07:00:00": 0.5195505484052814,
    "2017-12-24T08:00:00": 0.5000803807921239,
    "2017-12-24T09:00:00": 0.47899611926518343,
    "2017-12-24T10:00:00": 0.4564707270986609,
    "2017-12-24T11:00:00": 0.43271155032424075,
    "2017-12-24T12:00:00": 0.4079591354567745,
    "2017-12-24T13:00:00": 0.38247002703024907,
    "2017-12-24T14:00:00": 0.35652999171620237,
    "2017-12-24T15:00:00": 0.3304296215778572,
    "2017-12-24T16:00:00": 0.30447769232567307,
    "2017-12-24T17:00:00": 0.2789671847390254,
    "2017-12-24T18:00:00": 0.2541753643897151,
    "2017-12-24T19:00:00": 0.2303445276037037,
    "2017-12-24T20:00:00": 0.20769090491447315,
    "2017-12-24T21:00:00": 0.18639131568087997,
    "2017-12-24T22:00:00": 0.1665743065715887,
    "2017-12-24T23:00:00": 0.14833198912472242,
    "2017-12-25T00:00:00": 0.13171207932102522,
    "2017-12-25T01:00:00": 0.11671567499320414,
    "2017-12-25T02:00:00": 0.10331438546751319,
    "2017-12-25T03:00:00": 0.09142718947210958,
    "2017-12-25T04:00:00": 0.08095895885250508,
    "2017-12-25T05:00:00": 0.07178761926796609,
    "2017-12-25T06:00:00": 0.06379324909297195,
    "2017-12-25T07:00:00": 0.056842731720285894,
    "2017-12-25T08:00:00": 0.05080334584213996,
    "2017-12-25T09:00:00": 0.04554136664768277,
    "2017-12-25T10:00:00": 0.040939529129280526,
    "2017-12-25T11:00:00": 0.03689376808215655,
    "2017-12-25T12:00:00": 0.03330971010980287,
    "2017-12-25T13:00:00": 0.030109681146358036,
    "2017-12-25T14:00:00": 0.027232232536464392,
    "2017-12-25T15:00:00": 0.024631005962640493,
    "2017-12-25T16:00:00": 0.022273802236355777,
    "2017-12-25T17:00:00": 0.020148354353280766,
    "2017-12-25T18:00:00": 0.018237322492332758,
    "2017-12-25T19:00:00": 0.01654390649795478,
    "2017-12-25T20:00:00": 0.015076056846804702,
    "2017-12-25T21:00:00": 0.013844390855148709,
    "2017-12-25T22:00:00": 0.012889820425511291,
    "2017-12-25T23:00:00": 0.012255716641748576,
    "2017-12-26T00:00:00": 0.011981892450352121,
    "2017-12-26T01:00:00": 0.012121032728512863,
    "2017-12-26T02:00:00": 0.012735171520081441,
    "2017-12-26T03:00:00": 0.013897715095198191,
    "2017-12-26T04:00:00": 0.01569309210727846,
    "2017-12-26T05:00:00": 0.018217007737345355,
    "2017-12-26T06:00:00": 0.021584811532205476,
    "2017-12-26T07:00:00": 0.02588987570291463,
    "2017-12-26T08:00:00": 0.03126540494865114,
    "2017-12-26T09:00:00": 0.037841198726477634,
    "2017-12-26T10:00:00": 0.045746272229440874,
    "2017-12-26T11:00:00": 0.055125386995440825,
    "2017-12-26T12:00:00": 0.06609030759353533,
    "2017-12-26T13:00:00": 0.07874794342207263,
    "2017-12-26T14:00:00": 0.09318556050689016,
    "2017-12-26T15:00:00": 0.10946387296300635,
    "2017-12-26T16:00:00": 0.12761062645693086,
    "2017-12-26T17:00:00": 0.14760459085238312,
    "2017-12-26T18:00:00": 0.169395841898597,
    "2017-12-26T19:00:00": 0.1928839009676188,
    "2017-12-26T20:00:00": 0.21791887986473346,
    "2017-12-26T21:00:00": 0.24430341117876195,
    "2017-12-26T22:00:00": 0.27179512868674655,
    "2017-12-26T23:00:00": 0.30011180939165955,
    "2017-12-27T00:00:00": 0.32893658591289376,
    "2017-12-27T01:00:00": 0.35792271491529387,
    "2017-12-27T02:00:00": 0.38672577902419597,
    "2017-12-27T03:00:00": 0.4149851835326191,
    "2017-12-27T04:00:00": 0.4423292897642124,
    "2017-12-27T05:00:00": 0.46842421709063875,
    "2017-12-27T06:00:00": 0.49295526199645306,
    "2017-12-27T07:00:00": 0.5156409997182446,
    "2017-12-27T08:00:00": 0.5362406123820392,
    "2017-12-27T09:00:00": 0.5545577841718626,
    "2017-12-27T10:00:00": 0.5704430833321102,
    "2017-12-27T11:00:00": 0.583794054124655,
    "2017-12-27T12:00:00": 0.5945533825837112,
    "2017-12-27T13:00:00": 0.6027052391123996,
    "2017-12-27T14:00:00": 0.6082702780741487,
    "2017-12-27T15:00:00": 0.6112999067715101,
    "2017-12-27T16:00:00": 0.611869795375644,
    "2017-12-27T17:00:00": 0.6100737818846904,
    "2017-12-27T18:00:00": 0.606017856476721,
    "2017-12-27T19:00:00": 0.5998152241275565,
    "2017-12-27T20:00:00": 0.5915822424127678,
    "2017-12-27T21:00:00": 0.5814357025939646,
    "2017-12-27T22:00:00": 0.5694912402987836,
    "2017-12-27T23:00:00": 0.5558632320933113,
    "2017-12-28T00:00:00": 0.5406653081293222,
    "2017-12-28T01:00:00": 0.5240173948477524,
    "2017-12-28T02:00:00": 0.5060415065281263,
    "2017-12-28T03:00:00": 0.4868592786459759,
    "2017-12-28T04:00:00": 0.4666045120351698,
    "2017-12-28T05:00:00": 0.4454222497358933,
    "2017-12-28T06:00:00": 0.42346935129034574,
    "2017-12-28T07:00:00": 0.4009155500044715,
    "2017-12-28T08:00:00": 0.37794302077332415,
    "2017-12-28T09:00:00": 0.3547452327635775,
    "2017-12-28T10:00:00": 0.33152493605853234,
    "2017-12-28T11:00:00": 0.3084914706354985,
    "2017-12-28T12:00:00": 0.28585789654869503,
    "2017-12-28T13:00:00": 0.2638375923923653,
    "2017-12-28T14:00:00": 0.24264123423862305,
    "2017-12-28T15:00:00": 0.22247418633272628,
    "2017-12-28T16:00:00": 0.20353397580860716,
    "2017-12-28T17:00:00": 0.18600934583238682,
    "2017-12-28T18:00:00": 0.17007905874085663,
    "2017-12-28T19:00:00": 0.15591195355265094,
    "2017-12-28T20:00:00": 0.14365924265145175,
    "2017-12-28T21:00:00": 0.13348156496273592,
    "2017-12-28T22:00:00": 0.12552060121553948,
    "2017-12-28T23:00:00": 0.11989747599909302,
    "2017-12-29T00:00:00": 0.11674491202365149,
    "2017-12-29T01:00:00": 0.11617752976401481,
    "2017-12-29T02:00:00": 0.11829887791716896,
    "2017-12-29T03:00:00": 0.12319920919944304,
    "2017-12-29T04:00:00": 0.13095301766589068,
    "2017-12-29T05:00:00": 0.1416029188714267,
    "2017-12-29T06:00:00": 0.1551702144231656,
    "2017-12-29T07:00:00": 0.17164003967044184,
    "2017-12-29T08:00:00": 0.190946365764941,
    "2017-12-29T09:00:00": 0.21299128981737314,
    "2017-12-29T10:00:00": 0.23762182528198014,
    "2017-12-29T11:00:00": 0.26461891523260433,
    "2017-12-29T12:00:00": 0.29373876532140486,
    "2017-12-29T13:00:00": 0.3246551683769969,
    "2017-12-29T14:00:00": 0.35699415149337665,
    "2017-12-29T15:00:00": 0.39034766598486703,
    "2017-12-29T16:00:00": 0.4242719663343593,
    "2017-12-29T17:00:00": 0.4582745742684411,
    "2017-12-29T18:00:00": 0.4918608925258552,
    "2017-12-29T19:00:00": 0.5245206516023285,
    "2017-12-29T20:00:00": 0.555751439189772,
    "2017-12-29T21:00:00": 0.585085205137477,
    "2017-12-29T22:00:00": 0.6120780805197628,
    "2017-12-29T23:00:00": 0.636330787890043,
    "2017-12-30T00:00:00": 0.6575000167963508,
    "2017-12-30T01:00:00": 0.6753078501087971,
    "2017-12-30T02:00:00": 0.6895555093122452,
    "2017-12-30T03:00:00": 0.7001055456277766,
    "2017-12-30T04:00:00": 0.7069062228876867,
    "2017-12-30T05:00:00": 0.7099852904745059,
    "2017-12-30T06:00:00": 0.7094446210444196,
    "2017-12-30T07:00:00": 0.7054543914167037,
    "2017-12-30T08:00:00": 0.6982449873608514,
    "2017-12-30T09:00:00": 0.6881062667496283,
    "2017-12-30T10:00:00": 0.6753515282486012,
    "2017-12-30T11:00:00": 0.660316803061304,
    "2017-12-30T12:00:00": 0.6433708556120507,
    "2017-12-30T13:00:00": 0.6248676372105679,
    "2017-12-30T14:00:00": 0.6051497609981535,
    "2017-12-30T15:00:00": 0.5845380749510481,
    "2017-12-30T16:00:00": 0.5633214029609573,
    "2017-12-30T17:00:00": 0.5417492434593364,
    "2017-12-30T18:00:00": 0.5200287136332579,
    "2017-12-30T19:00:00": 0.49832912331266654,
    "2017-12-30T20:00:00": 0.4767650875267389,
    "2017-12-30T21:00:00": 0.45542198825661245,
    "2017-12-30T22:00:00": 0.434354740589928,
    "2017-12-30T23:00:00": 0.4135937362295816,
    "2017-12-31T00:00:00": 0.39315504440839655,
    "2017-12-31T01:00:00": 0.37304931476345055,
    "2017-12-31T02:00:00": 0.35328997698633724,
    "2017-12-31T03:00:00": 0.33390040441835267,
    "2017-12-31T04:00:00": 0.3149192074514971,
    "2017-12-31T05:00:00": 0.2964033349949772,
    "2017-12-31T06:00:00": 0.27842894053700884,
    "2017-12-31T07:00:00": 0.26108980832263995,
    "2017-12-31T08:00:00": 0.2444935751251774,
    "2017-12-31T09:00:00": 0.22875632061525916,
    "2017-12-31T10:00:00": 0.2139920472274948,
    "2017-12-31T11:00:00": 0.20031207923934138,
    "2017-12-31T12:00:00": 0.1878189750462073,
    "2017-12-31T13:00:00": 0.17658853263182658,
    "2017-12-31T14:00:00": 0.16666844118258783,
    "2017-12-31T15:00:00": 0.1580744764649283,
    "2017-12-31T16:00:00": 0.15078709683854033,
    "2017-12-31T17:00:00": 0.1447502883515836,
    "2017-12-31T18:00:00": 0.1398732361418734,
    "2017-12-31T19:00:00": 0.13603319753498988,
    "2017-12-31T20:00:00": 0.13308044591435111,
    "2017-12-31T21:00:00": 0.1308445571517385,
    "2017-12-31T22:00:00": 0.12914197724229365,
    "2017-12-31T23:00:00": 0.1277838578486725,
    "2018-01-01T00:00:00": 0.12658399316582924,
    "2018-01-01T01:00:00": 0.12536671046564568,
    "2018-01-01T02:00:00": 0.1239731817525717,
    "2018-01-01T03:00:00": 0.12226754359467008,
    "2018-01-01T04:00:00": 0.12014091212217765,
    "2018-01-01T05:00:00": 0.11751610873389776,
    "2018-01-01T06:00:00": 0.11435001735245859,
    "2018-01-01T07:00:00": 0.1106192557566082,
    "2018-01-01T08:00:00": 0.10634850104238025,
    "2018-01-01T09:00:00": 0.10156943917414271,
    "2018-01-01T10:00:00": 0.09634133863859348,
    "2018-01-01T11:00:00": 0.0907456548845523,
    "2018-01-01T12:00:00": 0.0848768541774815,
    "2018-01-01T13:00:00": 0.07883806102901511,
    "2018-01-01T14:00:00": 0.07274541406538354,
    "2018-01-01T15:00:00": 0.06669887751842661,
    "2018-01-01T16:00:00": 0.06080665311646562,
    "2018-01-01T17:00:00": 0.05518218813086712,
    "2018-01-01T18:00:00": 0.04993032359498282,
    "2018-01-01T19:00:00": 0.04515024653220265,
    "2018-01-01T20:00:00": 0.040945489177587356,
    "2018-01-01T21:00:00": 0.03738026248753513,
    "2018-01-01T22:00:00": 0.034543882642661894,
    "2018-01-01T23:00:00": 0.03252206032072536,
    "2018-01-02T00:00:00": 0.03139019862282578,
    "2018-01-02T01:00:00": 0.031228898500775763,
    "2018-01-02T02:00:00": 0.032118831308298325,
    "2018-01-02T03:00:00": 0.03413809153216141,
    "2018-01-02T04:00:00": 0.03737229218679714,
    "2018-01-02T05:00:00": 0.04189427548158002,
    "2018-01-02T06:00:00": 0.047775270919161325,
    "2018-01-02T07:00:00": 0.055077053208180946,
    "2018-01-02T08:00:00": 0.06384758048964209,
    "2018-01-02T09:00:00": 0.07412346638596552,
    "2018-01-02T10:00:00": 0.08590924551306325,
    "2018-01-02T11:00:00": 0.09918143200178461,
    "2018-01-02T12:00:00": 0.11388340752090045,
    "2018-01-02T13:00:00": 0.12992179632730214,
    "2018-01-02T14:00:00": 0.14716301404670798,
    "2018-01-02T15:00:00": 0.16542004113661876,
    "2018-01-02T16:00:00": 0.18448491582203852,
    "2018-01-02T17:00:00": 0.2041032779147407,
    "2018-01-02T18:00:00": 0.22398256961004429,
    "2018-01-02T19:00:00": 0.24382332063587894,
    "2018-01-02T20:00:00": 0.26330820977368624,
    "2018-01-02T21:00:00": 0.2820838780823575,
    "2018-01-02T22:00:00": 0.29984385399067426,
    "2018-01-02T23:00:00": 0.3162718101800115,
    "2018-01-03T00:00:00": 0.3310951769682614,
    "2018-01-03T01:00:00": 0.34408514669985885,
    "2018-01-03T02:00:00": 0.35506700921347395,
    "2018-01-03T03:00:00": 0.36391675892569053,
    "2018-01-03T04:00:00": 0.37059903446341114,
    "2018-01-03T05:00:00": 0.375137756405263,
    "2018-01-03T06:00:00": 0.3776313042892335,
    "2018-01-03T07:00:00": 0.3782472794471281,
    "2018-01-03T08:00:00": 0.37721210600378247,
    "2018-01-03T09:00:00": 0.37480653428632904,
    "2018-01-03T10:00:00": 0.37134949572712095,
    "2018-01-03T11:00:00": 0.36719136113055084,
    "2018-01-03T12:00:00": 0.362697755637114,
    "2018-01-03T13:00:00": 0.3582351266015934,
    "2018-01-03T14:00:00": 0.35415721058079686,
    "2018-01-03T15:00:00": 0.35079198419308566,
    "2018-01-03T16:00:00": 0.34843007416157395,
    "2018-01-03T17:00:00": 0.3473036890841186,
    "2018-01-03T18:00:00": 0.347610731713146,
    "2018-01-03T19:00:00": 0.34948270094052325,
    "2018-01-03T20:00:00": 0.3529912880038239,
    "2018-01-03T21:00:00": 0.3581492253816518,
    "2018-01-03T22:00:00": 0.3649140708813961,
    "2018-01-03T23:00:00": 0.37319648991869286,
    "2018-01-04T00:00:00": 0.3828644598317463,
    "2018-01-04T01:00:00": 0.39374400041501656,
    "2018-01-04T02:00:00": 0.40563878271449044,
    "2018-01-04T03:00:00": 0.4183360475743319,
    "2018-01-04T04:00:00": 0.4316120530380797,
    "2018-01-04T05:00:00": 0.44523654423520986,
    "2018-01-04T06:00:00": 0.45900011318038025,
    "2018-01-04T07:00:00": 0.4726983476734519,
    "2018-01-04T08:00:00": 0.48614293038394973,
    "2018-01-04T09:00:00": 0.4991643834663779,
    "2018-01-04T10:00:00": 0.5116135709199665,
    "2018-01-04T11:00:00": 0.5233614230122674,
    "2018-01-04T12:00:00": 0.5342995669892501,
    "2018-01-04T13:00:00": 0.5443404187254679,
    "2018-01-04T14:00:00": 0.5533985309475151,
    "2018-01-04T15:00:00": 0.5614125202365559,
    "2018-01-04T16:00:00": 0.568336917944853,
    "2018-01-04T17:00:00": 0.5741231334438315,
    "2018-01-04T18:00:00": 0.5787323906899898,
    "2018-01-04T19:00:00": 0.5821384154745578,
    "2018-01-04T20:00:00": 0.5843114512236447,
    "2018-01-04T21:00:00": 0.5852223379072291,
    "2018-01-04T22:00:00": 0.5848544217015984,
    "2018-01-04T23:00:00": 0.5831941630372154,
    "2018-01-05T00:00:00": 0.5802422537995781,
    "2018-01-05T01:00:00": 0.5759903085403221,
    "2018-01-05T02:00:00": 0.5704569656366063,
    "2018-01-05T03:00:00": 0.5636634415772825,
    "2018-01-05T04:00:00": 0.5556431773730017,
    "2018-01-05T05:00:00": 0.5464411880892832,
    "2018-01-05T06:00:00": 0.5361221772912771,
    "2018-01-05T07:00:00": 0.5247596452092436,
    "2018-01-05T08:00:00": 0.5124277184986632,
    "2018-01-05T09:00:00": 0.49920935880203554,
    "2018-01-05T10:00:00": 0.4851985691781886,
    "2018-01-05T11:00:00": 0.47049487220785363,
    "2018-01-05T12:00:00": 0.45519140210636516,
    "2018-01-05T13:00:00": 0.43940480709895885,
    "2018-01-05T14:00:00": 0.42324946632000465,
    "2018-01-05T15:00:00": 0.40684584775610017,
    "2018-01-05T16:00:00": 0.39032390545105333,
    "2018-01-05T17:00:00": 0.37382032757844513,
    "2018-01-05T18:00:00": 0.35748083746522263,
    "2018-01-05T19:00:00": 0.3414721741884024,
    "2018-01-05T20:00:00": 0.3259711910775566,
    "2018-01-05T21:00:00": 0.31116523463925716,
    "2018-01-05T22:00:00": 0.2972508437816332,
    "2018-01-05T23:00:00": 0.28443109695669266,
    "2018-01-06T00:00:00": 0.27291858497853555,
    "2018-01-06T01:00:00": 0.2629039396523673,
    "2018-01-06T02:00:00": 0.2545801572605433,
    "2018-01-06T03:00:00": 0.24811380595688906,
    "2018-01-06T04:00:00": 0.24364031430866256,
    "2018-01-06T05:00:00": 0.2412602984095332,
    "2018-01-06T06:00:00": 0.24102400074142144,
    "2018-01-06T07:00:00": 0.24295380726535362,
    "2018-01-06T08:00:00": 0.24699049740156462,
    "2018-01-06T09:00:00": 0.2530202052810712,
    "2018-01-06T10:00:00": 0.2608695010689208,
    "2018-01-06T11:00:00": 0.27030680550461206,
    "2018-01-06T12:00:00": 0.2810553053992394,
    "2018-01-06T13:00:00": 0.29277069831548097,
    "2018-01-06T14:00:00": 0.3050996092070667,
    "2018-01-06T15:00:00": 0.3176514577788617,
    "2018-01-06T16:00:00": 0.3300321097422062,
    "2018-01-06T17:00:00": 0.3418520794876191,
    "2018-01-06T18:00:00": 0.3527657024146525,
    "2018-01-06T19:00:00": 0.36246533092982647,
    "2018-01-06T20:00:00": 0.3706996110821854,
    "2018-01-06T21:00:00": 0.3772938917645717,
    "2018-01-06T22:00:00": 0.38215178236430725,
    "2018-01-06T23:00:00": 0.3852631427726506,
    "2018-01-07T00:00:00": 0.3866991025300659,
    "2018-01-07T01:00:00": 0.38663812042494883,
    "2018-01-07T02:00:00": 0.38533937946161556,
    "2018-01-07T03:00:00": 0.38311176052532997,
    "2018-01-07T04:00:00": 0.3803318425430007,
    "2018-01-07T05:00:00": 0.37741176146703687,
    "2018-01-07T06:00:00": 0.37477652522490995,
    "2018-01-07T07:00:00": 0.37284116441191856,
    "2018-01-07T08:00:00": 0.37199108092373884,
    "2018-01-07T09:00:00": 0.37256331174522145,
    "2018-01-07T10:00:00": 0.37483430642402166,
    "2018-01-07T11:00:00": 0.37899395269409913,
    "2018-01-07T12:00:00": 0.38514003156475435,
    "2018-01-07T13:00:00": 0.3932760478292779,
    "2018-01-07T14:00:00": 0.4033115864836398,
    "2018-01-07T15:00:00": 0.41505057165101067,
    "2018-01-07T16:00:00": 0.4282246262044189,
    "2018-01-07T17:00:00": 0.44249646505489326,
    "2018-01-07T18:00:00": 0.4574771449720985,
    "2018-01-07T19:00:00": 0.47274634707322116,
    "2018-01-07T20:00:00": 0.48787300133711053,
    "2018-01-07T21:00:00": 0.502435789272783,
    "2018-01-07T22:00:00": 0.516043427632529,
    "2018-01-07T23:00:00": 0.5283655322366904,
    "2018-01-08T00:00:00": 0.5391246968073915,
    "2018-01-08T01:00:00": 0.548129380596708,
    "2018-01-08T02:00:00": 0.5552762454224337,
    "2018-01-08T03:00:00": 0.5605530543155753,
    "2018-01-08T04:00:00": 0.5640432070002617,
    "2018-01-08T05:00:00": 0.5659065967306542,
    "2018-01-08T06:00:00": 0.5664039421229992,
    "2018-01-08T07:00:00": 0.5658469391687163,
    "2018-01-08T08:00:00": 0.5646031681465289,
    "2018-01-08T09:00:00": 0.5630738528787208,
    "2018-01-08T10:00:00": 0.5616747263625606,
    "2018-01-08T11:00:00": 0.5608117240448476,
    "2018-01-08T12:00:00": 0.5608752497663697,
    "2018-01-08T13:00:00": 0.5622104663411727,
    "2018-01-08T14:00:00": 0.5651041005566256,
    "2018-01-08T15:00:00": 0.5697699375147115,
    "2018-01-08T16:00:00": 0.5763411258269133,
    "2018-01-08T17:00:00": 0.5848620950786354,
    "2018-01-08T18:00:00": 0.5952879294916013,
    "2018-01-08T19:00:00": 0.6074865218342971,
    "2018-01-08T20:00:00": 0.6212348076608828,
    "2018-01-08T21:00:00": 0.636239050556124,
    "2018-01-08T22:00:00": 0.6521274652424827,
    "2018-01-08T23:00:00": 0.6684769909628573,
    "2018-01-09T00:00:00": 0.6848289085624205,
    "2018-01-09T01:00:00": 0.7006981012079453,
    "2018-01-09T02:00:00": 0.7155898690834829,
    "2018-01-09T03:00:00": 0.7290135333165904,
    "2018-01-09T04:00:00": 0.7405013167996551,
    "2018-01-09T05:00:00": 0.7496197518235203,
    "2018-01-09T06:00:00": 0.7559830795902941,
    "2018-01-09T07:00:00": 0.7592638148427207,
    "2018-01-09T08:00:00": 0.7592021030148393,
    "2018-01-09T09:00:00": 0.7556126805620845,
    "2018-01-09T10:00:00": 0.7483880276276967,
    "2018-01-09T12:00:00": 0.7230186463934942,
    "2018-01-09T13:00:00": 0.7050774805140653,
    "2018-01-09T14:00:00": 0.683894968736264,
    "2018-01-09T15:00:00": 0.6597653323704983,
    "2018-01-09T16:00:00": 0.6330173413568541,
    "2018-01-09T17:00:00": 0.6040597248013186,
    "2018-01-09T18:00:00": 0.57333176514359,
    "2018-01-09T19:00:00": 0.5412977477292417,
    "2018-01-09T20:00:00": 0.5084341130327994,
    "2018-01-09T21:00:00": 0.4752150709144083,
    "2018-01-09T22:00:00": 0.4420984117145785,
    "2018-01-09T23:00:00": 0.40951222581440616,
    "2018-01-10T00:00:00": 0.37784308974456204,
    "2018-01-10T01:00:00": 0.34742652705966104,
    "2018-01-10T02:00:00": 0.3185466031202631,
    "2018-01-10T03:00:00": 0.2914046857260352,
    "2018-01-10T04:00:00": 0.26614797447830874,
    "2018-01-10T05:00:00": 0.24285758737812616,
    "2018-01-10T06:00:00": 0.22155015452668597,
    "2018-01-10T07:00:00": 0.2021919266453554,
    "2018-01-10T08:00:00": 0.1847053513667981,
    "2018-01-10T09:00:00": 0.16898028704024387,
    "2018-01-10T10:00:00": 0.15485399315210815,
    "2018-01-10T11:00:00": 0.14215958399421422,
    "2018-01-10T12:00:00": 0.1307241992862245,
    "2018-01-10T13:00:00": 0.12037555278634554,
    "2018-01-10T14:00:00": 0.1109411162143052,
    "2018-01-10T15:00:00": 0.10228572243695648,
    "2018-01-10T16:00:00": 0.09429023182436687,
    "2018-01-10T17:00:00": 0.0868672555690906,
    "2018-01-10T18:00:00": 0.07994687593406219,
    "2018-01-10T19:00:00": 0.0734842246787399,
    "2018-01-10T20:00:00": 0.06746756445585207,
    "2018-01-10T21:00:00": 0.06190232379946563,
    "2018-01-10T22:00:00": 0.05682141959982737,
    "2018-01-10T23:00:00": 0.05227758814531053,
    "2018-01-11T00:00:00": 0.04833664626118657,
    "2018-01-11T01:00:00": 0.04507628688276306,
    "2018-01-11T02:00:00": 0.04258215461308439,
    "2018-01-11T03:00:00": 0.0409465871629197,
    "2018-01-11T04:00:00": 0.04026345690631208,
    "2018-01-11T05:00:00": 0.040626631910883546,
    "2018-01-11T06:00:00": 0.042126593618824745,
    "2018-01-11T07:00:00": 0.04484723405870679,
    "2018-01-11T08:00:00": 0.04886759172464513,
    "2018-01-11T09:00:00": 0.05425174366970496,
    "2018-01-11T10:00:00": 0.06104146440554743,
    "2018-01-11T11:00:00": 0.06926071420523024,
    "2018-01-11T13:00:00": 0.08996143076294894,
    "2018-01-11T14:00:00": 0.10236361031257814,
    "2018-01-11T15:00:00": 0.11601209950006558,
    "2018-01-11T16:00:00": 0.13077175039978262,
    "2018-01-11T17:00:00": 0.14648804716687255,
    "2018-01-11T18:00:00": 0.16296608514736924,
    "2018-01-11T19:00:00": 0.17998141184878658,
    "2018-01-11T20:00:00": 0.19728847753739354,
    "2018-01-11T21:00:00": 0.2146171110304539,
    "2018-01-11T22:00:00": 0.2316943275613073,
    "2018-01-11T23:00:00": 0.2482466311906955,
    "2018-01-12T00:00:00": 0.2640150536268156,
    "2018-01-12T01:00:00": 0.2787639301296308,
    "2018-01-12T02:00:00": 0.2922753473458217,
    "2018-01-12T03:00:00": 0.30438887506926743,
    "2018-01-12T04:00:00": 0.3149869171250239,
    "2018-01-12T05:00:00": 0.3240105914337748,
    "2018-01-12T06:00:00": 0.3314604055623391,
    "2018-01-12T07:00:00": 0.3373880929713777,
    "2018-01-12T08:00:00": 0.3418979008565901,
    "2018-01-12T09:00:00": 0.3451401054541562,
    "2018-01-12T10:00:00": 0.34730456796004944,
    "2018-01-12T11:00:00": 0.34861064453340185,
    "2018-01-12T12:00:00": 0.3492900337324346,
    "2018-01-12T13:00:00": 0.3495748313196802,
    "2018-01-12T14:00:00": 0.34968582755244965,
    "2018-01-12T15:00:00": 0.34981934260618464,
    "2018-01-12T16:00:00": 0.35013674413792556,
    "2018-01-12T17:00:00": 0.3507560111035915,
    "2018-01-12T18:00:00": 0.35173811929010984,
    "2018-01-12T19:00:00": 0.3531139491453548,
    "2018-01-12T20:00:00": 0.35486100855732766,
    "2018-01-12T21:00:00": 0.35691765882723486,
    "2018-01-12T22:00:00": 0.35919235412147116,
    "2018-01-12T23:00:00": 0.36157522646830526,
    "2018-01-13T00:00:00": 0.3639510532917897,
    "2018-01-13T01:00:00": 0.36621272292042517,
    "2018-01-13T02:00:00": 0.3682739179413423,
    "2018-01-13T03:00:00": 0.37008008230817263,
    "2018-01-13T04:00:00": 0.37161737799070893,
    "2018-01-13T05:00:00": 0.3729274937393099,
    "2018-01-13T06:00:00": 0.3740809642739711,
    "2018-01-13T07:00:00": 0.3751980912419892,
    "2018-01-13T08:00:00": 0.37642348956355465,
    "2018-01-13T09:00:00": 0.377949320338115,
    "2018-01-13T10:00:00": 0.3799732174355151,
    "2018-01-13T11:00:00": 0.3826782382855553,
    "2018-01-13T12:00:00": 0.3862332359852023,
    "2018-01-13T13:00:00": 0.3907715911284741,
    "2018-01-13T14:00:00": 0.39637771556737894,
    "2018-01-13T15:00:00": 0.40307617499389436,
    "2018-01-13T16:00:00": 0.4108247558182291,
    "2018-01-13T17:00:00": 0.4195095185040416,
    "2018-01-13T18:00:00": 0.42895026516506085,
    "2018-01-13T19:00:00": 0.43889992585590515,
    "2018-01-13T20:00:00": 0.4490790257374763,
    "2018-01-13T21:00:00": 0.4591649599445354,
    "2018-01-13T22:00:00": 0.46882167765787053,
    "2018-01-13T23:00:00": 0.4777343517842285,
    "2018-01-14T00:00:00": 0.4855802613588431,
    "2018-01-14T01:00:00": 0.49209988602390775,
    "2018-01-14T02:00:00": 0.4970909309234593,
    "2018-01-14T03:00:00": 0.5004395535963215,
    "2018-01-14T04:00:00": 0.502104770812526,
    "2018-01-14T05:00:00": 0.5021482811718608,
    "2018-01-14T06:00:00": 0.5007199032358374,
    "2018-01-14T07:00:00": 0.49804689165756516,
    "2018-01-14T08:00:00": 0.49442716548781895,
    "2018-01-14T09:00:00": 0.49021940958767785,
    "2018-01-14T10:00:00": 0.4858157118861378,
    "2018-01-14T11:00:00": 0.4816220557547032,
    "2018-01-14T12:00:00": 0.4780393034519045,
    "2018-01-14T13:00:00": 0.4754338788825353,
    "2018-01-14T14:00:00": 0.4741235112014318,
    "2018-01-14T15:00:00": 0.47435864944393075,
    "2018-01-14T16:00:00": 0.47630371270229316,
    "2018-01-14T17:00:00": 0.48003038593016173,
    "2018-01-14T18:00:00": 0.4855179789249609,
    "2018-01-14T19:00:00": 0.4926580835844524,
    "2018-01-14T20:00:00": 0.5012493410477546,
    "2018-01-14T21:00:00": 0.5110120277318526,
    "2018-01-14T22:00:00": 0.5216031004475368,
    "2018-01-14T23:00:00": 0.5326318993744973,
    "2018-01-15T00:00:00": 0.5436794906154641,
    "2018-01-15T01:00:00": 0.5543195594308228,
    "2018-01-15T02:00:00": 0.5641170467398868,
    "2018-01-15T03:00:00": 0.5726702521242242,
    "2018-01-15T04:00:00": 0.5796123592595405,
    "2018-01-15T05:00:00": 0.5846230662022578,
    "2018-01-15T06:00:00": 0.5874450187792635,
    "2018-01-15T07:00:00": 0.5878747067816598,
    "2018-01-15T08:00:00": 0.5857753407924439,
    "2018-01-15T09:00:00": 0.5810720130404184,
    "2018-01-15T10:00:00": 0.5737522265131705,
    "2018-01-15T11:00:00": 0.5638727259235782,
    "2018-01-15T12:00:00": 0.5515238135134743,
    "2018-01-15T13:00:00": 0.5368486649767575,
    "2018-01-15T14:00:00": 0.5200308202949565,
    "2018-01-15T15:00:00": 0.5012822379126461,
    "2018-01-15T16:00:00": 0.48084052851414,
    "2018-01-15T17:00:00": 0.45897013664803044,
    "2018-01-15T18:00:00": 0.4359403611531277,
    "2018-01-15T19:00:00": 0.4120266982717207,
    "2018-01-15T20:00:00": 0.38750558375430594,
    "2018-01-15T21:00:00": 0.3626496903120201,
    "2018-01-15T22:00:00": 0.3377233156549555,
    "2018-01-15T23:00:00": 0.3129767535258531,
    "2018-01-16T00:00:00": 0.2886434860004814,
    "2018-01-16T01:00:00": 0.2649369877044994,
    "2018-01-16T02:00:00": 0.2420486808718568,
    "2018-01-16T03:00:00": 0.22015057385520148,
    "2018-01-16T04:00:00": 0.1993698996561742,
    "2018-01-16T05:00:00": 0.17981754276062933,
    "2018-01-16T06:00:00": 0.1615770519173146,
    "2018-01-16T07:00:00": 0.1447120958705944,
    "2018-01-16T08:00:00": 0.12924738415841966,
    "2018-01-16T09:00:00": 0.11518752361176228,
    "2018-01-16T10:00:00": 0.10251608075357051,
    "2018-01-16T11:00:00": 0.09118881431807646,
    "2018-01-16T12:00:00": 0.08115710216532275,
    "2018-01-16T13:00:00": 0.07235867871473772,
    "2018-01-16T14:00:00": 0.06471319914806722,
    "2018-01-16T15:00:00": 0.05815217070255955,
    "2018-01-16T16:00:00": 0.05259473492510045,
    "2018-01-16T17:00:00": 0.047968735609594394,
    "2018-01-16T18:00:00": 0.04418900543606777,
    "2018-01-16T19:00:00": 0.04118876741276716,
    "2018-01-16T20:00:00": 0.038916676810223205,
    "2018-01-16T21:00:00": 0.037311724041066974,
    "2018-01-16T22:00:00": 0.0363459503201613,
    "2018-01-16T23:00:00": 0.03599774225776789,
    "2018-01-17T00:00:00": 0.0362586115525524,
    "2018-01-17T01:00:00": 0.03713316171109808,
    "2018-01-17T02:00:00": 0.038638079079609255,
    "2018-01-17T03:00:00": 0.04079998808297751,
    "2018-01-17T04:00:00": 0.04366107531385599,
    "2018-01-17T05:00:00": 0.04724857840474197,
    "2018-01-17T06:00:00": 0.051602906793260316,
    "2018-01-17T07:00:00": 0.05676694892836708,
    "2018-01-17T08:00:00": 0.06275493846600783,
    "2018-01-17T09:00:00": 0.06958185754367031,
    "2018-01-17T10:00:00": 0.07724568452273863,
    "2018-01-17T11:00:00": 0.08572308943708344,
    "2018-01-17T12:00:00": 0.09496450840502058,
    "2018-01-17T13:00:00": 0.10490300171989328,
    "2018-01-17T14:00:00": 0.11542622958514867,
    "2018-01-17T15:00:00": 0.12640861559480832,
    "2018-01-17T16:00:00": 0.13770070224470407,
    "2018-01-17T17:00:00": 0.14913520374998127,
    "2018-01-17T18:00:00": 0.16052871295668697,
    "2018-01-17T19:00:00": 0.1716923136103755,
    "2018-01-17T20:00:00": 0.18243565073308005,
    "2018-01-17T21:00:00": 0.19257044874608004,
    "2018-01-17T22:00:00": 0.20192650946781723,
    "2018-01-17T23:00:00": 0.21035058192075623,
    "2018-01-18T00:00:00": 0.21771459699445866,
    "2018-01-18T01:00:00": 0.2239241390981492,
    "2018-01-18T02:00:00": 0.22891499490316972,
    "2018-01-18T03:00:00": 0.23265814491471196,
    "2018-01-18T04:00:00": 0.23515573833021092,
    "2018-01-18T05:00:00": 0.2364426401392386,
    "2018-01-18T06:00:00": 0.23658107846295498,
    "2018-01-18T07:00:00": 0.2356556527609122,
    "2018-01-18T08:00:00": 0.23376746275715815,
    "2018-01-18T09:00:00": 0.23102909048299236,
    "2018-01-18T10:00:00": 0.227558416888403,
    "2018-01-18T11:00:00": 0.2234652810842931,
    "2018-01-18T12:00:00": 0.2188523629039477,
    "2018-01-18T13:00:00": 0.21381648240241355,
    "2018-01-18T14:00:00": 0.20843586769034583,
    "2018-01-18T15:00:00": 0.20277220620446385,
    "2018-01-18T16:00:00": 0.19687104686895923,
    "2018-01-18T17:00:00": 0.19076152921974887,
    "2018-01-18T18:00:00": 0.18445910326174386,
    "2018-01-18T19:00:00": 0.1779687163647205,
    "2018-01-18T20:00:00": 0.17128868398876873,
    "2018-01-18T21:00:00": 0.16441486196193475,
    "2018-01-18T22:00:00": 0.15734523249403884,
    "2018-01-18T23:00:00": 0.15008263909038477,
    "2018-01-19T00:00:00": 0.14263905500327742,
    "2018-01-19T01:00:00": 0.13503787865370204,
    "2018-01-19T02:00:00": 0.12731513309656653,
    "2018-01-19T03:00:00": 0.11951972909370918,
    "2018-01-19T04:00:00": 0.11171261132117574,
    "2018-01-19T05:00:00": 0.10396486730649876,
    "2018-01-19T06:00:00": 0.09635489333596219,
    "2018-01-19T07:00:00": 0.08896475400122666,
    "2018-01-19T08:00:00": 0.0818773542547028,
    "2018-01-19T09:00:00": 0.07517136270887737,
    "2018-01-19T10:00:00": 0.06892697200682645,
    "2018-01-19T11:00:00": 0.06319997861208597,
    "2018-01-19T12:00:00": 0.05803729545041842,
    "2018-01-19T13:00:00": 0.053470606844276736,
    "2018-01-19T14:00:00": 0.049513422223049136,
    "2018-01-19T15:00:00": 0.04615648442168084,
    "2018-01-19T16:00:00": 0.04338133001600855,
    "2018-01-19T17:00:00": 0.041164678724879875,
    "2018-01-19T18:00:00": 0.039464277430239954,
    "2018-01-19T19:00:00": 0.0382296450665188,
    "2018-01-19T20:00:00": 0.03741136497696722,
    "2018-01-19T21:00:00": 0.03694823876642043,
    "2018-01-19T22:00:00": 0.03678612273015285,
    "2018-01-19T23:00:00": 0.036881518050252644,
    "2018-01-20T00:00:00": 0.037202047308264104,
    "2018-01-20T01:00:00": 0.037729633600893264,
    "2018-01-20T02:00:00": 0.03846143250406974,
    "2018-01-20T03:00:00": 0.039408350731116426,
    "2018-01-20T04:00:00": 0.04060063400980341,
    "2018-01-20T05:00:00": 0.04208767034927891,
    "2018-01-20T06:00:00": 0.04393802633438622,
    "2018-01-20T07:00:00": 0.046209277746984426,
    "2018-01-20T08:00:00": 0.04898497785540633,
    "2018-01-20T09:00:00": 0.052332055831357076,
    "2018-01-20T10:00:00": 0.05632282979733602,
    "2018-01-20T11:00:00": 0.06101019709911515,
    "2018-01-20T12:00:00": 0.06644071578415578,
    "2018-01-20T13:00:00": 0.07263507171811227,
    "2018-01-20T14:00:00": 0.07958647248685306,
    "2018-01-20T15:00:00": 0.08725757661565021,
    "2018-01-20T16:00:00": 0.09557435011472662,
    "2018-01-20T17:00:00": 0.10444456996438328,
    "2018-01-20T18:00:00": 0.11374343214484647,
    "2018-01-20T19:00:00": 0.12331148057249858,
    "2018-01-20T20:00:00": 0.1329621267247351,
    "2018-01-20T21:00:00": 0.14248705686375154,
    "2018-01-20T22:00:00": 0.1516912476863957,
    "2018-01-20T23:00:00": 0.16037271337383624,
    "2018-01-21T00:00:00": 0.1683423009105136,
    "2018-01-21T01:00:00": 0.1754311474753009,
    "2018-01-21T02:00:00": 0.18149968070318778,
    "2018-01-21T03:00:00": 0.1864447516824605,
    "2018-01-21T04:00:00": 0.19020545778969966,
    "2018-01-21T05:00:00": 0.1927649672466199,
    "2018-01-21T06:00:00": 0.19415185506702073,
    "2018-01-21T07:00:00": 0.19444384500973455,
    "2018-01-21T08:00:00": 0.19374285527972573,
    "2018-01-21T09:00:00": 0.19219705119172875,
    "2018-01-21T10:00:00": 0.18997479513671825,
    "2018-01-21T11:00:00": 0.18725952165754653,
    "2018-01-21T12:00:00": 0.18424040955313792,
    "2018-01-21T13:00:00": 0.1811004773953434,
    "2018-01-21T14:00:00": 0.1780102069468681,
    "2018-01-21T15:00:00": 0.1751178903178111,
    "2018-01-21T16:00:00": 0.17254369890309681,
    "2018-01-21T17:00:00": 0.17037528389881268,
    "2018-01-21T18:00:00": 0.16866504799667645,
    "2018-01-21T19:00:00": 0.16742943104923377,
    "2018-01-21T20:00:00": 0.1666564986771372,
    "2018-01-21T21:00:00": 0.1663015259090215,
    "2018-01-21T22:00:00": 0.16628965423337164,
    "2018-01-21T23:00:00": 0.1665292187788261,
    "2018-01-22T00:00:00": 0.1669146792033682,
    "2018-01-22T01:00:00": 0.16733315170147778,
    "2018-01-22T02:00:00": 0.16766962933622248,
    "2018-01-22T03:00:00": 0.16781270477378724,
    "2018-01-22T04:00:00": 0.16765934123813475,
    "2018-01-22T05:00:00": 0.16711880270922325,
    "2018-01-22T06:00:00": 0.16611553594481818,
    "2018-01-22T07:00:00": 0.16459131185563292,
    "2018-01-22T08:00:00": 0.16250629253866458,
    "2018-01-22T09:00:00": 0.15983936365888857,
    "2018-01-22T10:00:00": 0.1565877061455743,
    "2018-01-22T11:00:00": 0.1527657632288829,
    "2018-01-22T12:00:00": 0.14840371946387695,
    "2018-01-22T13:00:00": 0.14354552259240877,
    "2018-01-22T14:00:00": 0.13824668990897818,
    "2018-01-22T15:00:00": 0.1325718027351332,
    "2018-01-22T16:00:00": 0.1265920844047984,
    "2018-01-22T17:00:00": 0.12038272769240445,
    "2018-01-22T18:00:00": 0.11402051846350289,
    "2018-01-22T19:00:00": 0.10757495819721404,
    "2018-01-22T20:00:00": 0.10112632662220607,
    "2018-01-22T21:00:00": 0.09474314252071556,
    "2018-01-22T22:00:00": 0.08848694775308291,
    "2018-01-22T23:00:00": 0.08241268511469241,
    "2018-01-23T00:00:00": 0.07656945045284347,
    "2018-01-23T01:00:00": 0.07098630248631604,
    "2018-01-23T02:00:00": 0.06568973337102921,
    "2018-01-23T03:00:00": 0.060698176002809634,
    "2018-01-23T04:00:00": 0.05602097401407907,
    "2018-01-23T05:00:00": 0.05166046768176365,
    "2018-01-23T06:00:00": 0.0476113046594155,
    "2018-01-23T07:00:00": 0.04386292066465765,
    "2018-01-23T08:00:00": 0.04040023181662044,
    "2018-01-23T09:00:00": 0.03720429620152518,
    "2018-01-23T10:00:00": 0.03425353187740168,
    "2018-01-23T11:00:00": 0.031526005201889945,
    "2018-01-23T12:00:00": 0.028999855230297262,
    "2018-01-23T13:00:00": 0.026654159047901665,
    "2018-01-23T14:00:00": 0.024469114876585388,
    "2018-01-23T15:00:00": 0.022428212912720465,
    "2018-01-23T16:00:00": 0.020517334762049574,
    "2018-01-23T17:00:00": 0.018717523510261774,
    "2018-01-23T18:00:00": 0.017029830318603126,
    "2018-01-23T19:00:00": 0.015444744789295067,
    "2018-01-23T20:00:00": 0.013961898324418857,
    "2018-01-23T21:00:00": 0.012572206362970004,
    "2018-01-23T22:00:00": 0.011273880940649478,
    "2018-01-23T23:00:00": 0.010067161970915582,
    "2018-01-24T00:00:00": 0.008952253965422053,
    "2018-01-24T01:00:00": 0.007929032660045606,
    "2018-01-24T02:00:00": 0.006997545128732012,
    "2018-01-24T03:00:00": 0.006155588544170106,
    "2018-01-24T04:00:00": 0.005399274585351515,
    "2018-01-24T05:00:00": 0.004732336518707467,
    "2018-01-24T06:00:00": 0.004162035340110552,
    "2018-01-24T07:00:00": 0.0036742807332060512,
    "2018-01-24T08:00:00": 0.003267244878464479,
    "2018-01-24T09:00:00": 0.002937470085225123,
    "2018-01-24T10:00:00": 0.0026825493912663277,
    "2018-01-24T11:00:00": 0.0025001788354176726,
    "2018-01-24T12:00:00": 0.0023896524167747214,
    "2018-01-24T13:00:00": 0.0023479692988503005,
    "2018-01-24T14:00:00": 0.0023763140289629297,
    "2018-01-24T15:00:00": 0.0024757585889345047,
    "2018-01-24T16:00:00": 0.0026444785186360334,
    "2018-01-24T17:00:00": 0.0028946691037664662,
    "2018-01-24T18:00:00": 0.0032241499644121885,
    "2018-01-24T19:00:00": 0.0036381156154089746,
    "2018-01-24T20:00:00": 0.004141526686632041,
    "2018-01-24T21:00:00": 0.0047399340862590315,
    "2018-01-24T22:00:00": 0.005439986451238407,
    "2018-01-24T23:00:00": 0.006246442885374387,
    "2018-01-25T00:00:00": 0.007164549541655115,
    "2018-01-25T01:00:00": 0.008197584738499823,
    "2018-01-25T02:00:00": 0.009347189589628954,
    "2018-01-25T04:00:00": 0.011991636101932938,
    "2018-01-25T05:00:00": 0.013478539492755463,
    "2018-01-25T06:00:00": 0.015064421626478553,
    "2018-01-25T07:00:00": 0.016737172814645807,
    "2018-01-25T08:00:00": 0.018481330905371848,
    "2018-01-25T09:00:00": 0.020277883760713697,
    "2018-01-25T10:00:00": 0.022104634959223584,
    "2018-01-25T11:00:00": 0.023936873776170143,
    "2018-01-25T12:00:00": 0.0257477419370976,
    "2018-01-25T13:00:00": 0.02750973571386687,
    "2018-01-25T14:00:00": 0.029194527192315762,
    "2018-01-25T15:00:00": 0.03077471062456094,
    "2018-01-25T16:00:00": 0.032225260392939284,
    "2018-01-25T17:00:00": 0.033523927431558555,
    "2018-01-25T18:00:00": 0.034652582005721265,
    "2018-01-25T19:00:00": 0.0355981736591553,
    "2018-01-25T20:00:00": 0.036353490086810214,
    "2018-01-25T21:00:00": 0.036917664579026684,
    "2018-01-25T22:00:00": 0.037296447200578745,
    "2018-01-25T23:00:00": 0.03750207865349283,
    "2018-01-26T00:00:00": 0.03755293340064014,
    "2018-01-26T01:00:00": 0.03747266136246872,
    "2018-01-26T02:00:00": 0.03728925344239286,
    "2018-01-26T03:00:00": 0.037033611885202274,
    "2018-01-26T04:00:00": 0.036738185100318475,
    "2018-01-26T05:00:00": 0.036435158747356367,
    "2018-01-26T06:00:00": 0.03615492672602018,
    "2018-01-26T07:00:00": 0.03592447310674121,
    "2018-01-26T08:00:00": 0.035765895898748824,
    "2018-01-26T09:00:00": 0.03569522790712344,
    "2018-01-26T10:00:00": 0.03572147961724956,
    "2018-01-26T11:00:00": 0.035846127224209046,
    "2018-01-26T12:00:00": 0.03606304692379948,
    "2018-01-26T13:00:00": 0.036358616560681296,
    "2018-01-26T14:00:00": 0.036712474789952834,
    "2018-01-26T15:00:00": 0.03709851519055087,
    "2018-01-26T16:00:00": 0.0374861669613494,
    "2018-01-26T17:00:00": 0.037841946286439415,
    "2018-01-26T18:00:00": 0.03813118062903457,
    "2018-01-26T19:00:00": 0.038319702703202715,
    "2018-01-26T20:00:00": 0.03837547188814766,
    "2018-01-26T21:00:00": 0.03827023011816224,
    "2018-01-26T22:00:00": 0.03798077394427117,
    "2018-01-26T23:00:00": 0.03749005226595545,
    "2018-01-27T00:00:00": 0.036787866895143365,
    "2018-01-27T01:00:00": 0.03587089171466244,
    "2018-01-27T02:00:00": 0.03474407164499883,
    "2018-01-27T03:00:00": 0.03341866444376063,
    "2018-01-27T04:00:00": 0.03191187429279067,
    "2018-01-27T05:00:00": 0.03024667992883588,
    "2018-01-27T06:00:00": 0.02845034666724636,
    "2018-01-27T07:00:00": 0.026553203178358353,
    "2018-01-27T08:00:00": 0.024586979625813847,
    "2018-01-27T09:00:00": 0.022584451546530198,
    "2018-01-27T10:00:00": 0.020577858013846616,
    "2018-01-27T11:00:00": 0.018597100946223598,
    "2018-01-27T12:00:00": 0.016669402661173994,
    "2018-01-27T13:00:00": 0.01481863744174937,
    "2018-01-27T14:00:00": 0.013064751808105266,
    "2018-01-27T15:00:00": 0.01142330509517868,
    "2018-01-27T16:00:00": 0.009906109084183544,
    "2018-01-27T17:00:00": 0.00852063285420334,
    "2018-01-27T18:00:00": 0.007270008313324963,
    "2018-01-27T19:00:00": 0.006154168747436235,
    "2018-01-27T20:00:00": 0.005169189769733043,
    "2018-01-27T21:00:00": 0.004309948100483902,
    "2018-01-27T22:00:00": 0.0035701114955325945,
    "2018-01-27T23:00:00": 0.002940190126704232,
    "2018-01-28T00:00:00": 0.0024109697023928078,
    "2018-01-28T01:00:00": 0.0019730653441636554,
    "2018-01-28T02:00:00": 0.0016180830768157974,
    "2018-01-28T03:00:00": 0.001336832733243021,
    "2018-01-28T04:00:00": 0.0011215605612862575,
    "2018-01-28T05:00:00": 0.0009662078926907362,
    "2018-01-28T06:00:00": 0.0008652913220596969,
    "2018-01-28T07:00:00": 0.0008147293979237382,
    "2018-01-28T08:00:00": 0.0008116902687468169,
    "2018-01-28T09:00:00": 0.0008551267688408034,
    "2018-01-28T10:00:00": 0.0009457356578328541,
    "2018-01-28T11:00:00": 0.0010852327831983107,
    "2018-01-28T12:00:00": 0.0012761774601643989,
    "2018-01-28T13:00:00": 0.0015227050941075645,
    "2018-01-28T14:00:00": 0.0018286777862128582,
    "2018-01-28T15:00:00": 0.0021977667357166233,
    "2018-01-28T16:00:00": 0.002635251715157378,
    "2018-01-28T17:00:00": 0.003145807867319395,
    "2018-01-28T18:00:00": 0.0037344786905419876,
    "2018-01-28T19:00:00": 0.004403846411815968,
    "2018-01-28T20:00:00": 0.0051567248407243015,
    "2018-01-28T21:00:00": 0.005994252389525875,
    "2018-01-28T22:00:00": 0.006915724981409204,
    "2018-01-28T23:00:00": 0.007919529826925656,
    "2018-01-29T00:00:00": 0.009001571754287375,
    "2018-01-29T01:00:00": 0.010155639254270842,
    "2018-01-29T02:00:00": 0.011374440860046063,
    "2018-01-29T03:00:00": 0.012648901775460065,
    "2018-01-29T04:00:00": 0.013968297468960686,
    "2018-01-29T05:00:00": 0.015320278939520536,
    "2018-01-29T06:00:00": 0.016693079300523325,
    "2018-01-29T07:00:00": 0.018073546676286006,
    "2018-01-29T08:00:00": 0.019447917698415022,
    "2018-01-29T09:00:00": 0.02080405387149753,
    "2018-01-29T10:00:00": 0.022130319124078205,
    "2018-01-29T11:00:00": 0.023416449229918056,
    "2018-01-29T12:00:00": 0.02465394019982278,
    "2018-01-29T13:00:00": 0.025836358639102667,
    "2018-01-29T14:00:00": 0.026959673339735795,
    "2018-01-29T15:00:00": 0.02802210437277277,
    "2018-01-29T16:00:00": 0.02902445231860245,
    "2018-01-29T17:00:00": 0.02996978205346707,
    "2018-01-29T18:00:00": 0.030863180463153464,
    "2018-01-29T19:00:00": 0.031711389879279545,
    "2018-01-29T20:00:00": 0.032522221507336906,
    "2018-01-29T21:00:00": 0.033303952028143895,
    "2018-01-29T22:00:00": 0.03406478707870373,
    "2018-01-29T23:00:00": 0.03481222124546951,
    "2018-01-30T00:00:00": 0.0355511737281837,
    "2018-01-30T01:00:00": 0.03628426588537793,
    "2018-01-30T02:00:00": 0.03701078979133994,
    "2018-01-30T03:00:00": 0.03772749006207635,
    "2018-01-30T04:00:00": 0.038426898169140994,
    "2018-01-30T05:00:00": 0.0390978395054444,
    "2018-01-30T06:00:00": 0.03972560437569462,
    "2018-01-30T07:00:00": 0.040292496563642366,
    "2018-01-30T08:00:00": 0.040778554729720445,
    "2018-01-30T09:00:00": 0.04116249597168385,
    "2018-01-30T10:00:00": 0.041422817162774773,
    "2018-01-30T11:00:00": 0.04153899060837615,
    "2018-01-30T12:00:00": 0.04149268079801857,
    "2018-01-30T14:00:00": 0.04085705696389223,
    "2018-01-30T15:00:00": 0.04025173589646305,
    "2018-01-30T16:00:00": 0.03945330294355973,
    "2018-01-30T17:00:00": 0.038468144069542826,
    "2018-01-30T18:00:00": 0.0373086057984244,
    "2018-01-30T19:00:00": 0.035992607580115445,
    "2018-01-30T20:00:00": 0.03454295118317649,
    "2018-01-30T21:00:00": 0.03298636769327544,
    "2018-01-30T22:00:00": 0.031352359271430576,
    "2018-01-30T23:00:00": 0.029671905239194385,
    "2018-01-31T00:00:00": 0.027976097715479223,
    "2018-01-31T01:00:00": 0.026294550373277582,
    "2018-01-31T02:00:00": 0.024654818980174208,
    "2018-01-31T03:00:00": 0.023082180003699455,
    "2018-01-31T04:00:00": 0.021595555785299224,
    "2018-01-31T05:00:00": 0.020210475898865668,
    "2018-01-31T06:00:00": 0.018935415759947064,
    "2018-01-31T07:00:00": 0.017774613365254082,
    "2018-01-31T08:00:00": 0.016727777151058776,
    "2018-01-31T09:00:00": 0.01579000991585522,
    "2018-01-31T10:00:00": 0.014952709758847728,
    "2018-01-31T11:00:00": 0.014204020028474618,
    "2018-01-31T12:00:00": 0.013531689304710902,
    "2018-01-31T13:00:00": 0.012921694661967813,
    "2018-01-31T14:00:00": 0.012360445616509636,
    "2018-01-31T15:00:00": 0.011835425475908521,
    "2018-01-31T16:00:00": 0.01133623345307332,
    "2018-01-31T17:00:00": 0.010854953649797366,
    "2018-01-31T18:00:00": 0.010385785742127005,
    "2018-01-31T19:00:00": 0.009926644084114975,
    "2018-01-31T20:00:00": 0.009478458596717847,
    "2018-01-31T21:00:00": 0.009044954576666339,
    "2018-01-31T22:00:00": 0.008631811756521012,
    "2018-01-31T23:00:00": 0.008247450323861332,
    "2018-02-01T00:00:00": 0.007901856558573696,
    "2018-02-01T01:00:00": 0.00760387411185294,
    "2018-02-01T02:00:00": 0.007363045500777714,
    "2018-02-01T03:00:00": 0.007187249400431004,
    "2018-02-01T04:00:00": 0.007084349117990184,
    "2018-02-01T05:00:00": 0.007058884904504714,
    "2018-02-01T06:00:00": 0.007113194245774852,
    "2018-02-01T07:00:00": 0.007246391460799244,
    "2018-02-01T08:00:00": 0.0074543386878238894,
    "2018-02-01T09:00:00": 0.007730200327923394,
    "2018-02-01T10:00:00": 0.00806388782696206,
    "2018-02-01T11:00:00": 0.008442410807302488,
    "2018-02-01T12:00:00": 0.008850753153301034,
    "2018-02-01T13:00:00": 0.009272394491575275,
    "2018-02-01T14:00:00": 0.009690038244294548,
    "2018-02-01T15:00:00": 0.010084885475455,
    "2018-02-01T16:00:00": 0.010439851211651427,
    "2018-02-01T17:00:00": 0.010739348362700513,
    "2018-02-01T18:00:00": 0.010968488627867737,
    "2018-02-01T19:00:00": 0.011115537911503421,
    "2018-02-01T20:00:00": 0.011171676396500303,
    "2018-02-01T21:00:00": 0.011131419812321824,
    "2018-02-01T22:00:00": 0.010992749147274434,
    "2018-02-01T23:00:00": 0.010757012696881472,
    "2018-02-02T00:00:00": 0.010429014136946012,
    "2018-02-02T01:00:00": 0.010016357163975517,
    "2018-02-02T02:00:00": 0.009529211905108147,
    "2018-02-02T03:00:00": 0.00897970800139949,
    "2018-02-02T04:00:00": 0.008381343951432443,
    "2018-02-02T05:00:00": 0.007748272506924804,
    "2018-02-02T06:00:00": 0.007094790530331892,
    "2018-02-02T07:00:00": 0.006434573922082792,
    "2018-02-02T08:00:00": 0.005780217395059327,
    "2018-02-02T09:00:00": 0.005143702638893965,
    "2018-02-02T10:00:00": 0.00453492131647289,
    "2018-02-02T11:00:00": 0.003961975679965985,
    "2018-02-02T12:00:00": 0.0034306228489872042,
    "2018-02-02T13:00:00": 0.002948430945949214,
    "2018-02-02T14:00:00": 0.002512178148996353,
    "2018-02-02T15:00:00": 0.002128249949749738,
    "2018-02-02T16:00:00": 0.0017993947494019146,
    "2018-02-02T17:00:00": 0.001515200795248782,
    "2018-02-02T18:00:00": 0.0012790991610298476,
    "2018-02-02T19:00:00": 0.001097237793439363,
    "2018-02-02T20:00:00": 0.0009644962838906587,
    "2018-02-02T21:00:00": 0.0008757380766708264,
    "2018-02-02T22:00:00": 0.0008364831447412915,
    "2018-02-02T23:00:00": 0.0008499050022027424,
    "2018-02-03T00:00:00": 0.00092312309888626,
    "2018-02-03T01:00:00": 0.0010664880812466654,
    "2018-02-03T02:00:00": 0.0012841133052554274,
    "2018-02-03T03:00:00": 0.001591060328810191,
    "2018-02-03T04:00:00": 0.002004911198607379,
    "2018-02-03T05:00:00": 0.002546586586024278,
    "2018-02-03T06:00:00": 0.003239700021081634,
    "2018-02-03T07:00:00": 0.004112732275618956,
    "2018-02-03T08:00:00": 0.005197116159186632,
    "2018-02-03T09:00:00": 0.006527891873841694,
    "2018-02-03T10:00:00": 0.008142077831429506,
    "2018-02-03T11:00:00": 0.010077380423346488,
    "2018-02-03T12:00:00": 0.012372842204390028,
    "2018-02-03T13:00:00": 0.015067424070177037,
    "2018-02-03T14:00:00": 0.01819648445624713,
    "2018-02-03T15:00:00": 0.021790864941231714,
    "2018-02-03T16:00:00": 0.02587543697489746,
    "2018-02-03T17:00:00": 0.030464908420214893,
    "2018-02-03T18:00:00": 0.03556389758841291,
    "2018-02-03T19:00:00": 0.04116423949203851,
    "2018-02-03T20:00:00": 0.04724383851648754,
    "2018-02-03T21:00:00": 0.053762861447222546,
    "2018-02-03T22:00:00": 0.06066628083506228,
    "2018-02-03T23:00:00": 0.0678818381633475,
    "2018-02-04T00:00:00": 0.07532123421068368,
    "2018-02-04T01:00:00": 0.08288042782584733,
    "2018-02-04T02:00:00": 0.09044270274427232,
    "2018-02-04T03:00:00": 0.09788102740209698,
    "2018-02-04T04:00:00": 0.10506153990555334,
    "2018-02-04T05:00:00": 0.11184761210288102,
    "2018-02-04T06:00:00": 0.11810440909307537,
    "2018-02-04T07:00:00": 0.1237031019802235,
    "2018-02-04T08:00:00": 0.12852591587764375,
    "2018-02-04T09:00:00": 0.13246938513522866,
    "2018-02-04T10:00:00": 0.13544991869167167,
    "2018-02-04T11:00:00": 0.1374050445765962,
    "2018-02-04T12:00:00": 0.1382966030095028,
    "2018-02-04T13:00:00": 0.13811375412870994,
    "2018-02-04T14:00:00": 0.13687154401157195,
    "2018-02-04T15:00:00": 0.1346111109350915,
    "2018-02-04T16:00:00": 0.13139814725011442,
    "2018-02-04T17:00:00": 0.12732052146747766,
    "2018-02-04T18:00:00": 0.12248512106259041,
    "2018-02-04T19:00:00": 0.1170140123258202,
    "2018-02-04T20:00:00": 0.1110402904951594,
    "2018-02-04T21:00:00": 0.10470333798231841,
    "2018-02-04T22:00:00": 0.09814461154280747,
    "2018-02-04T23:00:00": 0.09150300509836926,
    "2018-02-05T00:00:00": 0.08491080572448047,
    "2018-02-05T01:00:00": 0.0784899825296978,
    "2018-02-05T02:00:00": 0.07234990033587611,
    "2018-02-05T03:00:00": 0.06658294653264557,
    "2018-02-05T04:00:00": 0.061263499521570335,
    "2018-02-05T05:00:00": 0.0564486928236129,
    "2018-02-05T06:00:00": 0.05217603021641264,
    "2018-02-05T07:00:00": 0.04846428012846865,
    "2018-02-05T08:00:00": 0.045314945576613454,
    "2018-02-05T09:00:00": 0.04271228421022993,
    "2018-02-05T10:00:00": 0.040626211668561125,
    "2018-02-05T11:00:00": 0.0390141256519804,
    "2018-02-05T12:00:00": 0.03782345227439635,
    "2018-02-05T13:00:00": 0.03699412871494828,
    "2018-02-05T14:00:00": 0.03646133322736787,
    "2018-02-05T15:00:00": 0.03615791020444328,
    "2018-02-05T16:00:00": 0.036017156118368046,
    "2018-02-05T17:00:00": 0.03597511520654198,
    "2018-02-05T18:00:00": 0.03597249937619404,
    "2018-02-05T19:00:00": 0.0359570077393859,
    "2018-02-05T20:00:00": 0.035884442781158224,
    "2018-02-05T21:00:00": 0.035719931274138236,
    "2018-02-05T22:00:00": 0.035436461875192594,
    "2018-02-05T23:00:00": 0.03502549686624927,
    "2018-02-06T00:00:00": 0.034477876562084044,
    "2018-02-06T01:00:00": 0.03379922190196325,
    "2018-02-06T02:00:00": 0.03301318632248054,
    "2018-02-06T03:00:00": 0.032136627334794,
    "2018-02-06T04:00:00": 0.031194473391275603,
    "2018-02-06T05:00:00": 0.030228463499234377,
    "2018-02-06T06:00:00": 0.029280289355390503,
    "2018-02-06T07:00:00": 0.028383933302609767,
    "2018-02-06T08:00:00": 0.027579077492932858,
    "2018-02-06T09:00:00": 0.026902238724272356,
    "2018-02-06T10:00:00": 0.026387062715863607,
    "2018-02-06T11:00:00": 0.026069647551138195,
    "2018-02-06T12:00:00": 0.02597083476271724,
    "2018-02-06T13:00:00": 0.026106966973945024,
    "2018-02-06T14:00:00": 0.026488254924308945,
    "2018-02-06T15:00:00": 0.02711736609352345,
    "2018-02-06T16:00:00": 0.02798891809001264,
    "2018-02-06T17:00:00": 0.02909053438692748,
    "2018-02-06T18:00:00": 0.03040229767768972,
    "2018-02-06T19:00:00": 0.03189897422317073,
    "2018-02-06T20:00:00": 0.033548962804980785,
    "2018-02-06T21:00:00": 0.03531411070232133,
    "2018-02-06T22:00:00": 0.037153485033120034,
    "2018-02-06T23:00:00": 0.03902285168271749,
    "2018-02-07T00:00:00": 0.04087615330278328,
    "2018-02-07T01:00:00": 0.04266673149528191,
    "2018-02-07T02:00:00": 0.04434905754646054,
    "2018-02-07T03:00:00": 0.045878922167236325,
    "2018-02-07T04:00:00": 0.047215584227144905,
    "2018-02-07T05:00:00": 0.04832267027138304,
    "2018-02-07T06:00:00": 0.04917084395460311,
    "2018-02-07T07:00:00": 0.04973570226143222,
    "2018-02-07T08:00:00": 0.050000959106348664,
    "2018-02-07T09:00:00": 0.04995857621699844,
    "2018-02-07T10:00:00": 0.04960947011433296,
    "2018-02-07T11:00:00": 0.048962518282259476,
    "2018-02-07T12:00:00": 0.04803659367500088,
    "2018-02-07T13:00:00": 0.04685831528922502,
    "2018-02-07T14:00:00": 0.045461918400454576,
    "2018-02-07T15:00:00": 0.043888066169848396,
    "2018-02-07T16:00:00": 0.04218320144267692,
    "2018-02-07T17:00:00": 0.04039787878177152,
    "2018-02-07T18:00:00": 0.038584918444076716,
    "2018-02-07T19:00:00": 0.03679619564218451,
    "2018-02-07T20:00:00": 0.03508498974222319,
    "2018-02-07T21:00:00": 0.03350108095738799,
    "2018-02-07T22:00:00": 0.032088513310237994,
    "2018-02-07T23:00:00": 0.030886361407338584,
    "2018-02-08T00:00:00": 0.02992638652170566,
    "2018-02-08T01:00:00": 0.02923211144889179,
    "2018-02-08T02:00:00": 0.02881805249136645,
    "2018-02-08T03:00:00": 0.02868924048599397,
    "2018-02-08T04:00:00": 0.028841264188351128,
    "2018-02-08T05:00:00": 0.02926037891833832,
    "2018-02-08T06:00:00": 0.029924225381925528,
    "2018-02-08T07:00:00": 0.030802471811927138,
    "2018-02-08T08:00:00": 0.03185800022536294,
    "2018-02-08T09:00:00": 0.03304828949066372,
    "2018-02-08T10:00:00": 0.03432703918970169,
    "2018-02-08T11:00:00": 0.035644973547451844,
    "2018-02-08T12:00:00": 0.0369534126399611,
    "2018-02-08T13:00:00": 0.038204489103185045,
    "2018-02-08T14:00:00": 0.03935155866573025,
    "2018-02-08T15:00:00": 0.04035269703394728,
    "2018-02-08T16:00:00": 0.04117133199291028,
    "2018-02-08T17:00:00": 0.0417770375397475,
    "2018-02-08T18:00:00": 0.04214818667007163,
    "2018-02-08T19:00:00": 0.04226984407983775,
    "2018-02-08T20:00:00": 0.0421284132101694,
    "2018-02-08T21:00:00": 0.041726296657661775,
    "2018-02-08T22:00:00": 0.04107017298414206,
    "2018-02-08T23:00:00": 0.04017342167965422,
    "2018-02-09T00:00:00": 0.03905548957813243,
    "2018-02-09T01:00:00": 0.037740776110887525,
    "2018-02-09T02:00:00": 0.03625783904509353,
    "2018-02-09T03:00:00": 0.03463849243377786,
    "2018-02-09T04:00:00": 0.032916745656950665,
    "2018-02-09T05:00:00": 0.031127848104164794,
    "2018-02-09T06:00:00": 0.029305856839135752,
    "2018-02-09T07:00:00": 0.027486375777249803,
    "2018-02-09T08:00:00": 0.02570294844022996,
    "2018-02-09T09:00:00": 0.023987199991118206,
    "2018-02-09T10:00:00": 0.022368886183108182,
    "2018-02-09T11:00:00": 0.02087523302703878,
    "2018-02-09T12:00:00": 0.019529745128261323,
    "2018-02-09T13:00:00": 0.018353437828411243,
    "2018-02-09T14:00:00": 0.017363872912248106,
    "2018-02-09T15:00:00": 0.016575029916150213,
    "2018-02-09T16:00:00": 0.015996894210868022,
    "2018-02-09T17:00:00": 0.01563527152724266,
    "2018-02-09T18:00:00": 0.015491546847522878,
    "2018-02-09T19:00:00": 0.01556246912701766,
    "2018-02-09T20:00:00": 0.015839893027917107,
    "2018-02-09T21:00:00": 0.016310698182665256,
    "2018-02-09T22:00:00": 0.01695682213523236,
    "2018-02-09T23:00:00": 0.017755143130061362,
    "2018-02-10T00:00:00": 0.01867884802155699,
    "2018-02-10T01:00:00": 0.019696271587741704,
    "2018-02-10T02:00:00": 0.020772875246393176,
    "2018-02-10T03:00:00": 0.021871816862494016,
    "2018-02-10T04:00:00": 0.022954571547147626,
    "2018-02-10T05:00:00": 0.023983596188987065,
    "2018-02-10T06:00:00": 0.02492414986004458,
    "2018-02-10T07:00:00": 0.025743665677052795,
    "2018-02-10T08:00:00": 0.026415354485059713,
    "2018-02-10T09:00:00": 0.026915086325267828,
    "2018-02-10T10:00:00": 0.027225247207014865,
    "2018-02-10T11:00:00": 0.027336567472821226,
    "2018-02-10T12:00:00": 0.027249039596627667,
    "2018-02-10T13:00:00": 0.026970284250536505,
    "2018-02-10T14:00:00": 0.026505238969209696,
    "2018-02-10T15:00:00": 0.025887026659988464,
    "2018-02-10T16:00:00": 0.025148919387961113,
    "2018-02-10T17:00:00": 0.02433223819853083,
    "2018-02-10T18:00:00": 0.023486573180659883,
    "2018-02-10T19:00:00": 0.022667986404750387,
    "2018-02-10T20:00:00": 0.021941609655438468,
    "2018-02-10T21:00:00": 0.021373364299687524,
    "2018-02-10T22:00:00": 0.0210393785223741,
    "2018-02-10T23:00:00": 0.02101972764104819,
    "2018-02-11T00:00:00": 0.02139902671770007,
    "2018-02-11T01:00:00": 0.022264952640708602,
    "2018-02-11T02:00:00": 0.023707486189227175,
    "2018-02-11T03:00:00": 0.0258177221746812,
    "2018-02-11T04:00:00": 0.028685604674184476,
    "2018-02-11T05:00:00": 0.032394450790027264,
    "2018-02-11T06:00:00": 0.037022275022576885,
    "2018-02-11T07:00:00": 0.04263533713000266,
    "2018-02-11T08:00:00": 0.049285306280989906,
    "2018-02-11T09:00:00": 0.057005871036766506,
    "2018-02-11T10:00:00": 0.06580615279760521,
    "2018-02-11T11:00:00": 0.07566567647458126,
    "2018-02-11T12:00:00": 0.08653079255551312,
    "2018-02-11T13:00:00": 0.0983144595924856,
    "2018-02-11T14:00:00": 0.11089462709990158,
    "2018-02-11T15:00:00": 0.1241140900508673,
    "2018-02-11T16:00:00": 0.1377824658902952,
    "2018-02-11T17:00:00": 0.15168091288008806,
    "2018-02-11T18:00:00": 0.1655633648887547,
    "2018-02-11T19:00:00": 0.17917749010744582,
    "2018-02-11T20:00:00": 0.19225603163766988,
    "2018-02-11T21:00:00": 0.20454939814537682,
    "2018-02-11T22:00:00": 0.21582288310913222,
    "2018-02-11T23:00:00": 0.22587173013916362,
    "2018-02-12T00:00:00": 0.2345322901714454,
    "2018-02-12T01:00:00": 0.24169255483267232,
    "2018-02-12T02:00:00": 0.2472996606957966,
    "2018-02-12T03:00:00": 0.25136459513543546,
    "2018-02-12T04:00:00": 0.25396609811724513,
    "2018-02-12T05:00:00": 0.2552518445213464,
    "2018-02-12T06:00:00": 0.25542257242647226,
    "2018-02-12T07:00:00": 0.25473569258665535,
    "2018-02-12T08:00:00": 0.2534903723100695,
    "2018-02-12T09:00:00": 0.25201406898449713,
    "2018-02-12T10:00:00": 0.2506471703507537,
    "2018-02-12T11:00:00": 0.24972633938722583,
    "2018-02-12T12:00:00": 0.24956776965152,
    "2018-02-12T13:00:00": 0.2504505441876901,
    "2018-02-12T14:00:00": 0.2526022037456853,
    "2018-02-12T15:00:00": 0.2561882240454993,
    "2018-02-12T16:00:00": 0.2612993076421918,
    "2018-02-12T17:00:00": 0.2679467167141875,
    "2018-02-12T18:00:00": 0.2760483488967225,
    "2018-02-12T19:00:00": 0.28543775613418254,
    "2018-02-12T20:00:00": 0.2958838367782721,
    "2018-02-12T21:00:00": 0.3070863540639319,
    "2018-02-12T22:00:00": 0.31868627171378916,
    "2018-02-12T23:00:00": 0.3302781695019191,
    "2018-02-13T00:00:00": 0.34143797859569075,
    "2018-02-13T01:00:00": 0.35173841689037566,
    "2018-02-13T02:00:00": 0.36076912323983584,
    "2018-02-13T03:00:00": 0.36815576535870465,
    "2018-02-13T04:00:00": 0.3735779068889641,
    "2018-02-13T05:00:00": 0.37678528746905027,
    "2018-02-13T06:00:00": 0.37760997469634244,
    "2018-02-13T07:00:00": 0.3759760977548432,
    "2018-02-13T08:00:00": 0.37190174422546635,
    "2018-02-13T09:00:00": 0.3655045920443642,
    "2018-02-13T10:00:00": 0.35698862422361266,
    "2018-02-13T11:00:00": 0.3466561549886724,
    "2018-02-13T12:00:00": 0.3348786012068966,
    "2018-02-13T13:00:00": 0.32208823355275823,
    "2018-02-13T14:00:00": 0.30876207918882553,
    "2018-02-13T15:00:00": 0.29540314121742867,
    "2018-02-13T16:00:00": 0.2825243634058029,
    "2018-02-13T17:00:00": 0.270629333577235,
    "2018-02-13T18:00:00": 0.2601982687688497,
    "2018-02-13T19:00:00": 0.2516685710821089,
    "2018-02-13T20:00:00": 0.24542076592981646,
    "2018-02-13T21:00:00": 0.24176764747385832,
    "2018-02-13T22:00:00": 0.2409455066359987,
    "2018-02-13T23:00:00": 0.24311457977379586,
    "2018-02-14T00:00:00": 0.24832791143319813,
    "2018-02-14T01:00:00": 0.25656053838633075,
    "2018-02-14T02:00:00": 0.26769742824447096,
    "2018-02-14T03:00:00": 0.2815363062022762,
    "2018-02-14T04:00:00": 0.2978027165666654,
    "2018-02-14T05:00:00": 0.31612754470869375,
    "2018-02-14T06:00:00": 0.3360940216825134,
    "2018-02-14T07:00:00": 0.3572185354981657,
    "2018-02-14T08:00:00": 0.37896654147306336,
    "2018-02-14T09:00:00": 0.40079392515145634,
    "2018-02-14T10:00:00": 0.4221349621313779,
    "2018-02-14T11:00:00": 0.44242638005102586,
    "2018-02-14T12:00:00": 0.4611247798347645,
    "2018-02-14T13:00:00": 0.47772175954427937,
    "2018-02-14T14:00:00": 0.4917631530091009,
    "2018-02-14T15:00:00": 0.5028603528896269,
    "2018-02-14T16:00:00": 0.510706056461366,
    "2018-02-14T17:00:00": 0.5150836971960095,
    "2018-02-14T18:00:00": 0.5158750073066278,
    "2018-02-14T19:00:00": 0.5130793161351922,
    "2018-02-14T20:00:00": 0.5067829072807916,
    "2018-02-14T21:00:00": 0.4971814006481732,
    "2018-02-14T22:00:00": 0.48456342762824434,
    "2018-02-14T23:00:00": 0.46930078519504637,
    "2018-02-15T00:00:00": 0.45183497913728454,
    "2018-02-15T01:00:00": 0.43266085245843666,
    "2018-02-15T02:00:00": 0.4122956598253201,
    "2018-02-15T03:00:00": 0.3912935483475848,
    "2018-02-15T04:00:00": 0.37018747453178474,
    "2018-02-15T05:00:00": 0.3494965018432705,
    "2018-02-15T06:00:00": 0.3296917884123615,
    "2018-02-15T07:00:00": 0.3111850349074185,
    "2018-02-15T08:00:00": 0.29432667844192667,
    "2018-02-15T09:00:00": 0.2793941461661145,
    "2018-02-15T10:00:00": 0.26658515202670974,
    "2018-02-15T11:00:00": 0.2560263728488164,
    "2018-02-15T12:00:00": 0.24775895433164954,
    "2018-02-15T13:00:00": 0.24175902630914092,
    "2018-02-15T14:00:00": 0.23794657199312325,
    "2018-02-15T15:00:00": 0.23619368176767316,
    "2018-02-15T16:00:00": 0.23634026501113217,
    "2018-02-15T17:00:00": 0.2381923042755256,
    "2018-02-15T18:00:00": 0.24156595293135907,
    "2018-02-15T19:00:00": 0.24626979809103222,
    "2018-02-15T20:00:00": 0.2521217914061993,
    "2018-02-15T21:00:00": 0.25896297653416694,
    "2018-02-15T22:00:00": 0.2666453852886896,
    "2018-02-15T23:00:00": 0.2750374585512181,
    "2018-02-16T00:00:00": 0.28403212317076926,
    "2018-02-16T01:00:00": 0.29352640238412747,
    "2018-02-16T02:00:00": 0.3034419955335787,
    "2018-02-16T03:00:00": 0.3137091345491753,
    "2018-02-16T04:00:00": 0.3242545966749545,
    "2018-02-16T05:00:00": 0.33498884956737013,
    "2018-02-16T06:00:00": 0.3458205159349743,
    "2018-02-16T07:00:00": 0.356654389618389,
    "2018-02-16T08:00:00": 0.36739106009644257,
    "2018-02-16T09:00:00": 0.377918628757759,
    "2018-02-16T10:00:00": 0.38812171823146746,
    "2018-02-16T11:00:00": 0.397885308728862,
    "2018-02-16T12:00:00": 0.4070995603012459,
    "2018-02-16T13:00:00": 0.41566422408373255,
    "2018-02-16T14:00:00": 0.42349178828979356,
    "2018-02-16T15:00:00": 0.4305105774417179,
    "2018-02-16T16:00:00": 0.436665121108755,
    "2018-02-16T17:00:00": 0.4419179460079055,
    "2018-02-16T18:00:00": 0.4462427463691505,
    "2018-02-16T19:00:00": 0.4496292731567379,
    "2018-02-16T20:00:00": 0.4520619481815596,
    "2018-02-16T21:00:00": 0.45353544591058337,
    "2018-02-16T22:00:00": 0.4540416948757687,
    "2018-02-16T23:00:00": 0.4535661960380213,
    "2018-02-17T00:00:00": 0.4520855047963138,
    "2018-02-17T01:00:00": 0.44956614650611015,
    "2018-02-17T02:00:00": 0.4459651678965182,
    "2018-02-17T03:00:00": 0.44123223850254134,
    "2018-02-17T04:00:00": 0.4353134103321582,
    "2018-02-17T05:00:00": 0.42815558204533466,
    "2018-02-17T06:00:00": 0.4197126784343367,
    "2018-02-17T07:00:00": 0.4099513686480376,
    "2018-02-17T08:00:00": 0.39885741562657284,
    "2018-02-17T09:00:00": 0.38643640106003996,
    "2018-02-17T10:00:00": 0.3727236863152766,
    "2018-02-17T11:00:00": 0.35778316060106774,
    "2018-02-17T12:00:00": 0.34170850715842366,
    "2018-02-17T13:00:00": 0.32461697770454745,
    "2018-02-17T14:00:00": 0.3066695760803605,
    "2018-02-17T15:00:00": 0.28803425256649806,
    "2018-02-17T16:00:00": 0.26890581441913586,
    "2018-02-17T17:00:00": 0.24949651884107268,
    "2018-02-17T18:00:00": 0.23000537442036154,
    "2018-02-17T19:00:00": 0.2106429986611024,
    "2018-02-17T20:00:00": 0.19161298424215856,
    "2018-02-17T21:00:00": 0.17310591633975245,
    "2018-02-17T22:00:00": 0.15529524610341033,
    "2018-02-17T23:00:00": 0.13833117851190213,
    "2018-02-18T00:00:00": 0.1223395245527326,
    "2018-02-18T01:00:00": 0.10741909246444367,
    "2018-02-18T02:00:00": 0.09364088866315357,
    "2018-02-18T03:00:00": 0.08104865147374501,
    "2018-02-18T04:00:00": 0.06965135648202957,
    "2018-02-18T05:00:00": 0.05945479094670459,
    "2018-02-18T06:00:00": 0.05043183068080175,
    "2018-02-18T07:00:00": 0.04253891409591283,
    "2018-02-18T08:00:00": 0.03570847363562812,
    "2018-02-18T09:00:00": 0.029872289624499924,
    "2018-02-18T10:00:00": 0.024949478091146858,
    "2018-02-18T11:00:00": 0.020860975438700215,
    "2018-02-18T12:00:00": 0.01751720760254949,
    "2018-02-18T13:00:00": 0.014838334012480922,
    "2018-02-18T14:00:00": 0.012749030546917815,
    "2018-02-18T15:00:00": 0.011178684809831023,
    "2018-02-18T16:00:00": 0.010071921263879688,
    "2018-02-18T17:00:00": 0.009378099042686144,
    "2018-02-18T18:00:00": 0.009056331251891153,
    "2018-02-18T19:00:00": 0.009078634381875617,
    "2018-02-18T20:00:00": 0.009424076910339037,
    "2018-02-18T21:00:00": 0.010094835090797857,
    "2018-02-18T22:00:00": 0.011098870899423782,
    "2018-02-18T23:00:00": 0.01245882180503018,
    "2018-02-19T00:00:00": 0.014196968668585688,
    "2018-02-19T01:00:00": 0.016346262140976505,
    "2018-02-19T02:00:00": 0.01895362667371276,
    "2018-02-19T03:00:00": 0.02204879988940767,
    "2018-02-19T04:00:00": 0.02567339424567177,
    "2018-02-19T05:00:00": 0.029865081170888808,
    "2018-02-19T06:00:00": 0.034655690655147946,
    "2018-02-19T07:00:00": 0.04006597320702499,
    "2018-02-19T08:00:00": 0.04610831466030213,
    "2018-02-19T09:00:00": 0.05277148700406428,
    "2018-02-19T10:00:00": 0.06003560643934647,
    "2018-02-19T11:00:00": 0.06784928286872793,
    "2018-02-19T12:00:00": 0.07614909087712003,
    "2018-02-19T13:00:00": 0.0848556166004649,
    "2018-02-19T14:00:00": 0.0938752656445928,
    "2018-02-19T15:00:00": 0.1030920177937629,
    "2018-02-19T16:00:00": 0.11240395111669632,
    "2018-02-19T17:00:00": 0.1217012461129967,
    "2018-02-19T18:00:00": 0.13088354931530286,
    "2018-02-19T19:00:00": 0.13986516036342966,
    "2018-02-19T20:00:00": 0.148582528187859,
    "2018-02-19T21:00:00": 0.15700034171822325,
    "2018-02-19T22:00:00": 0.16511627911129748,
    "2018-02-19T23:00:00": 0.17296403056758175,
    "2018-02-20T00:00:00": 0.1806139526827384,
    "2018-02-20T01:00:00": 0.18817140534675764,
    "2018-02-20T02:00:00": 0.19577246101596085,
    "2018-02-20T03:00:00": 0.2035770179852571,
    "2018-02-20T04:00:00": 0.21175971134946053,
    "2018-02-20T05:00:00": 0.2204989042114048,
    "2018-02-20T06:00:00": 0.22996430286294856,
    "2018-02-20T07:00:00": 0.2403042371883665,
    "2018-02-20T08:00:00": 0.2516327931034463,
    "2018-02-20T09:00:00": 0.2640180312487616,
    "2018-02-20T10:00:00": 0.2774719966496348,
    "2018-02-20T11:00:00": 0.2919430961439603,
    "2018-02-20T12:00:00": 0.3073115792666869,
    "2018-02-20T13:00:00": 0.3233883368382215,
    "2018-02-20T14:00:00": 0.33991747286941587,
    "2018-02-20T22:00:00": 0.4434556164470697,
    "2018-02-20T23:00:00": 0.4468741123305475,
    "2018-02-21T00:00:00": 0.4471526952682667,
    "2018-02-21T01:00:00": 0.44417600797856766,
    "2018-02-21T02:00:00": 0.43790924563847633,
    "2018-02-21T03:00:00": 0.42841338472565166,
    "2018-02-21T04:00:00": 0.41583860473220885,
    "2018-02-21T05:00:00": 0.4004179693864909,
    "2018-02-21T06:00:00": 0.38245789413379905,
    "2018-02-21T07:00:00": 0.36232563776995413,
    "2018-02-21T08:00:00": 0.34043475849689026,
    "2018-02-21T09:00:00": 0.3172294602549851,
    "2018-02-21T10:00:00": 0.29316850147889933,
    "2018-02-21T11:00:00": 0.26870954652679124,
    "2018-02-21T12:00:00": 0.24429470379700352,
    "2018-02-21T13:00:00": 0.2203384356718194,
    "2018-02-21T14:00:00": 0.1972163158396915,
    "2018-02-21T15:00:00": 0.1752599508647614,
    "2018-02-21T16:00:00": 0.1547503327603432,
    "2018-02-21T17:00:00": 0.13592473450911494,
    "2018-02-21T18:00:00": 0.11895860078367793,
    "2018-02-21T19:00:00": 0.1039922030905792,
    "2018-02-21T20:00:00": 0.0911128336575808,
    "2018-02-21T21:00:00": 0.08035369336128867,
    "2018-02-21T22:00:00": 0.0717424739681879,
    "2018-02-21T23:00:00": 0.0652726255315765,
    "2018-02-22T00:00:00": 0.06091701756349613,
    "2018-02-22T01:00:00": 0.058635590051077824,
    "2018-02-22T02:00:00": 0.05837482780995167,
    "2018-02-22T03:00:00": 0.060073757781859735,
    "2018-02-22T04:00:00": 0.06366866688049218,
    "2018-02-22T05:00:00": 0.06909034374802457,
    "2018-02-22T06:00:00": 0.07625430165810815,
    "2018-02-22T07:00:00": 0.08507114270245701,
    "2018-02-22T08:00:00": 0.09543780893736963,
    "2018-02-22T09:00:00": 0.10724829597544923,
    "2018-02-22T10:00:00": 0.12037717357626436,
    "2018-02-22T11:00:00": 0.13468378176081333,
    "2018-02-22T12:00:00": 0.15001155895382412,
    "2018-02-22T14:00:00": 0.18301654065537917,
    "2018-02-22T15:00:00": 0.2003004143726433,
    "2018-02-22T16:00:00": 0.2178388060323509,
    "2018-02-23T11:00:00": 0.42559346003264115,
    "2018-02-23T12:00:00": 0.43054522070766965,
    "2018-02-23T13:00:00": 0.4355772084479699,
    "2018-02-23T14:00:00": 0.44072311758312716,
    "2018-02-23T15:00:00": 0.44597784349372266,
    "2018-02-23T16:00:00": 0.4512982110295574,
    "2018-02-23T17:00:00": 0.4566064965325452,
    "2018-02-23T18:00:00": 0.4617967526768062,
    "2018-02-23T19:00:00": 0.46674376989450916,
    "2018-02-23T20:00:00": 0.47130136963888636,
    "2018-02-23T21:00:00": 0.47534670331868883,
    "2018-02-23T22:00:00": 0.4787647142195222,
    "2018-02-23T23:00:00": 0.4814693807923742,
    "2018-02-24T00:00:00": 0.4834136521643683,
    "2018-02-24T01:00:00": 0.4845985571206052,
    "2018-02-24T02:00:00": 0.48507886744326606,
    "2018-02-24T03:00:00": 0.4849647861395455,
    "2018-02-24T04:00:00": 0.48442238337786936,
    "2018-02-24T05:00:00": 0.4836675648197525,
    "2018-02-24T06:00:00": 0.48295055815337457,
    "2018-02-24T07:00:00": 0.48254372764304887,
    "2018-02-24T08:00:00": 0.48273160595428843,
    "2018-02-24T09:00:00": 0.4837909599783576,
    "2018-02-24T10:00:00": 0.48596925189763035,
    "2018-02-24T11:00:00": 0.48948138219697973,
    "2018-02-24T12:00:00": 0.4944670975349452,
    "2018-02-24T13:00:00": 0.5010146796402951,
    "2018-02-24T14:00:00": 0.5091274673423951,
    "2018-02-24T15:00:00": 0.5187365016504127,
    "2018-02-24T16:00:00": 0.5296620497935551,
    "2018-02-24T17:00:00": 0.5416715548290665,
    "2018-02-24T18:00:00": 0.5544571096621795,
    "2018-02-24T19:00:00": 0.5676546930345153,
    "2018-02-24T20:00:00": 0.5808620057740175,
    "2018-02-24T21:00:00": 0.5936565165308552,
    "2018-02-24T22:00:00": 0.6056207504242783,
    "2018-02-24T23:00:00": 0.6163564114728686,
    "2018-02-25T00:00:00": 0.625497332982789,
    "2018-02-25T01:00:00": 0.6327254701639401,
    "2018-02-25T02:00:00": 0.6378135968291104,
    "2018-02-25T03:00:00": 0.6406059733249756,
    "2018-02-25T04:00:00": 0.6410283633092748,
    "2018-02-25T05:00:00": 0.6391035775999215,
    "2018-02-25T06:00:00": 0.6349397251749787,
    "2018-02-25T07:00:00": 0.6287001065444486,
    "2018-02-25T08:00:00": 0.6206232067077405,
    "2018-02-25T09:00:00": 0.6109949368723638,
    "2018-02-25T10:00:00": 0.6001314093340537,
    "2018-02-25T11:00:00": 0.5883606381110588,
    "2018-02-25T12:00:00": 0.5760042822544268,
    "2018-02-25T13:00:00": 0.5633580995895546,
    "2018-02-25T14:00:00": 0.5506814432893454,
    "2018-02-25T15:00:00": 0.5381917803665788,
    "2018-02-25T16:00:00": 0.5260438314191158,
    "2018-02-25T17:00:00": 0.5143307274239475,
    "2018-02-25T18:00:00": 0.5030856455115061,
    "2018-02-25T19:00:00": 0.49228526931753813,
    "2018-02-25T20:00:00": 0.4818580332984105,
    "2018-02-25T21:00:00": 0.4716940289452666,
    "2018-02-25T22:00:00": 0.46165659937012066,
    "2018-02-25T23:00:00": 0.4516029827763564,
    "2018-02-26T00:00:00": 0.44136857747194636,
    "2018-02-26T01:00:00": 0.4308098135639739,
    "2018-02-26T02:00:00": 0.41979851683226643,
    "2018-02-26T03:00:00": 0.4082318792513789,
    "2018-02-26T04:00:00": 0.3960530895314146,
    "2018-02-26T05:00:00": 0.38321239603672563,
    "2018-02-26T06:00:00": 0.3697023953380757,
    "2018-02-26T07:00:00": 0.35554499186886845,
    "2018-02-26T08:00:00": 0.3407877502740268,
    "2018-02-26T09:00:00": 0.3254994103799623,
    "2018-02-26T10:00:00": 0.3097641399922501,
    "2018-02-26T11:00:00": 0.293673314960999,
    "2018-02-26T12:00:00": 0.27734189388149433,
    "2018-02-26T13:00:00": 0.2608640096096351,
    "2018-02-26T14:00:00": 0.24434540498914023,
    "2018-02-26T15:00:00": 0.22789402194759176,
    "2018-02-26T16:00:00": 0.21160806605493337,
    "2018-02-26T17:00:00": 0.19558126727591074,
    "2018-02-26T18:00:00": 0.17990227903888825,
    "2018-02-26T19:00:00": 0.16465431192121843,
    "2018-02-26T20:00:00": 0.14991476541167245,
    "2018-02-26T21:00:00": 0.1357558590878706,
    "2018-02-26T22:00:00": 0.12224976865005938,
    "2018-02-26T23:00:00": 0.10944898806007924,
    "2018-02-27T00:00:00": 0.09740688238412493,
    "2018-02-27T01:00:00": 0.08616425511470197,
    "2018-02-27T02:00:00": 0.07575407134984079,
    "2018-02-27T03:00:00": 0.06619988040682752,
    "2018-02-27T04:00:00": 0.05751624964065171,
    "2018-02-27T05:00:00": 0.049717131528220646,
    "2018-02-27T06:00:00": 0.04278922721889643,
    "2018-02-27T07:00:00": 0.036725021389353546,
    "2018-02-27T08:00:00": 0.03151272964383946,
    "2018-02-27T09:00:00": 0.027139003470035245,
    "2018-02-27T10:00:00": 0.023591857196138082,
    "2018-02-27T11:00:00": 0.020863076379593896,
    "2018-02-27T12:00:00": 0.018951987394417235,
    "2018-02-27T13:00:00": 0.017866320498848284,
    "2018-02-27T14:00:00": 0.017627101650747958,
    "2018-02-27T15:00:00": 0.018273791247194617,
    "2018-02-27T16:00:00": 0.019864044277248635,
    "2018-02-27T17:00:00": 0.02246895479338145,
    "2018-02-27T18:00:00": 0.026176498403290203,
    "2018-02-27T19:00:00": 0.03108113753009459,
    "2018-02-27T20:00:00": 0.037309462788939436,
    "2018-02-27T21:00:00": 0.0449990789788892,
    "2018-02-27T22:00:00": 0.05427549168589195,
    "2018-02-27T23:00:00": 0.06527551172627455,
    "2018-02-28T00:00:00": 0.07812370141089475,
    "2018-02-28T01:00:00": 0.09295709028113228,
    "2018-02-28T02:00:00": 0.10986382557080861,
    "2018-02-28T03:00:00": 0.12891400374886017,
    "2018-02-28T04:00:00": 0.15014246533487122,
    "2018-02-28T05:00:00": 0.17353992859252199,
    "2018-02-28T06:00:00": 0.1990480582035124,
    "2018-02-28T07:00:00": 0.2265496709453735,
    "2018-02-28T08:00:00": 0.2558723211539629,
    "2018-02-28T09:00:00": 0.28678913942552614,
    "2018-02-28T10:00:00": 0.31901581299227516,
    "2018-02-28T11:00:00": 0.3521904912819707,
    "2018-02-28T12:00:00": 0.38591228745816636,
    "2018-02-28T13:00:00": 0.4197353989984575,
    "2018-02-28T14:00:00": 0.45317858240411,
    "2018-02-28T15:00:00": 0.485735626532169,
    "2018-02-28T16:00:00": 0.516887922756835,
    "2018-02-28T17:00:00": 0.5461176204436902,
    "2018-02-28T18:00:00": 0.5729222316721887,
    "2018-02-28T19:00:00": 0.5968270098920929,
    "2018-02-28T20:00:00": 0.6173984098916866,
    "2018-02-28T21:00:00": 0.6342569119153099,
    "2018-02-28T22:00:00": 0.6470870650044273,
    "2018-02-28T23:00:00": 0.6556462710441814,
    "2018-03-01T00:00:00": 0.6597737697493253,
    "2018-03-01T01:00:00": 0.6593933627886202,
    "2018-03-01T02:00:00": 0.6545166617681277,
    "2018-03-01T03:00:00": 0.6452470491674042,
    "2018-03-01T04:00:00": 0.6317746117122017,
    "2018-03-01T05:00:00": 0.6143593419390916,
    "2018-03-01T06:00:00": 0.5933400908546245,
    "2018-03-01T07:00:00": 0.5691196485091966,
    "2018-03-01T08:00:00": 0.5421540021966691,
    "2018-03-01T09:00:00": 0.5129299433738862,
    "2018-03-01T10:00:00": 0.48197458112055047,
    "2018-03-01T11:00:00": 0.44982694036221205,
    "2018-03-01T12:00:00": 0.41702462062345164,
    "2018-03-01T13:00:00": 0.3840928081959862,
    "2018-03-01T14:00:00": 0.3515326532097393,
    "2018-03-01T15:00:00": 0.31981106463389924,
    "2018-03-01T16:00:00": 0.28935223725423287,
    "2018-03-01T17:00:00": 0.26053142107236904,
    "2018-03-01T18:00:00": 0.23367062971885924,
    "2018-03-01T19:00:00": 0.20903578492869718,
    "2018-03-01T20:00:00": 0.1868371821612508,
    "2018-03-01T21:00:00": 0.1672304200068374,
    "2018-03-01T22:00:00": 0.15031922312848903,
    "2018-03-01T23:00:00": 0.1361587000452006,
    "2018-03-02T00:00:00": 0.12476090547297562,
    "2018-03-02T01:00:00": 0.11609753166273902,
    "2018-03-02T02:00:00": 0.11010448935083468,
    "2018-03-02T03:00:00": 0.10668523750755171,
    "2018-03-02T04:00:00": 0.10571371423712808,
    "2018-03-02T05:00:00": 0.10703670800334353,
    "2018-03-02T06:00:00": 0.11047822609827351,
    "2018-03-02T07:00:00": 0.11582334232122261,
    "2018-03-02T08:00:00": 0.12286002388310047,
    "2018-03-02T09:00:00": 0.1313225004333354,
    "2018-03-02T10:00:00": 0.14094301944057563,
    "2018-03-02T11:00:00": 0.1514286290645666,
    "2018-03-02T12:00:00": 0.16246865379621567,
    "2018-03-02T13:00:00": 0.17374211582193302,
    "2018-03-02T14:00:00": 0.18492236123792702,
    "2018-03-02T15:00:00": 0.19568446419079094,
    "2018-03-02T16:00:00": 0.2057144195421184,
    "2018-03-02T17:00:00": 0.21471768181015016,
    "2018-03-02T18:00:00": 0.22242946346036108,
    "2018-03-02T19:00:00": 0.22863064737242525,
    "2018-03-02T20:00:00": 0.23314369731190526,
    "2018-03-02T21:00:00": 0.23584161589991795,
    "2018-03-02T22:00:00": 0.23666070052002935,
    "2018-03-02T23:00:00": 0.23558914929935013,
    "2018-03-03T00:00:00": 0.23269012687048146,
    "2018-03-03T01:00:00": 0.22808412553444452,
    "2018-03-03T02:00:00": 0.22194339700314597,
    "2018-03-03T03:00:00": 0.21448682720435902,
    "2018-03-03T04:00:00": 0.20597624917131108,
    "2018-03-03T05:00:00": 0.19668225421843658,
    "2018-03-03T06:00:00": 0.18690077792316453,
    "2018-03-03T07:00:00": 0.17693041455177844,
    "2018-03-03T08:00:00": 0.1670586935423778,
    "2018-03-03T09:00:00": 0.15755759070278672,
    "2018-03-03T10:00:00": 0.14867113651356037,
    "2018-03-03T11:00:00": 0.14061065835283995,
    "2018-03-03T12:00:00": 0.13355019301772064,
    "2018-03-03T13:00:00": 0.1276237892478095,
    "2018-03-03T14:00:00": 0.12292592717648554,
    "2018-03-03T15:00:00": 0.1195084404914792,
    "2018-03-03T16:00:00": 0.11738974007723031,
    "2018-03-03T17:00:00": 0.11655422581988023,
    "2018-03-03T18:00:00": 0.11695668526753897,
    "2018-03-03T19:00:00": 0.11852636369969445,
    "2018-03-03T20:00:00": 0.12117116136125429,
    "2018-03-03T21:00:00": 0.12478110318986695,
    "2018-03-03T22:00:00": 0.12923153965790934,
    "2018-03-03T23:00:00": 0.13438561835851054,
    "2018-03-04T00:00:00": 0.14009695485759197,
    "2018-03-04T01:00:00": 0.14621129399818247,
    "2018-03-04T02:00:00": 0.15256812296944827,
    "2018-03-04T03:00:00": 0.15900201425574312,
    "2018-03-04T04:00:00": 0.165348311287989,
    "2018-03-04T05:00:00": 0.17143872571031907,
    "2018-03-04T06:00:00": 0.177106316964838,
    "2018-03-04T07:00:00": 0.18219548802523916,
    "2018-03-04T08:00:00": 0.1865594696468546,
    "2018-03-04T09:00:00": 0.19006450306507228,
    "2018-03-04T10:00:00": 0.19259646261312494,
    "2018-03-04T11:00:00": 0.1940634662606076,
    "2018-03-04T12:00:00": 0.194396716893188,
    "2018-03-04T13:00:00": 0.19355715477241953,
    "2018-03-04T14:00:00": 0.19154486157036646,
    "2018-03-04T15:00:00": 0.18838225425322042,
    "2018-03-04T16:00:00": 0.18412158377667157,
    "2018-03-04T17:00:00": 0.17884259133129524,
    "2018-03-04T18:00:00": 0.17265598701753593,
    "2018-03-04T19:00:00": 0.1656785136428603,
    "2018-03-04T20:00:00": 0.1580466264314286,
    "2018-03-04T21:00:00": 0.14990878740210217,
    "2018-03-04T22:00:00": 0.14141706948299335,
    "2018-03-04T23:00:00": 0.13272167491707296,
    "2018-03-05T00:00:00": 0.12396628190532438,
    "2018-03-05T01:00:00": 0.11528400356646955,
    "2018-03-05T02:00:00": 0.10679436437933268,
    "2018-03-05T03:00:00": 0.09861079219811193,
    "2018-03-05T04:00:00": 0.09081336962060946,
    "2018-03-05T05:00:00": 0.08347102429975915,
    "2018-03-05T06:00:00": 0.07663570995700174,
    "2018-03-05T07:00:00": 0.07034287874603697,
    "2018-03-05T08:00:00": 0.06461338734404674,
    "2018-03-05T09:00:00": 0.05945581201482846,
    "2018-03-05T10:00:00": 0.05486931973378247,
    "2018-03-05T11:00:00": 0.05084607182848425,
    "2018-03-05T12:00:00": 0.04737437432304722,
    "2018-03-05T13:00:00": 0.04444178625874675,
    "2018-03-05T14:00:00": 0.0420376487660421,
    "2018-03-05T15:00:00": 0.0401427292002439,
    "2018-03-05T16:00:00": 0.03877389828169129,
    "2018-03-05T17:00:00": 0.03793613045128514,
    "2018-03-05T18:00:00": 0.037667304368583045,
    "2018-03-05T19:00:00": 0.038002614892563055,
    "2018-03-05T20:00:00": 0.03899990134623391,
    "2018-03-05T21:00:00": 0.04073533422501262,
    "2018-03-05T22:00:00": 0.04330014948303824,
    "2018-03-05T23:00:00": 0.04680162771539444,
    "2018-03-06T00:00:00": 0.05135999063043586,
    "2018-03-06T01:00:00": 0.05710324779510519,
    "2018-03-06T02:00:00": 0.06416250300706974,
    "2018-03-06T03:00:00": 0.07267368397690792,
    "2018-03-06T04:00:00": 0.0827497554763864,
    "2018-03-06T05:00:00": 0.0944910558845435,
    "2018-03-06T06:00:00": 0.10797567187287116,
    "2018-03-06T07:00:00": 0.12324075852819928,
    "2018-03-06T08:00:00": 0.14028671304065665,
    "2018-03-06T09:00:00": 0.15905032490061358,
    "2018-03-06T10:00:00": 0.17941677500816122,
    "2018-03-06T11:00:00": 0.20121511819094978,
    "2018-03-06T12:00:00": 0.22421410984447332,
    "2018-03-06T13:00:00": 0.24812618159420755,
    "2018-03-06T14:00:00": 0.27261125383158297,
    "2018-03-06T15:00:00": 0.2972877548086623,
    "2018-03-06T16:00:00": 0.32174372374858246,
    "2018-03-06T17:00:00": 0.3455537435720877,
    "2018-03-06T18:00:00": 0.3682790348328846,
    "2018-03-06T19:00:00": 0.3895219370353855,
    "2018-03-06T20:00:00": 0.4089154760682334,
    "2018-03-06T21:00:00": 0.4261499052038371,
    "2018-03-06T22:00:00": 0.44098902367217063,
    "2018-03-06T23:00:00": 0.4532831167829028,
    "2018-03-07T00:00:00": 0.46298174975316625,
    "2018-03-07T01:00:00": 0.47013313292787,
    "2018-03-07T02:00:00": 0.4748882766041519,
    "2018-03-07T03:00:00": 0.4774946409590839,
    "2018-03-07T04:00:00": 0.4782958495603407,
    "2018-03-07T05:00:00": 0.4776899505136909,
    "2018-03-07T06:00:00": 0.47612973819328935,
    "2018-03-07T07:00:00": 0.47409629227842587,
    "2018-03-07T08:00:00": 0.4720729880986859,
    "2018-03-07T09:00:00": 0.4705201757537536,
    "2018-03-07T10:00:00": 0.4698507098770888,
    "2018-03-07T11:00:00": 0.4704083666718159,
    "2018-03-07T12:00:00": 0.4724449434357464,
    "2018-03-07T13:00:00": 0.4761174507649934,
    "2018-03-07T14:00:00": 0.4814735032458833,
    "2018-03-07T15:00:00": 0.4884434351220982,
    "2018-03-07T16:00:00": 0.4968595077417484,
    "2018-03-07T17:00:00": 0.5064558553741716,
    "2018-03-07T18:00:00": 0.5168870812219214,
    "2018-03-07T19:00:00": 0.5277481978946109,
    "2018-03-07T20:00:00": 0.5385983646438647,
    "2018-03-07T21:00:00": 0.5489857222081782,
    "2018-03-07T22:00:00": 0.5584729709548859,
    "2018-03-07T23:00:00": 0.5666616734116745,
    "2018-03-08T00:00:00": 0.5732137710949607,
    "2018-03-08T01:00:00": 0.57786929944898,
    "2018-03-08T02:00:00": 0.5804595373904913,
    "2018-03-08T03:00:00": 0.5809138500829629,
    "2018-03-08T04:00:00": 0.5792698606610563,
    "2018-03-08T05:00:00": 0.5756455698625251,
    "2018-03-08T06:00:00": 0.5702486004639187,
    "2018-03-08T07:00:00": 0.5633559295432095,
    "2018-03-08T08:00:00": 0.5552947016565439,
    "2018-03-08T09:00:00": 0.5464204382862349,
    "2018-03-08T10:00:00": 0.5370943242806782,
    "2018-03-08T11:00:00": 0.5276609986767713,
    "2018-03-08T12:00:00": 0.5184213277542973,
    "2018-03-08T13:00:00": 0.5096386046068077,
    "2018-03-08T14:00:00": 0.5014992479157347,
    "2018-03-08T15:00:00": 0.4941149960179506,
    "2018-03-08T16:00:00": 0.48752031021849473,
    "2018-03-08T17:00:00": 0.4816723065649756,
    "2018-03-08T18:00:00": 0.4764760320942519,
    "2018-03-08T19:00:00": 0.4717816052016194,
    "2018-03-08T20:00:00": 0.46740680715854005,
    "2018-03-08T21:00:00": 0.46315636538117977,
    "2018-03-08T22:00:00": 0.45884269126293464,
    "2018-03-08T23:00:00": 0.45430535058092086,
    "2018-03-09T00:00:00": 0.4494356172707648,
    "2018-03-09T01:00:00": 0.44416401793471616,
    "2018-03-09T02:00:00": 0.43849945104909943,
    "2018-03-09T03:00:00": 0.4325208813876781,
    "2018-03-09T04:00:00": 0.4263769025978252,
    "2018-03-09T05:00:00": 0.42028510396498314,
    "2018-03-09T06:00:00": 0.414500906417791,
    "2018-03-09T07:00:00": 0.40930759680815904,
    "2018-03-09T08:00:00": 0.405013742244046,
    "2018-03-09T09:00:00": 0.4019206446068542,
    "2018-03-09T10:00:00": 0.4002764717119981,
    "2018-03-09T11:00:00": 0.400301551319989,
    "2018-03-09T12:00:00": 0.40213581767912276,
    "2018-03-09T13:00:00": 0.40584434199139185,
    "2018-03-09T14:00:00": 0.4114006857018012,
    "2018-03-09T15:00:00": 0.41867510968963817,
    "2018-03-09T16:00:00": 0.42744544218849706,
    "2018-03-09T17:00:00": 0.4374048655306424,
    "2018-03-09T18:00:00": 0.4481714271384795,
    "2018-03-09T19:00:00": 0.459316740147335,
    "2018-03-09T20:00:00": 0.47037240318823204,
    "2018-03-09T21:00:00": 0.4808623987087407,
    "2018-03-09T22:00:00": 0.4903244965782667,
    "2018-03-09T23:00:00": 0.498335794528885,
    "2018-03-10T00:00:00": 0.5045338009374222,
    "2018-03-10T01:00:00": 0.5086355986065142,
    "2018-03-10T02:00:00": 0.5104530419833189,
    "2018-03-10T03:00:00": 0.5099104612303581,
    "2018-03-10T04:00:00": 0.5070097768377195,
    "2018-03-10T05:00:00": 0.5018921134111445,
    "2018-03-10T06:00:00": 0.49479223662950367,
    "2018-03-10T07:00:00": 0.48603568532390357,
    "2018-03-10T08:00:00": 0.47602387687562936,
    "2018-03-10T09:00:00": 0.4652148120867512,
    "2018-03-10T10:00:00": 0.45410527959325253,
    "2018-03-10T11:00:00": 0.4432071140783198,
    "2018-03-10T12:00:00": 0.43302609841190115,
    "2018-03-10T13:00:00": 0.42403402572790816,
    "2018-03-10T14:00:00": 0.4166731438722983,
    "2018-03-10T15:00:00": 0.41131582414547085,
    "2018-03-10T16:00:00": 0.40825775100865996,
    "2018-03-10T17:00:00": 0.40770985936364973,
    "2018-03-10T18:00:00": 0.40979134820755136,
    "2018-03-10T19:00:00": 0.41452633892000273,
    "2018-03-10T20:00:00": 0.42184418427035353,
    "2018-03-10T21:00:00": 0.43158588983450413,
    "2018-03-10T22:00:00": 0.4434992844120221,
    "2018-03-10T23:00:00": 0.4572605966182787,
    "2018-03-11T00:00:00": 0.47248242560695,
    "2018-03-11T01:00:00": 0.48870932994001975,
    "2018-03-11T02:00:00": 0.5054515971042299,
    "2018-03-11T03:00:00": 0.5221907272464374,
    "2018-03-11T04:00:00": 0.5383944238719434,
    "2018-03-11T05:00:00": 0.5535317079803012,
    "2018-03-11T06:00:00": 0.5670880622293969,
    "2018-03-11T07:00:00": 0.5785795047846557,
    "2018-03-11T08:00:00": 0.5875689772293163,
    "2018-03-11T09:00:00": 0.5936773904161977,
    "2018-03-11T10:00:00": 0.5965957044271679,
    "2018-03-11T11:00:00": 0.5960944026834124,
    "2018-03-11T12:00:00": 0.5920309032593921,
    "2018-03-11T13:00:00": 0.5843480139395847,
    "2018-03-11T14:00:00": 0.5730956883575358,
    "2018-03-11T15:00:00": 0.558406659769816,
    "2018-03-11T16:00:00": 0.5404992021002081,
    "2018-03-11T17:00:00": 0.5196697508104979,
    "2018-03-11T18:00:00": 0.49628225018475347,
    "2018-03-11T19:00:00": 0.4707548851114228,
    "2018-03-11T20:00:00": 0.44354530049174945,
    "2018-03-11T21:00:00": 0.4151352944448442,
    "2018-03-11T22:00:00": 0.38602065511859235,
    "2018-03-11T23:00:00": 0.35668147537677786,
    "2018-03-12T00:00:00": 0.32757301146251094,
    "2018-03-12T01:00:00": 0.29911798881933754,
    "2018-03-12T02:00:00": 0.2716946881654718,
    "2018-03-12T03:00:00": 0.24561536790826669,
    "2018-03-12T04:00:00": 0.22114076775077676,
    "2018-03-12T05:00:00": 0.1984695346043714,
    "2018-03-12T06:00:00": 0.1777391804115369,
    "2018-03-12T07:00:00": 0.15902953084682098,
    "2018-03-12T08:00:00": 0.14236879924582974,
    "2018-03-12T09:00:00": 0.1277418166963372,
    "2018-03-12T10:00:00": 0.11508675299637104,
    "2018-03-12T11:00:00": 0.10433700543454141,
    "2018-03-12T12:00:00": 0.0954032587960863,
    "2018-03-12T13:00:00": 0.08819087300926051,
    "2018-03-12T14:00:00": 0.08260492693322044,
    "2018-03-12T15:00:00": 0.07857493830488059,
    "2018-03-12T16:00:00": 0.07604872529783181,
    "2018-03-12T17:00:00": 0.07498408480062778,
    "2018-03-12T18:00:00": 0.07536669765028942,
    "2018-03-12T19:00:00": 0.07722665849989752,
    "2018-03-12T20:00:00": 0.08059088309595738,
    "2018-03-12T21:00:00": 0.08551480502171352,
    "2018-03-12T22:00:00": 0.0920674378446512,
    "2018-03-12T23:00:00": 0.10032694456856336,
    "2018-03-13T00:00:00": 0.11036625345012575,
    "2018-03-13T01:00:00": 0.12223456921729497,
    "2018-03-13T02:00:00": 0.13595825110644608,
    "2018-03-13T03:00:00": 0.15153018450186684,
    "2018-03-13T04:00:00": 0.16889103834746713,
    "2018-03-13T05:00:00": 0.1879372967101408,
    "2018-03-13T06:00:00": 0.2085044485082004,
    "2018-03-13T07:00:00": 0.23036792380599844,
    "2018-03-13T08:00:00": 0.25324304279446336,
    "2018-03-13T09:00:00": 0.27679101802370776,
    "2018-03-13T10:00:00": 0.30062458676138437,
    "2018-03-13T11:00:00": 0.32431522308254784,
    "2018-03-13T12:00:00": 0.3474144455770865,
    "2018-03-13T13:00:00": 0.36948438217036783,
    "2018-03-13T14:00:00": 0.39007713421541756,
    "2018-03-13T15:00:00": 0.4087900067594872,
    "2018-03-13T16:00:00": 0.42527275463323183,
    "2018-03-13T17:00:00": 0.4392456803296996,
    "2018-03-13T18:00:00": 0.45051558093043564,
    "2018-03-13T19:00:00": 0.45898525055972345,
    "2018-03-13T20:00:00": 0.4646631970173945,
    "2018-03-13T21:00:00": 0.4676648183241992,
    "2018-03-13T22:00:00": 0.4682092692232377,
    "2018-03-13T23:00:00": 0.4666098155005555,
    "2018-03-14T00:00:00": 0.46325937817992047,
    "2018-03-14T01:00:00": 0.458611945151055,
    "2018-03-14T02:00:00": 0.45315955431629185,
    "2018-03-14T03:00:00": 0.447407758703702,
    "2018-03-14T04:00:00": 0.4418488698199097,
    "2018-03-14T05:00:00": 0.4369357255851242,
    "2018-03-14T06:00:00": 0.4330577650993479,
    "2018-03-14T07:00:00": 0.4305202746768822,
    "2018-03-14T08:00:00": 0.4295276184717256,
    "2018-03-14T09:00:00": 0.43017223772742885,
    "2018-03-14T10:00:00": 0.43242989424711953,
    "2018-03-14T11:00:00": 0.4361605576602385,
    "2018-03-14T12:00:00": 0.4411162650836619,
    "2018-03-14T13:00:00": 0.44695463005527897,
    "2018-03-14T14:00:00": 0.45325686996286707,
    "2018-03-14T15:00:00": 0.4595499181295748,
    "2018-03-14T16:00:00": 0.4653336246228349,
    "2018-03-14T17:00:00": 0.4701033416708301,
    "2018-03-14T18:00:00": 0.4733787142836656,
    "2018-03-14T19:00:00": 0.4747269034312992,
    "2018-03-14T20:00:00": 0.4737837686757706,
    "2018-03-14T21:00:00": 0.47027096153316145,
    "2018-03-14T22:00:00": 0.46400810335391773,
    "2018-03-14T23:00:00": 0.45491952283786075,
    "2018-03-15T00:00:00": 0.4430352236423978,
    "2018-03-15T01:00:00": 0.4284873947966177,
    "2018-03-15T02:00:00": 0.41150025189746897,
    "2018-03-15T03:00:00": 0.39237914593046797,
    "2018-03-15T04:00:00": 0.37149903630929826,
    "2018-03-15T05:00:00": 0.34926522854737974,
    "2018-03-15T06:00:00": 0.3261147678927985,
    "2018-03-15T07:00:00": 0.30248711228564895,
    "2018-03-15T08:00:00": 0.27881828665485103,
    "2018-03-15T09:00:00": 0.2555172730949422,
    "2018-03-15T10:00:00": 0.23294921142715494,
    "2018-03-15T11:00:00": 0.2114305999133398,
    "2018-03-15T12:00:00": 0.19122285704830563,
    "2018-03-15T13:00:00": 0.1725310549523841,
    "2018-03-15T14:00:00": 0.15550432129755143,
    "2018-03-15T15:00:00": 0.14024057522877056,
    "2018-03-15T16:00:00": 0.12679237865443294,
    "2018-03-15T17:00:00": 0.1151711276138345,
    "2018-03-15T18:00:00": 0.1053622038640727,
    "2018-03-15T19:00:00": 0.09734896503750833,
    "2018-03-15T20:00:00": 0.09108323041433805,
    "2018-03-15T21:00:00": 0.08653006352851839,
    "2018-03-15T22:00:00": 0.08366302862927226,
    "2018-03-15T23:00:00": 0.0824697274615729,
    "2018-03-16T00:00:00": 0.08295954026402842,
    "2018-03-16T01:00:00": 0.08516411389249073,
    "2018-03-16T02:00:00": 0.0891235393256765,
    "2018-03-16T03:00:00": 0.09489935352184903,
    "2018-03-16T04:00:00": 0.1025637585368798,
    "2018-03-16T05:00:00": 0.11219309202403485,
    "2018-03-16T06:00:00": 0.12385886651708936,
    "2018-03-16T07:00:00": 0.1376190667407736,
    "2018-03-16T08:00:00": 0.1535039428959984,
    "2018-03-16T09:00:00": 0.1715157169178883,
    "2018-03-16T10:00:00": 0.19161974603609977,
    "2018-03-16T11:00:00": 0.21372647147276097,
    "2018-03-16T12:00:00": 0.23769270002216406,
    "2018-03-16T13:00:00": 0.2633193047009372,
    "2018-03-16T14:00:00": 0.29035160865260373,
    "2018-03-16T15:00:00": 0.3184834376485061,
    "2018-03-16T16:00:00": 0.34736386283597953,
    "2018-03-16T17:00:00": 0.37660782181670477,
    "2018-03-16T18:00:00": 0.4058076612146805,
    "2018-03-16T19:00:00": 0.4345504634078688,
    "2018-03-16T20:00:00": 0.4624366195870255,
    "2018-03-16T21:00:00": 0.48908973583243237,
    "2018-03-16T22:00:00": 0.5141592972806869,
    "2018-03-16T23:00:00": 0.5373796428054204,
    "2018-03-17T00:00:00": 0.5585472938153322,
    "2018-03-17T01:00:00": 0.5775394276588228,
    "2018-03-17T02:00:00": 0.5943182202240492,
    "2018-03-17T03:00:00": 0.6089333459831198,
    "2018-03-17T04:00:00": 0.6215231418708687,
    "2018-03-17T05:00:00": 0.6322911320249198,
    "2018-03-17T06:00:00": 0.6415033803044008,
    "2018-03-17T07:00:00": 0.6494731423978269,
    "2018-03-17T08:00:00": 0.6565415287599125,
    "2018-03-17T09:00:00": 0.6630570334071821,
    "2018-03-17T10:00:00": 0.669355007531688,
    "2018-03-17T11:00:00": 0.6757397058445048,
    "2018-03-17T12:00:00": 0.6824665402804581,
    "2018-03-17T13:00:00": 0.6897282527020783,
    "2018-03-17T14:00:00": 0.6976458359096027,
    "2018-03-17T15:00:00": 0.7062619573891094,
    "2018-03-17T16:00:00": 0.7155287262851424,
    "2018-03-17T17:00:00": 0.7253426902910283,
    "2018-03-17T18:00:00": 0.7355271327887782,
    "2018-03-17T19:00:00": 0.745855876599554,
    "2018-03-17T20:00:00": 0.7560513336596187,
    "2018-03-17T21:00:00": 0.7658164254122984,
    "2018-03-17T22:00:00": 0.7748489182619681,
    "2018-03-17T23:00:00": 0.7828591735182429,
    "2018-03-18T00:00:00": 0.7895733136025413,
    "2018-03-18T01:00:00": 0.7947796632541257,
    "2018-03-18T02:00:00": 0.7983137039072925,
    "2018-03-18T03:00:00": 0.8000743648111615,
    "2018-03-18T04:00:00": 0.8000297076678582,
    "2018-03-18T05:00:00": 0.7982268684577397,
    "2018-03-18T06:00:00": 0.7947673442166027,
    "2018-03-18T07:00:00": 0.7898170326045427,
    "2018-03-18T08:00:00": 0.7835948796868809,
    "2018-03-18T09:00:00": 0.7763478409611686,
    "2018-03-18T10:00:00": 0.7683668823719652,
    "2018-03-18T11:00:00": 0.7599446630429041,
    "2018-03-18T12:00:00": 0.75136740029884,
    "2018-03-18T13:00:00": 0.7428965064368803,
    "2018-03-18T14:00:00": 0.7347733822836247,
    "2018-03-18T15:00:00": 0.7271838039008566,
    "2018-03-18T16:00:00": 0.72025976332891,
    "2018-03-18T17:00:00": 0.7140741149619246,
    "2018-03-18T18:00:00": 0.7086497921163402,
    "2018-03-18T19:00:00": 0.7039345659171611,
    "2018-03-18T20:00:00": 0.6998278944075361,
    "2018-03-18T21:00:00": 0.6961847165492219,
    "2018-03-18T22:00:00": 0.6928136456128146,
    "2018-03-18T23:00:00": 0.6895139657939005,
    "2018-03-19T00:00:00": 0.6860772375715163,
    "2018-03-19T01:00:00": 0.6822877773914122,
    "2018-03-19T02:00:00": 0.6779451321968576,
    "2018-03-19T03:00:00": 0.6728722403324778,
    "2018-03-19T04:00:00": 0.6669194131297931,
    "2018-03-19T05:00:00": 0.659982702261701,
    "2018-03-19T06:00:00": 0.6520015938950405,
    "2018-03-19T07:00:00": 0.6429602456396223,
    "2018-03-19T08:00:00": 0.632887891186053,
    "2018-03-19T09:00:00": 0.6218531433991613,
    "2018-03-19T10:00:00": 0.6099514653081112,
    "2018-03-19T11:00:00": 0.5973535589375297,
    "2018-03-19T12:00:00": 0.5842230052049521,
    "2018-03-19T13:00:00": 0.5707547518089088,
    "2018-03-19T14:00:00": 0.5571616293196475,
    "2018-03-19T15:00:00": 0.5436682023695248,
    "2018-03-19T16:00:00": 0.5305063822758065,
    "2018-03-19T17:00:00": 0.5179112945155644,
    "2018-03-19T18:00:00": 0.5061163858595517,
    "2018-03-19T19:00:00": 0.4953502985927694,
    "2018-03-19T20:00:00": 0.4858328680316767,
    "2018-03-19T21:00:00": 0.47777162062582207,
    "2018-03-19T22:00:00": 0.47135839257954454,
    "2018-03-19T23:00:00": 0.46676474691245434,
    "2018-03-20T00:00:00": 0.4641389910794433,
    "2018-03-20T01:00:00": 0.4636015356546886,
    "2018-03-20T02:00:00": 0.4652413843574576,
    "2018-03-20T03:00:00": 0.4690996930560388,
    "2018-03-20T04:00:00": 0.47519982361971325,
    "2018-03-20T05:00:00": 0.4835154005978137,
    "2018-03-20T06:00:00": 0.4939787128559306,
    "2018-03-20T07:00:00": 0.5064928633252499,
    "2018-03-20T08:00:00": 0.5208972826697312,
    "2018-03-20T09:00:00": 0.5370042137240378,
    "2018-03-20T10:00:00": 0.5545935693236735,
    "2018-03-20T11:00:00": 0.5734239601779684,
    "2018-03-20T12:00:00": 0.5932132560591631,
    "2018-03-20T13:00:00": 0.6136735653050033,
    "2018-03-20T14:00:00": 0.6345310766437511,
    "2018-03-20T15:00:00": 0.6554855984251589,
    "2018-03-20T16:00:00": 0.6762481289539857,
    "2018-03-20T17:00:00": 0.696540962938487,
    "2018-03-20T18:00:00": 0.7161027532213559,
    "2018-03-20T19:00:00": 0.7346922390969159,
    "2018-03-20T20:00:00": 0.7520901073323684,
    "2018-03-20T21:00:00": 0.7681014040546874,
    "2018-03-20T22:00:00": 0.7825564481818794,
    "2018-03-20T23:00:00": 0.79531034065704,
    "2018-03-21T00:00:00": 0.8062433675637912,
    "2018-03-21T01:00:00": 0.8152687849923407,
    "2018-03-21T02:00:00": 0.8223052612124184,
    "2018-03-21T03:00:00": 0.827307775507628,
    "2018-03-21T04:00:00": 0.8302421740541425,
    "2018-03-21T05:00:00": 0.8311325155122424,
    "2018-03-21T06:00:00": 0.8300171663805512,
    "2018-03-21T07:00:00": 0.8269700222157955,
    "2018-03-21T08:00:00": 0.8220946403863749,
    "2018-03-21T09:00:00": 0.8155426485956754,
    "2018-03-21T10:00:00": 0.8074799150031995,
    "2018-03-21T11:00:00": 0.7981217010234843,
    "2018-03-21T12:00:00": 0.7877184505737491,
    "2018-03-21T13:00:00": 0.7765441262644477,
    "2018-03-21T14:00:00": 0.7649033244929937,
    "2018-03-21T15:00:00": 0.7531321477587811,
    "2018-03-21T16:00:00": 0.7415579662233742,
    "2018-03-21T17:00:00": 0.7305068094234599,
    "2018-03-21T18:00:00": 0.7202966617507461,
    "2018-03-21T19:00:00": 0.7111990160768855,
    "2018-03-21T20:00:00": 0.7034576371474985,
    "2018-03-21T21:00:00": 0.6972658060849862,
    "2018-03-21T22:00:00": 0.6927580719556165,
    "2018-03-21T23:00:00": 0.69000367510971,
    "2018-03-22T00:00:00": 0.6890049170897199,
    "2018-03-22T01:00:00": 0.6896964779241062,
    "2018-03-22T02:00:00": 0.6919502411320462,
    "2018-03-22T03:00:00": 0.6955744741997634,
    "2018-03-22T04:00:00": 0.7003486735157531,
    "2018-03-22T05:00:00": 0.7060096579990007,
    "2018-03-22T06:00:00": 0.7122756751300144,
    "2018-03-22T07:00:00": 0.7188682202052019,
    "2018-03-22T08:00:00": 0.7255058652696706,
    "2018-03-22T09:00:00": 0.7319347180140301,
    "2018-03-22T10:00:00": 0.737950883260507,
    "2018-03-22T11:00:00": 0.7433972151767527,
    "2018-03-22T12:00:00": 0.7481681116085823,
    "2018-03-22T13:00:00": 0.752216948655763,
    "2018-03-22T14:00:00": 0.7555562504772599,
    "2018-03-22T15:00:00": 0.7582542453251668,
    "2018-03-22T16:00:00": 0.760428587132832,
    "2018-03-22T17:00:00": 0.7622369904559275,
    "2018-03-22T18:00:00": 0.7638664856472775,
    "2018-03-22T19:00:00": 0.7655287183803249,
    "2018-03-22T20:00:00": 0.7674115113661198,
    "2018-03-22T21:00:00": 0.7697258689897473,
    "2018-03-22T22:00:00": 0.7726509268702617,
    "2018-03-22T23:00:00": 0.7763359563886788,
    "2018-03-23T00:00:00": 0.7808941407073111,
    "2018-03-23T01:00:00": 0.7863962396574038,
    "2018-03-23T02:00:00": 0.7928689604939726,
    "2018-03-23T03:00:00": 0.8002950931833991,
    "2018-03-23T04:00:00": 0.808616056294528,
    "2018-03-23T05:00:00": 0.817736696307604,
    "2018-03-23T06:00:00": 0.8275317616730509,
    "2018-03-23T07:00:00": 0.8378529916559653,
    "2018-03-23T08:00:00": 0.8485375136323261,
    "2018-03-23T09:00:00": 0.8594161906794614,
    "2018-03-23T10:00:00": 0.8703207134455266,
    "2018-03-23T11:00:00": 0.8810912906754553,
    "2018-03-23T12:00:00": 0.8915908032555108,
    "2018-03-23T13:00:00": 0.9016802459779137,
    "2018-03-23T14:00:00": 0.9112558652443201,
    "2018-03-23T15:00:00": 0.9202366900021736,
    "2018-03-23T16:00:00": 0.9285506161078999,
    "2018-03-23T17:00:00": 0.9361726758152972,
    "2018-03-23T18:00:00": 0.9430909568427945,
    "2018-03-23T19:00:00": 0.949309190751642,
    "2018-03-23T20:00:00": 0.9548407784901709,
    "2018-03-23T21:00:00": 0.9597282330514595,
    "2018-03-23T22:00:00": 0.96400052046087,
    "2018-03-23T23:00:00": 0.9676866888725639,
    "2018-03-24T00:00:00": 0.9708344366637023,
    "2018-03-24T01:00:00": 0.9734801804987435,
    "2018-03-24T02:00:00": 0.9756509107162336,
    "2018-03-24T03:00:00": 0.9773638941212477,
    "2018-03-24T04:00:00": 0.9786245052109295,
    "2018-03-24T05:00:00": 0.9794291829052808,
    "2018-03-24T06:00:00": 0.9797450739024753,
    "2018-03-24T07:00:00": 0.9795316482202188,
    "2018-03-24T08:00:00": 0.9787315141043283,
    "2018-03-24T09:00:00": 0.9772685568459616,
    "2018-03-24T10:00:00": 0.9750494175288039,
    "2018-03-24T11:00:00": 0.9719649565625643,
    "2018-03-24T12:00:00": 0.9678912510859199,
    "2018-03-24T13:00:00": 0.9627007315262395,
    "2018-03-24T14:00:00": 0.9562367396182521,
    "2018-03-24T15:00:00": 0.9483497082816801,
    "2018-03-24T16:00:00": 0.9388851710512024,
    "2018-03-24T17:00:00": 0.927697706456876,
    "2018-03-24T18:00:00": 0.9146484318031243,
    "2018-03-24T19:00:00": 0.8996167619540554,
    "2018-03-24T20:00:00": 0.8825034963580204,
    "2018-03-24T21:00:00": 0.8632362866408155,
    "2018-03-24T22:00:00": 0.841781227183904,
    "2018-03-24T23:00:00": 0.8181327089225475,
    "2018-03-25T00:00:00": 0.792332177363961,
    "2018-03-25T01:00:00": 0.764477611562911,
    "2018-03-25T02:00:00": 0.7347082515670622,
    "2018-03-25T04:00:00": 0.6701618007296268,
    "2018-03-25T05:00:00": 0.6358809341280633,
    "2018-03-25T06:00:00": 0.6006505750854599,
    "2018-03-25T07:00:00": 0.564789587693247,
    "2018-03-25T08:00:00": 0.5286373519603503,
    "2018-03-25T09:00:00": 0.49253585338926476,
    "2018-03-25T10:00:00": 0.45681879244895884,
    "2018-03-25T11:00:00": 0.4218190224881005,
    "2018-03-25T12:00:00": 0.38784989757905813,
    "2018-03-25T13:00:00": 0.3551954711091778,
    "2018-03-25T14:00:00": 0.3241087454563539,
    "2018-03-25T15:00:00": 0.2948067338716235,
    "2018-03-25T16:00:00": 0.26746991642177104,
    "2018-03-25T17:00:00": 0.24224087877025305,
    "2018-03-25T18:00:00": 0.21922620813384788,
    "2018-03-25T19:00:00": 0.19849778178072913,
    "2018-03-25T20:00:00": 0.18009866753629059,
    "2018-03-25T21:00:00": 0.164044861670479,
    "2018-03-25T22:00:00": 0.15032939816377353,
    "2018-03-25T23:00:00": 0.13892140592220648,
    "2018-03-26T00:00:00": 0.12976755786766433,
    "2018-03-26T01:00:00": 0.12281087639359349,
    "2018-03-26T02:00:00": 0.11797588901401093,
    "2018-03-26T03:00:00": 0.11517306520159194,
    "2018-03-26T04:00:00": 0.11429836225827236,
    "2018-03-26T05:00:00": 0.11524006744584778,
    "2018-03-26T06:00:00": 0.11786591627911482,
    "2018-03-26T07:00:00": 0.12202322693459629,
    "2018-03-26T08:00:00": 0.12754503244562904,
    "2018-03-26T09:00:00": 0.13424782830820373,
    "2018-03-26T10:00:00": 0.14193215519605337,
    "2018-03-26T11:00:00": 0.15038500925708395,
    "2018-03-26T12:00:00": 0.15938343016604825,
    "2018-03-26T13:00:00": 0.16869932680270333,
    "2018-03-26T14:00:00": 0.17810543538002485,
    "2018-03-26T15:00:00": 0.18738224562359582,
    "2018-03-26T16:00:00": 0.19632597681521113,
    "2018-03-26T17:00:00": 0.2047566330567469,
    "2018-03-26T18:00:00": 0.2125250080733657,
    "2018-03-26T19:00:00": 0.2195213974641537,
    "2018-03-26T20:00:00": 0.22568059304507723,
    "2018-03-26T21:00:00": 0.23098746422895802,
    "2018-03-26T22:00:00": 0.23547956259064592,
    "2018-03-26T23:00:00": 0.23924792339097845,
    "2018-03-27T00:00:00": 0.24243615404695568,
    "2018-03-27T01:00:00": 0.2452446834462753,
    "2018-03-27T02:00:00": 0.24789741615254432,
    "2018-03-27T03:00:00": 0.2506654977197365,
    "2018-03-27T04:00:00": 0.2538448004235466,
    "2018-03-27T05:00:00": 0.2577462547769706,
    "2018-03-27T06:00:00": 0.26268088724744315,
    "2018-03-27T07:00:00": 0.2689558409452173,
    "2018-03-27T08:00:00": 0.2768408342803985,
    "2018-03-27T09:00:00": 0.28659620055439017,
    "2018-03-27T10:00:00": 0.2984301967469669,
    "2018-03-27T11:00:00": 0.31249961257089026,
    "2018-03-27T12:00:00": 0.3289029478884582,
    "2018-03-27T13:00:00": 0.3476734716807817,
    "2018-03-27T14:00:00": 0.36877757497627783,
    "2018-03-27T15:00:00": 0.39211922149409195,
    "2018-03-27T16:00:00": 0.4175495347474835,
    "2018-03-27T17:00:00": 0.4448427473625981,
    "2018-03-27T18:00:00": 0.47372221964973443,
    "2018-03-27T19:00:00": 0.5038731850277643,
    "2018-03-27T20:00:00": 0.5349376625037219,
    "2018-03-27T21:00:00": 0.5665323614323243,
    "2018-03-27T22:00:00": 0.5982492455565304,
    "2018-03-27T23:00:00": 0.6296845256308459,
    "2018-03-28T00:00:00": 0.6604390620860475,
    "2018-03-28T01:00:00": 0.6901261796855678,
    "2018-03-28T02:00:00": 0.7183836725420477,
    "2018-03-28T03:00:00": 0.7448812144791671,
    "2018-03-28T04:00:00": 0.7693278374088184,
    "2018-03-28T05:00:00": 0.7914753231091908,
    "2018-03-28T06:00:00": 0.8111256554318178,
    "2018-03-28T07:00:00": 0.8281297645544882,
    "2018-03-28T08:00:00": 0.8423927842967776,
    "2018-03-28T09:00:00": 0.8538670291037835,
    "2018-03-28T10:00:00": 0.8625511877146709,
    "2018-03-28T11:00:00": 0.8684880144027715,
    "2018-03-28T12:00:00": 0.8717730733416448,
    "2018-03-28T13:00:00": 0.8725029910628388,
    "2018-03-28T14:00:00": 0.8708315446504251,
    "2018-03-28T15:00:00": 0.8669252561176528,
    "2018-03-28T16:00:00": 0.8609733669934974,
    "2018-03-28T17:00:00": 0.8531687192413449,
    "2018-03-28T18:00:00": 0.843710153454106,
    "2018-03-28T19:00:00": 0.8327950537807464,
    "2018-03-28T20:00:00": 0.8206027837314909,
    "2018-03-28T21:00:00": 0.8073038523183499,
    "2018-03-28T22:00:00": 0.7930435552447809,
    "2018-03-28T23:00:00": 0.7779524612322424,
    "2018-03-29T00:00:00": 0.7621391216795231,
    "2018-03-29T01:00:00": 0.7456922872496287,
    "2018-03-29T02:00:00": 0.7286827434082858,
    "2018-03-29T03:00:00": 0.7111670447781065,
    "2018-03-29T04:00:00": 0.6931934499551825,
    "2018-03-29T05:00:00": 0.6748063773572299,
    "2018-03-29T06:00:00": 0.6560535287120514,
    "2018-03-29T07:00:00": 0.6369807431740753,
    "2018-03-29T08:00:00": 0.6176710819328636,
    "2018-03-29T09:00:00": 0.5982205718560277,
    "2018-03-29T10:00:00": 0.5787358312917942,
    "2018-03-29T11:00:00": 0.5593539116257392,
    "2018-03-29T12:00:00": 0.5402426372566619,
    "2018-03-29T13:00:00": 0.5215816387880028,
    "2018-03-29T14:00:00": 0.5035522060903881,
    "2018-03-29T15:00:00": 0.4863701318323323,
    "2018-03-29T16:00:00": 0.47024924380777106,
    "2018-03-29T17:00:00": 0.45539502400073417,
    "2018-03-29T18:00:00": 0.4420012054763777,
    "2018-03-29T19:00:00": 0.4302419316770152,
    "2018-03-29T20:00:00": 0.4202648387409819,
    "2018-03-29T21:00:00": 0.41218546219756697,
    "2018-03-29T22:00:00": 0.4060814946218074,
    "2018-03-29T23:00:00": 0.40198982509969067,
    "2018-03-30T00:00:00": 0.39990325082712785,
    "2018-03-30T01:00:00": 0.39976917581053034,
    "2018-03-30T02:00:00": 0.40150074943052577,
    "2018-03-30T03:00:00": 0.40494842693629673,
    "2018-03-30T04:00:00": 0.4099262772628228,
    "2018-03-30T05:00:00": 0.4162081021947614,
    "2018-03-30T06:00:00": 0.42353091291714745,
    "2018-03-30T07:00:00": 0.4315969966783632,
    "2018-03-30T08:00:00": 0.44007616459840676,
    "2018-03-30T09:00:00": 0.4486375610371832,
    "2018-03-30T10:00:00": 0.45693242285846497,
    "2018-03-30T11:00:00": 0.464607089960007,
    "2018-03-30T12:00:00": 0.47132629999508896,
    "2018-03-30T13:00:00": 0.4767660425279024,
    "2018-03-30T14:00:00": 0.48064976521291963,
    "2018-03-30T15:00:00": 0.4827426577486509,
    "2018-03-30T16:00:00": 0.48286550040983456,
    "2018-03-30T17:00:00": 0.48091328418693957,
    "2018-03-30T18:00:00": 0.4768329056877567,
    "2018-03-30T19:00:00": 0.4706562445602283,
    "2018-03-30T20:00:00": 0.46249528435784004,
    "2018-03-30T21:00:00": 0.4525344984492775,
    "2018-03-30T22:00:00": 0.4410280735137067,
    "2018-03-30T23:00:00": 0.42828903635642224,
    "2018-03-31T00:00:00": 0.4146754073835185,
    "2018-03-31T01:00:00": 0.4005555412181347,
    "2018-03-31T02:00:00": 0.3863361371124548,
    "2018-03-31T03:00:00": 0.37240571199353045,
    "2018-03-31T04:00:00": 0.35915560257079515,
    "2018-03-31T05:00:00": 0.3469271344075944,
    "2018-03-31T06:00:00": 0.3360019821267928,
    "2018-03-31T07:00:00": 0.3266349267375191,
    "2018-03-31T08:00:00": 0.3189830373153227,
    "2018-03-31T09:00:00": 0.31313172389101585,
    "2018-03-31T10:00:00": 0.3090954087252648,
    "2018-03-31T11:00:00": 0.30681506434688455,
    "2018-03-31T12:00:00": 0.3061637353408118,
    "2018-03-31T13:00:00": 0.3069564171402192,
    "2018-03-31T14:00:00": 0.3089518389529118,
    "2018-03-31T15:00:00": 0.31189503592065626,
    "2018-03-31T16:00:00": 0.31550941402003624,
    "2018-03-31T17:00:00": 0.3195173907803836,
    "2018-03-31T18:00:00": 0.32366413707874475,
    "2018-03-31T19:00:00": 0.32772909871183065,
    "2018-03-31T20:00:00": 0.33153794797864594,
    "2018-03-31T21:00:00": 0.33497202501627665,
    "2018-03-31T22:00:00": 0.3379811850313257,
    "2018-03-31T23:00:00": 0.3405612068145717,
    "2018-04-01T00:00:00": 0.3427796884889024,
    "2018-04-01T01:00:00": 0.34476202769781084,
    "2018-04-01T02:00:00": 0.34668299784086,
    "2018-04-01T03:00:00": 0.34874035931347547,
    "2018-04-01T04:00:00": 0.35114916283500075,
    "2018-04-01T05:00:00": 0.35412349067271515,
    "2018-04-01T06:00:00": 0.3578599239635012,
    "2018-04-01T07:00:00": 0.36253098623294666,
    "2018-04-01T08:00:00": 0.3682421660173429,
    "2018-04-01T09:00:00": 0.3750580373085866,
    "2018-04-01T10:00:00": 0.3829699393650601,
    "2018-04-01T11:00:00": 0.39189887831749887,
    "2018-04-01T12:00:00": 0.4016968863495433,
    "2018-04-01T13:00:00": 0.41215157699674254,
    "2018-04-01T14:00:00": 0.42299597360428315,
    "2018-04-01T15:00:00": 0.43392274835309097,
    "2018-04-01T16:00:00": 0.4446033773409682,
    "2018-04-01T17:00:00": 0.4546867137071352,
    "2018-04-01T18:00:00": 0.46383376517595376,
    "2018-04-01T19:00:00": 0.4717343222791964,
    "2018-04-01T20:00:00": 0.4781202725121692,
    "2018-04-01T21:00:00": 0.4827766534296254,
    "2018-04-01T22:00:00": 0.4855605369378895,
    "2018-04-01T23:00:00": 0.4864134219438601,
    "2018-04-02T00:00:00": 0.48533327888956185,
    "2018-04-02T01:00:00": 0.4824067243442342,
    "2018-04-02T02:00:00": 0.477789181659555,
    "2018-04-02T03:00:00": 0.4716994778540997,
    "2018-04-02T05:00:00": 0.45621751346941875,
    "2018-04-02T06:00:00": 0.4474562343339882,
    "2018-04-02T07:00:00": 0.4384530021861704,
    "2018-04-02T08:00:00": 0.42951314974261634,
    "2018-04-02T09:00:00": 0.4209360914284523,
    "2018-04-02T10:00:00": 0.41297576636538813,
    "2018-04-02T11:00:00": 0.4058331023717231,
    "2018-04-02T12:00:00": 0.3996775691312646,
    "2018-04-02T13:00:00": 0.39461768940333763,
    "2018-04-02T14:00:00": 0.3907174338712962,
    "2018-04-02T15:00:00": 0.3879995950680271,
    "2018-04-02T16:00:00": 0.38645144455358343,
    "2018-04-02T17:00:00": 0.3860428792401326,
    "2018-04-02T18:00:00": 0.38671056670945625,
    "2018-04-02T19:00:00": 0.38840199748997095,
    "2018-04-02T20:00:00": 0.3910705440780539,
    "2018-04-02T21:00:00": 0.39467193027989217,
    "2018-04-02T22:00:00": 0.39918316233207707,
    "2018-04-02T23:00:00": 0.40458025648561985,
    "2018-04-03T00:00:00": 0.4108549034544444,
    "2018-04-03T01:00:00": 0.4180013936740434,
    "2018-04-03T02:00:00": 0.42601331820660127,
    "2018-04-03T03:00:00": 0.4348712725124113,
    "2018-04-03T04:00:00": 0.4445403110362089,
    "2018-04-03T05:00:00": 0.4549569831451349,
    "2018-04-03T06:00:00": 0.46602984124850055,
    "2018-04-03T07:00:00": 0.4776336476742605,
    "2018-04-03T08:00:00": 0.48961123984945926,
    "2018-04-03T09:00:00": 0.5017859644854099,
    "2018-04-03T10:00:00": 0.5139615241831091,
    "2018-04-03T11:00:00": 0.525917420578758,
    "2018-04-03T12:00:00": 0.5374631715106928,
    "2018-04-03T13:00:00": 0.5483914130901583,
    "2018-04-03T14:00:00": 0.5585500171076823,
    "2018-04-03T15:00:00": 0.5678283993133003,
    "2018-04-03T16:00:00": 0.5761394868722378,
    "2018-04-03T17:00:00": 0.5834772506020235,
    "2018-04-03T18:00:00": 0.5898944370665027,
    "2018-04-03T19:00:00": 0.5954920811670943,
    "2018-04-03T20:00:00": 0.6004225606485663,
    "2018-04-03T21:00:00": 0.6048818282562352,
    "2018-04-03T22:00:00": 0.6090949369313495,
    "2018-04-03T23:00:00": 0.6133080988033255,
    "2018-04-04T00:00:00": 0.6177455520148961,
    "2018-04-04T01:00:00": 0.6226230411327469,
    "2018-04-04T02:00:00": 0.6281200916452139,
    "2018-04-04T03:00:00": 0.6343656923041362,
    "2018-04-04T04:00:00": 0.641428318903897,
    "2018-04-04T05:00:00": 0.6493088642824117,
    "2018-04-04T06:00:00": 0.6579380433798322,
    "2018-04-04T07:00:00": 0.6671796966723326,
    "2018-04-04T08:00:00": 0.6768366206629084,
    "2018-04-04T09:00:00": 0.6866616244552469,
    "2018-04-04T10:00:00": 0.6963698933764845,
    "2018-04-04T11:00:00": 0.7056555528820863,
    "2018-04-04T12:00:00": 0.7142201855817728,
    "2018-04-04T13:00:00": 0.7217793120147687,
    "2018-04-04T14:00:00": 0.728081312555236,
    "2018-04-04T15:00:00": 0.7329257754445532,
    "2018-04-04T16:00:00": 0.7361779639915907,
    "2018-04-04T17:00:00": 0.7377846838357897,
    "2018-04-04T18:00:00": 0.7377553825959317,
    "2018-04-04T19:00:00": 0.7361924751530146,
    "2018-04-04T20:00:00": 0.7332640140377659,
    "2018-04-04T21:00:00": 0.7292297626124886,
    "2018-04-04T22:00:00": 0.7243996168759044,
    "2018-04-04T23:00:00": 0.7191290772196673,
    "2018-04-05T00:00:00": 0.7138013528493563,
    "2018-04-05T01:00:00": 0.7088181348954734,
    "2018-04-05T02:00:00": 0.7045572691524888,
    "2018-04-05T03:00:00": 0.701377539672372,
    "2018-04-05T04:00:00": 0.6995889916241914,
    "2018-04-05T05:00:00": 0.6994411889029509,
    "2018-04-05T06:00:00": 0.7011095125814455,
    "2018-04-05T07:00:00": 0.7046931781341166,
    "2018-04-05T08:00:00": 0.7102000251027232,
    "2018-04-05T09:00:00": 0.7175572386935792,
    "2018-04-05T10:00:00": 0.7266090336659365,
    "2018-04-05T11:00:00": 0.7371286777220483,
    "2018-04-05T12:00:00": 0.7488252354046419,
    "2018-04-05T13:00:00": 0.7613593778848478,
    "2018-04-05T14:00:00": 0.774358041373105,
    "2018-04-05T15:00:00": 0.7874310956655093,
    "2018-04-05T16:00:00": 0.8001877562457336,
    "2018-04-05T17:00:00": 0.8122602076788256,
    "2018-04-05T18:00:00": 0.8232911924014436,
    "2018-04-05T19:00:00": 0.8329782830150049,
    "2018-04-05T20:00:00": 0.8410726374381893,
    "2018-04-05T21:00:00": 0.8473871352454488,
    "2018-04-05T22:00:00": 0.8518028309105883,
    "2018-04-05T23:00:00": 0.8542687263699624,
    "2018-04-06T00:00:00": 0.8548096717694281,
    "2018-04-06T01:00:00": 0.8535219875843437,
    "2018-04-06T02:00:00": 0.8505534599320409,
    "2018-04-06T03:00:00": 0.8461288472720079,
    "2018-04-06T04:00:00": 0.8405146918766705,
    "2018-04-06T05:00:00": 0.8340169093957304,
    "2018-04-06T06:00:00": 0.8269675812049218,
    "2018-04-06T07:00:00": 0.8197134406703136,
    "2018-04-06T08:00:00": 0.812600634958402,
    "2018-04-06T09:00:00": 0.8059619881149922,
    "2018-04-06T10:00:00": 0.8001033611789476,
    "2018-04-06T11:00:00": 0.7952879089544579,
    "2018-04-06T12:00:00": 0.7917292926976889,
    "2018-04-06T13:00:00": 0.7895775425349884,
    "2018-04-06T14:00:00": 0.7889183560374043,
    "2018-04-06T15:00:00": 0.7897613357316704,
    "2018-04-06T16:00:00": 0.7920448961046013,
    "2018-04-06T17:00:00": 0.7956325947549143,
    "2018-04-06T18:00:00": 0.8003180032332189,
    "2018-04-06T19:00:00": 0.8058314508021234,
    "2018-04-06T20:00:00": 0.8118620969263565,
    "2018-04-06T21:00:00": 0.818036341392509,
    "2018-04-06T22:00:00": 0.8239616511103731,
    "2018-04-06T23:00:00": 0.8292365234145709,
    "2018-04-07T00:00:00": 0.8334445579012255,
    "2018-04-07T01:00:00": 0.8361811652537208,
    "2018-04-07T02:00:00": 0.8370639610821058,
    "2018-04-07T03:00:00": 0.835744813776553,
    "2018-04-07T04:00:00": 0.8319273687167873,
    "2018-04-07T05:00:00": 0.8253683373013515,
    "2018-04-07T06:00:00": 0.8158860699761901,
    "2018-04-07T07:00:00": 0.8033686932218711,
    "2018-04-07T08:00:00": 0.7877799603622248,
    "2018-04-07T09:00:00": 0.7691617061111644,
    "2018-04-07T10:00:00": 0.7476366324429142,
    "2018-04-07T11:00:00": 0.7234067745523687,
    "2018-04-07T12:00:00": 0.6967507959678649,
    "2018-04-07T13:00:00": 0.6680198140165169,
    "2018-04-07T14:00:00": 0.6376305687951549,
    "2018-04-07T15:00:00": 0.6060575444889679,
    "2018-04-07T16:00:00": 0.5738210936455721,
    "2018-04-07T17:00:00": 0.5414768458310566,
    "2018-04-07T18:00:00": 0.5096017797346891,
    "2018-04-07T19:00:00": 0.47878064028476286,
    "2018-04-07T20:00:00": 0.4495906001682593,
    "2018-04-07T21:00:00": 0.42258758204305286,
    "2018-04-07T22:00:00": 0.39829136563167056,
    "2018-04-07T23:00:00": 0.3771729241154636,
    "2018-04-08T00:00:00": 0.359642776866452,
    "2018-04-08T01:00:00": 0.3460399268760538,
    "2018-04-08T02:00:00": 0.3366252544833446,
    "2018-04-08T03:00:00": 0.33157509240341626,
    "2018-04-08T04:00:00": 0.3309774733985415,
    "2018-04-08T05:00:00": 0.33483220772877087,
    "2018-04-08T06:00:00": 0.3430544683694032,
    "2018-04-08T07:00:00": 0.35546892461242324,
    "2018-04-08T08:00:00": 0.37182776155281083,
    "2018-04-08T09:00:00": 0.391801147043175,
    "2018-04-08T10:00:00": 0.4150130964038776,
    "2018-04-08T11:00:00": 0.44103907114048085,
    "2018-04-08T12:00:00": 0.46941243989408105,
    "2018-04-08T13:00:00": 0.4996387593064746,
    "2018-04-08T14:00:00": 0.5312089584201669,
    "2018-04-08T15:00:00": 0.5636125005792755,
    "2018-04-08T16:00:00": 0.5963480516979515,
    "2018-04-08T17:00:00": 0.6289393285466047,
    "2018-04-08T18:00:00": 0.660929981006018,
    "2018-04-08T19:00:00": 0.6919060336804934,
    "2018-04-08T20:00:00": 0.7214959317396958,
    "2018-04-08T21:00:00": 0.7493730108034349,
    "2018-04-08T22:00:00": 0.7752585507640903,
    "2018-04-08T23:00:00": 0.7989171671578007,
    "2018-04-09T00:00:00": 0.8201611998965834,
    "2018-04-09T01:00:00": 0.8388442984129021,
    "2018-04-09T02:00:00": 0.8548584396836759,
    "2018-04-09T03:00:00": 0.8681280456905738,
    "2018-04-09T04:00:00": 0.8786060051286444,
    "2018-04-09T05:00:00": 0.8862687849408895,
    "2018-04-09T06:00:00": 0.8911131088154909,
    "2018-04-09T07:00:00": 0.8931532391136129,
    "2018-04-09T08:00:00": 0.892420940137587,
    "2018-04-09T09:00:00": 0.8889625726107945,
    "2018-04-09T10:00:00": 0.8828462218764006,
    "2018-04-09T11:00:00": 0.874168033346853,
    "2018-04-09T12:00:00": 0.8630340922394688,
    "2018-04-09T13:00:00": 0.8495860644277662,
    "2018-04-09T14:00:00": 0.8339975369605788,
    "2018-04-09T15:00:00": 0.8164942357321741,
    "2018-04-09T16:00:00": 0.7973372079476206,
    "2018-04-09T17:00:00": 0.7768306226451884,
    "2018-04-09T18:00:00": 0.7553210959305585,
    "2018-04-09T19:00:00": 0.73319531824302,
    "2018-04-09T20:00:00": 0.7108775619220359,
    "2018-04-09T21:00:00": 0.688811540449833,
    "2018-04-09T22:00:00": 0.6674541948752353,
    "2018-04-09T23:00:00": 0.6472619783199981,
    "2018-04-10T00:00:00": 0.6286672972903087,
    "2018-04-10T01:00:00": 0.6120982710267804,
    "2018-04-10T02:00:00": 0.5979117298552677,
    "2018-04-10T03:00:00": 0.5864107782576734,
    "2018-04-10T04:00:00": 0.5778213097286617,
    "2018-04-10T05:00:00": 0.5722781965342882,
    "2018-04-10T06:00:00": 0.5698229763126575,
    "2018-04-10T07:00:00": 0.5703973723192638,
    "2018-04-10T08:00:00": 0.5738386752115147,
    "2018-04-10T09:00:00": 0.5799016863843154,
    "2018-04-10T10:00:00": 0.5882507399760643,
    "2018-04-10T11:00:00": 0.598476225196331,
    "2018-04-10T12:00:00": 0.6101134303784386,
    "2018-04-10T13:00:00": 0.6226628193888811,
    "2018-04-10T14:00:00": 0.6356097787382972,
    "2018-04-10T15:00:00": 0.6484482735206114,
    "2018-04-10T16:00:00": 0.6607017962229081,
    "2018-04-10T17:00:00": 0.6719440604579842,
    "2018-04-10T18:00:00": 0.681818173071048,
    "2018-04-10T19:00:00": 0.6900490140393332,
    "2018-04-10T20:00:00": 0.6964559282678178,
    "2018-04-10T21:00:00": 0.7009589358578437,
    "2018-04-10T22:00:00": 0.7035793073347557,
    "2018-04-10T23:00:00": 0.7044369420093216,
    "2018-04-11T00:00:00": 0.703741427380838,
    "2018-04-11T01:00:00": 0.7017813712908393,
    "2018-04-11T02:00:00": 0.6989071044366553,
    "2018-04-11T03:00:00": 0.6955124773986161,
    "2018-04-11T04:00:00": 0.6920157585206567,
    "2018-04-11T05:00:00": 0.6888351571309363,
    "2018-04-11T06:00:00": 0.6863766298846828,
    "2018-04-11T07:00:00": 0.6850015713622728,
    "2018-04-11T08:00:00": 0.6850302550976091,
    "2018-04-11T09:00:00": 0.6867121307212168,
    "2018-04-11T10:00:00": 0.690221626231184,
    "2018-04-11T11:00:00": 0.695651911988302,
    "2018-04-11T12:00:00": 0.7030139269364387,
    "2018-04-11T13:00:00": 0.7122397943615418,
    "2018-04-11T14:00:00": 0.7231963652168112,
    "2018-04-11T15:00:00": 0.7356597143110785,
    "2018-04-11T16:00:00": 0.7493750240759913,
    "2018-04-11T17:00:00": 0.7640355242729437,
    "2018-04-11T18:00:00": 0.7793143090007838,
    "2018-04-11T19:00:00": 0.7948492451318809,
    "2018-04-11T20:00:00": 0.810286096768396,
    "2018-04-11T21:00:00": 0.8252766085767296,
    "2018-04-11T22:00:00": 0.8394874365293522,
    "2018-04-11T23:00:00": 0.852608912182602,
    "2018-04-12T00:00:00": 0.864360258216436,
    "2018-04-12T01:00:00": 0.8744936102429586,
    "2018-04-12T02:00:00": 0.8827933493853343,
    "2018-04-12T03:00:00": 0.8890895054989373,
    "2018-04-12T04:00:00": 0.893243422567643,
    "2018-04-12T05:00:00": 0.8951558126168313,
    "2018-04-12T06:00:00": 0.8947639165815184,
    "2018-04-12T07:00:00": 0.892045286258854,
    "2018-04-12T08:00:00": 0.8870296884240036,
    "2018-04-12T09:00:00": 0.8797814171944888,
    "2018-04-12T10:00:00": 0.8704085194689182,
    "2018-04-12T11:00:00": 0.8590647096214392,
    "2018-04-12T12:00:00": 0.8459483505050159,
    "2018-04-12T13:00:00": 0.8313029206101262,
    "2018-04-12T14:00:00": 0.8154138123798776,
    "2018-04-12T15:00:00": 0.7986088739013104,
    "2018-04-12T16:00:00": 0.7812472845532961,
    "2018-04-12T17:00:00": 0.7637068446843577,
    "2018-04-12T18:00:00": 0.746379155632124,
    "2018-04-12T19:00:00": 0.7296550000714677,
    "2018-04-12T20:00:00": 0.7139037491604552,
    "2018-04-12T21:00:00": 0.6994793143738514,
    "2018-04-12T22:00:00": 0.6866976028265779,
    "2018-04-12T23:00:00": 0.6757986622565245,
    "2018-04-13T00:00:00": 0.6669460573703158,
    "2018-04-13T01:00:00": 0.6602317726226274,
    "2018-04-13T02:00:00": 0.6556592605579878,
    "2018-04-13T03:00:00": 0.6531431139014051,
    "2018-04-13T04:00:00": 0.6525090546806386,
    "2018-04-13T05:00:00": 0.6535002517175394,
    "2018-04-13T06:00:00": 0.655796601922486,
    "2018-04-13T07:00:00": 0.6590231646178348,
    "2018-04-13T08:00:00": 0.6627694289730117,
    "2018-04-13T09:00:00": 0.6666162083426171,
    "2018-04-13T10:00:00": 0.6701142506243036,
    "2018-04-13T11:00:00": 0.6728921009638354,
    "2018-04-13T12:00:00": 0.6746069214116364,
    "2018-04-13T13:00:00": 0.6749833731845353,
    "2018-04-13T14:00:00": 0.6738266933992282,
    "2018-04-13T15:00:00": 0.6710325469589905,
    "2018-04-13T16:00:00": 0.6665917813636955,
    "2018-04-13T17:00:00": 0.6605902774153884,
    "2018-04-13T18:00:00": 0.6532019853786589,
    "2018-04-13T19:00:00": 0.6446794892976508,
    "2018-04-13T20:00:00": 0.6353388125784346,
    "2018-04-13T21:00:00": 0.6255409901818172,
    "2018-04-13T22:00:00": 0.6156716675014403,
    "2018-04-13T23:00:00": 0.6061195031967261,
    "2018-04-14T00:00:00": 0.5972543283928897,
    "2018-04-14T01:00:00": 0.5894103563956716,
    "2018-04-14T02:00:00": 0.5828632919928839,
    "2018-04-14T03:00:00": 0.5778102679972195,
    "2018-04-14T04:00:00": 0.5743667011220068,
    "2018-04-14T05:00:00": 0.5725573819198858,
    "2018-04-14T06:00:00": 0.5723143427343439,
    "2018-04-14T07:00:00": 0.5734793141547814,
    "2018-04-14T08:00:00": 0.5757986917897868,
    "2018-04-14T09:00:00": 0.5789666419633566,
    "2018-04-14T10:00:00": 0.5826123123299092,
    "2018-04-14T11:00:00": 0.5863257410879561,
    "2018-04-14T12:00:00": 0.5896784493204112,
    "2018-04-14T13:00:00": 0.5922414394530391,
    "2018-04-14T14:00:00": 0.5936108108344024,
    "2018-04-14T15:00:00": 0.593418543821676,
    "2018-04-14T16:00:00": 0.5913629783322191,
    "2018-04-14T17:00:00": 0.5872047481067686,
    "2018-04-14T18:00:00": 0.5807964405528788,
    "2018-04-14T19:00:00": 0.5720823456096341,
    "2018-04-14T20:00:00": 0.561101656846032,
    "2018-04-14T21:00:00": 0.5479866720951322,
    "2018-04-14T22:00:00": 0.5329554032501106,
    "2018-04-14T23:00:00": 0.5163018364571789,
    "2018-04-15T00:00:00": 0.4983889840452543,
    "2018-04-15T01:00:00": 0.4796284268080647,
    "2018-04-15T02:00:00": 0.46045150168266674,
    "2018-04-15T03:00:00": 0.4412938462278196,
    "2018-04-15T04:00:00": 0.42257857428798346,
    "2018-04-15T05:00:00": 0.4046946834727331,
    "2018-04-15T06:00:00": 0.3879700118809527,
    "2018-04-15T07:00:00": 0.37268124045076745,
    "2018-04-15T08:00:00": 0.3590276012262414,
    "2018-04-15T09:00:00": 0.34711443396720776,
    "2018-04-15T10:00:00": 0.33696539336421627,
    "2018-04-15T11:00:00": 0.3285214012948322,
    "2018-04-15T12:00:00": 0.3216483380035162,
    "2018-04-15T13:00:00": 0.31614880471558915,
    "2018-04-15T14:00:00": 0.3117774170553158,
    "2018-04-15T15:00:00": 0.3082615520841901,
    "2018-04-15T16:00:00": 0.30531469550095164,
    "2018-04-15T17:00:00": 0.3026514337861633,
    "2018-04-15T18:00:00": 0.3000194938506969,
    "2018-04-15T19:00:00": 0.29720870683632206,
    "2018-04-15T20:00:00": 0.2940634702227767,
    "2018-04-15T21:00:00": 0.29049313721514103,
    "2018-04-15T22:00:00": 0.2864755689185629,
    "2018-04-15T23:00:00": 0.2820655495464893,
    "2018-04-16T00:00:00": 0.2773690134663512,
    "2018-04-16T01:00:00": 0.2725561696227144,
    "2018-04-16T02:00:00": 0.26784704262751874,
    "2018-04-16T03:00:00": 0.2634897008662727,
    "2018-04-16T04:00:00": 0.2597473762825772,
    "2018-04-16T05:00:00": 0.2568737905189274,
    "2018-04-16T06:00:00": 0.25512002807677203,
    "2018-04-16T07:00:00": 0.2546866336838369,
    "2018-04-16T08:00:00": 0.2557529270314415,
    "2018-04-16T09:00:00": 0.25843619859790984,
    "2018-04-16T10:00:00": 0.26279717733042407,
    "2018-04-16T11:00:00": 0.268838626817822,
    "2018-04-16T12:00:00": 0.2765076383228654,
    "2018-04-16T13:00:00": 0.28570107778383563,
    "2018-04-16T14:00:00": 0.29627415948274133,
    "2018-04-16T15:00:00": 0.30805119782736573,
    "2018-04-16T16:00:00": 0.3208374282004813,
    "2018-04-16T17:00:00": 0.33443057530168085,
    "2018-04-16T18:00:00": 0.34863383511256996,
    "2018-04-16T19:00:00": 0.3632738919789166,
    "2018-04-16T20:00:00": 0.37818240781648876,
    "2018-04-16T21:00:00": 0.39323443042691203,
    "2018-04-16T22:00:00": 0.408339497222528,
    "2018-04-16T23:00:00": 0.42344389112961844,
    "2018-04-17T15:00:00": 0.6912713554929238,
    "2018-04-17T16:00:00": 0.710248436007517,
    "2018-04-17T17:00:00": 0.7291178602611755,
    "2018-04-17T18:00:00": 0.7477489522356586,
    "2018-04-17T19:00:00": 0.7660251496599797,
    "2018-04-17T20:00:00": 0.783835124975869,
    "2018-04-17T21:00:00": 0.8010750922393549,
    "2018-04-17T22:00:00": 0.8176469009807327,
    "2018-04-17T23:00:00": 0.8334698162515972,
    "2018-04-18T00:00:00": 0.8484712534186378,
    "2018-04-18T01:00:00": 0.8625886709875602,
    "2018-04-18T02:00:00": 0.8757771367976722,
    "2018-04-18T03:00:00": 0.8879921261422162,
    "2018-04-18T04:00:00": 0.8991955834802545,
    "2018-04-18T05:00:00": 0.9093568889365744,
    "2018-04-18T06:00:00": 0.9184487895549546,
    "2018-04-18T07:00:00": 0.9264461900271099,
    "2018-04-18T08:00:00": 0.9333235355815575,
    "2018-04-18T09:00:00": 0.9390533948956015,
    "2018-04-18T10:00:00": 0.9436036498024967,
    "2018-04-18T11:00:00": 0.9469464650299811,
    "2018-04-18T12:00:00": 0.9490494203600675,
    "2018-04-18T13:00:00": 0.9498751107366578,
    "2018-04-18T14:00:00": 0.9493855280694355,
    "2018-04-18T15:00:00": 0.94754983567898,
    "2018-04-18T16:00:00": 0.9443255009084404,
    "2018-04-18T17:00:00": 0.9396825764005394,
    "2018-04-18T18:00:00": 0.9336124220236467,
    "2018-04-18T19:00:00": 0.9261163845389752,
    "2018-04-18T20:00:00": 0.9172167909472927,
    "2018-04-18T21:00:00": 0.9069616023164125,
    "2018-04-18T22:00:00": 0.8954175573312416,
    "2018-04-18T23:00:00": 0.8827138080243359,
    "2018-04-19T00:00:00": 0.8689914748474172,
    "2018-04-19T01:00:00": 0.8544368310481689,
    "2018-04-19T02:00:00": 0.8392615950846517,
    "2018-04-19T03:00:00": 0.8237374926479957,
    "2018-04-19T04:00:00": 0.8081507976078981,
    "2018-04-19T05:00:00": 0.7928102448299019,
    "2018-04-19T06:00:00": 0.7780411122672105,
    "2018-04-19T07:00:00": 0.7641732969621846,
    "2018-04-19T14:00:00": 0.7154527623523873,
    "2018-04-19T15:00:00": 0.7173306557448482,
    "2018-04-19T16:00:00": 0.7214312364387113,
    "2018-04-19T17:00:00": 0.7275912297080382,
    "2018-04-19T18:00:00": 0.7355860351221115,
    "2018-04-19T19:00:00": 0.7451407998431463,
    "2018-04-19T20:00:00": 0.7559430909128635,
    "2018-04-19T21:00:00": 0.7676547600326422,
    "2018-04-19T22:00:00": 0.7799284001778183,
    "2018-04-19T23:00:00": 0.7924203439744479,
    "2018-04-20T00:00:00": 0.8048048044803431,
    "2018-04-20T01:00:00": 0.8167861734425724,
    "2018-04-20T02:00:00": 0.8281099232658922,
    "2018-04-20T03:00:00": 0.8385705192479036,
    "2018-04-20T04:00:00": 0.8480169526548449,
    "2018-04-20T05:00:00": 0.8563553113154225,
    "2018-04-20T06:00:00": 0.8635485390620818,
    "2018-04-20T07:00:00": 0.8696137207585994,
    "2018-04-20T08:00:00": 0.8746164194298252,
    "2018-04-20T09:00:00": 0.8786638570872994,
    "2018-04-20T10:00:00": 0.8818952503598564,
    "2018-04-20T11:00:00": 0.8844620687060311,
    "2018-04-20T12:00:00": 0.8865465505705163,
    "2018-04-20T13:00:00": 0.888325689987223,
    "2018-04-20T14:00:00": 0.8899696326728039,
    "2018-04-20T15:00:00": 0.8916319786961698,
    "2018-04-20T16:00:00": 0.8934521602682011,
    "2018-04-20T17:00:00": 0.8955334059565718,
    "2018-04-20T18:00:00": 0.8979468642790852,
    "2018-04-20T19:00:00": 0.9007308222612902,
    "2018-04-20T20:00:00": 0.9038899119453545,
    "2018-04-20T21:00:00": 0.9073952828645762,
    "2018-04-20T22:00:00": 0.9111875284372059,
    "2018-04-20T23:00:00": 0.9151796457804612,
    "2018-04-21T00:00:00": 0.9192616264185994,
    "2018-04-21T01:00:00": 0.923309783922987,
    "2018-04-21T02:00:00": 0.9271757549688555,
    "2018-04-21T03:00:00": 0.930709806584318,
    "2018-04-21T04:00:00": 0.9337588603697052,
    "2018-04-21T05:00:00": 0.9361710375107561,
    "2018-04-21T06:00:00": 0.9378004777190084,
    "2018-04-21T07:00:00": 0.9385149836236059,
    "2018-04-21T08:00:00": 0.938188952612224,
    "2018-04-21T09:00:00": 0.9367128790132163,
    "2018-04-21T10:00:00": 0.9340106203324885,
    "2018-04-21T11:00:00": 0.9300213275481488,
    "2018-04-21T12:00:00": 0.9247224880475635,
    "2018-04-21T13:00:00": 0.9181221231429902,
    "2018-04-21T14:00:00": 0.9102597331737693,
    "2018-04-21T15:00:00": 0.9012114978028596,
    "2018-04-21T16:00:00": 0.8910907525284879,
    "2018-04-21T17:00:00": 0.8800519930926891,
    "2018-04-21T18:00:00": 0.8682814685615173,
    "2018-04-21T19:00:00": 0.8559963518788101,
    "2018-04-21T20:00:00": 0.8434409613257805,
    "2018-04-21T21:00:00": 0.8308791083380694,
    "2018-04-21T22:00:00": 0.8185851630912,
    "2018-04-21T23:00:00": 0.8068331756752756,
    "2018-04-22T00:00:00": 0.7958866956851497,
    "2018-04-22T01:00:00": 0.7859864443156916,
    "2018-04-22T02:00:00": 0.7773397899523538,
    "2018-04-22T03:00:00": 0.7701100958847075,
    "2018-04-22T04:00:00": 0.7644091099633505,
    "2018-04-22T05:00:00": 0.7602902466777098,
    "2018-04-22T06:00:00": 0.7577460995519735,
    "2018-04-22T07:00:00": 0.7567158801438683,
    "2018-04-22T08:00:00": 0.757056456397226,
    "2018-04-22T09:00:00": 0.7586023293338616,
    "2018-04-22T10:00:00": 0.7611364330564313,
    "2018-04-22T11:00:00": 0.7644216291856305,
    "2018-04-22T12:00:00": 0.768182896988269,
    "2018-04-22T13:00:00": 0.772165775939859,
    "2018-04-22T14:00:00": 0.7761291916175341,
    "2018-04-22T15:00:00": 0.7798576911723197,
    "2018-04-22T16:00:00": 0.7831756975905784,
    "2018-04-22T17:00:00": 0.7859576224656878,
    "2018-04-22T18:00:00": 0.7881335983461268,
    "2018-04-22T19:00:00": 0.7896921542006604,
    "2018-04-22T20:00:00": 0.7906785871238159,
    "2018-04-22T21:00:00": 0.7911916300070186,
    "2018-04-22T22:00:00": 0.7913746827638192,
    "2018-04-22T23:00:00": 0.7914063097420987,
    "2018-04-23T00:00:00": 0.7914879878708967,
    "2018-04-23T09:00:00": 0.8232987776331264,
    "2018-04-23T10:00:00": 0.8316904041488609,
    "2018-04-23T11:00:00": 0.8408680405064287,
    "2018-04-23T12:00:00": 0.8506641946473297,
    "2018-04-23T13:00:00": 0.8608975446903102,
    "2018-04-23T14:00:00": 0.8713541547729212,
    "2018-04-23T15:00:00": 0.8818346428793545,
    "2018-04-23T16:00:00": 0.8921351524221062,
    "2018-04-23T17:00:00": 0.9020586536672124,
    "2018-04-23T18:00:00": 0.9114200542603286,
    "2018-04-23T19:00:00": 0.9200505043696307,
    "2018-04-23T20:00:00": 0.9278054810540937,
    "2018-04-23T21:00:00": 0.9345384777775196,
    "2018-04-23T22:00:00": 0.940129551833779,
    "2018-04-23T23:00:00": 0.9444713843780265,
    "2018-04-24T00:00:00": 0.9474766733676399,
    "2018-04-24T01:00:00": 0.949038364317649,
    "2018-04-24T02:00:00": 0.9490809145479497,
    "2018-04-24T03:00:00": 0.9475269882768051,
    "2018-04-24T04:00:00": 0.9442946476136992,
    "2018-04-24T05:00:00": 0.9393041148164986,
    "2018-04-24T06:00:00": 0.9324767056159639,
    "2018-04-24T07:00:00": 0.9237367897034665,
    "2018-04-24T08:00:00": 0.9130155187882634,
    "2018-04-24T09:00:00": 0.9002578155950915,
    "2018-04-24T10:00:00": 0.8854163134355872,
    "2018-04-24T11:00:00": 0.8684623337910353,
    "2018-04-24T12:00:00": 0.8493974502495696,
    "2018-04-24T13:00:00": 0.8282502677462841,
    "2018-04-24T14:00:00": 0.8050801757694775,
    "2018-04-24T15:00:00": 0.7799830682873868,
    "2018-04-24T16:00:00": 0.753091259857027,
    "2018-04-24T17:00:00": 0.7245814335071308,
    "2018-04-24T18:00:00": 0.6946627041608743,
    "2018-04-24T19:00:00": 0.6635640660692289,
    "2018-04-24T20:00:00": 0.6315525829457579,
    "2018-04-24T21:00:00": 0.5989174011557634,
    "2018-04-24T22:00:00": 0.5659634011622765,
    "2018-04-24T23:00:00": 0.5330043091033804,
    "2018-04-25T00:00:00": 0.5003546122943167,
    "2018-04-25T01:00:00": 0.4683231767053038,
    "2018-04-25T02:00:00": 0.43720292463949134,
    "2018-04-25T03:00:00": 0.40727239014086436,
    "2018-04-25T04:00:00": 0.37878612090501124,
    "2018-04-25T05:00:00": 0.3519700781884007,
    "2018-04-25T06:00:00": 0.3270199516239913,
    "2018-04-25T07:00:00": 0.3041013765420723,
    "2018-04-25T08:00:00": 0.2833506027282264,
    "2018-04-25T09:00:00": 0.264875714430612,
    "2018-04-25T10:00:00": 0.24876040227804,
    "2018-04-25T11:00:00": 0.23506648198687527,
    "2018-04-25T12:00:00": 0.22383929603203942,
    "2018-04-25T13:00:00": 0.21511027824363183,
    "2018-04-25T14:00:00": 0.20890211677471515,
    "2018-04-25T15:00:00": 0.2052312220627143,
    "2018-04-25T16:00:00": 0.20411091652079882,
    "2018-04-25T17:00:00": 0.20555242215285952,
    "2018-04-25T18:00:00": 0.20956549964028917,
    "2018-04-25T19:00:00": 0.21615731618856657,
    "2018-04-25T20:00:00": 0.22533041141791768,
    "2018-04-25T21:00:00": 0.23707916763390144,
    "2018-04-25T22:00:00": 0.25138598384739946,
    "2018-04-25T23:00:00": 0.26821614070341915,
    "2018-04-26T00:00:00": 0.28751304688673435,
    "2018-04-26T01:00:00": 0.3091933245093622,
    "2018-04-26T02:00:00": 0.3331425923116805,
    "2018-04-26T03:00:00": 0.3592122369071951,
    "2018-04-26T04:00:00": 0.38721767862565215,
    "2018-04-26T05:00:00": 0.416937542486062,
    "2018-04-26T06:00:00": 0.4481160299601655,
    "2018-04-26T07:00:00": 0.4804661937828111,
    "2018-04-26T08:00:00": 0.5136749900162393,
    "2018-04-26T09:00:00": 0.5474100022987195,
    "2018-04-26T10:00:00": 0.5813276886120156,
    "2018-04-26T11:00:00": 0.6150814337035599,
    "2018-04-26T12:00:00": 0.648321220520665,
    "2018-04-26T13:00:00": 0.6807305704747515,
    "2018-04-26T14:00:00": 0.7120096658300761,
    "2018-04-26T15:00:00": 0.7418999906252735,
    "2018-04-26T16:00:00": 0.7701673471932846,
    "2018-04-26T17:00:00": 0.7966201925855919,
    "2018-04-26T18:00:00": 0.8211150669071112,
    "2018-04-26T19:00:00": 0.843552222365941,
    "2018-04-26T20:00:00": 0.8638762406579142,
    "2018-04-26T21:00:00": 0.8820742889202904,
    "2018-04-26T22:00:00": 0.8981619930746919,
    "2018-04-26T23:00:00": 0.9122008995146583,
    "2018-04-27T00:00:00": 0.9242539659367592,
    "2018-04-27T01:00:00": 0.9344116791970988,
    "2018-04-27T02:00:00": 0.9427758702194253,
    "2018-04-27T03:00:00": 0.9494529770255281,
    "2018-04-27T04:00:00": 0.9545483165442935,
    "2018-04-27T05:00:00": 0.958162719739855,
    "2018-04-27T06:00:00": 0.9603901365940648,
    "2018-04-27T07:00:00": 0.9613159739523478,
    "2018-04-27T08:00:00": 0.9610165143652377,
    "2018-04-27T09:00:00": 0.9595395884465269,
    "2018-04-27T10:00:00": 0.9569664408316947,
    "2018-04-27T11:00:00": 0.9533445968829399,
    "2018-04-27T12:00:00": 0.9487270500000946,
    "2018-04-27T13:00:00": 0.9431740070827364,
    "2018-04-27T14:00:00": 0.9367485896660808,
    "2018-04-27T15:00:00": 0.9295269517126085,
    "2018-04-27T16:00:00": 0.9215980026435586,
    "2018-04-27T17:00:00": 0.9130627919637515,
    "2018-04-27T18:00:00": 0.9040243977923224,
    "2018-04-27T19:00:00": 0.894622886382388,
    "2018-04-27T20:00:00": 0.8850002718597421,
    "2018-04-27T21:00:00": 0.8753044370611457,
    "2018-04-27T22:00:00": 0.8656846234720442,
    "2018-04-27T23:00:00": 0.8562867216408714,
    "2018-04-28T00:00:00": 0.8472400501616737,
    "2018-04-28T01:00:00": 0.8386551255002171,
    "2018-04-28T02:00:00": 0.8306103206940058,
    "2018-04-28T03:00:00": 0.8231587069824835,
    "2018-04-28T04:00:00": 0.816312530023205,
    "2018-04-28T05:00:00": 0.8100382181313487,
    "2018-04-28T06:00:00": 0.8042585424195111,
    "2018-04-28T07:00:00": 0.7988545595696983,
    "2018-04-28T08:00:00": 0.7936578411201054,
    "2018-04-28T09:00:00": 0.7884893303744777,
    "2018-04-28T10:00:00": 0.7831402014746169,
    "2018-04-28T11:00:00": 0.7773928711119914,
    "2018-04-28T12:00:00": 0.7710329493555507,
    "2018-04-28T13:00:00": 0.7638697494738083,
    "2018-04-28T14:00:00": 0.7557355872242777,
    "2018-04-28T15:00:00": 0.7464919696894051,
    "2018-04-28T16:00:00": 0.7360851080844877,
    "2018-04-28T17:00:00": 0.7244935709617886,
    "2018-04-28T18:00:00": 0.7117682518925242,
    "2018-04-28T19:00:00": 0.6980244587948103,
    "2018-04-28T20:00:00": 0.6834391933712884,
    "2018-04-28T21:00:00": 0.6682441988601893,
    "2018-04-28T22:00:00": 0.652716942597517,
    "2018-04-28T23:00:00": 0.6371671446571664,
    "2018-04-29T00:00:00": 0.6219220227637834,
    "2018-04-29T01:00:00": 0.6073107325364135,
    "2018-04-29T02:00:00": 0.5936484127281899,
    "2018-04-29T03:00:00": 0.5812209154527703,
    "2018-04-29T04:00:00": 0.5702712298883503,
    "2018-04-29T05:00:00": 0.5609883678751979,
    "2018-04-29T06:00:00": 0.5534997005038798,
    "2018-04-29T07:00:00": 0.5478672916039753,
    "2018-04-29T08:00:00": 0.5440871995177211,
    "2018-04-29T09:00:00": 0.5420935728952352,
    "2018-04-29T10:00:00": 0.5417666042828566,
    "2018-04-29T11:00:00": 0.542942546832022,
    "2018-04-29T12:00:00": 0.5454269094897096,
    "2018-04-29T13:00:00": 0.5490089324207804,
    "2018-04-29T14:00:00": 0.5534769652871661,
    "2018-04-29T15:00:00": 0.5586317721101886,
    "2018-04-29T16:00:00": 0.5642965581970335,
    "2018-04-29T17:00:00": 0.5703280475677304,
    "2018-04-29T18:00:00": 0.5766361717226277,
    "2018-04-29T19:00:00": 0.583172158989281,
    "2018-04-29T20:00:00": 0.5899353027457033,
    "2018-04-29T21:00:00": 0.5969807661048139,
    "2018-04-29T22:00:00": 0.60436851232367,
    "2018-04-29T23:00:00": 0.6121998175125855,
    "2018-04-30T00:00:00": 0.6205878770022294,
    "2018-04-30T01:00:00": 0.6296438695312919,
    "2018-04-30T02:00:00": 0.6394763876993149,
    "2018-04-30T03:00:00": 0.6501628638590197,
    "2018-04-30T04:00:00": 0.6617446990388133,
    "2018-04-30T05:00:00": 0.6742111013179845,
    "2018-04-30T06:00:00": 0.6875268180859201,
    "2018-04-30T07:00:00": 0.7015861363665414,
    "2018-04-30T08:00:00": 0.716240998289759,
    "2018-04-30T09:00:00": 0.7313003322722922,
    "2018-04-30T10:00:00": 0.7465354152722947,
    "2018-04-30T11:00:00": 0.7616907825967413,
    "2018-04-30T12:00:00": 0.776494967426967,
    "2018-04-30T13:00:00": 0.7906715842273393,
    "2018-04-30T14:00:00": 0.8039516397241986,
    "2018-04-30T15:00:00": 0.8160847097085289,
    "2018-04-30T16:00:00": 0.8268508832968701,
    "2018-04-30T17:00:00": 0.8360685663074103,
    "2018-04-30T18:00:00": 0.8436113009695776,
    "2018-04-30T19:00:00": 0.8493842376072891,
    "2018-04-30T20:00:00": 0.8533599241253607,
    "2018-04-30T21:00:00": 0.8555664686401848,
    "2018-04-30T22:00:00": 0.8560866036852266,
    "2018-04-30T23:00:00": 0.8550560513137638,
    "2018-05-01T00:00:00": 0.852655859132595,
    "2018-05-01T01:00:00": 0.8491080039004824,
    "2018-05-01T02:00:00": 0.8446683419691957,
    "2018-05-01T03:00:00": 0.8396215912136578,
    "2018-05-01T04:00:00": 0.8342477524531368,
    "2018-05-01T05:00:00": 0.8288385856920596,
    "2018-05-01T06:00:00": 0.8236736814295557,
    "2018-05-01T07:00:00": 0.8190183022489197,
    "2018-05-01T08:00:00": 0.8151100974741671,
    "2018-05-01T09:00:00": 0.8121528216749148,
    "2018-05-01T10:00:00": 0.8103068531911212,
    "2018-05-01T11:00:00": 0.8096866125488574,
    "2018-05-01T12:00:00": 0.8103592105235539,
    "2018-05-01T13:00:00": 0.8123450340868962,
    "2018-05-01T14:00:00": 0.8156182424864376,
    "2018-05-01T15:00:00": 0.820112584529014,
    "2018-05-01T16:00:00": 0.8257258576298623,
    "2018-05-01T17:00:00": 0.8323350617632461,
    "2018-05-01T18:00:00": 0.8397760631740864,
    "2018-05-01T19:00:00": 0.8478829580737446,
    "2018-05-01T20:00:00": 0.8564828047354213,
    "2018-05-01T21:00:00": 0.8654032971738947,
    "2018-05-01T22:00:00": 0.8744734974504478,
    "2018-05-01T23:00:00": 0.883543644323722,
    "2018-05-02T00:00:00": 0.8924761075104288,
    "2018-05-02T01:00:00": 0.9011391216197494,
    "2018-05-02T02:00:00": 0.9094440657787999,
    "2018-05-02T03:00:00": 0.9173101635214828,
    "2018-05-02T04:00:00": 0.924683139932166,
    "2018-05-02T05:00:00": 0.9315188721021479,
    "2018-05-02T06:00:00": 0.9377883079805223,
    "2018-05-02T07:00:00": 0.9434762325363633,
    "2018-05-02T08:00:00": 0.9485750457432622,
    "2018-05-02T09:00:00": 0.953078020280621,
    "2018-05-02T10:00:00": 0.9569944806732806,
    "2018-05-02T11:00:00": 0.9603268983914727,
    "2018-05-02T12:00:00": 0.9630798675217543,
    "2018-05-02T13:00:00": 0.9652493801411179,
    "2018-05-02T14:00:00": 0.9668195985860939,
    "2018-05-02T15:00:00": 0.9677686614156561,
    "2018-05-02T16:00:00": 0.968065131562855,
    "2018-05-02T17:00:00": 0.9676679891060196,
    "2018-05-02T18:00:00": 0.9665266021537997,
    "2018-05-02T19:00:00": 0.9645818657243032,
    "2018-05-02T20:00:00": 0.961767990955437,
    "2018-05-02T21:00:00": 0.9580158072235443,
    "2018-05-02T22:00:00": 0.9532548623565662,
    "2018-05-02T23:00:00": 0.9474185721604791,
    "2018-05-03T00:00:00": 0.940447659255287,
    "2018-05-03T01:00:00": 0.9322984439160173,
    "2018-05-03T02:00:00": 0.9229447468358584,
    "2018-05-03T03:00:00": 0.9123740991151402,
    "2018-05-03T04:00:00": 0.900609145038977,
    "2018-05-03T05:00:00": 0.887703363798151,
    "2018-05-03T06:00:00": 0.8737407629614278,
    "2018-05-03T07:00:00": 0.8588454297324537,
    "2018-05-03T08:00:00": 0.843194497339669,
    "2018-05-03T09:00:00": 0.8269691138803059,
    "2018-05-03T10:00:00": 0.8104077099064204,
    "2018-05-03T11:00:00": 0.7937690967068024,
    "2018-05-03T12:00:00": 0.7773337941908199,
    "2018-05-03T13:00:00": 0.7613962126295913,
    "2018-05-03T14:00:00": 0.7462613787874198,
    "2018-05-03T15:00:00": 0.7322126891833225,
    "2018-05-03T16:00:00": 0.7195382318548965,
    "2018-05-03T17:00:00": 0.7084871429389337,
    "2018-05-03T18:00:00": 0.6992718985939401,
    "2018-05-03T19:00:00": 0.6920599774857867,
    "2018-05-03T20:00:00": 0.6869647483008563,
    "2018-05-03T21:00:00": 0.6840393294245187,
    "2018-05-03T22:00:00": 0.6832724965710918,
    "2018-05-03T23:00:00": 0.6845870597872219,
    "2018-05-04T00:00:00": 0.6878408269880363,
    "2018-05-04T01:00:00": 0.6928267185409751,
    "2018-05-04T02:00:00": 0.6992858054058899,
    "2018-05-04T03:00:00": 0.7069075483611934,
    "2018-05-04T04:00:00": 0.7153311398106029,
    "2018-05-04T05:00:00": 0.724188287224222,
    "2018-05-04T06:00:00": 0.733099646926952,
    "2018-05-04T07:00:00": 0.741669137435853,
    "2018-05-04T08:00:00": 0.7495218282186075,
    "2018-05-04T09:00:00": 0.7563111834028851,
    "2018-05-04T10:00:00": 0.761734238936043,
    "2018-05-04T11:00:00": 0.7655296539578744,
    "2018-05-04T12:00:00": 0.7675197439757737,
    "2018-05-04T13:00:00": 0.7675919248231923,
    "2018-05-04T14:00:00": 0.7657105769819653,
    "2018-05-04T15:00:00": 0.7619190998050147,
    "2018-05-04T16:00:00": 0.7563404629530156,
    "2018-05-04T17:00:00": 0.7491759478860682,
    "2018-05-04T18:00:00": 0.7406790834481293,
    "2018-05-04T19:00:00": 0.7311592098779016,
    "2018-05-04T20:00:00": 0.7209645392034956,
    "2018-05-04T21:00:00": 0.710464427590448,
    "2018-05-04T22:00:00": 0.7000320420180804,
    "2018-05-04T23:00:00": 0.6900262860333792,
    "2018-05-05T00:00:00": 0.6807745017926196,
    "2018-05-05T01:00:00": 0.6725569480020728,
    "2018-05-05T02:00:00": 0.6655934672796662,
    "2018-05-05T03:00:00": 0.6600337217367196,
    "2018-05-05T04:00:00": 0.655952006629471,
    "2018-05-05T05:00:00": 0.6533451690504718,
    "2018-05-05T06:00:00": 0.6521356128834407,
    "2018-05-05T07:00:00": 0.6521787257977659,
    "2018-05-05T08:00:00": 0.6532616569502072,
    "2018-05-05T09:00:00": 0.6551539155771814,
    "2018-05-05T10:00:00": 0.6575742091016281,
    "2018-05-05T11:00:00": 0.6602427806502911,
    "2018-05-05T12:00:00": 0.6628875497535377,
    "2018-05-05T13:00:00": 0.6652686671713068,
    "2018-05-05T14:00:00": 0.6671753826709407,
    "2018-05-05T15:00:00": 0.6684543625405626,
    "2018-05-05T16:00:00": 0.6690095142440418,
    "2018-05-05T17:00:00": 0.6688073606278409,
    "2018-05-05T18:00:00": 0.6678869795753453,
    "2018-05-05T19:00:00": 0.666329534162991,
    "2018-05-05T20:00:00": 0.6642792166656267,
    "2018-05-05T21:00:00": 0.6619062944820076,
    "2018-05-05T22:00:00": 0.659432659159168,
    "2018-05-05T23:00:00": 0.657100323300572,
    "2018-05-06T00:00:00": 0.6551256001608152,
    "2018-05-06T01:00:00": 0.6537149618810851,
    "2018-05-06T02:00:00": 0.6530441698170786,
    "2018-05-06T03:00:00": 0.6532462320332764,
    "2018-05-06T04:00:00": 0.6544023987290375,
    "2018-05-06T05:00:00": 0.6565375875302116,
    "2018-05-06T06:00:00": 0.65961753134838,
    "2018-05-06T07:00:00": 0.6635523379889503,
    "2018-05-06T08:00:00": 0.6682017680991964,
    "2018-05-06T09:00:00": 0.6733838204552225,
    "2018-05-06T10:00:00": 0.6788900817116732,
    "2018-05-06T11:00:00": 0.6844824176917641,
    "2018-05-06T12:00:00": 0.6899431093529456,
    "2018-05-06T13:00:00": 0.6950567614925546,
    "2018-05-06T14:00:00": 0.6996470699747935,
    "2018-05-06T15:00:00": 0.7035567994696079,
    "2018-05-06T16:00:00": 0.7066966343069825,
    "2018-05-06T17:00:00": 0.7090040730514995,
    "2018-05-06T18:00:00": 0.7105029760201551,
    "2018-05-06T19:00:00": 0.711243480054746,
    "2018-05-06T20:00:00": 0.7113353670836453,
    "2018-05-06T21:00:00": 0.7109274245950414,
    "2018-05-06T22:00:00": 0.7101856910874713,
    "2018-05-06T23:00:00": 0.7093115932345381,
    "2018-05-07T00:00:00": 0.7084989659859325,
    "2018-05-07T01:00:00": 0.7079372286165211,
    "2018-05-07T02:00:00": 0.7077965386471509,
    "2018-05-07T03:00:00": 0.708213968440848,
    "2018-05-07T04:00:00": 0.7092864857570791,
    "2018-05-07T05:00:00": 0.7110669620688709,
    "2018-05-07T06:00:00": 0.7135616741276616,
    "2018-05-07T07:00:00": 0.7167302982563537,
    "2018-05-07T08:00:00": 0.7204885075930179,
    "2018-05-07T09:00:00": 0.7247126144309083,
    "2018-05-07T10:00:00": 0.7292468138313147,
    "2018-05-07T11:00:00": 0.7339061003072432,
    "2018-05-07T12:00:00": 0.7384909984146701,
    "2018-05-07T13:00:00": 0.7427988118810923,
    "2018-05-07T14:00:00": 0.7466061403890683,
    "2018-05-07T15:00:00": 0.749704092453721,
    "2018-05-07T16:00:00": 0.7519066990836184,
    "2018-05-07T17:00:00": 0.7530320912932316,
    "2018-05-07T18:00:00": 0.752916855055088,
    "2018-05-07T19:00:00": 0.7514183809937001,
    "2018-05-07T20:00:00": 0.7484315328377944,
    "2018-05-07T21:00:00": 0.7438492950641808,
    "2018-05-07T22:00:00": 0.7376005964076848,
    "2018-05-07T23:00:00": 0.7296382672114898,
    "2018-05-08T00:00:00": 0.7199373497642467,
    "2018-05-08T01:00:00": 0.7084947226300957,
    "2018-05-08T02:00:00": 0.6953272002020112,
    "2018-05-08T03:00:00": 0.6804881753977693,
    "2018-05-08T04:00:00": 0.6640509659726773,
    "2018-05-08T05:00:00": 0.646105603974679,
    "2018-05-08T06:00:00": 0.6268009749755045,
    "2018-05-08T07:00:00": 0.6062962837551723,
    "2018-05-08T08:00:00": 0.5847939391726081,
    "2018-05-08T09:00:00": 0.5625345695215047,
    "2018-05-08T10:00:00": 0.5397963400619896,
    "2018-05-08T11:00:00": 0.5168954778286877,
    "2018-05-08T12:00:00": 0.49418144313493656,
    "2018-05-08T13:00:00": 0.47203286725183674,
    "2018-05-08T14:00:00": 0.4508499447552256,
    "2018-05-08T15:00:00": 0.43104606235171833,
    "2018-05-08T16:00:00": 0.41303655893299324,
    "2018-05-08T17:00:00": 0.39723404282337005,
    "2018-05-08T18:00:00": 0.38401033495881776,
    "2018-05-08T19:00:00": 0.3737118790585971,
    "2018-05-08T20:00:00": 0.3666365340625329,
    "2018-05-08T21:00:00": 0.3630214640565155,
    "2018-05-08T22:00:00": 0.36302595463330395,
    "2018-05-08T23:00:00": 0.36675070142569904,
    "2018-05-09T00:00:00": 0.37420301482927787,
    "2018-05-09T01:00:00": 0.3853065044125436,
    "2018-05-09T02:00:00": 0.3999047013364769,
    "2018-05-09T03:00:00": 0.4177585253508024,
    "2018-05-09T04:00:00": 0.4385658650633019,
    "2018-05-09T05:00:00": 0.46196305653490555,
    "2018-05-09T06:00:00": 0.48753571533348666,
    "2018-05-09T07:00:00": 0.5148358032669438,
    "2018-05-09T08:00:00": 0.5433922448094481,
    "2018-05-09T09:00:00": 0.5727543015930767,
    "2018-05-09T10:00:00": 0.6024633881066851,
    "2018-05-09T11:00:00": 0.6320844342758334,
    "2018-05-09T12:00:00": 0.6612202306540089,
    "2018-05-09T13:00:00": 0.6895137657765946,
    "2018-05-09T14:00:00": 0.7166576937628848,
    "2018-05-09T15:00:00": 0.7423973312761263,
    "2018-05-09T16:00:00": 0.7665324036089437,
    "2018-05-09T17:00:00": 0.7889141888754326,
    "2018-05-09T18:00:00": 0.8094436700483596,
    "2018-05-09T19:00:00": 0.8280620610266131,
    "2018-05-09T20:00:00": 0.8447580081779332,
    "2018-05-09T21:00:00": 0.8595274956570054,
    "2018-05-09T22:00:00": 0.8724030621230249,
    "2018-05-09T23:00:00": 0.88342168593205,
    "2018-05-10T00:00:00": 0.8926473885008323,
    "2018-05-10T01:00:00": 0.9001306817859198,
    "2018-05-10T02:00:00": 0.9059282599709999,
    "2018-05-10T03:00:00": 0.9100934950271165,
    "2018-05-10T04:00:00": 0.9126769540821131,
    "2018-05-10T05:00:00": 0.9137286107150827,
    "2018-05-10T06:00:00": 0.9133007319280669,
    "2018-05-10T07:00:00": 0.9114593843252814,
    "2018-05-10T08:00:00": 0.9082617947368388,
    "2018-05-10T09:00:00": 0.9037919253975764,
    "2018-05-10T10:00:00": 0.8981480997507907,
    "2018-05-10T11:00:00": 0.8914503141340018,
    "2018-05-10T12:00:00": 0.8838532896142244,
    "2018-05-10T13:00:00": 0.8755313477028337,
    "2018-05-10T14:00:00": 0.8666832851012741,
    "2018-05-10T15:00:00": 0.8575289799029657,
    "2018-05-10T16:00:00": 0.8483068417217435,
    "2018-05-10T17:00:00": 0.8392629699279018,
    "2018-05-10T18:00:00": 0.8306392656591456,
    "2018-05-10T19:00:00": 0.822679299931872,
    "2018-05-10T20:00:00": 0.8156061371776486,
    "2018-05-10T21:00:00": 0.8096112208767968,
    "2018-05-10T22:00:00": 0.8048462820544493,
    "2018-05-10T23:00:00": 0.8014165013151725,
    "2018-05-11T00:00:00": 0.7993628373022837,
    "2018-05-11T01:00:00": 0.7986896486490047,
    "2018-05-11T02:00:00": 0.7993159852990495,
    "2018-05-11T03:00:00": 0.8011282971575797,
    "2018-05-11T04:00:00": 0.8039361706227941,
    "2018-05-11T05:00:00": 0.8074936592701605,
    "2018-05-11T06:00:00": 0.8115172241222154,
    "2018-05-11T07:00:00": 0.8156884322858874,
    "2018-05-11T08:00:00": 0.8196792886833675,
    "2018-05-11T09:00:00": 0.8231409854874646,
    "2018-05-11T10:00:00": 0.8257339103063244,
    "2018-05-11T11:00:00": 0.8271458356617238,
    "2018-05-11T12:00:00": 0.8270913253257951,
    "2018-05-11T13:00:00": 0.8253331176261871,
    "2018-05-11T14:00:00": 0.8216984105733357,
    "2018-05-11T15:00:00": 0.8160545172248747,
    "2018-05-11T16:00:00": 0.8083599553540962,
    "2018-05-11T17:00:00": 0.7986578206517093,
    "2018-05-11T18:00:00": 0.7870483173494299,
    "2018-05-11T19:00:00": 0.77371046394862,
    "2018-05-11T20:00:00": 0.7588905992132479,
    "2018-05-11T21:00:00": 0.7428955260487395,
    "2018-05-11T22:00:00": 0.7260816663604586,
    "2018-05-11T23:00:00": 0.7088426435844177,
    "2018-05-12T00:00:00": 0.6915949252609493,
    "2018-05-12T01:00:00": 0.6747633940726171,
    "2018-05-12T02:00:00": 0.6587654607149885,
    "2018-05-12T03:00:00": 0.6439965537515181,
    "2018-05-12T04:00:00": 0.630816113873231,
    "2018-05-12T05:00:00": 0.61953542612245,
    "2018-05-12T06:00:00": 0.6104071192103231,
    "2018-05-12T07:00:00": 0.6036220486808805,
    "2018-05-12T08:00:00": 0.5992998002159464,
    "2018-05-12T09:00:00": 0.5974907836653232,
    "2018-05-12T10:00:00": 0.5981786949915281,
    "2018-05-12T11:00:00": 0.6012841487082866,
    "2018-05-12T12:00:00": 0.6066728774731606,
    "2018-05-12T13:00:00": 0.6141546181269149,
    "2018-05-12T14:00:00": 0.6235156436332496,
    "2018-05-12T15:00:00": 0.634520960812955,
    "2018-05-12T16:00:00": 0.6469010070012127,
    "2018-05-12T17:00:00": 0.6603913004085579,
    "2018-05-12T18:00:00": 0.6747286069988484,
    "2018-05-12T19:00:00": 0.6896713186317412,
    "2018-05-12T20:00:00": 0.7049812907456645,
    "2018-05-12T21:00:00": 0.7204392336560638,
    "2018-05-12T22:00:00": 0.7358487775901388,
    "2018-05-12T23:00:00": 0.7510308101242089,
    "2018-05-13T00:00:00": 0.7658327890568222,
    "2018-05-13T01:00:00": 0.780117879523001,
    "2018-05-13T02:00:00": 0.7937629791095505,
    "2018-05-13T03:00:00": 0.8066647369218355,
    "2018-05-13T04:00:00": 0.8187145143490633,
    "2018-05-13T05:00:00": 0.8298120559185789,
    "2018-05-13T06:00:00": 0.8398579964853535,
    "2018-05-13T07:00:00": 0.8487582336691311,
    "2018-05-13T08:00:00": 0.8564010373726051,
    "2018-05-13T09:00:00": 0.8627052331235164,
    "2018-05-13T10:00:00": 0.8675638490045553,
    "2018-05-13T11:00:00": 0.8708789096528837,
    "2018-05-13T12:00:00": 0.8725575202387107,
    "2018-05-13T13:00:00": 0.8725163698522206,
    "2018-05-13T14:00:00": 0.8706861468610738,
    "2018-05-13T15:00:00": 0.8670166455774214,
    "2018-05-13T16:00:00": 0.861481921669222,
    "2018-05-13T17:00:00": 0.8540860989539446,
    "2018-05-13T18:00:00": 0.8448676692531668,
    "2018-05-13T19:00:00": 0.8339063295033748,
    "2018-05-13T20:00:00": 0.8213214745627235,
    "2018-05-13T21:00:00": 0.8072656374179641,
    "2018-05-13T22:00:00": 0.7919420368673803,
    "2018-05-13T23:00:00": 0.775592486058985,
    "2018-05-14T00:00:00": 0.7584950874346519,
    "2018-05-14T01:00:00": 0.7409559689947869,
    "2018-05-14T02:00:00": 0.7233064399927507,
    "2018-05-14T03:00:00": 0.705894795813665,
    "2018-05-14T04:00:00": 0.6890641749525502,
    "2018-05-14T05:00:00": 0.673144900351559,
    "2018-05-14T06:00:00": 0.6584846779913679,
    "2018-05-14T07:00:00": 0.6453693067490784,
    "2018-05-14T08:00:00": 0.6340704638500898,
    "2018-05-14T09:00:00": 0.6248173062294143,
    "2018-05-14T10:00:00": 0.6177751933233568,
    "2018-05-14T11:00:00": 0.6130795737704867,
    "2018-05-14T12:00:00": 0.6107927040189939,
    "2018-05-14T13:00:00": 0.6109249398160165,
    "2018-05-14T14:00:00": 0.6134362918401262,
    "2018-05-14T15:00:00": 0.6182191356497928,
    "2018-05-14T16:00:00": 0.625134492858367,
    "2018-05-14T17:00:00": 0.6339912767798064,
    "2018-05-14T18:00:00": 0.6445600080304271,
    "2018-05-14T19:00:00": 0.6565651302568538,
    "2018-05-14T20:00:00": 0.669716902536431,
    "2018-05-14T21:00:00": 0.6837054724248427,
    "2018-05-14T22:00:00": 0.6982025631657649,
    "2018-05-14T23:00:00": 0.7128787459857793,
    "2018-05-15T00:00:00": 0.7273962028412743,
    "2018-05-15T01:00:00": 0.7414240715282997,
    "2018-05-15T02:00:00": 0.7546262932012506,
    "2018-05-15T03:00:00": 0.7667033931765833,
    "2018-05-15T04:00:00": 0.7773690634092734,
    "2018-05-15T05:00:00": 0.7863639326844669,
    "2018-05-15T06:00:00": 0.7934609462462301,
    "2018-05-15T07:00:00": 0.7984702570123043,
    "2018-05-15T08:00:00": 0.8012442649122845,
    "2018-05-15T09:00:00": 0.8016819669517661,
    "2018-05-15T10:00:00": 0.7997323122766822,
    "2018-05-15T11:00:00": 0.7953976773511123,
    "2018-05-15T12:00:00": 0.7887351569830712,
    "2018-05-15T13:00:00": 0.7798571247622257,
    "2018-05-15T14:00:00": 0.7689304119415058,
    "2018-05-15T15:00:00": 0.7561751733648994,
    "2018-05-15T16:00:00": 0.7418559592973597,
    "2018-05-15T17:00:00": 0.7262830013987287,
    "2018-05-15T18:00:00": 0.7097908888491603,
    "2018-05-15T19:00:00": 0.6927683218735663,
    "2018-05-15T20:00:00": 0.675597681592298,
    "2018-05-15T21:00:00": 0.6586762249569798,
    "2018-05-15T22:00:00": 0.642404620810641,
    "2018-05-15T23:00:00": 0.6271457967421923,
    "2018-05-16T00:00:00": 0.6132637590154159,
    "2018-05-16T01:00:00": 0.601092882020795,
    "2018-05-16T02:00:00": 0.5909161497264362,
    "2018-05-16T03:00:00": 0.5829693504262661,
    "2018-05-16T04:00:00": 0.5774344796427755,
    "2018-05-16T05:00:00": 0.5744458123292031,
    "2018-05-16T06:00:00": 0.5740736431022667,
    "2018-05-16T07:00:00": 0.5763268877678526,
    "2018-05-16T08:00:00": 0.5811434711642679,
    "2018-05-16T09:00:00": 0.5884142682118245,
    "2018-05-16T10:00:00": 0.5979699886781452,
    "2018-05-16T11:00:00": 0.609591938255926,
    "2018-05-16T12:00:00": 0.6230100119043275,
    "2018-05-16T13:00:00": 0.6379285858877354,
    "2018-05-16T14:00:00": 0.6540140695648822,
    "2018-05-16T15:00:00": 0.6709098679383795,
    "2018-05-16T16:00:00": 0.6882405740919846,
    "2018-05-16T17:00:00": 0.7056411872525137,
    "2018-05-16T18:00:00": 0.7227161228560596,
    "2018-05-16T19:00:00": 0.7391174877818721,
    "2018-05-16T20:00:00": 0.7545056624600259,
    "2018-05-16T21:00:00": 0.7685696132535819,
    "2018-05-16T22:00:00": 0.7810322150257503,
    "2018-05-16T23:00:00": 0.7916546106763142,
    "2018-05-17T00:00:00": 0.8002407480922997,
    "2018-05-17T01:00:00": 0.806638302107926,
    "2018-05-17T02:00:00": 0.8107354352958501,
    "2018-05-17T03:00:00": 0.8124632115206912,
    "2018-05-17T04:00:00": 0.8117890100524547,
    "2018-05-17T05:00:00": 0.8087140239738241,
    "2018-05-17T06:00:00": 0.8032676185477783,
    "2018-05-17T07:00:00": 0.7955013436599943,
    "2018-05-17T08:00:00": 0.7854847928759011,
    "2018-05-17T09:00:00": 0.7733028297523505,
    "2018-05-17T10:00:00": 0.7590497410172466,
    "2018-05-17T11:00:00": 0.7428164107027954,
    "2018-05-17T12:00:00": 0.7246977352838652,
    "2018-05-17T13:00:00": 0.7048008747070069,
    "2018-05-17T14:00:00": 0.6832421965342222,
    "2018-05-17T15:00:00": 0.6601178835875445,
    "2018-05-17T16:00:00": 0.6355686671501486,
    "2018-05-17T17:00:00": 0.6097206041216784,
    "2018-05-17T18:00:00": 0.5827223409998403,
    "2018-05-17T19:00:00": 0.5547496913839844,
    "2018-05-17T20:00:00": 0.5259886563637024,
    "2018-05-17T21:00:00": 0.49663806570859403,
    "2018-05-17T22:00:00": 0.4669367533726123,
    "2018-05-17T23:00:00": 0.4371311641915431,
    "2018-05-18T00:00:00": 0.40749228808018945,
    "2018-05-18T01:00:00": 0.3782822825324305,
    "2018-05-18T02:00:00": 0.3497743194672198,
    "2018-05-18T03:00:00": 0.32225601578462704,
    "2018-05-18T04:00:00": 0.29600736267102795,
    "2018-05-18T05:00:00": 0.2712764902884273,
    "2018-05-18T06:00:00": 0.2483020612875235,
    "2018-05-18T07:00:00": 0.22729941519496227,
    "2018-05-18T08:00:00": 0.20844905665615068,
    "2018-05-18T09:00:00": 0.19191040143708796,
    "2018-05-18T10:00:00": 0.17780871082419622,
    "2018-05-18T11:00:00": 0.16622367052885684,
    "2018-05-18T12:00:00": 0.15721649128871198,
    "2018-05-18T13:00:00": 0.1508157536455416,
    "2018-05-18T14:00:00": 0.14702246604365468,
    "2018-05-18T15:00:00": 0.14582287844736336,
    "2018-05-18T16:00:00": 0.14717659398700875,
    "2018-05-18T17:00:00": 0.15102728103730503,
    "2018-05-18T18:00:00": 0.15730491161307839,
    "2018-05-18T19:00:00": 0.16594145283867354,
    "2018-05-18T20:00:00": 0.17685824166856826,
    "2018-05-18T21:00:00": 0.18996697624389244,
    "2018-05-18T22:00:00": 0.20517573024665434,
    "2018-05-18T23:00:00": 0.22238483068238077,
    "2018-05-19T00:00:00": 0.2414850164479682,
    "2018-05-19T01:00:00": 0.26235448523540295,
    "2018-05-19T02:00:00": 0.28485587353544295,
    "2018-05-19T03:00:00": 0.30883826937177106,
    "2018-05-19T04:00:00": 0.3341050329593424,
    "2018-05-19T05:00:00": 0.36046196871389213,
    "2018-05-19T06:00:00": 0.3876788471342802,
    "2018-05-19T07:00:00": 0.41550018071768385,
    "2018-05-19T08:00:00": 0.44365556393000377,
    "2018-05-19T09:00:00": 0.47183744866441435,
    "2018-05-19T10:00:00": 0.49973184463387116,
    "2018-05-19T11:00:00": 0.5270330041340051,
    "2018-05-19T12:00:00": 0.5534293714229773,
    "2018-05-19T13:00:00": 0.5786437785159172,
    "2018-05-19T14:00:00": 0.6024101980787587,
    "2018-05-19T15:00:00": 0.624505253858578,
    "2018-05-19T16:00:00": 0.6447562517321345,
    "2018-05-19T17:00:00": 0.6630542733871555,
    "2018-05-19T18:00:00": 0.6793346490949494,
    "2018-05-19T19:00:00": 0.6936095122975313,
    "2018-05-19T20:00:00": 0.7059555236035332,
    "2018-05-19T21:00:00": 0.7165108734289226,
    "2018-05-19T22:00:00": 0.7254679821738831,
    "2018-05-19T23:00:00": 0.7330640251520038,
    "2018-05-20T00:00:00": 0.7395680377419065,
    "2018-05-20T01:00:00": 0.7452576517993564,
    "2018-05-20T02:00:00": 0.750430143633275,
    "2018-05-20T03:00:00": 0.7553713160858722,
    "2018-05-20T04:00:00": 0.7603369639540951,
    "2018-05-20T05:00:00": 0.7655514395262131,
    "2018-05-20T06:00:00": 0.7711991381278531,
    "2018-05-20T07:00:00": 0.7773917525761682,
    "2018-05-20T08:00:00": 0.7842057563827621,
    "2018-05-20T09:00:00": 0.7916550358325558,
    "2018-05-20T10:00:00": 0.7997051071585716,
    "2018-05-20T11:00:00": 0.8082559944884132,
    "2018-05-20T12:00:00": 0.8171844016297168,
    "2018-05-20T13:00:00": 0.8263164727739403,
    "2018-05-20T14:00:00": 0.8354447905288808,
    "2018-05-20T15:00:00": 0.8443637344615674,
    "2018-05-20T16:00:00": 0.8528530568557953,
    "2018-05-20T17:00:00": 0.8606948680997567,
    "2018-05-20T18:00:00": 0.8676669130797188,
    "2018-05-20T19:00:00": 0.8735643427081,
    "2018-05-20T20:00:00": 0.8782037045406701,
    "2018-05-20T21:00:00": 0.8814079089064647,
    "2018-05-20T22:00:00": 0.8830296125970409,
    "2018-05-20T23:00:00": 0.8829392832915646,
    "2018-05-21T00:00:00": 0.88104202696982,
    "2018-05-21T01:00:00": 0.877242916887666,
    "2018-05-21T02:00:00": 0.8715029840859332,
    "2018-05-21T03:00:00": 0.863774301345432,
    "2018-05-21T04:00:00": 0.8540535891662653,
    "2018-05-21T05:00:00": 0.8423714959005109,
    "2018-05-21T06:00:00": 0.828786631127864,
    "2018-05-21T07:00:00": 0.813386876891187,
    "2018-05-21T08:00:00": 0.7962932726999283,
    "2018-05-21T09:00:00": 0.7776622971312682,
    "2018-05-21T10:00:00": 0.7576838097375878,
    "2018-05-21T11:00:00": 0.7365804593325612,
    "2018-05-21T12:00:00": 0.7146050959136049,
    "2018-05-21T13:00:00": 0.692033337664036,
    "2018-05-21T14:00:00": 0.6691485932925366,
    "2018-05-21T15:00:00": 0.6462449240523989,
    "2018-05-21T16:00:00": 0.6236169289874082,
    "2018-05-21T17:00:00": 0.6015434482894226,
    "2018-05-21T18:00:00": 0.5802776867087575,
    "2018-05-21T19:00:00": 0.5600384569430861,
    "2018-05-21T20:00:00": 0.5410081370112624,
    "2018-05-21T21:00:00": 0.5233036912141359,
    "2018-05-21T22:00:00": 0.5069932600008161,
    "2018-05-21T23:00:00": 0.4920883211902174,
    "2018-05-22T00:00:00": 0.4785384150601741,
    "2018-05-22T01:00:00": 0.4662482233226472,
    "2018-05-22T02:00:00": 0.45507425167750604,
    "2018-05-22T03:00:00": 0.4448332655627668,
    "2018-05-22T04:00:00": 0.4353042229058994,
    "2018-05-22T05:00:00": 0.4262554896590648,
    "2018-05-22T06:00:00": 0.41745333133580753,
    "2018-05-22T07:00:00": 0.40866730099166554,
    "2018-05-22T08:00:00": 0.39968523271130985,
    "2018-05-22T09:00:00": 0.39032233941038214,
    "2018-05-22T10:00:00": 0.38043083085829715,
    "2018-05-22T11:00:00": 0.36989868175610263,
    "2018-05-22T12:00:00": 0.3586588797664291,
    "2018-05-22T13:00:00": 0.34668954783412026,
    "2018-05-22T14:00:00": 0.33401022372575,
    "2018-05-22T15:00:00": 0.3206780837691128,
    "2018-05-22T16:00:00": 0.30678219371571597,
    "2018-05-22T17:00:00": 0.2924375188746724,
    "2018-05-22T18:00:00": 0.27777690494215906,
    "2018-05-22T19:00:00": 0.262943289194445,
    "2018-05-22T20:00:00": 0.2480919650799806,
    "2018-05-22T21:00:00": 0.23336752710604566,
    "2018-05-22T22:00:00": 0.21888952899091488,
    "2018-05-22T23:00:00": 0.20478676967440873,
    "2018-05-23T00:00:00": 0.1911631908717653,
    "2018-05-23T01:00:00": 0.17810617873272355,
    "2018-05-23T02:00:00": 0.16568481097561472,
    "2018-05-23T03:00:00": 0.15395352301251003,
    "2018-05-23T04:00:00": 0.14295394907583794,
    "2018-05-23T05:00:00": 0.13271097976044757,
    "2018-05-23T06:00:00": 0.1232506021973712,
    "2018-05-23T07:00:00": 0.11459493159559922,
    "2018-05-23T08:00:00": 0.1067665851138326,
    "2018-05-23T09:00:00": 0.09979184259171335,
    "2018-05-23T10:00:00": 0.09371011625755046,
    "2018-05-23T11:00:00": 0.08855283407365962,
    "2018-05-23T12:00:00": 0.08437110848161414,
    "2018-05-23T13:00:00": 0.08122055893593175,
    "2018-05-23T14:00:00": 0.07916887349238208,
    "2018-05-23T15:00:00": 0.07828599501550586,
    "2018-05-23T16:00:00": 0.0786631528132528,
    "2018-05-23T17:00:00": 0.08036931687394738,
    "2018-05-23T18:00:00": 0.0834846017034368,
    "2018-05-23T19:00:00": 0.08806850735488461,
    "2018-05-23T20:00:00": 0.09418711496499674,
    "2018-05-23T21:00:00": 0.10186628831966121,
    "2018-05-23T22:00:00": 0.11112742407987641,
    "2018-05-23T23:00:00": 0.12196289908262958,
    "2018-05-24T00:00:00": 0.1343199352189697,
    "2018-05-24T01:00:00": 0.148107320666805,
    "2018-05-24T02:00:00": 0.16319738020086816,
    "2018-05-24T03:00:00": 0.17942824765395113,
    "2018-05-24T04:00:00": 0.19659050605293008,
    "2018-05-24T05:00:00": 0.21443602895104208,
    "2018-05-24T06:00:00": 0.23268854100718755,
    "2018-05-24T07:00:00": 0.251026381388599,
    "2018-05-24T08:00:00": 0.2691226803375648,
    "2018-05-24T09:00:00": 0.28663477063896137,
    "2018-05-24T10:00:00": 0.3032368602966385,
    "2018-05-24T11:00:00": 0.3186129402762946,
    "2018-05-24T12:00:00": 0.3325069196777184,
    "2018-05-24T13:00:00": 0.3446822172398678,
    "2018-05-24T14:00:00": 0.3549644524122843,
    "2018-05-24T15:00:00": 0.3632653963246506,
    "2018-05-24T16:00:00": 0.3695704480743508,
    "2018-05-24T17:00:00": 0.3739475035633649,
    "2018-05-24T18:00:00": 0.3765467976047523,
    "2018-05-24T19:00:00": 0.3775964747686642,
    "2018-05-24T20:00:00": 0.37739333274061754,
    "2018-05-24T21:00:00": 0.3762891148715689,
    "2018-05-24T22:00:00": 0.374677330533954,
    "2018-05-24T23:00:00": 0.37297805320841615,
    "2018-05-25T00:00:00": 0.37160733836773585,
    "2018-05-25T01:00:00": 0.37096421462973456,
    "2018-05-25T02:00:00": 0.3714053151007523,
    "2018-05-25T03:00:00": 0.37322184139959047,
    "2018-05-25T04:00:00": 0.37664619596632704,
    "2018-05-25T05:00:00": 0.38181632643345864,
    "2018-05-25T06:00:00": 0.3887770191134488,
    "2018-05-25T07:00:00": 0.39747405780053097,
    "2018-05-25T08:00:00": 0.40775463849025056,
    "2018-05-25T09:00:00": 0.4193786442414606,
    "2018-05-25T16:00:00": 0.5042196229892941,
    "2018-05-25T17:00:00": 0.5112610324619776,
    "2018-05-25T18:00:00": 0.5157892688154642,
    "2018-05-25T19:00:00": 0.5175272936037685,
    "2018-05-25T20:00:00": 0.5163006918287485,
    "2018-05-25T21:00:00": 0.512023692712294,
    "2018-05-25T22:00:00": 0.5047164897646698,
    "2018-05-25T23:00:00": 0.4944756109968295,
    "2018-05-26T00:00:00": 0.4814922953881436,
    "2018-05-26T01:00:00": 0.466036385642434,
    "2018-05-26T02:00:00": 0.4484409975808833,
    "2018-05-26T03:00:00": 0.4290905089182963,
    "2018-05-26T04:00:00": 0.40840180552096716,
    "2018-05-26T05:00:00": 0.38680449086608515,
    "2018-05-26T06:00:00": 0.3647415932324425,
    "2018-05-26T07:00:00": 0.34262737344288546,
    "2018-05-26T08:00:00": 0.3208652770383925,
    "2018-05-26T09:00:00": 0.29981672240886187,
    "2018-05-26T10:00:00": 0.2797993080302074,
    "2018-05-26T11:00:00": 0.2610796786990599,
    "2018-05-26T12:00:00": 0.24387870163227074,
    "2018-05-26T13:00:00": 0.22837121259299162,
    "2018-05-26T14:00:00": 0.21469586334398272,
    "2018-05-26T15:00:00": 0.2029340089597854,
    "2018-05-26T16:00:00": 0.1931323861974242,
    "2018-05-26T17:00:00": 0.18533019433384001,
    "2018-05-26T18:00:00": 0.17954181225553129,
    "2018-05-26T19:00:00": 0.1757680380322379,
    "2018-05-26T20:00:00": 0.1740009431114777,
    "2018-05-26T21:00:00": 0.1742285804871053,
    "2018-05-26T22:00:00": 0.17643053548438195,
    "2018-05-26T23:00:00": 0.18059137825574095,
    "2018-05-27T00:00:00": 0.18666804104081197,
    "2018-05-27T01:00:00": 0.19461108379224912,
    "2018-05-27T02:00:00": 0.2043517997938114,
    "2018-05-27T03:00:00": 0.21579195503335266,
    "2018-05-27T04:00:00": 0.22881208767528097,
    "2018-05-27T05:00:00": 0.24325206795777451,
    "2018-05-27T06:00:00": 0.25890233712642696,
    "2018-05-27T07:00:00": 0.2755347290710084,
    "2018-05-27T08:00:00": 0.292876135286823,
    "2018-05-27T09:00:00": 0.3106176972566379,
    "2018-05-27T10:00:00": 0.32843783409414357,
    "2018-05-27T11:00:00": 0.34599405205763023,
    "2018-05-27T12:00:00": 0.3629425367360927,
    "2018-05-27T13:00:00": 0.37895045800396654,
    "2018-05-27T14:00:00": 0.3937108925315106,
    "2018-05-27T15:00:00": 0.4069542122225221,
    "2018-05-27T16:00:00": 0.41846842201461576,
    "2018-05-27T17:00:00": 0.4280898738412546,
    "2018-05-27T18:00:00": 0.43573550298631036,
    "2018-05-27T19:00:00": 0.44139736615213143,
    "2018-05-27T20:00:00": 0.4451148481002111,
    "2018-05-27T21:00:00": 0.4470124374241763,
    "2018-05-27T22:00:00": 0.4472754353567984,
    "2018-05-27T23:00:00": 0.44614357283304895,
    "2018-05-28T00:00:00": 0.4438783473513495,
    "2018-05-28T01:00:00": 0.44077038966596493,
    "2018-05-28T02:00:00": 0.43710306815822186,
    "2018-05-28T03:00:00": 0.43317394409628385,
    "2018-05-28T04:00:00": 0.42924081974052775,
    "2018-05-28T05:00:00": 0.4255272287412766,
    "2018-05-28T06:00:00": 0.4222060086015898,
    "2018-05-28T07:00:00": 0.41940228712669414,
    "2018-05-28T08:00:00": 0.4171862612639917,
    "2018-05-28T09:00:00": 0.41557676684047457,
    "2018-05-28T10:00:00": 0.41454342165020014,
    "2018-05-28T11:00:00": 0.4140271318150294,
    "2018-05-28T12:00:00": 0.4139467572114679,
    "2018-05-28T13:00:00": 0.41419512965876953,
    "2018-05-28T14:00:00": 0.414676206612656,
    "2018-05-28T15:00:00": 0.4153085374414355,
    "2018-05-28T16:00:00": 0.41603780668167734,
    "2018-05-28T17:00:00": 0.4168477488507022,
    "2018-05-28T18:00:00": 0.4177606471644081,
    "2018-05-28T19:00:00": 0.41885651431281834,
    "2018-05-28T20:00:00": 0.42024764937434195,
    "2018-05-28T21:00:00": 0.42209045315840654,
    "2018-05-28T22:00:00": 0.42457317898925706,
    "2018-05-28T23:00:00": 0.42790429644091743,
    "2018-05-29T00:00:00": 0.43230010031992694,
    "2018-05-29T01:00:00": 0.43797011625265975,
    "2018-05-29T02:00:00": 0.4451045567353595,
    "2018-05-29T03:00:00": 0.4538570635007136,
    "2018-05-29T04:00:00": 0.46434972155699383,
    "2018-05-29T05:00:00": 0.47664087779660214,
    "2018-05-29T06:00:00": 0.49073775000158987,
    "2018-05-29T07:00:00": 0.506582240384108,
    "2018-05-29T08:00:00": 0.5240806059972641,
    "2018-05-29T09:00:00": 0.5430773351534555,
    "2018-05-29T10:00:00": 0.5633674900316454,
    "2018-05-29T11:00:00": 0.5847319153958385,
    "2018-05-29T12:00:00": 0.6068999698900988,
    "2018-05-29T13:00:00": 0.6296135030199038,
    "2018-05-29T14:00:00": 0.6526041925865086,
    "2018-05-29T15:00:00": 0.6756113353221056,
    "2018-05-29T16:00:00": 0.6983966780607935,
    "2018-05-29T17:00:00": 0.7207239318816185,
    "2018-05-29T18:00:00": 0.7423920357671187,
    "2018-05-29T19:00:00": 0.7632249400374997,
    "2018-05-29T20:00:00": 0.7830770270291864,
    "2018-05-29T21:00:00": 0.8018309156055209,
    "2018-05-29T22:00:00": 0.819375243456854,
    "2018-05-29T23:00:00": 0.8356219436257961,
    "2018-05-30T00:00:00": 0.8505069575807203,
    "2018-05-30T01:00:00": 0.8639756151201868,
    "2018-05-30T02:00:00": 0.8759627897681057,
    "2018-05-30T03:00:00": 0.8864162216147733,
    "2018-05-30T04:00:00": 0.8952840077789294,
    "2018-05-30T05:00:00": 0.9025118272374155,
    "2018-05-30T06:00:00": 0.9080416373096454,
    "2018-05-30T07:00:00": 0.9118193368131633,
    "2018-05-30T08:00:00": 0.9137751224604098,
    "2018-05-30T09:00:00": 0.9138617206946349,
    "2018-05-30T10:00:00": 0.9120261379059512,
    "2018-05-30T11:00:00": 0.9082250787318886,
    "2018-05-30T12:00:00": 0.9024188215693537,
    "2018-05-30T13:00:00": 0.8946070841874264,
    "2018-05-30T14:00:00": 0.8848084862404859,
    "2018-05-30T15:00:00": 0.8730822120441786,
    "2018-05-30T16:00:00": 0.8595064012898437,
    "2018-05-30T17:00:00": 0.844214386136768,
    "2018-05-30T18:00:00": 0.8273846150577251,
    "2018-05-30T19:00:00": 0.8092430269766531,
    "2018-05-30T20:00:00": 0.7900611040448282,
    "2018-05-30T21:00:00": 0.7701529645333741,
    "2018-05-30T22:00:00": 0.749868788921347,
    "2018-05-30T23:00:00": 0.7295855389206418,
    "2018-05-31T00:00:00": 0.7096948554185961,
    "2018-05-31T01:00:00": 0.6905850040687843,
    "2018-05-31T02:00:00": 0.6726525340941196,
    "2018-05-31T03:00:00": 0.6562304818309109,
    "2018-05-31T04:00:00": 0.6416179786797603,
    "2018-05-31T05:00:00": 0.6290533362049824,
    "2018-05-31T06:00:00": 0.6186927429516592,
    "2018-05-31T07:00:00": 0.610605121546685,
    "2018-05-31T08:00:00": 0.6047611781525898,
    "2018-05-31T09:00:00": 0.6010333434793416,
    "2018-05-31T10:00:00": 0.5992046174274459,
    "2018-05-31T11:00:00": 0.5989794195448421,
    "2018-05-31T12:00:00": 0.5999629482211365,
    "2018-05-31T13:00:00": 0.6017252728878422,
    "2018-05-31T14:00:00": 0.6037863427769956,
    "2018-05-31T15:00:00": 0.6056599770148542,
    "2018-05-31T16:00:00": 0.6068644324622157,
    "2018-05-31T17:00:00": 0.6069517519058494,
    "2018-05-31T18:00:00": 0.6055287129363496,
    "2018-05-31T19:00:00": 0.6022768892148753,
    "2018-05-31T20:00:00": 0.5969687696443614,
    "2018-05-31T21:00:00": 0.5894786049109618,
    "2018-05-31T22:00:00": 0.5797880252869799,
    "2018-05-31T23:00:00": 0.5679861875210356,
    "2018-06-01T00:00:00": 0.5542760642829169,
    "2018-06-01T01:00:00": 0.538932142665569,
    "2018-06-01T02:00:00": 0.5223115724994963,
    "2018-06-01T03:00:00": 0.5048272492327118,
    "2018-06-01T04:00:00": 0.4869246452666432,
    "2018-06-01T05:00:00": 0.4690586448849581,
    "2018-06-01T06:00:00": 0.4516696914111727,
    "2018-06-01T07:00:00": 0.4351618466963492,
    "2018-06-01T08:00:00": 0.4198828874874556,
    "2018-06-01T09:00:00": 0.40609700779798774,
    "2018-06-01T10:00:00": 0.3940052674674427,
    "2018-06-01T11:00:00": 0.38371083027790787,
    "2018-06-01T12:00:00": 0.3752413161332637,
    "2018-06-01T13:00:00": 0.3685220853975278,
    "2018-06-01T14:00:00": 0.363414269238081,
    "2018-06-01T15:00:00": 0.35970878554073393,
    "2018-06-01T16:00:00": 0.357177974216801,
    "2018-06-01T17:00:00": 0.35556789678399386,
    "2018-06-01T18:00:00": 0.3546185137591454,
    "2018-06-01T19:00:00": 0.35409459177337393,
    "2018-06-01T20:00:00": 0.35378370127345476,
    "2018-06-01T21:00:00": 0.35355144788380594,
    "2018-06-01T22:00:00": 0.35328648691564946,
    "2018-06-01T23:00:00": 0.3529862864415783,
    "2018-06-02T00:00:00": 0.3526885027194296,
    "2018-06-02T01:00:00": 0.3525006471862759,
    "2018-06-02T02:00:00": 0.35258341202655374,
    "2018-06-02T03:00:00": 0.3531373916362841,
    "2018-06-02T04:00:00": 0.35438797844927916,
    "2018-06-02T05:00:00": 0.35656689992170765,
    "2018-06-02T06:00:00": 0.35988928611134946,
    "2018-06-02T07:00:00": 0.3645590604304185,
    "2018-06-02T08:00:00": 0.3707303932518914,
    "2018-06-02T09:00:00": 0.3785024095254001,
    "2018-06-02T10:00:00": 0.3879064125138264,
    "2018-06-02T11:00:00": 0.3989261647706072,
    "2018-06-02T12:00:00": 0.4114762629539613,
    "2018-06-02T13:00:00": 0.425413992740142,
    "2018-06-02T14:00:00": 0.4405476515258278,
    "2018-06-02T15:00:00": 0.45664832768690755,
    "2018-06-02T16:00:00": 0.47346205476383524,
    "2018-06-02T17:00:00": 0.49073097164844565,
    "2018-06-02T18:00:00": 0.508187520341107,
    "2018-06-02T19:00:00": 0.5255860573708219,
    "2018-06-02T20:00:00": 0.542707106386898,
    "2018-06-02T21:00:00": 0.5593693306704203,
    "2018-06-02T22:00:00": 0.5754137410215607,
    "2018-06-02T23:00:00": 0.5907275846113595,
    "2018-06-03T00:00:00": 0.6052251146448001,
    "2018-06-03T01:00:00": 0.6188519648499909,
    "2018-06-03T02:00:00": 0.631576240192342,
    "2018-06-03T03:00:00": 0.6433808537630549,
    "2018-06-03T04:00:00": 0.6542509517961643,
    "2018-06-03T05:00:00": 0.6641587970964187,
    "2018-06-03T06:00:00": 0.6730816717626492,
    "2018-06-03T07:00:00": 0.6809532145389963,
    "2018-06-03T08:00:00": 0.6877088689140376,
    "2018-06-03T09:00:00": 0.6932549775140848,
    "2018-06-03T10:00:00": 0.6974802370770804,
    "2018-06-03T11:00:00": 0.7002614697073046,
    "2018-06-03T12:00:00": 0.701473405303955,
    "2018-06-03T13:00:00": 0.7009903326418314,
    "2018-06-03T14:00:00": 0.6987037005882716,
    "2018-06-03T15:00:00": 0.6945310689233912,
    "2018-06-03T16:00:00": 0.6884292532367815,
    "2018-06-03T17:00:00": 0.6804037588345259,
    "2018-06-03T18:00:00": 0.6705156978466301,
    "2018-06-03T19:00:00": 0.6588804974629795,
    "2018-06-03T20:00:00": 0.6456780778443428,
    "2018-06-03T21:00:00": 0.6311504472805907,
    "2018-06-03T22:00:00": 0.6155930671138883,
    "2018-06-03T23:00:00": 0.5993560887825586,
    "2018-06-04T00:00:00": 0.5828184834828406,
    "2018-06-04T01:00:00": 0.5663822981312244,
    "2018-06-04T02:00:00": 0.550458360393116,
    "2018-06-04T03:00:00": 0.5354497438186167,
    "2018-06-04T04:00:00": 0.5217367884850906,
    "2018-06-04T05:00:00": 0.5096630579587845,
    "2018-06-04T06:00:00": 0.49952369493808735,
    "2018-06-04T07:00:00": 0.4915555699958049,
    "2018-06-04T08:00:00": 0.48593220282463273,
    "2018-06-04T09:00:00": 0.48275234235493725,
    "2018-06-04T10:00:00": 0.48206856368833634,
    "2018-06-04T11:00:00": 0.48386027558757105,
    "2018-06-04T12:00:00": 0.4880520306053848,
    "2018-06-04T13:00:00": 0.4945225230555564,
    "2018-06-04T14:00:00": 0.5031145353139046,
    "2018-06-04T15:00:00": 0.5136455579092555,
    "2018-06-04T16:00:00": 0.525917657411197,
    "2018-06-04T17:00:00": 0.5397267055782107,
    "2018-06-04T18:00:00": 0.5548761776452411,
    "2018-06-04T19:00:00": 0.5711515244830548,
    "2018-06-04T20:00:00": 0.5883751809262491,
    "2018-06-04T21:00:00": 0.6063665650340393,
    "2018-06-04T22:00:00": 0.6249759583552842,
    "2018-06-04T23:00:00": 0.6440522733878769,
    "2018-06-05T00:00:00": 0.6634597486455087,
    "2018-06-05T01:00:00": 0.6830465186362898,
    "2018-06-05T02:00:00": 0.7026726851669318,
    "2018-06-05T03:00:00": 0.7222020282394679,
    "2018-06-05T04:00:00": 0.7414991667650546,
    "2018-06-05T05:00:00": 0.7604102000545564,
    "2018-06-05T06:00:00": 0.778774592689228,
    "2018-06-05T07:00:00": 0.7964365527426948,
    "2018-06-05T08:00:00": 0.8132081176038489,
    "2018-06-05T09:00:00": 0.8289287717183649,
    "2018-06-05T10:00:00": 0.8434277456684667,
    "2018-06-05T11:00:00": 0.8565361406448282,
    "2018-06-05T12:00:00": 0.8680902803625077,
    "2018-06-05T13:00:00": 0.8779348419819396,
    "2018-06-05T14:00:00": 0.8859260400061465,
    "2018-06-05T15:00:00": 0.8919340211909766,
    "2018-06-05T16:00:00": 0.8958452136243563,
    "2018-06-05T17:00:00": 0.8975663825831377,
    "2018-06-05T18:00:00": 0.897018357829903,
    "2018-06-05T19:00:00": 0.8941765404250719,
    "2018-06-05T20:00:00": 0.889009375026583,
    "2018-06-05T21:00:00": 0.8815234526877327,
    "2018-06-05T22:00:00": 0.8717818073767503,
    "2018-06-05T23:00:00": 0.8598805316216889,
    "2018-06-06T00:00:00": 0.8459668325450777,
    "2018-06-06T01:00:00": 0.8302287209129253,
    "2018-06-06T02:00:00": 0.812895555832498,
    "2018-06-06T03:00:00": 0.7942590866685808,
    "2018-06-06T04:00:00": 0.7746466940760189,
    "2018-06-06T05:00:00": 0.7544252853219056,
    "2018-06-06T06:00:00": 0.733987087247533,
    "2018-06-06T07:00:00": 0.7137536234782661,
    "2018-06-06T08:00:00": 0.6941593788020748,
    "2018-06-06T09:00:00": 0.675640462306419,
    "2018-06-06T10:00:00": 0.6585964336293699,
    "2018-06-06T11:00:00": 0.6433904388373464,
    "2018-06-06T12:00:00": 0.6303306905927137,
    "2018-06-06T13:00:00": 0.619661593736486,
    "2018-06-06T14:00:00": 0.6115609169792333,
    "2018-06-06T15:00:00": 0.6061002217255304,
    "2018-06-06T16:00:00": 0.6032857216030043,
    "2018-06-06T17:00:00": 0.6030045395134492,
    "2018-06-06T18:00:00": 0.6050707082177859,
    "2018-06-06T19:00:00": 0.6092179682988874,
    "2018-06-06T20:00:00": 0.615106749064069,
    "2018-06-06T21:00:00": 0.6223653804045035,
    "2018-06-06T22:00:00": 0.6305791779576242,
    "2018-06-06T23:00:00": 0.6393068089390266,
    "2018-06-07T00:00:00": 0.6481144384628281,
    "2018-06-07T01:00:00": 0.6565870247161122,
    "2018-06-07T02:00:00": 0.6643448003159959,
    "2018-06-07T03:00:00": 0.6710549978596028,
    "2018-06-07T04:00:00": 0.6764415516584639,
    "2018-06-07T05:00:00": 0.6802907417144428,
    "2018-06-07T06:00:00": 0.6824539539674287,
    "2018-06-07T07:00:00": 0.6828461863135323,
    "2018-06-07T08:00:00": 0.6814298208436596,
    "2018-06-07T09:00:00": 0.6782403130459191,
    "2018-06-07T10:00:00": 0.6733528127209486,
    "2018-06-07T11:00:00": 0.6668750554201887,
    "2018-06-07T12:00:00": 0.658945465839714,
    "2018-06-07T13:00:00": 0.6497248802949875,
    "2018-06-07T14:00:00": 0.6393863591536922,
    "2018-06-07T15:00:00": 0.6281122997092149,
    "2018-06-07T16:00:00": 0.6160897498520695,
    "2018-06-07T17:00:00": 0.60350832814089,
    "2018-06-07T18:00:00": 0.5905583294929627,
    "2018-06-07T19:00:00": 0.5774310779353695,
    "2018-06-07T20:00:00": 0.5643179714763445,
    "2018-06-07T21:00:00": 0.5514127744107493,
    "2018-06-07T22:00:00": 0.538912609675171,
    "2018-06-07T23:00:00": 0.5269924491196203,
    "2018-06-08T00:00:00": 0.5158299004676329,
    "2018-06-08T01:00:00": 0.5055916393123533,
    "2018-06-08T02:00:00": 0.49642408962261053,
    "2018-06-08T03:00:00": 0.4884474587678836,
    "2018-06-08T04:00:00": 0.4817490494509109,
    "2018-06-08T05:00:00": 0.4763615385905627,
    "2018-06-08T06:00:00": 0.47228314966291307,
    "2018-06-08T07:00:00": 0.469444928078016,
    "2018-06-08T08:00:00": 0.46773308938464525,
    "2018-06-08T09:00:00": 0.46697517981939635,
    "2018-06-08T10:00:00": 0.4669464255291562,
    "2018-06-08T11:00:00": 0.4673770468533297,
    "2018-06-08T12:00:00": 0.46796698399700637,
    "2018-06-08T13:00:00": 0.4683798036956208,
    "2018-06-08T14:00:00": 0.46829393806445013,
    "2018-06-08T15:00:00": 0.4673873528651633,
    "2018-06-08T16:00:00": 0.4653644200934088,
    "2018-06-08T17:00:00": 0.4619700267647735,
    "2018-06-08T18:00:00": 0.457005359897513,
    "2018-06-08T19:00:00": 0.45034277678093737,
    "2018-06-08T20:00:00": 0.44191215200797906,
    "2018-06-08T21:00:00": 0.43172471115717803,
    "2018-06-08T22:00:00": 0.419864767013548,
    "2018-06-08T23:00:00": 0.4064844601065571,
    "2018-06-09T00:00:00": 0.39179499303599974,
    "2018-06-09T01:00:00": 0.3760553682123146,
    "2018-06-09T02:00:00": 0.35955811463054704,
    "2018-06-09T03:00:00": 0.34262233320472407,
    "2018-06-09T04:00:00": 0.3255446631427964,
    "2018-06-09T05:00:00": 0.30864358498335087,
    "2018-06-09T06:00:00": 0.29222169702810824,
    "2018-06-09T07:00:00": 0.2765273017418347,
    "2018-06-09T08:00:00": 0.261801772629228,
    "2018-06-09T09:00:00": 0.24822415061832065,
    "2018-06-09T10:00:00": 0.23595324482719662,
    "2018-06-09T11:00:00": 0.2251107638443669,
    "2018-06-09T12:00:00": 0.21578046040208387,
    "2018-06-09T13:00:00": 0.20803158763492036,
    "2018-06-09T14:00:00": 0.20192128411725174,
    "2018-06-09T15:00:00": 0.19747790590912684,
    "2018-06-09T16:00:00": 0.19473039403265602,
    "2018-06-09T17:00:00": 0.19370399378730915,
    "2018-06-09T18:00:00": 0.19442489387911466,
    "2018-06-09T19:00:00": 0.1969293940491886,
    "2018-06-09T20:00:00": 0.2012438578455253,
    "2018-06-09T21:00:00": 0.20739173375471762,
    "2018-06-09T22:00:00": 0.215389674032121,
    "2018-06-09T23:00:00": 0.22522576745229414,
    "2018-06-10T00:00:00": 0.2368662632037799,
    "2018-06-10T01:00:00": 0.2502485135679123,
    "2018-06-10T02:00:00": 0.26527491004711656,
    "2018-06-10T03:00:00": 0.28179830894508434,
    "2018-06-10T04:00:00": 0.2996295473615245,
    "2018-06-10T05:00:00": 0.31854224231105743,
    "2018-06-10T06:00:00": 0.33825965713332606,
    "2018-06-10T07:00:00": 0.35847055662027083,
    "2018-06-10T08:00:00": 0.3788361261331437,
    "2018-06-10T09:00:00": 0.399003999431447,
    "2018-06-10T10:00:00": 0.4185949993099005,
    "2018-06-10T11:00:00": 0.43725093994145936,
    "2018-06-10T12:00:00": 0.45461550343974616,
    "2018-06-10T13:00:00": 0.47037157386238293,
    "2018-06-10T14:00:00": 0.48425335804040875,
    "2018-06-10T15:00:00": 0.49603317893437543,
    "2018-06-10T16:00:00": 0.5055483422921753,
    "2018-06-10T17:00:00": 0.5127009847383134,
    "2018-06-10T18:00:00": 0.5174596769926357,
    "2018-06-10T19:00:00": 0.5198647749166492,
    "2018-06-10T20:00:00": 0.5200265498703728,
    "2018-06-10T21:00:00": 0.518111265433195,
    "2018-06-10T22:00:00": 0.5143348631206525,
    "2018-06-10T23:00:00": 0.5089684967946185,
    "2018-06-11T00:00:00": 0.5022931972625427,
    "2018-06-11T01:00:00": 0.49461594973160994,
    "2018-06-11T02:00:00": 0.4862478550139735,
    "2018-06-11T03:00:00": 0.4774820014819847,
    "2018-06-11T04:00:00": 0.46861208124567794,
    "2018-06-11T05:00:00": 0.4598956239349082,
    "2018-06-11T06:00:00": 0.45155314853970374,
    "2018-06-11T07:00:00": 0.4437723201538677,
    "2018-06-11T08:00:00": 0.43668591875105417,
    "2018-06-11T09:00:00": 0.43039053859751214,
    "2018-06-11T10:00:00": 0.42494106393791986,
    "2018-06-11T11:00:00": 0.4203390880607612,
    "2018-06-11T12:00:00": 0.41655724172824526,
    "2018-06-11T13:00:00": 0.4135316140844704,
    "2018-06-11T14:00:00": 0.4111858260917251,
    "2018-06-11T15:00:00": 0.4094228920615037,
    "2018-06-11T16:00:00": 0.4081492809309532,
    "2018-06-11T17:00:00": 0.4072562184459174,
    "2018-06-11T18:00:00": 0.4066565427294914,
    "2018-06-11T19:00:00": 0.4062534946314249,
    "2018-06-11T20:00:00": 0.40597128879558586,
    "2018-06-11T21:00:00": 0.4057466229093155,
    "2018-06-11T22:00:00": 0.40554034530669064,
    "2018-06-11T23:00:00": 0.4053190111030285,
    "2018-06-12T00:00:00": 0.40507203396110586,
    "2018-06-12T01:00:00": 0.4047978279472968,
    "2018-06-12T02:00:00": 0.4045076006415931,
    "2018-06-12T03:00:00": 0.40422124678552956,
    "2018-06-12T04:00:00": 0.4039612126337425,
    "2018-06-12T05:00:00": 0.4037707773163819,
    "2018-06-12T06:00:00": 0.40368749755006,
    "2018-06-12T07:00:00": 0.40375219581613264,
    "2018-06-12T08:00:00": 0.40400760538504876,
    "2018-06-12T09:00:00": 0.4045010894069469,
    "2018-06-12T10:00:00": 0.4052810952394853,
    "2018-06-12T11:00:00": 0.4063971295702295,
    "2018-06-12T12:00:00": 0.4079097789155955,
    "2018-06-12T13:00:00": 0.40988293009101545,
    "2018-06-12T14:00:00": 0.4123797725559244,
    "2018-06-12T15:00:00": 0.41546723182924106,
    "2018-06-12T16:00:00": 0.4192253922058149,
    "2018-06-12T17:00:00": 0.4237277915684723,
    "2018-06-12T18:00:00": 0.42907236886896183,
    "2018-06-12T19:00:00": 0.4353350801695449,
    "2018-06-12T20:00:00": 0.44261204698270906,
    "2018-06-12T21:00:00": 0.45098931761449357,
    "2018-06-12T22:00:00": 0.4605474425381044,
    "2018-06-12T23:00:00": 0.4713383032089845,
    "2018-06-13T00:00:00": 0.48342444304772325,
    "2018-06-13T01:00:00": 0.49682644680857435,
    "2018-06-13T02:00:00": 0.5115476377841496,
    "2018-06-13T03:00:00": 0.5275627733615519,
    "2018-06-13T04:00:00": 0.5448141680363738,
    "2018-06-13T05:00:00": 0.5632122219188349,
    "2018-06-13T06:00:00": 0.5826191991668754,
    "2018-06-13T07:00:00": 0.602885936521109,
    "2018-06-13T08:00:00": 0.623815307461883,
    "2018-06-13T09:00:00": 0.6451890939734188,
    "2018-06-13T10:00:00": 0.6667609184913325,
    "2018-06-13T11:00:00": 0.6882672897731307,
    "2018-06-13T13:00:00": 0.7299846432390134,
    "2018-06-13T14:00:00": 0.7496416432304543,
    "2018-06-13T15:00:00": 0.7681556959548861,
    "2018-06-13T16:00:00": 0.7852951529416647,
    "2018-06-13T17:00:00": 0.800857405249382,
    "2018-06-13T18:00:00": 0.8146682364860864,
    "2018-06-13T19:00:00": 0.8266120126947741,
    "2018-06-13T20:00:00": 0.8366006858928854,
    "2018-06-13T21:00:00": 0.8446081584780266,
    "2018-06-13T22:00:00": 0.8506447083544643,
    "2018-06-13T23:00:00": 0.8547617214599582,
    "2018-06-14T00:00:00": 0.8570695137534343,
    "2018-06-14T01:00:00": 0.8576977529661163,
    "2018-06-14T02:00:00": 0.8568348365436552,
    "2018-06-14T03:00:00": 0.8546694484112224,
    "2018-06-14T04:00:00": 0.8514260549853863,
    "2018-06-14T05:00:00": 0.8473351496812963,
    "2018-06-14T06:00:00": 0.8426252285294941,
    "2018-06-14T07:00:00": 0.8375234052958824,
    "2018-06-14T08:00:00": 0.8322350114534437,
    "2018-06-14T09:00:00": 0.8269651455502969,
    "2018-06-14T10:00:00": 0.8218817088519305,
    "2018-06-14T11:00:00": 0.8171239329646437,
    "2018-06-14T12:00:00": 0.81280613658336,
    "2018-06-14T13:00:00": 0.808990430824992,
    "2018-06-14T14:00:00": 0.8057176966317092,
    "2018-06-14T15:00:00": 0.8029975100866524,
    "2018-06-14T16:00:00": 0.8008038567986393,
    "2018-06-14T17:00:00": 0.7991105303180699,
    "2018-06-14T18:00:00": 0.7978451801182048,
    "2018-06-14T19:00:00": 0.7969265024112857,
    "2018-06-14T20:00:00": 0.7962807260314057,
    "2018-06-14T21:00:00": 0.7958236886694519,
    "2018-06-14T22:00:00": 0.7954797045324761,
    "2018-06-14T23:00:00": 0.7951646819831522,
    "2018-06-15T00:00:00": 0.7948223867750377,
    "2018-06-15T01:00:00": 0.7944023843136967,
    "2018-06-15T02:00:00": 0.7938745337021329,
    "2018-06-15T03:00:00": 0.7932186751914728,
    "2018-06-15T04:00:00": 0.792452398155025,
    "2018-06-15T05:00:00": 0.7916000784453225,
    "2018-06-15T06:00:00": 0.7907039008787892,
    "2018-06-15T07:00:00": 0.7898222558600132,
    "2018-06-15T08:00:00": 0.7890167555253457,
    "2018-06-15T09:00:00": 0.7883755976601893,
    "2018-06-15T10:00:00": 0.7879900671451592,
    "2018-06-15T11:00:00": 0.7879533780496643,
    "2018-06-15T12:00:00": 0.7883593864477232,
    "2018-06-15T13:00:00": 0.7892958769680769,
    "2018-06-15T14:00:00": 0.7908486424329031,
    "2018-06-15T15:00:00": 0.7930747771473016,
    "2018-06-15T16:00:00": 0.7960178200157447,
    "2018-06-15T17:00:00": 0.799698280746491,
    "2018-06-15T18:00:00": 0.8041080175920955,
    "2018-06-15T19:00:00": 0.8092111939445317,
    "2018-06-15T20:00:00": 0.8149423990947591,
    "2018-06-15T21:00:00": 0.8211878499156031,
    "2018-06-15T22:00:00": 0.8278409712481822,
    "2018-06-15T23:00:00": 0.8347410446664943,
    "2018-06-16T00:00:00": 0.841712701072804,
    "2018-06-16T01:00:00": 0.8485645122891234,
    "2018-06-16T02:00:00": 0.8550948157675213,
    "2018-06-16T03:00:00": 0.8610985745243058,
    "2018-06-16T04:00:00": 0.8663829793701224,
    "2018-06-16T05:00:00": 0.8707478510057467,
    "2018-06-16T06:00:00": 0.8740224161776664,
    "2018-06-16T07:00:00": 0.8760538086960022,
    "2018-06-16T08:00:00": 0.8767368853490737,
    "2018-06-16T09:00:00": 0.8759934620474312,
    "2018-06-16T10:00:00": 0.8737840806242284,
    "2018-06-16T11:00:00": 0.8701124645800691,
    "2018-06-16T12:00:00": 0.8650267061653348,
    "2018-06-16T13:00:00": 0.8586194943847776,
    "2018-06-16T14:00:00": 0.8510269219719747,
    "2018-06-16T15:00:00": 0.842432026958069,
    "2018-06-16T16:00:00": 0.8330210939781005,
    "2018-06-16T17:00:00": 0.8230522583988551,
    "2018-06-16T18:00:00": 0.8127921233005958,
    "2018-06-16T19:00:00": 0.802521400380116,
    "2018-06-16T20:00:00": 0.7925263386583874,
    "2018-06-16T21:00:00": 0.7830894499427312,
    "2018-06-16T22:00:00": 0.7744868028990309,
    "2018-06-16T23:00:00": 0.7669488595989654,
    "2018-06-17T00:00:00": 0.7606858511268341,
    "2018-06-17T01:00:00": 0.7558694300377083,
    "2018-06-17T02:00:00": 0.7526211905619238,
    "2018-06-17T03:00:00": 0.7510046709406407,
    "2018-06-17T04:00:00": 0.7510111684202492,
    "2018-06-17T05:00:00": 0.7525902487434453,
    "2018-06-17T06:00:00": 0.7556249184145811,
    "2018-06-17T07:00:00": 0.7599417144939173,
    "2018-06-17T08:00:00": 0.7653233742103546,
    "2018-06-17T09:00:00": 0.7714860331602176,
    "2018-06-17T10:00:00": 0.778139151761001,
    "2018-06-17T11:00:00": 0.7849268743811753,
    "2018-06-17T12:00:00": 0.7914957582873481,
    "2018-06-17T13:00:00": 0.7974753009305703,
    "2018-06-17T14:00:00": 0.8025008350500871,
    "2018-06-17T15:00:00": 0.8062205313337831,
    "2018-06-17T16:00:00": 0.8082968809374204,
    "2018-06-17T17:00:00": 0.8084213203733401,
    "2018-06-17T18:00:00": 0.8063299305229064,
    "2018-06-17T19:00:00": 0.8017970984422226,
    "2018-06-17T20:00:00": 0.7946464535708283,
    "2018-06-17T21:00:00": 0.7847626898737402,
    "2018-06-17T22:00:00": 0.7720930400503294,
    "2018-06-17T23:00:00": 0.7566493499355033,
    "2018-06-18T00:00:00": 0.7385097582120919,
    "2018-06-18T01:00:00": 0.7178193077558658,
    "2018-06-18T02:00:00": 0.6947848168114206,
    "2018-06-18T03:00:00": 0.6696726368650449,
    "2018-06-18T04:00:00": 0.6428012782261167,
    "2018-06-18T05:00:00": 0.6145336119814174,
    "2018-06-18T06:00:00": 0.58526749739159,
    "2018-06-18T07:00:00": 0.5554127942893551,
    "2018-06-18T08:00:00": 0.525413952249556,
    "2018-06-18T09:00:00": 0.4957004142107138,
    "2018-06-18T10:00:00": 0.4667144816253175,
    "2018-06-18T11:00:00": 0.43885815324153654,
    "2018-06-18T12:00:00": 0.4125148157111163,
    "2018-06-18T13:00:00": 0.38803494966429236,
    "2018-06-18T14:00:00": 0.36573112915735134,
    "2018-06-18T15:00:00": 0.3458748934190038,
    "2018-06-18T16:00:00": 0.32869563942085933,
    "2018-06-18T17:00:00": 0.31438722093418026,
    "2018-06-18T18:00:00": 0.3030859750798342,
    "2018-06-18T19:00:00": 0.29489567601226097,
    "2018-06-18T20:00:00": 0.28988354160157626,
    "2018-06-18T21:00:00": 0.28807774709091366,
    "2018-06-18T22:00:00": 0.2894711601259229,
    "2018-06-18T23:00:00": 0.2940148671212644,
    "2018-06-19T00:00:00": 0.30163069180852486,
    "2018-06-19T01:00:00": 0.312201859064338,
    "2018-06-19T02:00:00": 0.3255748630999133,
    "2018-06-19T03:00:00": 0.34155883772671436,
    "2018-06-19T04:00:00": 0.3599239355515095,
    "2018-06-19T05:00:00": 0.3804065392043292,
    "2018-06-19T06:00:00": 0.40271693318460255,
    "2018-06-19T07:00:00": 0.42651085025251856,
    "2018-06-19T08:00:00": 0.45146175362631286,
    "2018-06-19T09:00:00": 0.47719952140623695,
    "2018-06-19T10:00:00": 0.5033544876277263,
    "2018-06-19T11:00:00": 0.5295600605032099,
    "2018-06-19T12:00:00": 0.5554618059320235,
    "2018-06-19T13:00:00": 0.5807257772285566,
    "2018-06-19T14:00:00": 0.6050394181360923,
    "2018-06-19T15:00:00": 0.6281452772375232,
    "2018-06-19T16:00:00": 0.6498077112084356,
    "2018-06-19T17:00:00": 0.6698385748274367,
    "2018-06-19T18:00:00": 0.6880916556761794,
    "2018-06-19T19:00:00": 0.7044613731113863,
    "2018-06-19T20:00:00": 0.7188790201315081,
    "2018-06-19T21:00:00": 0.7313082393420609,
    "2018-06-19T22:00:00": 0.7417400266904831,
    "2018-06-19T23:00:00": 0.7501876468101222,
    "2018-06-20T00:00:00": 0.7566822040771636,
    "2018-06-20T01:00:00": 0.7612766515067333,
    "2018-06-20T02:00:00": 0.7640222950938187,
    "2018-06-20T03:00:00": 0.7649905882595351,
    "2018-06-20T04:00:00": 0.7642693077168701,
    "2018-06-20T05:00:00": 0.7619639643929111,
    "2018-06-20T06:00:00": 0.758200934209274,
    "2018-06-20T07:00:00": 0.7531316989058948,
    "2018-06-20T08:00:00": 0.7469360768206166,
    "2018-06-20T09:00:00": 0.7398242901967316,
    "2018-06-20T10:00:00": 0.7320222497675934,
    "2018-06-20T11:00:00": 0.7238088409511427,
    "2018-06-20T12:00:00": 0.7154772659976719,
    "2018-06-20T13:00:00": 0.707346953296365,
    "2018-06-20T14:00:00": 0.6997277613134948,
    "2018-06-20T15:00:00": 0.6929432329963703,
    "2018-06-20T16:00:00": 0.6872930308056177,
    "2018-06-20T17:00:00": 0.6830435932295033,
    "2018-06-20T18:00:00": 0.6804416052845299,
    "2018-06-20T19:00:00": 0.6796582353504779,
    "2018-06-20T20:00:00": 0.6808212993902442,
    "2018-06-20T21:00:00": 0.683968123711249,
    "2018-06-20T22:00:00": 0.6890860634184036,
    "2018-06-20T23:00:00": 0.6960888968893282,
    "2018-06-21T00:00:00": 0.704810511117927,
    "2018-06-21T01:00:00": 0.715024514713388,
    "2018-06-21T02:00:00": 0.7264488043606392,
    "2018-06-21T03:00:00": 0.7387509008382076,
    "2018-06-21T04:00:00": 0.7515740145725226,
    "2018-06-21T05:00:00": 0.7645421482238555,
    "2018-06-21T06:00:00": 0.7772681440094231,
    "2018-06-21T07:00:00": 0.7893714344574625,
    "2018-06-21T08:00:00": 0.8004910106948457,
    "2018-06-21T09:00:00": 0.8102956721828508,
    "2018-06-21T10:00:00": 0.8184927897998122,
    "2018-06-21T11:00:00": 0.8248378387587744,
    "2018-06-21T12:00:00": 0.829138276506596,
    "2018-06-21T13:00:00": 0.8312581213881782,
    "2018-06-21T14:00:00": 0.8311194183607961,
    "2018-06-21T15:00:00": 0.8287023255414414,
    "2018-06-21T16:00:00": 0.8240512196393993,
    "2018-06-21T17:00:00": 0.8172445500663365,
    "2018-06-21T18:00:00": 0.8084189275143713,
    "2018-06-21T19:00:00": 0.7977455314779263,
    "2018-06-21T20:00:00": 0.785446960956959,
    "2018-06-21T21:00:00": 0.7717597512475578,
    "2018-06-21T22:00:00": 0.756937527268525,
    "2018-06-21T23:00:00": 0.7412420696066402,
    "2018-06-22T00:00:00": 0.7249345712971437,
    "2018-06-22T01:00:00": 0.7082674226748832,
    "2018-06-22T02:00:00": 0.6914772702854056,
    "2018-06-22T03:00:00": 0.6747786047478481,
    "2018-06-22T04:00:00": 0.6583597431336452,
    "2018-06-22T05:00:00": 0.642379549963601,
    "2018-06-22T06:00:00": 0.6269666946443737,
    "2018-06-22T07:00:00": 0.6122192777789375,
    "2018-06-22T08:00:00": 0.5982069313059278,
    "2018-06-22T09:00:00": 0.58497795759528,
    "2018-06-22T10:00:00": 0.572550156090552,
    "2018-06-22T11:00:00": 0.560924510247086,
    "2018-06-22T12:00:00": 0.5500894213082684,
    "2018-06-22T13:00:00": 0.5400255685087139,
    "2018-06-22T14:00:00": 0.5307056568691405,
    "2018-06-25T16:00:00": 0.5704530442528183,
    "2018-06-25T17:00:00": 0.5827753225530314,
    "2018-06-25T18:00:00": 0.5957477872393512,
    "2018-06-25T19:00:00": 0.609282881507779,
    "2018-06-25T20:00:00": 0.623277123971949,
    "2018-06-25T21:00:00": 0.6375891889028974,
    "2018-06-25T22:00:00": 0.6520501032824964,
    "2018-06-25T23:00:00": 0.6664717920289258,
    "2018-06-26T00:00:00": 0.6806370161463902,
    "2018-06-26T01:00:00": 0.6943064682774727,
    "2018-06-26T02:00:00": 0.7072225658428293,
    "2018-06-26T03:00:00": 0.7191157811112419,
    "2018-06-26T04:00:00": 0.729719720398061,
    "2018-06-26T05:00:00": 0.7387543777958271,
    "2018-06-26T06:00:00": 0.7459536443510952,
    "2018-06-26T07:00:00": 0.7510702664507218,
    "2018-06-26T08:00:00": 0.7538831945777857,
    "2018-06-26T09:00:00": 0.7542061380141483,
    "2018-06-26T10:00:00": 0.7518956031899067,
    "2018-06-26T11:00:00": 0.7468578922320088,
    "2018-06-26T12:00:00": 0.7390549860612872,
    "2018-06-26T13:00:00": 0.7285089582066463,
    "2018-06-26T14:00:00": 0.7153050546500332,
    "2018-06-26T15:00:00": 0.6995923980158333,
    "2018-06-26T16:00:00": 0.6815824310891012,
    "2018-06-26T17:00:00": 0.6615457773125268,
    "2018-06-26T18:00:00": 0.6397948507439075,
    "2018-06-26T19:00:00": 0.6167193482491523,
    "2018-06-26T20:00:00": 0.5927198197321714,
    "2018-06-26T21:00:00": 0.5682329148840362,
    "2018-06-26T22:00:00": 0.5437131957203778,
    "2018-06-26T23:00:00": 0.5196211231326446,
    "2018-06-27T00:00:00": 0.4964122426861297,
    "2018-06-27T01:00:00": 0.47452627229255856,
    "2018-06-27T02:00:00": 0.45438079991423796,
    "2018-06-27T03:00:00": 0.4363456228591222,
    "2018-06-27T04:00:00": 0.42076841582963265,
    "2018-06-27T05:00:00": 0.4079410917458639,
    "2018-06-27T06:00:00": 0.3981049354334055,
    "2018-06-27T07:00:00": 0.39144981151827696,
    "2018-06-27T08:00:00": 0.3880932611005461
}
