# Supplementary material for: A data science approach for multi-sensor marine observatory data monitoring cold water corals (Paragorgia arborea) in two campaigns
Source: PLoS One. 2023 Jul 19;18(7):e0282723. doi: 10.1371/journal.pone.0282723 (PMC10355400; doi:10.1371/journal.pone.0282723)
Supplement: S4 Data — Non-image data that were used to generate figures shown in the paper, if not already contained in S1–S3 Data. (XZ) [file pone.0282723.s018.xz › S4_Data/fig7/gamma1-and-gamma1-2_blue_activity_smooth10_fig7.json]

{
    "2017-11-22T15:00:00": 0.04364893590527679,
    "2017-11-22T16:00:00": 0.04384784474099704,
    "2017-11-22T17:00:00": 0.04426665755737562,
    "2017-11-22T18:00:00": 0.044980253035859626,
    "2017-11-22T19:00:00": 0.04608579953831191,
    "2017-11-22T20:00:00": 0.04770904855990864,
    "2017-11-22T21:00:00": 0.05001341608496241,
    "2017-11-22T22:00:00": 0.053153400546153196,
    "2017-11-22T23:00:00": 0.05733543921284919,
    "2017-11-23T00:00:00": 0.06275073841578373,
    "2017-11-23T01:00:00": 0.06960331428808227,
    "2017-11-23T02:00:00": 0.0780918280236592,
    "2017-11-23T03:00:00": 0.08839096959216697,
    "2017-11-23T04:00:00": 0.1006732928655543,
    "2017-11-23T05:00:00": 0.11508477385948335,
    "2017-11-23T06:00:00": 0.13172501721279423,
    "2017-11-23T07:00:00": 0.15064040500155668,
    "2017-11-23T08:00:00": 0.17183220771177163,
    "2017-11-23T09:00:00": 0.19524699119458822,
    "2017-11-23T10:00:00": 0.22076598880196463,
    "2017-11-23T11:00:00": 0.24820738309380525,
    "2017-11-23T12:00:00": 0.2773246867875432,
    "2017-11-23T13:00:00": 0.3078111754714076,
    "2017-11-23T14:00:00": 0.339299054171961,
    "2017-11-23T15:00:00": 0.3713995594594843,
    "2017-11-23T16:00:00": 0.403655984717242,
    "2017-11-23T17:00:00": 0.43561517945806405,
    "2017-11-23T18:00:00": 0.4668247111818436,
    "2017-11-23T19:00:00": 0.4968090678866174,
    "2017-11-23T20:00:00": 0.5251495234252347,
    "2017-11-23T21:00:00": 0.5514640117868584,
    "2017-11-23T22:00:00": 0.5754313512839144,
    "2017-11-23T23:00:00": 0.5967746058290098,
    "2017-11-24T00:00:00": 0.6153311184362411,
    "2017-11-24T01:00:00": 0.6309947792494679,
    "2017-11-24T02:00:00": 0.6437485000343846,
    "2017-11-24T03:00:00": 0.6536571606945845,
    "2017-11-24T04:00:00": 0.6608540092658393,
    "2017-11-24T05:00:00": 0.6655499179619389,
    "2017-11-24T06:00:00": 0.668005477179535,
    "2017-11-24T07:00:00": 0.6685254281458335,
    "2017-11-24T08:00:00": 0.6674117137707505,
    "2017-11-24T09:00:00": 0.6650141462860482,
    "2017-11-24T10:00:00": 0.661635671309782,
    "2017-11-24T11:00:00": 0.6575735872276302,
    "2017-11-24T12:00:00": 0.6530867283010395,
    "2017-11-24T13:00:00": 0.6483923874913703,
    "2017-11-24T14:00:00": 0.643645774117868,
    "2017-11-24T15:00:00": 0.6389839934196156,
    "2017-11-24T16:00:00": 0.6344667388891687,
    "2017-11-24T17:00:00": 0.6301140850142235,
    "2017-11-24T18:00:00": 0.6259099006812201,
    "2017-11-24T19:00:00": 0.6218063127773706,
    "2017-11-24T20:00:00": 0.6177363535040802,
    "2017-11-24T21:00:00": 0.6136243774129411,
    "2017-11-24T22:00:00": 0.6093902355971839,
    "2017-11-24T23:00:00": 0.6049694964644894,
    "2017-11-25T00:00:00": 0.6003348044921757,
    "2017-11-25T01:00:00": 0.5954671878312563,
    "2017-11-25T02:00:00": 0.5903827888590545,
    "2017-11-25T03:00:00": 0.5851332841785689,
    "2017-11-25T04:00:00": 0.5798038119459987,
    "2017-11-25T05:00:00": 0.5745103009429714,
    "2017-11-25T06:00:00": 0.5693948024262576,
    "2017-11-25T07:00:00": 0.5646192181326333,
    "2017-11-25T08:00:00": 0.5603525997905137,
    "2017-11-25T09:00:00": 0.5567817143461736,
    "2017-11-25T10:00:00": 0.5540776876764433,
    "2017-11-25T11:00:00": 0.552394545280904,
    "2017-11-25T12:00:00": 0.5518891037258843,
    "2017-11-25T13:00:00": 0.5526780161279543,
    "2017-11-25T14:00:00": 0.5548513994687553,
    "2017-11-25T15:00:00": 0.5584657276015428,
    "2017-11-25T16:00:00": 0.5635430860583788,
    "2017-11-25T17:00:00": 0.5700708638292332,
    "2017-11-25T18:00:00": 0.5780028546784018,
    "2017-11-25T19:00:00": 0.587261622581952,
    "2017-11-25T20:00:00": 0.5977419504642476,
    "2017-11-25T21:00:00": 0.6093151682060781,
    "2017-11-25T22:00:00": 0.6218341422976266,
    "2017-11-25T23:00:00": 0.6351387029269157,
    "2017-11-26T00:00:00": 0.6490612827141584,
    "2017-11-26T01:00:00": 0.6634325436549877,
    "2017-11-26T02:00:00": 0.6780823180256219,
    "2017-11-26T03:00:00": 0.6928484277292328,
    "2017-11-26T04:00:00": 0.707584826355969,
    "2017-11-26T05:00:00": 0.7221605316956377,
    "2017-11-26T06:00:00": 0.7364535928751464,
    "2017-11-26T07:00:00": 0.7503873867886572,
    "2017-11-26T08:00:00": 0.7638678040485702,
    "2017-11-26T09:00:00": 0.7768470246686268,
    "2017-11-26T10:00:00": 0.7892801254622093,
    "2017-11-26T11:00:00": 0.8011364144111428,
    "2017-11-26T12:00:00": 0.8124019502343152,
    "2017-11-26T13:00:00": 0.8230483785113709,
    "2017-11-26T15:00:00": 0.8423838827658388,
    "2017-11-26T16:00:00": 0.8510175406051081,
    "2017-11-26T17:00:00": 0.8589039860351823,
    "2017-11-26T18:00:00": 0.8659724618951374,
    "2017-11-26T19:00:00": 0.8721357416385844,
    "2017-11-26T20:00:00": 0.8772972546280473,
    "2017-11-26T21:00:00": 0.8813196828918253,
    "2017-11-26T22:00:00": 0.8840414558832967,
    "2017-11-26T23:00:00": 0.8853092231997616,
    "2017-11-27T00:00:00": 0.8849356722084103,
    "2017-11-27T01:00:00": 0.8827505513089269,
    "2017-11-27T02:00:00": 0.8785581581174025,
    "2017-11-27T03:00:00": 0.8721706196909984,
    "2017-11-27T04:00:00": 0.8634469304590204,
    "2017-11-27T05:00:00": 0.8522324644013946,
    "2017-11-27T06:00:00": 0.8384283692336469,
    "2017-11-27T07:00:00": 0.8219656132109776,
    "2017-11-27T08:00:00": 0.8028441047349035,
    "2017-11-27T09:00:00": 0.7810886256565432,
    "2017-11-27T10:00:00": 0.7568177944360985,
    "2017-11-27T11:00:00": 0.7302060864924458,
    "2017-11-27T12:00:00": 0.7014920993362483,
    "2017-11-27T13:00:00": 0.670983752162686,
    "2017-11-27T14:00:00": 0.6390372904638302,
    "2017-11-27T15:00:00": 0.6060726593118395,
    "2017-11-27T16:00:00": 0.5725456549267912,
    "2017-11-27T17:00:00": 0.5389751074024617,
    "2017-11-27T18:00:00": 0.5058622476423308,
    "2017-11-27T19:00:00": 0.47373891842639826,
    "2017-11-27T20:00:00": 0.4431167368775432,
    "2017-11-27T21:00:00": 0.41448069610075905,
    "2017-11-27T22:00:00": 0.3882734454362367,
    "2017-11-27T23:00:00": 0.3648895610915758,
    "2017-11-28T00:00:00": 0.34462442453024905,
    "2017-11-28T01:00:00": 0.3277244339642093,
    "2017-11-28T02:00:00": 0.3143366497628209,
    "2017-11-28T03:00:00": 0.3045114466591803,
    "2017-11-28T04:00:00": 0.2982053349560612,
    "2017-11-28T05:00:00": 0.29527953104847143,
    "2017-11-28T06:00:00": 0.2955055285344178,
    "2017-11-28T07:00:00": 0.29857754273781156,
    "2017-11-28T08:00:00": 0.3041130207582156,
    "2017-11-28T09:00:00": 0.3116609730142511,
    "2017-11-28T10:00:00": 0.3207504719644399,
    "2017-11-28T11:00:00": 0.33087952069361215,
    "2017-11-28T12:00:00": 0.341537722231408,
    "2017-11-28T13:00:00": 0.3522271949692337,
    "2017-11-28T14:00:00": 0.3624804407576556,
    "2017-11-28T15:00:00": 0.37187692640301234,
    "2017-11-28T16:00:00": 0.3800576411582312,
    "2017-11-28T17:00:00": 0.3867404879853555,
    "2017-11-28T18:00:00": 0.39171356496388854,
    "2017-11-28T19:00:00": 0.3948652489390596,
    "2017-11-28T20:00:00": 0.3961665635079815,
    "2017-11-28T21:00:00": 0.3956734819466178,
    "2017-11-28T22:00:00": 0.3935201492281015,
    "2017-11-28T23:00:00": 0.3899087018763348,
    "2017-11-29T00:00:00": 0.3850962667682178,
    "2017-11-29T01:00:00": 0.37937988134390943,
    "2017-11-29T02:00:00": 0.37308019253000274,
    "2017-11-29T03:00:00": 0.36652485018257364,
    "2017-11-29T04:00:00": 0.36003250772518935,
    "2017-11-29T05:00:00": 0.3538982778234377,
    "2017-11-29T06:00:00": 0.3483813696744721,
    "2017-11-29T07:00:00": 0.34369546694949266,
    "2017-11-29T08:00:00": 0.3400022056536525,
    "2017-11-29T09:00:00": 0.3374078957009156,
    "2017-12-07T12:00:00": 0.52587117912536,
    "2017-12-07T13:00:00": 0.5400037431767498,
    "2017-12-07T14:00:00": 0.5548517230965622,
    "2017-12-07T15:00:00": 0.570315516283844,
    "2017-12-07T16:00:00": 0.5862764047318885,
    "2017-12-07T17:00:00": 0.6026101243698943,
    "2017-12-07T18:00:00": 0.6191536532833536,
    "2017-12-07T19:00:00": 0.6357359988425952,
    "2017-12-07T20:00:00": 0.6521706458283641,
    "2017-12-07T21:00:00": 0.6682573839215389,
    "2017-12-07T22:00:00": 0.683784642828825,
    "2017-12-07T23:00:00": 0.6985323864067232,
    "2017-12-08T00:00:00": 0.7122729842917637,
    "2017-12-08T01:00:00": 0.7247845575497323,
    "2017-12-08T02:00:00": 0.7358432463980555,
    "2017-12-08T03:00:00": 0.745236153104474,
    "2017-12-08T04:00:00": 0.7527521051072192,
    "2017-12-08T05:00:00": 0.7582216693913875,
    "2017-12-08T06:00:00": 0.7614937742909156,
    "2017-12-08T07:00:00": 0.762451122974142,
    "2017-12-08T08:00:00": 0.7610231801675028,
    "2017-12-08T09:00:00": 0.7571818133789723,
    "2017-12-08T10:00:00": 0.7509444709468591,
    "2017-12-08T11:00:00": 0.7423752744937573,
    "2017-12-08T12:00:00": 0.7316167990841345,
    "2017-12-08T13:00:00": 0.7188717460822014,
    "2017-12-08T14:00:00": 0.7043851611703973,
    "2017-12-08T15:00:00": 0.6884588205380466,
    "2017-12-08T16:00:00": 0.6714430894444494,
    "2017-12-08T17:00:00": 0.6537265534614833,
    "2017-12-08T18:00:00": 0.6357249810005632,
    "2017-12-08T19:00:00": 0.6178683118427517,
    "2017-12-08T20:00:00": 0.6005815746701798,
    "2017-12-08T21:00:00": 0.5842856471294523,
    "2017-12-08T22:00:00": 0.5693466111819697,
    "2017-12-08T23:00:00": 0.5561079573983414,
    "2017-12-09T00:00:00": 0.5448443671355018,
    "2017-12-09T01:00:00": 0.5357596537728555,
    "2017-12-09T02:00:00": 0.5289788586237137,
    "2017-12-09T03:00:00": 0.524543984737314,
    "2017-12-09T04:00:00": 0.522413711182895,
    "2017-12-09T05:00:00": 0.5224841968570296,
    "2017-12-09T06:00:00": 0.5245509392515173,
    "2017-12-09T07:00:00": 0.52835475991118,
    "2017-12-09T08:00:00": 0.5336113979152433,
    "2017-12-09T09:00:00": 0.5399937188342525,
    "2017-12-09T10:00:00": 0.5471618784692814,
    "2017-12-09T11:00:00": 0.5547774708074251,
    "2017-12-09T12:00:00": 0.5625290435631063,
    "2017-12-09T13:00:00": 0.5701179209167326,
    "2017-12-09T14:00:00": 0.5773096993890737,
    "2017-12-09T15:00:00": 0.5839176502491669,
    "2017-12-09T16:00:00": 0.5897981325073556,
    "2017-12-09T17:00:00": 0.5948470749657168,
    "2017-12-09T18:00:00": 0.599035631106577,
    "2017-12-09T19:00:00": 0.6023638324014853,
    "2017-12-09T20:00:00": 0.6048660655243395,
    "2017-12-09T21:00:00": 0.6066023754257204,
    "2017-12-09T22:00:00": 0.6076498860017338,
    "2017-12-09T23:00:00": 0.6080939006589258,
    "2017-12-10T00:00:00": 0.6080129284724065,
    "2017-12-10T01:00:00": 0.6075023564643282,
    "2017-12-10T02:00:00": 0.6066552333660197,
    "2017-12-10T03:00:00": 0.6055353646841584,
    "2017-12-10T04:00:00": 0.6042407700928871,
    "2017-12-10T05:00:00": 0.6028519614715162,
    "2017-12-10T06:00:00": 0.6014564036642464,
    "2017-12-10T07:00:00": 0.6001524791047832,
    "2017-12-10T08:00:00": 0.5990502219906684,
    "2017-12-10T09:00:00": 0.5982721262795154,
    "2017-12-10T10:00:00": 0.5979519654878573,
    "2017-12-10T11:00:00": 0.5982314325661305,
    "2017-12-10T12:00:00": 0.5992546641151082,
    "2017-12-10T13:00:00": 0.6011698928710538,
    "2017-12-10T14:00:00": 0.6040911041913074,
    "2017-12-10T15:00:00": 0.6081227937399106,
    "2017-12-10T16:00:00": 0.6133309788286897,
    "2017-12-10T17:00:00": 0.6197512858325347,
    "2017-12-10T18:00:00": 0.6273815436825566,
    "2017-12-10T19:00:00": 0.6361516525926211,
    "2017-12-10T20:00:00": 0.6459517658207635,
    "2017-12-10T21:00:00": 0.656625386879772,
    "2017-12-10T22:00:00": 0.6679751051508072,
    "2017-12-10T23:00:00": 0.6797710823044263,
    "2017-12-11T00:00:00": 0.6917617568164505,
    "2017-12-11T01:00:00": 0.7036860506092495,
    "2017-12-11T02:00:00": 0.7152773112240074,
    "2017-12-11T03:00:00": 0.7263057586491073,
    "2017-12-11T04:00:00": 0.736556170301709,
    "2017-12-11T05:00:00": 0.7458507471528104,
    "2017-12-11T06:00:00": 0.7540560607312812,
    "2017-12-11T07:00:00": 0.7610869929453938,
    "2017-12-11T08:00:00": 0.7669074226217218,
    "2017-12-11T09:00:00": 0.7715294038687699,
    "2017-12-11T10:00:00": 0.7749999778035803,
    "2017-12-11T11:00:00": 0.7774054853587866,
    "2017-12-11T12:00:00": 0.7788522436102951,
    "2017-12-11T13:00:00": 0.7794668444806976,
    "2017-12-11T14:00:00": 0.7793547947123912,
    "2017-12-11T15:00:00": 0.7786233743340909,
    "2017-12-11T16:00:00": 0.7773587898158861,
    "2017-12-11T17:00:00": 0.7756143056685,
    "2017-12-11T18:00:00": 0.7734159058546289,
    "2017-12-11T19:00:00": 0.7707584146928131,
    "2017-12-11T20:00:00": 0.7676053601909012,
    "2017-12-11T21:00:00": 0.7638698762833959,
    "2017-12-11T22:00:00": 0.7594478669108322,
    "2017-12-11T23:00:00": 0.7542361641366784,
    "2017-12-12T00:00:00": 0.7481204148816645,
    "2017-12-12T01:00:00": 0.7409903912306375,
    "2017-12-12T02:00:00": 0.7327527046072746,
    "2017-12-12T03:00:00": 0.7233400658264317,
    "2017-12-12T04:00:00": 0.7127188591914864,
    "2017-12-12T05:00:00": 0.700897563978063,
    "2017-12-12T06:00:00": 0.6879163062538178,
    "2017-12-12T07:00:00": 0.6738777152739985,
    "2017-12-12T08:00:00": 0.6588985072428541,
    "2017-12-15T15:00:00": 0.5145176645318712,
    "2017-12-15T16:00:00": 0.5211542811793686,
    "2017-12-15T17:00:00": 0.5270982357282302,
    "2017-12-15T18:00:00": 0.5321891013697344,
    "2017-12-15T19:00:00": 0.5362793931521225,
    "2017-12-15T20:00:00": 0.5392402750873923,
    "2017-12-15T21:00:00": 0.5409664828071116,
    "2017-12-15T22:00:00": 0.5413800968603693,
    "2017-12-15T23:00:00": 0.5404328679804176,
    "2017-12-16T00:00:00": 0.5381068940839366,
    "2017-12-16T01:00:00": 0.5344269560846528,
    "2017-12-16T02:00:00": 0.5294170239924184,
    "2017-12-16T03:00:00": 0.5231511288561266,
    "2017-12-16T04:00:00": 0.5157055564778361,
    "2017-12-16T05:00:00": 0.5071737678507379,
    "2017-12-16T06:00:00": 0.497655864978574,
    "2017-12-16T07:00:00": 0.48725321445104297,
    "2017-12-16T08:00:00": 0.4760639817052077,
    "2017-12-16T09:00:00": 0.4641799951792538,
    "2017-12-16T10:00:00": 0.45168427754517204,
    "2017-12-16T11:00:00": 0.43865398082548307,
    "2017-12-16T12:00:00": 0.4251544718788633,
    "2017-12-16T13:00:00": 0.4112630001000894,
    "2017-12-16T14:00:00": 0.3970469635568211,
    "2017-12-16T15:00:00": 0.3825832571845371,
    "2017-12-16T16:00:00": 0.36797012433296283,
    "2017-12-16T17:00:00": 0.35330593057931153,
    "2017-12-16T18:00:00": 0.33873569848905216,
    "2017-12-16T19:00:00": 0.3244225724468447,
    "2017-12-16T20:00:00": 0.31055811160861085,
    "2017-12-16T21:00:00": 0.2973615848035913,
    "2017-12-16T22:00:00": 0.2850770491289384,
    "2017-12-16T23:00:00": 0.2739745997027643,
    "2017-12-17T00:00:00": 0.26432318981839303,
    "2017-12-17T01:00:00": 0.25641653155466637,
    "2017-12-17T02:00:00": 0.25050902702544253,
    "2017-12-17T03:00:00": 0.24687834283046411,
    "2017-12-17T04:00:00": 0.245742757367664,
    "2017-12-17T06:00:00": 0.2516486862870251,
    "2017-12-17T07:00:00": 0.25889604548664324,
    "2017-12-17T08:00:00": 0.2690323430013721,
    "2017-12-17T09:00:00": 0.28198022738852857,
    "2017-12-17T10:00:00": 0.2975954771300182,
    "2017-12-17T11:00:00": 0.31565795473649866,
    "2017-12-17T12:00:00": 0.3358527377837198,
    "2017-12-17T13:00:00": 0.3577949085795554,
    "2017-12-17T14:00:00": 0.38107745801621495,
    "2017-12-17T15:00:00": 0.4052248227838813,
    "2017-12-17T16:00:00": 0.42973965412454596,
    "2017-12-17T17:00:00": 0.45411181381518323,
    "2017-12-17T18:00:00": 0.4778399558055943,
    "2017-12-17T19:00:00": 0.5004471967223897,
    "2017-12-17T20:00:00": 0.5214995456719538,
    "2017-12-17T21:00:00": 0.5406394019949844,
    "2017-12-17T22:00:00": 0.5575900975121537,
    "2017-12-17T23:00:00": 0.5721573882541509,
    "2017-12-18T00:00:00": 0.584237063924989,
    "2017-12-18T01:00:00": 0.5938346340460674,
    "2017-12-18T02:00:00": 0.6010548763783974,
    "2017-12-18T03:00:00": 0.606088369193984,
    "2017-12-18T04:00:00": 0.6092167216014273,
    "2017-12-18T05:00:00": 0.6107934021794325,
    "2017-12-18T06:00:00": 0.611207799867716,
    "2017-12-18T07:00:00": 0.6108764080495757,
    "2017-12-18T08:00:00": 0.6102380198366716,
    "2017-12-18T09:00:00": 0.6096953526565879,
    "2017-12-18T10:00:00": 0.609634423838685,
    "2017-12-18T11:00:00": 0.6103784573915864,
    "2017-12-18T12:00:00": 0.6121962275877975,
    "2017-12-18T13:00:00": 0.6152549332054786,
    "2017-12-18T14:00:00": 0.6196409055882169,
    "2017-12-18T15:00:00": 0.6253427703913451,
    "2017-12-18T16:00:00": 0.6322855114042651,
    "2017-12-18T17:00:00": 0.6403070247363349,
    "2017-12-18T18:00:00": 0.649185258442533,
    "2017-12-18T19:00:00": 0.6586349426166528,
    "2017-12-18T20:00:00": 0.6683482597745856,
    "2017-12-18T21:00:00": 0.6779781851590794,
    "2017-12-18T22:00:00": 0.6871845886385495,
    "2017-12-18T23:00:00": 0.6956403767398729,
    "2017-12-19T00:00:00": 0.703045792675906,
    "2017-12-19T01:00:00": 0.7091403498939031,
    "2017-12-19T02:00:00": 0.7137119856177432,
    "2017-12-19T03:00:00": 0.71660323908605,
    "2017-12-19T04:00:00": 0.7177144713175945,
    "2017-12-19T05:00:00": 0.717004332874094,
    "2017-12-19T06:00:00": 0.7144878397284007,
    "2017-12-19T07:00:00": 0.7102311938902894,
    "2017-12-19T08:00:00": 0.7043480192194538,
    "2017-12-19T09:00:00": 0.6969847742733484,
    "2017-12-19T10:00:00": 0.6883276276925565,
    "2017-12-19T11:00:00": 0.6786088799422658,
    "2017-12-19T12:00:00": 0.6680529051832258,
    "2017-12-19T13:00:00": 0.6569172630121203,
    "2017-12-19T14:00:00": 0.6454620808638443,
    "2017-12-19T15:00:00": 0.6339520220728582,
    "2017-12-19T16:00:00": 0.6226514452481451,
    "2017-12-19T17:00:00": 0.6118196662039141,
    "2017-12-19T18:00:00": 0.6017061064249415,
    "2017-12-19T23:00:00": 0.5692976225984201,
    "2017-12-20T00:00:00": 0.5675041516055376,
    "2017-12-20T01:00:00": 0.5674256146689085,
    "2017-12-20T02:00:00": 0.5690362845054622,
    "2017-12-20T03:00:00": 0.5722168343184515,
    "2017-12-20T04:00:00": 0.5768124800508445,
    "2017-12-20T05:00:00": 0.5826053655683991,
    "2017-12-20T06:00:00": 0.5893305410846695,
    "2017-12-20T07:00:00": 0.5966410037258612,
    "2017-12-20T08:00:00": 0.6041714690617549,
    "2017-12-20T09:00:00": 0.6115313868237187,
    "2017-12-20T10:00:00": 0.6183007382079756,
    "2017-12-20T11:00:00": 0.6240898123993824,
    "2017-12-20T12:00:00": 0.6284769612813466,
    "2017-12-20T13:00:00": 0.6311147805683088,
    "2017-12-20T14:00:00": 0.6316882738392722,
    "2017-12-20T15:00:00": 0.6299636427759672,
    "2017-12-20T16:00:00": 0.6257801151824545,
    "2017-12-20T17:00:00": 0.6190657481591018,
    "2017-12-20T18:00:00": 0.6098463383746047,
    "2017-12-20T19:00:00": 0.5982466370096273,
    "2017-12-20T20:00:00": 0.5844705334884976,
    "2017-12-20T21:00:00": 0.5688121308030707,
    "2017-12-20T22:00:00": 0.5516460592606967,
    "2017-12-20T23:00:00": 0.533373067059686,
    "2017-12-21T00:00:00": 0.5144653081608546,
    "2017-12-21T01:00:00": 0.4953992103761219,
    "2017-12-21T02:00:00": 0.47664525179862716,
    "2017-12-21T03:00:00": 0.45865559871455985,
    "2017-12-21T04:00:00": 0.44184017198859926,
    "2017-12-21T05:00:00": 0.4265451753555483,
    "2017-12-21T06:00:00": 0.4130632396365789,
    "2017-12-21T07:00:00": 0.4015792577763646,
    "2017-12-21T08:00:00": 0.39221846193096604,
    "2017-12-21T09:00:00": 0.38503876840495743,
    "2017-12-21T10:00:00": 0.3800113276294986,
    "2017-12-21T11:00:00": 0.3770428652057463,
    "2017-12-21T12:00:00": 0.3760017318510693,
    "2017-12-21T13:00:00": 0.3766970574316708,
    "2017-12-21T14:00:00": 0.3789214407797443,
    "2017-12-21T15:00:00": 0.3824592257091299,
    "2017-12-21T16:00:00": 0.3870991977433431,
    "2017-12-21T17:00:00": 0.39262178129902287,
    "2017-12-21T18:00:00": 0.3988842301615845,
    "2017-12-21T19:00:00": 0.40574324964967423,
    "2017-12-21T20:00:00": 0.4130793856554796,
    "2017-12-21T21:00:00": 0.4208075487135431,
    "2017-12-21T22:00:00": 0.4288778779510948,
    "2017-12-21T23:00:00": 0.4372602008501505,
    "2017-12-22T00:00:00": 0.44593590535842276,
    "2017-12-22T01:00:00": 0.45487719365197815,
    "2017-12-22T02:00:00": 0.4640677768066471,
    "2017-12-22T03:00:00": 0.47347064621249985,
    "2017-12-22T04:00:00": 0.48304340534022616,
    "2017-12-22T05:00:00": 0.4927206687555131,
    "2017-12-22T06:00:00": 0.5024113933219271,
    "2017-12-22T07:00:00": 0.5120042094113558,
    "2017-12-22T08:00:00": 0.5213709586434916,
    "2017-12-22T09:00:00": 0.5303722598987312,
    "2017-12-22T10:00:00": 0.5388766231338922,
    "2017-12-22T11:00:00": 0.5467393296057137,
    "2017-12-22T12:00:00": 0.5538340953325083,
    "2017-12-22T13:00:00": 0.5600555349980628,
    "2017-12-22T14:00:00": 0.5653245120128239,
    "2017-12-22T15:00:00": 0.56959249513582,
    "2017-12-22T16:00:00": 0.5728445292127315,
    "2017-12-22T17:00:00": 0.5750958648426403,
    "2017-12-22T18:00:00": 0.5763996679671868,
    "2017-12-22T19:00:00": 0.5768167562173608,
    "2017-12-22T20:00:00": 0.5764366577335954,
    "2017-12-22T21:00:00": 0.5753591612828746,
    "2017-12-22T22:00:00": 0.573673259575255,
    "2017-12-22T23:00:00": 0.5714836780618139,
    "2017-12-23T00:00:00": 0.5688883660220063,
    "2017-12-23T01:00:00": 0.5659495111096577,
    "2017-12-23T02:00:00": 0.5627082061512577,
    "2017-12-23T03:00:00": 0.5592099503747517,
    "2017-12-23T04:00:00": 0.5554778470184443,
    "2017-12-23T05:00:00": 0.5515266361166369,
    "2017-12-23T06:00:00": 0.5473693444487218,
    "2017-12-23T07:00:00": 0.5430158152505243,
    "2017-12-23T08:00:00": 0.5385099284996381,
    "2017-12-23T09:00:00": 0.5339022358037379,
    "2017-12-23T10:00:00": 0.5292679103130544,
    "2017-12-23T11:00:00": 0.5247088590722505,
    "2017-12-23T12:00:00": 0.5203597484769262,
    "2017-12-23T13:00:00": 0.5163630327073022,
    "2017-12-23T14:00:00": 0.5128809494463189,
    "2017-12-23T15:00:00": 0.5100748151203631,
    "2017-12-23T16:00:00": 0.5081256007370294,
    "2017-12-23T17:00:00": 0.5071617465705722,
    "2017-12-23T18:00:00": 0.5072888807603243,
    "2017-12-23T19:00:00": 0.5085609850080215,
    "2017-12-23T20:00:00": 0.5109759759567125,
    "2017-12-23T21:00:00": 0.5144725780453668,
    "2017-12-23T22:00:00": 0.5189103732514055,
    "2017-12-23T23:00:00": 0.5240896947332303,
    "2017-12-24T00:00:00": 0.529709297608529,
    "2017-12-24T01:00:00": 0.5354424400769296,
    "2017-12-24T02:00:00": 0.5409095119860315,
    "2017-12-24T03:00:00": 0.545683115187918,
    "2017-12-24T04:00:00": 0.5493439120083299,
    "2017-12-24T05:00:00": 0.5514859765214102,
    "2017-12-24T06:00:00": 0.5517227141946756,
    "2017-12-24T07:00:00": 0.5497152226256872,
    "2017-12-24T08:00:00": 0.5451888127616433,
    "2017-12-24T09:00:00": 0.5379464392517999,
    "2017-12-24T10:00:00": 0.5278783227534507,
    "2017-12-24T11:00:00": 0.5149692958741467,
    "2017-12-24T12:00:00": 0.49929297556472146,
    "2017-12-24T13:00:00": 0.48101689492027455,
    "2017-12-24T14:00:00": 0.4603954415995941,
    "2017-12-24T15:00:00": 0.43773213389328736,
    "2017-12-24T16:00:00": 0.41342720884648276,
    "2017-12-24T17:00:00": 0.3878890225656437,
    "2017-12-24T18:00:00": 0.3615644470356779,
    "2017-12-24T19:00:00": 0.3349085617548921,
    "2017-12-24T20:00:00": 0.30836826359929387,
    "2017-12-24T21:00:00": 0.2823588166325902,
    "2017-12-24T22:00:00": 0.25727762730700665,
    "2017-12-24T23:00:00": 0.23346380445721784,
    "2017-12-25T00:00:00": 0.21119961797698616,
    "2017-12-25T01:00:00": 0.19070554402597578,
    "2017-12-25T02:00:00": 0.17214604767946287,
    "2017-12-25T03:00:00": 0.15559926875861907,
    "2017-12-25T04:00:00": 0.14108386858599148,
    "2017-12-25T05:00:00": 0.12857968625158242,
    "2017-12-25T06:00:00": 0.1179999345682658,
    "2017-12-25T07:00:00": 0.10921193557444062,
    "2017-12-25T08:00:00": 0.10204557151393592,
    "2017-12-25T09:00:00": 0.09630805609429896,
    "2017-12-25T10:00:00": 0.09177796570036618,
    "2017-12-25T11:00:00": 0.08823364931119675,
    "2017-12-25T12:00:00": 0.0854490141687495,
    "2017-12-25T13:00:00": 0.08320502476986241,
    "2017-12-25T14:00:00": 0.08130178706007517,
    "2017-12-25T15:00:00": 0.07956196312174289,
    "2017-12-25T16:00:00": 0.077835963409436,
    "2017-12-25T17:00:00": 0.07600575469458905,
    "2017-12-25T18:00:00": 0.07398726604819394,
    "2017-12-25T19:00:00": 0.07172339966679067,
    "2017-12-25T20:00:00": 0.06920980480167675,
    "2017-12-25T21:00:00": 0.06646608159361196,
    "2017-12-25T22:00:00": 0.06354220973876355,
    "2017-12-25T23:00:00": 0.060516972396186614,
    "2017-12-26T00:00:00": 0.05749466062611999,
    "2017-12-26T01:00:00": 0.0546016025274801,
    "2017-12-26T02:00:00": 0.051983555247106725,
    "2017-12-26T03:00:00": 0.04979870180512892,
    "2017-12-26T04:00:00": 0.04822065179520583,
    "2017-12-26T05:00:00": 0.04743113334253045,
    "2017-12-26T06:00:00": 0.04761866571138665,
    "2017-12-26T07:00:00": 0.048971614872059886,
    "2017-12-26T08:00:00": 0.05167953976024645,
    "2017-12-26T09:00:00": 0.055925373282377316,
    "2017-12-26T10:00:00": 0.06190757221867505,
    "2017-12-26T11:00:00": 0.06982478862599034,
    "2017-12-26T12:00:00": 0.07982114803094058,
    "2017-12-26T13:00:00": 0.09204479463854842,
    "2017-12-26T14:00:00": 0.10662001454262872,
    "2017-12-26T15:00:00": 0.12364119377028393,
    "2017-12-26T16:00:00": 0.14316654759572361,
    "2017-12-26T17:00:00": 0.16521087263630727,
    "2017-12-26T18:00:00": 0.1897436516265289,
    "2017-12-26T19:00:00": 0.21667223697044033,
    "2017-12-26T20:00:00": 0.24585254469514134,
    "2017-12-26T21:00:00": 0.2770873640582047,
    "2017-12-26T22:00:00": 0.3101168157587641,
    "2017-12-26T23:00:00": 0.3446251425861301,
    "2017-12-27T00:00:00": 0.3802455914390705,
    "2017-12-27T01:00:00": 0.41658104437162635,
    "2017-12-27T02:00:00": 0.45317978448737367,
    "2017-12-27T03:00:00": 0.48957682414459436,
    "2017-12-27T04:00:00": 0.5252979657044535,
    "2017-12-27T05:00:00": 0.5598603252904168,
    "2017-12-27T06:00:00": 0.5928202035325494,
    "2017-12-27T07:00:00": 0.6237568900455019,
    "2017-12-27T08:00:00": 0.6522885197404347,
    "2017-12-27T09:00:00": 0.6781071905917468,
    "2017-12-27T10:00:00": 0.7009445358067492,
    "2017-12-27T11:00:00": 0.7206136674681722,
    "2017-12-27T12:00:00": 0.7370115813452809,
    "2017-12-27T13:00:00": 0.7500864369571625,
    "2017-12-27T14:00:00": 0.7598660606649854,
    "2017-12-27T15:00:00": 0.7664418608915351,
    "2017-12-27T16:00:00": 0.7699606178629215,
    "2017-12-27T17:00:00": 0.7706143728927095,
    "2017-12-27T18:00:00": 0.7686290168669552,
    "2017-12-27T19:00:00": 0.7642522341134219,
    "2017-12-27T20:00:00": 0.7577414721858464,
    "2017-12-27T21:00:00": 0.7493525794420379,
    "2017-12-27T22:00:00": 0.7393296829471873,
    "2017-12-27T23:00:00": 0.727896774610746,
    "2017-12-28T00:00:00": 0.7152513418083448,
    "2017-12-28T01:00:00": 0.7015602305189856,
    "2017-12-28T02:00:00": 0.6869711597487792,
    "2017-12-28T03:00:00": 0.671579341037241,
    "2017-12-28T04:00:00": 0.6554597178015911,
    "2017-12-28T05:00:00": 0.638662114885213,
    "2017-12-28T06:00:00": 0.6212165748451837,
    "2017-12-28T07:00:00": 0.6031395372273938,
    "2017-12-28T08:00:00": 0.5844404493480233,
    "2017-12-28T09:00:00": 0.5651284319069785,
    "2017-12-28T10:00:00": 0.5452186789471656,
    "2017-12-28T11:00:00": 0.5247383398618383,
    "2017-12-28T12:00:00": 0.5037317016567638,
    "2017-12-28T13:00:00": 0.48226210998120234,
    "2017-12-28T14:00:00": 0.4604240416288298,
    "2017-12-28T15:00:00": 0.43833403803851473,
    "2017-12-28T16:00:00": 0.4161394008694257,
    "2017-12-28T17:00:00": 0.3940172378972203,
    "2017-12-28T18:00:00": 0.3721741717690222,
    "2017-12-28T19:00:00": 0.3508450487441152,
    "2017-12-28T20:00:00": 0.3302847573997916,
    "2017-12-28T21:00:00": 0.31078126057748545,
    "2017-12-28T22:00:00": 0.2926391777563237,
    "2017-12-28T23:00:00": 0.27615776370498746,
    "2017-12-29T00:00:00": 0.2616623572463302,
    "2017-12-29T01:00:00": 0.24946655884346164,
    "2017-12-29T02:00:00": 0.23987228083038933,
    "2017-12-29T03:00:00": 0.23316938374965487,
    "2017-12-29T04:00:00": 0.2295935406526293,
    "2017-12-29T05:00:00": 0.22935992141849695,
    "2017-12-29T06:00:00": 0.23262709721525415,
    "2017-12-29T07:00:00": 0.23950773400785078,
    "2017-12-29T08:00:00": 0.25002728863844254,
    "2017-12-29T09:00:00": 0.2641446516350646,
    "2017-12-29T10:00:00": 0.2817500618603952,
    "2017-12-29T11:00:00": 0.30264474931225777,
    "2017-12-29T12:00:00": 0.32656901014783574,
    "2017-12-29T13:00:00": 0.35317632092603646,
    "2017-12-29T14:00:00": 0.3820435619767778,
    "2017-12-29T15:00:00": 0.4127090723309039,
    "2017-12-29T16:00:00": 0.44467028308238465,
    "2017-12-29T17:00:00": 0.47734768853331633,
    "2017-12-29T18:00:00": 0.5101835852197618,
    "2017-12-29T19:00:00": 0.5425874090875931,
    "2017-12-29T20:00:00": 0.5739643262894953,
    "2017-12-29T21:00:00": 0.6037884830306206,
    "2017-12-29T22:00:00": 0.6315574261816967,
    "2017-12-29T23:00:00": 0.6567949077886459,
    "2017-12-30T00:00:00": 0.6791181479639172,
    "2017-12-30T01:00:00": 0.6982110555984351,
    "2017-12-30T02:00:00": 0.7138414646154869,
    "2017-12-30T03:00:00": 0.7258629143265818,
    "2017-12-30T04:00:00": 0.7342264098876047,
    "2017-12-30T05:00:00": 0.7389645433137118,
    "2017-12-30T06:00:00": 0.7401918090706283,
    "2017-12-30T07:00:00": 0.7381072822995531,
    "2017-12-30T08:00:00": 0.7329892162735543,
    "2017-12-30T09:00:00": 0.7251572481521236,
    "2017-12-30T10:00:00": 0.7149680155560367,
    "2017-12-30T11:00:00": 0.7028319112719499,
    "2017-12-30T12:00:00": 0.689176994807496,
    "2017-12-30T13:00:00": 0.674404595030589,
    "2017-12-30T14:00:00": 0.6589068244682579,
    "2017-12-30T15:00:00": 0.6430554759497971,
    "2017-12-30T16:00:00": 0.6271636930214135,
    "2017-12-30T17:00:00": 0.611501289932521,
    "2017-12-30T18:00:00": 0.5962795416919114,
    "2017-12-30T19:00:00": 0.581648188558602,
    "2017-12-30T20:00:00": 0.5676958681395798,
    "2017-12-30T21:00:00": 0.5544539196443712,
    "2017-12-30T22:00:00": 0.5419033072546321,
    "2017-12-30T23:00:00": 0.5299842239025738,
    "2017-12-31T00:00:00": 0.5186064693221278,
    "2017-12-31T01:00:00": 0.5076645134479952,
    "2017-12-31T02:00:00": 0.497040566586082,
    "2017-12-31T03:00:00": 0.4866488924487886,
    "2017-12-31T04:00:00": 0.4764160118045071,
    "2017-12-31T05:00:00": 0.466293679676106,
    "2017-12-31T06:00:00": 0.4562867143371878,
    "2017-12-31T07:00:00": 0.4464246605808129,
    "2017-12-31T08:00:00": 0.43680844063303914,
    "2017-12-31T09:00:00": 0.4275763483381264,
    "2017-12-31T10:00:00": 0.41890838099346617,
    "2017-12-31T11:00:00": 0.41100979142251115,
    "2017-12-31T12:00:00": 0.4041308599091088,
    "2017-12-31T13:00:00": 0.39852103456470944,
    "2017-12-31T14:00:00": 0.39442881014252873,
    "2017-12-31T15:00:00": 0.392087589778623,
    "2017-12-31T16:00:00": 0.39170162076866133,
    "2017-12-31T17:00:00": 0.39343270414449083,
    "2017-12-31T18:00:00": 0.39738833700897896,
    "2017-12-31T19:00:00": 0.40361187558836625,
    "2017-12-31T20:00:00": 0.412075209815784,
    "2017-12-31T21:00:00": 0.4226860915902263,
    "2017-12-31T22:00:00": 0.4352589604837781,
    "2017-12-31T23:00:00": 0.44953736515885884,
    "2018-01-01T00:00:00": 0.4651979634060661,
    "2018-01-01T01:00:00": 0.4818491389757752,
    "2018-01-01T02:00:00": 0.4990580369146789,
    "2018-01-01T03:00:00": 0.5163542975357226,
    "2018-01-01T04:00:00": 0.5332446579170539,
    "2018-01-01T05:00:00": 0.5492403510702,
    "2018-01-01T06:00:00": 0.5638460145420718,
    "2018-01-01T07:00:00": 0.5766026944813006,
    "2018-01-01T08:00:00": 0.5871047143110864,
    "2018-01-01T09:00:00": 0.5949845745530968,
    "2018-01-01T10:00:00": 0.5999596214540128,
    "2018-01-01T11:00:00": 0.6018292740051943,
    "2018-01-01T12:00:00": 0.6004767633863795,
    "2018-01-01T13:00:00": 0.5959004989517982,
    "2018-01-01T14:00:00": 0.5881721287397377,
    "2018-01-01T15:00:00": 0.577460304507047,
    "2018-01-01T16:00:00": 0.5640322769253626,
    "2018-01-01T17:00:00": 0.5482296915920668,
    "2018-01-01T18:00:00": 0.5304803525521532,
    "2018-01-01T19:00:00": 0.5112574194390125,
    "2018-01-01T20:00:00": 0.4910963923097384,
    "2018-01-01T21:00:00": 0.47053034770851326,
    "2018-01-01T22:00:00": 0.4501264944385607,
    "2018-01-01T23:00:00": 0.43043620635541213,
    "2018-01-02T00:00:00": 0.4120020678612027,
    "2018-01-02T01:00:00": 0.39530730781363427,
    "2018-01-02T02:00:00": 0.3808101115914686,
    "2018-01-02T03:00:00": 0.36887642766108875,
    "2018-01-02T04:00:00": 0.3598279472541341,
    "2018-01-02T05:00:00": 0.35390077219306565,
    "2018-01-02T06:00:00": 0.3512284822062866,
    "2018-01-02T07:00:00": 0.35185293879319735,
    "2018-01-02T08:00:00": 0.3557755918599013,
    "2018-01-02T09:00:00": 0.3628770314622508,
    "2018-01-02T10:00:00": 0.3729886989915631,
    "2018-01-02T11:00:00": 0.38585689276306706,
    "2018-01-02T12:00:00": 0.40117831006037086,
    "2018-01-02T13:00:00": 0.4186046064880479,
    "2018-01-02T14:00:00": 0.4377536311365684,
    "2018-01-02T15:00:00": 0.4582082555234297,
    "2018-01-02T16:00:00": 0.4795622847736941,
    "2018-01-02T17:00:00": 0.5013954510834528,
    "2018-01-02T18:00:00": 0.5233164645858052,
    "2018-01-02T19:00:00": 0.5449635636909618,
    "2018-01-02T20:00:00": 0.5659812164399334,
    "2018-01-02T21:00:00": 0.5860379504162458,
    "2018-01-02T22:00:00": 0.6048940699748875,
    "2018-01-02T23:00:00": 0.6223425649386374,
    "2018-01-03T00:00:00": 0.6382133663497518,
    "2018-01-03T01:00:00": 0.6523989618832591,
    "2018-01-03T02:00:00": 0.6648363587479351,
    "2018-01-03T03:00:00": 0.6755078550426774,
    "2018-01-03T04:00:00": 0.6844358617167521,
    "2018-01-03T05:00:00": 0.691676540899272,
    "2018-01-03T06:00:00": 0.6972992602148694,
    "2018-01-03T07:00:00": 0.701426120663029,
    "2018-01-03T08:00:00": 0.7041608360659198,
    "2018-01-03T09:00:00": 0.7056214226139523,
    "2018-01-03T10:00:00": 0.7059232608384699,
    "2018-01-03T11:00:00": 0.7051821497326628,
    "2018-01-03T12:00:00": 0.7034852419744656,
    "2018-01-03T13:00:00": 0.7009246916678102,
    "2018-01-03T14:00:00": 0.6975875500273178,
    "2018-01-03T15:00:00": 0.6935400917994881,
    "2018-01-03T16:00:00": 0.6888594058321096,
    "2018-01-03T17:00:00": 0.6835918480978711,
    "2018-01-03T18:00:00": 0.6778076992090156,
    "2018-01-03T19:00:00": 0.6715844896162226,
    "2018-01-03T20:00:00": 0.665022285285068,
    "2018-01-03T21:00:00": 0.6582154422244,
    "2018-01-03T22:00:00": 0.6512845486254307,
    "2018-01-03T23:00:00": 0.6443681567501517,
    "2018-01-04T00:00:00": 0.6376218204482136,
    "2018-01-04T01:00:00": 0.6312154790875519,
    "2018-01-04T02:00:00": 0.625329272642621,
    "2018-01-04T03:00:00": 0.6201479833924108,
    "2018-01-04T04:00:00": 0.6158543973855961,
    "2018-01-04T05:00:00": 0.6126219582793453,
    "2018-01-04T06:00:00": 0.6105859094822188,
    "2018-01-04T07:00:00": 0.6098956570451541,
    "2018-01-04T08:00:00": 0.6106474696237261,
    "2018-01-04T09:00:00": 0.6129031726280957,
    "2018-01-04T10:00:00": 0.6166937147037966,
    "2018-01-04T11:00:00": 0.6219827586965316,
    "2018-01-04T12:00:00": 0.6286955340247642,
    "2018-01-04T13:00:00": 0.6367148158570449,
    "2018-01-04T14:00:00": 0.6458768904401795,
    "2018-01-04T15:00:00": 0.6560000239701435,
    "2018-01-04T16:00:00": 0.6668619844977415,
    "2018-01-04T17:00:00": 0.6782203733911154,
    "2018-01-04T18:00:00": 0.6898217106085052,
    "2018-01-04T19:00:00": 0.7014109280445404,
    "2018-01-04T20:00:00": 0.7127407605752121,
    "2018-01-04T21:00:00": 0.72357621323056,
    "2018-01-04T22:00:00": 0.7337052715786698,
    "2018-01-04T23:00:00": 0.742954394763824,
    "2018-01-05T00:00:00": 0.751185649433296,
    "2018-01-05T01:00:00": 0.7582820645471289,
    "2018-01-05T02:00:00": 0.7641910122380509,
    "2018-01-05T03:00:00": 0.7688746602228722,
    "2018-01-05T04:00:00": 0.772340057042642,
    "2018-01-05T05:00:00": 0.77461280303291,
    "2018-01-05T06:00:00": 0.775765274049079,
    "2018-01-05T07:00:00": 0.7758803481485217,
    "2018-01-05T08:00:00": 0.7750661765201423,
    "2018-01-05T09:00:00": 0.7734122600572215,
    "2018-01-05T10:00:00": 0.7710483029329237,
    "2018-01-05T11:00:00": 0.7680928726324815,
    "2018-01-05T12:00:00": 0.7646497444854238,
    "2018-01-05T13:00:00": 0.7608385491926588,
    "2018-01-05T14:00:00": 0.7567633890605276,
    "2018-01-05T15:00:00": 0.7525282176633867,
    "2018-01-05T16:00:00": 0.7482165751527186,
    "2018-01-05T17:00:00": 0.7438893304207461,
    "2018-01-05T18:00:00": 0.7396035331371553,
    "2018-01-05T19:00:00": 0.7353940223673898,
    "2018-01-05T20:00:00": 0.7312995532380004,
    "2018-01-05T21:00:00": 0.7273332510151426,
    "2018-01-05T22:00:00": 0.7234937065029505,
    "2018-01-05T23:00:00": 0.7197539644586817,
    "2018-01-06T00:00:00": 0.7161064933612034,
    "2018-01-06T01:00:00": 0.7125065707205699,
    "2018-01-06T02:00:00": 0.7089187442891589,
    "2018-01-06T03:00:00": 0.7053187497480762,
    "2018-01-06T04:00:00": 0.7016503587723263,
    "2018-01-06T05:00:00": 0.6979172031232252,
    "2018-01-06T06:00:00": 0.6941159441937603,
    "2018-01-06T07:00:00": 0.6902418858428452,
    "2018-01-06T08:00:00": 0.6863204182106482,
    "2018-01-06T09:00:00": 0.6823845078459896,
    "2018-01-06T10:00:00": 0.6784971425995596,
    "2018-01-06T12:00:00": 0.671175232030833,
    "2018-01-06T13:00:00": 0.6678824694579588,
    "2018-01-06T14:00:00": 0.664922132677193,
    "2018-01-06T15:00:00": 0.6623628037249204,
    "2018-01-06T16:00:00": 0.6602165950534287,
    "2018-01-06T17:00:00": 0.6584951476749711,
    "2018-01-06T18:00:00": 0.6571870284131099,
    "2018-01-06T19:00:00": 0.6562428077877689,
    "2018-01-06T20:00:00": 0.6555885525566567,
    "2018-01-06T21:00:00": 0.6551219899654086,
    "2018-01-06T22:00:00": 0.6547110286901472,
    "2018-01-06T23:00:00": 0.6542107361167167,
    "2018-01-07T00:00:00": 0.6534629087470618,
    "2018-01-07T01:00:00": 0.652317010712669,
    "2018-01-07T02:00:00": 0.6506196237072321,
    "2018-01-07T03:00:00": 0.6482388714570345,
    "2018-01-07T04:00:00": 0.6450623677141989,
    "2018-01-07T05:00:00": 0.6410014620002602,
    "2018-01-07T06:00:00": 0.6360321185860226,
    "2018-01-07T07:00:00": 0.6301451079645454,
    "2018-01-07T08:00:00": 0.6233712297777534,
    "2018-01-07T09:00:00": 0.6157836748786802,
    "2018-01-07T10:00:00": 0.6074920285105612,
    "2018-01-07T11:00:00": 0.5986327139269294,
    "2018-01-07T12:00:00": 0.5893767069044016,
    "2018-01-07T13:00:00": 0.579910677399307,
    "2018-01-07T14:00:00": 0.5704341393970784,
    "2018-01-07T15:00:00": 0.5611650147635672,
    "2018-01-07T16:00:00": 0.5522788994610807,
    "2018-01-07T17:00:00": 0.5439544867791256,
    "2018-01-07T18:00:00": 0.5363455000798867,
    "2018-01-07T19:00:00": 0.5295712808379699,
    "2018-01-07T20:00:00": 0.5237302003307407,
    "2018-01-08T02:00:00": 0.5088754585112842,
    "2018-01-08T03:00:00": 0.5092286683206484,
    "2018-01-08T04:00:00": 0.5101258189103453,
    "2018-01-08T05:00:00": 0.5114467249196603,
    "2018-01-08T06:00:00": 0.5130922774493203,
    "2018-01-08T07:00:00": 0.5149801190630485,
    "2018-01-08T08:00:00": 0.5170363944076681,
    "2018-01-08T09:00:00": 0.5192155648561659,
    "2018-01-08T10:00:00": 0.5214966834448986,
    "2018-01-08T11:00:00": 0.5238819952461601,
    "2018-01-08T12:00:00": 0.5263912908139762,
    "2018-01-08T13:00:00": 0.5290661782158106,
    "2018-01-08T14:00:00": 0.531968435903678,
    "2018-01-08T15:00:00": 0.535160847140526,
    "2018-01-08T16:00:00": 0.5387088278308115,
    "2018-01-08T17:00:00": 0.5426740383118963,
    "2018-01-08T18:00:00": 0.5471171565938621,
    "2018-01-08T19:00:00": 0.5520691299759265,
    "2018-01-08T20:00:00": 0.5575425411549094,
    "2018-01-08T21:00:00": 0.563527458002261,
    "2018-01-08T22:00:00": 0.5699733552429079,
    "2018-01-08T23:00:00": 0.5768112206982199,
    "2018-01-09T00:00:00": 0.583915319398868,
    "2018-01-09T01:00:00": 0.5911511125174795,
    "2018-01-09T02:00:00": 0.5983326064573091,
    "2018-01-09T03:00:00": 0.6052468652457382,
    "2018-01-09T05:00:00": 0.6172957561506572,
    "2018-01-09T06:00:00": 0.6218916426646547,
    "2018-01-09T07:00:00": 0.6251767184493056,
    "2018-01-09T09:00:00": 0.6268033050855656,
    "2018-01-09T10:00:00": 0.6246868711687593,
    "2018-01-09T12:00:00": 0.6137925369468705,
    "2018-01-09T13:00:00": 0.6048765798902451,
    "2018-01-09T14:00:00": 0.5936536305030543,
    "2018-01-09T15:00:00": 0.5802303671485705,
    "2018-01-09T16:00:00": 0.5647815743609181,
    "2018-01-09T17:00:00": 0.5475520039991604,
    "2018-01-09T18:00:00": 0.5288492098429645,
    "2018-01-09T19:00:00": 0.5090366359380103,
    "2018-01-09T20:00:00": 0.4885015484469581,
    "2018-01-09T21:00:00": 0.4676718094832618,
    "2018-01-09T22:00:00": 0.44697714871471794,
    "2018-01-09T23:00:00": 0.42683391948241195,
    "2018-01-10T00:00:00": 0.4076193117122316,
    "2018-01-10T01:00:00": 0.3896720852702639,
    "2018-01-10T02:00:00": 0.37327442011338735,
    "2018-01-10T03:00:00": 0.3586167695449553,
    "2018-01-10T04:00:00": 0.34581996307090096,
    "2018-01-10T05:00:00": 0.33491591706653745,
    "2018-01-10T06:00:00": 0.32586058554095926,
    "2018-01-10T07:00:00": 0.3185286273012895,
    "2018-01-10T08:00:00": 0.31272089064563363,
    "2018-01-10T09:00:00": 0.30817710177684426,
    "2018-01-10T10:00:00": 0.3045868096099094,
    "2018-01-10T11:00:00": 0.30162211233447545,
    "2018-01-10T12:00:00": 0.29892237870281735,
    "2018-01-10T13:00:00": 0.29614700513229775,
    "2018-01-10T14:00:00": 0.2929815383389101,
    "2018-01-10T15:00:00": 0.28913969700353553,
    "2018-01-10T16:00:00": 0.2843975996593909,
    "2018-01-10T17:00:00": 0.2785893293055382,
    "2018-01-10T18:00:00": 0.2716191089596259,
    "2018-01-10T19:00:00": 0.26345417542337013,
    "2018-01-10T20:00:00": 0.2541397431081607,
    "2018-01-10T21:00:00": 0.24378240953090485,
    "2018-01-10T22:00:00": 0.23253695009585584,
    "2018-01-10T23:00:00": 0.22063879251687343,
    "2018-01-11T00:00:00": 0.20834436238303672,
    "2018-01-11T01:00:00": 0.19594706664513464,
    "2018-01-11T02:00:00": 0.183764489916479,
    "2018-01-11T03:00:00": 0.1721142485048589,
    "2018-01-11T04:00:00": 0.16130460238727762,
    "2018-01-11T05:00:00": 0.15162593435211855,
    "2018-01-11T06:00:00": 0.14334052979196651,
    "2018-01-11T07:00:00": 0.13667070815794563,
    "2018-01-11T08:00:00": 0.13179592762519454,
    "2018-01-11T09:00:00": 0.12885593459475317,
    "2018-01-11T10:00:00": 0.1279205362141865,
    "2018-01-11T11:00:00": 0.1290163552314278,
    "2018-01-11T13:00:00": 0.13711222052254368,
    "2018-01-11T14:00:00": 0.14390721769375486,
    "2018-01-11T15:00:00": 0.15230441645366294,
    "2018-01-11T16:00:00": 0.16209507467479428,
    "2018-01-11T17:00:00": 0.1730407861608618,
    "2018-01-11T18:00:00": 0.18488079388080605,
    "2018-01-11T19:00:00": 0.1973418264183567,
    "2018-01-11T20:00:00": 0.21014710094058983,
    "2018-01-11T21:00:00": 0.22302942562915862,
    "2018-01-11T22:00:00": 0.23573178142313556,
    "2018-01-11T23:00:00": 0.24802075354911585,
    "2018-01-12T00:00:00": 0.25968766530157367,
    "2018-01-12T01:00:00": 0.270563127070523,
    "2018-01-12T02:00:00": 0.2805035929757682,
    "2018-01-12T03:00:00": 0.2894167253336915,
    "2018-01-12T04:00:00": 0.29725881557142164,
    "2018-01-12T05:00:00": 0.3040201432362563,
    "2018-01-12T06:00:00": 0.3097425260075952,
    "2018-01-12T07:00:00": 0.31447467817683694,
    "2018-01-12T08:00:00": 0.31830485609316966,
    "2018-01-12T09:00:00": 0.32135804747881325,
    "2018-01-12T10:00:00": 0.3237690960884876,
    "2018-01-12T11:00:00": 0.325684446995006,
    "2018-01-12T12:00:00": 0.3272558366588377,
    "2018-01-12T13:00:00": 0.3286279770665175,
    "2018-01-12T14:00:00": 0.32993513899997373,
    "2018-01-12T15:00:00": 0.3313078440296954,
    "2018-01-12T16:00:00": 0.3328403307250473,
    "2018-01-12T17:00:00": 0.3346100160046773,
    "2018-01-12T18:00:00": 0.33666843963512405,
    "2018-01-12T19:00:00": 0.33905104877493875,
    "2018-01-12T20:00:00": 0.34176553883097616,
    "2018-01-12T21:00:00": 0.34479946057148697,
    "2018-01-12T22:00:00": 0.3481244877394812,
    "2018-01-12T23:00:00": 0.3517016549448691,
    "2018-01-13T00:00:00": 0.35548716729457075,
    "2018-01-13T01:00:00": 0.35943831403975696,
    "2018-01-13T02:00:00": 0.36351898251357206,
    "2018-01-13T03:00:00": 0.36770427268263023,
    "2018-01-13T04:00:00": 0.3719837600466673,
    "2018-01-13T05:00:00": 0.3763630444333627,
    "2018-01-13T06:00:00": 0.38086334906045627,
    "2018-01-13T07:00:00": 0.38551908864712015,
    "2018-01-13T08:00:00": 0.39037349477716343,
    "2018-01-13T09:00:00": 0.3954735236176074,
    "2018-01-13T10:00:00": 0.4008694319016381,
    "2018-01-13T11:00:00": 0.40658615942807974,
    "2018-01-13T12:00:00": 0.4126316763374928,
    "2018-01-13T13:00:00": 0.41899082540057087,
    "2018-01-13T14:00:00": 0.42561203256346075,
    "2018-01-13T15:00:00": 0.43240300302532636,
    "2018-01-13T16:00:00": 0.4392391431809872,
    "2018-01-13T17:00:00": 0.44595309980361075,
    "2018-01-13T18:00:00": 0.4523460748066136,
    "2018-01-13T19:00:00": 0.45817918957981213,
    "2018-01-13T20:00:00": 0.46321879256267834,
    "2018-01-13T21:00:00": 0.46720754889345756,
    "2018-01-13T22:00:00": 0.46989464646067175,
    "2018-01-13T23:00:00": 0.47104842873061686,
    "2018-01-14T00:00:00": 0.47047671230052557,
    "2018-01-14T01:00:00": 0.46803616355275046,
    "2018-01-14T02:00:00": 0.46364320793310887,
    "2018-01-14T03:00:00": 0.4572806265231721,
    "2018-01-14T04:00:00": 0.4490157747035832,
    "2018-01-14T05:00:00": 0.43899255626707673,
    "2018-01-14T06:00:00": 0.4274318376780004,
    "2018-01-14T07:00:00": 0.4146415202440326,
    "2018-01-14T08:00:00": 0.4009676711283379,
    "2018-01-14T09:00:00": 0.3868299422880032,
    "2018-01-14T10:00:00": 0.3726920019766934,
    "2018-01-14T11:00:00": 0.35902306790151617,
    "2018-01-14T12:00:00": 0.3463043136457717,
    "2018-01-14T13:00:00": 0.3349949647375855,
    "2018-01-14T14:00:00": 0.32553526321430876,
    "2018-01-14T15:00:00": 0.31831015318831524,
    "2018-01-14T16:00:00": 0.3136410305594019,
    "2018-01-14T17:00:00": 0.31178452839095827,
    "2018-01-14T18:00:00": 0.3128906785653236,
    "2018-01-14T19:00:00": 0.3170436783267337,
    "2018-01-14T20:00:00": 0.3242241753886781,
    "2018-01-14T21:00:00": 0.3343355928421283,
    "2018-01-14T22:00:00": 0.3471989608791643,
    "2018-01-14T23:00:00": 0.36256041234833597,
    "2018-01-15T00:00:00": 0.3801165591734968,
    "2018-01-15T01:00:00": 0.39949490311733465,
    "2018-01-15T02:00:00": 0.4202898574153182,
    "2018-01-15T03:00:00": 0.44207792928651257,
    "2018-01-15T04:00:00": 0.46441256481316573,
    "2018-01-15T05:00:00": 0.4868662123527783,
    "2018-01-15T06:00:00": 0.5090129310790966,
    "2018-01-15T07:00:00": 0.5304526969658897,
    "2018-01-15T08:00:00": 0.550812361741255,
    "2018-01-15T09:00:00": 0.5697565436415823,
    "2018-01-15T10:00:00": 0.5869835979919376,
    "2018-01-15T11:00:00": 0.60224362687274,
    "2018-01-15T12:00:00": 0.615313380956294,
    "2018-01-15T13:00:00": 0.6260237654998824,
    "2018-01-15T14:00:00": 0.6342495862773228,
    "2018-01-15T15:00:00": 0.6399013994079612,
    "2018-01-15T16:00:00": 0.6429492361421848,
    "2018-01-15T17:00:00": 0.6433932160849427,
    "2018-01-15T18:00:00": 0.641271874871562,
    "2018-01-15T19:00:00": 0.6366607621267412,
    "2018-01-15T20:00:00": 0.6296694216547689,
    "2018-01-15T21:00:00": 0.6204376229616424,
    "2018-01-15T22:00:00": 0.609134190974545,
    "2018-01-15T23:00:00": 0.5959552637211313,
    "2018-01-16T00:00:00": 0.5811052970635491,
    "2018-01-16T01:00:00": 0.5648046395129158,
    "2018-01-16T02:00:00": 0.5472846529745676,
    "2018-01-16T03:00:00": 0.5287761600481382,
    "2018-01-16T04:00:00": 0.5095015516604854,
    "2018-01-16T05:00:00": 0.48967597481886677,
    "2018-01-16T06:00:00": 0.46949931986331894,
    "2018-01-16T07:00:00": 0.44915448088598425,
    "2018-01-16T08:00:00": 0.42880164557452005,
    "2018-01-16T09:00:00": 0.40858398205205404,
    "2018-01-16T10:00:00": 0.3886193306469945,
    "2018-01-16T11:00:00": 0.36900772002809223,
    "2018-01-16T12:00:00": 0.34982183008325224,
    "2018-01-16T13:00:00": 0.3311402584857033,
    "2018-01-16T14:00:00": 0.3130270839558242,
    "2018-01-16T15:00:00": 0.29554479754966473,
    "2018-01-16T16:00:00": 0.27875952187395836,
    "2018-01-16T17:00:00": 0.26274567727351006,
    "2018-01-16T18:00:00": 0.24759408074274408,
    "2018-01-16T19:00:00": 0.23339750091393374,
    "2018-01-16T20:00:00": 0.22028572447422515,
    "2018-01-16T21:00:00": 0.2083892680819231,
    "2018-01-16T22:00:00": 0.19784642892127485,
    "2018-01-16T23:00:00": 0.18881486327129784,
    "2018-01-17T00:00:00": 0.18144651919846427,
    "2018-01-17T01:00:00": 0.17589407377854893,
    "2018-01-17T02:00:00": 0.17227995417182165,
    "2018-01-17T03:00:00": 0.1707254074066261,
    "2018-01-17T04:00:00": 0.17133200822272707,
    "2018-01-17T05:00:00": 0.17412727062421185,
    "2018-01-17T06:00:00": 0.1791270093191048,
    "2018-01-17T07:00:00": 0.18628891707056056,
    "2018-01-17T08:00:00": 0.19552015518991517,
    "2018-01-17T09:00:00": 0.20666655003953585,
    "2018-01-17T10:00:00": 0.2195397199358644,
    "2018-01-17T11:00:00": 0.23389948171090302,
    "2018-01-17T12:00:00": 0.2494658322131319,
    "2018-01-17T13:00:00": 0.265929333661219,
    "2018-01-17T14:00:00": 0.2829588146336883,
    "2018-01-17T15:00:00": 0.3002156061083236,
    "2018-01-17T16:00:00": 0.3173653670005422,
    "2018-01-17T17:00:00": 0.3340890503889607,
    "2018-01-17T18:00:00": 0.35009737052644335,
    "2018-01-17T19:00:00": 0.3651366552935469,
    "2018-01-17T20:00:00": 0.37900045413371114,
    "2018-01-17T21:00:00": 0.3915343082120921,
    "2018-01-17T22:00:00": 0.4026423743071785,
    "2018-01-17T23:00:00": 0.4122690314296736,
    "2018-01-18T00:00:00": 0.42041741556171575,
    "2018-01-18T01:00:00": 0.4271338185093766,
    "2018-01-18T02:00:00": 0.4324919417906484,
    "2018-01-18T03:00:00": 0.43660545773642795,
    "2018-01-18T04:00:00": 0.43959149581885687,
    "2018-01-18T05:00:00": 0.4415693107489118,
    "2018-01-18T06:00:00": 0.44263986722063625,
    "2018-01-18T07:00:00": 0.4428865164673786,
    "2018-01-18T08:00:00": 0.4423732479209357,
    "2018-01-18T09:00:00": 0.44111960947831824,
    "2018-01-18T10:00:00": 0.43911815850019875,
    "2018-01-18T11:00:00": 0.43632894511004905,
    "2018-01-18T12:00:00": 0.4326820108056079,
    "2018-01-18T13:00:00": 0.4280988488968147,
    "2018-01-18T14:00:00": 0.42246084949819973,
    "2018-01-18T15:00:00": 0.4156653157581952,
    "2018-01-18T16:00:00": 0.40761591801868546,
    "2018-01-18T17:00:00": 0.39823546989295855,
    "2018-01-18T18:00:00": 0.387475551368075,
    "2018-01-18T19:00:00": 0.37532446198774416,
    "2018-01-18T20:00:00": 0.36181408676931875,
    "2018-01-18T21:00:00": 0.34702419939394125,
    "2018-01-18T22:00:00": 0.33107336438011964,
    "2018-01-18T23:00:00": 0.3141280425761926,
    "2018-01-19T00:00:00": 0.29639663646945874,
    "2018-01-19T01:00:00": 0.27811843201326303,
    "2018-01-19T02:00:00": 0.2595567524623282,
    "2018-01-19T03:00:00": 0.2409891799725619,
    "2018-01-19T04:00:00": 0.2226971427956904,
    "2018-01-19T05:00:00": 0.20495543431033908,
    "2018-01-19T06:00:00": 0.1880215273831102,
    "2018-01-19T07:00:00": 0.17212872081834507,
    "2018-01-19T08:00:00": 0.15747793774050817,
    "2018-01-19T09:00:00": 0.14423054915044947,
    "2018-01-19T10:00:00": 0.13250269296892353,
    "2018-01-19T11:00:00": 0.12236590071453779,
    "2018-01-19T12:00:00": 0.11384620800775148,
    "2018-01-19T13:00:00": 0.10691815158745008,
    "2018-01-19T14:00:00": 0.10152037765506688,
    "2018-01-19T15:00:00": 0.09756037055335068,
    "2018-01-19T16:00:00": 0.09490568321092609,
    "2018-01-19T17:00:00": 0.09340191869829019,
    "2018-01-19T18:00:00": 0.09287961972269686,
    "2018-01-19T19:00:00": 0.09316275580866532,
    "2018-01-19T20:00:00": 0.09407777368804016,
    "2018-01-19T21:00:00": 0.09545816652179989,
    "2018-01-19T22:00:00": 0.0971369146338026,
    "2018-01-19T23:00:00": 0.09897793419597979,
    "2018-01-20T00:00:00": 0.10087022172421563,
    "2018-01-20T01:00:00": 0.10273626957825871,
    "2018-01-20T02:00:00": 0.10452137136905404,
    "2018-01-20T03:00:00": 0.10620323217377425,
    "2018-01-20T04:00:00": 0.10779838074910442,
    "2018-01-20T05:00:00": 0.10934447984163993,
    "2018-01-20T06:00:00": 0.11091293854439209,
    "2018-01-20T07:00:00": 0.11259450103234821,
    "2018-01-20T08:00:00": 0.11448928490706153,
    "2018-01-20T09:00:00": 0.11671326122769415,
    "2018-01-20T10:00:00": 0.11938729720721176,
    "2018-01-20T11:00:00": 0.12263244840015353,
    "2018-01-20T12:00:00": 0.12654782112643914,
    "2018-01-20T13:00:00": 0.13122898963470486,
    "2018-01-20T14:00:00": 0.13675518607950649,
    "2018-01-20T15:00:00": 0.14318514450656414,
    "2018-01-20T16:00:00": 0.15055070711816548,
    "2018-01-20T17:00:00": 0.15885899453117572,
    "2018-01-20T18:00:00": 0.16810195872798409,
    "2018-01-20T19:00:00": 0.17823016234306224,
    "2018-01-20T20:00:00": 0.18918509016954696,
    "2018-01-20T21:00:00": 0.2008890255485297,
    "2018-01-20T22:00:00": 0.21325061768078257,
    "2018-01-20T23:00:00": 0.22616707717296874,
    "2018-01-21T00:00:00": 0.23953510281193138,
    "2018-01-21T01:00:00": 0.25324622109597206,
    "2018-01-21T02:00:00": 0.26719190137560556,
    "2018-01-21T03:00:00": 0.2812650827132895,
    "2018-01-21T04:00:00": 0.2953606389628751,
    "2018-01-21T05:00:00": 0.3093748020314133,
    "2018-01-21T06:00:00": 0.3232077262693598,
    "2018-01-21T07:00:00": 0.3367510334067159,
    "2018-01-21T08:00:00": 0.3498908596976752,
    "2018-01-21T09:00:00": 0.36251237627618416,
    "2018-01-21T10:00:00": 0.37448929818549376,
    "2018-01-21T11:00:00": 0.3856868692521062,
    "2018-01-21T12:00:00": 0.3959572363409087,
    "2018-01-21T13:00:00": 0.40514760699806035,
    "2018-01-21T14:00:00": 0.41309940304124426,
    "2018-01-21T15:00:00": 0.4196521890901114,
    "2018-01-21T16:00:00": 0.42465550078503805,
    "2018-01-21T17:00:00": 0.4279634074289492,
    "2018-01-21T18:00:00": 0.42945850991615536,
    "2018-01-21T19:00:00": 0.4290446492732564,
    "2018-01-21T20:00:00": 0.4266609966164472,
    "2018-01-21T21:00:00": 0.422279913384801,
    "2018-01-21T22:00:00": 0.41591330508724855,
    "2018-01-21T23:00:00": 0.4076252684632919,
    "2018-01-22T00:00:00": 0.39751418211312506,
    "2018-01-22T01:00:00": 0.3857214452738323,
    "2018-01-22T02:00:00": 0.37242374463323724,
    "2018-01-22T03:00:00": 0.35782683398065585,
    "2018-01-22T04:00:00": 0.34215802198140854,
    "2018-01-22T05:00:00": 0.3256571147672543,
    "2018-01-22T06:00:00": 0.3085676869841935,
    "2018-01-22T07:00:00": 0.2911360798865531,
    "2018-01-22T08:00:00": 0.27359149779800224,
    "2018-01-22T09:00:00": 0.2561433994340598,
    "2018-01-22T10:00:00": 0.23898042901414768,
    "2018-01-22T11:00:00": 0.2222641125723977,
    "2018-01-22T12:00:00": 0.20612673647345908,
    "2018-01-22T13:00:00": 0.19067075813929021,
    "2018-01-22T14:00:00": 0.1759696037799856,
    "2018-01-22T15:00:00": 0.16206963736787725,
    "2018-01-22T16:00:00": 0.14899303918063395,
    "2018-01-22T17:00:00": 0.13674014581101693,
    "2018-01-22T18:00:00": 0.1252956590522104,
    "2018-01-22T19:00:00": 0.11463410972219934,
    "2018-01-22T20:00:00": 0.10471704375077906,
    "2018-01-22T21:00:00": 0.09550133753308386,
    "2018-01-22T22:00:00": 0.08694461623111623,
    "2018-01-22T23:00:00": 0.07900191677597593,
    "2018-01-23T00:00:00": 0.07162547170350815,
    "2018-01-23T01:00:00": 0.0647787973684543,
    "2018-01-23T02:00:00": 0.058427263803098546,
    "2018-01-23T03:00:00": 0.05253613394660531,
    "2018-01-23T04:00:00": 0.04707934909570872,
    "2018-01-23T05:00:00": 0.0420316284932866,
    "2018-01-23T06:00:00": 0.037379115466549394,
    "2018-01-23T07:00:00": 0.033106094800642395,
    "2018-01-23T08:00:00": 0.029199275048020612,
    "2018-01-23T09:00:00": 0.025646550805450932,
    "2018-01-23T10:00:00": 0.022433324107753658,
    "2018-01-23T11:00:00": 0.019553201146486406,
    "2018-01-23T12:00:00": 0.01699389443798105,
    "2018-01-23T14:00:00": 0.012785658171369675,
    "2018-01-23T16:00:00": 0.009693445035204615,
    "2018-01-23T17:00:00": 0.008524483769813053,
    "2018-01-23T18:00:00": 0.007580733625587422,
    "2018-01-23T19:00:00": 0.006842424305710464,
    "2018-01-23T20:00:00": 0.006291167388176623,
    "2018-01-23T21:00:00": 0.005904252905148172,
    "2018-01-23T22:00:00": 0.005654003934346256,
    "2018-01-23T23:00:00": 0.005527548800436731,
    "2018-01-24T00:00:00": 0.00550002257090474,
    "2018-01-24T01:00:00": 0.005552362117280541,
    "2018-01-24T02:00:00": 0.005666822546111578,
    "2018-01-24T03:00:00": 0.005825912660104434,
    "2018-01-24T04:00:00": 0.006017028192446543,
    "2018-01-24T05:00:00": 0.006228456663284509,
    "2018-01-24T06:00:00": 0.006458402953471986,
    "2018-01-24T07:00:00": 0.006699170964579507,
    "2018-01-24T08:00:00": 0.006955602393501301,
    "2018-01-24T09:00:00": 0.007221591374581577,
    "2018-01-24T10:00:00": 0.007507682627216113,
    "2018-01-24T11:00:00": 0.007824548977903257,
    "2018-01-24T12:00:00": 0.008186102186592948,
    "2018-01-24T13:00:00": 0.008610414350545778,
    "2018-01-24T14:00:00": 0.009119520474261674,
    "2018-01-24T15:00:00": 0.009735243745333525,
    "2018-01-24T16:00:00": 0.0104882561875375,
    "2018-01-24T17:00:00": 0.01141192284629999,
    "2018-01-24T18:00:00": 0.012542032415255611,
    "2018-01-24T19:00:00": 0.013905053971633335,
    "2018-01-24T20:00:00": 0.015559053654035954,
    "2018-01-24T21:00:00": 0.017546156282590705,
    "2018-01-24T22:00:00": 0.019905302258182225,
    "2018-01-24T23:00:00": 0.022701841394958653,
    "2018-01-25T00:00:00": 0.025999279011045415,
    "2018-01-25T01:00:00": 0.02986809962620819,
    "2018-01-25T02:00:00": 0.034386045553301894,
    "2018-01-25T04:00:00": 0.045715013009690775,
    "2018-01-25T05:00:00": 0.052713870197128275,
    "2018-01-25T06:00:00": 0.060732002438587056,
    "2018-01-25T07:00:00": 0.0698674457728732,
    "2018-01-25T08:00:00": 0.08021261469507888,
    "2018-01-25T09:00:00": 0.09184950685591316,
    "2018-01-25T10:00:00": 0.10484369771157606,
    "2018-01-25T11:00:00": 0.11923778625356388,
    "2018-01-25T12:00:00": 0.13504460639821156,
    "2018-01-25T13:00:00": 0.15224059257869504,
    "2018-01-25T14:00:00": 0.17075974242768488,
    "2018-01-25T15:00:00": 0.19048864681140595,
    "2018-01-25T16:00:00": 0.21126305211876123,
    "2018-01-25T17:00:00": 0.23286637820609826,
    "2018-01-25T18:00:00": 0.2550305372402241,
    "2018-01-25T19:00:00": 0.277439286581584,
    "2018-01-25T20:00:00": 0.2997342087456231,
    "2018-01-25T21:00:00": 0.32152325221755057,
    "2018-01-25T22:00:00": 0.34239159958766435,
    "2018-01-25T23:00:00": 0.3619144666083578,
    "2018-01-26T00:00:00": 0.37967129013901474,
    "2018-01-26T01:00:00": 0.39526064649066983,
    "2018-01-26T02:00:00": 0.4083138471660652,
    "2018-01-26T03:00:00": 0.4185147962911958,
    "2018-01-26T04:00:00": 0.42560321987307104,
    "2018-01-26T05:00:00": 0.42939203789246405,
    "2018-01-26T06:00:00": 0.4297730530840596,
    "2018-01-26T07:00:00": 0.4267214363807446,
    "2018-01-26T08:00:00": 0.4202967993540009,
    "2018-01-26T09:00:00": 0.41064081166429756,
    "2018-01-26T10:00:00": 0.39797151490526583,
    "2018-01-26T11:00:00": 0.3825746648746564,
    "2018-01-26T12:00:00": 0.3647925901292783,
    "2018-01-26T13:00:00": 0.3450111757736138,
    "2018-01-26T14:00:00": 0.3236456607912518,
    "2018-01-26T15:00:00": 0.3011259711952756,
    "2018-01-26T16:00:00": 0.2778822996712458,
    "2018-01-26T17:00:00": 0.2543315883658627,
    "2018-01-26T18:00:00": 0.23086548109553684,
    "2018-01-26T19:00:00": 0.207845712505281,
    "2018-01-26T20:00:00": 0.18557680109479463,
    "2018-01-26T21:00:00": 0.16432681377358185,
    "2018-01-26T22:00:00": 0.14430833057475684,
    "2018-01-26T23:00:00": 0.12568138798318237,
    "2018-01-27T00:00:00": 0.10855484526883892,
    "2018-01-27T01:00:00": 0.09298790869398336,
    "2018-01-27T02:00:00": 0.07900028122530735,
    "2018-01-27T03:00:00": 0.06657299299400996,
    "2018-01-27T04:00:00": 0.055650382332058476,
    "2018-01-27T05:00:00": 0.04615979356398609,
    "2018-01-27T06:00:00": 0.03800765676499125,
    "2018-01-27T07:00:00": 0.031087887829268215,
    "2018-01-27T08:00:00": 0.025287541298929163,
    "2018-01-27T09:00:00": 0.020492924993112834,
    "2018-01-27T10:00:00": 0.016588868252274142,
    "2018-01-27T11:00:00": 0.013476440771135849,
    "2018-01-27T12:00:00": 0.011049022142206065,
    "2018-01-27T13:00:00": 0.009230291633021692,
    "2018-01-27T14:00:00": 0.007939327523563636,
    "2018-01-27T15:00:00": 0.0071122970091591735,
    "2018-01-27T16:00:00": 0.006703055770069325,
    "2018-01-27T17:00:00": 0.006671919078086471,
    "2018-01-27T18:00:00": 0.006992377696335227,
    "2018-01-27T19:00:00": 0.007641530443638984,
    "2018-01-27T20:00:00": 0.008612105685450943,
    "2018-01-27T21:00:00": 0.009903814842639868,
    "2018-01-27T22:00:00": 0.011524320183166573,
    "2018-01-27T23:00:00": 0.01348354691320405,
    "2018-01-28T00:00:00": 0.015803967821119227,
    "2018-01-28T01:00:00": 0.018500129161663215,
    "2018-01-28T02:00:00": 0.021597697262885247,
    "2018-01-28T03:00:00": 0.02511788269896581,
    "2018-01-28T04:00:00": 0.029095091858119884,
    "2018-01-28T05:00:00": 0.033535042096680755,
    "2018-01-28T06:00:00": 0.03846635464292822,
    "2018-01-28T07:00:00": 0.043907397924330814,
    "2018-01-28T08:00:00": 0.0498547413346853,
    "2018-01-28T09:00:00": 0.05629303051091149,
    "2018-01-28T10:00:00": 0.06320763860195831,
    "2018-01-28T11:00:00": 0.07056155105983514,
    "2018-01-28T12:00:00": 0.07830251199580951,
    "2018-01-28T13:00:00": 0.08636129638125388,
    "2018-01-28T14:00:00": 0.0946494671847061,
    "2018-01-28T15:00:00": 0.10306125424170026,
    "2018-01-28T16:00:00": 0.11147766402787851,
    "2018-01-28T17:00:00": 0.11976939413976652,
    "2018-01-28T18:00:00": 0.12780391132338065,
    "2018-01-28T19:00:00": 0.13543269031123026,
    "2018-01-28T20:00:00": 0.14252285080309013,
    "2018-01-28T21:00:00": 0.14894310896932234,
    "2018-01-28T22:00:00": 0.1545784593870257,
    "2018-01-28T23:00:00": 0.15933442426923108,
    "2018-01-29T00:00:00": 0.16314091461222865,
    "2018-01-29T01:00:00": 0.16595751775974282,
    "2018-01-29T02:00:00": 0.16777765605869296,
    "2018-01-29T03:00:00": 0.16862083730892552,
    "2018-01-29T04:00:00": 0.16855421022248634,
    "2018-01-29T05:00:00": 0.16767502633911008,
    "2018-01-29T06:00:00": 0.1661021685905877,
    "2018-01-29T07:00:00": 0.16398724703268172,
    "2018-01-29T08:00:00": 0.1614998710915586,
    "2018-01-29T09:00:00": 0.15882438462501386,
    "2018-01-29T10:00:00": 0.15615229276751488,
    "2018-01-29T11:00:00": 0.15367762597266982,
    "2018-01-29T12:00:00": 0.15159001544568818,
    "2018-01-29T13:00:00": 0.15006222203000408,
    "2018-01-29T14:00:00": 0.14925369341013126,
    "2018-01-29T15:00:00": 0.14930289084801104,
    "2018-01-29T16:00:00": 0.15032169888789412,
    "2018-01-29T17:00:00": 0.15239546605123128,
    "2018-01-29T18:00:00": 0.15558000618247286,
    "2018-01-29T19:00:00": 0.159900504641032,
    "2018-01-29T20:00:00": 0.16535434161202145,
    "2018-01-29T21:00:00": 0.17191043973621614,
    "2018-01-29T22:00:00": 0.17949630158724808,
    "2018-01-29T23:00:00": 0.1880343098627607,
    "2018-01-30T00:00:00": 0.1974165479614549,
    "2018-01-30T01:00:00": 0.20751758420674937,
    "2018-01-30T02:00:00": 0.21819425196300357,
    "2018-01-30T03:00:00": 0.22929584513195245,
    "2018-01-30T04:00:00": 0.24066241544852535,
    "2018-01-30T05:00:00": 0.2521491069430966,
    "2018-01-30T06:00:00": 0.26359754483862075,
    "2018-01-30T07:00:00": 0.2748656718680346,
    "2018-01-30T08:00:00": 0.28583064823632787,
    "2018-01-30T09:00:00": 0.29638841309795677,
    "2018-01-30T10:00:00": 0.306456790335939,
    "2018-01-30T11:00:00": 0.3159844085231544,
    "2018-01-30T12:00:00": 0.3249422160447881,
    "2018-01-30T14:00:00": 0.34117661232889296,
    "2018-01-30T15:00:00": 0.34852223297896423,
    "2018-01-30T16:00:00": 0.3554345025480301,
    "2018-01-30T17:00:00": 0.36198065757740344,
    "2018-01-30T18:00:00": 0.36824352209569183,
    "2018-01-30T19:00:00": 0.37429861850755014,
    "2018-01-30T20:00:00": 0.3802030732809542,
    "2018-01-30T21:00:00": 0.38600398572785494,
    "2018-01-30T22:00:00": 0.39171326475371043,
    "2018-01-30T23:00:00": 0.39733486915789784,
    "2018-01-31T00:00:00": 0.4028322405491137,
    "2018-01-31T01:00:00": 0.4081483258673814,
    "2018-01-31T02:00:00": 0.413210139648144,
    "2018-01-31T03:00:00": 0.417931905258209,
    "2018-01-31T04:00:00": 0.42221242741124704,
    "2018-01-31T05:00:00": 0.4259598955505108,
    "2018-01-31T06:00:00": 0.4290913572068986,
    "2018-01-31T07:00:00": 0.4315326430356171,
    "2018-01-31T08:00:00": 0.4332555336634134,
    "2018-01-31T09:00:00": 0.43424100307422125,
    "2018-01-31T10:00:00": 0.43451093659633266,
    "2018-01-31T11:00:00": 0.43411409106707316,
    "2018-01-31T12:00:00": 0.4331258174403307,
    "2018-01-31T13:00:00": 0.43164583912139115,
    "2018-01-31T14:00:00": 0.42977983766181693,
    "2018-01-31T15:00:00": 0.42764048137597,
    "2018-01-31T16:00:00": 0.4253335431070466,
    "2018-01-31T17:00:00": 0.4229430888233361,
    "2018-01-31T18:00:00": 0.42054688102779536,
    "2018-01-31T19:00:00": 0.41817757699951985,
    "2018-01-31T20:00:00": 0.41584562686510546,
    "2018-01-31T21:00:00": 0.41352781325811994,
    "2018-01-31T22:00:00": 0.4111714350083231,
    "2018-01-31T23:00:00": 0.40870064983248783,
    "2018-02-01T00:00:00": 0.40602313576086857,
    "2018-02-01T01:00:00": 0.4030337588419192,
    "2018-02-01T02:00:00": 0.39962714798149246,
    "2018-02-01T03:00:00": 0.3957039218981755,
    "2018-02-01T04:00:00": 0.3911921753727692,
    "2018-02-01T05:00:00": 0.3860277257962229,
    "2018-02-01T06:00:00": 0.3801803284150591,
    "2018-02-01T07:00:00": 0.37364439376740693,
    "2018-02-01T08:00:00": 0.36644070985280414,
    "2018-02-01T09:00:00": 0.35861459299063847,
    "2018-02-01T10:00:00": 0.3502307523942752,
    "2018-02-01T11:00:00": 0.3413642115939554,
    "2018-02-01T12:00:00": 0.332105238980739,
    "2018-02-01T13:00:00": 0.3225303741542511,
    "2018-02-01T14:00:00": 0.3127172523033656,
    "2018-02-01T15:00:00": 0.3027407543737477,
    "2018-02-01T16:00:00": 0.2926539190927838,
    "2018-02-01T17:00:00": 0.2824968138435642,
    "2018-02-01T18:00:00": 0.27229472552271095,
    "2018-02-01T19:00:00": 0.2620585010600305,
    "2018-02-01T20:00:00": 0.25178599301307775,
    "2018-02-01T21:00:00": 0.24146671175849582,
    "2018-02-01T22:00:00": 0.23109046976055067,
    "2018-02-01T23:00:00": 0.22064226582103677,
    "2018-02-02T00:00:00": 0.21011108283258204,
    "2018-02-02T01:00:00": 0.19949472218775244,
    "2018-02-02T02:00:00": 0.1887996322282168,
    "2018-02-02T03:00:00": 0.17804431713865138,
    "2018-02-02T04:00:00": 0.16726008959576955,
    "2018-02-02T05:00:00": 0.1564886770256211,
    "2018-02-02T06:00:00": 0.1457833715016361,
    "2018-02-02T07:00:00": 0.1352167876879619,
    "2018-02-02T08:00:00": 0.1248475739647269,
    "2018-02-02T09:00:00": 0.11474970730877065,
    "2018-02-02T10:00:00": 0.10499650230273062,
    "2018-02-02T11:00:00": 0.09566102041142252,
    "2018-02-02T12:00:00": 0.08680744251601964,
    "2018-02-02T13:00:00": 0.07849231188955158,
    "2018-02-02T14:00:00": 0.07076161615316669,
    "2018-02-02T15:00:00": 0.06364987403318853,
    "2018-02-02T16:00:00": 0.05718028149258745,
    "2018-02-02T17:00:00": 0.0513610300214813,
    "2018-02-02T18:00:00": 0.04618459847790533,
    "2018-02-02T19:00:00": 0.041636373953548134,
    "2018-02-02T20:00:00": 0.037681859531491106,
    "2018-02-02T21:00:00": 0.0342868884209393,
    "2018-02-02T22:00:00": 0.031403270561108663,
    "2018-02-02T23:00:00": 0.028980922672925798,
    "2018-02-03T00:00:00": 0.02696692088334281,
    "2018-02-03T01:00:00": 0.025299596935737537,
    "2018-02-03T02:00:00": 0.023936210655698578,
    "2018-02-03T03:00:00": 0.022821147516614466,
    "2018-02-03T04:00:00": 0.02191368541188929,
    "2018-02-03T05:00:00": 0.021179689849367307,
    "2018-02-03T06:00:00": 0.020600525463443937,
    "2018-02-03T07:00:00": 0.020160753639777262,
    "2018-02-03T08:00:00": 0.019857276063814273,
    "2018-02-03T09:00:00": 0.019702392732363024,
    "2018-02-03T10:00:00": 0.019714172400382722,
    "2018-02-03T11:00:00": 0.019919416189257903,
    "2018-02-03T12:00:00": 0.020355660264699725,
    "2018-02-03T13:00:00": 0.021070240106580367,
    "2018-02-03T14:00:00": 0.02210577686511972,
    "2018-02-03T15:00:00": 0.023511286629924893,
    "2018-02-03T16:00:00": 0.025340149127451306,
    "2018-02-03T17:00:00": 0.027624943998339077,
    "2018-02-03T18:00:00": 0.03040737174033198,
    "2018-02-03T19:00:00": 0.03371632464234013,
    "2018-02-03T20:00:00": 0.03755972579975925,
    "2018-02-03T21:00:00": 0.04193546681146999,
    "2018-02-03T22:00:00": 0.04682151829296238,
    "2018-02-03T23:00:00": 0.05218322039507716,
    "2018-02-04T00:00:00": 0.05796142101885789,
    "2018-02-04T01:00:00": 0.06407961055988014,
    "2018-02-04T02:00:00": 0.07044448208217227,
    "2018-02-04T03:00:00": 0.0769401981894579,
    "2018-02-04T04:00:00": 0.08344121148484362,
    "2018-02-04T05:00:00": 0.08981246678859627,
    "2018-02-04T06:00:00": 0.09591453554988505,
    "2018-02-04T07:00:00": 0.10160385515457146,
    "2018-02-04T08:00:00": 0.10674669032971239,
    "2018-02-04T09:00:00": 0.11121651013413926,
    "2018-02-04T10:00:00": 0.11489884842873625,
    "2018-02-04T11:00:00": 0.11770274389840177,
    "2018-02-04T12:00:00": 0.11955996532066454,
    "2018-02-04T13:00:00": 0.12042926831088042,
    "2018-02-04T14:00:00": 0.12029363021357438,
    "2018-02-04T15:00:00": 0.11916900602099745,
    "2018-02-04T16:00:00": 0.11709337394781022,
    "2018-02-04T17:00:00": 0.11413083770332369,
    "2018-02-04T18:00:00": 0.11037099939693924,
    "2018-02-04T19:00:00": 0.10592076952316215,
    "2018-02-04T20:00:00": 0.10090144282924482,
    "2018-02-04T21:00:00": 0.09543975555656463,
    "2018-02-04T22:00:00": 0.0896693193760092,
    "2018-02-04T23:00:00": 0.08372688281345687,
    "2018-02-05T00:00:00": 0.07774342036155743,
    "2018-02-05T01:00:00": 0.07184266954275483,
    "2018-02-05T02:00:00": 0.06613866791478198,
    "2018-02-05T03:00:00": 0.06073174547141878,
    "2018-02-05T04:00:00": 0.05570925866762906,
    "2018-02-05T05:00:00": 0.051143853728570395,
    "2018-02-05T06:00:00": 0.04709320662403874,
    "2018-02-05T07:00:00": 0.04360022826215578,
    "2018-02-05T08:00:00": 0.040693624693100346,
    "2018-02-05T09:00:00": 0.038388703947555156,
    "2018-02-05T10:00:00": 0.0366888605614867,
    "2018-02-05T11:00:00": 0.035585288457319744,
    "2018-02-05T12:00:00": 0.03505916106222671,
    "2018-02-05T13:00:00": 0.035083975312998804,
    "2018-02-05T14:00:00": 0.03562297557475635,
    "2018-02-05T15:00:00": 0.03663244901656774,
    "2018-02-05T16:00:00": 0.03806526347640274,
    "2018-02-05T17:00:00": 0.03986405434588601,
    "2018-02-05T18:00:00": 0.04196997361331811,
    "2018-02-05T19:00:00": 0.04432057335042623,
    "2018-02-05T20:00:00": 0.046851764766284984,
    "2018-02-05T21:00:00": 0.049498990261860734,
    "2018-02-05T22:00:00": 0.05219675835083719,
    "2018-02-05T23:00:00": 0.0548824974801641,
    "2018-02-06T00:00:00": 0.05749532800125918,
    "2018-02-06T01:00:00": 0.059984826880643966,
    "2018-02-06T02:00:00": 0.0623038295590181,
    "2018-02-06T03:00:00": 0.06441915957012781,
    "2018-02-06T04:00:00": 0.0663044324642927,
    "2018-02-06T05:00:00": 0.0679501467364829,
    "2018-02-06T06:00:00": 0.06935575298550505,
    "2018-02-06T07:00:00": 0.07053876608819576,
    "2018-02-06T08:00:00": 0.07152892792707345,
    "2018-02-06T09:00:00": 0.07237292827032245,
    "2018-02-06T10:00:00": 0.07313482623165733,
    "2018-02-06T11:00:00": 0.07388171248871342,
    "2018-02-06T12:00:00": 0.07469620096437794,
    "2018-02-06T13:00:00": 0.07566760269127819,
    "2018-02-06T14:00:00": 0.07688869986413412,
    "2018-02-06T15:00:00": 0.0784500316927762,
    "2018-02-06T16:00:00": 0.08043591153522993,
    "2018-02-06T17:00:00": 0.0829222857406558,
    "2018-02-06T18:00:00": 0.08596544406453438,
    "2018-02-06T19:00:00": 0.08960491543042365,
    "2018-02-06T20:00:00": 0.09385092813798197,
    "2018-02-06T21:00:00": 0.09868925539302192,
    "2018-02-06T22:00:00": 0.10407577695032606,
    "2018-02-06T23:00:00": 0.10993445965650935,
    "2018-02-07T00:00:00": 0.11616558226902934,
    "2018-02-07T01:00:00": 0.1226377613778632,
    "2018-02-07T02:00:00": 0.12920038613766321,
    "2018-02-07T03:00:00": 0.13568509661593023,
    "2018-02-07T04:00:00": 0.1419138821827119,
    "2018-02-07T05:00:00": 0.1476987524013163,
    "2018-02-07T06:00:00": 0.1528670443832071,
    "2018-02-07T07:00:00": 0.15725784513305835,
    "2018-02-07T08:00:00": 0.1607312632612709,
    "2018-02-07T09:00:00": 0.16317633407546725,
    "2018-02-07T10:00:00": 0.16451685343156053,
    "2018-02-07T11:00:00": 0.16471510075460719,
    "2018-02-07T12:00:00": 0.16377620899145845,
    "2018-02-07T13:00:00": 0.1617460508294967,
    "2018-02-07T14:00:00": 0.1587103056385539,
    "2018-02-07T15:00:00": 0.15479548154802525,
    "2018-02-07T16:00:00": 0.15015569800262998,
    "2018-02-07T17:00:00": 0.144964220401416,
    "2018-02-07T18:00:00": 0.13941555797154598,
    "2018-02-07T19:00:00": 0.13371726916164006,
    "2018-02-07T20:00:00": 0.12807299769441158,
    "2018-02-07T21:00:00": 0.12267256937961739,
    "2018-02-07T22:00:00": 0.11769214992983186,
    "2018-02-07T23:00:00": 0.1132858357136935,
    "2018-02-08T00:00:00": 0.10956952790885742,
    "2018-02-08T01:00:00": 0.10663916887666054,
    "2018-02-08T02:00:00": 0.10455009405622559,
    "2018-02-08T03:00:00": 0.1033193195852679,
    "2018-02-08T04:00:00": 0.10293132101991916,
    "2018-02-08T05:00:00": 0.10334120737348405,
    "2018-02-08T06:00:00": 0.10447555945427296,
    "2018-02-08T07:00:00": 0.10624122125527173,
    "2018-02-08T08:00:00": 0.10852062826527216,
    "2018-02-08T09:00:00": 0.11118781302095294,
    "2018-02-08T10:00:00": 0.11411476791387437,
    "2018-02-08T11:00:00": 0.11717427346411682,
    "2018-02-08T12:00:00": 0.1202479309510926,
    "2018-02-08T13:00:00": 0.12322672205701858,
    "2018-02-08T14:00:00": 0.1260231873462852,
    "2018-02-08T15:00:00": 0.12856535682546258,
    "2018-02-08T16:00:00": 0.1308049934935301,
    "2018-02-08T17:00:00": 0.1327166610395971,
    "2018-02-08T18:00:00": 0.13429691631545804,
    "2018-02-08T19:00:00": 0.13556154787634966,
    "2018-02-08T20:00:00": 0.13654783186727856,
    "2018-02-08T21:00:00": 0.1373079305137715,
    "2018-02-08T22:00:00": 0.1379048148109753,
    "2018-02-08T23:00:00": 0.13841075063878522,
    "2018-02-09T00:00:00": 0.13890833037638192,
    "2018-02-09T01:00:00": 0.1394700639260675,
    "2018-02-09T02:00:00": 0.1401826544855791,
    "2018-02-09T03:00:00": 0.1411224732943642,
    "2018-02-09T04:00:00": 0.14236211042485516,
    "2018-02-09T05:00:00": 0.14396855333246034,
    "2018-02-09T06:00:00": 0.14600303330206163,
    "2018-02-09T07:00:00": 0.14852228076843668,
    "2018-02-09T08:00:00": 0.1515753382822962,
    "2018-02-09T09:00:00": 0.1552105106195934,
    "2018-02-09T10:00:00": 0.15946040098350026,
    "2018-02-09T11:00:00": 0.16435742943613105,
    "2018-02-09T12:00:00": 0.16992635529809041,
    "2018-02-09T13:00:00": 0.176182570900951,
    "2018-02-09T14:00:00": 0.18312992259465188,
    "2018-02-09T15:00:00": 0.1907579768170505,
    "2018-02-09T16:00:00": 0.19903899653177196,
    "2018-02-09T17:00:00": 0.20792488423280553,
    "2018-02-09T18:00:00": 0.21734439347529572,
    "2018-02-09T19:00:00": 0.227200930799669,
    "2018-02-09T20:00:00": 0.23737126100164463,
    "2018-02-09T21:00:00": 0.24770539064269134,
    "2018-02-09T22:00:00": 0.25802783982602606,
    "2018-02-09T23:00:00": 0.2681400616959094,
    "2018-02-10T00:00:00": 0.27782596593507747,
    "2018-02-10T01:00:00": 0.2868563237866182,
    "2018-02-10T02:00:00": 0.2949948401618602,
    "2018-02-10T03:00:00": 0.3020108995985411,
    "2018-02-10T04:00:00": 0.30768268248662733,
    "2018-02-10T05:00:00": 0.3118080051637125,
    "2018-02-10T06:00:00": 0.3142139963827243,
    "2018-02-10T07:00:00": 0.314760023747359,
    "2018-02-10T08:00:00": 0.3133532605764797,
    "2018-02-10T09:00:00": 0.3099399848826042,
    "2018-02-10T10:00:00": 0.3045226096723892,
    "2018-02-10T11:00:00": 0.29715008205350957,
    "2018-02-10T12:00:00": 0.2879252282750811,
    "2018-02-10T13:00:00": 0.27699203137638845,
    "2018-02-10T14:00:00": 0.26454176770757126,
    "2018-02-10T15:00:00": 0.25079186783886104,
    "2018-02-10T16:00:00": 0.23599374468854445,
    "2018-02-10T17:00:00": 0.22041711897224295,
    "2018-02-10T18:00:00": 0.20434368729575644,
    "2018-02-10T19:00:00": 0.18804957102080108,
    "2018-02-10T20:00:00": 0.17181096484034333,
    "2018-02-10T21:00:00": 0.15588806538314784,
    "2018-02-10T22:00:00": 0.14052113316836942,
    "2018-02-10T23:00:00": 0.12592576894031782,
    "2018-02-11T00:00:00": 0.11228632990302968,
    "2018-02-11T01:00:00": 0.09976503846800938,
    "2018-02-11T02:00:00": 0.08849054427394486,
    "2018-02-11T03:00:00": 0.07855983944945104,
    "2018-02-11T04:00:00": 0.07003820491000572,
    "2018-02-11T05:00:00": 0.06296417456963443,
    "2018-02-11T06:00:00": 0.057358140020672646,
    "2018-02-11T07:00:00": 0.05321302511196318,
    "2018-02-11T08:00:00": 0.05050278388905118,
    "2018-02-11T09:00:00": 0.04918580869788103,
    "2018-02-11T10:00:00": 0.04919469461015315,
    "2018-02-11T11:00:00": 0.050450179880409785,
    "2018-02-11T12:00:00": 0.05285923039014252,
    "2018-02-11T13:00:00": 0.05630770761021259,
    "2018-02-11T14:00:00": 0.0606716799279339,
    "2018-02-11T15:00:00": 0.06581235089207534,
    "2018-02-11T16:00:00": 0.07157649436502722,
    "2018-02-11T17:00:00": 0.07779837161678022,
    "2018-02-11T18:00:00": 0.08430692005972257,
    "2018-02-11T19:00:00": 0.09092045903185318,
    "2018-02-11T20:00:00": 0.09745605514448388,
    "2018-02-11T21:00:00": 0.10373172982210103,
    "2018-02-11T22:00:00": 0.1095752219525246,
    "2018-02-11T23:00:00": 0.11482194260852603,
    "2018-02-12T00:00:00": 0.11932950067043606,
    "2018-02-12T01:00:00": 0.12297544881747267,
    "2018-02-12T02:00:00": 0.12566421216717472,
    "2018-02-12T03:00:00": 0.1273307644779624,
    "2018-02-12T04:00:00": 0.12794320800368636,
    "2018-02-12T05:00:00": 0.12750057005778279,
    "2018-02-12T06:00:00": 0.12603505076722343,
    "2018-02-12T07:00:00": 0.12360952211513827,
    "2018-02-12T08:00:00": 0.12031453033581392,
    "2018-02-12T09:00:00": 0.11625778563223743,
    "2018-02-12T10:00:00": 0.11157276898896339,
    "2018-02-12T11:00:00": 0.10639282116074722,
    "2018-02-12T12:00:00": 0.10086117313081422,
    "2018-02-12T13:00:00": 0.09511918850161714,
    "2018-02-12T14:00:00": 0.08930149515386313,
    "2018-02-12T15:00:00": 0.0835287480182526,
    "2018-02-12T16:00:00": 0.07790705203576978,
    "2018-02-12T17:00:00": 0.07252339422873398,
    "2018-02-12T18:00:00": 0.067443619106897,
    "2018-02-12T19:00:00": 0.06271400212165198,
    "2018-02-12T20:00:00": 0.05835968534049762,
    "2018-02-12T21:00:00": 0.05438735046022755,
    "2018-02-12T22:00:00": 0.050788520934830286,
    "2018-02-12T23:00:00": 0.04754126773022495,
    "2018-02-13T00:00:00": 0.04461463425347609,
    "2018-02-13T01:00:00": 0.04196952000931897,
    "2018-02-13T02:00:00": 0.03955688634694778,
    "2018-02-13T03:00:00": 0.03733825417321028,
    "2018-02-13T04:00:00": 0.03527336196449362,
    "2018-02-13T05:00:00": 0.03332721687999879,
    "2018-02-13T06:00:00": 0.03146964549383934,
    "2018-02-13T07:00:00": 0.029679329896064484,
    "2018-02-13T08:00:00": 0.02794265079187201,
    "2018-02-13T09:00:00": 0.026254200742188677,
    "2018-02-13T10:00:00": 0.024616455418987084,
    "2018-02-13T11:00:00": 0.02303908357656259,
    "2018-02-13T12:00:00": 0.021537977012450464,
    "2018-02-13T13:00:00": 0.020134081628348066,
    "2018-02-13T14:00:00": 0.018852104908843745,
    "2018-02-13T15:00:00": 0.017718616924172512,
    "2018-02-13T16:00:00": 0.01676274791230712,
    "2018-02-13T17:00:00": 0.01601019944714305,
    "2018-02-13T18:00:00": 0.01548884344814802,
    "2018-02-13T19:00:00": 0.015222615277384029,
    "2018-02-13T20:00:00": 0.015231973769123941,
    "2018-02-13T21:00:00": 0.015530190676810392,
    "2018-02-13T22:00:00": 0.016129438987169085,
    "2018-02-13T23:00:00": 0.017033042424222364,
    "2018-02-14T00:00:00": 0.018235031996134462,
    "2018-02-14T01:00:00": 0.019720191015043922,
    "2018-02-14T02:00:00": 0.02146777069562001,
    "2018-02-14T03:00:00": 0.02344744971334262,
    "2018-02-14T04:00:00": 0.02562645844652272,
    "2018-02-14T05:00:00": 0.02795724596823667,
    "2018-02-14T06:00:00": 0.030386713420304554,
    "2018-02-14T07:00:00": 0.03285727063671789,
    "2018-02-14T08:00:00": 0.035306494917789005,
    "2018-02-14T09:00:00": 0.0376694040068159,
    "2018-02-14T10:00:00": 0.0398801102398441,
    "2018-02-14T11:00:00": 0.04187573579037212,
    "2018-02-14T12:00:00": 0.04359672859236347,
    "2018-02-14T13:00:00": 0.04499029774068642,
    "2018-02-14T14:00:00": 0.0460126939447379,
    "2018-02-14T15:00:00": 0.04662985616004452,
    "2018-02-14T16:00:00": 0.04682025450515541,
    "2018-02-14T17:00:00": 0.04657522976955369,
    "2018-02-14T18:00:00": 0.045898899845539194,
    "2018-02-14T19:00:00": 0.04480902497593421,
    "2018-02-14T20:00:00": 0.043335342586976924,
    "2018-02-14T21:00:00": 0.04151659997186059,
    "2018-02-14T22:00:00": 0.03940602837145012,
    "2018-02-14T23:00:00": 0.037054759666333224,
    "2018-02-15T00:00:00": 0.03452287402327111,
    "2018-02-15T01:00:00": 0.0318706647885035,
    "2018-02-15T02:00:00": 0.02916244365694942,
    "2018-02-15T03:00:00": 0.026451121281290003,
    "2018-02-15T04:00:00": 0.023790286770762496,
    "2018-02-15T05:00:00": 0.021226051852054627,
    "2018-02-15T06:00:00": 0.018797122586947657,
    "2018-02-15T07:00:00": 0.016534209113807374,
    "2018-02-15T08:00:00": 0.014459871433915972,
    "2018-02-15T09:00:00": 0.012588761311052559,
    "2018-02-15T10:00:00": 0.01092820047330058,
    "2018-02-15T11:00:00": 0.009479021875932823,
    "2018-02-15T12:00:00": 0.008236593932037947,
    "2018-02-15T13:00:00": 0.007193153294818124,
    "2018-02-15T14:00:00": 0.006336961081607391,
    "2018-02-15T15:00:00": 0.005653748569052562,
    "2018-02-15T16:00:00": 0.005126187826818557,
    "2018-02-15T17:00:00": 0.004740922734979363,
    "2018-02-15T18:00:00": 0.004483604112995844,
    "2018-02-15T19:00:00": 0.004341103150351058,
    "2018-02-15T20:00:00": 0.004301882361188724,
    "2018-02-15T21:00:00": 0.004356189451867833,
    "2018-02-15T22:00:00": 0.004496089710705713,
    "2018-02-15T23:00:00": 0.004714899915103834,
    "2018-02-16T00:00:00": 0.0050089640032851355,
    "2018-02-16T01:00:00": 0.0053740774562177785,
    "2018-02-16T02:00:00": 0.005807444638891914,
    "2018-02-16T03:00:00": 0.006307130886533086,
    "2018-02-16T04:00:00": 0.006870868256649831,
    "2018-02-16T05:00:00": 0.007496346349827348,
    "2018-02-16T06:00:00": 0.008180760605940342,
    "2018-02-16T07:00:00": 0.008919940286646074,
    "2018-02-16T08:00:00": 0.009709461712717039,
    "2018-02-16T09:00:00": 0.010543522761298761,
    "2018-02-16T10:00:00": 0.011417050007970683,
    "2018-02-16T11:00:00": 0.01232804670420009,
    "2018-02-16T12:00:00": 0.013262511206140406,
    "2018-02-16T13:00:00": 0.014211876355140214,
    "2018-02-16T14:00:00": 0.015167355909218706,
    "2018-02-16T15:00:00": 0.016119394298579982,
    "2018-02-16T16:00:00": 0.01705691203379947,
    "2018-02-16T17:00:00": 0.017968025714378978,
    "2018-02-16T18:00:00": 0.018841962130432613,
    "2018-02-16T19:00:00": 0.019666935091607593,
    "2018-02-16T20:00:00": 0.02043092054054551,
    "2018-02-16T21:00:00": 0.021121812292225747,
    "2018-02-16T22:00:00": 0.0217276383770743,
    "2018-02-16T23:00:00": 0.022236848244929656,
    "2018-02-17T00:00:00": 0.02263867321132299,
    "2018-02-17T01:00:00": 0.02292355281930332,
    "2018-02-17T02:00:00": 0.023083609329383893,
    "2018-02-17T03:00:00": 0.023113142603472497,
    "2018-02-17T04:00:00": 0.023009109511539654,
    "2018-02-17T05:00:00": 0.02277154682008293,
    "2018-02-17T06:00:00": 0.022403895185016377,
    "2018-02-17T07:00:00": 0.021913184823048264,
    "2018-02-17T08:00:00": 0.02131005065057235,
    "2018-02-17T09:00:00": 0.020608555647569828,
    "2018-02-17T10:00:00": 0.019825814984902462,
    "2018-02-17T11:00:00": 0.018982404908014817,
    "2018-02-17T12:00:00": 0.018098195742324765,
    "2018-02-17T13:00:00": 0.0171961318150701,
    "2018-02-17T14:00:00": 0.016298034049212456,
    "2018-02-17T15:00:00": 0.015426145263584488,
    "2018-02-17T16:00:00": 0.014599139466204265,
    "2018-02-17T17:00:00": 0.01383354710252686,
    "2018-02-17T18:00:00": 0.01314242202885934,
    "2018-02-17T19:00:00": 0.012534840746017652,
    "2018-02-17T20:00:00": 0.012015620769935287,
    "2018-02-17T21:00:00": 0.011585273344964007,
    "2018-02-17T22:00:00": 0.011240190011910636,
    "2018-02-17T23:00:00": 0.010973047199642056,
    "2018-02-18T00:00:00": 0.010773399112221565,
    "2018-02-18T01:00:00": 0.010628417672275018,
    "2018-02-18T02:00:00": 0.010523729884751634,
    "2018-02-18T03:00:00": 0.010444298187477191,
    "2018-02-18T04:00:00": 0.010375288376969402,
    "2018-02-18T05:00:00": 0.010302872495413501,
    "2018-02-18T06:00:00": 0.010214920338689596,
    "2018-02-18T07:00:00": 0.01010092645530945,
    "2018-02-18T08:00:00": 0.009955052270044026,
    "2018-02-18T09:00:00": 0.009771915724043696,
    "2018-02-18T10:00:00": 0.009549228786455496,
    "2018-02-18T11:00:00": 0.009288221599795785,
    "2018-02-18T12:00:00": 0.00899381208761686,
    "2018-02-18T13:00:00": 0.008669436390415591,
    "2018-02-18T14:00:00": 0.008321488473852093,
    "2018-02-18T15:00:00": 0.007957102129157147,
    "2018-02-18T16:00:00": 0.007583605782513307,
    "2018-02-18T17:00:00": 0.0072080206914895365,
    "2018-02-18T18:00:00": 0.006836634694825519,
    "2018-02-18T19:00:00": 0.0064746753764192595,
    "2018-02-18T20:00:00": 0.0061260969516102335,
    "2018-02-18T21:00:00": 0.005793485240254345,
    "2018-02-18T22:00:00": 0.005477270959120092,
    "2018-02-18T23:00:00": 0.005183292904003449,
    "2018-02-19T00:00:00": 0.004908384631029533,
    "2018-02-19T01:00:00": 0.004653624857172565,
    "2018-02-19T02:00:00": 0.004415971884725378,
    "2018-02-19T03:00:00": 0.004195211486874042,
    "2018-02-19T04:00:00": 0.003991937072337823,
    "2018-02-19T05:00:00": 0.003808020085018398,
    "2018-02-19T06:00:00": 0.00364162501095251,
    "2018-02-19T07:00:00": 0.003501382023175445,
    "2018-02-19T08:00:00": 0.0033946069273089463,
    "2018-02-19T09:00:00": 0.0033319656829028403,
    "2018-02-19T10:00:00": 0.003328213756486506,
    "2018-02-19T11:00:00": 0.0033990776434323416,
    "2018-02-19T12:00:00": 0.003567233050035509,
    "2018-02-19T13:00:00": 0.0038545440572908506,
    "2018-02-19T14:00:00": 0.004290414814219991,
    "2018-02-19T15:00:00": 0.004901840667564401,
    "2018-02-19T16:00:00": 0.005728741031294461,
    "2018-02-19T17:00:00": 0.006810907714230173,
    "2018-02-19T18:00:00": 0.008191274539563725,
    "2018-02-19T19:00:00": 0.009915152794899535,
    "2018-02-19T20:00:00": 0.012029173384739342,
    "2018-02-19T21:00:00": 0.014579916984625522,
    "2018-02-19T22:00:00": 0.01761223205197535,
    "2018-02-19T23:00:00": 0.02116661450322435,
    "2018-02-20T00:00:00": 0.025279137618601816,
    "2018-02-20T01:00:00": 0.029976723066450148,
    "2018-02-20T02:00:00": 0.03527619235405632,
    "2018-02-20T03:00:00": 0.04117976725143323,
    "2018-02-20T04:00:00": 0.047675415165811155,
    "2018-02-20T05:00:00": 0.05473407279912232,
    "2018-02-20T06:00:00": 0.062308376072076094,
    "2018-02-20T07:00:00": 0.0703320330169707,
    "2018-02-20T08:00:00": 0.0787199454848361,
    "2018-02-20T09:00:00": 0.08736914785293398,
    "2018-02-20T10:00:00": 0.09616058504820973,
    "2018-02-20T11:00:00": 0.10496170149035583,
    "2018-02-20T12:00:00": 0.11362976105365316,
    "2018-02-20T13:00:00": 0.12201577017039279,
    "2018-02-20T14:00:00": 0.1299688358786202,
    "2018-02-20T22:00:00": 0.16277529615878727,
    "2018-02-20T23:00:00": 0.16184113065884478,
    "2018-02-21T00:00:00": 0.15974062124581528,
    "2018-02-21T01:00:00": 0.15652178344136408,
    "2018-02-21T02:00:00": 0.15225809486885522,
    "2018-02-21T03:00:00": 0.14704240745785374,
    "2018-02-21T04:00:00": 0.14098407951532813,
    "2018-02-21T05:00:00": 0.1342058202123777,
    "2018-02-21T06:00:00": 0.12684037478279303,
    "2018-02-21T07:00:00": 0.11902717483438369,
    "2018-02-21T08:00:00": 0.1109090714527543,
    "2018-02-21T09:00:00": 0.10262925969124988,
    "2018-02-21T10:00:00": 0.09432849161217054,
    "2018-02-21T11:00:00": 0.08614266096600581,
    "2018-02-21T12:00:00": 0.07820082542600162,
    "2018-02-21T13:00:00": 0.07062371169618473,
    "2018-02-21T15:00:00": 0.056999455705463234,
    "2018-02-21T16:00:00": 0.05114565331661993,
    "2018-02-21T17:00:00": 0.04604359664285498,
    "2018-02-21T18:00:00": 0.04176677774196784,
    "2018-02-21T19:00:00": 0.0383795942620654,
    "2018-02-21T20:00:00": 0.03594179895755715,
    "2018-02-21T21:00:00": 0.03450066112885905,
    "2018-02-21T22:00:00": 0.03410557757534506,
    "2018-02-21T23:00:00": 0.03479737652227867,
    "2018-02-22T00:00:00": 0.036611348965273884,
    "2018-02-22T01:00:00": 0.03957660509111171,
    "2018-02-22T02:00:00": 0.04371492144417272,
    "2018-02-22T03:00:00": 0.04903910697399861,
    "2018-02-22T04:00:00": 0.05555096324647965,
    "2018-02-22T05:00:00": 0.06324030041991938,
    "2018-02-22T06:00:00": 0.07208141734213197,
    "2018-02-22T07:00:00": 0.08202789150367351,
    "2018-02-22T08:00:00": 0.09301203837818624,
    "2018-02-22T09:00:00": 0.10494805527127167,
    "2018-02-22T10:00:00": 0.11772788587790647,
    "2018-02-22T11:00:00": 0.1312214872319642,
    "2018-02-22T12:00:00": 0.145272844507614,
    "2018-02-22T14:00:00": 0.17432653699339434,
    "2018-02-22T15:00:00": 0.18893057345295827,
    "2018-02-23T11:00:00": 0.2435548568747662,
    "2018-02-23T12:00:00": 0.23417702936182877,
    "2018-02-23T13:00:00": 0.2246821316747624,
    "2018-02-23T14:00:00": 0.21525354559510915,
    "2018-02-23T15:00:00": 0.2060550657106488,
    "2018-02-23T16:00:00": 0.19723102378982044,
    "2018-02-23T17:00:00": 0.1888988509549908,
    "2018-02-23T18:00:00": 0.18115128048160817,
    "2018-02-23T19:00:00": 0.1740567707961078,
    "2018-02-23T20:00:00": 0.16765710614863324,
    "2018-02-23T21:00:00": 0.16197879734219045,
    "2018-02-23T22:00:00": 0.15703345995780185,
    "2018-02-23T23:00:00": 0.15281366746519723,
    "2018-02-24T00:00:00": 0.14930203390092983,
    "2018-02-24T01:00:00": 0.1464863525533133,
    "2018-02-24T02:00:00": 0.14435066782387643,
    "2018-02-24T03:00:00": 0.1428828165445537,
    "2018-02-24T04:00:00": 0.14207701033464099,
    "2018-02-24T05:00:00": 0.141935432856632,
    "2018-02-24T06:00:00": 0.14246877071435038,
    "2018-02-24T07:00:00": 0.14369566547004387,
    "2018-02-24T08:00:00": 0.1456442684707419,
    "2018-02-24T09:00:00": 0.1483392597218372,
    "2018-02-24T10:00:00": 0.15181527273878118,
    "2018-02-24T11:00:00": 0.15610019615799162,
    "2018-02-24T12:00:00": 0.16121459281382625,
    "2018-02-24T13:00:00": 0.167161504391389,
    "2018-02-24T14:00:00": 0.17393839478905332,
    "2018-02-24T15:00:00": 0.18152322212445024,
    "2018-02-24T16:00:00": 0.18986292721544376,
    "2018-02-24T17:00:00": 0.19888768076681856,
    "2018-02-24T18:00:00": 0.20850200541070849,
    "2018-02-24T19:00:00": 0.21858192804643561,
    "2018-02-24T20:00:00": 0.2289778321532199,
    "2018-02-24T21:00:00": 0.23951870648041015,
    "2018-02-24T22:00:00": 0.2500165434283049,
    "2018-02-24T23:00:00": 0.2602661372394613,
    "2018-02-25T00:00:00": 0.27005398728605123,
    "2018-02-25T01:00:00": 0.27916731671794603,
    "2018-02-25T02:00:00": 0.2874024698236594,
    "2018-02-25T03:00:00": 0.29456860328966733,
    "2018-02-25T04:00:00": 0.30049798021440466,
    "2018-02-25T05:00:00": 0.30505010925938436,
    "2018-02-25T06:00:00": 0.30812522698967465,
    "2018-02-25T07:00:00": 0.3096560080732017,
    "2018-02-25T08:00:00": 0.30962329396920096,
    "2018-02-25T09:00:00": 0.3080526144677729,
    "2018-02-25T10:00:00": 0.3050134445859937,
    "2018-02-25T11:00:00": 0.30061641591814875,
    "2018-02-25T12:00:00": 0.2950087562207114,
    "2018-02-25T13:00:00": 0.28836731084963396,
    "2018-02-25T14:00:00": 0.28089062196718523,
    "2018-02-25T15:00:00": 0.27279118501031846,
    "2018-02-25T16:00:00": 0.2642881076723629,
    "2018-02-25T17:00:00": 0.2555927866431595,
    "2018-02-25T18:00:00": 0.24690690238549223,
    "2018-02-25T19:00:00": 0.23840468817406354,
    "2018-02-25T20:00:00": 0.2302341345067481,
    "2018-02-25T21:00:00": 0.22251950441301277,
    "2018-02-25T22:00:00": 0.21533453707288994,
    "2018-02-25T23:00:00": 0.20872926894261062,
    "2018-02-26T00:00:00": 0.20271107245203931,
    "2018-02-26T01:00:00": 0.19725386846619247,
    "2018-02-26T02:00:00": 0.19230295741114334,
    "2018-02-26T03:00:00": 0.18777865021943616,
    "2018-02-26T04:00:00": 0.1835821980369103,
    "2018-02-26T05:00:00": 0.17960226697226808,
    "2018-02-26T06:00:00": 0.17572161795603294,
    "2018-02-26T07:00:00": 0.17182104262546166,
    "2018-02-26T08:00:00": 0.16779337431086913,
    "2018-02-26T09:00:00": 0.16354203775255463,
    "2018-02-26T10:00:00": 0.15898719585389867,
    "2018-02-26T11:00:00": 0.15407212600033823,
    "2018-02-26T12:00:00": 0.14875638691865536,
    "2018-02-26T13:00:00": 0.14302580593670156,
    "2018-02-26T14:00:00": 0.13689153306130125,
    "2018-02-26T15:00:00": 0.1303888747526321,
    "2018-02-26T16:00:00": 0.12357521456155775,
    "2018-02-26T17:00:00": 0.11652034316732855,
    "2018-02-26T18:00:00": 0.10931297608996955,
    "2018-02-26T19:00:00": 0.10205460217380005,
    "2018-02-26T20:00:00": 0.09485130166417372,
    "2018-02-26T21:00:00": 0.08781125413380292,
    "2018-02-26T22:00:00": 0.08103771006104943,
    "2018-02-26T23:00:00": 0.07462645595407302,
    "2018-02-27T00:00:00": 0.06867707201715943,
    "2018-02-27T01:00:00": 0.06326965194587039,
    "2018-02-27T02:00:00": 0.05847694917038176,
    "2018-02-27T03:00:00": 0.05436075129659354,
    "2018-02-27T04:00:00": 0.05097254229962858,
    "2018-02-27T05:00:00": 0.0483495939044685,
    "2018-02-27T06:00:00": 0.04653272291067345,
    "2018-02-27T07:00:00": 0.0455505617610332,
    "2018-02-27T08:00:00": 0.045435881465842876,
    "2018-02-27T09:00:00": 0.04621752880934835,
    "2018-02-27T10:00:00": 0.047918272026531636,
    "2018-02-27T11:00:00": 0.05057197685021985,
    "2018-02-27T12:00:00": 0.05421226380479523,
    "2018-02-27T13:00:00": 0.058869239022970365,
    "2018-02-27T14:00:00": 0.06458971756517368,
    "2018-02-27T15:00:00": 0.0714121075448203,
    "2018-02-27T16:00:00": 0.07937303872861125,
    "2018-02-27T17:00:00": 0.08850045417357039,
    "2018-02-27T18:00:00": 0.09881662160996535,
    "2018-02-27T19:00:00": 0.11032867247457484,
    "2018-02-27T20:00:00": 0.1230251018155189,
    "2018-02-27T21:00:00": 0.13687470303299504,
    "2018-02-27T22:00:00": 0.15182747340101221,
    "2018-02-27T23:00:00": 0.1677985329975355,
    "2018-02-28T00:00:00": 0.18468060195454897,
    "2018-02-28T01:00:00": 0.20234841212768034,
    "2018-02-28T02:00:00": 0.22064332928522512,
    "2018-02-28T03:00:00": 0.2393860953262036,
    "2018-02-28T04:00:00": 0.25838110265388303,
    "2018-02-28T05:00:00": 0.2774170748009143,
    "2018-02-28T06:00:00": 0.2962697807925127,
    "2018-02-28T07:00:00": 0.3147068992861055,
    "2018-02-28T08:00:00": 0.332496911312566,
    "2018-02-28T09:00:00": 0.34940934503124776,
    "2018-02-28T10:00:00": 0.36521760673925796,
    "2018-02-28T11:00:00": 0.37970339123708097,
    "2018-02-28T12:00:00": 0.39266612587967065,
    "2018-02-28T13:00:00": 0.40391940196286563,
    "2018-02-28T14:00:00": 0.41329543910482724,
    "2018-02-28T15:00:00": 0.42064906386371204,
    "2018-02-28T16:00:00": 0.42585300275327753,
    "2018-02-28T17:00:00": 0.4288140649879416,
    "2018-02-28T18:00:00": 0.42946411957789987,
    "2018-02-28T19:00:00": 0.4277654588788604,
    "2018-02-28T20:00:00": 0.4237128641230465,
    "2018-02-28T21:00:00": 0.41733533055083616,
    "2018-02-28T22:00:00": 0.408697961795586,
    "2018-02-28T23:00:00": 0.3979020536676676,
    "2018-03-01T00:00:00": 0.3850856961794463,
    "2018-03-01T01:00:00": 0.3704267557520652,
    "2018-03-01T02:00:00": 0.3541377327639604,
    "2018-03-01T03:00:00": 0.3364541874240402,
    "2018-03-01T04:00:00": 0.3176417248229071,
    "2018-03-01T05:00:00": 0.29798747550754534,
    "2018-03-01T06:00:00": 0.27778935027626167,
    "2018-03-01T07:00:00": 0.25736498271111735,
    "2018-03-01T08:00:00": 0.2370127719547724,
    "2018-03-01T09:00:00": 0.21703978240964977,
    "2018-03-01T10:00:00": 0.19772567511209152,
    "2018-03-01T11:00:00": 0.17933111663042683,
    "2018-03-01T12:00:00": 0.16209621973580768,
    "2018-03-01T13:00:00": 0.14622570753574113,
    "2018-03-01T14:00:00": 0.1318902482491614,
    "2018-03-01T15:00:00": 0.11922529413061567,
    "2018-03-01T16:00:00": 0.10833141538327636,
    "2018-03-01T17:00:00": 0.09927599182421329,
    "2018-03-01T18:00:00": 0.09209603591337409,
    "2018-03-01T19:00:00": 0.08680184877670166,
    "2018-03-01T20:00:00": 0.08337897015569969,
    "2018-03-01T21:00:00": 0.08179850510557658,
    "2018-03-01T22:00:00": 0.08201720532451694,
    "2018-03-01T23:00:00": 0.08397894228358356,
    "2018-03-02T00:00:00": 0.08761786900803417,
    "2018-03-02T01:00:00": 0.09286332749438689,
    "2018-03-02T02:00:00": 0.09963702024418652,
    "2018-03-02T03:00:00": 0.1078547362949818,
    "2018-03-02T04:00:00": 0.11741737792269359,
    "2018-03-02T05:00:00": 0.1282156802424514,
    "2018-03-02T06:00:00": 0.14012410717632007,
    "2018-03-02T07:00:00": 0.1529987596653015,
    "2018-03-02T08:00:00": 0.16667121072167557,
    "2018-03-02T09:00:00": 0.18093787196603356,
    "2018-03-02T10:00:00": 0.19557722700523486,
    "2018-03-02T11:00:00": 0.21033889021591146,
    "2018-03-02T12:00:00": 0.2249463464392091,
    "2018-03-02T13:00:00": 0.23910255038216063,
    "2018-03-02T14:00:00": 0.2525023867914883,
    "2018-03-02T15:00:00": 0.2648211342622784,
    "2018-03-02T16:00:00": 0.2757506150022549,
    "2018-03-02T17:00:00": 0.28499887421012216,
    "2018-03-02T18:00:00": 0.29230403761449253,
    "2018-03-02T19:00:00": 0.2974420186189934,
    "2018-03-02T20:00:00": 0.30023686661924354,
    "2018-03-02T21:00:00": 0.30057464370015313,
    "2018-03-02T22:00:00": 0.29840937871627005,
    "2018-03-02T23:00:00": 0.29374900016649563,
    "2018-03-03T00:00:00": 0.28668067092302524,
    "2018-03-03T01:00:00": 0.27735510349499237,
    "2018-03-03T02:00:00": 0.2659824010400411,
    "2018-03-03T03:00:00": 0.25282279156674314,
    "2018-03-03T04:00:00": 0.23817576638459545,
    "2018-03-03T05:00:00": 0.22236775857436747,
    "2018-03-03T06:00:00": 0.2057391053072196,
    "2018-03-03T07:00:00": 0.18863105005822925,
    "2018-03-03T08:00:00": 0.1713734964320442,
    "2018-03-03T09:00:00": 0.1542741314885663,
    "2018-03-03T10:00:00": 0.13760940420746717,
    "2018-03-03T11:00:00": 0.12161768779311902,
    "2018-03-03T12:00:00": 0.10649478770937587,
    "2018-03-03T13:00:00": 0.09239835136284065,
    "2018-03-03T14:00:00": 0.07943276646059817,
    "2018-03-03T15:00:00": 0.0676624640416545,
    "2018-03-03T16:00:00": 0.057106469164861555,
    "2018-03-03T17:00:00": 0.04776219768129622,
    "2018-03-03T18:00:00": 0.03959361215115544,
    "2018-03-03T19:00:00": 0.03254251962928024,
    "2018-03-03T20:00:00": 0.02653465465227394,
    "2018-03-03T21:00:00": 0.02148411060443576,
    "2018-03-03T22:00:00": 0.017302368788974745,
    "2018-03-03T23:00:00": 0.013900347615413946,
    "2018-03-04T00:00:00": 0.011191271118777858,
    "2018-03-04T01:00:00": 0.009105659041286775,
    "2018-03-04T02:00:00": 0.007564186995567801,
    "2018-03-04T03:00:00": 0.006502171329289352,
    "2018-03-04T04:00:00": 0.005874952448181667,
    "2018-03-04T05:00:00": 0.005643456119220734,
    "2018-03-04T06:00:00": 0.0057811999556906775,
    "2018-03-04T07:00:00": 0.006270912063296942,
    "2018-03-04T08:00:00": 0.007109679434443201,
    "2018-03-04T09:00:00": 0.008288181013178393,
    "2018-03-04T10:00:00": 0.009809194057824454,
    "2018-03-04T11:00:00": 0.011681660790615953,
    "2018-03-04T12:00:00": 0.013922030168516668,
    "2018-03-04T13:00:00": 0.016528286832842423,
    "2018-03-04T14:00:00": 0.019508097743598934,
    "2018-03-04T15:00:00": 0.0228711436953272,
    "2018-03-04T16:00:00": 0.026595223154858627,
    "2018-03-04T17:00:00": 0.03067105661618591,
    "2018-03-04T18:00:00": 0.035069751679852705,
    "2018-03-04T19:00:00": 0.03976407274060283,
    "2018-03-04T20:00:00": 0.044712332282959795,
    "2018-03-04T21:00:00": 0.04985941274211153,
    "2018-03-04T22:00:00": 0.05514927285386983,
    "2018-03-04T23:00:00": 0.060520847668307724,
    "2018-03-05T00:00:00": 0.0659103569011156,
    "2018-03-05T01:00:00": 0.07125384988097688,
    "2018-03-05T02:00:00": 0.07649149540638132,
    "2018-03-05T03:00:00": 0.0815642305512854,
    "2018-03-05T04:00:00": 0.0864239419568637,
    "2018-03-05T05:00:00": 0.09103553855348945,
    "2018-03-05T06:00:00": 0.09536910275431698,
    "2018-03-05T07:00:00": 0.09940413659918104,
    "2018-03-05T08:00:00": 0.1031351385118363,
    "2018-03-05T09:00:00": 0.10656983875283993,
    "2018-03-05T10:00:00": 0.10971927066317451,
    "2018-03-05T11:00:00": 0.11260452983344824,
    "2018-03-05T12:00:00": 0.11525167258124372,
    "2018-03-05T13:00:00": 0.11769025528814007,
    "2018-03-05T14:00:00": 0.11994497067576185,
    "2018-03-05T15:00:00": 0.12204317863014308,
    "2018-03-05T16:00:00": 0.1240163643578637,
    "2018-03-05T17:00:00": 0.1258887522819403,
    "2018-03-05T18:00:00": 0.1276818438797813,
    "2018-03-05T19:00:00": 0.12941518367804147,
    "2018-03-05T20:00:00": 0.13110779950136578,
    "2018-03-05T21:00:00": 0.13278019554094186,
    "2018-03-05T22:00:00": 0.13445690081989883,
    "2018-03-05T23:00:00": 0.1361682936758304,
    "2018-03-06T00:00:00": 0.13795383408397904,
    "2018-03-06T01:00:00": 0.1398634045450069,
    "2018-03-06T02:00:00": 0.14195857733946957,
    "2018-03-06T03:00:00": 0.1443127437775667,
    "2018-03-06T04:00:00": 0.1470100162928269,
    "2018-03-06T05:00:00": 0.1501431487515119,
    "2018-03-06T06:00:00": 0.1538131611929311,
    "2018-03-06T07:00:00": 0.15811725984200511,
    "2018-03-06T08:00:00": 0.16314792761741814,
    "2018-03-06T09:00:00": 0.16897998387035792,
    "2018-03-06T10:00:00": 0.1756695811494332,
    "2018-03-06T11:00:00": 0.1832451965981693,
    "2018-03-06T12:00:00": 0.19170089978425886,
    "2018-03-06T13:00:00": 0.20098775495686494,
    "2018-03-06T14:00:00": 0.21101123196709895,
    "2018-03-06T15:00:00": 0.22164184882754573,
    "2018-03-06T16:00:00": 0.2327061090520143,
    "2018-03-06T17:00:00": 0.24399456071723388,
    "2018-03-06T18:00:00": 0.2552524001051402,
    "2018-03-06T19:00:00": 0.26622044722150073,
    "2018-03-06T20:00:00": 0.2766263344211453,
    "2018-03-06T21:00:00": 0.28620349487904084,
    "2018-03-06T22:00:00": 0.2947013125435135,
    "2018-03-06T23:00:00": 0.30191316116362127,
    "2018-03-07T00:00:00": 0.3076759918869514,
    "2018-03-07T01:00:00": 0.3118896703528498,
    "2018-03-07T02:00:00": 0.31450887994575094,
    "2018-03-07T03:00:00": 0.31556734375940815,
    "2018-03-07T04:00:00": 0.3151773506233389,
    "2018-03-07T05:00:00": 0.3135060957893041,
    "2018-03-07T06:00:00": 0.3107884536082774,
    "2018-03-07T07:00:00": 0.30730962505799353,
    "2018-03-07T08:00:00": 0.30338194157101656,
    "2018-03-07T09:00:00": 0.2993330307319674,
    "2018-03-07T10:00:00": 0.2954841256590576,
    "2018-03-07T11:00:00": 0.29214217502216855,
    "2018-03-07T12:00:00": 0.28957586642734884,
    "2018-03-07T13:00:00": 0.2879900657243381,
    "2018-03-07T14:00:00": 0.28751941924160185,
    "2018-03-07T15:00:00": 0.2882374251520372,
    "2018-03-07T16:00:00": 0.2901372315570015,
    "2018-03-07T17:00:00": 0.2931325080427565,
    "2018-03-07T18:00:00": 0.2970810220227228,
    "2018-03-07T19:00:00": 0.30177179167756174,
    "2018-03-07T20:00:00": 0.3069523353115042,
    "2018-03-07T21:00:00": 0.31234875079493396,
    "2018-03-07T22:00:00": 0.3176878303388497,
    "2018-03-07T23:00:00": 0.32269194537532375,
    "2018-03-08T00:00:00": 0.32711656379879916,
    "2018-03-08T01:00:00": 0.33078321643632413,
    "2018-03-08T02:00:00": 0.3335495970105308,
    "2018-03-08T03:00:00": 0.33534322412473244,
    "2018-03-08T04:00:00": 0.33616566880099347,
    "2018-03-08T05:00:00": 0.33608269284128184,
    "2018-03-08T06:00:00": 0.3352170444459969,
    "2018-03-08T07:00:00": 0.3337451757684898,
    "2018-03-08T08:00:00": 0.33187988359934045,
    "2018-03-08T09:00:00": 0.32985203615309067,
    "2018-03-08T10:00:00": 0.3278954270567348,
    "2018-03-08T11:00:00": 0.3262278959010321,
    "2018-03-08T12:00:00": 0.3250399299705305,
    "2018-03-08T13:00:00": 0.32447316703859197,
    "2018-03-08T14:00:00": 0.3246000332701145,
    "2018-03-08T15:00:00": 0.325458995841766,
    "2018-03-08T16:00:00": 0.3270178201640299,
    "2018-03-08T17:00:00": 0.3291816273322828,
    "2018-03-08T18:00:00": 0.3318043490780326,
    "2018-03-08T19:00:00": 0.33471005619175587,
    "2018-03-08T20:00:00": 0.3377016527004128,
    "2018-03-08T21:00:00": 0.34054981719673594,
    "2018-03-08T22:00:00": 0.34306145940257626,
    "2018-03-08T23:00:00": 0.34506632101499635,
    "2018-03-09T00:00:00": 0.3464304077149376,
    "2018-03-09T01:00:00": 0.3470687457080147,
    "2018-03-09T02:00:00": 0.346963693652336,
    "2018-03-09T03:00:00": 0.34616142929411853,
    "2018-03-09T04:00:00": 0.3447703377227191,
    "2018-03-09T05:00:00": 0.34295462998847964,
    "2018-03-09T06:00:00": 0.3409236045963629,
    "2018-03-09T07:00:00": 0.3389171491207974,
    "2018-03-09T08:00:00": 0.33718926019857826,
    "2018-03-09T09:00:00": 0.3359895490081422,
    "2018-03-09T10:00:00": 0.33554198594235396,
    "2018-03-09T11:00:00": 0.33603140902049244,
    "2018-03-09T12:00:00": 0.3375855508173913,
    "2018-03-09T13:00:00": 0.34026365784487994,
    "2018-03-09T14:00:00": 0.34405902095601226,
    "2018-03-09T15:00:00": 0.34886924613505116,
    "2018-03-09T16:00:00": 0.3545230839905315,
    "2018-03-09T17:00:00": 0.3607754826269444,
    "2018-03-09T18:00:00": 0.36733446939590825,
    "2018-03-09T19:00:00": 0.3738550050752511,
    "2018-03-09T20:00:00": 0.37996679549465917,
    "2018-03-09T21:00:00": 0.3852945597486941,
    "2018-03-09T22:00:00": 0.38947966558166514,
    "2018-03-09T23:00:00": 0.39219759683575717,
    "2018-03-10T00:00:00": 0.3931672249167946,
    "2018-03-10T01:00:00": 0.3921792202283078,
    "2018-03-10T02:00:00": 0.3891034339840315,
    "2018-03-10T03:00:00": 0.3839085313847094,
    "2018-03-10T04:00:00": 0.3766230726126778,
    "2018-03-10T05:00:00": 0.36739354809328256,
    "2018-03-10T06:00:00": 0.3564426116235149,
    "2018-03-10T07:00:00": 0.3440698317010593,
    "2018-03-10T08:00:00": 0.33064059542014673,
    "2018-03-10T09:00:00": 0.3165726665380496,
    "2018-03-10T10:00:00": 0.30232109897285214,
    "2018-03-10T11:00:00": 0.28836219563352133,
    "2018-03-10T12:00:00": 0.27517715105595725,
    "2018-03-10T13:00:00": 0.2632312154466453,
    "2018-03-10T14:00:00": 0.25297526762890427,
    "2018-03-10T15:00:00": 0.24480913683904826,
    "2018-03-10T16:00:00": 0.2390782727394151,
    "2018-03-10T17:00:00": 0.2360687581046753,
    "2018-03-10T18:00:00": 0.235990177754325,
    "2018-03-10T19:00:00": 0.23896769464918127,
    "2018-03-10T20:00:00": 0.24504011170338993,
    "2018-03-10T21:00:00": 0.25415022458661085,
    "2018-03-10T22:00:00": 0.26615015504052175,
    "2018-03-10T23:00:00": 0.28080863135912704,
    "2018-03-11T00:00:00": 0.2977915206112663,
    "2018-03-11T01:00:00": 0.31669158647157947,
    "2018-03-11T02:00:00": 0.3370315482324758,
    "2018-03-11T03:00:00": 0.35827507907085393,
    "2018-03-11T04:00:00": 0.3798415407767551,
    "2018-03-11T05:00:00": 0.4011228268896828,
    "2018-03-11T06:00:00": 0.4215008366815516,
    "2018-03-11T07:00:00": 0.44036989877658483,
    "2018-03-11T08:00:00": 0.457155404299742,
    "2018-03-11T09:00:00": 0.4713284670241085,
    "2018-03-11T10:00:00": 0.4824295453669253,
    "2018-03-11T11:00:00": 0.49008202426595154,
    "2018-03-11T12:00:00": 0.4940041506763709,
    "2018-03-11T13:00:00": 0.4940173605065607,
    "2018-03-11T14:00:00": 0.490056359035275,
    "2018-03-11T15:00:00": 0.4821683063933268,
    "2018-03-11T16:00:00": 0.4705024426036782,
    "2018-03-11T17:00:00": 0.4553073189347969,
    "2018-03-11T18:00:00": 0.4369204800950654,
    "2018-03-11T19:00:00": 0.41575110122418985,
    "2018-03-11T20:00:00": 0.39226791092635926,
    "2018-03-11T21:00:00": 0.36697552990672166,
    "2018-03-11T22:00:00": 0.3403959671898138,
    "2018-03-11T23:00:00": 0.31305908111002423,
    "2018-03-12T00:00:00": 0.28545947777053904,
    "2018-03-12T01:00:00": 0.2580736314182935,
    "2018-03-12T02:00:00": 0.23133365774277834,
    "2018-03-12T03:00:00": 0.20561909988975574,
    "2018-03-12T04:00:00": 0.18124884079984954,
    "2018-03-12T05:00:00": 0.1584777882046003,
    "2018-03-12T06:00:00": 0.13751564442294245,
    "2018-03-12T07:00:00": 0.11849970976751308,
    "2018-03-12T08:00:00": 0.10151563411595739,
    "2018-03-12T09:00:00": 0.08660702020446592,
    "2018-03-12T10:00:00": 0.07378312129495118,
    "2018-03-12T11:00:00": 0.06301440694512554,
    "2018-03-12T12:00:00": 0.05427300212544598,
    "2018-03-12T13:00:00": 0.04751461825886351,
    "2018-03-12T14:00:00": 0.04269467218632243,
    "2018-03-12T15:00:00": 0.039774953324215385,
    "2018-03-12T16:00:00": 0.03872864548570252,
    "2018-03-12T17:00:00": 0.039543481092795145,
    "2018-03-12T18:00:00": 0.0422222883820588,
    "2018-03-12T19:00:00": 0.046784739560005416,
    "2018-03-12T20:00:00": 0.05326013973841263,
    "2018-03-12T21:00:00": 0.06168589143099939,
    "2018-03-12T22:00:00": 0.0721044313546625,
    "2018-03-12T23:00:00": 0.08454206298616074,
    "2018-03-13T00:00:00": 0.09901725701163959,
    "2018-03-13T01:00:00": 0.11552245017503386,
    "2018-03-13T02:00:00": 0.13402067367735185,
    "2018-03-13T03:00:00": 0.1544232823595122,
    "2018-03-13T04:00:00": 0.1766003422118161,
    "2018-03-13T05:00:00": 0.20036570947532484,
    "2018-03-13T06:00:00": 0.2254743809725822,
    "2018-03-13T07:00:00": 0.2516229939510476,
    "2018-03-13T08:00:00": 0.27845800031845697,
    "2018-03-13T09:00:00": 0.3055718407258429,
    "2018-03-13T10:00:00": 0.3325035605210852,
    "2018-03-13T11:00:00": 0.35876940785720673,
    "2018-03-13T12:00:00": 0.3838746157414152,
    "2018-03-13T13:00:00": 0.40732851609171705,
    "2018-03-13T14:00:00": 0.4286365211560995,
    "2018-03-13T15:00:00": 0.44735120767775316,
    "2018-03-13T16:00:00": 0.4630763330141169,
    "2018-03-13T17:00:00": 0.4754826455954807,
    "2018-03-13T18:00:00": 0.48432137050595686,
    "2018-03-13T19:00:00": 0.4894346052439306,
    "2018-03-13T20:00:00": 0.4907620170351311,
    "2018-03-13T21:00:00": 0.4883434329336296,
    "2018-03-13T22:00:00": 0.48231714396619074,
    "2018-03-13T23:00:00": 0.47291398879393837,
    "2018-03-14T00:00:00": 0.46044752355876784,
    "2018-03-14T01:00:00": 0.44530080569759123,
    "2018-03-14T02:00:00": 0.4279105050910414,
    "2018-03-14T03:00:00": 0.40874919339470245,
    "2018-03-14T04:00:00": 0.3883067431153891,
    "2018-03-14T05:00:00": 0.3670717878410969,
    "2018-03-14T06:00:00": 0.3455141547071162,
    "2018-03-14T07:00:00": 0.3240690849671381,
    "2018-03-14T08:00:00": 0.3031239176858125,
    "2018-03-14T09:00:00": 0.2830077373227699,
    "2018-03-14T10:00:00": 0.26398429237338417,
    "2018-03-14T11:00:00": 0.24625220407911436,
    "2018-03-14T13:00:00": 0.21510211382383373,
    "2018-03-14T15:00:00": 0.18979912746978028,
    "2018-03-14T17:00:00": 0.16973395319188547,
    "2018-03-14T19:00:00": 0.15378355668466592,
    "2018-03-14T21:00:00": 0.1406159910367742,
    "2018-03-14T23:00:00": 0.12900622582047425,
    "2018-03-15T01:00:00": 0.11806584425975304,
    "2018-03-15T03:00:00": 0.10737588703297238,
    "2018-03-15T05:00:00": 0.09701694162680324,
    "2018-03-15T07:00:00": 0.08746231607536531,
    "2018-03-15T09:00:00": 0.07948478808770243,
    "2018-03-15T11:00:00": 0.07394313782302284,
    "2018-03-15T13:00:00": 0.07159561495226438,
    "2018-03-15T15:00:00": 0.07298143179713813,
    "2018-03-15T16:00:00": 0.07515170012147014,
    "2018-03-15T18:00:00": 0.08242946633715556,
    "2018-03-15T20:00:00": 0.09338065953948492,
    "2018-03-15T22:00:00": 0.10753335972750044,
    "2018-03-16T00:00:00": 0.1243810839789105,
    "2018-03-16T02:00:00": 0.1435011618893064,
    "2018-03-16T04:00:00": 0.16469181626507207,
    "2018-03-16T06:00:00": 0.18797950026129795,
    "2018-03-16T08:00:00": 0.2135217479387215,
    "2018-03-16T10:00:00": 0.24145935043608946,
    "2018-03-16T12:00:00": 0.2716520068101016,
    "2018-03-16T14:00:00": 0.303523290892977,
    "2018-03-16T16:00:00": 0.3360517477444077,
    "2018-03-16T18:00:00": 0.36786710961124275,
    "2018-03-16T20:00:00": 0.3975764533651601,
    "2018-03-16T21:00:00": 0.41126872754072713,
    "2018-03-16T23:00:00": 0.4359098002158825,
    "2018-03-17T01:00:00": 0.4569153754053052,
    "2018-03-17T03:00:00": 0.47501375782074484,
    "2018-03-17T05:00:00": 0.49154075080947035,
    "2018-03-17T07:00:00": 0.5079782717003006,
    "2018-03-17T09:00:00": 0.5254387227513188,
    "2018-03-17T11:00:00": 0.5442250884500187,
    "2018-03-17T13:00:00": 0.5634817313871,
    "2018-03-17T15:00:00": 0.5812542940895254,
    "2018-03-17T17:00:00": 0.59486798353737,
    "2018-03-17T19:00:00": 0.6015056270907635,
    "2018-03-17T21:00:00": 0.5988699592893747,
    "2018-03-17T23:00:00": 0.5858380451914817,
    "2018-03-18T01:00:00": 0.5628257304629098,
    "2018-03-18T02:00:00": 0.548149355136641,
    "2018-03-18T04:00:00": 0.514393972204244,
    "2018-03-18T06:00:00": 0.4780726022584773,
    "2018-03-18T08:00:00": 0.44345242984371164,
    "2018-03-18T10:00:00": 0.4144882020871787,
    "2018-03-18T12:00:00": 0.3942298043151573,
    "2018-03-18T14:00:00": 0.38435483580551905,
    "2018-03-18T16:00:00": 0.38500211101983756,
    "2018-03-18T18:00:00": 0.3949105553684719,
    "2018-03-18T20:00:00": 0.4117886719426075,
    "2018-03-18T22:00:00": 0.43282206509476623,
    "2018-03-19T00:00:00": 0.45514865651484926,
    "2018-03-19T02:00:00": 0.47634202029267136,
    "2018-03-19T04:00:00": 0.49467188102863685,
    "2018-03-19T06:00:00": 0.5092312909265132,
    "2018-03-19T07:00:00": 0.5150351350783423,
    "2018-03-19T09:00:00": 0.5239785710598994,
    "2018-03-19T11:00:00": 0.5301818509057581,
    "2018-03-19T13:00:00": 0.535015758373196,
    "2018-03-19T15:00:00": 0.5400812649174943,
    "2018-03-19T17:00:00": 0.5470109200411163,
    "2018-03-19T19:00:00": 0.5572563100698043,
    "2018-03-19T21:00:00": 0.5718710967146655,
    "2018-03-19T23:00:00": 0.5913409074379008,
    "2018-03-20T01:00:00": 0.6154356990998539,
    "2018-03-20T03:00:00": 0.6432213620927505,
    "2018-03-20T05:00:00": 0.6732178685096543,
    "2018-03-20T07:00:00": 0.7035645672390336,
    "2018-03-20T09:00:00": 0.7323013533337766,
    "2018-03-20T11:00:00": 0.757717405734888,
    "2018-03-20T12:00:00": 0.7687699167538323,
    "2018-03-20T14:00:00": 0.7870891613976156,
    "2018-03-20T16:00:00": 0.8002258609362967,
    "2018-03-20T18:00:00": 0.8085417220770661,
    "2018-03-20T20:00:00": 0.8127885655102717,
    "2018-03-20T22:00:00": 0.8139406295299865,
    "2018-03-21T00:00:00": 0.8128483990616734,
    "2018-03-21T02:00:00": 0.8100060311273521,
    "2018-03-21T04:00:00": 0.8054356282108518,
    "2018-03-21T06:00:00": 0.7987169380013769,
    "2018-03-21T08:00:00": 0.7891041096744792,
    "2018-03-21T10:00:00": 0.7758253166426721,
    "2018-03-21T12:00:00": 0.7583608122912939,
    "2018-03-21T14:00:00": 0.7368236407635309,
    "2018-03-21T16:00:00": 0.7121505531671568,
    "2018-03-21T17:00:00": 0.699167257642035,
    "2018-03-21T19:00:00": 0.6733413300775861,
    "2018-03-21T21:00:00": 0.6499258532137617,
    "2018-03-21T23:00:00": 0.6316474084388592,
    "2018-03-22T01:00:00": 0.6208144663041317,
    "2018-03-22T03:00:00": 0.6187685308228427,
    "2018-03-22T05:00:00": 0.6256001826652808,
    "2018-03-22T07:00:00": 0.6399595120929529,
    "2018-03-22T09:00:00": 0.6591762866714944,
    "2018-03-22T11:00:00": 0.6796201890030487,
    "2018-03-22T12:00:00": 0.6890516685782009,
    "2018-03-22T14:00:00": 0.7039096936594279,
    "2018-03-22T16:00:00": 0.7107369201263032,
    "2018-03-22T18:00:00": 0.7073808262055237,
    "2018-03-22T20:00:00": 0.6932726658031823,
    "2018-03-22T22:00:00": 0.6695361255169053,
    "2018-03-23T00:00:00": 0.6388799362944144,
    "2018-03-23T02:00:00": 0.6051463557801466,
    "2018-03-23T04:00:00": 0.5726977934152278,
    "2018-03-23T06:00:00": 0.545728989963123,
    "2018-03-23T08:00:00": 0.5276749949589424,
    "2018-03-23T10:00:00": 0.5207119037056737,
    "2018-03-23T12:00:00": 0.5255243692515525,
    "2018-03-23T14:00:00": 0.5413054815186276,
    "2018-03-23T16:00:00": 0.5661044234835422,
    "2018-03-23T17:00:00": 0.581048419448652,
    "2018-03-23T19:00:00": 0.6140959707970225,
    "2018-03-23T21:00:00": 0.6487207102028276,
    "2018-03-23T23:00:00": 0.6819266702825533,
    "2018-03-24T01:00:00": 0.7110630181662225,
    "2018-03-24T03:00:00": 0.7338910670325789,
    "2018-03-24T05:00:00": 0.7485892199639331,
    "2018-03-24T07:00:00": 0.7537120906985992,
    "2018-03-24T09:00:00": 0.7482465962322337,
    "2018-03-24T11:00:00": 0.7317015322630992,
    "2018-03-24T13:00:00": 0.7042277468985069,
    "2018-03-24T15:00:00": 0.6667145131295565,
    "2018-03-24T17:00:00": 0.6208058586884002,
    "2018-03-24T19:00:00": 0.5687924809810531,
    "2018-03-24T21:00:00": 0.513359844264539,
    "2018-03-24T22:00:00": 0.48522827033951127,
    "2018-03-25T00:00:00": 0.4297591783793098,
    "2018-03-25T02:00:00": 0.3771618871139613,
    "2018-03-25T05:00:00": 0.30688155492770813,
    "2018-03-25T07:00:00": 0.2666935061790576,
    "2018-03-25T08:00:00": 0.24858585423536636,
    "2018-03-25T10:00:00": 0.21603300927429311,
    "2018-03-25T12:00:00": 0.18780053484421338,
    "2018-03-25T14:00:00": 0.16319331229483514,
    "2018-03-25T16:00:00": 0.14170273004842746,
    "2018-03-25T18:00:00": 0.12306325792399243,
    "2018-03-25T20:00:00": 0.1072320526492692,
    "2018-03-25T22:00:00": 0.09427165835071664,
    "2018-03-26T00:00:00": 0.08427494687534848,
    "2018-03-26T02:00:00": 0.07725539526308657,
    "2018-03-26T04:00:00": 0.07307848248816806,
    "2018-03-26T06:00:00": 0.0714623834091961,
    "2018-03-26T08:00:00": 0.07203001292275046,
    "2018-03-26T10:00:00": 0.07437904962211614,
    "2018-03-26T12:00:00": 0.0781552433931802,
    "2018-03-26T13:00:00": 0.08050081891832152,
    "2018-03-26T15:00:00": 0.08600666169207657,
    "2018-03-26T17:00:00": 0.09255935948992906,
    "2018-03-26T19:00:00": 0.10024872991865127,
    "2018-03-26T21:00:00": 0.10932607335726922,
    "2018-03-26T23:00:00": 0.1201820320241355,
    "2018-03-27T01:00:00": 0.13337275073625093,
    "2018-03-27T03:00:00": 0.14963254815509242,
    "2018-03-27T05:00:00": 0.16984870078675238,
    "2018-03-27T07:00:00": 0.19501208272502907,
    "2018-03-27T09:00:00": 0.2260807220110365,
    "2018-03-27T11:00:00": 0.26382581637166597,
    "2018-03-27T13:00:00": 0.30866802614782557,
    "2018-03-27T15:00:00": 0.3604818608583529,
    "2018-03-27T17:00:00": 0.41851508110270946,
    "2018-03-27T18:00:00": 0.44944381713337983,
    "2018-03-27T20:00:00": 0.5139443352063936,
    "2018-03-27T22:00:00": 0.5800440710984291,
    "2018-03-28T00:00:00": 0.6451520937718666,
    "2018-03-28T02:00:00": 0.7066703366998148,
    "2018-03-28T04:00:00": 0.7621708882996047,
    "2018-03-28T06:00:00": 0.8096259954181566,
    "2018-03-28T08:00:00": 0.8475031481358916,
    "2018-03-28T10:00:00": 0.8747815678073029,
    "2018-03-28T12:00:00": 0.8908941983117572,
    "2018-03-28T14:00:00": 0.8956448802419675,
    "2018-03-28T16:00:00": 0.8891346164651635,
    "2018-03-28T18:00:00": 0.8717434075059844,
    "2018-03-28T20:00:00": 0.8441402211875851,
    "2018-03-28T22:00:00": 0.8073191493422271,
    "2018-03-28T23:00:00": 0.7858596679087617,
    "2018-03-29T01:00:00": 0.7378520344045438,
    "2018-03-29T03:00:00": 0.6846162324432754,
    "2018-03-29T05:00:00": 0.6281570481825066,
    "2018-03-29T07:00:00": 0.5705025576765655,
    "2018-03-29T09:00:00": 0.5134645134290745,
    "2018-03-29T11:00:00": 0.4585670511098618,
    "2018-03-29T13:00:00": 0.40697056471824766,
    "2018-03-29T15:00:00": 0.35950687870268,
    "2018-03-29T17:00:00": 0.31683824988759235,
    "2018-03-29T19:00:00": 0.2795925354013737,
    "2018-03-29T21:00:00": 0.24848014016928036,
    "2018-03-29T23:00:00": 0.2242995234540956,
    "2018-03-30T01:00:00": 0.207907194724003,
    "2018-03-30T03:00:00": 0.20005664884218138,
    "2018-03-30T04:00:00": 0.19948225622128773,
    "2018-03-30T06:00:00": 0.2050810355008561,
    "2018-03-30T08:00:00": 0.21934622181031063,
    "2018-03-30T10:00:00": 0.24140253695636968,
    "2018-03-30T12:00:00": 0.26993217314596546,
    "2018-03-30T14:00:00": 0.30332491581500737,
    "2018-03-30T16:00:00": 0.33989243089539584,
    "2018-03-30T18:00:00": 0.37808475868608976,
    "2018-03-30T20:00:00": 0.41658204318858333,
    "2018-03-30T22:00:00": 0.4543306599749165,
    "2018-03-31T00:00:00": 0.4905200100519659,
    "2018-03-31T02:00:00": 0.5244856075747155,
    "2018-03-31T04:00:00": 0.5556527925307938,
    "2018-03-31T06:00:00": 0.583448687252035,
    "2018-03-31T08:00:00": 0.607383480124541,
    "2018-03-31T09:00:00": 0.6177325103002903,
    "2018-03-31T11:00:00": 0.634864390457158,
    "2018-03-31T13:00:00": 0.6468228161464149,
    "2018-03-31T15:00:00": 0.653095179053223,
    "2018-03-31T17:00:00": 0.6531925281246952,
    "2018-03-31T19:00:00": 0.6467895191797794,
    "2018-03-31T21:00:00": 0.6338472192548129,
    "2018-03-31T23:00:00": 0.6148185111302831,
    "2018-04-01T01:00:00": 0.5907731516123425,
    "2018-04-01T03:00:00": 0.5635428372768375,
    "2018-04-01T05:00:00": 0.5355843039145336,
    "2018-04-01T07:00:00": 0.5097236949958964,
    "2018-04-01T09:00:00": 0.4887976407398858,
    "2018-04-01T11:00:00": 0.47510673219833094,
    "2018-04-01T13:00:00": 0.4700111400982943,
    "2018-04-01T14:00:00": 0.47077621257374486,
    "2018-04-01T16:00:00": 0.47840843817623996,
    "2018-04-01T18:00:00": 0.4926308966816223,
    "2018-04-01T20:00:00": 0.5108322977288907,
    "2018-04-01T22:00:00": 0.5299907284953528,
    "2018-04-02T00:00:00": 0.5471392095432113,
    "2018-04-02T02:00:00": 0.559789386689276,
    "2018-04-02T05:00:00": 0.5667040596095865,
    "2018-04-02T06:00:00": 0.5653550472315184,
    "2018-04-02T08:00:00": 0.5570643378315953,
    "2018-04-02T10:00:00": 0.541609156431347,
    "2018-04-02T12:00:00": 0.5196719894828261,
    "2018-04-02T14:00:00": 0.4922521766047075,
    "2018-04-02T16:00:00": 0.46057134173902337,
    "2018-04-02T18:00:00": 0.4261744489268815,
    "2018-04-02T20:00:00": 0.3909154827860862,
    "2018-04-02T22:00:00": 0.3569434992997757,
    "2018-04-03T00:00:00": 0.32657556116954933,
    "2018-04-03T02:00:00": 0.3019858444839646,
    "2018-04-03T04:00:00": 0.2849223410817157,
    "2018-04-03T06:00:00": 0.27641431229252417,
    "2018-04-03T08:00:00": 0.27660001689064545,
    "2018-04-03T10:00:00": 0.28470790886576763,
    "2018-04-03T11:00:00": 0.29128549648550006,
    "2018-04-03T14:00:00": 0.3185046349511328,
    "2018-04-03T16:00:00": 0.3406830585064727,
    "2018-04-03T18:00:00": 0.3644820291149524,
    "2018-04-03T20:00:00": 0.3892833803659855,
    "2018-04-03T22:00:00": 0.41513530060266535,
    "2018-04-04T00:00:00": 0.442604931222811,
    "2018-04-04T02:00:00": 0.4724614670301981,
    "2018-04-04T04:00:00": 0.5053010083846345,
    "2018-04-04T06:00:00": 0.5412689668244175,
    "2018-04-04T08:00:00": 0.5799370336012015,
    "2018-04-04T10:00:00": 0.6202812077892709,
    "2018-04-04T12:00:00": 0.6608533585097391,
    "2018-04-04T14:00:00": 0.7000992641558822,
    "2018-04-04T16:00:00": 0.7366054476807447,
    "2018-04-04T17:00:00": 0.7534857401968682,
    "2018-04-04T19:00:00": 0.7840832391068501,
    "2018-04-04T21:00:00": 0.8102446279061136,
    "2018-04-04T23:00:00": 0.8320957945013832,
    "2018-04-05T01:00:00": 0.8500187262936313,
    "2018-04-05T03:00:00": 0.8644944688411602,
    "2018-04-05T05:00:00": 0.8759094236836685,
    "2018-04-05T07:00:00": 0.8844955628236597,
    "2018-04-05T09:00:00": 0.890310658074756,
    "2018-04-05T11:00:00": 0.893227114247797,
    "2018-04-05T13:00:00": 0.8930391870930054,
    "2018-04-05T15:00:00": 0.8895107747594018,
    "2018-04-05T17:00:00": 0.8824239509973584,
    "2018-04-05T19:00:00": 0.871642978918269,
    "2018-04-05T21:00:00": 0.8572260907350969,
    "2018-04-05T22:00:00": 0.8487298089739492,
    "2018-04-06T00:00:00": 0.8294997046262503,
    "2018-04-06T02:00:00": 0.8080459671561692,
    "2018-04-06T04:00:00": 0.7856247747190559,
    "2018-04-06T06:00:00": 0.7639010534244017,
    "2018-04-06T08:00:00": 0.744730717254923,
    "2018-04-06T10:00:00": 0.7298894631289886,
    "2018-04-06T12:00:00": 0.7207271337147263,
    "2018-04-06T14:00:00": 0.7177849596620561,
    "2018-04-06T16:00:00": 0.7205325955701029,
    "2018-04-06T18:00:00": 0.7272865082389871,
    "2018-04-06T20:00:00": 0.735345374170383,
    "2018-04-06T22:00:00": 0.7412961104426636,
    "2018-04-07T00:00:00": 0.7415667090055953,
    "2018-04-07T02:00:00": 0.7329478551347037,
    "2018-04-07T03:00:00": 0.7245230930883608,
    "2018-04-07T05:00:00": 0.6985205387490612,
    "2018-04-07T07:00:00": 0.6600908232971363,
    "2018-04-07T09:00:00": 0.6102106523201093,
    "2018-04-07T11:00:00": 0.5511442385121924,
    "2018-04-07T13:00:00": 0.4861573231273576,
    "2018-04-07T15:00:00": 0.4191109208116302,
    "2018-04-07T17:00:00": 0.35404822440449707,
    "2018-04-07T19:00:00": 0.2948276280275055,
    "2018-04-07T21:00:00": 0.2448032310467325,
    "2018-04-07T23:00:00": 0.2066531033467478,
    "2018-04-08T01:00:00": 0.18230577927034303,
    "2018-04-08T03:00:00": 0.17293805364550652,
    "2018-04-08T05:00:00": 0.17902168846450542,
    "2018-04-08T07:00:00": 0.20034343321055953,
    "2018-04-08T08:00:00": 0.21647565249508655,
    "2018-04-08T10:00:00": 0.25882511115711265,
    "2018-04-08T12:00:00": 0.31297866937817886,
    "2018-04-08T14:00:00": 0.3763854839756645,
    "2018-04-08T16:00:00": 0.4458585164253515,
    "2018-04-08T18:00:00": 0.5177339385573989,
    "2018-04-08T20:00:00": 0.588079615716277,
    "2018-04-08T22:00:00": 0.6530045361350642,
    "2018-04-09T00:00:00": 0.708888800456267,
    "2018-04-09T02:00:00": 0.752684989247324,
    "2018-04-09T04:00:00": 0.7821140755600079,
    "2018-04-09T06:00:00": 0.7957753328370307,
    "2018-04-09T08:00:00": 0.7932818066122632,
    "2018-04-09T10:00:00": 0.7752362030293481,
    "2018-04-09T12:00:00": 0.7432909343410176,
    "2018-04-09T13:00:00": 0.7228962796091798,
    "2018-04-09T15:00:00": 0.6753678435379783,
    "2018-04-09T17:00:00": 0.6222738522240726,
    "2018-04-09T19:00:00": 0.5682094882443212,
    "2018-04-09T21:00:00": 0.518021975047089,
    "2018-04-09T23:00:00": 0.47632128597099327,
    "2018-04-10T01:00:00": 0.44696410865280795,
    "2018-04-10T03:00:00": 0.43258197277074956,
    "2018-04-10T05:00:00": 0.43415024128950447,
    "2018-04-10T07:00:00": 0.45084534873926435,
    "2018-04-10T09:00:00": 0.4801072717487562,
    "2018-04-10T11:00:00": 0.5179341574356087,
    "2018-04-10T13:00:00": 0.559504830690913,
    "2018-04-10T15:00:00": 0.5997892766781121,
    "2018-04-10T17:00:00": 0.6342689829900123,
    "2018-04-10T18:00:00": 0.6482182547240196,
    "2018-04-10T20:00:00": 0.6681526615502171,
    "2018-04-10T22:00:00": 0.6769315092469912,
    "2018-04-11T00:00:00": 0.6754276904765983,
    "2018-04-11T02:00:00": 0.6660367121521468,
    "2018-04-11T04:00:00": 0.652179071910662,
    "2018-04-11T06:00:00": 0.6377154889606141,
    "2018-04-11T08:00:00": 0.6261979707079914,
    "2018-04-11T10:00:00": 0.6203418229113038,
    "2018-04-11T12:00:00": 0.6216726507868656,
    "2018-04-11T14:00:00": 0.6303964222787354,
    "2018-04-11T16:00:00": 0.645476033627909,
    "2018-04-11T18:00:00": 0.6650228258668022,
    "2018-04-11T20:00:00": 0.686711756714683,
    "2018-04-11T22:00:00": 0.7082000664260778,
    "2018-04-11T23:00:00": 0.7182174182646067,
    "2018-04-12T01:00:00": 0.7357668322768072,
    "2018-04-12T03:00:00": 0.7490591416681107,
    "2018-04-12T05:00:00": 0.7574747280690276,
    "2018-04-12T07:00:00": 0.7609181010064299,
    "2018-04-12T09:00:00": 0.7597763380615415,
    "2018-04-12T11:00:00": 0.7548122741803769,
    "2018-04-12T13:00:00": 0.7471406846078246,
    "2018-04-12T15:00:00": 0.738180908501098,
    "2018-04-12T17:00:00": 0.7295814215166946,
    "2018-04-12T19:00:00": 0.7230904820669208,
    "2018-04-12T21:00:00": 0.7203562839070721,
    "2018-04-12T23:00:00": 0.7227293039602454,
    "2018-04-13T01:00:00": 0.7310113177314775,
    "2018-04-13T03:00:00": 0.7453547628112118,
    "2018-04-13T04:00:00": 0.754639399936877,
    "2018-04-13T06:00:00": 0.7767321405378578,
    "2018-04-13T08:00:00": 0.8021749724629607,
    "2018-04-13T10:00:00": 0.8290130968922862,
    "2018-04-13T12:00:00": 0.8551281700956428,
    "2018-04-13T14:00:00": 0.8784939097518161,
    "2018-04-13T16:00:00": 0.8973416889572483,
    "2018-04-13T18:00:00": 0.9102918935639257,
    "2018-04-13T20:00:00": 0.9164518434139515,
    "2018-04-13T22:00:00": 0.9154105270853901,
    "2018-04-14T00:00:00": 0.9073295062650033,
    "2018-04-14T02:00:00": 0.8929479668653393,
    "2018-04-14T04:00:00": 0.8736009061478612,
    "2018-04-14T06:00:00": 0.851102603944563,
    "2018-04-14T08:00:00": 0.8276499419872864,
    "2018-04-14T09:00:00": 0.8163048831724725,
    "2018-04-14T11:00:00": 0.7958102703604575,
    "2018-04-14T13:00:00": 0.7798425825499145,
    "2018-04-14T15:00:00": 0.7696510726465339,
    "2018-04-14T17:00:00": 0.7656117748129152,
    "2018-04-14T19:00:00": 0.7670130362648825,
    "2018-04-14T21:00:00": 0.7721381944283003,
    "2018-04-14T23:00:00": 0.7785475776759181,
    "2018-04-15T01:00:00": 0.7834370125222663,
    "2018-04-15T03:00:00": 0.7840408162556167,
    "2018-04-15T05:00:00": 0.7780323426420008,
    "2018-04-15T07:00:00": 0.7638100030444694,
    "2018-04-15T09:00:00": 0.7406523724076829,
    "2018-04-15T11:00:00": 0.708682908222322,
    "2018-04-15T13:00:00": 0.6687643006730026,
    "2018-04-15T14:00:00": 0.6462441339104162,
    "2018-04-15T16:00:00": 0.5971124730619737,
    "2018-04-15T18:00:00": 0.544018394164104,
    "2018-04-15T20:00:00": 0.48877275788474744,
    "2018-04-15T22:00:00": 0.43312487526518834,
    "2018-04-16T00:00:00": 0.37874678167674275,
    "2018-04-16T02:00:00": 0.32720153497224447,
    "2018-04-16T04:00:00": 0.27999540963544983,
    "2018-04-16T06:00:00": 0.23858085164483767,
    "2018-04-16T08:00:00": 0.2043104748294215,
    "2018-04-16T10:00:00": 0.1783768297356467,
    "2018-04-16T12:00:00": 0.1617144698535943,
    "2018-04-16T14:00:00": 0.15497713231255708,
    "2018-04-16T16:00:00": 0.15839934717242438,
    "2018-04-16T18:00:00": 0.1717943243587757,
    "2018-04-16T19:00:00": 0.18204941540025474,
    "2018-04-16T21:00:00": 0.20910945408823015,
    "2018-04-16T23:00:00": 0.2439126831895288,
    "2018-04-17T15:00:00": 0.604231936555973,
    "2018-04-17T17:00:00": 0.6344808987323947,
    "2018-04-17T19:00:00": 0.6584030000485445,
    "2018-04-17T21:00:00": 0.6768118092214539,
    "2018-04-17T23:00:00": 0.6912475813738832,
    "2018-04-18T01:00:00": 0.7036781702186068,
    "2018-04-18T03:00:00": 0.7161280508122113,
    "2018-04-18T05:00:00": 0.7302377349488266,
    "2018-04-18T07:00:00": 0.7469005555213718,
    "2018-04-18T09:00:00": 0.7660418494263325,
    "2018-04-18T11:00:00": 0.7866046512353526,
    "2018-04-18T13:00:00": 0.8067455499371197,
    "2018-04-18T15:00:00": 0.8241935452117519,
    "2018-04-18T17:00:00": 0.8366900206455286,
    "2018-04-18T19:00:00": 0.8424398081891789,
    "2018-04-18T20:00:00": 0.842439571813518,
    "2018-04-18T22:00:00": 0.8365271258165268,
    "2018-04-19T00:00:00": 0.823367322965125,
    "2018-04-19T02:00:00": 0.8046051937718891,
    "2018-04-19T04:00:00": 0.7827282081350291,
    "2018-04-19T06:00:00": 0.7607309044928809,
    "2018-04-19T14:00:00": 0.7248443820883379,
    "2018-04-19T16:00:00": 0.7353294020760616,
    "2018-04-19T18:00:00": 0.752391425235075,
    "2018-04-19T20:00:00": 0.7738114261261663,
    "2018-04-19T22:00:00": 0.7969442600213058,
    "2018-04-20T00:00:00": 0.8192061388265913,
    "2018-04-20T02:00:00": 0.838449472507252,
    "2018-04-20T04:00:00": 0.8532792244601588,
    "2018-04-20T06:00:00": 0.8631434251355729,
    "2018-04-20T08:00:00": 0.8683128958163926,
    "2018-04-20T10:00:00": 0.8697020446322241,
    "2018-04-20T12:00:00": 0.8686525926082188,
    "2018-04-20T14:00:00": 0.8666549741414054,
    "2018-04-20T16:00:00": 0.8650683457359224,
    "2018-04-20T18:00:00": 0.8649489089312108,
    "2018-04-20T19:00:00": 0.8656494926993658,
    "2018-04-20T21:00:00": 0.8687221285055987,
    "2018-04-20T23:00:00": 0.873867002730796,
    "2018-04-21T01:00:00": 0.8805058635266664,
    "2018-04-21T03:00:00": 0.8876542829371966,
    "2018-04-21T05:00:00": 0.8940747801897808,
    "2018-04-21T07:00:00": 0.8984095640067655,
    "2018-04-21T09:00:00": 0.8993403713243868,
    "2018-04-21T11:00:00": 0.8958017740166992,
    "2018-04-21T13:00:00": 0.8872021888481969,
    "2018-04-21T15:00:00": 0.8735579233085449,
    "2018-04-21T17:00:00": 0.8556014965414112,
    "2018-04-21T19:00:00": 0.8347703101291704,
    "2018-04-21T21:00:00": 0.8130431138139824,
    "2018-04-21T23:00:00": 0.7926732767197742,
    "2018-04-22T00:00:00": 0.7836850354343649,
    "2018-04-22T02:00:00": 0.7692469351874917,
    "2018-04-22T04:00:00": 0.7605133476429042,
    "2018-04-22T06:00:00": 0.7578396431035371,
    "2018-04-22T08:00:00": 0.7605717864911954,
    "2018-04-22T10:00:00": 0.767175783206829,
    "2018-04-22T12:00:00": 0.7756232434133293,
    "2018-04-22T14:00:00": 0.7837897772255974,
    "2018-04-22T16:00:00": 0.7899536360951437,
    "2018-04-22T18:00:00": 0.7931340950053913,
    "2018-04-22T20:00:00": 0.7933144261559129,
    "2018-04-22T22:00:00": 0.7914148413811974,
    "2018-04-23T00:00:00": 0.7890256562278921,
    "2018-04-23T09:00:00": 0.8133512880606755,
    "2018-04-23T11:00:00": 0.8289288161127595,
    "2018-04-23T13:00:00": 0.8457680262433265,
    "2018-04-23T15:00:00": 0.861645636096189,
    "2018-04-23T17:00:00": 0.8743241129349775,
    "2018-04-23T19:00:00": 0.8818305143912475,
    "2018-04-23T21:00:00": 0.8827866364644481,
    "2018-04-23T23:00:00": 0.8765588171322674,
    "2018-04-24T01:00:00": 0.863394429551726,
    "2018-04-24T03:00:00": 0.8443438305116531,
    "2018-04-24T05:00:00": 0.82113643504786,
    "2018-04-24T07:00:00": 0.7959245441199914,
    "2018-04-24T09:00:00": 0.7709965265755736,
    "2018-04-24T11:00:00": 0.7484365437564279,
    "2018-04-24T13:00:00": 0.7298535582048461,
    "2018-04-24T14:00:00": 0.7223614592258718,
    "2018-04-24T16:00:00": 0.7111812755464156,
    "2018-04-24T18:00:00": 0.7048556318950864,
    "2018-04-24T20:00:00": 0.7025604806818608,
    "2018-04-24T22:00:00": 0.7030905451030127,
    "2018-04-25T00:00:00": 0.7050913175840156,
    "2018-04-25T02:00:00": 0.707250152914587,
    "2018-04-25T04:00:00": 0.7084409224329703,
    "2018-04-25T06:00:00": 0.7077911562618306,
    "2018-04-25T08:00:00": 0.7047015483856952,
    "2018-04-25T10:00:00": 0.6988826388013154,
    "2018-04-25T12:00:00": 0.6904102341383137,
    "2018-04-25T14:00:00": 0.6798011064910837,
    "2018-04-25T16:00:00": 0.6680742059257401,
    "2018-04-25T18:00:00": 0.656748200509639,
    "2018-04-25T19:00:00": 0.6518206427678602,
    "2018-04-25T21:00:00": 0.6447197202937501,
    "2018-04-25T23:00:00": 0.6429468977900412,
    "2018-04-26T01:00:00": 0.6481429907893075,
    "2018-04-26T03:00:00": 0.6612667704069521,
    "2018-04-26T05:00:00": 0.6823739666554701,
    "2018-04-26T07:00:00": 0.7105543980045469,
    "2018-04-26T09:00:00": 0.7440862034835959,
    "2018-04-26T11:00:00": 0.7807319680030601,
    "2018-04-26T13:00:00": 0.81805794631497,
    "2018-04-26T15:00:00": 0.8537866764692341,
    "2018-04-26T17:00:00": 0.8861271727237672,
    "2018-04-26T19:00:00": 0.9138463581342554,
    "2018-04-26T21:00:00": 0.9363062459601269,
    "2018-04-26T23:00:00": 0.9533865597908775,
    "2018-04-27T00:00:00": 0.9599562771594683,
    "2018-04-27T02:00:00": 0.969374282654584,
    "2018-04-27T04:00:00": 0.9741489443064963,
    "2018-04-27T06:00:00": 0.9745648357885944,
    "2018-04-27T08:00:00": 0.9707949429691355,
    "2018-04-27T10:00:00": 0.9628539343450343,
    "2018-04-27T12:00:00": 0.9507534502015168,
    "2018-04-27T14:00:00": 0.934615218776913,
    "2018-04-27T16:00:00": 0.9147914515660119,
    "2018-04-27T18:00:00": 0.8920231562121224,
    "2018-04-27T20:00:00": 0.8674828216329706,
    "2018-04-27T22:00:00": 0.8427294660255258,
    "2018-04-28T00:00:00": 0.8195429853694016,
    "2018-04-28T02:00:00": 0.7995540770278631,
    "2018-04-28T04:00:00": 0.7840192286074819,
    "2018-04-28T05:00:00": 0.7781344432585979,
    "2018-04-28T07:00:00": 0.7701121219089339,
    "2018-04-28T09:00:00": 0.7664644077126567,
    "2018-04-28T11:00:00": 0.7658520359351708,
    "2018-04-28T13:00:00": 0.7665810795869564,
    "2018-04-28T15:00:00": 0.7669272194123298,
    "2018-04-28T17:00:00": 0.7655276634134498,
    "2018-04-28T19:00:00": 0.7616610365025227,
    "2018-04-28T21:00:00": 0.755349822885947,
    "2018-04-28T23:00:00": 0.7472877680307806,
    "2018-04-29T01:00:00": 0.7386269364847481,
    "2018-04-29T03:00:00": 0.7306885543078886,
    "2018-04-29T05:00:00": 0.7246828120196759,
    "2018-04-29T07:00:00": 0.7214941843971492,
    "2018-04-29T09:00:00": 0.7215755519018467,
    "2018-04-29T10:00:00": 0.7228657061209641,
    "2018-04-29T12:00:00": 0.7277971361389424,
    "2018-04-29T16:00:00": 0.7454239827925168,
    "2018-04-29T18:00:00": 0.7571177379437474,
    "2018-04-29T20:00:00": 0.7702184111794868,
    "2018-04-29T22:00:00": 0.7845290043875455,
    "2018-04-30T00:00:00": 0.7998865530104599,
    "2018-04-30T02:00:00": 0.816114909936848,
    "2018-04-30T04:00:00": 0.8328888849229764,
    "2018-04-30T06:00:00": 0.8496046295306683,
    "2018-04-30T08:00:00": 0.8653600736028664,
    "2018-04-30T10:00:00": 0.8789572219330212,
    "2018-04-30T12:00:00": 0.8890424442444166,
    "2018-04-30T14:00:00": 0.8942960878592483,
    "2018-04-30T15:00:00": 0.8947609318313472,
    "2018-04-30T17:00:00": 0.8909043457389741,
    "2018-04-30T19:00:00": 0.8804760914859439,
    "2018-04-30T21:00:00": 0.8638342142129516,
    "2018-04-30T23:00:00": 0.8420750577272296,
    "2018-05-01T01:00:00": 0.8169501934402028,
    "2018-05-01T03:00:00": 0.7906531882078882,
    "2018-05-01T05:00:00": 0.7655880688392399,
    "2018-05-01T07:00:00": 0.7440354810596146,
    "2018-05-01T09:00:00": 0.7279264817747854,
    "2018-05-01T11:00:00": 0.7186232902190001,
    "2018-05-01T13:00:00": 0.7168002345702372,
    "2018-05-01T15:00:00": 0.7224490507960759,
    "2018-05-01T17:00:00": 0.7349718197389686,
    "2018-05-01T19:00:00": 0.7533327070496004,
    "2018-05-01T20:00:00": 0.7642771052524097,
    "2018-05-01T22:00:00": 0.7887706998543832,
    "2018-05-02T00:00:00": 0.8154979911305523,
    "2018-05-02T02:00:00": 0.842943957696632,
    "2018-05-02T04:00:00": 0.8697382026117657,
    "2018-05-02T06:00:00": 0.894657520389927,
    "2018-05-02T08:00:00": 0.9166656391256425,
    "2018-05-02T10:00:00": 0.9349757328519239,
    "2018-05-02T12:00:00": 0.9489862950865959,
    "2018-05-02T14:00:00": 0.9582545637920177,
    "2018-05-02T16:00:00": 0.9624253797896682,
    "2018-05-02T18:00:00": 0.9611483529567462,
    "2018-05-02T20:00:00": 0.9540706466561959,
    "2018-05-02T22:00:00": 0.9408386702479183,
    "2018-05-03T00:00:00": 0.921172660512199,
    "2018-05-03T01:00:00": 0.9088737869842638,
    "2018-05-03T03:00:00": 0.879406865201843,
    "2018-05-03T05:00:00": 0.8438348581349115,
    "2018-05-03T07:00:00": 0.8030474655910087,
    "2018-05-03T09:00:00": 0.7585450750527547,
    "2018-05-03T11:00:00": 0.7123783911647499,
    "2018-05-03T13:00:00": 0.6670492466740289,
    "2018-05-03T15:00:00": 0.6253166367966019,
    "2018-05-03T17:00:00": 0.5899322848246336,
    "2018-05-03T19:00:00": 0.5633192957528536,
    "2018-05-03T21:00:00": 0.547214197938555,
    "2018-05-03T23:00:00": 0.5423781278303682,
    "2018-05-04T01:00:00": 0.5483998684242561,
    "2018-05-04T03:00:00": 0.5636494516442698,
    "2018-05-04T05:00:00": 0.5854224508123494,
    "2018-05-04T06:00:00": 0.5976967424977329,
    "2018-05-04T08:00:00": 0.622715609145134,
    "2018-05-04T10:00:00": 0.645418500704386,
    "2018-05-04T11:00:00": 0.6549451958078578,
    "2018-05-04T13:00:00": 0.669027258052726,
    "2018-05-04T15:00:00": 0.6757688087614502,
    "2018-05-04T17:00:00": 0.6756425284283518,
    "2018-05-04T19:00:00": 0.6705184753646456,
    "2018-05-04T21:00:00": 0.6632757597923207,
    "2018-05-04T23:00:00": 0.6572076219546907,
    "2018-05-05T01:00:00": 0.6553397167940593,
    "2018-05-05T03:00:00": 0.6598186560367397,
    "2018-05-05T05:00:00": 0.6715016370631509,
    "2018-05-05T07:00:00": 0.689793586370438,
    "2018-05-05T09:00:00": 0.7128401796058937,
    "2018-05-05T11:00:00": 0.7379695764272238,
    "2018-05-05T13:00:00": 0.7621807246684849,
    "2018-05-05T15:00:00": 0.7828088010581553,
    "2018-05-05T16:00:00": 0.7911356743084157,
    "2018-05-05T18:00:00": 0.8030429059465565,
    "2018-05-05T20:00:00": 0.8084221214056064,
    "2018-05-05T22:00:00": 0.8078453689970841,
    "2018-05-06T00:00:00": 0.8024959285266905,
    "2018-05-06T02:00:00": 0.7937963049429217,
    "2018-05-06T04:00:00": 0.7829197654109367,
    "2018-05-06T06:00:00": 0.7704678604070044,
    "2018-05-06T08:00:00": 0.756345124202846,
    "2018-05-06T10:00:00": 0.739851953940196,
    "2018-05-06T12:00:00": 0.7200228991299229,
    "2018-05-06T14:00:00": 0.6960078285111344,
    "2018-05-06T16:00:00": 0.6675584355002027,
    "2018-05-06T18:00:00": 0.6353057959135389,
    "2018-05-06T20:00:00": 0.600915546061705,
    "2018-05-06T21:00:00": 0.5836905263092456,
    "2018-05-06T23:00:00": 0.5510598117697901,
    "2018-05-07T01:00:00": 0.5235225284402648,
    "2018-05-07T03:00:00": 0.5040371026168868,
    "2018-05-07T05:00:00": 0.4948337192963721,
    "2018-05-07T07:00:00": 0.49704545566003794,
    "2018-05-07T09:00:00": 0.5105430544975318,
    "2018-05-07T11:00:00": 0.533918138378523,
    "2018-05-07T13:00:00": 0.5647110964552315,
    "2018-05-07T15:00:00": 0.5997246586982288,
    "2018-05-07T17:00:00": 0.6354242777027538,
    "2018-05-07T19:00:00": 0.6682779741741138,
    "2018-05-07T21:00:00": 0.6951366879778431,
    "2018-05-07T23:00:00": 0.7134720288523703,
    "2018-05-08T01:00:00": 0.7216481141728653,
    "2018-05-08T02:00:00": 0.7216950801546467,
    "2018-05-08T04:00:00": 0.7138626519816609,
    "2018-05-08T06:00:00": 0.6965368514509233,
    "2018-05-08T08:00:00": 0.6719631096773653,
    "2018-05-08T10:00:00": 0.6432784385670949,
    "2018-05-08T12:00:00": 0.6142152728777099,
    "2018-05-08T14:00:00": 0.5886250070333223,
    "2018-05-08T16:00:00": 0.5699553709169737,
    "2018-05-08T18:00:00": 0.5607066320213661,
    "2018-05-08T20:00:00": 0.5620927066124917,
    "2018-05-08T22:00:00": 0.5738683896945215,
    "2018-05-09T00:00:00": 0.594415501497399,
    "2018-05-09T02:00:00": 0.6211282815849845,
    "2018-05-09T04:00:00": 0.6508584084539792,
    "2018-05-09T06:00:00": 0.6805386681080077,
    "2018-05-09T07:00:00": 0.694559804342155,
    "2018-05-09T09:00:00": 0.71986538929072,
    "2018-05-09T11:00:00": 0.7408493600653083,
    "2018-05-09T13:00:00": 0.7576361208180517,
    "2018-05-09T15:00:00": 0.7712811805530084,
    "2018-05-09T17:00:00": 0.783307745999166,
    "2018-05-09T19:00:00": 0.7953331381023249,
    "2018-05-09T21:00:00": 0.8086679316143968,
    "2018-05-09T23:00:00": 0.8239905578525378,
    "2018-05-10T01:00:00": 0.8412172712836744,
    "2018-05-10T03:00:00": 0.8595475781598764,
    "2018-05-10T05:00:00": 0.8776374799884089,
    "2018-05-10T07:00:00": 0.8938685373226964,
    "2018-05-10T09:00:00": 0.9065658277249704,
    "2018-05-10T11:00:00": 0.9143216416688051,
    "2018-05-10T12:00:00": 0.9160209898721166,
    "2018-05-10T14:00:00": 0.9146964026130041,
    "2018-05-10T16:00:00": 0.9070095320141804,
    "2018-05-10T18:00:00": 0.8934024086150929,
    "2018-05-10T20:00:00": 0.8748741618656317,
    "2018-05-10T22:00:00": 0.8528278462237597,
    "2018-05-11T00:00:00": 0.8288793423175143,
    "2018-05-11T02:00:00": 0.8046022479356673,
    "2018-05-11T04:00:00": 0.781241184680154,
    "2018-05-11T06:00:00": 0.759413539414372,
    "2018-05-11T08:00:00": 0.7389271673412604,
    "2018-05-11T10:00:00": 0.718736978883167,
    "2018-05-11T12:00:00": 0.6971114967338142,
    "2018-05-11T14:00:00": 0.6719046917187206,
    "2018-05-11T16:00:00": 0.641031526595626,
    "2018-05-11T17:00:00": 0.6229671973426109,
    "2018-05-11T19:00:00": 0.5810502368832101,
    "2018-05-11T21:00:00": 0.5315220543772868,
    "2018-05-11T23:00:00": 0.4755599691056788,
    "2018-05-12T01:00:00": 0.4154380487443258,
    "2018-05-12T03:00:00": 0.35422832850512814,
    "2018-05-12T05:00:00": 0.29539380468554083,
    "2018-05-12T07:00:00": 0.24236465045859595,
    "2018-05-12T09:00:00": 0.19818634640551397,
    "2018-05-12T11:00:00": 0.165287179241738,
    "2018-05-12T13:00:00": 0.14535372925907913,
    "2018-05-12T15:00:00": 0.1393659021500834,
    "2018-05-12T17:00:00": 0.1476308267114673,
    "2018-05-12T19:00:00": 0.1698335307292266,
    "2018-05-12T21:00:00": 0.2050839555350011,
    "2018-05-12T22:00:00": 0.22715000655083947,
    "2018-05-13T00:00:00": 0.2789567390285006,
    "2018-05-13T02:00:00": 0.3389607960261058,
    "2018-05-13T04:00:00": 0.4041959732437808,
    "2018-05-13T06:00:00": 0.47117646274548347,
    "2018-05-13T08:00:00": 0.536116412698281,
    "2018-05-13T10:00:00": 0.5951173602954709,
    "2018-05-13T12:00:00": 0.6444634487365684,
    "2018-05-13T14:00:00": 0.6810050811714934,
    "2018-05-13T16:00:00": 0.7024285762845348,
    "2018-05-13T18:00:00": 0.7076218923460873,
    "2018-05-13T20:00:00": 0.6967963502157652,
    "2018-05-13T22:00:00": 0.6716357109594979,
    "2018-05-14T00:00:00": 0.6352031031047938,
    "2018-05-14T02:00:00": 0.5916686597956777,
    "2018-05-14T03:00:00": 0.5687392621851726,
    "2018-05-14T05:00:00": 0.5236764187455998,
    "2018-05-14T07:00:00": 0.48358680409112687,
    "2018-05-14T09:00:00": 0.45245163470476335,
    "2018-05-14T11:00:00": 0.43297602884317515,
    "2018-05-14T13:00:00": 0.4263342398757588,
    "2018-05-14T15:00:00": 0.432157107282454,
    "2018-05-14T17:00:00": 0.4487636244387804,
    "2018-05-14T19:00:00": 0.47356397404377537,
    "2018-05-14T21:00:00": 0.5035002369635913,
    "2018-05-14T23:00:00": 0.535498206537133,
    "2018-05-15T01:00:00": 0.566738572971726,
    "2018-05-15T03:00:00": 0.5947307332381513,
    "2018-05-15T05:00:00": 0.6173330583674077,
    "2018-05-15T07:00:00": 0.6327059247688993,
    "2018-05-15T08:00:00": 0.6371792559086857,
    "2018-05-15T10:00:00": 0.6388705104560198,
    "2018-05-15T12:00:00": 0.6301293721553228,
    "2018-05-15T14:00:00": 0.6107090360246127,
    "2018-05-15T16:00:00": 0.5812719024181467,
    "2018-05-15T18:00:00": 0.5435769036174455,
    "2018-05-15T20:00:00": 0.5005410858210989,
    "2018-05-15T22:00:00": 0.45597078558056414,
    "2018-05-16T00:00:00": 0.41412483181721305,
    "2018-05-16T02:00:00": 0.3792681524124142,
    "2018-05-16T04:00:00": 0.3549918604952712,
    "2018-05-16T06:00:00": 0.34374902532967544,
    "2018-05-16T08:00:00": 0.3464818411957918,
    "2018-05-16T10:00:00": 0.36256073986366877,
    "2018-05-16T12:00:00": 0.38985595294011605,
    "2018-05-16T13:00:00": 0.4067434331908956,
    "2018-05-16T15:00:00": 0.4446693060524158,
    "2018-05-16T17:00:00": 0.4848464248145321,
    "2018-05-16T19:00:00": 0.5236177069152627,
    "2018-05-16T21:00:00": 0.5580811968471048,
    "2018-05-16T23:00:00": 0.5863551524531286,
    "2018-05-17T01:00:00": 0.6076794329066912,
    "2018-05-17T03:00:00": 0.6222932647352944,
    "2018-05-17T05:00:00": 0.6311164564072083,
    "2018-05-17T07:00:00": 0.635415020097654,
    "2018-05-17T09:00:00": 0.636381790453306,
    "2018-05-17T11:00:00": 0.6348963701134264,
    "2018-05-17T13:00:00": 0.6314173063155276,
    "2018-05-17T15:00:00": 0.6260370468580121,
    "2018-05-17T17:00:00": 0.6185866657040091,
    "2018-05-17T18:00:00": 0.6140437695076302,
    "2018-05-17T20:00:00": 0.6033470772605556,
    "2018-05-17T22:00:00": 0.5907603656315182,
    "2018-05-18T00:00:00": 0.5769629414285845,
    "2018-05-18T02:00:00": 0.5630186689797729,
    "2018-05-18T04:00:00": 0.5502757142985193,
    "2018-05-18T06:00:00": 0.5401958178492604,
    "2018-05-18T08:00:00": 0.5341385935768269,
    "2018-05-18T10:00:00": 0.5331811370199792,
    "2018-05-18T12:00:00": 0.5379923330097562,
    "2018-05-18T14:00:00": 0.5487520422644272,
    "2018-05-18T16:00:00": 0.5651147371470404,
    "2018-05-18T18:00:00": 0.586280654470977,
    "2018-05-18T20:00:00": 0.6111406534910426,
    "2018-05-18T22:00:00": 0.6383841973969384,
    "2018-05-18T23:00:00": 0.6524883982093315,
    "2018-05-19T01:00:00": 0.6809159366858315,
    "2018-05-19T03:00:00": 0.7088108977698679,
    "2018-05-19T05:00:00": 0.7353290616176389,
    "2018-05-19T07:00:00": 0.7599007865210969,
    "2018-05-19T09:00:00": 0.7821142430068972,
    "2018-05-19T11:00:00": 0.8016269781071287,
    "2018-05-19T13:00:00": 0.8181620300214848,
    "2018-05-19T15:00:00": 0.8314820552532358,
    "2018-05-19T17:00:00": 0.8414120526307187,
    "2018-05-19T19:00:00": 0.8478780789099164,
    "2018-05-19T21:00:00": 0.8510012596132539,
    "2018-05-19T23:00:00": 0.8510472864479934,
    "2018-05-20T01:00:00": 0.8484302275784966,
    "2018-05-20T03:00:00": 0.8436080298111037,
    "2018-05-20T04:00:00": 0.8404874289570214,
    "2018-05-20T06:00:00": 0.8329605376501812,
    "2018-05-20T08:00:00": 0.8237067281046236,
    "2018-05-20T10:00:00": 0.8124992815705661,
    "2018-05-20T12:00:00": 0.7988495355790947,
    "2018-05-20T14:00:00": 0.782150329024321,
    "2018-05-20T16:00:00": 0.7617946036515109,
    "2018-05-20T18:00:00": 0.7374232574273907,
    "2018-05-20T20:00:00": 0.7090246187247942,
    "2018-05-20T22:00:00": 0.6770815007045161,
    "2018-05-21T00:00:00": 0.6425455407073577,
    "2018-05-21T02:00:00": 0.606774821232591,
    "2018-05-21T04:00:00": 0.5713189113459768,
    "2018-05-21T06:00:00": 0.5377853779578441,
    "2018-05-21T08:00:00": 0.5075896242333264,
    "2018-05-21T09:00:00": 0.4940941536197796,
    "2018-05-21T11:00:00": 0.4707703606710188,
    "2018-05-21T13:00:00": 0.45259627679449693,
    "2018-05-21T15:00:00": 0.439440787000761,
    "2018-05-21T17:00:00": 0.43065880160943015,
    "2018-05-21T19:00:00": 0.42514918788377265,
    "2018-05-21T21:00:00": 0.421368155203286,
    "2018-05-21T23:00:00": 0.4174327368213887,
    "2018-05-22T01:00:00": 0.41139367486388134,
    "2018-05-22T03:00:00": 0.40143625970337316,
    "2018-05-22T05:00:00": 0.3861991524863818,
    "2018-05-22T07:00:00": 0.3650647050714503,
    "2018-05-22T09:00:00": 0.3383531887514322,
    "2018-05-22T11:00:00": 0.30729021011120167,
    "2018-05-22T13:00:00": 0.27392857648349284,
    "2018-05-22T14:00:00": 0.25715482979903664,
    "2018-05-22T16:00:00": 0.22501651394259178,
    "2018-05-22T18:00:00": 0.19668165435741686,
    "2018-05-22T20:00:00": 0.17391242788263028,
    "2018-05-22T22:00:00": 0.15764773879007357,
    "2018-05-23T00:00:00": 0.14784473780093194,
    "2018-05-23T02:00:00": 0.1436402977246509,
    "2018-05-23T04:00:00": 0.1435572666114688,
    "2018-05-23T06:00:00": 0.14592317184400286,
    "2018-05-23T08:00:00": 0.1491801993897644,
    "2018-05-23T10:00:00": 0.15224117789035313,
    "2018-05-23T12:00:00": 0.15466031741757474,
    "2018-05-23T14:00:00": 0.1567193794077883,
    "2018-05-23T16:00:00": 0.15932538605635715,
    "2018-05-23T18:00:00": 0.1637213739404574,
    "2018-05-23T19:00:00": 0.16698736884424786,
    "2018-05-23T21:00:00": 0.17630325075066172,
    "2018-05-23T23:00:00": 0.18978019333113852,
    "2018-05-24T01:00:00": 0.2073031344339174,
    "2018-05-24T03:00:00": 0.227906056110885,
    "2018-05-24T05:00:00": 0.2498964385638962,
    "2018-05-24T07:00:00": 0.2710818365665635,
    "2018-05-24T09:00:00": 0.2891894190580003,
    "2018-05-24T11:00:00": 0.3022843909579429,
    "2018-05-24T13:00:00": 0.30919974770552805,
    "2018-05-24T15:00:00": 0.3097910206817318,
    "2018-05-24T17:00:00": 0.3051233477604696,
    "2018-05-24T19:00:00": 0.2973358944676111,
    "2018-05-24T21:00:00": 0.289350237400296,
    "2018-05-24T23:00:00": 0.28437112507329193,
    "2018-05-25T00:00:00": 0.2839692850396883,
    "2018-05-25T02:00:00": 0.2888811604583243,
    "2018-05-25T04:00:00": 0.3026759745188471,
    "2018-05-25T06:00:00": 0.32568641127179415,
    "2018-05-25T08:00:00": 0.3568163670497039,
    "2018-05-25T16:00:00": 0.5010888042959575,
    "2018-05-25T18:00:00": 0.5233795718757355,
    "2018-05-25T20:00:00": 0.5342690220169007,
    "2018-05-25T22:00:00": 0.5328449012927676,
    "2018-05-26T00:00:00": 0.519683084791777,
    "2018-05-26T02:00:00": 0.4966603146480334,
    "2018-05-26T04:00:00": 0.4666789205125972,
    "2018-05-26T06:00:00": 0.43316176114198235,
    "2018-05-26T08:00:00": 0.39957619962070196,
    "2018-05-26T10:00:00": 0.368973887993368,
    "2018-05-26T12:00:00": 0.3436005864693458,
    "2018-05-26T14:00:00": 0.3247246841810177,
    "2018-05-26T16:00:00": 0.31269413830883863,
    "2018-05-26T18:00:00": 0.3071144345897544,
    "2018-05-26T20:00:00": 0.30717107495020424,
    "2018-05-26T21:00:00": 0.309020949110575,
    "2018-05-26T23:00:00": 0.31584593325916144,
    "2018-05-27T01:00:00": 0.32635539005268277,
    "2018-05-27T03:00:00": 0.34021031779599104,
    "2018-05-27T05:00:00": 0.35734728644395114,
    "2018-05-27T07:00:00": 0.37767111905492734,
    "2018-05-27T09:00:00": 0.4009011601373845,
    "2018-05-27T11:00:00": 0.42634201260888166,
    "2018-05-27T13:00:00": 0.4527859478091362,
    "2018-05-27T15:00:00": 0.4785509970328859,
    "2018-05-27T17:00:00": 0.5016565208519997,
    "2018-05-27T19:00:00": 0.5200867723717422,
    "2018-05-27T21:00:00": 0.5320498471957448,
    "2018-05-27T23:00:00": 0.536264829033255,
    "2018-05-28T01:00:00": 0.5320583001180221,
    "2018-05-28T02:00:00": 0.5267848135329776,
    "2018-05-28T04:00:00": 0.5102496734860817,
    "2018-05-28T06:00:00": 0.48663711894587525,
    "2018-05-28T08:00:00": 0.4574395246689549,
    "2018-05-28T10:00:00": 0.4244031395428697,
    "2018-05-28T12:00:00": 0.38942645535684317,
    "2018-05-28T14:00:00": 0.35440458004737696,
    "2018-05-28T16:00:00": 0.32114264882014076,
    "2018-05-28T18:00:00": 0.2913556565439659,
    "2018-05-28T20:00:00": 0.2666411502382184,
    "2018-05-28T22:00:00": 0.24843822714292782,
    "2018-05-29T00:00:00": 0.23804323120251397,
    "2018-05-29T02:00:00": 0.23650108409562476,
    "2018-05-29T04:00:00": 0.24453827020834515,
    "2018-05-29T06:00:00": 0.26241077524990364,
    "2018-05-29T07:00:00": 0.27498809336312513,
    "2018-05-29T09:00:00": 0.30706329056437465,
    "2018-05-29T11:00:00": 0.3475070819536377,
    "2018-05-29T13:00:00": 0.39491912661179673,
    "2018-05-29T15:00:00": 0.4475789295650105,
    "2018-05-29T17:00:00": 0.5035532063746513,
    "2018-05-29T19:00:00": 0.5607717752346107,
    "2018-05-29T21:00:00": 0.6171880156649103,
    "2018-05-29T23:00:00": 0.6708079786352737,
    "2018-05-30T01:00:00": 0.7197798754025216,
    "2018-05-30T03:00:00": 0.7624960958091032,
    "2018-05-30T05:00:00": 0.7976159705433448,
    "2018-05-30T07:00:00": 0.8241856421373686,
    "2018-05-30T09:00:00": 0.8417065254192313,
    "2018-05-30T11:00:00": 0.8501109015781443,
    "2018-05-30T13:00:00": 0.8496737797970951,
    "2018-05-30T15:00:00": 0.8410031388288913,
    "2018-05-30T16:00:00": 0.833816041601194,
    "2018-05-30T18:00:00": 0.8142970256843621,
    "2018-05-30T20:00:00": 0.7887578668980869,
    "2018-05-30T22:00:00": 0.7582939355378062,
    "2018-05-31T00:00:00": 0.7241489246862645,
    "2018-05-31T02:00:00": 0.6877685264872713,
    "2018-05-31T04:00:00": 0.6508226574901881,
    "2018-05-31T06:00:00": 0.6151244851509498,
    "2018-05-31T08:00:00": 0.5824741703128284,
    "2018-05-31T10:00:00": 0.5544354643826289,
    "2018-05-31T12:00:00": 0.5320225733848168,
    "2018-05-31T14:00:00": 0.5154686296918715,
    "2018-05-31T16:00:00": 0.504106779517621,
    "2018-05-31T18:00:00": 0.4964500082937801,
    "2018-05-31T20:00:00": 0.49039962228978834,
    "2018-05-31T21:00:00": 0.48725527876858915,
    "2018-05-31T23:00:00": 0.4793678860040191,
    "2018-06-01T01:00:00": 0.4679183029271599,
    "2018-06-01T03:00:00": 0.45186779710127667,
    "2018-06-01T05:00:00": 0.4310848612157983,
    "2018-06-01T07:00:00": 0.40626369098211623,
    "2018-06-01T09:00:00": 0.3786886674153854,
    "2018-06-01T11:00:00": 0.3498998928989669,
    "2018-06-01T13:00:00": 0.3214031221868653,
    "2018-06-01T15:00:00": 0.2943765949386738,
    "2018-06-01T17:00:00": 0.26963220689225975,
    "2018-06-01T19:00:00": 0.24772112637763244,
    "2018-06-01T21:00:00": 0.22907558373114845,
    "2018-06-01T23:00:00": 0.21416809179493068,
    "2018-06-02T01:00:00": 0.20363506547078958,
    "2018-06-02T02:00:00": 0.20025370646076818,
    "2018-06-02T04:00:00": 0.19775610112538275,
    "2018-06-02T06:00:00": 0.20147854581218563,
    "2018-06-02T08:00:00": 0.21171531296295446,
    "2018-06-02T10:00:00": 0.2281467248173775,
    "2018-06-02T12:00:00": 0.2497977653571932,
    "2018-06-02T14:00:00": 0.2750969869003139,
    "2018-06-02T16:00:00": 0.3020702429427421,
    "2018-06-02T18:00:00": 0.328738320423304,
    "2018-06-02T20:00:00": 0.3534989238626447,
    "2018-06-02T22:00:00": 0.3754189275097192,
    "2018-06-03T00:00:00": 0.3943719171575819,
    "2018-06-03T02:00:00": 0.41095225414932246,
    "2018-06-03T04:00:00": 0.42620913314568326,
    "2018-06-03T06:00:00": 0.4412950359336509,
    "2018-06-03T07:00:00": 0.4490590998856831,
    "2018-06-03T09:00:00": 0.46531312561589894,
    "2018-06-03T11:00:00": 0.48245286510160756,
    "2018-06-03T13:00:00": 0.4998113408488803,
    "2018-06-03T15:00:00": 0.5163608291474749,
    "2018-06-03T17:00:00": 0.531035950385842,
    "2018-06-03T19:00:00": 0.5430863052143405,
    "2018-06-03T21:00:00": 0.5524129625264412,
    "2018-06-03T23:00:00": 0.5595997405869186,
    "2018-06-04T01:00:00": 0.5658146392434115,
    "2018-06-04T03:00:00": 0.572513201481492,
    "2018-06-04T05:00:00": 0.5810719644992604,
    "2018-06-04T07:00:00": 0.5924574168092323,
    "2018-06-04T09:00:00": 0.6070186109358073,
    "2018-06-04T11:00:00": 0.6244573109939001,
    "2018-06-04T12:00:00": 0.6340286927058251,
    "2018-06-04T14:00:00": 0.6542597476213633,
    "2018-06-04T16:00:00": 0.675067352591191,
    "2018-06-04T18:00:00": 0.6955703290681499,
    "2018-06-04T20:00:00": 0.715193866177575,
    "2018-06-04T22:00:00": 0.7337553046011829,
    "2018-06-05T00:00:00": 0.751361458050535,
    "2018-06-05T02:00:00": 0.7682015654433922,
    "2018-06-05T04:00:00": 0.7843979614881534,
    "2018-06-05T06:00:00": 0.7998176283943887,
    "2018-06-05T08:00:00": 0.8139497230074935,
    "2018-06-05T10:00:00": 0.8259208955667768,
    "2018-06-05T12:00:00": 0.8345865847932639,
    "2018-06-05T14:00:00": 0.8386183357896941,
    "2018-06-05T16:00:00": 0.8366934158809121,
    "2018-06-05T17:00:00": 0.8331421227123952,
    "2018-06-05T19:00:00": 0.8203270817585031,
    "2018-06-05T21:00:00": 0.7995151909899822,
    "2018-06-05T23:00:00": 0.7707240091102973,
    "2018-06-06T01:00:00": 0.7346517483642816,
    "2018-06-06T03:00:00": 0.6925652603939361,
    "2018-06-06T05:00:00": 0.6463613050331652,
    "2018-06-06T07:00:00": 0.5983737945620189,
    "2018-06-06T09:00:00": 0.5512666263296094,
    "2018-06-06T11:00:00": 0.5077407586709634,
    "2018-06-06T13:00:00": 0.470254527139323,
    "2018-06-06T15:00:00": 0.44071324884905166,
    "2018-06-06T17:00:00": 0.4202220146283926,
    "2018-06-06T19:00:00": 0.40895212405889253,
    "2018-06-06T21:00:00": 0.40612904532116767,
    "2018-06-06T22:00:00": 0.40740783607839154,
    "2018-06-07T00:00:00": 0.41403286829414143,
    "2018-06-07T02:00:00": 0.42407103314926464,
    "2018-06-07T04:00:00": 0.4350756898377182,
    "2018-06-07T06:00:00": 0.4448453013724323,
    "2018-06-07T08:00:00": 0.45173320055329536,
    "2018-06-07T10:00:00": 0.45484315418435856,
    "2018-06-07T12:00:00": 0.45408230221594076,
    "2018-06-07T14:00:00": 0.4501349341904071,
    "2018-06-07T15:00:00": 0.4473594373367527,
    "2018-06-07T16:00:00": 0.4443198022788223,
    "2018-06-07T18:00:00": 0.4383592617324923,
    "2018-06-07T20:00:00": 0.4340957885735901,
    "2018-06-07T22:00:00": 0.4331126847806419,
    "2018-06-08T00:00:00": 0.43649219080500035,
    "2018-06-08T02:00:00": 0.44450173025761397,
    "2018-06-08T04:00:00": 0.4564516466463967,
    "2018-06-08T06:00:00": 0.4706539150174611,
    "2018-06-08T08:00:00": 0.48463868326637216,
    "2018-06-08T10:00:00": 0.4954500749159093,
    "2018-06-08T12:00:00": 0.5000950310355666,
    "2018-06-08T14:00:00": 0.4960163644070179,
    "2018-06-08T16:00:00": 0.48155751174045675,
    "2018-06-08T18:00:00": 0.4562209142120054,
    "2018-06-08T20:00:00": 0.4207745039329984,
    "2018-06-08T21:00:00": 0.399821364460662,
    "2018-06-08T23:00:00": 0.3531069750537569,
    "2018-06-09T01:00:00": 0.3025786736673351,
    "2018-06-09T03:00:00": 0.2514643634508364,
    "2018-06-09T05:00:00": 0.20276436827541613,
    "2018-06-09T07:00:00": 0.1589866278729126,
    "2018-06-09T09:00:00": 0.12188748205194995,
    "2018-06-09T11:00:00": 0.09250315065128038,
    "2018-06-09T13:00:00": 0.0712841712103571,
    "2018-06-09T15:00:00": 0.05827566313098622,
    "2018-06-09T17:00:00": 0.0532926926138991,
    "2018-06-09T19:00:00": 0.05608254529018613,
    "2018-06-09T21:00:00": 0.06640857499350196,
    "2018-06-09T23:00:00": 0.08401896138604308,
    "2018-06-10T01:00:00": 0.10858086586796467,
    "2018-06-10T02:00:00": 0.12328696511368357,
    "2018-06-10T04:00:00": 0.15703539094860341,
    "2018-06-10T06:00:00": 0.1956487936406048,
    "2018-06-10T08:00:00": 0.23771243660999028,
    "2018-06-10T10:00:00": 0.2815462979801773,
    "2018-06-10T12:00:00": 0.3252845753400526,
    "2018-06-10T14:00:00": 0.36708924997692705,
    "2018-06-10T16:00:00": 0.4052153019399768,
    "2018-06-10T18:00:00": 0.43809850946100465,
    "2018-06-10T20:00:00": 0.4644358177651691,
    "2018-06-10T22:00:00": 0.4832655747970593,
    "2018-06-11T00:00:00": 0.49399987909390075,
    "2018-06-11T02:00:00": 0.49650306381428555,
    "2018-06-11T04:00:00": 0.49119905978381995,
    "2018-06-11T06:00:00": 0.47918035046347845,
    "2018-06-11T07:00:00": 0.4711788099747466,
    "2018-06-11T09:00:00": 0.45255677927309723,
    "2018-06-11T11:00:00": 0.43254345832750646,
    "2018-06-11T13:00:00": 0.41376610840827643,
    "2018-06-11T15:00:00": 0.3985923651158855,
    "2018-06-11T17:00:00": 0.3887848784145671,
    "2018-06-11T19:00:00": 0.3852144668273647,
    "2018-06-11T21:00:00": 0.38770384318231693,
    "2018-06-11T23:00:00": 0.395111264359377,
    "2018-06-12T01:00:00": 0.4055661382549806,
    "2018-06-12T03:00:00": 0.4168431492764693,
    "2018-06-12T05:00:00": 0.42678611473437855,
    "2018-06-12T07:00:00": 0.4337139103997281,
    "2018-06-12T09:00:00": 0.4366806991556397,
    "2018-06-12T11:00:00": 0.4356648263916308,
    "2018-06-12T12:00:00": 0.4338944919414999,
    "2018-06-12T14:00:00": 0.4286702915618253,
    "2018-06-12T16:00:00": 0.4227818515245676,
    "2018-06-12T18:00:00": 0.41833216537256745,
    "2018-06-12T20:00:00": 0.4173883143122921,
    "2018-06-12T22:00:00": 0.42168558447585924,
    "2018-06-13T00:00:00": 0.43235248577773827,
    "2018-06-13T02:00:00": 0.44971733751230303,
    "2018-06-13T04:00:00": 0.4732498825917961,
    "2018-06-13T06:00:00": 0.5015541134342393,
    "2018-06-13T08:00:00": 0.5325966764697043,
    "2018-06-13T10:00:00": 0.5638274070706949,
    "2018-06-13T13:00:00": 0.6052379636993985,
    "2018-06-13T14:00:00": 0.6163762292198028,
    "2018-06-13T15:00:00": 0.6257626999273813,
    "2018-06-13T16:00:00": 0.6332122615633562,
    "2018-06-13T17:00:00": 0.6385975333585269,
    "2018-06-13T18:00:00": 0.641845592909319,
    "2018-06-13T19:00:00": 0.6429496193366745,
    "2018-06-13T20:00:00": 0.6419544826255171,
    "2018-06-13T21:00:00": 0.6389508462665492,
    "2018-06-13T22:00:00": 0.6340914177933517,
    "2018-06-13T23:00:00": 0.6275765753147281,
    "2018-06-14T00:00:00": 0.6196249608009118,
    "2018-06-14T01:00:00": 0.6105025963079027,
    "2018-06-14T02:00:00": 0.6004842472854633,
    "2018-06-14T03:00:00": 0.5898677302396294,
    "2018-06-14T04:00:00": 0.5789222120598414,
    "2018-06-14T05:00:00": 0.5679112277408355,
    "2018-06-14T06:00:00": 0.557082636051248,
    "2018-06-14T07:00:00": 0.5466578479602365,
    "2018-06-14T08:00:00": 0.5368220334232591,
    "2018-06-14T09:00:00": 0.5277357063451575,
    "2018-06-14T10:00:00": 0.5195214682863912,
    "2018-06-14T11:00:00": 0.5122645321989365,
    "2018-06-14T12:00:00": 0.5060217471658238,
    "2018-06-14T13:00:00": 0.500819109234608,
    "2018-06-14T14:00:00": 0.496657992524944,
    "2018-06-14T15:00:00": 0.49352805816391854,
    "2018-06-14T16:00:00": 0.4914072535666517,
    "2018-06-14T17:00:00": 0.49027023519903484,
    "2018-06-14T18:00:00": 0.49009347466061903,
    "2018-06-14T19:00:00": 0.4908430725250218,
    "2018-06-14T20:00:00": 0.4925167079654777,
    "2018-06-14T21:00:00": 0.4950984363506765,
    "2018-06-14T22:00:00": 0.49858573446961385,
    "2018-06-14T23:00:00": 0.5029755339998745,
    "2018-06-15T00:00:00": 0.5082926355911029,
    "2018-06-15T01:00:00": 0.5145365216999651,
    "2018-06-15T02:00:00": 0.5217104822875269,
    "2018-06-15T03:00:00": 0.529817022671995,
    "2018-06-15T04:00:00": 0.5388525286395072,
    "2018-06-15T05:00:00": 0.5488002554431709,
    "2018-06-15T06:00:00": 0.5596315678582345,
    "2018-06-15T07:00:00": 0.5713049230200833,
    "2018-06-15T08:00:00": 0.5837523081522923,
    "2018-06-15T09:00:00": 0.5969138042899443,
    "2018-06-15T10:00:00": 0.6107064145504171,
    "2018-06-15T11:00:00": 0.6250363601587784,
    "2018-06-15T12:00:00": 0.6397941388499394,
    "2018-06-15T13:00:00": 0.6548667801106115,
    "2018-06-15T14:00:00": 0.6701294929367414,
    "2018-06-15T15:00:00": 0.6854583283948582,
    "2018-06-15T16:00:00": 0.7007063648923323,
    "2018-06-15T17:00:00": 0.7157423403894576,
    "2018-06-15T18:00:00": 0.7303975465118699,
    "2018-06-15T19:00:00": 0.7445331538025669,
    "2018-06-15T20:00:00": 0.7579922189009242,
    "2018-06-15T21:00:00": 0.7706252088665375,
    "2018-06-15T22:00:00": 0.7822945181344155,
    "2018-06-15T23:00:00": 0.7928451820379079,
    "2018-06-16T00:00:00": 0.8021436935896658,
    "2018-06-16T01:00:00": 0.8100610786228587,
    "2018-06-16T02:00:00": 0.8165014561553534,
    "2018-06-16T03:00:00": 0.8213759050435114,
    "2018-06-16T04:00:00": 0.8246065266136612,
    "2018-06-16T05:00:00": 0.8261406677655583,
    "2018-06-16T06:00:00": 0.8259508114658723,
    "2018-06-16T07:00:00": 0.8240309608680245,
    "2018-06-16T08:00:00": 0.8204075261264111,
    "2018-06-16T09:00:00": 0.8151305566348717,
    "2018-06-16T10:00:00": 0.8082664436969649,
    "2018-06-16T11:00:00": 0.7999264510247639,
    "2018-06-16T12:00:00": 0.7902544457927847,
    "2018-06-16T13:00:00": 0.7794131954324703,
    "2018-06-16T14:00:00": 0.7675696297785831,
    "2018-06-16T15:00:00": 0.7549601358834719,
    "2018-06-16T16:00:00": 0.7418153420959763,
    "2018-06-16T17:00:00": 0.7284110781773112,
    "2018-06-16T18:00:00": 0.7150287564628419,
    "2018-06-16T19:00:00": 0.7019751061314785,
    "2018-06-16T20:00:00": 0.6895386411106208,
    "2018-06-16T21:00:00": 0.6780213296604408,
    "2018-06-16T22:00:00": 0.6677069786979946,
    "2018-06-16T23:00:00": 0.6588566261980878,
    "2018-06-17T00:00:00": 0.6517030558904134,
    "2018-06-17T01:00:00": 0.6464220591706267,
    "2018-06-17T02:00:00": 0.6431344204376489,
    "2018-06-17T03:00:00": 0.6419041764805844,
    "2018-06-17T04:00:00": 0.6427154506747389,
    "2018-06-17T05:00:00": 0.6454848838602439,
    "2018-06-17T06:00:00": 0.6500560393497393,
    "2018-06-17T07:00:00": 0.6562005014278995,
    "2018-06-17T08:00:00": 0.6636261587853858,
    "2018-06-17T09:00:00": 0.6719949730096133,
    "2018-06-17T10:00:00": 0.6809062422855737,
    "2018-06-17T11:00:00": 0.6899421480938467,
    "2018-06-17T12:00:00": 0.6986624563588383,
    "2018-06-17T13:00:00": 0.7066476636144658,
    "2018-06-17T14:00:00": 0.7134797534498658,
    "2018-06-17T15:00:00": 0.7187707301605617,
    "2018-06-17T16:00:00": 0.722174029895159,
    "2018-06-17T17:00:00": 0.7233948444264257,
    "2018-06-17T18:00:00": 0.7221944218308143,
    "2018-06-17T19:00:00": 0.7183964224888407,
    "2018-06-17T20:00:00": 0.7118915192998634,
    "2018-06-17T21:00:00": 0.702633921832239,
    "2018-06-17T22:00:00": 0.6906369977502091,
    "2018-06-17T23:00:00": 0.6759720864361092,
    "2018-06-18T00:00:00": 0.6587624170535357,
    "2018-06-18T01:00:00": 0.6391841874303527,
    "2018-06-18T02:00:00": 0.6174541034196578,
    "2018-06-18T03:00:00": 0.5938185318868274,
    "2018-06-18T04:00:00": 0.568556421695165,
    "2018-06-18T05:00:00": 0.5419390828057675,
    "2018-06-18T06:00:00": 0.5142861246032827,
    "2018-06-18T07:00:00": 0.4859060272856281,
    "2018-06-18T08:00:00": 0.4571220160698758,
    "2018-06-18T09:00:00": 0.4282318283497397,
    "2018-06-18T10:00:00": 0.39955655508965204,
    "2018-06-18T11:00:00": 0.37139440017707,
    "2018-06-18T12:00:00": 0.3440367939908667,
    "2018-06-18T13:00:00": 0.3177481694491978,
    "2018-06-18T14:00:00": 0.2927810238002185,
    "2018-06-18T15:00:00": 0.2693634033704307,
    "2018-06-18T16:00:00": 0.24770164102274125,
    "2018-06-18T17:00:00": 0.22798102429285477,
    "2018-06-18T18:00:00": 0.2103415418875835,
    "2018-06-18T19:00:00": 0.19490156431673195,
    "2018-06-18T20:00:00": 0.18175033996860973,
    "2018-06-18T21:00:00": 0.17094115131815668,
    "2018-06-18T22:00:00": 0.16249541686533095,
    "2018-06-18T23:00:00": 0.15640004959875536,
    "2018-06-19T00:00:00": 0.15259403139160457,
    "2018-06-19T01:00:00": 0.1510127610782214,
    "2018-06-19T02:00:00": 0.15152791886730635,
    "2018-06-19T03:00:00": 0.15400555033691768,
    "2018-06-19T04:00:00": 0.15828248785361476,
    "2018-06-19T05:00:00": 0.1641716879121759,
    "2018-06-19T06:00:00": 0.17146859008145565,
    "2018-06-19T07:00:00": 0.17995513644412983,
    "2018-06-19T08:00:00": 0.1894154317127244,
    "2018-06-19T09:00:00": 0.19963535427783427,
    "2018-06-19T10:00:00": 0.2104092801957538,
    "2018-06-19T11:00:00": 0.22154991593794815,
    "2018-06-19T12:00:00": 0.23289142013397,
    "2018-06-19T13:00:00": 0.2442907351499896,
    "2018-06-19T14:00:00": 0.2556313053851175,
    "2018-06-19T15:00:00": 0.2668405419133231,
    "2018-06-19T16:00:00": 0.27788547421556653,
    "2018-06-19T17:00:00": 0.28874397085326153,
    "2018-06-19T18:00:00": 0.2994236888120479,
    "2018-06-19T19:00:00": 0.3099819294431705,
    "2018-06-19T20:00:00": 0.3204635109983248,
    "2018-06-19T21:00:00": 0.33092499133018205,
    "2018-06-19T22:00:00": 0.3414654189042502,
    "2018-06-19T23:00:00": 0.352168826317226,
    "2018-06-20T00:00:00": 0.3630881544850479,
    "2018-06-20T01:00:00": 0.37429366077614135,
    "2018-06-20T02:00:00": 0.38583496488994745,
    "2018-06-20T03:00:00": 0.3977439450138054,
    "2018-06-20T04:00:00": 0.4100298225460601,
    "2018-06-20T05:00:00": 0.42268732387700436,
    "2018-06-20T06:00:00": 0.4356902701524765,
    "2018-06-20T07:00:00": 0.4490007423410058,
    "2018-06-20T08:00:00": 0.4625685844186416,
    "2018-06-20T09:00:00": 0.4763321747989723,
    "2018-06-20T10:00:00": 0.49023047159871946,
    "2018-06-20T11:00:00": 0.5041780424808074,
    "2018-06-20T12:00:00": 0.5181130678624697,
    "2018-06-20T13:00:00": 0.5319715638791338,
    "2018-06-20T14:00:00": 0.5456836921099004,
    "2018-06-20T15:00:00": 0.5591887497711426,
    "2018-06-20T16:00:00": 0.5724401734893324,
    "2018-06-20T17:00:00": 0.5853836821976981,
    "2018-06-20T18:00:00": 0.5979799246068405,
    "2018-06-20T19:00:00": 0.6101925248023149,
    "2018-06-20T20:00:00": 0.6219897460851269,
    "2018-06-20T21:00:00": 0.6333523731938971,
    "2018-06-20T22:00:00": 0.6442678546999092,
    "2018-06-20T23:00:00": 0.6547284598621302,
    "2018-06-21T00:00:00": 0.6647315530535437,
    "2018-06-21T01:00:00": 0.6742780142790832,
    "2018-06-21T02:00:00": 0.6833700620728296,
    "2018-06-21T03:00:00": 0.6920057691229886,
    "2018-06-21T04:00:00": 0.7001857449448983,
    "2018-06-21T05:00:00": 0.7078971541788298,
    "2018-06-21T06:00:00": 0.7151182602136029,
    "2018-06-21T07:00:00": 0.72181595775528,
    "2018-06-21T08:00:00": 0.7279398067583891,
    "2018-06-21T09:00:00": 0.73342250638876,
    "2018-06-21T10:00:00": 0.7381746217816121,
    "2018-06-21T11:00:00": 0.7420945024433442,
    "2018-06-21T12:00:00": 0.7450735782014,
    "2018-06-21T13:00:00": 0.7469971491937214,
    "2018-06-21T14:00:00": 0.7477510366895541,
    "2018-06-21T15:00:00": 0.7472215428850377,
    "2018-06-21T16:00:00": 0.745318586723789,
    "2018-06-21T17:00:00": 0.7419608616236542,
    "2018-06-21T18:00:00": 0.7371025027222287,
    "2018-06-21T19:00:00": 0.7307306549196275,
    "2018-06-21T20:00:00": 0.7228692410440558,
    "2018-06-21T21:00:00": 0.7135762363498315,
    "2018-06-21T22:00:00": 0.7029578396648065,
    "2018-06-21T23:00:00": 0.6911463792091876,
    "2018-06-22T00:00:00": 0.6783073832557485,
    "2018-06-22T01:00:00": 0.6646274551900501,
    "2018-06-22T02:00:00": 0.65031212515344,
    "2018-06-22T03:00:00": 0.6355704080866655,
    "2018-06-22T04:00:00": 0.6206138772091166,
    "2018-06-22T05:00:00": 0.6056436397691579,
    "2018-06-22T06:00:00": 0.5908448035859075,
    "2018-06-22T07:00:00": 0.5763802425101636,
    "2018-06-22T08:00:00": 0.5623885787339582,
    "2018-06-22T09:00:00": 0.5489872912308398,
    "2018-06-22T10:00:00": 0.5362484852813285,
    "2018-06-22T11:00:00": 0.524241981976596,
    "2018-06-22T12:00:00": 0.5129912685230854,
    "2018-06-25T16:00:00": 0.31300508369944585,
    "2018-06-25T18:00:00": 0.30367350598391435,
    "2018-06-25T19:00:00": 0.30050494294117436,
    "2018-06-25T20:00:00": 0.2985143189101381,
    "2018-06-25T21:00:00": 0.2978005832953319,
    "2018-06-25T22:00:00": 0.29841929762792424,
    "2018-06-25T23:00:00": 0.30037873128783615,
    "2018-06-26T00:00:00": 0.30363871734229847,
    "2018-06-26T01:00:00": 0.3080983915943182,
    "2018-06-26T02:00:00": 0.31361073816174595,
    "2018-06-26T04:00:00": 0.3269550326068598,
    "2018-06-26T05:00:00": 0.33427367574620387,
    "2018-06-26T06:00:00": 0.341623616922891,
    "2018-06-26T07:00:00": 0.3486868361021919,
    "2018-06-26T08:00:00": 0.35514032570860643,
    "2018-06-26T09:00:00": 0.36067468187203383,
    "2018-06-26T10:00:00": 0.36500307263707893,
    "2018-06-26T11:00:00": 0.3678732206992738,
    "2018-06-26T12:00:00": 0.3690791553032019,
    "2018-06-26T14:00:00": 0.3659525045194078,
    "2018-06-26T15:00:00": 0.3615024714351893,
    "2018-06-26T16:00:00": 0.3551580197676496,
    "2018-06-26T17:00:00": 0.3470224118588445,
    "2018-06-26T18:00:00": 0.3372587178667871,
    "2018-06-26T19:00:00": 0.326084340391703,
    "2018-06-26T20:00:00": 0.31376188127977306,
    "2018-06-26T21:00:00": 0.3005894748971343,
    "2018-06-26T22:00:00": 0.2868957492773699,
    "2018-06-27T00:00:00": 0.2593203030284015,
    "2018-06-27T01:00:00": 0.24612974537356827,
    "2018-06-27T02:00:00": 0.23378125673300285,
    "2018-06-27T03:00:00": 0.22257751444976487,
    "2018-06-27T04:00:00": 0.2127939669988808,
    "2018-06-27T05:00:00": 0.20466809611653558,
    "2018-06-27T06:00:00": 0.19839548200753457,
    "2018-06-27T07:00:00": 0.19413111701251137,
    "2018-06-27T08:00:00": 0.1919736157260535
}
