# Supplementary material for: A data science approach for multi-sensor marine observatory data monitoring cold water corals (Paragorgia arborea) in two campaigns
Source: PLoS One. 2023 Jul 19;18(7):e0282723. doi: 10.1371/journal.pone.0282723 (PMC10355400; doi:10.1371/journal.pone.0282723)
Supplement: S4 Data — Non-image data that were used to generate figures shown in the paper, if not already contained in S1–S3 Data. (XZ) [file pone.0282723.s018.xz › S4_Data/s4_fig/lstm_pred_gamma1_red_clipped_s4fig.json]

{
    "2018-04-12T15:00:00": 0.20107460021972656,
    "2018-04-12T16:00:00": 0.6379331350326538,
    "2018-04-12T17:00:00": 0.8575582504272461,
    "2018-04-12T18:00:00": 0.8379329442977905,
    "2018-04-12T19:00:00": 0.3461005687713623,
    "2018-04-12T20:00:00": 0.014088749885559082,
    "2018-04-12T21:00:00": 0.028517931699752808,
    "2018-04-12T22:00:00": 0.02053678035736084,
    "2018-04-12T23:00:00": 0.002233743667602539,
    "2018-04-13T00:00:00": 0.008096754550933838,
    "2018-04-13T01:00:00": 0.024790406227111816,
    "2018-04-13T02:00:00": 0.05264821648597717,
    "2018-04-13T03:00:00": 0.05641132593154907,
    "2018-04-13T04:00:00": 0.059018492698669434,
    "2018-04-13T05:00:00": 0.05894434452056885,
    "2018-04-13T06:00:00": 0.056683748960494995,
    "2018-04-13T07:00:00": 0.06134572625160217,
    "2018-04-13T08:00:00": 0.061994075775146484,
    "2018-04-13T09:00:00": 0.06330081820487976,
    "2018-04-13T10:00:00": 0.0630369782447815,
    "2018-04-13T11:00:00": 0.050407350063323975,
    "2018-04-13T12:00:00": 0.046172916889190674,
    "2018-04-13T13:00:00": 0.04585805535316467,
    "2018-04-13T14:00:00": 0.039372265338897705,
    "2018-04-13T15:00:00": 0.02953648567199707,
    "2018-04-13T16:00:00": 0.02627590298652649,
    "2018-04-13T17:00:00": 0.023585796356201172,
    "2018-04-13T18:00:00": 0.0265195369720459,
    "2018-04-13T19:00:00": 0.027251005172729492,
    "2018-04-13T20:00:00": 0.0320110023021698,
    "2018-04-13T21:00:00": 0.029135793447494507,
    "2018-04-13T22:00:00": 0.022434353828430176,
    "2018-04-13T23:00:00": 0.019539833068847656,
    "2018-04-14T00:00:00": 0.010835081338882446,
    "2018-04-14T01:00:00": 0.009363263845443726,
    "2018-04-14T02:00:00": 0.0065316855907440186,
    "2018-04-14T03:00:00": 0.00796806812286377,
    "2018-04-14T04:00:00": 0.01800784468650818,
    "2018-04-14T05:00:00": 0.023499250411987305,
    "2018-04-14T06:00:00": 0.030150413513183594,
    "2018-04-14T07:00:00": 0.035110145807266235,
    "2018-04-14T08:00:00": 0.03355139493942261,
    "2018-04-14T09:00:00": 0.019922643899917603,
    "2018-04-14T10:00:00": 0.01900583505630493,
    "2018-04-14T11:00:00": 0.00734323263168335,
    "2018-04-14T12:00:00": 0.0007065832614898682,
    "2018-04-14T13:00:00": 0.0,
    "2018-04-14T14:00:00": 0.0,
    "2018-04-14T15:00:00": 0.0,
    "2018-04-14T16:00:00": 0.0,
    "2018-04-14T17:00:00": 0.0015575289726257324,
    "2018-04-14T18:00:00": 0.006568193435668945,
    "2018-04-14T19:00:00": 0.013491034507751465,
    "2018-04-14T20:00:00": 0.026797175407409668,
    "2018-04-14T21:00:00": 0.04319882392883301,
    "2018-04-14T22:00:00": 0.032086461782455444,
    "2018-04-14T23:00:00": 0.008657872676849365,
    "2018-04-15T00:00:00": 0.0,
    "2018-04-15T01:00:00": 0.0,
    "2018-04-15T02:00:00": 0.0,
    "2018-04-15T03:00:00": 0.0,
    "2018-04-15T04:00:00": 0.010439127683639526,
    "2018-04-15T05:00:00": 0.019581764936447144,
    "2018-04-15T06:00:00": 0.027853399515151978,
    "2018-04-15T07:00:00": 0.03242960572242737,
    "2018-04-15T08:00:00": 0.04305678606033325,
    "2018-04-15T09:00:00": 0.041135311126708984,
    "2018-04-15T10:00:00": 0.02932274341583252,
    "2018-04-15T11:00:00": 0.021711677312850952,
    "2018-04-15T12:00:00": 0.01583796739578247,
    "2018-04-15T13:00:00": 0.008972465991973877,
    "2018-04-15T14:00:00": 0.0002974867820739746,
    "2018-04-15T15:00:00": 0.0,
    "2018-04-15T16:00:00": 0.0,
    "2018-04-15T17:00:00": 0.0,
    "2018-04-15T18:00:00": 0.0,
    "2018-04-15T19:00:00": 0.008446693420410156,
    "2018-04-15T20:00:00": 0.012243032455444336,
    "2018-04-15T21:00:00": 0.01772630214691162,
    "2018-04-15T22:00:00": 0.00489199161529541,
    "2018-04-15T23:00:00": 0.0,
    "2018-04-16T00:00:00": 0.0,
    "2018-04-16T01:00:00": 0.005785822868347168,
    "2018-04-16T02:00:00": 0.0,
    "2018-04-16T03:00:00": 0.0,
    "2018-04-16T04:00:00": 0.00013777613639831543,
    "2018-04-16T05:00:00": 0.0016935467720031738,
    "2018-04-16T06:00:00": 0.0036962926387786865,
    "2018-04-16T07:00:00": 0.01137879490852356,
    "2018-04-16T08:00:00": 0.029375851154327393,
    "2018-04-16T09:00:00": 0.03531569242477417,
    "2018-04-16T10:00:00": 0.03350841999053955,
    "2018-04-16T11:00:00": 0.022204816341400146,
    "2018-04-16T12:00:00": 0.014114677906036377,
    "2018-04-16T13:00:00": 0.005551934242248535,
    "2018-04-16T14:00:00": 0.00010335445404052734,
    "2018-04-16T15:00:00": 0.06047043204307556,
    "2018-04-16T16:00:00": 0.053122520446777344,
    "2018-04-16T17:00:00": 0.015463292598724365,
    "2018-04-16T18:00:00": 0.0,
    "2018-04-16T19:00:00": 0.0,
    "2018-04-16T20:00:00": 0.0023749470710754395,
    "2018-04-16T21:00:00": 0.024736136198043823,
    "2018-04-16T22:00:00": 0.0394057035446167,
    "2018-04-16T23:00:00": 0.040290772914886475,
    "2018-04-18T02:00:00": 0.01039743423461914,
    "2018-04-18T03:00:00": 0.02499532699584961,
    "2018-04-18T04:00:00": 0.09510105848312378,
    "2018-04-18T05:00:00": 0.48230165243148804,
    "2018-04-18T06:00:00": 0.8646873235702515,
    "2018-04-18T07:00:00": 0.9442930817604065,
    "2018-04-18T08:00:00": 0.9926691651344299,
    "2018-04-18T09:00:00": 0.9973381161689758,
    "2018-04-18T10:00:00": 0.9761976003646851,
    "2018-04-18T11:00:00": 0.9693024158477783,
    "2018-04-18T12:00:00": 0.9710386991500854,
    "2018-04-18T13:00:00": 0.9662074446678162,
    "2018-04-18T14:00:00": 0.9757734537124634,
    "2018-04-18T15:00:00": 0.9766568541526794,
    "2018-04-18T16:00:00": 0.9759912490844727,
    "2018-04-18T17:00:00": 0.9598978757858276,
    "2018-04-18T18:00:00": 0.8118600249290466,
    "2018-04-18T19:00:00": 0.2914341688156128,
    "2018-04-18T20:00:00": 0.03982657194137573,
    "2018-04-18T21:00:00": 0.029481828212738037,
    "2018-04-18T22:00:00": 0.0393964946269989,
    "2018-04-18T23:00:00": 0.0322108268737793,
    "2018-04-19T00:00:00": 0.02713748812675476,
    "2018-04-19T01:00:00": 0.0316428542137146,
    "2018-04-19T02:00:00": 0.0572735071182251,
    "2018-04-19T03:00:00": 0.12002962827682495,
    "2018-04-19T04:00:00": 0.1353836953639984,
    "2018-04-19T05:00:00": 0.09230872988700867,
    "2018-04-19T06:00:00": 0.07200074195861816,
    "2018-04-19T07:00:00": 0.045660823583602905,
    "2018-04-19T14:00:00": 0.06054562330245972,
    "2018-04-19T15:00:00": 0.07166469097137451,
    "2018-04-19T16:00:00": 0.09209278225898743,
    "2018-04-19T17:00:00": 0.12865149974822998,
    "2018-04-19T18:00:00": 0.16084811091423035,
    "2018-04-19T19:00:00": 0.13906040787696838,
    "2018-04-19T20:00:00": 0.5860891342163086,
    "2018-04-19T21:00:00": 0.9542528986930847,
    "2018-04-19T22:00:00": 1.0,
    "2018-04-19T23:00:00": 0.9897522330284119,
    "2018-04-20T00:00:00": 0.9689915776252747,
    "2018-04-20T01:00:00": 0.9593477845191956,
    "2018-04-20T02:00:00": 0.9527772068977356,
    "2018-04-20T03:00:00": 0.9062010049819946,
    "2018-04-20T04:00:00": 0.8167536854743958,
    "2018-04-20T05:00:00": 0.5887274742126465,
    "2018-04-20T06:00:00": 0.7898871898651123,
    "2018-04-20T07:00:00": 0.9062114953994751,
    "2018-04-20T08:00:00": 0.9492716789245605,
    "2018-04-20T09:00:00": 0.9587280750274658,
    "2018-04-20T10:00:00": 0.9617701768875122,
    "2018-04-20T11:00:00": 0.9634135961532593,
    "2018-04-20T12:00:00": 0.9579902291297913,
    "2018-04-20T13:00:00": 0.9545810222625732,
    "2018-04-20T14:00:00": 0.9405964612960815,
    "2018-04-20T15:00:00": 0.9089902639389038,
    "2018-04-20T16:00:00": 0.8740283250808716,
    "2018-04-20T17:00:00": 0.7698473930358887,
    "2018-04-20T18:00:00": 0.8679270148277283,
    "2018-04-20T19:00:00": 0.9691857695579529,
    "2018-04-20T20:00:00": 0.9710115790367126,
    "2018-04-20T21:00:00": 0.963457465171814,
    "2018-04-20T22:00:00": 0.9560196399688721,
    "2018-04-20T23:00:00": 0.9543691873550415,
    "2018-04-21T00:00:00": 0.9512715935707092,
    "2018-04-21T01:00:00": 0.9516509771347046,
    "2018-04-21T02:00:00": 0.9518100619316101,
    "2018-04-21T03:00:00": 0.9542468786239624,
    "2018-04-21T04:00:00": 0.964024543762207,
    "2018-04-21T05:00:00": 0.9680199027061462,
    "2018-04-21T06:00:00": 0.9713597893714905,
    "2018-04-21T07:00:00": 0.9733414649963379,
    "2018-04-21T08:00:00": 0.9733205437660217,
    "2018-04-21T09:00:00": 0.9729611873626709,
    "2018-04-21T10:00:00": 0.9722230434417725,
    "2018-04-21T11:00:00": 0.9709433317184448,
    "2018-04-21T12:00:00": 0.9727348685264587,
    "2018-04-21T13:00:00": 0.9687021374702454,
    "2018-04-21T14:00:00": 0.9592695832252502,
    "2018-04-21T15:00:00": 0.9466625452041626,
    "2018-04-21T16:00:00": 0.924223780632019,
    "2018-04-21T17:00:00": 0.9260596036911011,
    "2018-04-21T18:00:00": 0.9334197044372559,
    "2018-04-21T19:00:00": 0.9204292297363281,
    "2018-04-21T20:00:00": 0.9107145667076111,
    "2018-04-21T21:00:00": 0.9245251417160034,
    "2018-04-21T22:00:00": 0.9233694672584534,
    "2018-04-21T23:00:00": 0.9312101602554321,
    "2018-04-22T00:00:00": 0.9464547038078308,
    "2018-04-22T01:00:00": 0.9562191367149353,
    "2018-04-22T02:00:00": 0.9587317109107971,
    "2018-04-22T03:00:00": 0.9569850564002991,
    "2018-04-22T04:00:00": 0.9508088827133179,
    "2018-04-22T05:00:00": 0.9476275444030762,
    "2018-04-22T06:00:00": 0.945895791053772,
    "2018-04-22T07:00:00": 0.9534038305282593,
    "2018-04-22T08:00:00": 0.9571020007133484,
    "2018-04-22T09:00:00": 0.9583941102027893,
    "2018-04-22T10:00:00": 0.9551407098770142,
    "2018-04-22T11:00:00": 0.954804539680481,
    "2018-04-22T12:00:00": 0.9504014253616333,
    "2018-04-22T13:00:00": 0.945688009262085,
    "2018-04-22T20:00:00": 0.9411771297454834,
    "2018-04-22T21:00:00": 0.9528450965881348,
    "2018-04-22T22:00:00": 0.9630735516548157,
    "2018-04-22T23:00:00": 0.9700402021408081,
    "2018-04-23T00:00:00": 0.9729488492012024,
    "2018-04-24T14:00:00": 0.876275360584259,
    "2018-04-24T15:00:00": 0.9518248438835144,
    "2018-04-24T16:00:00": 0.9508968591690063,
    "2018-04-24T17:00:00": 0.9343396425247192,
    "2018-04-24T18:00:00": 0.9201861619949341,
    "2018-04-24T19:00:00": 0.9180098176002502,
    "2018-04-24T20:00:00": 0.9003486037254333,
    "2018-04-24T21:00:00": 0.8996993899345398,
    "2018-04-24T22:00:00": 0.8779296278953552,
    "2018-04-24T23:00:00": 0.8369379043579102,
    "2018-04-25T00:00:00": 0.8247047662734985,
    "2018-04-25T01:00:00": 0.8367913961410522,
    "2018-04-25T02:00:00": 0.8278127908706665,
    "2018-04-25T03:00:00": 0.7553596496582031,
    "2018-04-25T04:00:00": 0.7328356504440308,
    "2018-04-25T05:00:00": 0.6948530673980713,
    "2018-04-25T06:00:00": 0.6716641187667847,
    "2018-04-25T07:00:00": 0.5451875925064087,
    "2018-04-25T08:00:00": 0.15056264400482178,
    "2018-04-25T09:00:00": 0.17442169785499573,
    "2018-04-25T10:00:00": 0.04859909415245056,
    "2018-04-25T11:00:00": 0.02480018138885498,
    "2018-04-25T12:00:00": 0.009824275970458984,
    "2018-04-25T13:00:00": 0.0,
    "2018-04-25T14:00:00": 0.0,
    "2018-04-25T15:00:00": 0.008501291275024414,
    "2018-04-25T16:00:00": 0.015844285488128662,
    "2018-04-25T17:00:00": 0.08347076177597046,
    "2018-04-25T18:00:00": 0.46100562810897827,
    "2018-04-25T19:00:00": 0.8938945531845093,
    "2018-04-25T20:00:00": 0.9664328098297119,
    "2018-04-25T21:00:00": 0.9546979665756226,
    "2018-04-25T22:00:00": 0.9533073902130127,
    "2018-04-25T23:00:00": 0.9534102082252502,
    "2018-04-26T00:00:00": 0.9548174142837524,
    "2018-04-26T01:00:00": 0.9562920331954956,
    "2018-04-26T02:00:00": 0.9543474912643433,
    "2018-04-26T03:00:00": 0.9531622529029846,
    "2018-04-26T04:00:00": 0.9514155983924866,
    "2018-04-26T05:00:00": 0.9482069611549377,
    "2018-04-26T06:00:00": 0.9460211992263794,
    "2018-04-26T07:00:00": 0.9457575082778931,
    "2018-04-26T08:00:00": 0.9469954967498779,
    "2018-04-26T09:00:00": 0.9469112157821655,
    "2018-04-26T10:00:00": 0.9491596221923828,
    "2018-04-26T11:00:00": 0.95395427942276,
    "2018-04-26T12:00:00": 0.9580925703048706,
    "2018-04-26T13:00:00": 0.962780237197876,
    "2018-04-26T14:00:00": 0.9524015188217163,
    "2018-04-26T15:00:00": 0.9154118895530701,
    "2018-04-26T16:00:00": 0.6985468864440918,
    "2018-04-26T17:00:00": 0.3955952227115631,
    "2018-04-26T18:00:00": 0.7494329810142517,
    "2018-04-26T19:00:00": 0.9880611300468445,
    "2018-04-26T20:00:00": 0.9965308904647827,
    "2018-04-26T21:00:00": 0.989686906337738,
    "2018-04-26T22:00:00": 0.9883471727371216,
    "2018-04-26T23:00:00": 0.9770678281784058,
    "2018-04-27T00:00:00": 0.9766233563423157,
    "2018-04-27T01:00:00": 0.9763362407684326,
    "2018-04-27T02:00:00": 0.9683796167373657,
    "2018-04-27T03:00:00": 0.9740076661109924,
    "2018-04-27T04:00:00": 0.9761524200439453,
    "2018-04-27T05:00:00": 0.9803318381309509,
    "2018-04-27T06:00:00": 0.9828289151191711,
    "2018-04-27T07:00:00": 0.9790251851081848,
    "2018-04-27T08:00:00": 0.9791348576545715,
    "2018-04-27T09:00:00": 0.9797214865684509,
    "2018-04-27T10:00:00": 0.9873180389404297,
    "2018-04-27T11:00:00": 0.8827385902404785,
    "2018-04-27T12:00:00": 0.48380666971206665,
    "2018-04-27T13:00:00": 0.19182109832763672,
    "2018-04-27T14:00:00": 0.4968540370464325,
    "2018-04-27T15:00:00": 0.9320230484008789,
    "2018-04-27T16:00:00": 0.9910733699798584,
    "2018-04-27T17:00:00": 0.9852966070175171,
    "2018-04-27T18:00:00": 0.9818833470344543,
    "2018-04-27T19:00:00": 0.9802725911140442,
    "2018-04-27T20:00:00": 0.9814924001693726,
    "2018-04-27T21:00:00": 0.9824261665344238,
    "2018-04-27T22:00:00": 0.9813756942749023,
    "2018-04-27T23:00:00": 0.9769625067710876,
    "2018-04-28T00:00:00": 0.9649890661239624,
    "2018-04-28T01:00:00": 0.9670680165290833,
    "2018-04-28T02:00:00": 0.9693600535392761,
    "2018-04-28T03:00:00": 0.9767614006996155,
    "2018-04-28T04:00:00": 0.9785933494567871,
    "2018-04-28T05:00:00": 0.9699236750602722,
    "2018-04-28T06:00:00": 0.9736698269844055,
    "2018-04-28T07:00:00": 0.9737951159477234,
    "2018-04-28T08:00:00": 0.971172571182251,
    "2018-04-28T09:00:00": 0.7950677871704102,
    "2018-04-28T10:00:00": 0.18066903948783875,
    "2018-04-28T11:00:00": 0.0,
    "2018-04-28T12:00:00": 0.007236778736114502,
    "2018-04-28T13:00:00": 0.031084179878234863,
    "2018-04-28T14:00:00": 0.03659507632255554,
    "2018-04-28T15:00:00": 0.03823065757751465,
    "2018-04-28T16:00:00": 0.03914472460746765,
    "2018-04-28T17:00:00": 0.051994919776916504,
    "2018-04-28T18:00:00": 0.05791953206062317,
    "2018-04-28T19:00:00": 0.19045525789260864,
    "2018-04-28T20:00:00": 0.6829037666320801,
    "2018-04-28T21:00:00": 0.8447915315628052,
    "2018-04-28T22:00:00": 0.9034185409545898,
    "2018-04-28T23:00:00": 0.8803370594978333,
    "2018-04-29T00:00:00": 0.9059519171714783,
    "2018-04-29T01:00:00": 0.8570330142974854,
    "2018-04-29T02:00:00": 0.7970298528671265,
    "2018-04-29T03:00:00": 0.8743212223052979,
    "2018-04-29T04:00:00": 0.9665960669517517,
    "2018-04-29T05:00:00": 0.9765299558639526,
    "2018-04-29T06:00:00": 0.953288197517395,
    "2018-04-29T07:00:00": 0.4870995879173279,
    "2018-04-29T08:00:00": 0.04766896367073059,
    "2018-04-29T09:00:00": 0.0,
    "2018-04-29T10:00:00": 0.0,
    "2018-04-29T11:00:00": 0.0,
    "2018-04-29T12:00:00": 0.0,
    "2018-04-29T13:00:00": 0.07995021343231201,
    "2018-04-29T14:00:00": 0.49926525354385376,
    "2018-04-29T15:00:00": 0.8972128629684448,
    "2018-04-29T16:00:00": 0.9694908261299133,
    "2018-04-29T17:00:00": 0.955371618270874,
    "2018-04-29T18:00:00": 0.9516165256500244,
    "2018-04-29T19:00:00": 0.9502379894256592,
    "2018-04-29T20:00:00": 0.945467472076416,
    "2018-04-29T21:00:00": 0.9558728933334351,
    "2018-04-29T22:00:00": 0.9655932188034058,
    "2018-04-29T23:00:00": 0.9691506028175354,
    "2018-04-30T00:00:00": 0.9734066128730774,
    "2018-04-30T01:00:00": 0.9763899445533752,
    "2018-04-30T02:00:00": 0.9740751385688782,
    "2018-04-30T03:00:00": 0.976814866065979,
    "2018-04-30T04:00:00": 0.9927645921707153,
    "2018-04-30T05:00:00": 0.9879230856895447,
    "2018-04-30T06:00:00": 0.9792839884757996,
    "2018-04-30T07:00:00": 0.9834597706794739,
    "2018-04-30T08:00:00": 0.9830853939056396,
    "2018-04-30T09:00:00": 0.9818599224090576,
    "2018-04-30T10:00:00": 0.9790523052215576,
    "2018-04-30T11:00:00": 0.9808743000030518,
    "2018-04-30T12:00:00": 0.9832109808921814,
    "2018-04-30T13:00:00": 0.9855898022651672,
    "2018-04-30T14:00:00": 1.0,
    "2018-04-30T15:00:00": 0.9861814379692078,
    "2018-04-30T16:00:00": 0.9197167754173279,
    "2018-04-30T17:00:00": 0.926003098487854,
    "2018-04-30T18:00:00": 0.9758273959159851,
    "2018-04-30T19:00:00": 0.9901933670043945,
    "2018-04-30T20:00:00": 0.990241289138794,
    "2018-04-30T21:00:00": 0.9884150624275208,
    "2018-04-30T22:00:00": 0.9864321947097778,
    "2018-04-30T23:00:00": 0.9837362170219421,
    "2018-05-01T00:00:00": 0.9829067587852478,
    "2018-05-01T01:00:00": 0.9821717143058777,
    "2018-05-01T02:00:00": 0.9851580262184143,
    "2018-05-01T03:00:00": 0.9986163377761841,
    "2018-05-01T04:00:00": 0.9854700565338135,
    "2018-05-01T05:00:00": 0.8108702898025513,
    "2018-05-01T06:00:00": 0.5790662169456482,
    "2018-05-01T07:00:00": 0.3053364157676697,
    "2018-05-01T08:00:00": 0.07794001698493958,
    "2018-05-01T09:00:00": 0.017545580863952637,
    "2018-05-01T10:00:00": 0.0,
    "2018-05-01T11:00:00": 0.1373942494392395,
    "2018-05-01T12:00:00": 0.8906262516975403,
    "2018-05-01T13:00:00": 0.962150514125824,
    "2018-05-01T14:00:00": 0.9570045471191406,
    "2018-05-01T15:00:00": 0.9537653923034668,
    "2018-05-01T16:00:00": 0.9572439193725586,
    "2018-05-01T17:00:00": 0.9626699686050415,
    "2018-05-01T18:00:00": 0.9714400172233582,
    "2018-05-01T19:00:00": 0.9809216260910034,
    "2018-05-01T20:00:00": 0.9934316277503967,
    "2018-05-01T21:00:00": 0.994663417339325,
    "2018-05-01T22:00:00": 0.9929643273353577,
    "2018-05-01T23:00:00": 0.9981746077537537,
    "2018-05-02T00:00:00": 0.9947486519813538,
    "2018-05-02T01:00:00": 0.9925344586372375,
    "2018-05-02T02:00:00": 0.986681342124939,
    "2018-05-02T03:00:00": 0.9770238995552063,
    "2018-05-02T04:00:00": 0.963122546672821,
    "2018-05-02T05:00:00": 0.9627787470817566,
    "2018-05-02T06:00:00": 0.9710912704467773,
    "2018-05-02T07:00:00": 0.9830694198608398,
    "2018-05-02T08:00:00": 0.9777657985687256,
    "2018-05-02T09:00:00": 0.9797133803367615,
    "2018-05-02T10:00:00": 0.9850501418113708,
    "2018-05-02T11:00:00": 0.9868581891059875,
    "2018-05-02T12:00:00": 0.9913877844810486,
    "2018-05-02T13:00:00": 0.9908989667892456,
    "2018-05-02T14:00:00": 0.986284077167511,
    "2018-05-02T15:00:00": 0.9898694753646851,
    "2018-05-02T16:00:00": 0.9875391125679016,
    "2018-05-02T17:00:00": 0.9933310151100159,
    "2018-05-02T18:00:00": 0.9926806092262268,
    "2018-05-02T19:00:00": 0.9874075651168823,
    "2018-05-02T20:00:00": 0.9870757460594177,
    "2018-05-02T21:00:00": 0.9911470413208008,
    "2018-05-02T22:00:00": 0.988540768623352,
    "2018-05-02T23:00:00": 0.9858096241950989,
    "2018-05-03T00:00:00": 0.9863129258155823,
    "2018-05-03T01:00:00": 0.9840537905693054,
    "2018-05-03T02:00:00": 0.9808835983276367,
    "2018-05-03T03:00:00": 0.9678860306739807,
    "2018-05-03T04:00:00": 0.9678488373756409,
    "2018-05-03T05:00:00": 0.9611380100250244,
    "2018-05-03T06:00:00": 0.9640711545944214,
    "2018-05-03T07:00:00": 0.9715725183486938,
    "2018-05-03T08:00:00": 0.9706284403800964,
    "2018-05-03T09:00:00": 0.985752284526825,
    "2018-05-03T10:00:00": 0.9650636315345764,
    "2018-05-03T11:00:00": 0.8140050768852234,
    "2018-05-03T12:00:00": 0.3331632614135742,
    "2018-05-03T13:00:00": 0.1803058385848999,
    "2018-05-03T14:00:00": 0.7817425727844238,
    "2018-05-03T15:00:00": 0.9845558404922485,
    "2018-05-03T16:00:00": 0.973983883857727,
    "2018-05-03T17:00:00": 0.9773610234260559,
    "2018-05-03T18:00:00": 0.969670295715332,
    "2018-05-07T17:00:00": 0.007640272378921509,
    "2018-05-07T18:00:00": 0.05460658669471741,
    "2018-05-07T19:00:00": 0.21239542961120605,
    "2018-05-07T20:00:00": 0.7273012399673462,
    "2018-05-07T21:00:00": 0.9718776941299438,
    "2018-05-07T22:00:00": 0.9584975242614746,
    "2018-05-07T23:00:00": 0.9445441961288452,
    "2018-05-08T00:00:00": 0.9454275369644165,
    "2018-05-08T01:00:00": 0.9509673118591309,
    "2018-05-08T02:00:00": 0.956190824508667,
    "2018-05-08T03:00:00": 0.960823655128479,
    "2018-05-08T04:00:00": 0.9609096050262451,
    "2018-05-08T05:00:00": 0.9584453105926514,
    "2018-05-08T06:00:00": 0.9653306007385254,
    "2018-05-08T07:00:00": 0.986756443977356,
    "2018-05-08T08:00:00": 1.0,
    "2018-05-08T09:00:00": 0.969334602355957,
    "2018-05-08T10:00:00": 0.8526430130004883,
    "2018-05-08T11:00:00": 0.5856493711471558,
    "2018-05-08T12:00:00": 0.7132102251052856,
    "2018-05-08T13:00:00": 0.6109315752983093,
    "2018-05-08T14:00:00": 0.7890799045562744,
    "2018-05-08T15:00:00": 0.8263041973114014,
    "2018-05-08T16:00:00": 0.8647221922874451,
    "2018-05-08T17:00:00": 0.878913402557373,
    "2018-05-08T18:00:00": 0.9277383089065552,
    "2018-05-08T19:00:00": 0.9288008809089661,
    "2018-05-08T20:00:00": 0.8713760375976562,
    "2018-05-08T21:00:00": 0.8328793048858643,
    "2018-05-08T22:00:00": 0.7851071357727051,
    "2018-05-08T23:00:00": 0.7867308855056763,
    "2018-05-09T00:00:00": 0.7384752035140991,
    "2018-05-09T01:00:00": 0.7167187929153442,
    "2018-05-09T02:00:00": 0.5873481035232544,
    "2018-05-09T03:00:00": 0.3492595851421356,
    "2018-05-09T04:00:00": 0.2667223811149597,
    "2018-05-09T05:00:00": 0.09887179732322693,
    "2018-05-09T06:00:00": 0.034790247678756714,
    "2018-05-09T07:00:00": 0.0181734561920166,
    "2018-05-09T08:00:00": 0.046806156635284424,
    "2018-05-09T09:00:00": 0.17119860649108887,
    "2018-05-09T10:00:00": 0.5162138938903809,
    "2018-05-09T11:00:00": 0.9772329330444336,
    "2018-05-09T12:00:00": 1.0,
    "2018-05-09T13:00:00": 0.979554295539856,
    "2018-05-09T14:00:00": 0.9707543253898621,
    "2018-05-09T15:00:00": 0.9719434380531311,
    "2018-05-09T16:00:00": 0.9768902063369751,
    "2018-05-09T17:00:00": 0.9850633144378662,
    "2018-05-09T18:00:00": 0.9899082779884338,
    "2018-05-09T19:00:00": 0.9908692836761475,
    "2018-05-09T20:00:00": 0.9907971620559692,
    "2018-05-09T21:00:00": 0.9807054996490479,
    "2018-05-09T22:00:00": 0.9777964353561401,
    "2018-05-09T23:00:00": 0.9792807102203369,
    "2018-05-10T00:00:00": 0.9810928106307983,
    "2018-05-10T01:00:00": 0.9862926006317139,
    "2018-05-10T02:00:00": 0.9799482822418213,
    "2018-05-10T03:00:00": 0.9883589744567871,
    "2018-05-10T04:00:00": 0.9845879077911377,
    "2018-05-10T05:00:00": 0.9838216304779053,
    "2018-05-10T06:00:00": 0.9794478416442871,
    "2018-05-10T07:00:00": 0.9807195067405701,
    "2018-05-10T08:00:00": 0.9815576076507568,
    "2018-05-10T09:00:00": 0.9766508340835571,
    "2018-05-10T10:00:00": 0.9787315726280212,
    "2018-05-10T11:00:00": 0.9768378734588623,
    "2018-05-10T12:00:00": 0.97605299949646,
    "2018-05-10T13:00:00": 0.9793010950088501,
    "2018-05-10T14:00:00": 0.9824202656745911,
    "2018-05-10T15:00:00": 0.9894819259643555,
    "2018-05-10T16:00:00": 0.9967626333236694,
    "2018-05-10T17:00:00": 1.0,
    "2018-05-10T18:00:00": 1.0,
    "2018-05-10T19:00:00": 0.9948230981826782,
    "2018-05-10T20:00:00": 0.9872568845748901,
    "2018-05-10T21:00:00": 0.9870115518569946,
    "2018-05-10T22:00:00": 0.9923911094665527,
    "2018-05-10T23:00:00": 0.9952437877655029,
    "2018-05-11T00:00:00": 0.9984935522079468,
    "2018-05-11T01:00:00": 0.9955167770385742,
    "2018-05-11T02:00:00": 0.9911401271820068,
    "2018-05-11T03:00:00": 0.986592173576355,
    "2018-05-11T04:00:00": 0.9812030792236328,
    "2018-05-11T05:00:00": 0.9765926599502563,
    "2018-05-11T06:00:00": 0.9763040542602539,
    "2018-05-11T07:00:00": 0.9693855047225952,
    "2018-05-11T08:00:00": 0.9338457584381104,
    "2018-05-11T09:00:00": 0.9181342720985413,
    "2018-05-11T10:00:00": 0.9061218500137329,
    "2018-05-11T11:00:00": 0.9497915506362915,
    "2018-05-11T12:00:00": 0.9826537370681763,
    "2018-05-11T13:00:00": 0.9921050071716309,
    "2018-05-11T14:00:00": 1.0,
    "2018-05-11T15:00:00": 0.999809741973877,
    "2018-05-11T16:00:00": 0.9985084533691406,
    "2018-05-11T17:00:00": 0.9960051774978638,
    "2018-05-11T18:00:00": 0.9941327571868896,
    "2018-05-11T19:00:00": 0.9909615516662598,
    "2018-05-11T20:00:00": 0.9842994213104248,
    "2018-05-11T21:00:00": 0.9851142168045044,
    "2018-05-11T22:00:00": 0.9879610538482666,
    "2018-05-11T23:00:00": 0.9869917631149292,
    "2018-05-12T00:00:00": 0.9879683256149292,
    "2018-05-12T01:00:00": 0.9919780492782593,
    "2018-05-12T02:00:00": 0.9926329851150513,
    "2018-05-12T03:00:00": 0.986951470375061,
    "2018-05-12T04:00:00": 0.9871139526367188,
    "2018-05-12T05:00:00": 0.9868589639663696,
    "2018-05-12T06:00:00": 0.9842298030853271,
    "2018-05-12T07:00:00": 0.9821064472198486,
    "2018-05-12T08:00:00": 0.9794759750366211,
    "2018-05-12T09:00:00": 0.971192479133606,
    "2018-05-12T10:00:00": 0.964891791343689,
    "2018-05-12T11:00:00": 0.9637038707733154,
    "2018-05-12T12:00:00": 0.9553627967834473,
    "2018-05-12T13:00:00": 0.9634491205215454,
    "2018-05-12T14:00:00": 0.9739605188369751,
    "2018-05-12T15:00:00": 0.9704482555389404,
    "2018-05-12T16:00:00": 0.949406623840332,
    "2018-05-12T17:00:00": 0.8472263813018799,
    "2018-05-12T18:00:00": 0.5883103609085083,
    "2018-05-12T19:00:00": 0.17877230048179626,
    "2018-05-12T20:00:00": 0.0,
    "2018-05-12T21:00:00": 0.0,
    "2018-05-12T22:00:00": 0.0,
    "2018-05-12T23:00:00": 0.017029136419296265,
    "2018-05-13T00:00:00": 0.09236985445022583,
    "2018-05-13T01:00:00": 0.10605442523956299,
    "2018-05-13T02:00:00": 0.1748456060886383,
    "2018-05-13T03:00:00": 0.199303537607193,
    "2018-05-13T04:00:00": 0.1796632707118988,
    "2018-05-13T05:00:00": 0.19709736108779907,
    "2018-05-13T06:00:00": 0.16821858286857605,
    "2018-05-13T07:00:00": 0.20350119471549988,
    "2018-05-13T08:00:00": 0.22958368062973022,
    "2018-05-13T09:00:00": 0.5486150979995728,
    "2018-05-13T10:00:00": 0.8551150560379028,
    "2018-05-13T11:00:00": 0.964739203453064,
    "2018-05-13T12:00:00": 0.9785435199737549,
    "2018-05-13T13:00:00": 0.975182056427002,
    "2018-05-13T14:00:00": 0.9777032136917114,
    "2018-05-13T15:00:00": 0.9838107824325562,
    "2018-05-13T16:00:00": 1.0,
    "2018-05-13T17:00:00": 1.0,
    "2018-05-13T18:00:00": 0.9989465475082397,
    "2018-05-13T19:00:00": 0.9924092292785645,
    "2018-05-13T20:00:00": 0.99628746509552,
    "2018-05-13T21:00:00": 0.998367428779602,
    "2018-05-13T22:00:00": 0.9981709718704224,
    "2018-05-13T23:00:00": 0.9961063861846924,
    "2018-05-14T00:00:00": 0.9908812046051025,
    "2018-05-14T01:00:00": 0.9886960983276367,
    "2018-05-14T02:00:00": 0.9882304668426514,
    "2018-05-14T03:00:00": 0.9894107580184937,
    "2018-05-14T04:00:00": 0.9895249605178833,
    "2018-05-14T05:00:00": 0.9835941791534424,
    "2018-05-14T06:00:00": 0.977236270904541,
    "2018-05-14T07:00:00": 0.9769744873046875,
    "2018-05-14T08:00:00": 0.9684305191040039,
    "2018-05-14T09:00:00": 0.9659347534179688,
    "2018-05-14T10:00:00": 0.9681341648101807,
    "2018-05-14T11:00:00": 0.9674761295318604,
    "2018-05-14T12:00:00": 0.9645465612411499,
    "2018-05-14T13:00:00": 0.9689171314239502,
    "2018-05-14T14:00:00": 0.9674539566040039,
    "2018-05-14T15:00:00": 0.9690142869949341,
    "2018-05-14T16:00:00": 0.9746191501617432,
    "2018-05-14T17:00:00": 0.9733518362045288,
    "2018-05-14T18:00:00": 0.9651809930801392,
    "2018-05-14T19:00:00": 0.9584096074104309,
    "2018-05-14T20:00:00": 0.954049825668335,
    "2018-05-14T21:00:00": 0.9411319494247437,
    "2018-05-14T22:00:00": 0.9407292008399963,
    "2018-05-14T23:00:00": 0.8940144777297974,
    "2018-05-15T00:00:00": 0.8776242136955261,
    "2018-05-15T01:00:00": 0.9204985499382019,
    "2018-05-15T02:00:00": 0.9535365104675293,
    "2018-05-15T03:00:00": 0.9752295017242432,
    "2018-05-15T04:00:00": 0.9823874235153198,
    "2018-05-15T05:00:00": 0.9893436431884766,
    "2018-05-15T06:00:00": 0.995262622833252,
    "2018-05-15T07:00:00": 0.9971965551376343,
    "2018-05-15T08:00:00": 0.9967471361160278,
    "2018-05-15T09:00:00": 0.9976427555084229,
    "2018-05-15T10:00:00": 0.9959284067153931,
    "2018-05-15T11:00:00": 0.9947655200958252,
    "2018-05-15T12:00:00": 0.9858759641647339,
    "2018-05-15T13:00:00": 0.9824161529541016,
    "2018-05-15T14:00:00": 0.9884964227676392,
    "2018-05-15T15:00:00": 0.9898372888565063,
    "2018-05-15T16:00:00": 0.9842469692230225,
    "2018-05-15T17:00:00": 0.9877369403839111,
    "2018-05-15T18:00:00": 0.9895710945129395,
    "2018-05-15T19:00:00": 0.9934688806533813,
    "2018-05-15T20:00:00": 1.0,
    "2018-05-15T21:00:00": 0.9974534511566162,
    "2018-05-15T22:00:00": 0.9899255037307739,
    "2018-05-15T23:00:00": 0.9814033508300781,
    "2018-05-16T00:00:00": 0.9714226722717285,
    "2018-05-16T01:00:00": 0.9651697874069214,
    "2018-05-16T02:00:00": 0.9580481052398682,
    "2018-05-16T03:00:00": 0.9546287059783936,
    "2018-05-16T04:00:00": 0.9584142565727234,
    "2018-05-16T05:00:00": 0.9657137393951416,
    "2018-05-16T06:00:00": 0.9552819728851318,
    "2018-05-16T07:00:00": 0.9563512802124023,
    "2018-05-16T08:00:00": 0.9697684049606323,
    "2018-05-16T09:00:00": 0.9776510000228882,
    "2018-05-16T10:00:00": 0.9744226932525635,
    "2018-05-16T11:00:00": 0.9650577306747437,
    "2018-05-16T12:00:00": 0.9591695666313171,
    "2018-05-16T13:00:00": 0.957787275314331,
    "2018-05-16T14:00:00": 0.9608447551727295,
    "2018-05-16T15:00:00": 0.9758729934692383,
    "2018-05-16T16:00:00": 0.9832733869552612,
    "2018-05-16T17:00:00": 0.9839171171188354,
    "2018-05-16T18:00:00": 0.9865173101425171,
    "2018-05-16T19:00:00": 0.9860219955444336,
    "2018-05-16T20:00:00": 0.9886963367462158,
    "2018-05-16T21:00:00": 0.992371678352356,
    "2018-05-16T22:00:00": 0.9942783117294312,
    "2018-05-16T23:00:00": 0.9885505437850952,
    "2018-05-17T00:00:00": 0.9913281202316284,
    "2018-05-17T01:00:00": 0.9818702936172485,
    "2018-05-17T02:00:00": 0.9713904857635498,
    "2018-05-17T03:00:00": 0.9687339067459106,
    "2018-05-17T04:00:00": 0.975782036781311,
    "2018-05-17T05:00:00": 0.9832227230072021,
    "2018-05-17T06:00:00": 1.0,
    "2018-05-17T07:00:00": 0.9981976747512817,
    "2018-05-17T08:00:00": 0.9890117645263672,
    "2018-05-17T09:00:00": 0.9862759113311768,
    "2018-05-17T10:00:00": 0.9768986701965332,
    "2018-05-17T11:00:00": 0.9773138761520386,
    "2018-05-17T12:00:00": 0.9752898216247559,
    "2018-05-17T13:00:00": 0.973438024520874,
    "2018-05-17T14:00:00": 0.96938157081604,
    "2018-05-17T15:00:00": 0.9626249670982361,
    "2018-05-17T16:00:00": 0.9679207801818848,
    "2018-05-17T17:00:00": 0.9799737334251404,
    "2018-05-17T18:00:00": 0.9998360872268677,
    "2018-05-17T19:00:00": 1.0,
    "2018-05-17T20:00:00": 1.0,
    "2018-05-17T21:00:00": 1.0,
    "2018-05-17T22:00:00": 1.0,
    "2018-05-17T23:00:00": 1.0,
    "2018-05-18T00:00:00": 0.9725600481033325,
    "2018-05-18T01:00:00": 0.8911640644073486,
    "2018-05-18T02:00:00": 0.7919430732727051,
    "2018-05-18T03:00:00": 0.7834651470184326,
    "2018-05-18T04:00:00": 0.8368149995803833,
    "2018-05-18T05:00:00": 0.9273418188095093,
    "2018-05-18T06:00:00": 0.940476655960083,
    "2018-05-18T07:00:00": 0.9149080514907837,
    "2018-05-18T08:00:00": 0.8575683236122131,
    "2018-05-18T09:00:00": 0.7430751323699951,
    "2018-05-18T10:00:00": 0.6021240949630737,
    "2018-05-18T11:00:00": 0.5009544491767883,
    "2018-05-18T12:00:00": 0.5338058471679688,
    "2018-05-18T13:00:00": 0.6923058032989502,
    "2018-05-18T14:00:00": 0.8091524839401245,
    "2018-05-18T15:00:00": 0.8852883577346802,
    "2018-05-18T16:00:00": 0.9034841060638428,
    "2018-05-18T17:00:00": 0.9265864491462708,
    "2018-05-18T18:00:00": 0.9436048865318298,
    "2018-05-18T19:00:00": 0.9472643136978149,
    "2018-05-18T20:00:00": 0.9318184852600098,
    "2018-05-18T21:00:00": 0.8846859931945801,
    "2018-05-18T22:00:00": 0.7175447940826416,
    "2018-05-18T23:00:00": 0.5029756426811218,
    "2018-05-19T00:00:00": 0.24683141708374023,
    "2018-05-19T01:00:00": 0.1395525336265564,
    "2018-05-19T02:00:00": 0.143013596534729,
    "2018-05-19T03:00:00": 0.23280271887779236,
    "2018-05-19T04:00:00": 0.5357509851455688,
    "2018-05-19T05:00:00": 0.8285579681396484,
    "2018-05-19T06:00:00": 0.8930022716522217,
    "2018-05-19T07:00:00": 0.8948678374290466,
    "2018-05-19T08:00:00": 0.887831449508667,
    "2018-05-19T09:00:00": 0.8975225687026978,
    "2018-05-19T10:00:00": 0.9327075481414795,
    "2018-05-19T11:00:00": 0.9724187254905701,
    "2018-05-19T12:00:00": 0.9832371473312378,
    "2018-05-19T13:00:00": 0.984021782875061,
    "2018-05-19T14:00:00": 0.9774774312973022,
    "2018-05-19T15:00:00": 0.9776701927185059,
    "2018-05-19T16:00:00": 0.9871523976325989,
    "2018-05-19T17:00:00": 0.9939684867858887,
    "2018-05-19T18:00:00": 1.0,
    "2018-05-19T19:00:00": 1.0,
    "2018-05-19T20:00:00": 1.0,
    "2018-05-19T21:00:00": 1.0,
    "2018-05-19T22:00:00": 0.9971935749053955,
    "2018-05-19T23:00:00": 0.9922711253166199,
    "2018-05-20T00:00:00": 0.986133337020874,
    "2018-05-20T01:00:00": 0.9618806838989258,
    "2018-05-20T02:00:00": 0.9148921966552734,
    "2018-05-20T03:00:00": 0.7936693429946899,
    "2018-05-20T04:00:00": 0.43217548727989197,
    "2018-05-20T05:00:00": 0.18428927659988403,
    "2018-05-20T06:00:00": 0.19696307182312012,
    "2018-05-20T07:00:00": 0.5242796540260315,
    "2018-05-20T08:00:00": 0.9181245565414429,
    "2018-05-20T09:00:00": 0.8840709924697876,
    "2018-05-20T10:00:00": 0.8448150157928467,
    "2018-05-20T11:00:00": 0.8876087665557861,
    "2018-05-20T12:00:00": 0.9646917581558228,
    "2018-05-20T13:00:00": 0.9865329265594482,
    "2018-05-20T14:00:00": 0.9896293878555298,
    "2018-05-20T15:00:00": 0.9867753982543945,
    "2018-05-20T16:00:00": 0.9822766184806824,
    "2018-05-20T17:00:00": 0.9902546405792236,
    "2018-05-20T18:00:00": 1.0,
    "2018-05-20T19:00:00": 1.0,
    "2018-05-20T20:00:00": 1.0,
    "2018-05-20T21:00:00": 1.0,
    "2018-05-20T22:00:00": 1.0,
    "2018-05-20T23:00:00": 1.0,
    "2018-05-21T00:00:00": 1.0,
    "2018-05-21T01:00:00": 1.0,
    "2018-05-21T02:00:00": 1.0,
    "2018-05-21T03:00:00": 1.0,
    "2018-05-21T04:00:00": 0.9794617891311646,
    "2018-05-21T05:00:00": 0.965659499168396,
    "2018-05-21T06:00:00": 0.9446936845779419,
    "2018-05-21T07:00:00": 0.9558312892913818,
    "2018-05-21T08:00:00": 0.977667510509491,
    "2018-05-21T09:00:00": 0.9953324794769287,
    "2018-05-21T10:00:00": 1.0,
    "2018-05-21T11:00:00": 1.0,
    "2018-05-21T12:00:00": 1.0,
    "2018-05-21T13:00:00": 1.0,
    "2018-05-21T14:00:00": 1.0,
    "2018-05-21T15:00:00": 1.0,
    "2018-05-21T16:00:00": 0.9976164698600769,
    "2018-05-21T17:00:00": 0.9225698709487915,
    "2018-05-21T18:00:00": 0.6412022709846497,
    "2018-05-21T19:00:00": 0.13575688004493713,
    "2018-05-21T20:00:00": 0.015314638614654541,
    "2018-05-21T21:00:00": 0.052297890186309814,
    "2018-05-21T22:00:00": 0.08359137177467346,
    "2018-05-21T23:00:00": 0.10128593444824219,
    "2018-05-22T00:00:00": 0.16063326597213745,
    "2018-05-22T01:00:00": 0.30714327096939087,
    "2018-05-22T02:00:00": 0.2510187029838562,
    "2018-05-22T03:00:00": 0.6383420825004578,
    "2018-05-22T04:00:00": 0.9941995739936829,
    "2018-05-22T05:00:00": 1.0,
    "2018-05-22T06:00:00": 0.9959344863891602,
    "2018-05-22T07:00:00": 0.9813424348831177,
    "2018-05-22T08:00:00": 0.9722319841384888,
    "2018-05-22T09:00:00": 0.9527428150177002,
    "2018-05-22T10:00:00": 0.9439913034439087,
    "2018-05-22T11:00:00": 0.9275164604187012,
    "2018-05-22T12:00:00": 0.8926610946655273,
    "2018-05-22T13:00:00": 0.832795262336731,
    "2018-05-22T14:00:00": 0.7228158116340637,
    "2018-05-22T15:00:00": 0.6790410876274109,
    "2018-05-22T16:00:00": 0.6972821354866028,
    "2018-05-22T17:00:00": 0.7772911787033081,
    "2018-05-22T18:00:00": 0.8440989255905151,
    "2018-05-22T19:00:00": 0.8853363394737244,
    "2018-05-22T20:00:00": 0.9031834006309509,
    "2018-05-22T21:00:00": 0.9075890779495239,
    "2018-05-22T22:00:00": 0.8987104892730713,
    "2018-05-22T23:00:00": 0.8488523364067078,
    "2018-05-23T00:00:00": 0.6972650289535522,
    "2018-05-23T01:00:00": 0.43519681692123413,
    "2018-05-23T02:00:00": 0.12422740459442139,
    "2018-05-23T03:00:00": 0.02517467737197876,
    "2018-05-23T04:00:00": 0.01327696442604065,
    "2018-05-23T05:00:00": 0.013299375772476196,
    "2018-05-23T06:00:00": 0.01676839590072632,
    "2018-05-23T07:00:00": 0.07548180222511292,
    "2018-05-23T08:00:00": 0.1883305013179779,
    "2018-05-23T09:00:00": 0.507064938545227,
    "2018-05-23T10:00:00": 0.8702118396759033,
    "2018-05-23T11:00:00": 0.9062857031822205,
    "2018-05-23T12:00:00": 0.8726100921630859,
    "2018-05-23T13:00:00": 0.7469125986099243,
    "2018-05-23T14:00:00": 0.44462889432907104,
    "2018-05-23T15:00:00": 0.12152832746505737,
    "2018-05-23T16:00:00": 0.018593639135360718,
    "2018-05-23T17:00:00": 0.01505926251411438,
    "2018-05-23T18:00:00": 0.01931014657020569,
    "2018-05-23T19:00:00": 0.0455361008644104,
    "2018-05-23T20:00:00": 0.07663822174072266,
    "2018-05-23T21:00:00": 0.16939494013786316,
    "2018-05-23T22:00:00": 0.4422450065612793,
    "2018-05-23T23:00:00": 0.7640830278396606,
    "2018-05-24T00:00:00": 0.6545366048812866,
    "2018-05-24T01:00:00": 0.2930167317390442,
    "2018-05-24T02:00:00": 0.1257173717021942,
    "2018-05-24T03:00:00": 0.02687940001487732,
    "2018-05-24T04:00:00": 0.029732555150985718,
    "2018-05-24T05:00:00": 0.03715461492538452,
    "2018-05-24T06:00:00": 0.03538370132446289,
    "2018-05-24T07:00:00": 0.04636615514755249,
    "2018-05-24T08:00:00": 0.08378255367279053,
    "2018-05-24T09:00:00": 0.1611717939376831,
    "2018-05-24T10:00:00": 0.3581538796424866,
    "2018-05-24T11:00:00": 0.8356537222862244,
    "2018-05-24T12:00:00": 0.9673628211021423,
    "2018-05-24T13:00:00": 0.9905240535736084,
    "2018-05-24T14:00:00": 1.0,
    "2018-05-24T15:00:00": 0.9482073783874512,
    "2018-05-24T16:00:00": 0.9443148970603943,
    "2018-05-24T17:00:00": 0.9423633813858032,
    "2018-05-24T18:00:00": 0.9139962792396545,
    "2018-05-24T19:00:00": 0.7872603535652161,
    "2018-05-24T20:00:00": 0.24362769722938538,
    "2018-05-24T21:00:00": 0.015976309776306152,
    "2018-05-24T22:00:00": 0.005012631416320801,
    "2018-05-24T23:00:00": 0.021767497062683105,
    "2018-05-25T00:00:00": 0.03446263074874878,
    "2018-05-25T01:00:00": 0.060524165630340576,
    "2018-05-25T02:00:00": 0.07071784138679504,
    "2018-05-25T03:00:00": 0.0759173333644867,
    "2018-05-25T04:00:00": 0.07236048579216003,
    "2018-05-25T05:00:00": 0.0689547061920166,
    "2018-05-25T06:00:00": 0.06572628021240234,
    "2018-05-25T07:00:00": 0.06175151467323303,
    "2018-05-25T08:00:00": 0.05171176791191101,
    "2018-05-28T15:00:00": 0.9412257671356201,
    "2018-05-28T16:00:00": 0.9369287490844727,
    "2018-05-28T17:00:00": 0.933569073677063,
    "2018-05-28T18:00:00": 0.9379251599311829,
    "2018-05-28T19:00:00": 0.9393105506896973,
    "2018-05-28T20:00:00": 0.9436911344528198,
    "2018-05-28T21:00:00": 0.9516953229904175,
    "2018-05-28T22:00:00": 0.9330362677574158,
    "2018-05-28T23:00:00": 0.4839523434638977,
    "2018-05-29T00:00:00": 0.0016745924949645996,
    "2018-05-29T01:00:00": 0.01064831018447876,
    "2018-05-29T02:00:00": 0.087836354970932,
    "2018-05-29T03:00:00": 0.05039417743682861,
    "2018-05-29T04:00:00": 0.04803544282913208,
    "2018-05-29T05:00:00": 0.08032271265983582,
    "2018-05-29T06:00:00": 0.03395932912826538,
    "2018-05-29T07:00:00": 0.0,
    "2018-05-29T08:00:00": 0.009178459644317627,
    "2018-05-29T09:00:00": 0.01914876699447632,
    "2018-05-29T10:00:00": 0.067594975233078,
    "2018-05-29T11:00:00": 0.23434880375862122,
    "2018-05-29T12:00:00": 0.8061347007751465,
    "2018-05-29T13:00:00": 0.9587794542312622,
    "2018-05-29T14:00:00": 0.9562131762504578,
    "2018-05-29T15:00:00": 0.9490963220596313,
    "2018-05-29T16:00:00": 0.9436060190200806,
    "2018-05-29T17:00:00": 0.9371026754379272,
    "2018-05-29T18:00:00": 0.9237142205238342,
    "2018-05-29T19:00:00": 0.5237962007522583,
    "2018-05-29T20:00:00": 0.0,
    "2018-05-29T21:00:00": 0.007762312889099121,
    "2018-05-29T22:00:00": 0.060751914978027344,
    "2018-05-29T23:00:00": 0.07978665828704834,
    "2018-05-30T00:00:00": 0.09415850043296814,
    "2018-05-30T01:00:00": 0.09560993313789368,
    "2018-05-30T02:00:00": 0.10278195142745972,
    "2018-05-30T03:00:00": 0.09793776273727417,
    "2018-05-30T04:00:00": 0.10166418552398682,
    "2018-05-30T05:00:00": 0.05962425470352173,
    "2018-05-30T06:00:00": 0.05344417691230774,
    "2018-05-30T07:00:00": 0.06311744451522827,
    "2018-05-30T08:00:00": 0.041224122047424316,
    "2018-05-30T09:00:00": 0.046532392501831055,
    "2018-05-30T10:00:00": 0.05078238248825073,
    "2018-05-30T11:00:00": 0.05673778057098389,
    "2018-05-30T12:00:00": 0.0505710244178772,
    "2018-05-30T13:00:00": 0.052220672369003296,
    "2018-05-30T14:00:00": 0.051435649394989014,
    "2018-05-30T15:00:00": 0.05659282207489014,
    "2018-05-30T16:00:00": 0.053783118724823,
    "2018-05-30T17:00:00": 0.054472655057907104,
    "2018-05-30T18:00:00": 0.06773209571838379,
    "2018-05-30T19:00:00": 0.06695857644081116,
    "2018-05-30T20:00:00": 0.07742154598236084,
    "2018-05-30T21:00:00": 0.0846480131149292,
    "2018-05-30T22:00:00": 0.09032070636749268,
    "2018-05-30T23:00:00": 0.0897972583770752,
    "2018-05-31T00:00:00": 0.0913645327091217,
    "2018-05-31T01:00:00": 0.09726041555404663,
    "2018-05-31T02:00:00": 0.09503862261772156,
    "2018-05-31T03:00:00": 0.0765191912651062,
    "2018-05-31T04:00:00": 0.057790935039520264,
    "2018-05-31T05:00:00": 0.04377484321594238,
    "2018-05-31T06:00:00": 0.03950458765029907,
    "2018-05-31T07:00:00": 0.031809985637664795,
    "2018-05-31T08:00:00": 0.03895533084869385,
    "2018-05-31T09:00:00": 0.04912498593330383,
    "2018-05-31T10:00:00": 0.0584796667098999,
    "2018-05-31T11:00:00": 0.06403651833534241,
    "2018-05-31T12:00:00": 0.06259801983833313,
    "2018-05-31T13:00:00": 0.07024747133255005,
    "2018-05-31T14:00:00": 0.3834230899810791,
    "2018-05-31T15:00:00": 0.8496216535568237,
    "2018-05-31T16:00:00": 0.9756534099578857,
    "2018-05-31T17:00:00": 0.9851660132408142,
    "2018-05-31T18:00:00": 0.9746013879776001,
    "2018-05-31T19:00:00": 0.9689606428146362,
    "2018-05-31T20:00:00": 0.9701011180877686,
    "2018-05-31T21:00:00": 0.9689980149269104,
    "2018-05-31T22:00:00": 0.9643657803535461,
    "2018-05-31T23:00:00": 0.9425176978111267,
    "2018-06-01T00:00:00": 0.8777359127998352,
    "2018-06-01T01:00:00": 0.8844606280326843,
    "2018-06-01T02:00:00": 0.8119810819625854,
    "2018-06-01T03:00:00": 0.6582261919975281,
    "2018-06-01T04:00:00": 0.37920495867729187,
    "2018-06-01T05:00:00": 0.23290714621543884,
    "2018-06-01T06:00:00": 0.2728548049926758,
    "2018-06-01T07:00:00": 0.18766731023788452,
    "2018-06-01T08:00:00": 0.12086081504821777,
    "2018-06-01T09:00:00": 0.1827317476272583,
    "2018-06-01T10:00:00": 0.23790821433067322,
    "2018-06-01T11:00:00": 0.5173802375793457,
    "2018-06-05T16:00:00": 1.0,
    "2018-06-05T17:00:00": 1.0,
    "2018-06-05T18:00:00": 1.0,
    "2018-06-05T19:00:00": 1.0,
    "2018-06-05T20:00:00": 0.959475576877594,
    "2018-06-05T21:00:00": 0.9273126721382141,
    "2018-06-05T22:00:00": 0.9403958916664124,
    "2018-06-05T23:00:00": 0.9630053043365479,
    "2018-06-06T00:00:00": 0.9824983477592468,
    "2018-06-06T01:00:00": 0.9840900301933289,
    "2018-06-06T02:00:00": 0.9695839881896973,
    "2018-06-06T03:00:00": 0.9440538883209229,
    "2018-06-06T04:00:00": 0.9619395732879639,
    "2018-06-06T05:00:00": 0.9583107829093933,
    "2018-06-06T06:00:00": 0.9382910132408142,
    "2018-06-06T07:00:00": 0.9274135828018188,
    "2018-06-06T08:00:00": 0.9306249618530273,
    "2018-06-06T09:00:00": 0.904494047164917,
    "2018-06-06T10:00:00": 0.8613187074661255,
    "2018-06-06T11:00:00": 0.7654182314872742,
    "2018-06-06T12:00:00": 0.5669552683830261,
    "2018-06-06T13:00:00": 0.36520782113075256,
    "2018-06-06T14:00:00": 0.2085779905319214,
    "2018-06-06T15:00:00": 0.11839067935943604,
    "2018-06-06T16:00:00": 0.0681409239768982,
    "2018-06-06T17:00:00": 0.12237662076950073,
    "2018-06-06T18:00:00": 0.43808457255363464,
    "2018-06-06T19:00:00": 0.8490687012672424,
    "2018-06-06T20:00:00": 0.9560867547988892,
    "2018-06-06T21:00:00": 0.930169403553009,
    "2018-06-06T22:00:00": 0.9343817234039307,
    "2018-06-06T23:00:00": 0.9307088851928711,
    "2018-06-07T00:00:00": 0.8410202264785767,
    "2018-06-07T01:00:00": 0.8271054029464722,
    "2018-06-07T02:00:00": 0.41134145855903625,
    "2018-06-07T03:00:00": 0.20769363641738892,
    "2018-06-07T04:00:00": 0.13828343152999878,
    "2018-06-07T05:00:00": 0.07607924938201904,
    "2018-06-07T06:00:00": 0.0933607816696167,
    "2018-06-07T07:00:00": 0.0437471866607666,
    "2018-06-07T08:00:00": 0.03548240661621094,
    "2018-06-07T09:00:00": 0.08512771129608154,
    "2018-06-07T10:00:00": 0.12653309106826782,
    "2018-06-07T11:00:00": 0.11047947406768799,
    "2018-06-07T12:00:00": 0.1650913953781128,
    "2018-06-07T13:00:00": 0.1436617374420166,
    "2018-06-07T14:00:00": 0.21146222949028015,
    "2018-06-07T15:00:00": 0.6962883472442627,
    "2018-06-07T16:00:00": 0.9114331007003784,
    "2018-06-07T17:00:00": 0.9609578251838684,
    "2018-06-07T18:00:00": 0.9617428779602051,
    "2018-06-07T19:00:00": 0.9453709721565247,
    "2018-06-07T20:00:00": 0.9222834706306458,
    "2018-06-07T21:00:00": 0.9271103143692017,
    "2018-06-07T22:00:00": 0.8768693208694458,
    "2018-06-07T23:00:00": 0.45926633477211,
    "2018-06-08T00:00:00": 0.040717363357543945,
    "2018-06-08T01:00:00": 0.022304177284240723,
    "2018-06-08T02:00:00": 0.023864060640335083,
    "2018-06-08T03:00:00": 0.041130244731903076,
    "2018-06-08T04:00:00": 0.04359346628189087,
    "2018-06-08T05:00:00": 0.044280171394348145,
    "2018-06-08T06:00:00": 0.032395362854003906,
    "2018-06-08T07:00:00": 0.016090571880340576,
    "2018-06-08T08:00:00": 0.025439202785491943,
    "2018-06-08T09:00:00": 0.06001308560371399,
    "2018-06-08T10:00:00": 0.27895718812942505,
    "2018-06-08T11:00:00": 0.7767454385757446,
    "2018-06-08T12:00:00": 0.9693191051483154,
    "2018-06-08T13:00:00": 0.9843889474868774,
    "2018-06-08T14:00:00": 0.9639015197753906,
    "2018-06-08T15:00:00": 0.948375403881073,
    "2018-06-08T16:00:00": 0.9259763956069946,
    "2018-06-08T17:00:00": 0.8877217769622803,
    "2018-06-08T18:00:00": 0.8752447962760925,
    "2018-06-08T19:00:00": 0.9023181796073914,
    "2018-06-08T20:00:00": 0.9431068301200867,
    "2018-06-08T21:00:00": 0.9617515802383423,
    "2018-06-08T22:00:00": 0.9735261797904968,
    "2018-06-08T23:00:00": 0.970477283000946,
    "2018-06-09T00:00:00": 0.9509817361831665,
    "2018-06-09T01:00:00": 0.8933799266815186,
    "2018-06-09T02:00:00": 0.793151319026947,
    "2018-06-09T03:00:00": 0.6970769762992859,
    "2018-06-09T04:00:00": 0.46761518716812134,
    "2018-06-09T05:00:00": 0.07122859358787537,
    "2018-06-09T06:00:00": 0.06243792176246643,
    "2018-06-09T07:00:00": 0.04026484489440918,
    "2018-06-09T08:00:00": 0.03736710548400879,
    "2018-06-09T09:00:00": 0.06756189465522766,
    "2018-06-09T10:00:00": 0.10378950834274292,
    "2018-06-09T11:00:00": 0.16553691029548645,
    "2018-06-09T12:00:00": 0.48125141859054565,
    "2018-06-09T13:00:00": 0.8911540508270264,
    "2018-06-09T14:00:00": 0.7867281436920166,
    "2018-06-09T15:00:00": 0.4752671718597412,
    "2018-06-09T16:00:00": 0.2564811408519745,
    "2018-06-09T17:00:00": 0.14520132541656494,
    "2018-06-09T18:00:00": 0.0545615553855896,
    "2018-06-09T19:00:00": 0.02421557903289795,
    "2018-06-09T20:00:00": 0.023026347160339355,
    "2018-06-09T21:00:00": 0.024664580821990967,
    "2018-06-09T22:00:00": 0.014701664447784424,
    "2018-06-09T23:00:00": 0.01589292287826538,
    "2018-06-10T00:00:00": 0.017338037490844727,
    "2018-06-10T01:00:00": 0.015478402376174927,
    "2018-06-10T02:00:00": 0.015570729970932007,
    "2018-06-10T03:00:00": 0.020739078521728516,
    "2018-06-10T04:00:00": 0.030845433473587036,
    "2018-06-10T05:00:00": 0.044219255447387695,
    "2018-06-10T06:00:00": 0.06024596095085144,
    "2018-06-10T07:00:00": 0.06376674771308899,
    "2018-06-10T08:00:00": 0.06126248836517334,
    "2018-06-10T09:00:00": 0.02943289279937744,
    "2018-06-10T10:00:00": 0.08568200469017029,
    "2018-06-10T11:00:00": 0.512610673904419,
    "2018-06-10T12:00:00": 0.920798659324646,
    "2018-06-10T13:00:00": 0.9990200996398926,
    "2018-06-10T14:00:00": 0.99588942527771,
    "2018-06-10T15:00:00": 0.9839699864387512,
    "2018-06-10T16:00:00": 0.9750118255615234,
    "2018-06-10T17:00:00": 0.9693014025688171,
    "2018-06-10T18:00:00": 0.9634929895401001,
    "2018-06-10T19:00:00": 0.955855131149292,
    "2018-06-10T20:00:00": 0.8752708435058594,
    "2018-06-10T21:00:00": 0.3363385796546936,
    "2018-06-10T22:00:00": 0.01015162467956543,
    "2018-06-10T23:00:00": 0.0,
    "2018-06-11T00:00:00": 0.008090794086456299,
    "2018-06-11T01:00:00": 0.02528563141822815,
    "2018-06-11T02:00:00": 0.023366153240203857,
    "2018-06-11T03:00:00": 0.022077500820159912,
    "2018-06-11T04:00:00": 0.031130194664001465,
    "2018-06-11T05:00:00": 0.05088266730308533,
    "2018-06-11T06:00:00": 0.05002757906913757,
    "2018-06-11T07:00:00": 0.04404318332672119,
    "2018-06-11T08:00:00": 0.02925872802734375,
    "2018-06-11T09:00:00": 0.01783674955368042,
    "2018-06-11T10:00:00": 0.013327479362487793,
    "2018-06-11T11:00:00": 0.009396672248840332,
    "2018-06-11T12:00:00": 0.015694618225097656,
    "2018-06-11T13:00:00": 0.02191692590713501,
    "2018-06-11T14:00:00": 0.027107924222946167,
    "2018-06-11T15:00:00": 0.07003223896026611,
    "2018-06-11T16:00:00": 0.18714118003845215,
    "2018-06-11T17:00:00": 0.7141568660736084,
    "2018-06-11T18:00:00": 0.9342502951622009,
    "2018-06-11T19:00:00": 0.853528618812561,
    "2018-06-11T20:00:00": 0.6042957305908203,
    "2018-06-11T21:00:00": 0.09307453036308289,
    "2018-06-11T22:00:00": 0.0,
    "2018-06-11T23:00:00": 0.0028952360153198242,
    "2018-06-12T00:00:00": 0.01580369472503662,
    "2018-06-12T01:00:00": 0.01793372631072998,
    "2018-06-12T02:00:00": 0.0206889808177948,
    "2018-06-12T03:00:00": 0.02032911777496338,
    "2018-06-12T04:00:00": 0.03188636898994446,
    "2018-06-12T05:00:00": 0.0655355453491211,
    "2018-06-12T06:00:00": 0.12930697202682495,
    "2018-06-12T07:00:00": 0.22632281482219696,
    "2018-06-12T08:00:00": 0.3611205220222473,
    "2018-06-12T09:00:00": 0.4614175260066986,
    "2018-06-12T10:00:00": 0.18956393003463745,
    "2018-06-12T11:00:00": 0.026009470224380493,
    "2018-06-12T12:00:00": 0.002780914306640625,
    "2018-06-12T13:00:00": 0.00922858715057373,
    "2018-06-12T14:00:00": 0.028132230043411255,
    "2018-06-12T15:00:00": 0.0765312910079956,
    "2018-06-12T16:00:00": 0.212671160697937,
    "2018-06-12T17:00:00": 0.6930228471755981,
    "2018-06-12T18:00:00": 0.8521209955215454,
    "2018-06-12T19:00:00": 0.6837743520736694,
    "2018-06-12T20:00:00": 0.3234518766403198,
    "2018-06-12T21:00:00": 0.03749096393585205,
    "2018-06-12T22:00:00": 0.016682356595993042,
    "2018-06-12T23:00:00": 0.01441425085067749,
    "2018-06-13T00:00:00": 0.013343781232833862,
    "2018-06-13T01:00:00": 0.014665007591247559,
    "2018-06-13T02:00:00": 0.01401442289352417,
    "2018-06-13T03:00:00": 0.01632225513458252,
    "2018-06-13T04:00:00": 0.01495620608329773,
    "2018-06-13T05:00:00": 0.019488036632537842,
    "2018-06-13T06:00:00": 0.024481534957885742,
    "2018-06-13T07:00:00": 0.031535327434539795,
    "2018-06-13T08:00:00": 0.04410958290100098,
    "2018-06-13T09:00:00": 0.1245245635509491,
    "2018-06-13T10:00:00": 0.38289564847946167,
    "2018-06-13T11:00:00": 0.7725398540496826,
    "2018-06-13T13:00:00": 0.9417953491210938,
    "2018-06-13T14:00:00": 0.9780681133270264,
    "2018-06-13T15:00:00": 0.9867483377456665,
    "2018-06-13T16:00:00": 0.9916651844978333,
    "2018-06-13T17:00:00": 0.9839276671409607,
    "2018-06-13T18:00:00": 0.9755973815917969,
    "2018-06-13T19:00:00": 0.9699016809463501,
    "2018-06-13T20:00:00": 0.9677030444145203,
    "2018-06-13T21:00:00": 0.9617257118225098,
    "2018-06-13T22:00:00": 0.9622946977615356,
    "2018-06-13T23:00:00": 0.7830438613891602,
    "2018-06-14T00:00:00": 0.36351990699768066,
    "2018-06-14T01:00:00": 0.06707066297531128,
    "2018-06-14T02:00:00": 0.0012992620468139648,
    "2018-06-14T03:00:00": 0.006576895713806152,
    "2018-06-14T04:00:00": 0.016374945640563965,
    "2018-06-14T05:00:00": 0.026473701000213623,
    "2018-06-14T06:00:00": 0.034974098205566406,
    "2018-06-14T07:00:00": 0.04388788342475891,
    "2018-06-14T08:00:00": 0.05731356143951416,
    "2018-06-14T09:00:00": 0.05656319856643677,
    "2018-06-14T10:00:00": 0.04745984077453613,
    "2018-06-14T11:00:00": 0.041792452335357666,
    "2018-06-14T12:00:00": 0.04240518808364868,
    "2018-06-14T13:00:00": 0.2032541036605835,
    "2018-06-14T14:00:00": 0.7978229522705078,
    "2018-06-14T15:00:00": 0.9777638912200928,
    "2018-06-14T16:00:00": 0.9915108680725098,
    "2018-06-14T17:00:00": 0.9961731433868408,
    "2018-06-14T18:00:00": 0.9954936504364014,
    "2018-06-14T19:00:00": 0.9915205240249634,
    "2018-06-14T20:00:00": 0.9766260385513306,
    "2018-06-14T21:00:00": 0.8834697604179382,
    "2018-06-14T22:00:00": 0.4570009410381317,
    "2018-06-14T23:00:00": 0.23452578485012054,
    "2018-06-15T00:00:00": 0.3009321689605713,
    "2018-06-15T01:00:00": 0.4047924280166626,
    "2018-06-15T02:00:00": 0.4751719534397125,
    "2018-06-15T03:00:00": 0.4390217065811157,
    "2018-06-15T04:00:00": 0.2244282066822052,
    "2018-06-15T05:00:00": 0.11349281668663025,
    "2018-06-15T06:00:00": 0.06686115264892578,
    "2018-06-15T07:00:00": 0.020716547966003418,
    "2018-06-15T08:00:00": 0.005162984132766724,
    "2018-06-15T09:00:00": 0.047741860151290894,
    "2018-06-15T10:00:00": 0.5072817802429199,
    "2018-06-15T11:00:00": 0.9228100776672363,
    "2018-06-15T12:00:00": 0.97939133644104,
    "2018-06-15T13:00:00": 0.9937058687210083,
    "2018-06-15T14:00:00": 0.9989844560623169,
    "2018-06-15T15:00:00": 0.9949826002120972,
    "2018-06-15T16:00:00": 0.9908082485198975,
    "2018-06-15T17:00:00": 0.9915645122528076,
    "2018-06-15T18:00:00": 0.9953615665435791,
    "2018-06-15T19:00:00": 0.9957512617111206,
    "2018-06-15T20:00:00": 0.995763897895813,
    "2018-06-15T21:00:00": 0.9950816631317139,
    "2018-06-15T22:00:00": 0.9942392110824585,
    "2018-06-15T23:00:00": 0.9898265600204468,
    "2018-06-16T00:00:00": 0.9868901968002319,
    "2018-06-16T01:00:00": 0.9846316576004028,
    "2018-06-16T02:00:00": 0.9889938831329346,
    "2018-06-16T03:00:00": 0.9822655916213989,
    "2018-06-16T04:00:00": 0.9842797517776489,
    "2018-06-16T05:00:00": 0.9791072607040405,
    "2018-06-16T06:00:00": 0.976804256439209,
    "2018-06-16T07:00:00": 0.9752459526062012,
    "2018-06-16T08:00:00": 0.9811577796936035,
    "2018-06-16T09:00:00": 0.985214352607727,
    "2018-06-16T10:00:00": 0.982848048210144,
    "2018-06-16T11:00:00": 0.9839053153991699,
    "2018-06-16T12:00:00": 0.995510458946228,
    "2018-06-16T13:00:00": 1.0,
    "2018-06-16T14:00:00": 1.0,
    "2018-06-16T15:00:00": 0.9901561737060547,
    "2018-06-16T16:00:00": 0.9809348583221436,
    "2018-06-16T17:00:00": 0.9776431322097778,
    "2018-06-16T18:00:00": 0.9757566452026367,
    "2018-06-16T19:00:00": 0.9787211418151855,
    "2018-06-16T20:00:00": 0.9899494647979736,
    "2018-06-16T21:00:00": 0.9915411472320557,
    "2018-06-16T22:00:00": 0.9888507127761841,
    "2018-06-16T23:00:00": 0.9898519515991211,
    "2018-06-17T00:00:00": 0.9835695028305054,
    "2018-06-17T01:00:00": 0.9584397077560425,
    "2018-06-17T02:00:00": 0.8954484462738037,
    "2018-06-17T03:00:00": 0.8254827260971069,
    "2018-06-17T04:00:00": 0.8474109768867493,
    "2018-06-17T05:00:00": 0.9060409069061279,
    "2018-06-17T06:00:00": 0.9407554864883423,
    "2018-06-17T07:00:00": 0.924148678779602,
    "2018-06-17T08:00:00": 0.9597976207733154,
    "2018-06-17T09:00:00": 0.9371271133422852,
    "2018-06-17T10:00:00": 0.8570826649665833,
    "2018-06-17T11:00:00": 0.7824146747589111,
    "2018-06-17T12:00:00": 0.7587041258811951,
    "2018-06-17T13:00:00": 0.7988951802253723,
    "2018-06-17T14:00:00": 0.8195822238922119,
    "2018-06-17T15:00:00": 0.7750589847564697,
    "2018-06-17T16:00:00": 0.7875630855560303,
    "2018-06-17T17:00:00": 0.8031694889068604,
    "2018-06-17T18:00:00": 0.8519500494003296,
    "2018-06-17T19:00:00": 0.8565571904182434,
    "2018-06-17T20:00:00": 0.9407224655151367,
    "2018-06-17T21:00:00": 0.9777462482452393,
    "2018-06-17T22:00:00": 0.9900755882263184,
    "2018-06-17T23:00:00": 1.0,
    "2018-06-18T00:00:00": 1.0,
    "2018-06-18T01:00:00": 1.0,
    "2018-06-18T02:00:00": 1.0,
    "2018-06-18T03:00:00": 1.0,
    "2018-06-18T04:00:00": 1.0,
    "2018-06-18T05:00:00": 1.0,
    "2018-06-18T06:00:00": 0.9575114250183105,
    "2018-06-18T07:00:00": 0.8334314227104187,
    "2018-06-18T08:00:00": 0.6458829045295715,
    "2018-06-18T09:00:00": 0.33469778299331665,
    "2018-06-18T10:00:00": 0.1073099672794342,
    "2018-06-18T11:00:00": 0.011575967073440552,
    "2018-06-18T12:00:00": 0.0,
    "2018-06-18T13:00:00": 0.0,
    "2018-06-18T14:00:00": 0.018259316682815552,
    "2018-06-18T15:00:00": 0.16624963283538818,
    "2018-06-18T16:00:00": 0.5183265805244446,
    "2018-06-18T17:00:00": 0.8846127390861511,
    "2018-06-18T18:00:00": 0.9223988056182861,
    "2018-06-18T19:00:00": 0.9262510538101196,
    "2018-06-18T20:00:00": 0.8712794184684753,
    "2018-06-18T21:00:00": 0.6286049485206604,
    "2018-06-18T22:00:00": 0.23025821149349213,
    "2018-06-18T23:00:00": 0.018548160791397095,
    "2018-06-19T00:00:00": 0.013013482093811035,
    "2018-06-19T01:00:00": 0.015224307775497437,
    "2018-06-19T02:00:00": 0.0,
    "2018-06-19T03:00:00": 0.0,
    "2018-06-19T04:00:00": 0.0,
    "2018-06-19T05:00:00": 0.0,
    "2018-06-19T06:00:00": 0.016094505786895752,
    "2018-06-19T07:00:00": 0.1066596508026123,
    "2018-06-19T08:00:00": 0.3057093024253845,
    "2018-06-19T09:00:00": 0.7096229791641235,
    "2018-06-19T10:00:00": 0.9481576681137085,
    "2018-06-19T11:00:00": 0.9774783849716187,
    "2018-06-19T12:00:00": 0.987994909286499,
    "2018-06-19T13:00:00": 0.9891616106033325,
    "2018-06-19T14:00:00": 0.9881614446640015,
    "2018-06-19T15:00:00": 0.9913852214813232,
    "2018-06-19T16:00:00": 0.9937248229980469,
    "2018-06-19T17:00:00": 0.9912512302398682,
    "2018-06-19T18:00:00": 0.9831650257110596,
    "2018-06-19T19:00:00": 0.9887233972549438,
    "2018-06-19T20:00:00": 0.9912134408950806,
    "2018-06-19T21:00:00": 0.9920480251312256,
    "2018-06-19T22:00:00": 0.9819650650024414,
    "2018-06-19T23:00:00": 0.9686338901519775,
    "2018-06-20T00:00:00": 0.9380221366882324,
    "2018-06-20T01:00:00": 0.9309436082839966,
    "2018-06-20T02:00:00": 0.9602731466293335,
    "2018-06-20T03:00:00": 0.9736330509185791,
    "2018-06-20T04:00:00": 0.9834692478179932,
    "2018-06-20T05:00:00": 0.9902783632278442,
    "2018-06-20T06:00:00": 0.9921892881393433,
    "2018-06-20T07:00:00": 0.9932206869125366,
    "2018-06-20T08:00:00": 0.9837219715118408,
    "2018-06-20T09:00:00": 0.9901701211929321,
    "2018-06-20T10:00:00": 0.9919290542602539,
    "2018-06-20T11:00:00": 0.9926705360412598,
    "2018-06-20T12:00:00": 0.9903912544250488,
    "2018-06-20T13:00:00": 0.9890087842941284,
    "2018-06-20T14:00:00": 0.9879162311553955,
    "2018-06-20T15:00:00": 0.9869221448898315,
    "2018-06-20T16:00:00": 0.9677950143814087,
    "2018-06-20T17:00:00": 0.8713465929031372,
    "2018-06-20T18:00:00": 0.5877068042755127,
    "2018-06-20T19:00:00": 0.2673945426940918,
    "2018-06-20T20:00:00": 0.15660953521728516,
    "2018-06-20T21:00:00": 0.2589484453201294,
    "2018-06-20T22:00:00": 0.6239229440689087,
    "2018-06-20T23:00:00": 0.903893768787384,
    "2018-06-21T00:00:00": 0.9814177751541138,
    "2018-06-21T01:00:00": 1.0,
    "2018-06-21T02:00:00": 1.0,
    "2018-06-21T03:00:00": 1.0,
    "2018-06-21T04:00:00": 1.0,
    "2018-06-21T05:00:00": 0.9674136638641357,
    "2018-06-21T06:00:00": 0.8905606269836426,
    "2018-06-21T07:00:00": 0.9353448152542114,
    "2018-06-21T08:00:00": 0.9691604375839233,
    "2018-06-21T09:00:00": 0.9789257049560547,
    "2018-06-21T10:00:00": 0.9526441097259521,
    "2018-06-21T11:00:00": 0.9295588731765747,
    "2018-06-21T12:00:00": 0.836651086807251,
    "2018-06-21T13:00:00": 0.7805777788162231,
    "2018-06-21T14:00:00": 0.8238162994384766,
    "2018-06-21T15:00:00": 0.877085268497467,
    "2018-06-21T16:00:00": 0.9147021770477295,
    "2018-06-21T17:00:00": 0.928276777267456,
    "2018-06-21T18:00:00": 0.9460898637771606,
    "2018-06-21T19:00:00": 0.9639606475830078,
    "2018-06-21T20:00:00": 0.985680341720581,
    "2018-06-21T21:00:00": 0.9915597438812256,
    "2018-06-21T22:00:00": 0.9914216995239258,
    "2018-06-21T23:00:00": 0.9886453151702881,
    "2018-06-22T00:00:00": 0.9739642143249512,
    "2018-06-22T01:00:00": 0.9407576322555542,
    "2018-06-22T02:00:00": 0.8589076995849609,
    "2018-06-22T03:00:00": 0.743132472038269,
    "2018-06-22T04:00:00": 0.5335900783538818,
    "2018-06-22T05:00:00": 0.22642266750335693,
    "2018-06-22T06:00:00": 0.09076660871505737,
    "2018-06-22T07:00:00": 0.17507904767990112,
    "2018-06-22T08:00:00": 0.38976573944091797,
    "2018-06-22T09:00:00": 0.8069870471954346,
    "2018-06-22T10:00:00": 0.9655473232269287,
    "2018-06-22T11:00:00": 0.9885848760604858,
    "2018-06-22T12:00:00": 0.9604260921478271,
    "2018-06-22T13:00:00": 0.8970621824264526,
    "2018-06-22T14:00:00": 0.8226414322853088,
    "2018-06-25T21:00:00": 0.6066124439239502,
    "2018-06-25T22:00:00": 0.13023370504379272,
    "2018-06-25T23:00:00": 0.10282266139984131,
    "2018-06-26T00:00:00": 0.042656660079956055,
    "2018-06-26T01:00:00": 0.06619930267333984,
    "2018-06-26T02:00:00": 0.5016271471977234,
    "2018-06-26T03:00:00": 0.8699249625205994,
    "2018-06-26T04:00:00": 0.9620466828346252,
    "2018-06-26T05:00:00": 0.9621405601501465,
    "2018-06-26T06:00:00": 0.9506871700286865,
    "2018-06-26T07:00:00": 0.9599435329437256,
    "2018-06-26T08:00:00": 0.9619802236557007,
    "2018-06-26T09:00:00": 0.9624316692352295,
    "2018-06-26T10:00:00": 0.9608286619186401,
    "2018-06-26T11:00:00": 0.9562256336212158,
    "2018-06-26T12:00:00": 0.9672515392303467,
    "2018-06-26T13:00:00": 0.9630900025367737,
    "2018-06-26T14:00:00": 0.9592328667640686,
    "2018-06-26T15:00:00": 0.9682614207267761,
    "2018-06-26T16:00:00": 0.9671382904052734,
    "2018-06-26T17:00:00": 0.965354323387146,
    "2018-06-26T18:00:00": 0.9772401452064514,
    "2018-06-26T19:00:00": 0.9825505614280701,
    "2018-06-26T20:00:00": 0.9721665382385254,
    "2018-06-26T21:00:00": 0.9616534113883972,
    "2018-06-26T22:00:00": 0.8760119676589966,
    "2018-06-26T23:00:00": 0.49227267503738403,
    "2018-06-27T00:00:00": 0.08322316408157349,
    "2018-06-27T01:00:00": 0.017272233963012695,
    "2018-06-27T02:00:00": 0.02964383363723755,
    "2018-06-27T03:00:00": 0.07277262210845947,
    "2018-06-27T04:00:00": 0.05988764762878418,
    "2018-06-27T05:00:00": 0.03566110134124756,
    "2018-06-27T06:00:00": 0.009283304214477539,
    "2018-06-27T07:00:00": 0.0,
    "2018-06-27T08:00:00": 0.0
}
