# Supplementary material for: A data science approach for multi-sensor marine observatory data monitoring cold water corals (Paragorgia arborea) in two campaigns
Source: PLoS One. 2023 Jul 19;18(7):e0282723. doi: 10.1371/journal.pone.0282723 (PMC10355400; doi:10.1371/journal.pone.0282723)
Supplement: S4 Data — Non-image data that were used to generate figures shown in the paper, if not already contained in S1–S3 Data. (XZ) [file pone.0282723.s018.xz › S4_Data/s4_fig/lstm_true_gamma1_red_clipped_s4fig.json]

{
    "2018-04-12T15:00:00": 0.9953357577323914,
    "2018-04-12T16:00:00": 0.9945505261421204,
    "2018-04-12T17:00:00": 0.9922448992729187,
    "2018-04-12T18:00:00": 0.9913429021835327,
    "2018-04-12T19:00:00": 0.943240225315094,
    "2018-04-12T20:00:00": 0.9124950766563416,
    "2018-04-12T21:00:00": 0.630841076374054,
    "2018-04-12T22:00:00": 0.5765841603279114,
    "2018-04-12T23:00:00": 0.012561848387122154,
    "2018-04-13T00:00:00": 0.006445253733545542,
    "2018-04-13T01:00:00": 0.003054501488804817,
    "2018-04-13T02:00:00": 0.005751687102019787,
    "2018-04-13T03:00:00": 0.0068087028339505196,
    "2018-04-13T04:00:00": 0.011374104768037796,
    "2018-04-13T05:00:00": 0.1495809257030487,
    "2018-04-13T06:00:00": 0.5869762301445007,
    "2018-04-13T07:00:00": 0.8428959846496582,
    "2018-04-13T08:00:00": 0.9852598309516907,
    "2018-04-13T09:00:00": 0.9866271018981934,
    "2018-04-13T10:00:00": 0.988470733165741,
    "2018-04-13T11:00:00": 0.9920387864112854,
    "2018-04-13T12:00:00": 0.9968986511230469,
    "2018-04-13T13:00:00": 0.9938986301422119,
    "2018-04-13T14:00:00": 0.9946228265762329,
    "2018-04-13T15:00:00": 0.9909054636955261,
    "2018-04-13T16:00:00": 0.9923888444900513,
    "2018-04-13T17:00:00": 0.9920395612716675,
    "2018-04-13T18:00:00": 0.9916627407073975,
    "2018-04-13T19:00:00": 0.9900973439216614,
    "2018-04-13T20:00:00": 0.9901196360588074,
    "2018-04-13T21:00:00": 0.986335277557373,
    "2018-04-13T22:00:00": 0.6271564960479736,
    "2018-04-13T23:00:00": 0.07986707240343094,
    "2018-04-14T00:00:00": 0.08217240124940872,
    "2018-04-14T01:00:00": 0.082918182015419,
    "2018-04-14T02:00:00": 0.06700598448514938,
    "2018-04-14T03:00:00": 0.08382609486579895,
    "2018-04-14T04:00:00": 0.0684686005115509,
    "2018-04-14T05:00:00": 0.07225612550973892,
    "2018-04-14T06:00:00": 0.06306660175323486,
    "2018-04-14T07:00:00": 0.3650217652320862,
    "2018-04-14T08:00:00": 0.8127397298812866,
    "2018-04-14T09:00:00": 0.9481078386306763,
    "2018-04-14T10:00:00": 0.9513150453567505,
    "2018-04-14T11:00:00": 0.8078272342681885,
    "2018-04-14T12:00:00": 0.06175265833735466,
    "2018-04-14T13:00:00": 0.06906100362539291,
    "2018-04-14T14:00:00": 0.9665205478668213,
    "2018-04-14T15:00:00": 0.9910787343978882,
    "2018-04-14T16:00:00": 0.986743688583374,
    "2018-04-14T17:00:00": 0.9886289834976196,
    "2018-04-14T18:00:00": 0.9360679388046265,
    "2018-04-14T19:00:00": 0.9416103959083557,
    "2018-04-14T20:00:00": 0.9325329661369324,
    "2018-04-14T21:00:00": 0.9439651370048523,
    "2018-04-14T22:00:00": 0.9475128054618835,
    "2018-04-14T23:00:00": 0.9418237209320068,
    "2018-04-15T00:00:00": 0.9519909024238586,
    "2018-04-15T01:00:00": 0.9456571340560913,
    "2018-04-15T02:00:00": 0.0026856260374188423,
    "2018-04-15T03:00:00": 0.006261721253395081,
    "2018-04-15T04:00:00": 0.0003344049328006804,
    "2018-04-15T05:00:00": 0.0037630496080964804,
    "2018-04-15T06:00:00": 0.0020081994589418173,
    "2018-04-15T07:00:00": 0.0024895055685192347,
    "2018-04-15T08:00:00": 0.011560660786926746,
    "2018-04-15T09:00:00": 0.046247515827417374,
    "2018-04-15T10:00:00": 0.06042974069714546,
    "2018-04-15T11:00:00": 0.06428791582584381,
    "2018-04-15T12:00:00": 0.0699634924530983,
    "2018-04-15T13:00:00": 0.07181952893733978,
    "2018-04-15T14:00:00": 0.08161701261997223,
    "2018-04-15T15:00:00": 0.05770835652947426,
    "2018-04-15T16:00:00": 0.058896999806165695,
    "2018-04-15T17:00:00": 0.37247443199157715,
    "2018-04-15T18:00:00": 0.8137908577919006,
    "2018-04-15T19:00:00": 0.9311873912811279,
    "2018-04-15T20:00:00": 0.9467334747314453,
    "2018-04-15T21:00:00": 0.9460410475730896,
    "2018-04-15T22:00:00": 0.9480186700820923,
    "2018-04-15T23:00:00": 0.9437540173530579,
    "2018-04-16T00:00:00": 0.008026891387999058,
    "2018-04-16T01:00:00": 0.00144040712621063,
    "2018-04-16T02:00:00": 0.0021157599985599518,
    "2018-04-16T03:00:00": 0.002565740142017603,
    "2018-04-16T04:00:00": 0.03346139192581177,
    "2018-04-16T05:00:00": 0.005006133113056421,
    "2018-04-16T06:00:00": 0.0056395395658910275,
    "2018-04-16T07:00:00": 0.0024521241430193186,
    "2018-04-16T08:00:00": 0.004134533926844597,
    "2018-04-16T09:00:00": 0.0033124450128525496,
    "2018-04-16T10:00:00": 0.005654748063534498,
    "2018-04-16T11:00:00": 0.003885229118168354,
    "2018-04-16T12:00:00": 0.004464615136384964,
    "2018-04-16T13:00:00": 0.00800046045333147,
    "2018-04-16T14:00:00": 0.0008019538363441825,
    "2018-04-16T15:00:00": 0.014329960569739342,
    "2018-04-16T16:00:00": 0.14131249487400055,
    "2018-04-16T17:00:00": 0.6724404692649841,
    "2018-04-16T18:00:00": 0.9257099032402039,
    "2018-04-16T19:00:00": 0.9471757411956787,
    "2018-04-16T20:00:00": 0.9354702234268188,
    "2018-04-16T21:00:00": 0.8805869817733765,
    "2018-04-16T22:00:00": 0.07258398830890656,
    "2018-04-16T23:00:00": 0.009901352226734161,
    "2018-04-18T02:00:00": 0.953957736492157,
    "2018-04-18T03:00:00": 0.9318570494651794,
    "2018-04-18T04:00:00": 0.9791009426116943,
    "2018-04-18T05:00:00": 0.9880957007408142,
    "2018-04-18T06:00:00": 0.9959353804588318,
    "2018-04-18T07:00:00": 0.992185652256012,
    "2018-04-18T08:00:00": 0.9973790645599365,
    "2018-04-18T09:00:00": 0.9893316626548767,
    "2018-04-18T10:00:00": 0.9938013553619385,
    "2018-04-18T11:00:00": 0.9895376563072205,
    "2018-04-18T12:00:00": 0.9919375777244568,
    "2018-04-18T13:00:00": 0.9958643913269043,
    "2018-04-18T14:00:00": 0.9888174533843994,
    "2018-04-18T15:00:00": 0.9953593015670776,
    "2018-04-18T16:00:00": 0.9877381324768066,
    "2018-04-18T17:00:00": 0.9949734210968018,
    "2018-04-18T18:00:00": 0.991858959197998,
    "2018-04-18T19:00:00": 0.9951620101928711,
    "2018-04-18T20:00:00": 0.9963340759277344,
    "2018-04-18T21:00:00": 0.9617176651954651,
    "2018-04-18T22:00:00": 0.9963642954826355,
    "2018-04-18T23:00:00": 0.9936256408691406,
    "2018-04-19T00:00:00": 0.9964408874511719,
    "2018-04-19T01:00:00": 0.9930756688117981,
    "2018-04-19T02:00:00": 0.9919675588607788,
    "2018-04-19T03:00:00": 0.9944216012954712,
    "2018-04-19T04:00:00": 0.9954097867012024,
    "2018-04-19T05:00:00": 0.9880056977272034,
    "2018-04-19T06:00:00": 0.9948850274085999,
    "2018-04-19T07:00:00": 0.9928479790687561,
    "2018-04-19T14:00:00": 0.08322100341320038,
    "2018-04-19T15:00:00": 0.08665528148412704,
    "2018-04-19T16:00:00": 0.10224856436252594,
    "2018-04-19T17:00:00": 0.0937747210264206,
    "2018-04-19T18:00:00": 0.663279116153717,
    "2018-04-19T19:00:00": 0.9563912749290466,
    "2018-04-19T20:00:00": 0.9845806956291199,
    "2018-04-19T21:00:00": 0.9979715347290039,
    "2018-04-19T22:00:00": 0.9912792444229126,
    "2018-04-19T23:00:00": 0.9965133666992188,
    "2018-04-20T00:00:00": 0.9929461479187012,
    "2018-04-20T01:00:00": 0.9973192811012268,
    "2018-04-20T02:00:00": 0.9987255334854126,
    "2018-04-20T03:00:00": 0.9963648319244385,
    "2018-04-20T04:00:00": 0.9969001412391663,
    "2018-04-20T05:00:00": 0.9893463850021362,
    "2018-04-20T06:00:00": 0.9955493211746216,
    "2018-04-20T07:00:00": 0.994807779788971,
    "2018-04-20T08:00:00": 0.9909156560897827,
    "2018-04-20T09:00:00": 0.990274965763092,
    "2018-04-20T10:00:00": 0.9926857352256775,
    "2018-04-20T11:00:00": 0.9902931451797485,
    "2018-04-20T12:00:00": 0.9919927716255188,
    "2018-04-20T13:00:00": 0.9889606833457947,
    "2018-04-20T14:00:00": 0.12694025039672852,
    "2018-04-20T15:00:00": 0.942149817943573,
    "2018-04-20T16:00:00": 0.9514011740684509,
    "2018-04-20T17:00:00": 0.970076858997345,
    "2018-04-20T18:00:00": 0.10481744259595871,
    "2018-04-20T19:00:00": 0.6598244905471802,
    "2018-04-20T20:00:00": 0.9553224444389343,
    "2018-04-20T21:00:00": 0.9846779108047485,
    "2018-04-20T22:00:00": 0.9798575639724731,
    "2018-04-20T23:00:00": 0.9845941066741943,
    "2018-04-21T00:00:00": 0.9926638007164001,
    "2018-04-21T01:00:00": 0.9933504462242126,
    "2018-04-21T02:00:00": 0.9861178994178772,
    "2018-04-21T03:00:00": 0.9958428740501404,
    "2018-04-21T04:00:00": 0.9923107624053955,
    "2018-04-21T05:00:00": 0.9961815476417542,
    "2018-04-21T06:00:00": 0.9855573177337646,
    "2018-04-21T07:00:00": 0.9960583448410034,
    "2018-04-21T08:00:00": 0.9913505911827087,
    "2018-04-21T09:00:00": 0.996405839920044,
    "2018-04-21T10:00:00": 0.9882140755653381,
    "2018-04-21T11:00:00": 0.9841908812522888,
    "2018-04-21T12:00:00": 0.9856389760971069,
    "2018-04-21T13:00:00": 0.9892088174819946,
    "2018-04-21T14:00:00": 0.9863071441650391,
    "2018-04-21T15:00:00": 0.9904764890670776,
    "2018-04-21T16:00:00": 0.9907556772232056,
    "2018-04-21T17:00:00": 0.9902859330177307,
    "2018-04-21T18:00:00": 0.9842089414596558,
    "2018-04-21T19:00:00": 0.9903393387794495,
    "2018-04-21T20:00:00": 0.9871968626976013,
    "2018-04-21T21:00:00": 0.9897943735122681,
    "2018-04-21T22:00:00": 0.9888325333595276,
    "2018-04-21T23:00:00": 0.9889245629310608,
    "2018-04-22T00:00:00": 0.9905776381492615,
    "2018-04-22T01:00:00": 0.9822937250137329,
    "2018-04-22T02:00:00": 0.9302029609680176,
    "2018-04-22T03:00:00": 0.018946116790175438,
    "2018-04-22T04:00:00": 0.004718368873000145,
    "2018-04-22T05:00:00": 0.005033863242715597,
    "2018-04-22T06:00:00": 0.006676007527858019,
    "2018-04-22T07:00:00": 0.013550427742302418,
    "2018-04-22T08:00:00": 0.5772399306297302,
    "2018-04-22T09:00:00": 0.8894926905632019,
    "2018-04-22T10:00:00": 0.9739564657211304,
    "2018-04-22T11:00:00": 0.9837594628334045,
    "2018-04-22T12:00:00": 0.9948902130126953,
    "2018-04-22T13:00:00": 0.9848807454109192,
    "2018-04-22T20:00:00": 0.9904009103775024,
    "2018-04-22T21:00:00": 0.988262951374054,
    "2018-04-22T22:00:00": 0.987105667591095,
    "2018-04-22T23:00:00": 0.9894946217536926,
    "2018-04-23T00:00:00": 0.9883928298950195,
    "2018-04-24T14:00:00": 0.9938004612922668,
    "2018-04-24T15:00:00": 0.9853264093399048,
    "2018-04-24T16:00:00": 0.9899624586105347,
    "2018-04-24T17:00:00": 0.9933300614356995,
    "2018-04-24T18:00:00": 0.990808367729187,
    "2018-04-24T19:00:00": 0.9891018271446228,
    "2018-04-24T20:00:00": 0.9959595799446106,
    "2018-04-24T21:00:00": 0.978915810585022,
    "2018-04-24T22:00:00": 0.09377197921276093,
    "2018-04-24T23:00:00": 0.08169302344322205,
    "2018-04-25T00:00:00": 0.07946959137916565,
    "2018-04-25T01:00:00": 0.07763637602329254,
    "2018-04-25T02:00:00": 0.23210732638835907,
    "2018-04-25T03:00:00": 0.43133607506752014,
    "2018-04-25T04:00:00": 0.4075697362422943,
    "2018-04-25T05:00:00": 0.8120334148406982,
    "2018-04-25T06:00:00": 0.018557753413915634,
    "2018-04-25T07:00:00": 0.0017092759953811765,
    "2018-04-25T08:00:00": 0.048590052872896194,
    "2018-04-25T09:00:00": 0.06596583873033524,
    "2018-04-25T10:00:00": 0.026344437152147293,
    "2018-04-25T11:00:00": 0.004917696118354797,
    "2018-04-25T12:00:00": 0.03528081625699997,
    "2018-04-25T13:00:00": 0.06788497418165207,
    "2018-04-25T14:00:00": 0.07630584388971329,
    "2018-04-25T15:00:00": 0.03472418710589409,
    "2018-04-25T16:00:00": 0.7015998959541321,
    "2018-04-25T17:00:00": 0.0874825268983841,
    "2018-04-25T18:00:00": 0.022494085133075714,
    "2018-04-25T19:00:00": 0.12629324197769165,
    "2018-04-25T20:00:00": 0.06797143071889877,
    "2018-04-25T21:00:00": 0.07549222558736801,
    "2018-04-25T22:00:00": 0.07572949677705765,
    "2018-04-25T23:00:00": 0.07157779484987259,
    "2018-04-26T00:00:00": 0.10500235110521317,
    "2018-04-26T01:00:00": 0.43117931485176086,
    "2018-04-26T02:00:00": 0.4029217064380646,
    "2018-04-26T03:00:00": 0.07341261208057404,
    "2018-04-26T04:00:00": 0.02912919968366623,
    "2018-04-26T05:00:00": 0.06518945097923279,
    "2018-04-26T06:00:00": 0.010746631771326065,
    "2018-04-26T07:00:00": 0.0037419628351926804,
    "2018-04-26T08:00:00": 0.01062776055186987,
    "2018-04-26T09:00:00": 0.595982551574707,
    "2018-04-26T10:00:00": 0.9301855564117432,
    "2018-04-26T11:00:00": 0.9455634951591492,
    "2018-04-26T12:00:00": 0.9726940989494324,
    "2018-04-26T13:00:00": 0.9866152405738831,
    "2018-04-26T14:00:00": 0.9871100783348083,
    "2018-04-26T15:00:00": 0.9974654316902161,
    "2018-04-26T16:00:00": 0.9831763505935669,
    "2018-04-26T17:00:00": 0.9930548667907715,
    "2018-04-26T18:00:00": 0.9862248301506042,
    "2018-04-26T19:00:00": 0.9908092617988586,
    "2018-04-26T20:00:00": 0.985249400138855,
    "2018-04-26T21:00:00": 0.9925862550735474,
    "2018-04-26T22:00:00": 0.9868360161781311,
    "2018-04-26T23:00:00": 0.9889534711837769,
    "2018-04-27T00:00:00": 0.9946646690368652,
    "2018-04-27T01:00:00": 0.9892492890357971,
    "2018-04-27T02:00:00": 0.9915227293968201,
    "2018-04-27T03:00:00": 0.9781906008720398,
    "2018-04-27T04:00:00": 0.9915189146995544,
    "2018-04-27T05:00:00": 0.9897176027297974,
    "2018-04-27T06:00:00": 0.9955388903617859,
    "2018-04-27T07:00:00": 0.9890937209129333,
    "2018-04-27T08:00:00": 0.9877166152000427,
    "2018-04-27T09:00:00": 0.9872092008590698,
    "2018-04-27T10:00:00": 0.9898204207420349,
    "2018-04-27T11:00:00": 0.9812088012695312,
    "2018-04-27T12:00:00": 0.9915527105331421,
    "2018-04-27T13:00:00": 0.9851655960083008,
    "2018-04-27T14:00:00": 0.9900733232498169,
    "2018-04-27T15:00:00": 0.9853842258453369,
    "2018-04-27T16:00:00": 0.9902465343475342,
    "2018-04-27T17:00:00": 0.987908124923706,
    "2018-04-27T18:00:00": 0.9916895627975464,
    "2018-04-27T19:00:00": 0.9860950112342834,
    "2018-04-27T20:00:00": 0.9923231601715088,
    "2018-04-27T21:00:00": 0.9547857046127319,
    "2018-04-27T22:00:00": 0.9428527355194092,
    "2018-04-27T23:00:00": 0.9408854246139526,
    "2018-04-28T00:00:00": 0.9466880559921265,
    "2018-04-28T01:00:00": 0.9677151441574097,
    "2018-04-28T02:00:00": 0.9879172444343567,
    "2018-04-28T03:00:00": 0.9394387602806091,
    "2018-04-28T04:00:00": 0.07185012847185135,
    "2018-04-28T05:00:00": 0.08004041016101837,
    "2018-04-28T06:00:00": 0.08131753653287888,
    "2018-04-28T07:00:00": 0.24821197986602783,
    "2018-04-28T08:00:00": 0.8799853920936584,
    "2018-04-28T09:00:00": 0.9680392146110535,
    "2018-04-28T10:00:00": 0.9788094758987427,
    "2018-04-28T11:00:00": 0.9853866696357727,
    "2018-04-28T12:00:00": 0.9767553806304932,
    "2018-04-28T13:00:00": 0.9831684231758118,
    "2018-04-28T14:00:00": 0.9784871935844421,
    "2018-04-28T15:00:00": 0.9807870984077454,
    "2018-04-28T16:00:00": 0.9454548954963684,
    "2018-04-28T17:00:00": 0.9481436014175415,
    "2018-04-28T18:00:00": 0.9562001824378967,
    "2018-04-28T19:00:00": 0.951082706451416,
    "2018-04-28T20:00:00": 0.9451050758361816,
    "2018-04-28T21:00:00": 0.9503802061080933,
    "2018-04-28T22:00:00": 0.9499887228012085,
    "2018-04-28T23:00:00": 0.9605123400688171,
    "2018-04-29T00:00:00": 0.9775347113609314,
    "2018-04-29T01:00:00": 0.010400784201920033,
    "2018-04-29T02:00:00": 0.008980696089565754,
    "2018-04-29T03:00:00": 0.0021605785004794598,
    "2018-04-29T04:00:00": 0.021185467019677162,
    "2018-04-29T05:00:00": 0.11839006096124649,
    "2018-04-29T06:00:00": 0.18302541971206665,
    "2018-04-29T07:00:00": 0.3830614984035492,
    "2018-04-29T08:00:00": 0.664678156375885,
    "2018-04-29T09:00:00": 0.8263632655143738,
    "2018-04-29T10:00:00": 0.0834248811006546,
    "2018-04-29T11:00:00": 0.06987513601779938,
    "2018-04-29T12:00:00": 0.01351387333124876,
    "2018-04-29T13:00:00": 0.3242207169532776,
    "2018-04-29T14:00:00": 0.6275513768196106,
    "2018-04-29T15:00:00": 0.9132721424102783,
    "2018-04-29T16:00:00": 0.9849362373352051,
    "2018-04-29T17:00:00": 0.9864353537559509,
    "2018-04-29T18:00:00": 0.9904094934463501,
    "2018-04-29T19:00:00": 0.9903929829597473,
    "2018-04-29T20:00:00": 0.9458176493644714,
    "2018-04-29T21:00:00": 0.951057493686676,
    "2018-04-29T22:00:00": 0.9476810097694397,
    "2018-04-29T23:00:00": 0.9341127872467041,
    "2018-04-30T00:00:00": 0.004168651532381773,
    "2018-04-30T01:00:00": 0.007743386086076498,
    "2018-04-30T02:00:00": 0.002335646189749241,
    "2018-04-30T03:00:00": 0.002552018966525793,
    "2018-04-30T04:00:00": 0.01605045050382614,
    "2018-04-30T05:00:00": 0.5450307130813599,
    "2018-04-30T06:00:00": 0.8584437966346741,
    "2018-04-30T07:00:00": 0.007422254886478186,
    "2018-04-30T08:00:00": 0.9523861408233643,
    "2018-04-30T09:00:00": 0.9549503922462463,
    "2018-04-30T10:00:00": 0.9508348107337952,
    "2018-04-30T11:00:00": 0.9462670087814331,
    "2018-04-30T12:00:00": 0.9321561455726624,
    "2018-04-30T13:00:00": 0.9276300668716431,
    "2018-04-30T14:00:00": 0.943556547164917,
    "2018-04-30T15:00:00": 0.9779492616653442,
    "2018-04-30T16:00:00": 0.9851110577583313,
    "2018-04-30T17:00:00": 0.9873794317245483,
    "2018-04-30T18:00:00": 0.9866539835929871,
    "2018-04-30T19:00:00": 0.9894425272941589,
    "2018-04-30T20:00:00": 0.9853725433349609,
    "2018-04-30T21:00:00": 0.9916478395462036,
    "2018-04-30T22:00:00": 0.9724942445755005,
    "2018-04-30T23:00:00": 0.9863777756690979,
    "2018-05-01T00:00:00": 0.9808235168457031,
    "2018-05-01T01:00:00": 0.9730638861656189,
    "2018-05-01T02:00:00": 0.9793576002120972,
    "2018-05-01T03:00:00": 0.9881905913352966,
    "2018-05-01T04:00:00": 0.9830569624900818,
    "2018-05-01T05:00:00": 0.9836046099662781,
    "2018-05-01T06:00:00": 0.9786627292633057,
    "2018-05-01T07:00:00": 0.9791984558105469,
    "2018-05-01T08:00:00": 0.7081297636032104,
    "2018-05-01T09:00:00": 0.08876942098140717,
    "2018-05-01T10:00:00": 0.074698805809021,
    "2018-05-01T11:00:00": 0.07005253434181213,
    "2018-05-01T12:00:00": 0.17603829503059387,
    "2018-05-01T13:00:00": 0.8886919021606445,
    "2018-05-01T14:00:00": 0.9747785329818726,
    "2018-05-01T15:00:00": 0.9885737299919128,
    "2018-05-01T16:00:00": 0.9911379814147949,
    "2018-05-01T17:00:00": 0.9894937872886658,
    "2018-05-01T18:00:00": 0.9851387143135071,
    "2018-05-01T19:00:00": 0.9878734350204468,
    "2018-05-01T20:00:00": 0.9878047704696655,
    "2018-05-01T21:00:00": 0.28332847356796265,
    "2018-05-01T22:00:00": 0.9867562055587769,
    "2018-05-01T23:00:00": 0.9853935241699219,
    "2018-05-02T00:00:00": 0.9738498330116272,
    "2018-05-02T01:00:00": 0.9826318621635437,
    "2018-05-02T02:00:00": 0.9833881258964539,
    "2018-05-02T03:00:00": 0.9817695021629333,
    "2018-05-02T04:00:00": 0.9905784726142883,
    "2018-05-02T05:00:00": 0.9904454350471497,
    "2018-05-02T06:00:00": 0.9897206425666809,
    "2018-05-02T07:00:00": 0.9422469139099121,
    "2018-05-02T08:00:00": 0.9502429366111755,
    "2018-05-02T09:00:00": 0.9522725343704224,
    "2018-05-02T10:00:00": 0.9514843225479126,
    "2018-05-02T11:00:00": 0.9702065587043762,
    "2018-05-02T12:00:00": 0.9832984209060669,
    "2018-05-02T13:00:00": 0.987969160079956,
    "2018-05-02T14:00:00": 0.9913190603256226,
    "2018-05-02T15:00:00": 0.9862099289894104,
    "2018-05-02T16:00:00": 0.986920952796936,
    "2018-05-02T17:00:00": 0.9870095252990723,
    "2018-05-02T18:00:00": 0.9915629029273987,
    "2018-05-02T19:00:00": 0.9861240386962891,
    "2018-05-02T20:00:00": 0.9880727529525757,
    "2018-05-02T21:00:00": 0.9820143580436707,
    "2018-05-02T22:00:00": 0.990119218826294,
    "2018-05-02T23:00:00": 0.9867046475410461,
    "2018-05-03T00:00:00": 0.99210524559021,
    "2018-05-03T01:00:00": 0.9932317137718201,
    "2018-05-03T02:00:00": 0.9880271553993225,
    "2018-05-03T03:00:00": 0.990317702293396,
    "2018-05-03T04:00:00": 0.9873743057250977,
    "2018-05-03T05:00:00": 0.9916186332702637,
    "2018-05-03T06:00:00": 0.9911977052688599,
    "2018-05-03T07:00:00": 0.9938561320304871,
    "2018-05-03T08:00:00": 0.9848060011863708,
    "2018-05-03T09:00:00": 0.9877114295959473,
    "2018-05-03T10:00:00": 0.9877021908760071,
    "2018-05-03T11:00:00": 0.9911450147628784,
    "2018-05-03T12:00:00": 0.9827852249145508,
    "2018-05-03T13:00:00": 0.9812778234481812,
    "2018-05-03T14:00:00": 0.9066948294639587,
    "2018-05-03T15:00:00": 0.8659176230430603,
    "2018-05-03T16:00:00": 0.006450829096138477,
    "2018-05-03T17:00:00": 0.0023865310940891504,
    "2018-05-03T18:00:00": 0.0012411503121256828,
    "2018-05-07T17:00:00": 0.9789062738418579,
    "2018-05-07T18:00:00": 0.9777811169624329,
    "2018-05-07T19:00:00": 0.986417829990387,
    "2018-05-07T20:00:00": 0.9822210073471069,
    "2018-05-07T21:00:00": 0.9887292981147766,
    "2018-05-07T22:00:00": 0.9736948013305664,
    "2018-05-07T23:00:00": 0.9514681100845337,
    "2018-05-08T00:00:00": 0.943800687789917,
    "2018-05-08T01:00:00": 0.8514053821563721,
    "2018-05-08T02:00:00": 0.9366004467010498,
    "2018-05-08T03:00:00": 0.029543232172727585,
    "2018-05-08T04:00:00": 0.17002838850021362,
    "2018-05-08T05:00:00": 0.14772288501262665,
    "2018-05-08T06:00:00": 0.949950635433197,
    "2018-05-08T07:00:00": 0.7372467517852783,
    "2018-05-08T08:00:00": 0.9361510276794434,
    "2018-05-08T09:00:00": 0.9806831479072571,
    "2018-05-08T10:00:00": 0.9873464703559875,
    "2018-05-08T11:00:00": 0.9844868183135986,
    "2018-05-08T12:00:00": 0.9891320466995239,
    "2018-05-08T13:00:00": 0.9594041705131531,
    "2018-05-08T14:00:00": 0.02818155102431774,
    "2018-05-08T15:00:00": 0.0011959278490394354,
    "2018-05-08T16:00:00": 0.002875964855775237,
    "2018-05-08T17:00:00": 0.035923898220062256,
    "2018-05-08T18:00:00": 0.06113719567656517,
    "2018-05-08T19:00:00": 0.06750216335058212,
    "2018-05-08T20:00:00": 0.06412854045629501,
    "2018-05-08T21:00:00": 0.06006302684545517,
    "2018-05-08T22:00:00": 0.06533978134393692,
    "2018-05-08T23:00:00": 0.05632292851805687,
    "2018-05-09T00:00:00": 0.05757139250636101,
    "2018-05-09T01:00:00": 0.061622049659490585,
    "2018-05-09T02:00:00": 0.059597041457891464,
    "2018-05-09T03:00:00": 0.06053181737661362,
    "2018-05-09T04:00:00": 0.049878280609846115,
    "2018-05-09T05:00:00": 0.0,
    "2018-05-09T06:00:00": 0.0018635863671079278,
    "2018-05-09T07:00:00": 0.451940655708313,
    "2018-05-09T08:00:00": 0.8109952211380005,
    "2018-05-09T09:00:00": 0.963491678237915,
    "2018-05-09T10:00:00": 0.910719633102417,
    "2018-05-09T11:00:00": 0.7562471032142639,
    "2018-05-09T12:00:00": 0.9806300401687622,
    "2018-05-09T13:00:00": 0.9884759187698364,
    "2018-05-09T14:00:00": 0.9808917045593262,
    "2018-05-09T15:00:00": 0.9888761043548584,
    "2018-05-09T16:00:00": 0.9841722249984741,
    "2018-05-09T17:00:00": 0.992145299911499,
    "2018-05-09T18:00:00": 0.9871324896812439,
    "2018-05-09T19:00:00": 0.9882409572601318,
    "2018-05-09T20:00:00": 0.983964741230011,
    "2018-05-09T21:00:00": 0.1809985488653183,
    "2018-05-09T22:00:00": 0.9730802774429321,
    "2018-05-09T23:00:00": 0.9872404932975769,
    "2018-05-10T00:00:00": 0.9799063205718994,
    "2018-05-10T01:00:00": 0.9910833239555359,
    "2018-05-10T02:00:00": 0.9594154953956604,
    "2018-05-10T03:00:00": 0.9876455068588257,
    "2018-05-10T04:00:00": 0.9753516912460327,
    "2018-05-10T05:00:00": 0.9921581149101257,
    "2018-05-10T06:00:00": 0.9777510762214661,
    "2018-05-10T07:00:00": 0.9864691495895386,
    "2018-05-10T08:00:00": 0.9766760468482971,
    "2018-05-10T09:00:00": 0.9892821907997131,
    "2018-05-10T10:00:00": 0.97905033826828,
    "2018-05-10T11:00:00": 0.9845247864723206,
    "2018-05-10T12:00:00": 0.9956399202346802,
    "2018-05-10T13:00:00": 0.9768944382667542,
    "2018-05-10T14:00:00": 0.9905252456665039,
    "2018-05-10T15:00:00": 0.9832382798194885,
    "2018-05-10T16:00:00": 0.988932192325592,
    "2018-05-10T17:00:00": 0.9829715490341187,
    "2018-05-10T18:00:00": 0.9898806214332581,
    "2018-05-10T19:00:00": 0.9796679019927979,
    "2018-05-10T20:00:00": 0.9918968081474304,
    "2018-05-10T21:00:00": 0.9794463515281677,
    "2018-05-10T22:00:00": 0.06939675658941269,
    "2018-05-10T23:00:00": 0.03288683667778969,
    "2018-05-11T00:00:00": 0.005352828186005354,
    "2018-05-11T01:00:00": 0.37562647461891174,
    "2018-05-11T02:00:00": 0.5371821522712708,
    "2018-05-11T03:00:00": 0.5725594758987427,
    "2018-05-11T04:00:00": 0.8025173544883728,
    "2018-05-11T05:00:00": 0.9114843010902405,
    "2018-05-11T06:00:00": 0.9778317213058472,
    "2018-05-11T07:00:00": 0.9711925983428955,
    "2018-05-11T08:00:00": 0.9820795059204102,
    "2018-05-11T09:00:00": 0.9729477763175964,
    "2018-05-11T10:00:00": 0.9764388203620911,
    "2018-05-11T11:00:00": 0.978659987449646,
    "2018-05-11T12:00:00": 0.9874942302703857,
    "2018-05-11T13:00:00": 0.9825268387794495,
    "2018-05-11T14:00:00": 0.9878017902374268,
    "2018-05-11T15:00:00": 0.9856854677200317,
    "2018-05-11T16:00:00": 0.9870676398277283,
    "2018-05-11T17:00:00": 0.9923220276832581,
    "2018-05-11T18:00:00": 0.9813737869262695,
    "2018-05-11T19:00:00": 0.9892023205757141,
    "2018-05-11T20:00:00": 0.9846485257148743,
    "2018-05-11T21:00:00": 0.9903873801231384,
    "2018-05-11T22:00:00": 0.9857671856880188,
    "2018-05-11T23:00:00": 0.9943671822547913,
    "2018-05-12T00:00:00": 0.9841058850288391,
    "2018-05-12T01:00:00": 0.9852167367935181,
    "2018-05-12T02:00:00": 0.6397450566291809,
    "2018-05-12T03:00:00": 0.005365876015275717,
    "2018-05-12T04:00:00": 0.0017461004899814725,
    "2018-05-12T05:00:00": 0.0021267475094646215,
    "2018-05-12T06:00:00": 0.027759496122598648,
    "2018-05-12T07:00:00": 0.060493309050798416,
    "2018-05-12T08:00:00": 0.24611937999725342,
    "2018-05-12T09:00:00": 0.3989129662513733,
    "2018-05-12T10:00:00": 0.10425824671983719,
    "2018-05-12T11:00:00": 0.3015765845775604,
    "2018-05-12T12:00:00": 0.6835768222808838,
    "2018-05-12T13:00:00": 0.9359413981437683,
    "2018-05-12T14:00:00": 0.9748830795288086,
    "2018-05-12T15:00:00": 0.9844691157341003,
    "2018-05-12T16:00:00": 0.46854645013809204,
    "2018-05-12T17:00:00": 0.8859214782714844,
    "2018-05-12T18:00:00": 0.06450200080871582,
    "2018-05-12T19:00:00": 0.7139723896980286,
    "2018-05-12T20:00:00": 0.9639734625816345,
    "2018-05-12T21:00:00": 0.9638126492500305,
    "2018-05-12T22:00:00": 0.7206825613975525,
    "2018-05-12T23:00:00": 0.3880101442337036,
    "2018-05-13T00:00:00": 0.8943621516227722,
    "2018-05-13T01:00:00": 0.8697022199630737,
    "2018-05-13T02:00:00": 0.7052907347679138,
    "2018-05-13T03:00:00": 0.965154767036438,
    "2018-05-13T04:00:00": 0.9698640704154968,
    "2018-05-13T05:00:00": 0.9541856050491333,
    "2018-05-13T06:00:00": 0.9854005575180054,
    "2018-05-13T07:00:00": 0.9495360851287842,
    "2018-05-13T08:00:00": 0.35554537177085876,
    "2018-05-13T09:00:00": 0.967009961605072,
    "2018-05-13T10:00:00": 0.9817570447921753,
    "2018-05-13T11:00:00": 0.9763797521591187,
    "2018-05-13T12:00:00": 0.9917992949485779,
    "2018-05-13T13:00:00": 0.9701619148254395,
    "2018-05-13T14:00:00": 0.9850776195526123,
    "2018-05-13T15:00:00": 0.9785327315330505,
    "2018-05-13T16:00:00": 0.9830737113952637,
    "2018-05-13T17:00:00": 0.9834777116775513,
    "2018-05-13T18:00:00": 0.9939249157905579,
    "2018-05-13T19:00:00": 0.9842601418495178,
    "2018-05-13T20:00:00": 0.9904434680938721,
    "2018-05-13T21:00:00": 0.982998251914978,
    "2018-05-13T22:00:00": 0.8736582398414612,
    "2018-05-13T23:00:00": 0.9817628264427185,
    "2018-05-14T00:00:00": 0.9867417812347412,
    "2018-05-14T01:00:00": 0.978625476360321,
    "2018-05-14T02:00:00": 0.9920957088470459,
    "2018-05-14T03:00:00": 0.9903143048286438,
    "2018-05-14T04:00:00": 0.9777255654335022,
    "2018-05-14T05:00:00": 0.2537374794483185,
    "2018-05-14T06:00:00": 0.05751369893550873,
    "2018-05-14T07:00:00": 0.0015027684858068824,
    "2018-05-14T08:00:00": 0.0,
    "2018-05-14T09:00:00": 0.0011671571992337704,
    "2018-05-14T10:00:00": 0.16347971558570862,
    "2018-05-14T11:00:00": 0.8111684322357178,
    "2018-05-14T12:00:00": 0.9507738351821899,
    "2018-05-14T13:00:00": 0.962306022644043,
    "2018-05-14T14:00:00": 0.7668071389198303,
    "2018-05-14T15:00:00": 0.24771499633789062,
    "2018-05-14T16:00:00": 0.0604412704706192,
    "2018-05-14T17:00:00": 0.057961463928222656,
    "2018-05-14T18:00:00": 0.09405992925167084,
    "2018-05-14T19:00:00": 0.8352382183074951,
    "2018-05-14T20:00:00": 0.9758725762367249,
    "2018-05-14T21:00:00": 0.9843794703483582,
    "2018-05-14T22:00:00": 0.8063312768936157,
    "2018-05-14T23:00:00": 0.9386150240898132,
    "2018-05-15T00:00:00": 0.006686951499432325,
    "2018-05-15T01:00:00": 0.8717598915100098,
    "2018-05-15T02:00:00": 0.9236997365951538,
    "2018-05-15T03:00:00": 0.93349289894104,
    "2018-05-15T04:00:00": 0.9334310293197632,
    "2018-05-15T05:00:00": 0.9280883073806763,
    "2018-05-15T06:00:00": 0.9425089359283447,
    "2018-05-15T07:00:00": 0.949512243270874,
    "2018-05-15T08:00:00": 0.9512410163879395,
    "2018-05-15T09:00:00": 0.950874924659729,
    "2018-05-15T10:00:00": 0.9697330594062805,
    "2018-05-15T11:00:00": 0.9731136560440063,
    "2018-05-15T12:00:00": 0.9833697080612183,
    "2018-05-15T13:00:00": 0.9653019309043884,
    "2018-05-15T14:00:00": 0.9862052798271179,
    "2018-05-15T15:00:00": 0.9788466691970825,
    "2018-05-15T16:00:00": 0.9919593930244446,
    "2018-05-15T17:00:00": 0.9787278771400452,
    "2018-05-15T18:00:00": 0.9881227016448975,
    "2018-05-15T19:00:00": 0.9780606031417847,
    "2018-05-15T20:00:00": 0.9680502414703369,
    "2018-05-15T21:00:00": 0.06524419784545898,
    "2018-05-15T22:00:00": 0.9237195253372192,
    "2018-05-15T23:00:00": 0.12591977417469025,
    "2018-05-16T00:00:00": 0.008831034414470196,
    "2018-05-16T01:00:00": 0.002089202171191573,
    "2018-05-16T02:00:00": 0.00559350848197937,
    "2018-05-16T03:00:00": 0.03404121473431587,
    "2018-05-16T04:00:00": 0.8976431488990784,
    "2018-05-16T05:00:00": 0.9029183387756348,
    "2018-05-16T06:00:00": 0.9646080732345581,
    "2018-05-16T07:00:00": 0.035871993750333786,
    "2018-05-16T08:00:00": 0.07077304273843765,
    "2018-05-16T09:00:00": 0.8407439589500427,
    "2018-05-16T10:00:00": 0.9613566398620605,
    "2018-05-16T11:00:00": 0.10148249566555023,
    "2018-05-16T12:00:00": 0.06061864644289017,
    "2018-05-16T13:00:00": 0.06911596655845642,
    "2018-05-16T14:00:00": 0.060406915843486786,
    "2018-05-16T15:00:00": 0.6284493207931519,
    "2018-05-16T16:00:00": 0.9549391865730286,
    "2018-05-16T17:00:00": 0.9863106608390808,
    "2018-05-16T18:00:00": 0.9813016653060913,
    "2018-05-16T19:00:00": 0.9923446774482727,
    "2018-05-16T20:00:00": 0.9807246327400208,
    "2018-05-16T21:00:00": 0.9908670783042908,
    "2018-05-16T22:00:00": 0.9756377935409546,
    "2018-05-16T23:00:00": 0.9915949702262878,
    "2018-05-17T00:00:00": 0.9821253418922424,
    "2018-05-17T01:00:00": 0.9899527430534363,
    "2018-05-17T02:00:00": 0.974870502948761,
    "2018-05-17T03:00:00": 0.9843909740447998,
    "2018-05-17T04:00:00": 0.9771984815597534,
    "2018-05-17T05:00:00": 0.9817917943000793,
    "2018-05-17T06:00:00": 0.9673884510993958,
    "2018-05-17T07:00:00": 0.9813913702964783,
    "2018-05-17T08:00:00": 0.974875807762146,
    "2018-05-17T09:00:00": 0.922707200050354,
    "2018-05-17T10:00:00": 0.11048129200935364,
    "2018-05-17T11:00:00": 0.9517213702201843,
    "2018-05-17T12:00:00": 0.9759379029273987,
    "2018-05-17T13:00:00": 0.9884436130523682,
    "2018-05-17T14:00:00": 0.9675724506378174,
    "2018-05-17T15:00:00": 0.04654804989695549,
    "2018-05-17T16:00:00": 0.003109169192612171,
    "2018-05-17T17:00:00": 0.6779767274856567,
    "2018-05-17T18:00:00": 0.9093480706214905,
    "2018-05-17T19:00:00": 0.9510552883148193,
    "2018-05-17T20:00:00": 0.9884586334228516,
    "2018-05-17T21:00:00": 0.9622699618339539,
    "2018-05-17T22:00:00": 0.9894434213638306,
    "2018-05-17T23:00:00": 0.9671087265014648,
    "2018-05-18T00:00:00": 0.06165499612689018,
    "2018-05-18T01:00:00": 0.023094579577445984,
    "2018-05-18T02:00:00": 0.010407567955553532,
    "2018-05-18T03:00:00": 0.0037328083999454975,
    "2018-05-18T04:00:00": 0.010724248364567757,
    "2018-05-18T05:00:00": 0.005290382541716099,
    "2018-05-18T06:00:00": 0.004750628024339676,
    "2018-05-18T07:00:00": 0.001126953400671482,
    "2018-05-18T08:00:00": 0.01596992462873459,
    "2018-05-18T09:00:00": 0.19483160972595215,
    "2018-05-18T10:00:00": 0.03466617688536644,
    "2018-05-18T11:00:00": 0.05461062490940094,
    "2018-05-18T12:00:00": 0.027466800063848495,
    "2018-05-18T13:00:00": 0.030689429491758347,
    "2018-05-18T14:00:00": 0.030532538890838623,
    "2018-05-18T15:00:00": 0.0,
    "2018-05-18T16:00:00": 0.001115384278818965,
    "2018-05-18T17:00:00": 0.07165715098381042,
    "2018-05-18T18:00:00": 0.01232608687132597,
    "2018-05-18T19:00:00": 0.042592853307724,
    "2018-05-18T20:00:00": 0.010654722340404987,
    "2018-05-18T21:00:00": 0.01058647409081459,
    "2018-05-18T22:00:00": 0.016166405752301216,
    "2018-05-18T23:00:00": 0.043963443487882614,
    "2018-05-19T00:00:00": 0.08432994037866592,
    "2018-05-19T01:00:00": 0.38095879554748535,
    "2018-05-19T02:00:00": 0.8456547260284424,
    "2018-05-19T03:00:00": 0.718785285949707,
    "2018-05-19T04:00:00": 0.16196776926517487,
    "2018-05-19T05:00:00": 0.04572611674666405,
    "2018-05-19T06:00:00": 0.0040209642611444,
    "2018-05-19T07:00:00": 0.02034982107579708,
    "2018-05-19T08:00:00": 0.001924152602441609,
    "2018-05-19T09:00:00": 0.004629704635590315,
    "2018-05-19T10:00:00": 0.004751407541334629,
    "2018-05-19T11:00:00": 0.6463667154312134,
    "2018-05-19T12:00:00": 0.9622978568077087,
    "2018-05-19T13:00:00": 0.9851966500282288,
    "2018-05-19T14:00:00": 0.970718502998352,
    "2018-05-19T15:00:00": 0.9879013895988464,
    "2018-05-19T16:00:00": 0.979286789894104,
    "2018-05-19T17:00:00": 0.9930932521820068,
    "2018-05-19T18:00:00": 0.9779793620109558,
    "2018-05-19T19:00:00": 0.994938850402832,
    "2018-05-19T20:00:00": 0.979910135269165,
    "2018-05-19T21:00:00": 0.9877649545669556,
    "2018-05-19T22:00:00": 0.9744096398353577,
    "2018-05-19T23:00:00": 0.9863653182983398,
    "2018-05-20T00:00:00": 0.9475834965705872,
    "2018-05-20T01:00:00": 0.9637251496315002,
    "2018-05-20T02:00:00": 0.9587277173995972,
    "2018-05-20T03:00:00": 0.21510769426822662,
    "2018-05-20T04:00:00": 0.0683419480919838,
    "2018-05-20T05:00:00": 0.05172620341181755,
    "2018-05-20T06:00:00": 0.057589445263147354,
    "2018-05-20T07:00:00": 0.6298761367797852,
    "2018-05-20T08:00:00": 0.9581005573272705,
    "2018-05-20T09:00:00": 0.9426684975624084,
    "2018-05-20T10:00:00": 0.5485766530036926,
    "2018-05-20T11:00:00": 0.7102963328361511,
    "2018-05-20T12:00:00": 0.9769376516342163,
    "2018-05-20T13:00:00": 0.9684444665908813,
    "2018-05-20T14:00:00": 0.9878495931625366,
    "2018-05-20T15:00:00": 0.976241946220398,
    "2018-05-20T16:00:00": 0.9885033965110779,
    "2018-05-20T17:00:00": 0.9824598431587219,
    "2018-05-20T18:00:00": 0.9883866906166077,
    "2018-05-20T19:00:00": 0.975317656993866,
    "2018-05-20T20:00:00": 0.9938770532608032,
    "2018-05-20T21:00:00": 0.9816184639930725,
    "2018-05-20T22:00:00": 0.9874494075775146,
    "2018-05-20T23:00:00": 0.9848780035972595,
    "2018-05-21T00:00:00": 0.9896572828292847,
    "2018-05-21T01:00:00": 0.9777615070343018,
    "2018-05-21T02:00:00": 0.9876471161842346,
    "2018-05-21T03:00:00": 0.9744678735733032,
    "2018-05-21T04:00:00": 0.38529902696609497,
    "2018-05-21T05:00:00": 0.9784942269325256,
    "2018-05-21T06:00:00": 0.9860278367996216,
    "2018-05-21T07:00:00": 0.9648154377937317,
    "2018-05-21T08:00:00": 0.9791069030761719,
    "2018-05-21T09:00:00": 0.9846676588058472,
    "2018-05-21T10:00:00": 0.977377712726593,
    "2018-05-21T11:00:00": 0.9901413917541504,
    "2018-05-21T12:00:00": 0.9778764843940735,
    "2018-05-21T13:00:00": 0.9849796295166016,
    "2018-05-21T14:00:00": 0.9781162738800049,
    "2018-05-21T15:00:00": 0.9858835339546204,
    "2018-05-21T16:00:00": 0.9328176379203796,
    "2018-05-21T17:00:00": 0.072522833943367,
    "2018-05-21T18:00:00": 0.004343910608440638,
    "2018-05-21T19:00:00": 0.001092983759008348,
    "2018-05-21T20:00:00": 0.004909585230052471,
    "2018-05-21T21:00:00": 0.1130165308713913,
    "2018-05-21T22:00:00": 0.7299624681472778,
    "2018-05-21T23:00:00": 0.015119761228561401,
    "2018-05-22T00:00:00": 0.01208981592208147,
    "2018-05-22T01:00:00": 0.09401896595954895,
    "2018-05-22T02:00:00": 0.7132269144058228,
    "2018-05-22T03:00:00": 0.3093709945678711,
    "2018-05-22T04:00:00": 0.9552308917045593,
    "2018-05-22T05:00:00": 0.9523877501487732,
    "2018-05-22T06:00:00": 0.04672066867351532,
    "2018-05-22T07:00:00": 0.05526832491159439,
    "2018-05-22T08:00:00": 0.2553103566169739,
    "2018-05-22T09:00:00": 0.7965325117111206,
    "2018-05-22T10:00:00": 0.8829261064529419,
    "2018-05-22T11:00:00": 0.9618824124336243,
    "2018-05-22T12:00:00": 0.897290050983429,
    "2018-05-22T13:00:00": 0.05391259863972664,
    "2018-05-22T14:00:00": 0.10275522619485855,
    "2018-05-22T15:00:00": 0.0325443372130394,
    "2018-05-22T16:00:00": 0.747512698173523,
    "2018-05-22T17:00:00": 0.056659869849681854,
    "2018-05-22T18:00:00": 0.9193062782287598,
    "2018-05-22T19:00:00": 0.10461079329252243,
    "2018-05-22T20:00:00": 0.009547407738864422,
    "2018-05-22T21:00:00": 0.0038522842805832624,
    "2018-05-22T22:00:00": 0.0006605476373806596,
    "2018-05-22T23:00:00": 0.005451222416013479,
    "2018-05-23T00:00:00": 0.0,
    "2018-05-23T01:00:00": 0.0019210583996027708,
    "2018-05-23T02:00:00": 0.001557869603857398,
    "2018-05-23T03:00:00": 0.025037895888090134,
    "2018-05-23T04:00:00": 0.26364898681640625,
    "2018-05-23T05:00:00": 0.5719123482704163,
    "2018-05-23T06:00:00": 0.35084429383277893,
    "2018-05-23T07:00:00": 0.050060246139764786,
    "2018-05-23T08:00:00": 0.04721929132938385,
    "2018-05-23T09:00:00": 0.04388662055134773,
    "2018-05-23T10:00:00": 0.043205659836530685,
    "2018-05-23T11:00:00": 0.0010984003311023116,
    "2018-05-23T12:00:00": 0.0038070736918598413,
    "2018-05-23T13:00:00": 0.0018598538590595126,
    "2018-05-23T14:00:00": 0.004780502524226904,
    "2018-05-23T15:00:00": 0.0019298710394650698,
    "2018-05-23T16:00:00": 0.009545715525746346,
    "2018-05-23T17:00:00": 0.020441802218556404,
    "2018-05-23T18:00:00": 0.014196420088410378,
    "2018-05-23T19:00:00": 0.005593826528638601,
    "2018-05-23T20:00:00": 0.0024772940669208765,
    "2018-05-23T21:00:00": 0.024026846513152122,
    "2018-05-23T22:00:00": 0.018685035407543182,
    "2018-05-23T23:00:00": 0.018779994919896126,
    "2018-05-24T00:00:00": 0.009268224239349365,
    "2018-05-24T01:00:00": 0.042546797543764114,
    "2018-05-24T02:00:00": 0.2189122587442398,
    "2018-05-24T03:00:00": 0.1506669819355011,
    "2018-05-24T04:00:00": 0.029786644503474236,
    "2018-05-24T05:00:00": 0.03104495070874691,
    "2018-05-24T06:00:00": 0.031135298311710358,
    "2018-05-24T07:00:00": 0.05056825652718544,
    "2018-05-24T08:00:00": 0.025865837931632996,
    "2018-05-24T09:00:00": 0.01946733519434929,
    "2018-05-24T10:00:00": 0.006046580616384745,
    "2018-05-24T11:00:00": 0.01620545983314514,
    "2018-05-24T12:00:00": 0.730836808681488,
    "2018-05-24T13:00:00": 0.9547438025474548,
    "2018-05-24T14:00:00": 0.9434895515441895,
    "2018-05-24T15:00:00": 0.9761927723884583,
    "2018-05-24T16:00:00": 0.9404026865959167,
    "2018-05-24T17:00:00": 0.9640216827392578,
    "2018-05-24T18:00:00": 0.8885588645935059,
    "2018-05-24T19:00:00": 0.8241406083106995,
    "2018-05-24T20:00:00": 0.8194113373756409,
    "2018-05-24T21:00:00": 0.30140408873558044,
    "2018-05-24T22:00:00": 0.09259046614170074,
    "2018-05-24T23:00:00": 0.0019364221952855587,
    "2018-05-25T00:00:00": 0.005289748311042786,
    "2018-05-25T01:00:00": 0.001973510254174471,
    "2018-05-25T02:00:00": 0.016382375732064247,
    "2018-05-25T03:00:00": 0.08217968791723251,
    "2018-05-25T04:00:00": 0.24000325798988342,
    "2018-05-25T05:00:00": 0.05280011147260666,
    "2018-05-25T06:00:00": 0.017523864284157753,
    "2018-05-25T07:00:00": 0.025234773755073547,
    "2018-05-25T08:00:00": 0.026293372735381126,
    "2018-05-28T15:00:00": 0.9530112743377686,
    "2018-05-28T16:00:00": 0.9774603247642517,
    "2018-05-28T17:00:00": 0.9737513661384583,
    "2018-05-28T18:00:00": 0.9804635047912598,
    "2018-05-28T19:00:00": 0.969806432723999,
    "2018-05-28T20:00:00": 0.9704198837280273,
    "2018-05-28T21:00:00": 0.9595269560813904,
    "2018-05-28T22:00:00": 0.03154246509075165,
    "2018-05-28T23:00:00": 0.05175316706299782,
    "2018-05-29T00:00:00": 0.04142611473798752,
    "2018-05-29T01:00:00": 0.03717895969748497,
    "2018-05-29T02:00:00": 0.024770407006144524,
    "2018-05-29T03:00:00": 0.007361111231148243,
    "2018-05-29T04:00:00": 0.015048753470182419,
    "2018-05-29T05:00:00": 0.007491389289498329,
    "2018-05-29T06:00:00": 0.010899805463850498,
    "2018-05-29T07:00:00": 0.01528595108538866,
    "2018-05-29T08:00:00": 0.47840556502342224,
    "2018-05-29T09:00:00": 0.2951286733150482,
    "2018-05-29T10:00:00": 0.6286376118659973,
    "2018-05-29T11:00:00": 0.97320157289505,
    "2018-05-29T12:00:00": 0.9666469693183899,
    "2018-05-29T13:00:00": 0.9850509762763977,
    "2018-05-29T14:00:00": 0.9690248966217041,
    "2018-05-29T15:00:00": 0.9769843220710754,
    "2018-05-29T16:00:00": 0.9664899110794067,
    "2018-05-29T17:00:00": 0.9695177674293518,
    "2018-05-29T18:00:00": 0.03502363711595535,
    "2018-05-29T19:00:00": 0.47615617513656616,
    "2018-05-29T20:00:00": 0.6995056867599487,
    "2018-05-29T21:00:00": 0.9721741080284119,
    "2018-05-29T22:00:00": 0.9379439949989319,
    "2018-05-29T23:00:00": 0.9866597056388855,
    "2018-05-30T00:00:00": 0.9767786264419556,
    "2018-05-30T01:00:00": 0.9751623272895813,
    "2018-05-30T02:00:00": 0.975866436958313,
    "2018-05-30T03:00:00": 0.9841036796569824,
    "2018-05-30T04:00:00": 0.9692543745040894,
    "2018-05-30T05:00:00": 0.9875884652137756,
    "2018-05-30T06:00:00": 0.9798060655593872,
    "2018-05-30T07:00:00": 0.9910943508148193,
    "2018-05-30T08:00:00": 0.9753545522689819,
    "2018-05-30T09:00:00": 0.9920790791511536,
    "2018-05-30T10:00:00": 0.9766495823860168,
    "2018-05-30T11:00:00": 0.9870966672897339,
    "2018-05-30T12:00:00": 0.9817236661911011,
    "2018-05-30T13:00:00": 0.9867064952850342,
    "2018-05-30T14:00:00": 0.966643750667572,
    "2018-05-30T15:00:00": 0.9801151156425476,
    "2018-05-30T16:00:00": 0.988309919834137,
    "2018-05-30T17:00:00": 0.9688667058944702,
    "2018-05-30T18:00:00": 0.9856038093566895,
    "2018-05-30T19:00:00": 0.9832119345664978,
    "2018-05-30T20:00:00": 0.9901213645935059,
    "2018-05-30T21:00:00": 0.9808374643325806,
    "2018-05-30T22:00:00": 0.9900241494178772,
    "2018-05-30T23:00:00": 0.9775551557540894,
    "2018-05-31T00:00:00": 0.987603485584259,
    "2018-05-31T01:00:00": 0.9793912768363953,
    "2018-05-31T02:00:00": 0.450844407081604,
    "2018-05-31T03:00:00": 0.9820752739906311,
    "2018-05-31T04:00:00": 0.05320098251104355,
    "2018-05-31T05:00:00": 0.00039912923239171505,
    "2018-05-31T06:00:00": 0.006564175710082054,
    "2018-05-31T07:00:00": 0.00037079377216286957,
    "2018-05-31T08:00:00": 0.014801209792494774,
    "2018-05-31T09:00:00": 0.029455149546265602,
    "2018-05-31T10:00:00": 0.04788956418633461,
    "2018-05-31T11:00:00": 0.042241133749485016,
    "2018-05-31T12:00:00": 0.09034038335084915,
    "2018-05-31T13:00:00": 0.8914187550544739,
    "2018-05-31T14:00:00": 0.9758021235466003,
    "2018-05-31T15:00:00": 0.9661953449249268,
    "2018-05-31T16:00:00": 0.9752745032310486,
    "2018-05-31T17:00:00": 0.9643343091011047,
    "2018-05-31T18:00:00": 0.9819995760917664,
    "2018-05-31T19:00:00": 0.9818766713142395,
    "2018-05-31T20:00:00": 0.9912165403366089,
    "2018-05-31T21:00:00": 0.9801114797592163,
    "2018-05-31T22:00:00": 0.9779602289199829,
    "2018-05-31T23:00:00": 0.9865822792053223,
    "2018-06-01T00:00:00": 0.979865550994873,
    "2018-06-01T01:00:00": 0.9808380007743835,
    "2018-06-01T02:00:00": 0.9651099443435669,
    "2018-06-01T03:00:00": 0.9427404999732971,
    "2018-06-01T04:00:00": 0.015826312825083733,
    "2018-06-01T05:00:00": 0.008276106789708138,
    "2018-06-01T06:00:00": 0.011499563232064247,
    "2018-06-01T07:00:00": 0.007642510812729597,
    "2018-06-01T08:00:00": 0.012070760130882263,
    "2018-06-01T09:00:00": 0.012743395753204823,
    "2018-06-01T10:00:00": 0.0037145211827009916,
    "2018-06-01T11:00:00": 0.013238697312772274,
    "2018-06-05T16:00:00": 0.9893765449523926,
    "2018-06-05T17:00:00": 0.9874454140663147,
    "2018-06-05T18:00:00": 0.9800119996070862,
    "2018-06-05T19:00:00": 0.9822666645050049,
    "2018-06-05T20:00:00": 0.9773288369178772,
    "2018-06-05T21:00:00": 0.9805208444595337,
    "2018-06-05T22:00:00": 0.9820353984832764,
    "2018-06-05T23:00:00": 0.982391893863678,
    "2018-06-06T00:00:00": 0.9762670397758484,
    "2018-06-06T01:00:00": 0.9861517548561096,
    "2018-06-06T02:00:00": 0.9733546376228333,
    "2018-06-06T03:00:00": 0.9857020974159241,
    "2018-06-06T04:00:00": 0.9800254106521606,
    "2018-06-06T05:00:00": 0.9866992831230164,
    "2018-06-06T06:00:00": 0.9775140881538391,
    "2018-06-06T07:00:00": 0.9878290295600891,
    "2018-06-06T08:00:00": 0.981857419013977,
    "2018-06-06T09:00:00": 0.9716511368751526,
    "2018-06-06T10:00:00": 0.7687042355537415,
    "2018-06-06T11:00:00": 0.015741394832730293,
    "2018-06-06T12:00:00": 0.011645831167697906,
    "2018-06-06T13:00:00": 0.018373286351561546,
    "2018-06-06T14:00:00": 0.021701684221625328,
    "2018-06-06T15:00:00": 0.029199132695794106,
    "2018-06-06T16:00:00": 0.01234488096088171,
    "2018-06-06T17:00:00": 0.0008787253755144775,
    "2018-06-06T18:00:00": 0.00878420751541853,
    "2018-06-06T19:00:00": 0.020284503698349,
    "2018-06-06T20:00:00": 0.6884072422981262,
    "2018-06-06T21:00:00": 0.9624015092849731,
    "2018-06-06T22:00:00": 0.9671668410301208,
    "2018-06-06T23:00:00": 0.9673557281494141,
    "2018-06-07T00:00:00": 0.9668982028961182,
    "2018-06-07T01:00:00": 0.8909119367599487,
    "2018-06-07T02:00:00": 0.9245047569274902,
    "2018-06-07T03:00:00": 0.9668381810188293,
    "2018-06-07T04:00:00": 0.9797748923301697,
    "2018-06-07T05:00:00": 0.9761581420898438,
    "2018-06-07T06:00:00": 0.9759231805801392,
    "2018-06-07T07:00:00": 0.9621827006340027,
    "2018-06-07T08:00:00": 0.9280369877815247,
    "2018-06-07T09:00:00": 0.9314254522323608,
    "2018-06-07T10:00:00": 0.23905262351036072,
    "2018-06-07T11:00:00": 0.9468384981155396,
    "2018-06-07T12:00:00": 0.9542797207832336,
    "2018-06-07T13:00:00": 0.028418175876140594,
    "2018-06-07T14:00:00": 0.04348303750157356,
    "2018-06-07T15:00:00": 0.056057628244161606,
    "2018-06-07T16:00:00": 0.6179785132408142,
    "2018-06-07T17:00:00": 0.9724152088165283,
    "2018-06-07T18:00:00": 0.9675676226615906,
    "2018-06-07T19:00:00": 0.9558810591697693,
    "2018-06-07T20:00:00": 0.924572765827179,
    "2018-06-07T21:00:00": 0.8936405777931213,
    "2018-06-07T22:00:00": 0.1921135038137436,
    "2018-06-07T23:00:00": 0.01415552943944931,
    "2018-06-08T00:00:00": 0.22947129607200623,
    "2018-06-08T01:00:00": 0.8590000867843628,
    "2018-06-08T02:00:00": 0.9582690000534058,
    "2018-06-08T03:00:00": 0.8378883004188538,
    "2018-06-08T04:00:00": 0.48208603262901306,
    "2018-06-08T05:00:00": 0.04531744867563248,
    "2018-06-08T06:00:00": 0.020799417048692703,
    "2018-06-08T07:00:00": 0.012487775646150112,
    "2018-06-08T08:00:00": 0.09300663322210312,
    "2018-06-08T09:00:00": 0.014412934891879559,
    "2018-06-08T10:00:00": 0.0017491683829575777,
    "2018-06-08T11:00:00": 0.008073242381215096,
    "2018-06-08T12:00:00": 0.003770619397982955,
    "2018-06-08T13:00:00": 0.2921155095100403,
    "2018-06-08T14:00:00": 0.8857465386390686,
    "2018-06-08T15:00:00": 0.937025785446167,
    "2018-06-08T16:00:00": 0.938869297504425,
    "2018-06-08T17:00:00": 0.9537959694862366,
    "2018-06-08T18:00:00": 0.9472914338111877,
    "2018-06-08T19:00:00": 0.9636312127113342,
    "2018-06-08T20:00:00": 0.9614275693893433,
    "2018-06-08T21:00:00": 0.968624472618103,
    "2018-06-08T22:00:00": 0.9741389155387878,
    "2018-06-08T23:00:00": 0.9749224185943604,
    "2018-06-09T00:00:00": 0.016808709129691124,
    "2018-06-09T01:00:00": 0.011369303800165653,
    "2018-06-09T02:00:00": 0.17686234414577484,
    "2018-06-09T03:00:00": 0.09522280097007751,
    "2018-06-09T04:00:00": 0.014906434342265129,
    "2018-06-09T05:00:00": 0.04997082054615021,
    "2018-06-09T06:00:00": 0.03454675152897835,
    "2018-06-09T07:00:00": 0.028381599113345146,
    "2018-06-09T08:00:00": 0.01807868480682373,
    "2018-06-09T09:00:00": 0.017726730555295944,
    "2018-06-09T10:00:00": 0.010052550584077835,
    "2018-06-09T11:00:00": 0.006062254775315523,
    "2018-06-09T12:00:00": 0.03320246934890747,
    "2018-06-09T13:00:00": 0.24839578568935394,
    "2018-06-09T14:00:00": 0.964289128780365,
    "2018-06-09T15:00:00": 0.5355332493782043,
    "2018-06-09T16:00:00": 0.1840929239988327,
    "2018-06-09T17:00:00": 0.04836476966738701,
    "2018-06-09T18:00:00": 0.034217000007629395,
    "2018-06-09T19:00:00": 0.03802087903022766,
    "2018-06-09T20:00:00": 0.003218570491299033,
    "2018-06-09T21:00:00": 0.01042245328426361,
    "2018-06-09T22:00:00": 0.41668272018432617,
    "2018-06-09T23:00:00": 0.0357537679374218,
    "2018-06-10T00:00:00": 0.03361855819821358,
    "2018-06-10T01:00:00": 0.042671266943216324,
    "2018-06-10T02:00:00": 0.04934971407055855,
    "2018-06-10T03:00:00": 0.03673143312335014,
    "2018-06-10T04:00:00": 0.3046339750289917,
    "2018-06-10T05:00:00": 0.037321094423532486,
    "2018-06-10T06:00:00": 0.1814001351594925,
    "2018-06-10T07:00:00": 0.0421510748565197,
    "2018-06-10T08:00:00": 0.012123062275350094,
    "2018-06-10T09:00:00": 0.008356384001672268,
    "2018-06-10T10:00:00": 0.1211618110537529,
    "2018-06-10T11:00:00": 0.9333992600440979,
    "2018-06-10T12:00:00": 0.9696239233016968,
    "2018-06-10T13:00:00": 0.9744683504104614,
    "2018-06-10T14:00:00": 0.9715608358383179,
    "2018-06-10T15:00:00": 0.9770509004592896,
    "2018-06-10T16:00:00": 0.9695643186569214,
    "2018-06-10T17:00:00": 0.9682210087776184,
    "2018-06-10T18:00:00": 0.9663474559783936,
    "2018-06-10T19:00:00": 0.968832790851593,
    "2018-06-10T20:00:00": 0.4331059455871582,
    "2018-06-10T21:00:00": 0.044092293828725815,
    "2018-06-10T22:00:00": 0.12982961535453796,
    "2018-06-10T23:00:00": 0.03581477329134941,
    "2018-06-11T00:00:00": 0.9665732979774475,
    "2018-06-11T01:00:00": 0.9660163521766663,
    "2018-06-11T02:00:00": 0.968896210193634,
    "2018-06-11T03:00:00": 0.7559976577758789,
    "2018-06-11T04:00:00": 0.14426392316818237,
    "2018-06-11T05:00:00": 0.03416988253593445,
    "2018-06-11T06:00:00": 0.7045746445655823,
    "2018-06-11T07:00:00": 0.053295962512493134,
    "2018-06-11T08:00:00": 0.028266524896025658,
    "2018-06-11T09:00:00": 0.04297775775194168,
    "2018-06-11T10:00:00": 0.07294528931379318,
    "2018-06-11T11:00:00": 0.1573334038257599,
    "2018-06-11T12:00:00": 0.036833494901657104,
    "2018-06-11T13:00:00": 0.039626531302928925,
    "2018-06-11T14:00:00": 0.5967188477516174,
    "2018-06-11T15:00:00": 0.961150050163269,
    "2018-06-11T16:00:00": 0.9664767384529114,
    "2018-06-11T17:00:00": 0.9621386528015137,
    "2018-06-11T18:00:00": 0.9415349960327148,
    "2018-06-11T19:00:00": 0.5240049362182617,
    "2018-06-11T20:00:00": 0.015110122971236706,
    "2018-06-11T21:00:00": 0.049757711589336395,
    "2018-06-11T22:00:00": 0.0643794983625412,
    "2018-06-11T23:00:00": 0.23103956878185272,
    "2018-06-12T00:00:00": 0.04065942391753197,
    "2018-06-12T01:00:00": 0.6213813424110413,
    "2018-06-12T02:00:00": 0.320556640625,
    "2018-06-12T03:00:00": 0.687466025352478,
    "2018-06-12T04:00:00": 0.3244510293006897,
    "2018-06-12T05:00:00": 0.14969439804553986,
    "2018-06-12T06:00:00": 0.8379946351051331,
    "2018-06-12T07:00:00": 0.9301405549049377,
    "2018-06-12T08:00:00": 0.9142863154411316,
    "2018-06-12T09:00:00": 0.059226036071777344,
    "2018-06-12T10:00:00": 0.04005980119109154,
    "2018-06-12T11:00:00": 0.006944131106138229,
    "2018-06-12T12:00:00": 0.009623886086046696,
    "2018-06-12T13:00:00": 0.027510270476341248,
    "2018-06-12T14:00:00": 0.022735467180609703,
    "2018-06-12T15:00:00": 0.939919114112854,
    "2018-06-12T16:00:00": 0.9491075277328491,
    "2018-06-12T17:00:00": 0.973563551902771,
    "2018-06-12T18:00:00": 0.941048800945282,
    "2018-06-12T19:00:00": 0.02228274755179882,
    "2018-06-12T20:00:00": 0.02742762304842472,
    "2018-06-12T21:00:00": 0.04099832847714424,
    "2018-06-12T22:00:00": 0.04472129046916962,
    "2018-06-12T23:00:00": 0.8262419104576111,
    "2018-06-13T00:00:00": 0.031120583415031433,
    "2018-06-13T01:00:00": 0.07078313082456589,
    "2018-06-13T02:00:00": 0.8606472611427307,
    "2018-06-13T03:00:00": 0.9613763093948364,
    "2018-06-13T04:00:00": 0.9675486087799072,
    "2018-06-13T05:00:00": 0.3153403103351593,
    "2018-06-13T06:00:00": 0.09897912293672562,
    "2018-06-13T07:00:00": 0.01661457121372223,
    "2018-06-13T08:00:00": 0.011065743863582611,
    "2018-06-13T09:00:00": 0.01186249777674675,
    "2018-06-13T10:00:00": 0.9432867169380188,
    "2018-06-13T11:00:00": 0.9667701125144958,
    "2018-06-13T13:00:00": 0.9876093864440918,
    "2018-06-13T14:00:00": 0.9903027415275574,
    "2018-06-13T15:00:00": 0.9898476600646973,
    "2018-06-13T16:00:00": 0.9867414832115173,
    "2018-06-13T17:00:00": 0.9849658012390137,
    "2018-06-13T18:00:00": 0.9857085347175598,
    "2018-06-13T19:00:00": 0.9855782389640808,
    "2018-06-13T20:00:00": 0.9856255054473877,
    "2018-06-13T21:00:00": 0.9893784523010254,
    "2018-06-13T22:00:00": 0.9850303530693054,
    "2018-06-13T23:00:00": 0.9866445064544678,
    "2018-06-14T00:00:00": 0.9351239800453186,
    "2018-06-14T01:00:00": 0.9864223003387451,
    "2018-06-14T02:00:00": 0.9846189022064209,
    "2018-06-14T03:00:00": 0.7702986598014832,
    "2018-06-14T04:00:00": 0.9782915115356445,
    "2018-06-14T05:00:00": 0.9807062149047852,
    "2018-06-14T06:00:00": 0.9790289998054504,
    "2018-06-14T07:00:00": 0.9791327118873596,
    "2018-06-14T08:00:00": 0.9828864336013794,
    "2018-06-14T09:00:00": 0.9842849373817444,
    "2018-06-14T10:00:00": 0.9706977009773254,
    "2018-06-14T11:00:00": 0.044865384697914124,
    "2018-06-14T12:00:00": 0.0,
    "2018-06-14T13:00:00": 0.0010912050493061543,
    "2018-06-14T14:00:00": 0.8685367703437805,
    "2018-06-14T15:00:00": 0.973121702671051,
    "2018-06-14T16:00:00": 0.9814878106117249,
    "2018-06-14T17:00:00": 0.9911424517631531,
    "2018-06-14T18:00:00": 0.9885432124137878,
    "2018-06-14T19:00:00": 0.981562077999115,
    "2018-06-14T20:00:00": 0.9667304158210754,
    "2018-06-14T21:00:00": 0.9279587268829346,
    "2018-06-14T22:00:00": 0.16035763919353485,
    "2018-06-14T23:00:00": 0.9806446433067322,
    "2018-06-15T00:00:00": 0.9824624061584473,
    "2018-06-15T01:00:00": 0.984735906124115,
    "2018-06-15T02:00:00": 0.9848141670227051,
    "2018-06-15T03:00:00": 0.9885432124137878,
    "2018-06-15T04:00:00": 0.9802206158638,
    "2018-06-15T05:00:00": 0.06319723278284073,
    "2018-06-15T06:00:00": 0.28462743759155273,
    "2018-06-15T07:00:00": 0.5837877988815308,
    "2018-06-15T08:00:00": 0.982829749584198,
    "2018-06-15T09:00:00": 0.9814137816429138,
    "2018-06-15T10:00:00": 0.9824632406234741,
    "2018-06-15T11:00:00": 0.9890278577804565,
    "2018-06-15T12:00:00": 0.9880258440971375,
    "2018-06-15T13:00:00": 0.9914851188659668,
    "2018-06-15T14:00:00": 0.9884725213050842,
    "2018-06-15T15:00:00": 0.9877413511276245,
    "2018-06-15T16:00:00": 0.9869037866592407,
    "2018-06-15T17:00:00": 0.04325952008366585,
    "2018-06-15T18:00:00": 0.04073943942785263,
    "2018-06-15T19:00:00": 0.03878724202513695,
    "2018-06-15T20:00:00": 0.5074028968811035,
    "2018-06-15T21:00:00": 0.949260950088501,
    "2018-06-15T22:00:00": 0.969146728515625,
    "2018-06-15T23:00:00": 0.9857046008110046,
    "2018-06-16T00:00:00": 0.9779542684555054,
    "2018-06-16T01:00:00": 0.9778887629508972,
    "2018-06-16T02:00:00": 0.9820974469184875,
    "2018-06-16T03:00:00": 0.983077883720398,
    "2018-06-16T04:00:00": 0.9838349223136902,
    "2018-06-16T05:00:00": 0.9854403734207153,
    "2018-06-16T06:00:00": 0.9857227206230164,
    "2018-06-16T07:00:00": 0.9887694120407104,
    "2018-06-16T08:00:00": 0.9755091667175293,
    "2018-06-16T09:00:00": 0.9819490909576416,
    "2018-06-16T10:00:00": 0.9842284917831421,
    "2018-06-16T11:00:00": 0.9827036261558533,
    "2018-06-16T12:00:00": 0.9824356436729431,
    "2018-06-16T13:00:00": 0.9652615785598755,
    "2018-06-16T14:00:00": 0.9657247066497803,
    "2018-06-16T15:00:00": 0.629578709602356,
    "2018-06-16T16:00:00": 0.9695845246315002,
    "2018-06-16T17:00:00": 0.9870874881744385,
    "2018-06-16T18:00:00": 0.9877671599388123,
    "2018-06-16T19:00:00": 0.9910991191864014,
    "2018-06-16T20:00:00": 0.9894190430641174,
    "2018-06-16T21:00:00": 0.9853785634040833,
    "2018-06-16T22:00:00": 0.9883691072463989,
    "2018-06-16T23:00:00": 0.9827929139137268,
    "2018-06-17T00:00:00": 0.15903137624263763,
    "2018-06-17T01:00:00": 0.04317029193043709,
    "2018-06-17T02:00:00": 0.08193819224834442,
    "2018-06-17T03:00:00": 0.09247954934835434,
    "2018-06-17T04:00:00": 0.1842113435268402,
    "2018-06-17T05:00:00": 0.275189608335495,
    "2018-06-17T06:00:00": 0.9838009476661682,
    "2018-06-17T07:00:00": 0.9904923439025879,
    "2018-06-17T08:00:00": 0.9871522784233093,
    "2018-06-17T09:00:00": 0.985221803188324,
    "2018-06-17T10:00:00": 0.9827437400817871,
    "2018-06-17T11:00:00": 0.9813935160636902,
    "2018-06-17T12:00:00": 0.9723470211029053,
    "2018-06-17T13:00:00": 0.09455758333206177,
    "2018-06-17T14:00:00": 0.9384145140647888,
    "2018-06-17T15:00:00": 0.948594331741333,
    "2018-06-17T16:00:00": 0.9445974826812744,
    "2018-06-17T17:00:00": 0.96269690990448,
    "2018-06-17T18:00:00": 0.9834411144256592,
    "2018-06-17T19:00:00": 0.9844516515731812,
    "2018-06-17T20:00:00": 0.9873136878013611,
    "2018-06-17T21:00:00": 0.9909096956253052,
    "2018-06-17T22:00:00": 0.9854065179824829,
    "2018-06-17T23:00:00": 0.9920263886451721,
    "2018-06-18T00:00:00": 0.9880319237709045,
    "2018-06-18T01:00:00": 0.9925758838653564,
    "2018-06-18T02:00:00": 0.9885443449020386,
    "2018-06-18T03:00:00": 0.9861484169960022,
    "2018-06-18T04:00:00": 0.9861661195755005,
    "2018-06-18T05:00:00": 0.9838062524795532,
    "2018-06-18T06:00:00": 0.9727239608764648,
    "2018-06-18T07:00:00": 0.960076093673706,
    "2018-06-18T08:00:00": 0.169906347990036,
    "2018-06-18T09:00:00": 0.016172807663679123,
    "2018-06-18T10:00:00": 0.0030233669094741344,
    "2018-06-18T11:00:00": 0.00654519023373723,
    "2018-06-18T12:00:00": 0.0010152874747291207,
    "2018-06-18T13:00:00": 0.004719680640846491,
    "2018-06-18T14:00:00": 0.009021028876304626,
    "2018-06-18T15:00:00": 0.005838100798428059,
    "2018-06-18T16:00:00": 0.0012716385535895824,
    "2018-06-18T17:00:00": 0.34271344542503357,
    "2018-06-18T18:00:00": 0.5364295244216919,
    "2018-06-18T19:00:00": 0.7865380048751831,
    "2018-06-18T20:00:00": 0.015123099088668823,
    "2018-06-18T21:00:00": 0.014085899107158184,
    "2018-06-18T22:00:00": 0.00901529099792242,
    "2018-06-18T23:00:00": 0.01116838026791811,
    "2018-06-19T00:00:00": 0.6395947337150574,
    "2018-06-19T01:00:00": 0.024979813024401665,
    "2018-06-19T02:00:00": 0.34705647826194763,
    "2018-06-19T03:00:00": 0.009183904156088829,
    "2018-06-19T04:00:00": 0.0008817320340313017,
    "2018-06-19T05:00:00": 0.001594778150320053,
    "2018-06-19T06:00:00": 0.004113759845495224,
    "2018-06-19T07:00:00": 0.0010927921393886209,
    "2018-06-19T08:00:00": 0.0023743517231196165,
    "2018-06-19T09:00:00": 0.001592804561369121,
    "2018-06-19T10:00:00": 0.5826548337936401,
    "2018-06-19T11:00:00": 0.9752383232116699,
    "2018-06-19T12:00:00": 0.981489896774292,
    "2018-06-19T13:00:00": 0.9771735072135925,
    "2018-06-19T14:00:00": 0.9928750991821289,
    "2018-06-19T15:00:00": 0.9808452129364014,
    "2018-06-19T16:00:00": 0.9502008557319641,
    "2018-06-19T17:00:00": 0.9840392470359802,
    "2018-06-19T18:00:00": 0.9770405292510986,
    "2018-06-19T19:00:00": 0.9820659756660461,
    "2018-06-19T20:00:00": 0.9809644222259521,
    "2018-06-19T21:00:00": 0.9841203093528748,
    "2018-06-19T22:00:00": 0.9863804578781128,
    "2018-06-19T23:00:00": 0.08594832569360733,
    "2018-06-20T00:00:00": 0.055667128413915634,
    "2018-06-20T01:00:00": 0.10774929076433182,
    "2018-06-20T02:00:00": 0.990676760673523,
    "2018-06-20T03:00:00": 0.9864734411239624,
    "2018-06-20T04:00:00": 0.9868422150611877,
    "2018-06-20T05:00:00": 0.9888062477111816,
    "2018-06-20T06:00:00": 0.98778235912323,
    "2018-06-20T07:00:00": 0.9815536737442017,
    "2018-06-20T08:00:00": 0.978443443775177,
    "2018-06-20T09:00:00": 0.9625508785247803,
    "2018-06-20T10:00:00": 0.962609052658081,
    "2018-06-20T11:00:00": 0.9636514186859131,
    "2018-06-20T12:00:00": 0.9840208292007446,
    "2018-06-20T13:00:00": 0.987117350101471,
    "2018-06-20T14:00:00": 0.9937793612480164,
    "2018-06-20T15:00:00": 0.9848768711090088,
    "2018-06-20T16:00:00": 0.44739341735839844,
    "2018-06-20T17:00:00": 0.12866924703121185,
    "2018-06-20T18:00:00": 0.013896615244448185,
    "2018-06-20T19:00:00": 0.040543533861637115,
    "2018-06-20T20:00:00": 0.007015512324869633,
    "2018-06-20T21:00:00": 0.06507875770330429,
    "2018-06-20T22:00:00": 0.1077282503247261,
    "2018-06-20T23:00:00": 0.11733004450798035,
    "2018-06-21T00:00:00": 0.9706081748008728,
    "2018-06-21T01:00:00": 0.983040452003479,
    "2018-06-21T02:00:00": 0.9817580580711365,
    "2018-06-21T03:00:00": 0.9834725856781006,
    "2018-06-21T04:00:00": 0.9834003448486328,
    "2018-06-21T05:00:00": 0.9678049087524414,
    "2018-06-21T06:00:00": 0.38302984833717346,
    "2018-06-21T07:00:00": 0.9815319776535034,
    "2018-06-21T08:00:00": 0.9876111149787903,
    "2018-06-21T09:00:00": 0.9895191192626953,
    "2018-06-21T10:00:00": 0.984802782535553,
    "2018-06-21T11:00:00": 0.9810712933540344,
    "2018-06-21T12:00:00": 0.9825176000595093,
    "2018-06-21T13:00:00": 0.9852695465087891,
    "2018-06-21T14:00:00": 0.9904011487960815,
    "2018-06-21T15:00:00": 0.991952121257782,
    "2018-06-21T16:00:00": 0.9874330759048462,
    "2018-06-21T17:00:00": 0.9849289655685425,
    "2018-06-21T18:00:00": 0.9922038912773132,
    "2018-06-21T19:00:00": 0.9891891479492188,
    "2018-06-21T20:00:00": 0.9865424036979675,
    "2018-06-21T21:00:00": 0.9873119592666626,
    "2018-06-21T22:00:00": 0.9878788590431213,
    "2018-06-21T23:00:00": 0.9909971952438354,
    "2018-06-22T00:00:00": 0.9907731413841248,
    "2018-06-22T01:00:00": 0.9839934706687927,
    "2018-06-22T02:00:00": 0.060862619429826736,
    "2018-06-22T03:00:00": 0.029164064675569534,
    "2018-06-22T04:00:00": 0.04326533153653145,
    "2018-06-22T05:00:00": 0.0207425057888031,
    "2018-06-22T06:00:00": 0.0891227275133133,
    "2018-06-22T07:00:00": 0.697323203086853,
    "2018-06-22T08:00:00": 0.9625178575515747,
    "2018-06-22T09:00:00": 0.9840566515922546,
    "2018-06-22T10:00:00": 0.9917044639587402,
    "2018-06-22T11:00:00": 0.9875265955924988,
    "2018-06-22T12:00:00": 0.9572805166244507,
    "2018-06-22T13:00:00": 0.054465845227241516,
    "2018-06-22T14:00:00": 0.0,
    "2018-06-25T21:00:00": 0.0009104599012061954,
    "2018-06-25T22:00:00": 0.0,
    "2018-06-25T23:00:00": 0.9011417031288147,
    "2018-06-26T00:00:00": 0.8383426070213318,
    "2018-06-26T01:00:00": 0.9406829476356506,
    "2018-06-26T02:00:00": 0.968694269657135,
    "2018-06-26T03:00:00": 0.9632970690727234,
    "2018-06-26T04:00:00": 0.9458632469177246,
    "2018-06-26T05:00:00": 0.9655510783195496,
    "2018-06-26T06:00:00": 0.978350043296814,
    "2018-06-26T07:00:00": 0.07817614823579788,
    "2018-06-26T08:00:00": 0.9880630373954773,
    "2018-06-26T09:00:00": 0.9895243644714355,
    "2018-06-26T10:00:00": 0.9852268695831299,
    "2018-06-26T11:00:00": 0.9753679037094116,
    "2018-06-26T12:00:00": 0.9804651737213135,
    "2018-06-26T13:00:00": 0.9936760067939758,
    "2018-06-26T14:00:00": 0.993013322353363,
    "2018-06-26T15:00:00": 0.9872852563858032,
    "2018-06-26T16:00:00": 0.9841793775558472,
    "2018-06-26T17:00:00": 0.9875704646110535,
    "2018-06-26T18:00:00": 0.9891206622123718,
    "2018-06-26T19:00:00": 0.9865045547485352,
    "2018-06-26T20:00:00": 0.9888784289360046,
    "2018-06-26T21:00:00": 0.8677976131439209,
    "2018-06-26T22:00:00": 0.058917898684740067,
    "2018-06-26T23:00:00": 0.00416185287758708,
    "2018-06-27T00:00:00": 0.01122063584625721,
    "2018-06-27T01:00:00": 0.011475968174636364,
    "2018-06-27T02:00:00": 0.020389506593346596,
    "2018-06-27T03:00:00": 0.018836218863725662,
    "2018-06-27T04:00:00": 0.44180646538734436,
    "2018-06-27T05:00:00": 0.5454320311546326,
    "2018-06-27T06:00:00": 0.16863861680030823,
    "2018-06-27T07:00:00": 0.32850414514541626,
    "2018-06-27T08:00:00": 0.12425274401903152
}
