# Supplementary material for: A data science approach for multi-sensor marine observatory data monitoring cold water corals (Paragorgia arborea) in two campaigns
Source: PLoS One. 2023 Jul 19;18(7):e0282723. doi: 10.1371/journal.pone.0282723 (PMC10355400; doi:10.1371/journal.pone.0282723)
Supplement: S4 Data — Non-image data that were used to generate figures shown in the paper, if not already contained in S1–S3 Data. (XZ) [file pone.0282723.s018.xz › S4_Data/s4_fig/lstm_true_gamma2_red_clipped_s4fig.json]

{
    "2019-02-08T19:00:00": 0.0005884906277060509,
    "2019-02-08T20:00:00": 0.0,
    "2019-02-08T21:00:00": 0.0004334939003456384,
    "2019-02-08T22:00:00": 0.00026503161643631756,
    "2019-02-08T23:00:00": 0.28650176525115967,
    "2019-02-09T00:00:00": 0.7105860114097595,
    "2019-02-09T01:00:00": 0.20229533314704895,
    "2019-02-09T02:00:00": 0.20352010428905487,
    "2019-02-09T03:00:00": 0.6603354811668396,
    "2019-02-09T04:00:00": 0.11846788227558136,
    "2019-02-09T05:00:00": 0.0016492170980200171,
    "2019-02-09T06:00:00": 0.0,
    "2019-02-09T07:00:00": 0.002023860579356551,
    "2019-02-09T08:00:00": 0.0032316057477146387,
    "2019-02-09T09:00:00": 0.004852225538343191,
    "2019-02-09T10:00:00": 0.1294107437133789,
    "2019-02-09T11:00:00": 0.0016007130034267902,
    "2019-02-09T12:00:00": 0.00043731529149226844,
    "2019-02-09T13:00:00": 0.0015971848042681813,
    "2019-02-09T14:00:00": 0.001284769386984408,
    "2019-02-09T15:00:00": 0.14881718158721924,
    "2019-02-09T16:00:00": 0.1573510617017746,
    "2019-02-09T17:00:00": 0.40056201815605164,
    "2019-02-09T18:00:00": 0.0005034120986238122,
    "2019-02-09T19:00:00": 0.0031963514629751444,
    "2019-02-09T20:00:00": 0.0011981410207226872,
    "2019-02-09T21:00:00": 0.027869010344147682,
    "2019-02-09T22:00:00": 0.6990041732788086,
    "2019-02-09T23:00:00": 0.8426843881607056,
    "2019-02-10T00:00:00": 0.9652494192123413,
    "2019-02-10T01:00:00": 0.9673852920532227,
    "2019-02-10T02:00:00": 0.9596973061561584,
    "2019-02-10T03:00:00": 0.08137841522693634,
    "2019-02-10T04:00:00": 0.01135482732206583,
    "2019-02-10T05:00:00": 0.004673989489674568,
    "2019-02-10T06:00:00": 0.0008827389101497829,
    "2019-02-10T07:00:00": 0.0024998746812343597,
    "2019-02-10T08:00:00": 0.0016768388450145721,
    "2019-02-10T09:00:00": 0.0038019181229174137,
    "2019-02-10T10:00:00": 0.0014378891792148352,
    "2019-02-10T11:00:00": 0.0004911325522698462,
    "2019-02-10T12:00:00": 0.0,
    "2019-02-10T13:00:00": 0.0041114999912679195,
    "2019-02-10T14:00:00": 0.0005171610391698778,
    "2019-02-10T15:00:00": 0.0023567720782011747,
    "2019-02-10T16:00:00": 0.0025170461740344763,
    "2019-02-10T17:00:00": 0.0033876507077366114,
    "2019-02-10T18:00:00": 0.0012325032148510218,
    "2019-02-10T19:00:00": 0.001636879169382155,
    "2019-02-10T20:00:00": 0.22810639441013336,
    "2019-02-10T21:00:00": 0.6068468689918518,
    "2019-02-10T22:00:00": 0.5717451572418213,
    "2019-02-10T23:00:00": 0.10149873793125153,
    "2019-02-11T00:00:00": 0.0032498405780643225,
    "2019-02-11T01:00:00": 0.0,
    "2019-02-11T02:00:00": 0.001322075491771102,
    "2019-02-11T03:00:00": 0.20292747020721436,
    "2019-02-11T04:00:00": 0.003332868916913867,
    "2019-02-11T05:00:00": 0.001570015330798924,
    "2019-02-11T06:00:00": 0.0014479013625532389,
    "2019-02-11T07:00:00": 0.0005317450850270689,
    "2019-02-11T08:00:00": 0.0,
    "2019-02-11T09:00:00": 0.004052790813148022,
    "2019-02-11T10:00:00": 0.0014583469601348042,
    "2019-02-11T11:00:00": 0.0003960533067584038,
    "2019-02-11T12:00:00": 0.0010185377905145288,
    "2019-02-11T13:00:00": 0.0021000162232667208,
    "2019-02-11T14:00:00": 0.0009789073374122381,
    "2019-02-11T15:00:00": 0.0027265148237347603,
    "2019-02-11T16:00:00": 0.0,
    "2019-02-11T17:00:00": 0.0,
    "2019-02-11T18:00:00": 0.0,
    "2019-02-11T19:00:00": 0.001346113276667893,
    "2019-02-11T20:00:00": 0.00031556194880977273,
    "2019-02-11T21:00:00": 0.0014255273854359984,
    "2019-02-11T22:00:00": 0.005618831608444452,
    "2019-02-11T23:00:00": 0.00513437669724226,
    "2019-02-12T00:00:00": 0.5057629942893982,
    "2019-02-12T01:00:00": 0.7608316540718079,
    "2019-02-12T02:00:00": 0.8787252306938171,
    "2019-02-12T03:00:00": 0.9237564206123352,
    "2019-02-12T04:00:00": 0.9435997605323792,
    "2019-02-12T05:00:00": 0.982941746711731,
    "2019-02-12T06:00:00": 0.9816362261772156,
    "2019-02-12T07:00:00": 0.977280855178833,
    "2019-02-12T08:00:00": 0.9878227114677429,
    "2019-02-12T09:00:00": 0.9837852716445923,
    "2019-02-12T10:00:00": 0.9798696041107178,
    "2019-02-12T11:00:00": 0.800421416759491,
    "2019-02-12T12:00:00": 0.6934460401535034,
    "2019-02-12T13:00:00": 0.011235667392611504,
    "2019-02-12T14:00:00": 0.0,
    "2019-02-12T15:00:00": 0.0002605627232696861,
    "2019-02-12T16:00:00": 0.0011371058644726872,
    "2019-02-12T17:00:00": 0.0031524295918643475,
    "2019-02-12T18:00:00": 0.0005934557411819696,
    "2019-02-12T19:00:00": 0.0015067931963130832,
    "2019-02-12T20:00:00": 0.0009880283614620566,
    "2019-02-12T21:00:00": 0.003093842649832368,
    "2019-02-12T22:00:00": 0.0005756282480433583,
    "2019-02-12T23:00:00": 0.002236962551251054,
    "2019-02-13T00:00:00": 0.0,
    "2019-02-13T01:00:00": 0.0005318958428688347,
    "2019-02-13T02:00:00": 0.025341596454381943,
    "2019-02-13T03:00:00": 0.001010183710604906,
    "2019-02-13T04:00:00": 0.606103241443634,
    "2019-02-13T05:00:00": 0.6527076363563538,
    "2019-02-13T06:00:00": 0.9317629337310791,
    "2019-02-13T07:00:00": 0.9766317009925842,
    "2019-02-13T08:00:00": 0.9542219042778015,
    "2019-02-13T09:00:00": 0.8875741362571716,
    "2019-02-13T10:00:00": 0.8468679785728455,
    "2019-02-13T11:00:00": 0.7301643490791321,
    "2019-02-13T12:00:00": 0.8472143411636353,
    "2019-02-13T13:00:00": 0.7082206010818481,
    "2019-02-13T14:00:00": 0.9844485521316528,
    "2019-02-13T15:00:00": 0.9880187511444092,
    "2019-02-13T16:00:00": 0.12913408875465393,
    "2019-02-13T17:00:00": 0.754889965057373,
    "2019-02-13T18:00:00": 0.0002584528410807252,
    "2019-02-13T19:00:00": 0.0,
    "2019-02-20T19:00:00": 0.0006396858370862901,
    "2019-02-20T20:00:00": 0.0,
    "2019-02-20T21:00:00": 0.0012688381830230355,
    "2019-02-20T22:00:00": 0.0021359857637435198,
    "2019-02-20T23:00:00": 0.0004010736010968685,
    "2019-02-21T00:00:00": 0.00030142924515530467,
    "2019-02-21T01:00:00": 0.0011434719199314713,
    "2019-02-21T02:00:00": 0.0,
    "2019-02-21T03:00:00": 0.0,
    "2019-02-21T04:00:00": 0.0,
    "2019-02-21T05:00:00": 0.13482221961021423,
    "2019-02-21T06:00:00": 0.5349653959274292,
    "2019-02-21T07:00:00": 0.4299880266189575,
    "2019-02-21T08:00:00": 0.0038874452002346516,
    "2019-02-21T09:00:00": 0.0023287523072212934,
    "2019-02-21T10:00:00": 0.0029492361936718225,
    "2019-02-21T11:00:00": 0.0041753980331122875,
    "2019-02-21T12:00:00": 0.0,
    "2019-02-21T13:00:00": 0.006678550038486719,
    "2019-02-21T14:00:00": 0.007723395712673664,
    "2019-02-21T15:00:00": 0.33987531065940857,
    "2019-02-21T16:00:00": 0.5316771864891052,
    "2019-02-21T17:00:00": 0.6332513093948364,
    "2019-02-21T18:00:00": 0.00711199501529336,
    "2019-02-21T19:00:00": 0.006029858719557524,
    "2019-02-21T20:00:00": 0.006670974660664797,
    "2019-02-21T21:00:00": 0.0065985312685370445,
    "2019-02-21T22:00:00": 0.006209616083651781,
    "2019-02-21T23:00:00": 0.012976707890629768,
    "2019-02-22T00:00:00": 0.003696466563269496,
    "2019-02-22T01:00:00": 0.006478650961071253,
    "2019-02-22T02:00:00": 0.002310869749635458,
    "2019-02-22T03:00:00": 0.00400293804705143,
    "2019-02-22T04:00:00": 0.0030919124837964773,
    "2019-02-22T05:00:00": 0.005089024547487497,
    "2019-02-22T06:00:00": 0.002387703862041235,
    "2019-02-22T07:00:00": 0.0012896186672151089,
    "2019-02-22T08:00:00": 0.0017065885476768017,
    "2019-02-22T09:00:00": 0.0023354114964604378,
    "2019-02-22T10:00:00": 0.0022147034760564566,
    "2019-02-22T11:00:00": 0.0,
    "2019-02-22T12:00:00": 0.001875364570878446,
    "2019-02-22T13:00:00": 0.5010238289833069,
    "2019-02-22T14:00:00": 0.5162503123283386,
    "2019-02-22T15:00:00": 0.6297369003295898,
    "2019-02-22T16:00:00": 0.24010054767131805,
    "2019-02-22T17:00:00": 0.0023490095045417547,
    "2019-02-22T18:00:00": 0.0,
    "2019-02-22T19:00:00": 0.005327405873686075,
    "2019-02-22T20:00:00": 0.002403746359050274,
    "2019-02-22T21:00:00": 0.004313127603381872,
    "2019-02-22T22:00:00": 0.007330557331442833,
    "2019-02-22T23:00:00": 0.0003459736180957407,
    "2019-02-23T00:00:00": 0.0018545971252024174,
    "2019-02-23T01:00:00": 0.0004741140583064407,
    "2019-02-23T02:00:00": 0.013254006393253803,
    "2019-02-23T03:00:00": 0.009631924331188202,
    "2019-02-23T04:00:00": 0.0063221389427781105,
    "2019-02-23T05:00:00": 0.004759840201586485,
    "2019-02-23T06:00:00": 0.0031587728299200535,
    "2019-02-23T07:00:00": 0.007426305208355188,
    "2019-02-23T08:00:00": 0.019574148580431938,
    "2019-02-23T09:00:00": 0.31555992364883423,
    "2019-02-23T10:00:00": 0.6486594080924988,
    "2019-02-23T11:00:00": 0.6241468191146851,
    "2019-02-23T12:00:00": 0.5881472826004028,
    "2019-02-23T13:00:00": 0.006904756650328636,
    "2019-02-23T14:00:00": 0.001356731983833015,
    "2019-02-23T15:00:00": 0.0006597286555916071,
    "2019-02-23T16:00:00": 0.003483901033177972,
    "2019-02-23T17:00:00": 0.008716176263988018,
    "2019-02-23T18:00:00": 0.044653695076704025,
    "2019-02-23T19:00:00": 0.004768863786011934,
    "2019-02-23T20:00:00": 0.004758484661579132,
    "2019-02-23T21:00:00": 0.0018673548474907875,
    "2019-02-23T22:00:00": 0.003771622432395816,
    "2019-02-23T23:00:00": 0.003442835994064808,
    "2019-02-24T00:00:00": 0.0016214038478210568,
    "2019-02-24T01:00:00": 0.0054673682898283005,
    "2019-02-24T02:00:00": 0.002457037568092346,
    "2019-02-24T03:00:00": 0.0029019536450505257,
    "2019-02-24T04:00:00": 0.0012190353590995073,
    "2019-02-24T05:00:00": 0.000423637917265296,
    "2019-02-24T06:00:00": 0.0019696310628205538,
    "2019-02-24T07:00:00": 0.00983099453151226,
    "2019-02-24T08:00:00": 0.27303752303123474,
    "2019-02-24T09:00:00": 0.5111476182937622,
    "2019-02-24T10:00:00": 0.8665973544120789,
    "2019-02-24T11:00:00": 0.8372129201889038,
    "2019-02-24T12:00:00": 0.695786714553833,
    "2019-02-24T13:00:00": 0.20249122381210327,
    "2019-02-24T14:00:00": 0.31385818123817444,
    "2019-02-24T15:00:00": 0.3743617534637451,
    "2019-02-24T16:00:00": 0.8218536972999573,
    "2019-02-24T17:00:00": 0.9626004099845886,
    "2019-02-24T18:00:00": 0.5212211608886719,
    "2019-02-24T19:00:00": 0.5040037035942078,
    "2019-02-24T20:00:00": 0.8450837731361389,
    "2019-02-24T21:00:00": 0.8331977725028992,
    "2019-02-24T22:00:00": 0.8345251083374023,
    "2019-02-24T23:00:00": 0.3937400281429291,
    "2019-02-25T00:00:00": 0.07352755218744278,
    "2019-02-25T01:00:00": 0.0009784395806491375,
    "2019-02-25T02:00:00": 0.003663382725790143,
    "2019-02-25T03:00:00": 0.0028905055951327085,
    "2019-02-25T04:00:00": 0.029470253735780716,
    "2019-02-25T05:00:00": 0.002747306600213051,
    "2019-02-25T06:00:00": 0.000818643078673631,
    "2019-02-25T07:00:00": 0.007880800403654575,
    "2019-02-25T08:00:00": 0.0011647248174995184,
    "2019-02-25T09:00:00": 0.0007861954509280622,
    "2019-02-25T10:00:00": 0.00041868086555041373,
    "2019-02-25T11:00:00": 0.006264226045459509,
    "2019-02-25T12:00:00": 0.006239399779587984,
    "2019-02-25T13:00:00": 0.0049996222369372845,
    "2019-02-25T14:00:00": 0.004248922690749168,
    "2019-02-25T15:00:00": 0.002666292479261756,
    "2019-02-25T16:00:00": 0.006934325210750103,
    "2019-02-25T17:00:00": 0.006006536539644003,
    "2019-02-25T18:00:00": 0.0030484097078442574,
    "2019-02-25T19:00:00": 0.00200469046831131,
    "2019-02-25T20:00:00": 0.037293288856744766,
    "2019-02-25T21:00:00": 0.032289858907461166,
    "2019-02-25T22:00:00": 0.009011917747557163,
    "2019-02-25T23:00:00": 0.004445087630301714,
    "2019-02-26T00:00:00": 0.006450779736042023,
    "2019-02-26T01:00:00": 0.002296591643244028,
    "2019-02-26T02:00:00": 0.0,
    "2019-02-26T03:00:00": 0.0,
    "2019-02-26T04:00:00": 0.0008391253650188446,
    "2019-02-26T05:00:00": 0.003461746033281088,
    "2019-02-26T06:00:00": 0.0042443592101335526,
    "2019-02-26T07:00:00": 0.02547745406627655,
    "2019-02-26T08:00:00": 0.11266347765922546,
    "2019-02-26T09:00:00": 0.4680405557155609,
    "2019-02-26T10:00:00": 0.2675760090351105,
    "2019-02-26T11:00:00": 0.004680646117776632,
    "2019-02-26T12:00:00": 0.0,
    "2019-02-26T13:00:00": 0.0068267458118498325,
    "2019-02-26T14:00:00": 0.0016497296746820211,
    "2019-02-26T15:00:00": 0.0010182233527302742,
    "2019-02-26T16:00:00": 0.0022289473563432693,
    "2019-02-26T17:00:00": 0.0026722755283117294,
    "2019-02-26T18:00:00": 0.0034762960858643055,
    "2019-02-26T19:00:00": 0.004824414849281311,
    "2019-02-26T20:00:00": 0.07675591856241226,
    "2019-02-26T21:00:00": 0.5219151377677917,
    "2019-02-26T22:00:00": 0.9442417621612549,
    "2019-02-26T23:00:00": 0.9059244990348816,
    "2019-02-27T00:00:00": 0.9309105277061462,
    "2019-02-27T01:00:00": 0.8990687727928162,
    "2019-02-27T02:00:00": 0.9525367021560669,
    "2019-02-27T03:00:00": 0.9229195713996887,
    "2019-02-27T04:00:00": 0.22134198248386383,
    "2019-02-27T05:00:00": 0.6398922801017761,
    "2019-02-27T06:00:00": 0.8684308528900146,
    "2019-02-27T07:00:00": 0.7472718954086304,
    "2019-02-27T08:00:00": 0.0011067994637414813,
    "2019-02-27T09:00:00": 0.0017972495406866074,
    "2019-02-27T10:00:00": 0.001512491493485868,
    "2019-02-27T11:00:00": 0.0047912378795444965,
    "2019-02-27T12:00:00": 0.04034345969557762,
    "2019-02-27T13:00:00": 0.21113596856594086,
    "2019-02-27T14:00:00": 0.5947856903076172,
    "2019-02-27T15:00:00": 0.7761058807373047,
    "2019-02-27T16:00:00": 0.7604755163192749,
    "2019-02-27T17:00:00": 0.6391774415969849,
    "2019-02-27T18:00:00": 0.0011665568454191089,
    "2019-02-27T19:00:00": 0.0026521782856434584,
    "2019-02-27T20:00:00": 0.004614861682057381,
    "2019-02-27T21:00:00": 0.0059959981590509415,
    "2019-02-27T22:00:00": 0.0019534758757799864,
    "2019-02-27T23:00:00": 0.003828869666904211,
    "2019-02-28T00:00:00": 0.0069155022501945496,
    "2019-02-28T01:00:00": 0.0007957160705700517,
    "2019-02-28T02:00:00": 0.0026661998126655817,
    "2019-02-28T03:00:00": 0.23577404022216797,
    "2019-02-28T04:00:00": 0.6200791001319885,
    "2019-02-28T05:00:00": 0.5750095248222351,
    "2019-02-28T06:00:00": 0.7881948947906494,
    "2019-02-28T07:00:00": 0.7763248085975647,
    "2019-02-28T08:00:00": 0.6511560082435608,
    "2019-02-28T09:00:00": 0.5664694905281067,
    "2019-02-28T10:00:00": 0.38020655512809753,
    "2019-02-28T11:00:00": 0.0335124246776104,
    "2019-02-28T12:00:00": 0.0035329272504895926,
    "2019-02-28T13:00:00": 0.06219043582677841,
    "2019-02-28T14:00:00": 0.05933471396565437,
    "2019-02-28T15:00:00": 0.031156281009316444,
    "2019-02-28T16:00:00": 0.005137537140399218,
    "2019-02-28T17:00:00": 0.002787522505968809,
    "2019-02-28T18:00:00": 0.0063651325181126595,
    "2019-02-28T19:00:00": 0.003588712541386485,
    "2019-02-28T20:00:00": 0.0011238512815907598,
    "2019-02-28T21:00:00": 0.0007741049048490822,
    "2019-02-28T22:00:00": 0.02735068090260029,
    "2019-02-28T23:00:00": 0.2961595058441162,
    "2019-03-01T00:00:00": 0.5479644536972046,
    "2019-03-01T01:00:00": 0.46984827518463135,
    "2019-03-01T02:00:00": 0.4513684809207916,
    "2019-03-01T03:00:00": 0.3070278763771057,
    "2019-03-01T04:00:00": 0.00205140165053308,
    "2019-03-01T05:00:00": 0.0017045834101736546,
    "2019-03-01T06:00:00": 0.0076727960258722305,
    "2019-03-01T07:00:00": 0.027068451046943665,
    "2019-03-01T08:00:00": 0.02479313500225544,
    "2019-03-01T09:00:00": 0.006480135954916477,
    "2019-03-01T10:00:00": 0.0010268286569043994,
    "2019-03-01T11:00:00": 0.0015487748896703124,
    "2019-03-01T12:00:00": 0.000437697657616809,
    "2019-03-01T13:00:00": 0.0008510069455951452,
    "2019-03-01T14:00:00": 0.004460228141397238,
    "2019-03-01T15:00:00": 0.0009004288003779948,
    "2019-03-01T16:00:00": 0.0021611948031932116,
    "2019-03-01T17:00:00": 0.0008988632471300662,
    "2019-03-01T18:00:00": 0.0027800623793154955,
    "2019-03-01T19:00:00": 0.001790819806046784,
    "2019-03-01T20:00:00": 0.0,
    "2019-03-01T21:00:00": 0.006892177741974592,
    "2019-03-01T22:00:00": 0.002729524625465274,
    "2019-03-01T23:00:00": 0.0004049603594467044,
    "2019-03-02T00:00:00": 0.003666610922664404,
    "2019-03-02T01:00:00": 0.004113988019526005,
    "2019-03-02T02:00:00": 0.004173896741122007,
    "2019-03-02T03:00:00": 0.0038502139504998922,
    "2019-03-02T04:00:00": 0.002785668009892106,
    "2019-03-02T05:00:00": 0.003494494128972292,
    "2019-03-02T06:00:00": 0.0011975024826824665,
    "2019-03-02T07:00:00": 0.00600894121453166,
    "2019-03-02T08:00:00": 0.0003682095848489553,
    "2019-03-02T09:00:00": 0.0011022401740774512,
    "2019-03-02T10:00:00": 0.0012930765515193343,
    "2019-03-02T11:00:00": 0.0,
    "2019-03-02T12:00:00": 0.001939899055287242,
    "2019-03-02T13:00:00": 0.002421932527795434,
    "2019-03-02T14:00:00": 0.0023997605312615633,
    "2019-03-02T15:00:00": 0.002854706486687064,
    "2019-03-02T16:00:00": 0.0018005954334512353,
    "2019-03-02T17:00:00": 0.0023348210379481316,
    "2019-03-02T18:00:00": 0.0022176194470375776,
    "2019-03-02T19:00:00": 0.00042929966002702713,
    "2019-03-02T20:00:00": 0.00037246569991111755,
    "2019-03-02T21:00:00": 0.0016712801298126578,
    "2019-03-02T22:00:00": 0.0041053579188883305,
    "2019-03-02T23:00:00": 0.0,
    "2019-03-03T00:00:00": 0.0004185714351478964,
    "2019-03-03T01:00:00": 0.0013793717371299863,
    "2019-03-03T02:00:00": 0.0,
    "2019-03-03T03:00:00": 0.00442788889631629,
    "2019-03-03T04:00:00": 0.0026627518236637115,
    "2019-03-03T05:00:00": 0.004151856992393732,
    "2019-03-03T06:00:00": 0.001685229130089283,
    "2019-03-03T07:00:00": 0.0021579687017947435,
    "2019-03-03T08:00:00": 0.0021625130902975798,
    "2019-03-03T09:00:00": 0.0012292946921661496,
    "2019-03-03T10:00:00": 0.0009779894025996327,
    "2019-03-03T11:00:00": 0.0020763836801052094,
    "2019-03-03T12:00:00": 0.0026320626493543386,
    "2019-03-03T13:00:00": 0.003194556338712573,
    "2019-03-03T14:00:00": 0.002542155794799328,
    "2019-03-03T15:00:00": 0.0021671121940016747,
    "2019-03-03T16:00:00": 0.0010457264725118876,
    "2019-03-03T17:00:00": 0.0012574210995808244,
    "2019-03-03T18:00:00": 0.0013997841160744429,
    "2019-03-03T19:00:00": 0.00034085960942320526,
    "2019-03-03T20:00:00": 0.0046824244782328606,
    "2019-03-03T21:00:00": 0.001701180823147297,
    "2019-03-03T22:00:00": 0.002823098096996546,
    "2019-03-03T23:00:00": 0.002786625875160098,
    "2019-03-04T00:00:00": 0.002369044814258814,
    "2019-03-04T01:00:00": 0.0025006625801324844,
    "2019-03-04T02:00:00": 0.0018211673013865948,
    "2019-03-04T03:00:00": 0.0004044490633532405,
    "2019-03-04T04:00:00": 0.0045036389492452145,
    "2019-03-04T05:00:00": 0.0008746588137000799,
    "2019-03-04T06:00:00": 0.00482134846970439,
    "2019-03-04T07:00:00": 0.0013229935429990292,
    "2019-03-04T08:00:00": 0.0,
    "2019-03-04T09:00:00": 0.004714594688266516,
    "2019-03-04T10:00:00": 0.00044193168287165463,
    "2019-03-04T11:00:00": 0.004234971012920141,
    "2019-03-04T12:00:00": 0.0033553033135831356,
    "2019-03-04T13:00:00": 0.000884104345459491,
    "2019-03-04T14:00:00": 0.0016421154141426086,
    "2019-03-04T15:00:00": 0.002069012261927128,
    "2019-03-04T16:00:00": 0.0013615579809993505,
    "2019-03-04T17:00:00": 0.000430652464274317,
    "2019-03-04T18:00:00": 0.0,
    "2019-03-04T19:00:00": 0.0010981945088133216,
    "2019-03-04T20:00:00": 0.003207884030416608,
    "2019-03-04T21:00:00": 0.0013830349780619144,
    "2019-03-04T22:00:00": 0.004699748940765858,
    "2019-03-04T23:00:00": 0.0030933187808841467,
    "2019-03-05T00:00:00": 0.0033114131074398756,
    "2019-03-05T01:00:00": 0.0036037638783454895,
    "2019-03-05T02:00:00": 0.0030699921771883965,
    "2019-03-05T03:00:00": 0.002720162970945239,
    "2019-03-05T04:00:00": 0.0,
    "2019-03-05T05:00:00": 0.006537226494401693,
    "2019-03-05T06:00:00": 0.0025744244921952486,
    "2019-03-05T07:00:00": 0.010321912355720997,
    "2019-03-05T08:00:00": 0.00043568911496549845,
    "2019-03-05T09:00:00": 0.003750754753127694,
    "2019-03-05T10:00:00": 0.00518495449796319,
    "2019-03-05T11:00:00": 0.004094503819942474,
    "2019-03-05T12:00:00": 0.0026630116626620293,
    "2019-03-05T13:00:00": 0.0035700714215636253,
    "2019-03-05T14:00:00": 0.009395502507686615,
    "2019-03-05T15:00:00": 0.003123314818367362,
    "2019-03-05T16:00:00": 0.0051286350935697556,
    "2019-03-05T17:00:00": 0.0018445787718519568,
    "2019-03-05T18:00:00": 0.004751910921186209,
    "2019-03-05T19:00:00": 0.00034573860466480255,
    "2019-03-05T20:00:00": 0.0020584040321409702,
    "2019-03-05T21:00:00": 0.0018310198793187737,
    "2019-03-05T22:00:00": 0.0007367815705947578,
    "2019-03-05T23:00:00": 0.004606512375175953,
    "2019-03-06T00:00:00": 0.0,
    "2019-03-06T01:00:00": 0.007420131005346775,
    "2019-03-06T02:00:00": 0.005054177716374397,
    "2019-03-06T03:00:00": 0.05706385523080826,
    "2019-03-06T04:00:00": 0.20336858928203583,
    "2019-03-06T05:00:00": 0.0021215949673205614,
    "2019-03-06T06:00:00": 0.012751494534313679,
    "2019-03-06T07:00:00": 0.007057773880660534,
    "2019-03-06T08:00:00": 0.01107383705675602,
    "2019-03-06T09:00:00": 0.002971816807985306,
    "2019-03-06T10:00:00": 0.0,
    "2019-03-06T11:00:00": 0.002283149166032672,
    "2019-03-06T12:00:00": 0.0034851301461458206,
    "2019-03-06T13:00:00": 0.0026643089950084686,
    "2019-03-06T14:00:00": 0.007142259739339352,
    "2019-03-06T15:00:00": 0.003103660186752677,
    "2019-03-06T16:00:00": 0.0025835707783699036,
    "2019-03-06T17:00:00": 0.004873664118349552,
    "2019-03-06T18:00:00": 0.004443999845534563,
    "2019-03-06T19:00:00": 0.0033473267685621977,
    "2019-03-06T20:00:00": 0.0,
    "2019-03-06T21:00:00": 0.0029613429214805365,
    "2019-03-06T22:00:00": 0.005070485174655914,
    "2019-03-06T23:00:00": 0.00041923989192582667,
    "2019-03-07T00:00:00": 0.0025788978673517704,
    "2019-03-07T01:00:00": 0.0008917090599425137,
    "2019-03-07T02:00:00": 0.007988246157765388,
    "2019-03-07T03:00:00": 0.0034350643400102854,
    "2019-03-07T04:00:00": 0.00576703529804945,
    "2019-03-07T05:00:00": 0.002963121747598052,
    "2019-03-07T06:00:00": 0.0,
    "2019-03-07T07:00:00": 0.004154072608798742,
    "2019-03-07T08:00:00": 0.0005685280775651336,
    "2019-03-07T09:00:00": 0.0030179086606949568,
    "2019-03-07T10:00:00": 0.0047471364960074425,
    "2019-03-07T11:00:00": 0.006219496950507164,
    "2019-03-07T12:00:00": 0.0029377355240285397,
    "2019-03-07T13:00:00": 0.0027313572354614735,
    "2019-03-07T14:00:00": 0.006365490145981312,
    "2019-03-07T15:00:00": 0.0014096999075263739,
    "2019-03-07T16:00:00": 0.0,
    "2019-03-07T17:00:00": 0.008111326023936272,
    "2019-03-07T18:00:00": 0.005577283911406994,
    "2019-03-07T19:00:00": 0.0022524769883602858,
    "2019-03-07T20:00:00": 0.004852474667131901,
    "2019-03-07T21:00:00": 0.005545823369175196,
    "2019-03-07T22:00:00": 0.006053721532225609,
    "2019-03-07T23:00:00": 0.0017862949753180146,
    "2019-03-08T00:00:00": 0.0004329059738665819,
    "2019-03-08T01:00:00": 0.0004379032179713249,
    "2019-03-08T02:00:00": 0.0,
    "2019-03-08T03:00:00": 0.0037172099109739065,
    "2019-03-08T04:00:00": 0.0029201682191342115,
    "2019-03-08T05:00:00": 0.006398005876690149,
    "2019-03-08T06:00:00": 0.004208006430417299,
    "2019-03-08T07:00:00": 0.0036661538761109114,
    "2019-03-08T08:00:00": 0.004943085368722677,
    "2019-03-08T09:00:00": 0.00548239890486002,
    "2019-03-08T10:00:00": 0.004257733467966318,
    "2019-03-08T11:00:00": 0.0024541218299418688,
    "2019-03-08T12:00:00": 0.0,
    "2019-03-08T13:00:00": 0.006901939865201712,
    "2019-03-08T14:00:00": 0.006394436117261648,
    "2019-03-08T15:00:00": 0.00699603371322155,
    "2019-03-08T16:00:00": 0.005525204353034496,
    "2019-03-08T17:00:00": 0.0013326258631423116,
    "2019-03-08T18:00:00": 0.001344377058558166,
    "2019-03-08T19:00:00": 0.0022742561995983124,
    "2019-03-08T20:00:00": 0.003659496083855629,
    "2019-03-08T21:00:00": 0.005885064136236906,
    "2019-03-08T22:00:00": 0.0,
    "2019-03-08T23:00:00": 0.0015039617428556085,
    "2019-03-09T00:00:00": 0.0016758827259764075,
    "2019-03-09T01:00:00": 0.0,
    "2019-03-09T02:00:00": 0.004235410131514072,
    "2019-03-09T03:00:00": 0.0021037959959357977,
    "2019-03-09T04:00:00": 0.004132610280066729,
    "2019-03-09T05:00:00": 0.0008455258794128895,
    "2019-03-09T06:00:00": 0.0010666854213923216,
    "2019-03-09T07:00:00": 0.000430841842899099,
    "2019-03-09T08:00:00": 0.0,
    "2019-03-09T09:00:00": 0.0006290558958426118,
    "2019-03-09T10:00:00": 0.0023381172213703394,
    "2019-03-09T11:00:00": 0.000786936841905117,
    "2019-03-09T12:00:00": 0.004388593602925539,
    "2019-03-09T13:00:00": 0.003396455431357026,
    "2019-03-09T14:00:00": 0.0005900843534618616,
    "2019-03-09T15:00:00": 0.004071324598044157,
    "2019-03-09T16:00:00": 0.005241170059889555,
    "2019-03-09T17:00:00": 0.0027834121137857437,
    "2019-03-09T18:00:00": 0.0030106431804597378,
    "2019-03-09T19:00:00": 0.0019200831884518266,
    "2019-03-09T20:00:00": 0.003930180799216032,
    "2019-03-09T21:00:00": 0.031081777065992355,
    "2019-03-09T22:00:00": 0.002130120759829879,
    "2019-03-09T23:00:00": 0.0010442071361467242,
    "2019-03-10T00:00:00": 0.0019637399818748236,
    "2019-03-10T01:00:00": 0.002299648243933916,
    "2019-03-10T02:00:00": 0.00042463993304409087,
    "2019-03-10T03:00:00": 0.00178128806874156,
    "2019-03-10T04:00:00": 0.0,
    "2019-03-10T05:00:00": 0.012149379588663578,
    "2019-03-10T06:00:00": 0.004641272127628326,
    "2019-03-10T07:00:00": 0.0032841924112290144,
    "2019-03-10T08:00:00": 0.0025397557765245438,
    "2019-03-10T09:00:00": 0.003944165538996458,
    "2019-03-10T10:00:00": 0.005539357662200928,
    "2019-03-10T11:00:00": 0.007556827273219824,
    "2019-03-10T12:00:00": 0.0013237406965345144,
    "2019-03-10T13:00:00": 0.00037071260157972574,
    "2019-03-10T14:00:00": 0.0,
    "2019-03-10T15:00:00": 0.0007044041412882507,
    "2019-03-10T16:00:00": 0.0038878396153450012,
    "2019-03-10T17:00:00": 0.0022255871444940567,
    "2019-03-10T18:00:00": 0.00048580317525193095,
    "2019-03-10T19:00:00": 0.0,
    "2019-03-10T20:00:00": 0.0025791528169065714,
    "2019-03-10T21:00:00": 0.0016978828934952617,
    "2019-03-10T22:00:00": 0.0028490512631833553,
    "2019-03-10T23:00:00": 0.004942023195326328,
    "2019-03-11T00:00:00": 0.0,
    "2019-03-11T01:00:00": 0.002122853882610798,
    "2019-03-11T02:00:00": 0.002781347604468465,
    "2019-03-11T03:00:00": 0.0021898015402257442,
    "2019-03-11T04:00:00": 0.02420933172106743,
    "2019-03-11T05:00:00": 0.17693711817264557,
    "2019-03-11T06:00:00": 0.37396037578582764,
    "2019-03-11T07:00:00": 0.647675096988678,
    "2019-03-11T08:00:00": 0.6722095608711243,
    "2019-03-11T09:00:00": 0.6666098237037659,
    "2019-03-11T10:00:00": 0.7681129574775696,
    "2019-03-11T11:00:00": 0.7012090682983398,
    "2019-03-11T12:00:00": 0.26232314109802246,
    "2019-03-11T13:00:00": 0.13857901096343994,
    "2019-03-11T14:00:00": 0.14519977569580078,
    "2019-03-11T15:00:00": 0.00037375171086750925,
    "2019-03-11T16:00:00": 0.011488815769553185,
    "2019-03-11T17:00:00": 0.0016729125054553151,
    "2019-03-11T18:00:00": 0.0014723514905199409,
    "2019-03-11T19:00:00": 0.0008044111891649663,
    "2019-03-11T20:00:00": 0.002376473741605878,
    "2019-03-11T21:00:00": 0.0015503510367125273,
    "2019-03-11T22:00:00": 0.004423215519636869,
    "2019-03-11T23:00:00": 0.00351444142870605,
    "2019-03-12T00:00:00": 0.0017608152702450752,
    "2019-03-12T01:00:00": 0.0033147961366921663,
    "2019-03-12T02:00:00": 0.0008330350974574685,
    "2019-03-12T03:00:00": 0.0025240869726985693,
    "2019-03-12T04:00:00": 0.0012414532247930765,
    "2019-03-12T05:00:00": 0.0021393606439232826,
    "2019-03-12T06:00:00": 0.0,
    "2019-03-12T07:00:00": 0.0012190520064905286,
    "2019-03-12T08:00:00": 0.0007006633677519858,
    "2019-03-12T09:00:00": 0.0019187950529158115,
    "2019-03-12T10:00:00": 0.0003807664033956826,
    "2019-03-12T11:00:00": 0.0004142473335377872,
    "2019-03-12T12:00:00": 0.0029350491240620613,
    "2019-03-12T13:00:00": 0.0009376651141792536,
    "2019-03-12T14:00:00": 0.0005922151613049209,
    "2019-03-12T15:00:00": 0.0017429012805223465,
    "2019-03-12T16:00:00": 0.0,
    "2019-03-12T17:00:00": 0.002687654225155711,
    "2019-03-12T18:00:00": 0.0034266477450728416,
    "2019-03-12T19:00:00": 0.008312039077281952,
    "2019-03-12T20:00:00": 0.0007383364136330783,
    "2019-03-12T21:00:00": 0.001143458648584783,
    "2019-03-12T22:00:00": 0.00031779808341525495,
    "2019-03-12T23:00:00": 0.0033204210922122,
    "2019-03-13T00:00:00": 0.00207771104760468,
    "2019-03-13T01:00:00": 0.0041038477793335915,
    "2019-03-13T02:00:00": 0.005328747443854809,
    "2019-03-13T03:00:00": 0.005668968893587589,
    "2019-03-13T04:00:00": 0.005686885677278042,
    "2019-03-13T05:00:00": 0.003543657949194312,
    "2019-03-13T06:00:00": 0.002242396119982004,
    "2019-03-13T07:00:00": 0.00289368093945086,
    "2019-03-13T08:00:00": 0.002379692392423749,
    "2019-03-13T09:00:00": 0.002879319479689002,
    "2019-03-13T10:00:00": 0.00043472612742334604,
    "2019-03-13T11:00:00": 0.0029764967039227486,
    "2019-03-13T12:00:00": 0.0017764588119462132,
    "2019-03-13T13:00:00": 0.00997836608439684,
    "2019-03-13T14:00:00": 0.0036894301883876324,
    "2019-03-13T15:00:00": 0.0037872877437621355,
    "2019-03-13T16:00:00": 0.0011223723413422704,
    "2019-03-13T17:00:00": 0.0032565344590693712,
    "2019-03-13T18:00:00": 0.002039331244304776,
    "2019-03-18T15:00:00": 0.0,
    "2019-03-18T16:00:00": 0.0004139998054597527,
    "2019-03-18T17:00:00": 0.0008731683483347297,
    "2019-03-18T18:00:00": 0.0005613927496597171,
    "2019-03-18T19:00:00": 0.0008556835236959159,
    "2019-03-18T20:00:00": 0.002224510069936514,
    "2019-03-18T21:00:00": 0.006334638688713312,
    "2019-03-18T22:00:00": 0.43856316804885864,
    "2019-03-18T23:00:00": 0.9233648777008057,
    "2019-03-19T00:00:00": 0.960790753364563,
    "2019-03-19T01:00:00": 0.9595013856887817,
    "2019-03-19T02:00:00": 0.9703890681266785,
    "2019-03-19T03:00:00": 0.9845619797706604,
    "2019-03-19T04:00:00": 0.983033299446106,
    "2019-03-19T05:00:00": 0.9903010725975037,
    "2019-03-19T06:00:00": 0.9836797118186951,
    "2019-03-19T07:00:00": 0.9908267855644226,
    "2019-03-19T08:00:00": 0.9829486608505249,
    "2019-03-19T09:00:00": 0.9846900701522827,
    "2019-03-19T10:00:00": 0.9848532676696777,
    "2019-03-19T11:00:00": 0.9888104200363159,
    "2019-03-19T12:00:00": 0.9850138425827026,
    "2019-03-19T13:00:00": 0.9677780866622925,
    "2019-03-19T14:00:00": 0.874987781047821,
    "2019-03-19T15:00:00": 0.258493572473526,
    "2019-03-19T16:00:00": 0.6860836148262024,
    "2019-03-19T17:00:00": 0.0027802628464996815,
    "2019-03-19T18:00:00": 0.003166450886055827,
    "2019-03-19T19:00:00": 0.0030746031552553177,
    "2019-03-19T20:00:00": 0.0026235529221594334,
    "2019-03-19T21:00:00": 0.008096952922642231,
    "2019-03-19T22:00:00": 0.0068651046603918076,
    "2019-03-19T23:00:00": 0.005991811864078045,
    "2019-03-20T00:00:00": 0.004525685682892799,
    "2019-03-20T01:00:00": 0.0021857498213648796,
    "2019-03-20T02:00:00": 0.0026926856953650713,
    "2019-03-20T03:00:00": 0.0008520918781869113,
    "2019-03-20T04:00:00": 0.0015816413797438145,
    "2019-03-20T05:00:00": 0.03444397822022438,
    "2019-03-20T06:00:00": 0.0031460695900022984,
    "2019-03-20T07:00:00": 0.03719259798526764,
    "2019-03-20T08:00:00": 0.7453928589820862,
    "2019-03-20T09:00:00": 0.8959153890609741,
    "2019-03-20T10:00:00": 0.9113629460334778,
    "2019-03-20T11:00:00": 0.9535253047943115,
    "2019-03-20T12:00:00": 0.9199850559234619,
    "2019-03-20T13:00:00": 0.004185117781162262,
    "2019-03-20T14:00:00": 0.003186774905771017,
    "2019-03-20T15:00:00": 0.31512123346328735,
    "2019-03-20T16:00:00": 0.6271509528160095,
    "2019-03-20T17:00:00": 0.6293938159942627,
    "2019-03-20T18:00:00": 0.5765177607536316,
    "2019-03-20T19:00:00": 0.47485288977622986,
    "2019-03-20T20:00:00": 0.005872187204658985,
    "2019-03-20T21:00:00": 0.000378676486434415,
    "2019-03-20T22:00:00": 0.004598513711243868,
    "2019-03-20T23:00:00": 0.002092522569000721,
    "2019-03-21T00:00:00": 0.0028111166320741177,
    "2019-03-21T01:00:00": 0.003046874888241291,
    "2019-03-21T02:00:00": 0.0011517936363816261,
    "2019-03-21T03:00:00": 0.0011957043316215277,
    "2019-03-21T04:00:00": 0.002747972495853901,
    "2019-03-21T05:00:00": 0.007522237952798605,
    "2019-03-21T06:00:00": 0.0,
    "2019-03-21T07:00:00": 0.0028410928789526224,
    "2019-03-21T08:00:00": 0.0018300407100468874,
    "2019-03-21T09:00:00": 0.004537528846412897,
    "2019-03-21T10:00:00": 0.003074807347729802,
    "2019-03-21T11:00:00": 0.03102065995335579,
    "2019-03-21T12:00:00": 0.09148561954498291,
    "2019-03-21T13:00:00": 0.06843572109937668,
    "2019-03-21T14:00:00": 0.00398654630407691,
    "2019-03-21T15:00:00": 0.0007571593741886318,
    "2019-03-21T16:00:00": 0.028127998113632202,
    "2019-03-21T17:00:00": 0.73739093542099,
    "2019-03-21T18:00:00": 0.7027690410614014,
    "2019-03-21T19:00:00": 0.6980794668197632,
    "2019-03-21T20:00:00": 0.7030308842658997,
    "2019-03-21T21:00:00": 0.46320927143096924,
    "2019-03-21T22:00:00": 0.40984609723091125,
    "2019-03-21T23:00:00": 0.3984336853027344,
    "2019-03-22T00:00:00": 0.6850776076316833,
    "2019-03-22T01:00:00": 0.3348678648471832,
    "2019-03-22T02:00:00": 0.003134517464786768,
    "2019-03-22T03:00:00": 0.006645475048571825,
    "2019-03-22T04:00:00": 0.004123728256672621,
    "2019-03-22T05:00:00": 0.00336232827976346,
    "2019-03-22T06:00:00": 0.005323903635144234,
    "2019-03-22T07:00:00": 0.002471238374710083,
    "2019-03-22T08:00:00": 0.004617082420736551,
    "2019-03-22T09:00:00": 0.006357275415211916,
    "2019-03-22T10:00:00": 0.009815655648708344,
    "2019-03-22T11:00:00": 0.003226381493732333,
    "2019-03-22T12:00:00": 0.0016559725627303123,
    "2019-03-22T13:00:00": 0.006934488657861948,
    "2019-03-22T14:00:00": 0.021582679823040962,
    "2019-03-22T15:00:00": 0.22155453264713287,
    "2019-03-22T16:00:00": 0.5522398352622986,
    "2019-03-22T17:00:00": 0.9272027611732483,
    "2019-03-22T18:00:00": 0.9521116614341736,
    "2019-03-22T19:00:00": 0.979553759098053,
    "2019-03-22T20:00:00": 0.9814969301223755,
    "2019-03-22T21:00:00": 0.9816712141036987,
    "2019-03-22T22:00:00": 0.9724140167236328,
    "2019-03-22T23:00:00": 0.9598984122276306,
    "2019-03-23T00:00:00": 0.9632012844085693,
    "2019-03-23T01:00:00": 0.9806589484214783,
    "2019-03-23T02:00:00": 0.9822556972503662,
    "2019-03-23T03:00:00": 0.9855058193206787,
    "2019-03-23T04:00:00": 0.9878811240196228,
    "2019-03-23T05:00:00": 0.9892168641090393,
    "2019-03-23T06:00:00": 0.9946067929267883,
    "2019-03-23T07:00:00": 0.9882737398147583,
    "2019-03-23T08:00:00": 0.9864568114280701,
    "2019-03-23T09:00:00": 0.9869025349617004,
    "2019-03-23T10:00:00": 0.977615475654602,
    "2019-03-23T11:00:00": 0.8031483292579651,
    "2019-03-23T12:00:00": 0.9831605553627014,
    "2019-03-23T13:00:00": 0.9943711757659912,
    "2019-03-23T14:00:00": 0.9801986813545227,
    "2019-03-23T15:00:00": 0.9897303581237793,
    "2019-03-23T16:00:00": 0.9874116778373718,
    "2019-03-23T17:00:00": 0.9840027093887329,
    "2019-03-23T18:00:00": 0.9857166409492493,
    "2019-03-23T19:00:00": 0.9794636368751526,
    "2019-03-23T20:00:00": 0.8599392771720886,
    "2019-03-23T21:00:00": 0.006438186392188072,
    "2019-03-23T22:00:00": 0.0008862030226737261,
    "2019-03-23T23:00:00": 0.08236201107501984,
    "2019-03-24T00:00:00": 0.5997889041900635,
    "2019-03-24T01:00:00": 0.47196346521377563,
    "2019-03-24T02:00:00": 0.7288448810577393,
    "2019-03-24T03:00:00": 0.9452820420265198,
    "2019-03-24T04:00:00": 0.9670546650886536,
    "2019-03-24T05:00:00": 0.9844406247138977,
    "2019-03-24T06:00:00": 0.9746398329734802,
    "2019-03-24T07:00:00": 0.9771602153778076,
    "2019-03-24T08:00:00": 0.9703618288040161,
    "2019-03-24T09:00:00": 0.9746034741401672,
    "2019-03-24T10:00:00": 0.9814856648445129,
    "2019-03-24T11:00:00": 0.9727780818939209,
    "2019-03-24T12:00:00": 0.9810444116592407,
    "2019-03-24T13:00:00": 0.9703505635261536,
    "2019-03-24T14:00:00": 0.9581845998764038,
    "2019-03-24T15:00:00": 0.9565242528915405,
    "2019-03-24T16:00:00": 0.9717767834663391,
    "2019-03-24T17:00:00": 0.9915404915809631,
    "2019-03-24T18:00:00": 0.9916024208068848,
    "2019-03-24T19:00:00": 0.9869345426559448,
    "2019-03-24T20:00:00": 0.9788272380828857,
    "2019-03-24T21:00:00": 0.9793658256530762,
    "2019-03-24T22:00:00": 0.9576242566108704,
    "2019-03-24T23:00:00": 0.9732150435447693,
    "2019-03-25T00:00:00": 0.9804903864860535,
    "2019-03-25T01:00:00": 0.09139351546764374,
    "2019-03-25T02:00:00": 0.00686059333384037,
    "2019-03-25T03:00:00": 0.0006137574091553688,
    "2019-03-25T04:00:00": 0.0,
    "2019-03-25T05:00:00": 0.0,
    "2019-03-25T06:00:00": 0.13037174940109253,
    "2019-03-25T08:00:00": 0.5233417749404907,
    "2019-03-25T09:00:00": 0.5966654419898987,
    "2019-03-25T10:00:00": 0.0035651279613375664,
    "2019-03-25T11:00:00": 0.005858683492988348,
    "2019-03-25T12:00:00": 0.0,
    "2019-03-25T13:00:00": 0.0019426164217293262,
    "2019-03-25T14:00:00": 0.010480779223144054,
    "2019-03-25T15:00:00": 0.014716248027980328,
    "2019-03-25T16:00:00": 0.0,
    "2019-03-25T18:00:00": 0.07100789994001389,
    "2019-03-25T19:00:00": 0.10790926963090897,
    "2019-03-25T20:00:00": 0.003285960992798209,
    "2019-03-25T21:00:00": 0.0,
    "2019-03-25T22:00:00": 0.012794844806194305,
    "2019-03-25T23:00:00": 0.015085467137396336,
    "2019-03-26T00:00:00": 0.0,
    "2019-03-26T01:00:00": 0.0118340402841568,
    "2019-03-26T05:00:00": 0.0,
    "2019-03-26T06:00:00": 0.0,
    "2019-03-26T07:00:00": 0.0,
    "2019-03-26T08:00:00": 0.0,
    "2019-03-26T09:00:00": 0.012656711041927338,
    "2019-03-26T10:00:00": 0.010788002982735634,
    "2019-03-26T11:00:00": 0.0,
    "2019-03-26T12:00:00": 0.034174129366874695,
    "2019-03-26T14:00:00": 0.9053742289543152,
    "2019-03-26T15:00:00": 0.9723547101020813,
    "2019-03-26T16:00:00": 0.9775267243385315,
    "2019-03-26T17:00:00": 0.9773932099342346,
    "2019-03-26T18:00:00": 0.9896798133850098,
    "2019-03-26T19:00:00": 0.9875298142433167,
    "2019-03-27T01:00:00": 0.16188186407089233,
    "2019-03-27T02:00:00": 0.959496021270752,
    "2019-03-27T03:00:00": 0.9977312088012695,
    "2019-03-27T04:00:00": 0.9859080910682678,
    "2019-03-27T05:00:00": 0.9942718148231506,
    "2019-03-27T06:00:00": 0.9413660168647766,
    "2019-03-27T07:00:00": 0.9483258128166199,
    "2019-03-27T08:00:00": 0.9899420738220215,
    "2019-03-27T10:00:00": 0.9779173731803894,
    "2019-03-27T11:00:00": 0.9740796685218811,
    "2019-03-27T12:00:00": 0.9780828952789307,
    "2019-03-27T13:00:00": 0.9859126210212708,
    "2019-03-27T14:00:00": 0.9887208938598633,
    "2019-03-27T15:00:00": 0.006115864962339401,
    "2019-03-27T16:00:00": 0.005606902297586203,
    "2019-03-27T17:00:00": 0.015352913178503513,
    "2019-03-27T18:00:00": 0.009874987415969372,
    "2019-03-27T19:00:00": 0.003402895061299205,
    "2019-03-27T20:00:00": 0.003113130107522011,
    "2019-03-27T21:00:00": 0.07464012503623962,
    "2019-03-27T22:00:00": 0.879446268081665,
    "2019-03-27T23:00:00": 0.9848376512527466,
    "2019-03-28T00:00:00": 0.9901536107063293,
    "2019-03-28T01:00:00": 0.982805073261261,
    "2019-03-28T02:00:00": 0.9840847253799438,
    "2019-03-28T03:00:00": 0.9847421646118164,
    "2019-03-28T04:00:00": 0.9847654700279236,
    "2019-03-28T05:00:00": 0.9899719953536987,
    "2019-03-28T06:00:00": 0.994254469871521,
    "2019-03-28T07:00:00": 0.9883735179901123,
    "2019-03-28T08:00:00": 0.9901588559150696,
    "2019-03-28T09:00:00": 0.9900153279304504,
    "2019-03-28T10:00:00": 0.9898859262466431,
    "2019-03-28T11:00:00": 0.9860482811927795,
    "2019-03-28T12:00:00": 0.9838741421699524,
    "2019-03-28T13:00:00": 0.9869132041931152,
    "2019-03-28T14:00:00": 0.987307071685791,
    "2019-03-28T15:00:00": 0.989176332950592,
    "2019-03-28T16:00:00": 0.9901077747344971,
    "2019-03-28T17:00:00": 0.9891372323036194,
    "2019-03-28T18:00:00": 0.9859871864318848,
    "2019-03-28T19:00:00": 0.986341655254364,
    "2019-03-28T20:00:00": 0.9892439246177673,
    "2019-03-28T21:00:00": 0.9880654811859131,
    "2019-03-28T22:00:00": 0.9886301755905151,
    "2019-03-28T23:00:00": 0.9848333597183228,
    "2019-03-29T00:00:00": 0.004416442476212978,
    "2019-03-29T01:00:00": 0.005989324767142534,
    "2019-03-29T02:00:00": 0.004577068146318197,
    "2019-03-29T03:00:00": 0.0034363018348813057,
    "2019-03-29T04:00:00": 0.008553169667720795,
    "2019-03-29T05:00:00": 0.42649632692337036,
    "2019-03-29T06:00:00": 0.9020223617553711,
    "2019-03-29T07:00:00": 0.9826932549476624,
    "2019-03-29T08:00:00": 0.9776568412780762,
    "2019-03-29T09:00:00": 0.9813543558120728,
    "2019-03-29T10:00:00": 0.9931868314743042,
    "2019-03-29T11:00:00": 0.9843916296958923,
    "2019-03-29T12:00:00": 0.9862313866615295,
    "2019-03-29T13:00:00": 0.9894729256629944,
    "2019-03-29T14:00:00": 0.9880982041358948,
    "2019-03-29T15:00:00": 0.9904924631118774,
    "2019-03-29T16:00:00": 0.9904499053955078,
    "2019-03-29T17:00:00": 0.9866183400154114,
    "2019-03-29T18:00:00": 0.9849086999893188,
    "2019-03-29T19:00:00": 0.9858605861663818,
    "2019-03-29T20:00:00": 0.9866077899932861,
    "2019-03-29T21:00:00": 0.986134946346283,
    "2019-03-29T22:00:00": 0.9836165904998779,
    "2019-03-29T23:00:00": 0.9969327449798584,
    "2019-03-30T00:00:00": 0.9878599047660828,
    "2019-03-30T01:00:00": 0.9870232343673706,
    "2019-03-30T02:00:00": 0.9370042085647583,
    "2019-03-30T03:00:00": 0.8787199854850769,
    "2019-03-30T04:00:00": 0.9729188680648804,
    "2019-03-30T05:00:00": 0.9838024973869324,
    "2019-03-30T06:00:00": 0.9874984622001648,
    "2019-03-30T07:00:00": 0.98256915807724,
    "2019-03-30T08:00:00": 0.9862073063850403,
    "2019-03-30T09:00:00": 0.9849853515625,
    "2019-03-30T10:00:00": 0.9888754487037659,
    "2019-03-30T11:00:00": 0.9879603981971741,
    "2019-03-30T12:00:00": 0.9829216003417969,
    "2019-03-30T13:00:00": 0.003041506977751851,
    "2019-03-30T14:00:00": 0.0017776342574506998,
    "2019-03-30T15:00:00": 0.003738603787496686,
    "2019-03-30T16:00:00": 0.0763091966509819,
    "2019-03-30T17:00:00": 0.0939258486032486,
    "2019-03-30T18:00:00": 0.7048357725143433,
    "2019-03-30T19:00:00": 0.0059081679210066795,
    "2019-03-30T20:00:00": 0.002756731817498803,
    "2019-03-30T21:00:00": 0.0012379299150779843,
    "2019-03-30T22:00:00": 0.004560207482427359,
    "2019-03-30T23:00:00": 0.0026776366867125034,
    "2019-03-31T00:00:00": 0.004413853399455547,
    "2019-03-31T01:00:00": 0.0034209690056741238,
    "2019-03-31T04:00:00": 0.8030259013175964,
    "2019-03-31T05:00:00": 0.9307246208190918,
    "2019-03-31T06:00:00": 0.815224826335907,
    "2019-03-31T07:00:00": 0.8346273899078369,
    "2019-03-31T08:00:00": 0.9661703705787659,
    "2019-03-31T09:00:00": 0.9881512522697449,
    "2019-03-31T10:00:00": 0.9866377711296082,
    "2019-03-31T11:00:00": 0.9878110885620117,
    "2019-03-31T12:00:00": 0.9896263480186462,
    "2019-03-31T13:00:00": 0.9848616719245911,
    "2019-03-31T14:00:00": 0.9875344634056091,
    "2019-03-31T15:00:00": 0.980621337890625,
    "2019-03-31T16:00:00": 0.006327807437628508,
    "2019-03-31T17:00:00": 0.0007101434748619795,
    "2019-03-31T18:00:00": 0.003004525089636445,
    "2019-03-31T19:00:00": 0.003917089197784662,
    "2019-03-31T20:00:00": 0.002031716052442789,
    "2019-03-31T21:00:00": 0.0039119115099310875,
    "2019-03-31T22:00:00": 0.002441812539473176,
    "2019-03-31T23:00:00": 0.001837239833548665,
    "2019-04-01T00:00:00": 0.004770261235535145,
    "2019-04-01T01:00:00": 0.0016592198517173529,
    "2019-04-01T02:00:00": 0.006665762979537249,
    "2019-04-01T03:00:00": 0.7572800517082214,
    "2019-04-01T04:00:00": 0.7008814811706543,
    "2019-04-01T05:00:00": 0.9857154488563538,
    "2019-04-01T06:00:00": 0.9828343987464905,
    "2019-04-01T07:00:00": 0.004970932379364967,
    "2019-04-01T08:00:00": 0.003818655852228403,
    "2019-04-01T09:00:00": 0.004308152478188276,
    "2019-04-01T10:00:00": 0.18857765197753906,
    "2019-04-01T11:00:00": 0.0815947949886322,
    "2019-04-01T12:00:00": 0.9905899167060852,
    "2019-04-01T13:00:00": 0.9869047999382019,
    "2019-04-01T14:00:00": 0.9863898754119873,
    "2019-04-01T15:00:00": 0.9877163767814636,
    "2019-04-01T16:00:00": 0.9895161986351013,
    "2019-04-01T17:00:00": 0.984275221824646,
    "2019-04-01T18:00:00": 0.9858348965644836,
    "2019-04-01T19:00:00": 0.9874569177627563,
    "2019-04-01T20:00:00": 0.9873141646385193,
    "2019-04-01T21:00:00": 0.9886468052864075,
    "2019-04-01T22:00:00": 0.9928035736083984,
    "2019-04-01T23:00:00": 0.9812576770782471,
    "2019-04-02T00:00:00": 0.9837996363639832,
    "2019-04-02T01:00:00": 0.9837429523468018,
    "2019-04-02T02:00:00": 0.9814482927322388,
    "2019-04-02T03:00:00": 0.004813288804143667,
    "2019-04-02T04:00:00": 0.00571573106572032,
    "2019-04-02T05:00:00": 0.004394154530018568,
    "2019-04-02T06:00:00": 0.06024261936545372,
    "2019-04-02T07:00:00": 0.08367732912302017,
    "2019-04-02T08:00:00": 0.617834746837616,
    "2019-04-02T09:00:00": 0.6385876536369324,
    "2019-04-02T10:00:00": 0.31588631868362427,
    "2019-04-02T11:00:00": 0.0010438375174999237,
    "2019-04-02T12:00:00": 0.00673172390088439,
    "2019-04-02T13:00:00": 0.0029313925188034773,
    "2019-04-02T14:00:00": 0.0037334845401346684,
    "2019-04-02T15:00:00": 0.006916229147464037,
    "2019-04-02T16:00:00": 0.01615653559565544,
    "2019-04-02T17:00:00": 0.01365991123020649,
    "2019-04-02T18:00:00": 0.9786021709442139,
    "2019-04-02T19:00:00": 0.9853939414024353,
    "2019-04-02T20:00:00": 0.9722331762313843,
    "2019-04-02T21:00:00": 0.0020012101158499718,
    "2019-04-02T22:00:00": 0.0009254988399334252,
    "2019-04-02T23:00:00": 0.004028265364468098,
    "2019-04-03T00:00:00": 0.004721484612673521,
    "2019-04-03T01:00:00": 0.003180732252076268,
    "2019-04-03T02:00:00": 0.003731033531948924,
    "2019-04-03T03:00:00": 0.007616332266479731,
    "2019-04-03T04:00:00": 0.12863017618656158,
    "2019-04-03T05:00:00": 0.5236703753471375,
    "2019-04-03T06:00:00": 0.9729127883911133,
    "2019-04-03T07:00:00": 0.991532564163208,
    "2019-04-03T08:00:00": 0.9887301325798035,
    "2019-04-03T09:00:00": 0.973053514957428,
    "2019-04-03T10:00:00": 0.7828710675239563,
    "2019-04-03T11:00:00": 0.005240443162620068,
    "2019-04-03T12:00:00": 0.0035327014047652483,
    "2019-04-03T13:00:00": 0.005769939161837101,
    "2019-04-03T14:00:00": 0.008796400390565395,
    "2019-04-03T15:00:00": 0.34036344289779663,
    "2019-04-03T16:00:00": 0.9118866920471191,
    "2019-04-03T17:00:00": 0.9679100513458252,
    "2019-04-03T18:00:00": 0.8645612597465515,
    "2019-04-03T19:00:00": 0.0027548284269869328,
    "2019-04-03T20:00:00": 0.001814178074710071,
    "2019-04-03T21:00:00": 0.00658046780154109,
    "2019-04-03T22:00:00": 0.003115540137514472,
    "2019-04-03T23:00:00": 0.0035878827329725027,
    "2019-04-04T00:00:00": 0.003965538460761309,
    "2019-04-04T01:00:00": 0.004766928032040596,
    "2019-04-04T02:00:00": 0.003046884434297681,
    "2019-04-04T03:00:00": 0.0041009909473359585,
    "2019-04-04T04:00:00": 0.0056059276685118675,
    "2019-04-04T05:00:00": 0.004592755809426308,
    "2019-04-04T06:00:00": 0.009751800447702408,
    "2019-04-04T07:00:00": 0.005949351005256176,
    "2019-04-04T08:00:00": 0.47395312786102295,
    "2019-04-04T09:00:00": 0.44211095571517944,
    "2019-04-04T10:00:00": 0.977920413017273,
    "2019-04-04T11:00:00": 0.018128495663404465,
    "2019-04-04T12:00:00": 0.005676666274666786,
    "2019-04-04T13:00:00": 0.0022385288029909134,
    "2019-04-04T14:00:00": 0.006772853434085846,
    "2019-04-04T15:00:00": 0.006139736622571945,
    "2019-04-04T16:00:00": 0.004202025011181831,
    "2019-04-04T17:00:00": 0.0023716099094599485,
    "2019-04-04T18:00:00": 0.004353393334895372,
    "2019-04-04T19:00:00": 0.0015956922434270382,
    "2019-04-04T20:00:00": 0.004247565753757954,
    "2019-04-04T21:00:00": 0.7788218259811401,
    "2019-04-04T22:00:00": 0.9831068515777588,
    "2019-04-04T23:00:00": 0.9827523231506348,
    "2019-04-05T00:00:00": 0.9718706011772156,
    "2019-04-05T01:00:00": 0.001713649951852858,
    "2019-04-05T02:00:00": 0.003314184956252575,
    "2019-04-05T03:00:00": 0.0024700236972421408,
    "2019-04-05T04:00:00": 0.010083702392876148,
    "2019-04-05T05:00:00": 0.0,
    "2019-04-05T06:00:00": 0.009949179366230965,
    "2019-04-05T07:00:00": 0.910218358039856,
    "2019-04-05T08:00:00": 0.9814885258674622,
    "2019-04-05T09:00:00": 0.9818546772003174,
    "2019-04-05T10:00:00": 0.9839637875556946,
    "2019-04-05T11:00:00": 0.9824188947677612,
    "2019-04-05T12:00:00": 0.9327865242958069,
    "2019-04-05T13:00:00": 0.005396638065576553,
    "2019-04-05T14:00:00": 0.00040369361522607505,
    "2019-04-05T15:00:00": 0.0013920175842940807,
    "2019-04-05T16:00:00": 0.0022515978198498487,
    "2019-04-05T17:00:00": 0.01459737028926611,
    "2019-04-05T18:00:00": 0.9255512356758118,
    "2019-04-05T19:00:00": 0.9881506562232971,
    "2019-04-05T20:00:00": 0.9874905943870544,
    "2019-04-05T21:00:00": 0.006281544920057058,
    "2019-04-05T22:00:00": 0.006565495859831572,
    "2019-04-05T23:00:00": 0.0012006364995613694,
    "2019-04-06T00:00:00": 0.0019478356698527932,
    "2019-04-06T01:00:00": 0.0010526221012696624,
    "2019-04-06T02:00:00": 0.0030600610189139843,
    "2019-04-06T03:00:00": 0.0012771221809089184,
    "2019-04-06T04:00:00": 0.002915177494287491,
    "2019-04-06T05:00:00": 0.0041709947399795055,
    "2019-04-06T06:00:00": 0.0023117931559681892,
    "2019-04-06T07:00:00": 0.0025211037136614323,
    "2019-04-06T08:00:00": 0.001797642558813095,
    "2019-04-06T09:00:00": 0.0014817406190559268,
    "2019-04-06T10:00:00": 0.003361946903169155,
    "2019-04-06T11:00:00": 0.00934662763029337,
    "2019-04-06T12:00:00": 0.0017157859401777387,
    "2019-04-06T13:00:00": 0.001977332402020693,
    "2019-04-06T14:00:00": 0.003440059022977948,
    "2019-04-06T15:00:00": 0.0030971537344157696,
    "2019-04-06T16:00:00": 0.0050857290625572205,
    "2019-04-06T17:00:00": 0.0011037144577130675
}
