# Supplementary material for: A data science approach for multi-sensor marine observatory data monitoring cold water corals (Paragorgia arborea) in two campaigns
Source: PLoS One. 2023 Jul 19;18(7):e0282723. doi: 10.1371/journal.pone.0282723 (PMC10355400; doi:10.1371/journal.pone.0282723)
Supplement: S4 Data — Non-image data that were used to generate figures shown in the paper, if not already contained in S1–S3 Data. (XZ) [file pone.0282723.s018.xz › S4_Data/s4_fig/lstm_pred_gamma2_red_clipped_s4fig.json]

{
    "2019-02-08T19:00:00": 0.008826076984405518,
    "2019-02-08T20:00:00": 0.005251199007034302,
    "2019-02-08T21:00:00": 0.011099964380264282,
    "2019-02-08T22:00:00": 0.031060904264450073,
    "2019-02-08T23:00:00": 0.14629679918289185,
    "2019-02-09T00:00:00": 0.8344919085502625,
    "2019-02-09T01:00:00": 0.9747257828712463,
    "2019-02-09T02:00:00": 0.9584462642669678,
    "2019-02-09T03:00:00": 0.884447455406189,
    "2019-02-09T04:00:00": 0.39585697650909424,
    "2019-02-09T05:00:00": 0.11106318235397339,
    "2019-02-09T06:00:00": 0.04646679759025574,
    "2019-02-09T07:00:00": 0.027359694242477417,
    "2019-02-09T08:00:00": 0.01866745948791504,
    "2019-02-09T09:00:00": 0.013161659240722656,
    "2019-02-09T10:00:00": 0.007759124040603638,
    "2019-02-09T11:00:00": 0.005823373794555664,
    "2019-02-09T12:00:00": 0.015435636043548584,
    "2019-02-09T13:00:00": 0.02491205930709839,
    "2019-02-09T14:00:00": 0.03025233745574951,
    "2019-02-09T15:00:00": 0.027738571166992188,
    "2019-02-09T16:00:00": 0.023233026266098022,
    "2019-02-09T17:00:00": 0.01817592978477478,
    "2019-02-09T18:00:00": 0.01403796672821045,
    "2019-02-09T19:00:00": 0.009090930223464966,
    "2019-02-09T20:00:00": 0.0041942298412323,
    "2019-02-09T21:00:00": 0.00424349308013916,
    "2019-02-09T22:00:00": 0.008243203163146973,
    "2019-02-09T23:00:00": 0.008939504623413086,
    "2019-02-10T00:00:00": 0.011248350143432617,
    "2019-02-10T01:00:00": 0.014594316482543945,
    "2019-02-10T02:00:00": 0.017052054405212402,
    "2019-02-10T03:00:00": 0.0205346941947937,
    "2019-02-10T04:00:00": 0.025188833475112915,
    "2019-02-10T05:00:00": 0.022468924522399902,
    "2019-02-10T06:00:00": 0.018653839826583862,
    "2019-02-10T07:00:00": 0.016837209463119507,
    "2019-02-10T08:00:00": 0.012592196464538574,
    "2019-02-10T09:00:00": 0.010756582021713257,
    "2019-02-10T10:00:00": 0.01468852162361145,
    "2019-02-10T11:00:00": 0.026690155267715454,
    "2019-02-10T12:00:00": 0.05650791525840759,
    "2019-02-10T13:00:00": 0.11215829849243164,
    "2019-02-10T14:00:00": 0.13553214073181152,
    "2019-02-10T15:00:00": 0.10810539126396179,
    "2019-02-10T16:00:00": 0.0632513165473938,
    "2019-02-10T17:00:00": 0.03772938251495361,
    "2019-02-10T18:00:00": 0.025786399841308594,
    "2019-02-10T19:00:00": 0.018394559621810913,
    "2019-02-10T20:00:00": 0.013976722955703735,
    "2019-02-10T21:00:00": 0.016262590885162354,
    "2019-02-10T22:00:00": 0.025905698537826538,
    "2019-02-10T23:00:00": 0.05383938550949097,
    "2019-02-11T00:00:00": 0.15074846148490906,
    "2019-02-11T01:00:00": 0.43288248777389526,
    "2019-02-11T02:00:00": 0.5851424932479858,
    "2019-02-11T03:00:00": 0.597990870475769,
    "2019-02-11T04:00:00": 0.3319959044456482,
    "2019-02-11T05:00:00": 0.15522035956382751,
    "2019-02-11T06:00:00": 0.08944001793861389,
    "2019-02-11T07:00:00": 0.05397289991378784,
    "2019-02-11T08:00:00": 0.03203102946281433,
    "2019-02-11T09:00:00": 0.0238322913646698,
    "2019-02-11T10:00:00": 0.0076406002044677734,
    "2019-02-11T11:00:00": 0.006732136011123657,
    "2019-02-11T12:00:00": 0.008867025375366211,
    "2019-02-11T13:00:00": 0.026601940393447876,
    "2019-02-11T14:00:00": 0.05161702632904053,
    "2019-02-11T15:00:00": 0.057791054248809814,
    "2019-02-11T16:00:00": 0.04480940103530884,
    "2019-02-11T17:00:00": 0.029231250286102295,
    "2019-02-11T18:00:00": 0.019157499074935913,
    "2019-02-11T19:00:00": 0.013485252857208252,
    "2019-02-11T20:00:00": 0.010907292366027832,
    "2019-02-11T21:00:00": 0.00921165943145752,
    "2019-02-11T22:00:00": 0.02043616771697998,
    "2019-02-11T23:00:00": 0.03777804970741272,
    "2019-02-12T00:00:00": 0.16652092337608337,
    "2019-02-12T01:00:00": 0.7373805642127991,
    "2019-02-12T02:00:00": 0.9681258201599121,
    "2019-02-12T03:00:00": 0.9748349785804749,
    "2019-02-12T04:00:00": 0.9715596437454224,
    "2019-02-12T05:00:00": 0.9679250121116638,
    "2019-02-12T06:00:00": 0.9717751741409302,
    "2019-02-12T07:00:00": 0.9720070362091064,
    "2019-02-12T08:00:00": 0.9731325507164001,
    "2019-02-12T09:00:00": 0.9624610543251038,
    "2019-02-12T10:00:00": 0.928581714630127,
    "2019-02-12T11:00:00": 0.607523500919342,
    "2019-02-12T12:00:00": 0.21702799201011658,
    "2019-02-12T13:00:00": 0.05815404653549194,
    "2019-02-12T14:00:00": 0.012703388929367065,
    "2019-02-12T15:00:00": 0.004932701587677002,
    "2019-02-12T16:00:00": 0.0,
    "2019-02-12T17:00:00": 0.0017847418785095215,
    "2019-02-12T18:00:00": 0.0,
    "2019-02-12T19:00:00": 0.0014601647853851318,
    "2019-02-12T20:00:00": 0.00032573938369750977,
    "2019-02-12T21:00:00": 0.005484342575073242,
    "2019-02-12T22:00:00": 0.0045996010303497314,
    "2019-02-12T23:00:00": 0.003089040517807007,
    "2019-02-13T00:00:00": 0.0064442455768585205,
    "2019-02-13T01:00:00": 0.015002071857452393,
    "2019-02-13T02:00:00": 0.0531308650970459,
    "2019-02-13T03:00:00": 0.23611176013946533,
    "2019-02-13T04:00:00": 0.6292742490768433,
    "2019-02-13T05:00:00": 0.5861254930496216,
    "2019-02-13T06:00:00": 0.37277233600616455,
    "2019-02-13T07:00:00": 0.22456446290016174,
    "2019-02-13T08:00:00": 0.17238107323646545,
    "2019-02-13T09:00:00": 0.11670175194740295,
    "2019-02-13T10:00:00": 0.06644433736801147,
    "2019-02-13T11:00:00": 0.060577720403671265,
    "2019-02-13T12:00:00": 0.03046676516532898,
    "2019-02-13T13:00:00": 0.02736741304397583,
    "2019-02-13T14:00:00": 0.06173521280288696,
    "2019-02-13T15:00:00": 0.3354368805885315,
    "2019-02-13T16:00:00": 0.8595137596130371,
    "2019-02-13T17:00:00": 0.9366433620452881,
    "2019-02-13T18:00:00": 0.9474193453788757,
    "2019-02-13T19:00:00": 0.9434131383895874,
    "2019-02-20T19:00:00": 0.11657848954200745,
    "2019-02-20T20:00:00": 0.4543181359767914,
    "2019-02-20T21:00:00": 0.9816279411315918,
    "2019-02-20T22:00:00": 0.9587324857711792,
    "2019-02-20T23:00:00": 0.9595762491226196,
    "2019-02-21T00:00:00": 0.9549126625061035,
    "2019-02-21T01:00:00": 0.9438028335571289,
    "2019-02-21T02:00:00": 0.9280182123184204,
    "2019-02-21T03:00:00": 0.9236468076705933,
    "2019-02-21T04:00:00": 0.9130891561508179,
    "2019-02-21T05:00:00": 0.9223577976226807,
    "2019-02-21T06:00:00": 0.9141207933425903,
    "2019-02-21T07:00:00": 0.887715220451355,
    "2019-02-21T08:00:00": 0.8670562505722046,
    "2019-02-21T09:00:00": 0.8518487811088562,
    "2019-02-21T10:00:00": 0.8246116638183594,
    "2019-02-21T11:00:00": 0.47106030583381653,
    "2019-02-21T12:00:00": 0.14139097929000854,
    "2019-02-21T13:00:00": 0.1072690486907959,
    "2019-02-21T14:00:00": 0.14728769659996033,
    "2019-02-21T15:00:00": 0.23404830694198608,
    "2019-02-21T16:00:00": 0.25508666038513184,
    "2019-02-21T17:00:00": 0.5875034928321838,
    "2019-02-21T18:00:00": 0.9801056385040283,
    "2019-02-21T19:00:00": 0.8975222706794739,
    "2019-02-21T20:00:00": 0.8283207416534424,
    "2019-02-21T21:00:00": 0.3857116401195526,
    "2019-02-21T22:00:00": 0.12018457055091858,
    "2019-02-21T23:00:00": 0.14415404200553894,
    "2019-02-22T00:00:00": 0.13832923769950867,
    "2019-02-22T01:00:00": 0.15888053178787231,
    "2019-02-22T02:00:00": 0.12505224347114563,
    "2019-02-22T03:00:00": 0.07270842790603638,
    "2019-02-22T04:00:00": 0.0,
    "2019-02-22T05:00:00": 0.0,
    "2019-02-22T06:00:00": 0.0,
    "2019-02-22T07:00:00": 0.0,
    "2019-02-22T08:00:00": 0.0,
    "2019-02-22T09:00:00": 0.029303401708602905,
    "2019-02-22T10:00:00": 0.11780720949172974,
    "2019-02-22T11:00:00": 0.4064198434352875,
    "2019-02-22T12:00:00": 0.9014008641242981,
    "2019-02-22T13:00:00": 0.9772143363952637,
    "2019-02-22T14:00:00": 0.9519202709197998,
    "2019-02-22T15:00:00": 0.8651198744773865,
    "2019-02-22T16:00:00": 0.8424426317214966,
    "2019-02-22T17:00:00": 0.8374190330505371,
    "2019-02-22T18:00:00": 0.8493969440460205,
    "2019-02-22T19:00:00": 0.0,
    "2019-02-22T20:00:00": 0.0,
    "2019-02-22T21:00:00": 0.0,
    "2019-02-22T22:00:00": 0.0,
    "2019-02-22T23:00:00": 0.0,
    "2019-02-23T00:00:00": 0.0,
    "2019-02-23T01:00:00": 0.0,
    "2019-02-23T02:00:00": 0.0,
    "2019-02-23T03:00:00": 0.0,
    "2019-02-23T04:00:00": 0.0018069446086883545,
    "2019-02-23T05:00:00": 0.00126686692237854,
    "2019-02-23T06:00:00": 0.0,
    "2019-02-23T07:00:00": 0.003571629524230957,
    "2019-02-23T08:00:00": 0.02413994073867798,
    "2019-02-23T09:00:00": 0.01850941777229309,
    "2019-02-23T10:00:00": 0.00362357497215271,
    "2019-02-23T11:00:00": 0.054504603147506714,
    "2019-02-23T12:00:00": 0.057607412338256836,
    "2019-02-23T13:00:00": 0.059447839856147766,
    "2019-02-23T14:00:00": 0.02932778000831604,
    "2019-02-23T15:00:00": 0.0,
    "2019-02-23T16:00:00": 0.0,
    "2019-02-23T17:00:00": 0.0,
    "2019-02-23T18:00:00": 0.0,
    "2019-02-23T19:00:00": 0.0,
    "2019-02-23T20:00:00": 0.0,
    "2019-02-23T21:00:00": 0.0,
    "2019-02-23T22:00:00": 0.0,
    "2019-02-23T23:00:00": 0.0012540221214294434,
    "2019-02-24T00:00:00": 0.0027077198028564453,
    "2019-02-24T01:00:00": 0.0,
    "2019-02-24T02:00:00": 0.0,
    "2019-02-24T03:00:00": 0.013465255498886108,
    "2019-02-24T04:00:00": 0.01680794358253479,
    "2019-02-24T05:00:00": 0.0,
    "2019-02-24T06:00:00": 0.0,
    "2019-02-24T07:00:00": 0.0,
    "2019-02-24T08:00:00": 0.004299521446228027,
    "2019-02-24T09:00:00": 0.001066744327545166,
    "2019-02-24T10:00:00": 0.0,
    "2019-02-24T11:00:00": 0.0,
    "2019-02-24T12:00:00": 0.0,
    "2019-02-24T13:00:00": 0.0,
    "2019-02-24T14:00:00": 0.0,
    "2019-02-24T15:00:00": 0.0,
    "2019-02-24T16:00:00": 0.0,
    "2019-02-24T17:00:00": 0.0,
    "2019-02-24T18:00:00": 0.0,
    "2019-02-24T19:00:00": 0.0,
    "2019-02-24T20:00:00": 0.0,
    "2019-02-24T21:00:00": 0.0,
    "2019-02-24T22:00:00": 0.0,
    "2019-02-24T23:00:00": 0.0,
    "2019-02-25T00:00:00": 0.0,
    "2019-02-25T01:00:00": 0.0,
    "2019-02-25T02:00:00": 0.0,
    "2019-02-25T03:00:00": 0.0,
    "2019-02-25T04:00:00": 0.0,
    "2019-02-25T05:00:00": 0.0,
    "2019-02-25T06:00:00": 0.001715242862701416,
    "2019-02-25T07:00:00": 0.0,
    "2019-02-25T08:00:00": 0.0,
    "2019-02-25T09:00:00": 0.0,
    "2019-02-25T10:00:00": 0.009517103433609009,
    "2019-02-25T11:00:00": 0.018758803606033325,
    "2019-02-25T12:00:00": 0.01816725730895996,
    "2019-02-25T13:00:00": 0.013106614351272583,
    "2019-02-25T14:00:00": 0.0030589401721954346,
    "2019-02-25T15:00:00": 0.004857778549194336,
    "2019-02-25T16:00:00": 0.01743161678314209,
    "2019-02-25T17:00:00": 0.02844679355621338,
    "2019-02-25T18:00:00": 0.03422558307647705,
    "2019-02-25T19:00:00": 0.03861731290817261,
    "2019-02-25T20:00:00": 0.0529249906539917,
    "2019-02-25T21:00:00": 0.044201403856277466,
    "2019-02-25T22:00:00": 0.029584646224975586,
    "2019-02-25T23:00:00": 0.010432243347167969,
    "2019-02-26T00:00:00": 0.0,
    "2019-02-26T01:00:00": 0.0,
    "2019-02-26T02:00:00": 0.0,
    "2019-02-26T03:00:00": 0.0,
    "2019-02-26T04:00:00": 0.0,
    "2019-02-26T05:00:00": 0.0009858906269073486,
    "2019-02-26T06:00:00": 0.04513856768608093,
    "2019-02-26T07:00:00": 0.11162668466567993,
    "2019-02-26T08:00:00": 0.18450196087360382,
    "2019-02-26T09:00:00": 0.12072315812110901,
    "2019-02-26T10:00:00": 0.0254133939743042,
    "2019-02-26T11:00:00": 0.0,
    "2019-02-26T12:00:00": 0.0,
    "2019-02-26T13:00:00": 0.0,
    "2019-02-26T14:00:00": 0.0,
    "2019-02-26T15:00:00": 0.0,
    "2019-02-26T16:00:00": 0.0,
    "2019-02-26T17:00:00": 0.0,
    "2019-02-26T18:00:00": 0.0,
    "2019-02-26T19:00:00": 0.0,
    "2019-02-26T20:00:00": 0.012874305248260498,
    "2019-02-26T21:00:00": 0.0118541419506073,
    "2019-02-26T22:00:00": 0.0,
    "2019-02-26T23:00:00": 0.0,
    "2019-02-27T00:00:00": 0.0,
    "2019-02-27T01:00:00": 0.0,
    "2019-02-27T02:00:00": 0.0,
    "2019-02-27T03:00:00": 0.0,
    "2019-02-27T04:00:00": 0.0,
    "2019-02-27T05:00:00": 0.0,
    "2019-02-27T06:00:00": 0.0,
    "2019-02-27T07:00:00": 0.0,
    "2019-02-27T08:00:00": 0.0,
    "2019-02-27T09:00:00": 0.0,
    "2019-02-27T10:00:00": 0.0,
    "2019-02-27T11:00:00": 0.0031921714544296265,
    "2019-02-27T12:00:00": 0.009462624788284302,
    "2019-02-27T13:00:00": 0.02166461944580078,
    "2019-02-27T14:00:00": 0.05374905467033386,
    "2019-02-27T15:00:00": 0.0884036123752594,
    "2019-02-27T16:00:00": 0.11124786734580994,
    "2019-02-27T17:00:00": 0.10112699866294861,
    "2019-02-27T18:00:00": 0.08442521095275879,
    "2019-02-27T19:00:00": 0.06043057143688202,
    "2019-02-27T20:00:00": 0.05397216975688934,
    "2019-02-27T21:00:00": 0.07281765341758728,
    "2019-02-27T22:00:00": 0.07675096392631531,
    "2019-02-27T23:00:00": 0.06673067808151245,
    "2019-02-28T00:00:00": 0.022400498390197754,
    "2019-02-28T01:00:00": 0.0,
    "2019-02-28T02:00:00": 0.018008828163146973,
    "2019-02-28T03:00:00": 0.024038165807724,
    "2019-02-28T04:00:00": 0.030781596899032593,
    "2019-02-28T05:00:00": 0.036876678466796875,
    "2019-02-28T06:00:00": 0.03867292404174805,
    "2019-02-28T07:00:00": 0.0338720977306366,
    "2019-02-28T08:00:00": 0.02751418948173523,
    "2019-02-28T09:00:00": 0.02056652307510376,
    "2019-02-28T10:00:00": 0.015181481838226318,
    "2019-02-28T11:00:00": 0.0077173709869384766,
    "2019-02-28T12:00:00": 0.002190530300140381,
    "2019-02-28T13:00:00": 0.0,
    "2019-02-28T14:00:00": 0.0,
    "2019-02-28T15:00:00": 0.0,
    "2019-02-28T16:00:00": 0.0,
    "2019-02-28T17:00:00": 0.0,
    "2019-02-28T18:00:00": 0.0,
    "2019-02-28T19:00:00": 0.0,
    "2019-02-28T20:00:00": 0.0,
    "2019-02-28T21:00:00": 0.0020773708820343018,
    "2019-02-28T22:00:00": 0.011880427598953247,
    "2019-02-28T23:00:00": 0.023999661207199097,
    "2019-03-01T00:00:00": 0.03482964634895325,
    "2019-03-01T01:00:00": 0.037671416997909546,
    "2019-03-01T02:00:00": 0.03462541103363037,
    "2019-03-01T03:00:00": 0.03266334533691406,
    "2019-03-01T04:00:00": 0.021554559469223022,
    "2019-03-01T05:00:00": 0.014426559209823608,
    "2019-03-01T06:00:00": 0.0,
    "2019-03-01T07:00:00": 0.0003120303153991699,
    "2019-03-01T08:00:00": 0.0,
    "2019-03-01T09:00:00": 0.0,
    "2019-03-01T10:00:00": 0.0,
    "2019-03-01T11:00:00": 0.0,
    "2019-03-01T12:00:00": 0.0,
    "2019-03-01T13:00:00": 0.0,
    "2019-03-01T14:00:00": 0.0,
    "2019-03-01T15:00:00": 0.0,
    "2019-03-01T16:00:00": 0.0,
    "2019-03-01T17:00:00": 0.0,
    "2019-03-01T18:00:00": 0.0,
    "2019-03-01T19:00:00": 0.3000873923301697,
    "2019-03-01T20:00:00": 0.5004395246505737,
    "2019-03-01T21:00:00": 0.6776446104049683,
    "2019-03-01T22:00:00": 0.7934179306030273,
    "2019-03-01T23:00:00": 0.8596317768096924,
    "2019-03-02T00:00:00": 0.919786810874939,
    "2019-03-02T01:00:00": 0.9246801137924194,
    "2019-03-02T02:00:00": 0.9254788160324097,
    "2019-03-02T03:00:00": 0.8847157955169678,
    "2019-03-02T04:00:00": 0.739748477935791,
    "2019-03-02T05:00:00": 0.6064033508300781,
    "2019-03-02T06:00:00": 0.4924306869506836,
    "2019-03-02T07:00:00": 0.49386805295944214,
    "2019-03-02T08:00:00": 0.5240553021430969,
    "2019-03-02T09:00:00": 0.38764581084251404,
    "2019-03-02T10:00:00": 0.15457463264465332,
    "2019-03-02T11:00:00": 0.04920002818107605,
    "2019-03-02T12:00:00": 0.021406978368759155,
    "2019-03-02T13:00:00": 0.024511754512786865,
    "2019-03-02T14:00:00": 0.02837774157524109,
    "2019-03-02T15:00:00": 0.026093006134033203,
    "2019-03-02T16:00:00": 0.050990402698516846,
    "2019-03-02T17:00:00": 0.07684087753295898,
    "2019-03-02T18:00:00": 0.09432104229927063,
    "2019-03-02T19:00:00": 0.07127219438552856,
    "2019-03-02T20:00:00": 0.16158542037010193,
    "2019-03-02T21:00:00": 0.37308579683303833,
    "2019-03-02T22:00:00": 0.613315224647522,
    "2019-03-02T23:00:00": 0.7030056715011597,
    "2019-03-03T00:00:00": 0.6751056909561157,
    "2019-03-03T01:00:00": 0.6339806318283081,
    "2019-03-03T02:00:00": 0.7231423258781433,
    "2019-03-03T03:00:00": 0.837510347366333,
    "2019-03-03T04:00:00": 0.8615502119064331,
    "2019-03-03T05:00:00": 0.7931636571884155,
    "2019-03-03T06:00:00": 0.6608030796051025,
    "2019-03-03T07:00:00": 0.5868419408798218,
    "2019-03-03T08:00:00": 0.5646764039993286,
    "2019-03-03T09:00:00": 0.5106515884399414,
    "2019-03-03T10:00:00": 0.2801719009876251,
    "2019-03-03T11:00:00": 0.10467728972434998,
    "2019-03-03T12:00:00": 0.025097191333770752,
    "2019-03-03T13:00:00": 0.015636205673217773,
    "2019-03-03T14:00:00": 0.016647428274154663,
    "2019-03-03T15:00:00": 0.023703694343566895,
    "2019-03-03T16:00:00": 0.040971219539642334,
    "2019-03-03T17:00:00": 0.06213703751564026,
    "2019-03-03T18:00:00": 0.05126336216926575,
    "2019-03-03T19:00:00": 0.06998157501220703,
    "2019-03-03T20:00:00": 0.11136862635612488,
    "2019-03-03T21:00:00": 0.08759695291519165,
    "2019-03-03T22:00:00": 0.04385721683502197,
    "2019-03-03T23:00:00": 0.019857466220855713,
    "2019-03-04T00:00:00": 0.012295186519622803,
    "2019-03-04T01:00:00": 0.01183357834815979,
    "2019-03-04T02:00:00": 0.015778034925460815,
    "2019-03-04T03:00:00": 0.02399688959121704,
    "2019-03-04T04:00:00": 0.0519331693649292,
    "2019-03-04T05:00:00": 0.08019629120826721,
    "2019-03-04T06:00:00": 0.09695941209793091,
    "2019-03-04T07:00:00": 0.08297678828239441,
    "2019-03-04T08:00:00": 0.06026920676231384,
    "2019-03-04T09:00:00": 0.039398014545440674,
    "2019-03-04T10:00:00": 0.03226417303085327,
    "2019-03-04T11:00:00": 0.03374633193016052,
    "2019-03-04T12:00:00": 0.03183355927467346,
    "2019-03-04T13:00:00": 0.029607534408569336,
    "2019-03-04T14:00:00": 0.028919368982315063,
    "2019-03-04T15:00:00": 0.03213664889335632,
    "2019-03-04T16:00:00": 0.03510546684265137,
    "2019-03-04T17:00:00": 0.0436461865901947,
    "2019-03-04T18:00:00": 0.051762938499450684,
    "2019-03-04T19:00:00": 0.06070917844772339,
    "2019-03-04T20:00:00": 0.11088335514068604,
    "2019-03-04T21:00:00": 0.14298182725906372,
    "2019-03-04T22:00:00": 0.16621509194374084,
    "2019-03-04T23:00:00": 0.1590317189693451,
    "2019-03-05T00:00:00": 0.11101284623146057,
    "2019-03-05T01:00:00": 0.06365185976028442,
    "2019-03-05T02:00:00": 0.05329206585884094,
    "2019-03-05T03:00:00": 0.05228552222251892,
    "2019-03-05T04:00:00": 0.05389794707298279,
    "2019-03-05T05:00:00": 0.052062660455703735,
    "2019-03-05T06:00:00": 0.049056679010391235,
    "2019-03-05T07:00:00": 0.04775598645210266,
    "2019-03-05T08:00:00": 0.04039153456687927,
    "2019-03-05T09:00:00": 0.04281538724899292,
    "2019-03-05T10:00:00": 0.043696850538253784,
    "2019-03-05T11:00:00": 0.04284787178039551,
    "2019-03-05T12:00:00": 0.03824695944786072,
    "2019-03-05T13:00:00": 0.034057945013046265,
    "2019-03-05T14:00:00": 0.03037470579147339,
    "2019-03-05T15:00:00": 0.030495673418045044,
    "2019-03-05T16:00:00": 0.033400535583496094,
    "2019-03-05T17:00:00": 0.04864725470542908,
    "2019-03-05T18:00:00": 0.06251245737075806,
    "2019-03-05T19:00:00": 0.04435506463050842,
    "2019-03-05T20:00:00": 0.018164008855819702,
    "2019-03-05T21:00:00": 0.02686259150505066,
    "2019-03-05T22:00:00": 0.07838624715805054,
    "2019-03-05T23:00:00": 0.14576956629753113,
    "2019-03-06T00:00:00": 0.11406588554382324,
    "2019-03-06T01:00:00": 0.11662638187408447,
    "2019-03-06T02:00:00": 0.40341711044311523,
    "2019-03-06T03:00:00": 0.779848575592041,
    "2019-03-06T04:00:00": 0.953954815864563,
    "2019-03-06T05:00:00": 0.9592753648757935,
    "2019-03-06T06:00:00": 0.9130455255508423,
    "2019-03-06T07:00:00": 0.7116916179656982,
    "2019-03-06T08:00:00": 0.4810449481010437,
    "2019-03-06T09:00:00": 0.19125816226005554,
    "2019-03-06T10:00:00": 0.031649619340896606,
    "2019-03-06T11:00:00": 0.0,
    "2019-03-06T12:00:00": 0.0,
    "2019-03-06T13:00:00": 0.017697811126708984,
    "2019-03-06T14:00:00": 0.032451331615448,
    "2019-03-06T15:00:00": 0.034921079874038696,
    "2019-03-06T16:00:00": 0.03483861684799194,
    "2019-03-06T17:00:00": 0.034091174602508545,
    "2019-03-06T18:00:00": 0.053026169538497925,
    "2019-03-06T19:00:00": 0.05841255187988281,
    "2019-03-06T20:00:00": 0.04624190926551819,
    "2019-03-06T21:00:00": 0.031188279390335083,
    "2019-03-06T22:00:00": 0.020006895065307617,
    "2019-03-06T23:00:00": 0.02251395583152771,
    "2019-03-07T00:00:00": 0.02047145366668701,
    "2019-03-07T01:00:00": 0.014173001050949097,
    "2019-03-07T02:00:00": 0.0070220232009887695,
    "2019-03-07T03:00:00": 0.007945388555526733,
    "2019-03-07T04:00:00": 0.013599306344985962,
    "2019-03-07T05:00:00": 0.026023417711257935,
    "2019-03-07T06:00:00": 0.060903072357177734,
    "2019-03-07T07:00:00": 0.12254106998443604,
    "2019-03-07T08:00:00": 0.2575533092021942,
    "2019-03-07T09:00:00": 0.5223959684371948,
    "2019-03-07T10:00:00": 0.6411952376365662,
    "2019-03-07T11:00:00": 0.6879251003265381,
    "2019-03-07T12:00:00": 0.5638967752456665,
    "2019-03-07T13:00:00": 0.36645975708961487,
    "2019-03-07T14:00:00": 0.18505249917507172,
    "2019-03-07T15:00:00": 0.07282093167304993,
    "2019-03-07T16:00:00": 0.042527467012405396,
    "2019-03-07T17:00:00": 0.03729909658432007,
    "2019-03-07T18:00:00": 0.04157409071922302,
    "2019-03-07T19:00:00": 0.04671669006347656,
    "2019-03-07T20:00:00": 0.05247423052787781,
    "2019-03-07T21:00:00": 0.04997631907463074,
    "2019-03-07T22:00:00": 0.054413020610809326,
    "2019-03-07T23:00:00": 0.06464093923568726,
    "2019-03-08T00:00:00": 0.06962618231773376,
    "2019-03-08T01:00:00": 0.06065124273300171,
    "2019-03-08T02:00:00": 0.05084690451622009,
    "2019-03-08T03:00:00": 0.03506344556808472,
    "2019-03-08T04:00:00": 0.028870731592178345,
    "2019-03-08T05:00:00": 0.028547018766403198,
    "2019-03-08T06:00:00": 0.02187487483024597,
    "2019-03-08T07:00:00": 0.023005932569503784,
    "2019-03-08T08:00:00": 0.035361796617507935,
    "2019-03-08T09:00:00": 0.0539209246635437,
    "2019-03-08T10:00:00": 0.061954647302627563,
    "2019-03-08T11:00:00": 0.06789687275886536,
    "2019-03-08T12:00:00": 0.06564074754714966,
    "2019-03-08T13:00:00": 0.04190710186958313,
    "2019-03-08T14:00:00": 0.026806265115737915,
    "2019-03-08T15:00:00": 0.02084997296333313,
    "2019-03-08T16:00:00": 0.021201133728027344,
    "2019-03-08T17:00:00": 0.026974886655807495,
    "2019-03-08T18:00:00": 0.02842313051223755,
    "2019-03-08T19:00:00": 0.00384637713432312,
    "2019-03-08T20:00:00": 0.001053929328918457,
    "2019-03-08T21:00:00": 0.0,
    "2019-03-08T22:00:00": 0.00026220083236694336,
    "2019-03-08T23:00:00": 0.005433946847915649,
    "2019-03-09T00:00:00": 0.01240035891532898,
    "2019-03-09T01:00:00": 0.017961561679840088,
    "2019-03-09T02:00:00": 0.019872814416885376,
    "2019-03-09T03:00:00": 0.02312067151069641,
    "2019-03-09T04:00:00": 0.023762643337249756,
    "2019-03-09T05:00:00": 0.020889729261398315,
    "2019-03-09T06:00:00": 0.02198636531829834,
    "2019-03-09T07:00:00": 0.02360433340072632,
    "2019-03-09T08:00:00": 0.02866184711456299,
    "2019-03-09T09:00:00": 0.03043520450592041,
    "2019-03-09T10:00:00": 0.02522099018096924,
    "2019-03-09T11:00:00": 0.01999121904373169,
    "2019-03-09T12:00:00": 0.010889679193496704,
    "2019-03-09T13:00:00": 0.0039736926555633545,
    "2019-03-09T14:00:00": 0.0,
    "2019-03-09T15:00:00": 0.0016114115715026855,
    "2019-03-09T16:00:00": 0.007766902446746826,
    "2019-03-09T17:00:00": 0.017668604850769043,
    "2019-03-09T18:00:00": 0.025655925273895264,
    "2019-03-09T19:00:00": 0.012243568897247314,
    "2019-03-09T20:00:00": 0.0,
    "2019-03-09T21:00:00": 0.0,
    "2019-03-09T22:00:00": 0.0,
    "2019-03-09T23:00:00": 0.0,
    "2019-03-10T00:00:00": 0.0,
    "2019-03-10T01:00:00": 0.0,
    "2019-03-10T02:00:00": 0.0,
    "2019-03-10T03:00:00": 0.0,
    "2019-03-10T04:00:00": 0.0,
    "2019-03-10T05:00:00": 0.0,
    "2019-03-10T06:00:00": 0.0,
    "2019-03-10T07:00:00": 0.011757194995880127,
    "2019-03-10T08:00:00": 0.022651106119155884,
    "2019-03-10T09:00:00": 0.029269427061080933,
    "2019-03-10T10:00:00": 0.03417307138442993,
    "2019-03-10T11:00:00": 0.03453028202056885,
    "2019-03-10T12:00:00": 0.032534658908843994,
    "2019-03-10T13:00:00": 0.031152278184890747,
    "2019-03-10T14:00:00": 0.030034750699996948,
    "2019-03-10T15:00:00": 0.030905216932296753,
    "2019-03-10T16:00:00": 0.02990594506263733,
    "2019-03-10T17:00:00": 0.02720925211906433,
    "2019-03-10T18:00:00": 0.021118253469467163,
    "2019-03-10T19:00:00": 0.015225350856781006,
    "2019-03-10T20:00:00": 0.009512841701507568,
    "2019-03-10T21:00:00": 0.009248465299606323,
    "2019-03-10T22:00:00": 0.012242376804351807,
    "2019-03-10T23:00:00": 0.01469835638999939,
    "2019-03-11T00:00:00": 0.02171310782432556,
    "2019-03-11T01:00:00": 0.03533732891082764,
    "2019-03-11T02:00:00": 0.06886342167854309,
    "2019-03-11T03:00:00": 0.1387125551700592,
    "2019-03-11T04:00:00": 0.24277858436107635,
    "2019-03-11T05:00:00": 0.36009714007377625,
    "2019-03-11T06:00:00": 0.4631553292274475,
    "2019-03-11T07:00:00": 0.51087486743927,
    "2019-03-11T08:00:00": 0.5546643733978271,
    "2019-03-11T09:00:00": 0.5606229305267334,
    "2019-03-11T10:00:00": 0.5033844113349915,
    "2019-03-11T11:00:00": 0.40293076634407043,
    "2019-03-11T12:00:00": 0.2526460886001587,
    "2019-03-11T13:00:00": 0.20157401263713837,
    "2019-03-11T14:00:00": 0.142442986369133,
    "2019-03-11T15:00:00": 0.11535696685314178,
    "2019-03-11T16:00:00": 0.09269946813583374,
    "2019-03-11T17:00:00": 0.059285879135131836,
    "2019-03-11T18:00:00": 0.04702910780906677,
    "2019-03-11T19:00:00": 0.03293523192405701,
    "2019-03-11T20:00:00": 0.011722564697265625,
    "2019-03-11T21:00:00": 0.004498928785324097,
    "2019-03-11T22:00:00": 0.003485351800918579,
    "2019-03-11T23:00:00": 0.004649132490158081,
    "2019-03-12T00:00:00": 0.012582629919052124,
    "2019-03-12T01:00:00": 0.0,
    "2019-03-12T02:00:00": 0.0,
    "2019-03-12T03:00:00": 0.0,
    "2019-03-12T04:00:00": 0.00047591328620910645,
    "2019-03-12T05:00:00": 0.00985303521156311,
    "2019-03-12T06:00:00": 0.019477248191833496,
    "2019-03-12T07:00:00": 0.020171821117401123,
    "2019-03-12T08:00:00": 0.02088025212287903,
    "2019-03-12T09:00:00": 0.015926212072372437,
    "2019-03-12T10:00:00": 0.00945138931274414,
    "2019-03-12T11:00:00": 0.0,
    "2019-03-12T12:00:00": 0.0,
    "2019-03-12T13:00:00": 0.0,
    "2019-03-12T14:00:00": 0.0,
    "2019-03-12T15:00:00": 0.03622576594352722,
    "2019-03-12T16:00:00": 0.06254902482032776,
    "2019-03-12T17:00:00": 0.08996519446372986,
    "2019-03-12T18:00:00": 0.12552501261234283,
    "2019-03-12T19:00:00": 0.09736098349094391,
    "2019-03-12T20:00:00": 0.06675487756729126,
    "2019-03-12T21:00:00": 0.028194963932037354,
    "2019-03-12T22:00:00": 0.00806686282157898,
    "2019-03-12T23:00:00": 0.0,
    "2019-03-13T00:00:00": 0.0,
    "2019-03-13T01:00:00": 0.0,
    "2019-03-13T02:00:00": 0.0,
    "2019-03-13T03:00:00": 0.0,
    "2019-03-13T04:00:00": 0.0,
    "2019-03-13T05:00:00": 0.005810916423797607,
    "2019-03-13T06:00:00": 0.015870869159698486,
    "2019-03-13T07:00:00": 0.027667999267578125,
    "2019-03-13T08:00:00": 0.03523990511894226,
    "2019-03-13T09:00:00": 0.04479202628135681,
    "2019-03-13T10:00:00": 0.06495296955108643,
    "2019-03-13T11:00:00": 0.0910218358039856,
    "2019-03-13T12:00:00": 0.10637792944908142,
    "2019-03-13T13:00:00": 0.10360585153102875,
    "2019-03-13T14:00:00": 0.09538321197032928,
    "2019-03-13T15:00:00": 0.08130383491516113,
    "2019-03-13T16:00:00": 0.0636892318725586,
    "2019-03-13T17:00:00": 0.051479458808898926,
    "2019-03-13T18:00:00": 0.03538796305656433,
    "2019-03-18T15:00:00": 0.029768481850624084,
    "2019-03-18T16:00:00": 0.030969083309173584,
    "2019-03-18T17:00:00": 0.02733362838625908,
    "2019-03-18T18:00:00": 0.02012280747294426,
    "2019-03-18T19:00:00": 0.008186757564544678,
    "2019-03-18T20:00:00": 0.0045702531933784485,
    "2019-03-18T21:00:00": 0.00944177433848381,
    "2019-03-18T22:00:00": 0.015302803367376328,
    "2019-03-18T23:00:00": 0.03171229735016823,
    "2019-03-19T00:00:00": 0.047207996249198914,
    "2019-03-19T01:00:00": 0.06184927374124527,
    "2019-03-19T02:00:00": 0.07452250272035599,
    "2019-03-19T03:00:00": 0.08215701580047607,
    "2019-03-19T04:00:00": 0.09076669067144394,
    "2019-03-19T05:00:00": 0.09748299419879913,
    "2019-03-19T06:00:00": 0.09792642295360565,
    "2019-03-19T07:00:00": 0.09949460625648499,
    "2019-03-19T08:00:00": 0.09918539226055145,
    "2019-03-19T09:00:00": 0.09879781305789948,
    "2019-03-19T10:00:00": 0.09424588084220886,
    "2019-03-19T11:00:00": 0.06839808821678162,
    "2019-03-19T12:00:00": 0.04529307037591934,
    "2019-03-19T13:00:00": 0.02964312955737114,
    "2019-03-19T14:00:00": 0.02350332960486412,
    "2019-03-19T15:00:00": 0.01400550827383995,
    "2019-03-19T16:00:00": 0.005942467600107193,
    "2019-03-19T17:00:00": 0.002001941204071045,
    "2019-03-19T18:00:00": 0.0,
    "2019-03-19T19:00:00": 0.0017860010266304016,
    "2019-03-19T20:00:00": 0.006339285522699356,
    "2019-03-19T21:00:00": 0.006047401577234268,
    "2019-03-19T22:00:00": 0.004139423370361328,
    "2019-03-19T23:00:00": 0.009848035871982574,
    "2019-03-20T00:00:00": 0.012632008641958237,
    "2019-03-20T01:00:00": 0.012159328907728195,
    "2019-03-20T02:00:00": 0.0,
    "2019-03-20T03:00:00": 0.0,
    "2019-03-20T04:00:00": 0.00011070817708969116,
    "2019-03-20T05:00:00": 0.010109581053256989,
    "2019-03-20T06:00:00": 0.028418060392141342,
    "2019-03-20T07:00:00": 0.04634245112538338,
    "2019-03-20T08:00:00": 0.05103599280118942,
    "2019-03-20T09:00:00": 0.04107896238565445,
    "2019-03-20T10:00:00": 0.04721708968281746,
    "2019-03-20T11:00:00": 0.0605410560965538,
    "2019-03-20T12:00:00": 0.0514741875231266,
    "2019-03-20T13:00:00": 0.05401725322008133,
    "2019-03-20T14:00:00": 0.0563216470181942,
    "2019-03-20T15:00:00": 0.044082123786211014,
    "2019-03-20T16:00:00": 0.02524484694004059,
    "2019-03-20T17:00:00": 0.007227715104818344,
    "2019-03-20T18:00:00": 0.0,
    "2019-03-20T19:00:00": 0.0,
    "2019-03-20T20:00:00": 0.0,
    "2019-03-20T21:00:00": 0.005164656788110733,
    "2019-03-20T22:00:00": 0.010319743305444717,
    "2019-03-20T23:00:00": 0.00933307409286499,
    "2019-03-21T00:00:00": 0.008199352771043777,
    "2019-03-21T01:00:00": 0.00799863412976265,
    "2019-03-21T02:00:00": 0.016579128801822662,
    "2019-03-21T03:00:00": 0.019069068133831024,
    "2019-03-21T04:00:00": 0.015727628022432327,
    "2019-03-21T05:00:00": 0.012181416153907776,
    "2019-03-21T06:00:00": 0.00653713196516037,
    "2019-03-21T07:00:00": 0.0013392157852649689,
    "2019-03-21T08:00:00": 0.0,
    "2019-03-21T09:00:00": 0.0,
    "2019-03-21T10:00:00": 0.0,
    "2019-03-21T11:00:00": 0.0,
    "2019-03-21T12:00:00": 0.0,
    "2019-03-21T13:00:00": 0.0,
    "2019-03-21T14:00:00": 0.0,
    "2019-03-21T15:00:00": 0.002194564789533615,
    "2019-03-21T16:00:00": 0.01499795913696289,
    "2019-03-21T17:00:00": 0.015688523650169373,
    "2019-03-21T18:00:00": 0.01363392174243927,
    "2019-03-21T19:00:00": 0.013916444033384323,
    "2019-03-21T20:00:00": 0.012096375226974487,
    "2019-03-21T21:00:00": 0.010441381484270096,
    "2019-03-21T22:00:00": 0.012419424951076508,
    "2019-03-21T23:00:00": 0.01480615884065628,
    "2019-03-22T00:00:00": 0.010017246007919312,
    "2019-03-22T01:00:00": 0.00553545355796814,
    "2019-03-22T02:00:00": 0.0031761452555656433,
    "2019-03-22T03:00:00": 0.0014745406806468964,
    "2019-03-22T04:00:00": 0.002272665500640869,
    "2019-03-22T05:00:00": 0.003966048359870911,
    "2019-03-22T06:00:00": 0.005104631185531616,
    "2019-03-22T07:00:00": 0.004747502505779266,
    "2019-03-22T08:00:00": 0.0036107301712036133,
    "2019-03-22T09:00:00": 0.0006204396486282349,
    "2019-03-22T10:00:00": 0.0,
    "2019-03-22T11:00:00": 0.0005938708782196045,
    "2019-03-22T12:00:00": 0.0019136890769004822,
    "2019-03-22T13:00:00": 0.004967782646417618,
    "2019-03-22T14:00:00": 0.008553121238946915,
    "2019-03-22T15:00:00": 0.02261931449174881,
    "2019-03-22T16:00:00": 0.03621194511651993,
    "2019-03-22T17:00:00": 0.06510642170906067,
    "2019-03-22T18:00:00": 0.07347562909126282,
    "2019-03-22T19:00:00": 0.7593427896499634,
    "2019-03-22T20:00:00": 0.5779370069503784,
    "2019-03-22T21:00:00": 0.2785272002220154,
    "2019-03-22T22:00:00": 0.17738592624664307,
    "2019-03-22T23:00:00": 0.3649013340473175,
    "2019-03-23T00:00:00": 0.601466715335846,
    "2019-03-23T01:00:00": 0.7765428423881531,
    "2019-03-23T02:00:00": 0.8335723280906677,
    "2019-03-23T03:00:00": 0.8361660242080688,
    "2019-03-23T04:00:00": 0.8444153666496277,
    "2019-03-23T05:00:00": 0.8478118181228638,
    "2019-03-23T06:00:00": 0.592774510383606,
    "2019-03-23T07:00:00": 0.2625545561313629,
    "2019-03-23T08:00:00": 0.060739368200302124,
    "2019-03-23T09:00:00": 0.06918859481811523,
    "2019-03-23T10:00:00": 0.3986082673072815,
    "2019-03-23T11:00:00": 0.6739859580993652,
    "2019-03-23T12:00:00": 0.6939651370048523,
    "2019-03-23T13:00:00": 0.6318541765213013,
    "2019-03-23T14:00:00": 0.4134635627269745,
    "2019-03-23T15:00:00": 0.33048728108406067,
    "2019-03-23T16:00:00": 0.29684877395629883,
    "2019-03-23T17:00:00": 0.26741543412208557,
    "2019-03-23T18:00:00": 0.16026701033115387,
    "2019-03-23T19:00:00": 0.201907679438591,
    "2019-03-23T20:00:00": 0.49906307458877563,
    "2019-03-23T21:00:00": 0.7369842529296875,
    "2019-03-23T22:00:00": 0.8450392484664917,
    "2019-03-23T23:00:00": 0.8984612822532654,
    "2019-03-24T00:00:00": 0.9187015295028687,
    "2019-03-24T01:00:00": 0.9259705543518066,
    "2019-03-24T02:00:00": 0.9172691702842712,
    "2019-03-24T03:00:00": 0.871036171913147,
    "2019-03-24T04:00:00": 0.8113945126533508,
    "2019-03-24T05:00:00": 0.6130430698394775,
    "2019-03-24T06:00:00": 0.23360906541347504,
    "2019-03-24T07:00:00": 0.0582861602306366,
    "2019-03-24T08:00:00": 0.03755488991737366,
    "2019-03-24T09:00:00": 0.043173909187316895,
    "2019-03-24T10:00:00": 0.04651767015457153,
    "2019-03-24T11:00:00": 0.0457417368888855,
    "2019-03-24T12:00:00": 0.03902974724769592,
    "2019-03-24T13:00:00": 0.030451655387878418,
    "2019-03-24T14:00:00": 0.025217384099960327,
    "2019-03-24T15:00:00": 0.026307523250579834,
    "2019-03-24T16:00:00": 0.0354708731174469,
    "2019-03-24T17:00:00": 0.04011392593383789,
    "2019-03-24T18:00:00": 0.04526078701019287,
    "2019-03-24T19:00:00": 0.04647541046142578,
    "2019-03-24T20:00:00": 0.04016187787055969,
    "2019-03-24T21:00:00": 0.035551607608795166,
    "2019-03-24T22:00:00": 0.030989080667495728,
    "2019-03-24T23:00:00": 0.027428090572357178,
    "2019-03-25T00:00:00": 0.02202826738357544,
    "2019-03-25T01:00:00": 0.016287028789520264,
    "2019-03-25T02:00:00": 0.01027989387512207,
    "2019-03-25T03:00:00": 0.008917093276977539,
    "2019-03-25T04:00:00": 0.011165201663970947,
    "2019-03-25T05:00:00": 0.01417592167854309,
    "2019-03-25T06:00:00": 0.01941642165184021,
    "2019-03-25T08:00:00": 0.016248762607574463,
    "2019-03-25T09:00:00": 0.010813534259796143,
    "2019-03-25T10:00:00": 0.010535389184951782,
    "2019-03-25T11:00:00": 0.014202773571014404,
    "2019-03-25T12:00:00": 0.024400442838668823,
    "2019-03-25T13:00:00": 0.03826034069061279,
    "2019-03-25T14:00:00": 0.04502400755882263,
    "2019-03-25T15:00:00": 0.05402570962905884,
    "2019-03-25T16:00:00": 0.05792045593261719,
    "2019-03-25T18:00:00": 0.05325993895530701,
    "2019-03-25T19:00:00": 0.0361478328704834,
    "2019-03-25T20:00:00": 0.02354028820991516,
    "2019-03-25T21:00:00": 0.01299247145652771,
    "2019-03-25T22:00:00": 0.009970635175704956,
    "2019-03-25T23:00:00": 0.011345922946929932,
    "2019-03-26T00:00:00": 0.007110536098480225,
    "2019-03-26T01:00:00": 0.006005018949508667,
    "2019-03-26T05:00:00": 0.0039206743240356445,
    "2019-03-26T06:00:00": 0.008562743663787842,
    "2019-03-26T07:00:00": 0.02011662721633911,
    "2019-03-26T08:00:00": 0.028058260679244995,
    "2019-03-26T09:00:00": 0.027600973844528198,
    "2019-03-26T10:00:00": 0.024207651615142822,
    "2019-03-26T11:00:00": 0.020121067762374878,
    "2019-03-26T12:00:00": 0.013254702091217041,
    "2019-03-26T14:00:00": 0.006282389163970947,
    "2019-03-26T15:00:00": 0.0004989802837371826,
    "2019-03-26T16:00:00": 0.012195587158203125,
    "2019-03-26T17:00:00": 0.05944180488586426,
    "2019-03-26T18:00:00": 0.13535267114639282,
    "2019-03-26T19:00:00": 0.26974546909332275,
    "2019-03-27T01:00:00": 0.3411526381969452,
    "2019-03-27T02:00:00": 0.3784652054309845,
    "2019-03-27T03:00:00": 0.35855817794799805,
    "2019-03-27T04:00:00": 0.46213117241859436,
    "2019-03-27T05:00:00": 0.646926760673523,
    "2019-03-27T06:00:00": 0.7491838932037354,
    "2019-03-27T07:00:00": 0.6505286693572998,
    "2019-03-27T08:00:00": 0.5338897705078125,
    "2019-03-27T10:00:00": 0.32506194710731506,
    "2019-03-27T11:00:00": 0.07860627770423889,
    "2019-03-27T12:00:00": 0.015656113624572754,
    "2019-03-27T13:00:00": 0.019589126110076904,
    "2019-03-27T14:00:00": 0.023822009563446045,
    "2019-03-27T15:00:00": 0.02135789394378662,
    "2019-03-27T16:00:00": 0.020346105098724365,
    "2019-03-27T17:00:00": 0.017186909914016724,
    "2019-03-27T18:00:00": 0.017283111810684204,
    "2019-03-27T19:00:00": 0.017591416835784912,
    "2019-03-27T20:00:00": 0.024343430995941162,
    "2019-03-27T21:00:00": 0.04233470559120178,
    "2019-03-27T22:00:00": 0.05052000284194946,
    "2019-03-27T23:00:00": 0.05992710590362549,
    "2019-03-28T00:00:00": 0.055371224880218506,
    "2019-03-28T01:00:00": 0.05218258500099182,
    "2019-03-28T02:00:00": 0.041597843170166016,
    "2019-03-28T03:00:00": 0.050105124711990356,
    "2019-03-28T04:00:00": 0.06420719623565674,
    "2019-03-28T05:00:00": 0.08660578727722168,
    "2019-03-28T06:00:00": 0.1032378226518631,
    "2019-03-28T07:00:00": 0.13214215636253357,
    "2019-03-28T08:00:00": 0.14188963174819946,
    "2019-03-28T09:00:00": 0.13260816037654877,
    "2019-03-28T10:00:00": 0.16075728833675385,
    "2019-03-28T11:00:00": 0.2074635773897171,
    "2019-03-28T12:00:00": 0.23824414610862732,
    "2019-03-28T13:00:00": 0.2389712631702423,
    "2019-03-28T14:00:00": 0.21665655076503754,
    "2019-03-28T15:00:00": 0.15036708116531372,
    "2019-03-28T16:00:00": 0.11357873678207397,
    "2019-03-28T17:00:00": 0.08899050951004028,
    "2019-03-28T18:00:00": 0.10967433452606201,
    "2019-03-28T19:00:00": 0.13888931274414062,
    "2019-03-28T20:00:00": 0.15155450999736786,
    "2019-03-28T21:00:00": 0.12241721153259277,
    "2019-03-28T22:00:00": 0.08688455820083618,
    "2019-03-28T23:00:00": 0.062275469303131104,
    "2019-03-29T00:00:00": 0.03761228919029236,
    "2019-03-29T01:00:00": 0.030643582344055176,
    "2019-03-29T02:00:00": 0.039426326751708984,
    "2019-03-29T03:00:00": 0.051632821559906006,
    "2019-03-29T04:00:00": 0.0691433846950531,
    "2019-03-29T05:00:00": 0.09124147891998291,
    "2019-03-29T06:00:00": 0.08154374361038208,
    "2019-03-29T07:00:00": 0.06721699237823486,
    "2019-03-29T08:00:00": 0.04153582453727722,
    "2019-03-29T09:00:00": 0.02607080340385437,
    "2019-03-29T10:00:00": 0.018610984086990356,
    "2019-03-29T11:00:00": 0.015918493270874023,
    "2019-03-29T12:00:00": 0.018685877323150635,
    "2019-03-29T13:00:00": 0.013707667589187622,
    "2019-03-29T14:00:00": 0.01817762851715088,
    "2019-03-29T15:00:00": 0.15171422064304352,
    "2019-03-29T16:00:00": 0.30951976776123047,
    "2019-03-29T17:00:00": 0.16963623464107513,
    "2019-03-29T18:00:00": 0.04407548904418945,
    "2019-03-29T19:00:00": 0.0,
    "2019-03-29T20:00:00": 0.0,
    "2019-03-29T21:00:00": 0.11761696636676788,
    "2019-03-29T22:00:00": 0.2953975796699524,
    "2019-03-29T23:00:00": 0.22781099379062653,
    "2019-03-30T00:00:00": 0.13938553631305695,
    "2019-03-30T01:00:00": 0.027728408575057983,
    "2019-03-30T02:00:00": 0.05405727028846741,
    "2019-03-30T03:00:00": 0.010167643427848816,
    "2019-03-30T04:00:00": 0.0,
    "2019-03-30T05:00:00": 0.015654727816581726,
    "2019-03-30T06:00:00": 0.05503334105014801,
    "2019-03-30T07:00:00": 0.09315858781337738,
    "2019-03-30T08:00:00": 0.05218702554702759,
    "2019-03-30T09:00:00": 0.0,
    "2019-03-30T10:00:00": 0.0,
    "2019-03-30T11:00:00": 0.00040206313133239746,
    "2019-03-30T12:00:00": 0.0,
    "2019-03-30T13:00:00": 0.01322847604751587,
    "2019-03-30T14:00:00": 0.1155320256948471,
    "2019-03-30T15:00:00": 0.12812043726444244,
    "2019-03-30T16:00:00": 0.14685775339603424,
    "2019-03-30T17:00:00": 0.23409436643123627,
    "2019-03-30T18:00:00": 0.013922438025474548,
    "2019-03-30T19:00:00": 0.0,
    "2019-03-30T20:00:00": 0.0,
    "2019-03-30T21:00:00": 0.0,
    "2019-03-30T22:00:00": 0.0,
    "2019-03-30T23:00:00": 0.0,
    "2019-03-31T00:00:00": 0.0,
    "2019-03-31T01:00:00": 0.0,
    "2019-03-31T04:00:00": 0.0,
    "2019-03-31T05:00:00": 0.0,
    "2019-03-31T06:00:00": 0.004375845193862915,
    "2019-03-31T07:00:00": 0.029978349804878235,
    "2019-03-31T08:00:00": 0.02219352126121521,
    "2019-03-31T09:00:00": 0.030754506587982178,
    "2019-03-31T10:00:00": 0.008150249719619751,
    "2019-03-31T11:00:00": 0.0,
    "2019-03-31T12:00:00": 0.0,
    "2019-03-31T13:00:00": 0.0,
    "2019-03-31T14:00:00": 0.0,
    "2019-03-31T15:00:00": 0.0,
    "2019-03-31T16:00:00": 0.0,
    "2019-03-31T17:00:00": 0.0,
    "2019-03-31T18:00:00": 0.0,
    "2019-03-31T19:00:00": 0.0,
    "2019-03-31T20:00:00": 0.0,
    "2019-03-31T21:00:00": 0.0,
    "2019-03-31T22:00:00": 0.0,
    "2019-03-31T23:00:00": 0.0,
    "2019-04-01T00:00:00": 0.0,
    "2019-04-01T01:00:00": 0.0,
    "2019-04-01T02:00:00": 0.008445888757705688,
    "2019-04-01T03:00:00": 0.006404906511306763,
    "2019-04-01T04:00:00": 0.0,
    "2019-04-01T05:00:00": 0.0,
    "2019-04-01T06:00:00": 0.0,
    "2019-04-01T07:00:00": 0.0,
    "2019-04-01T08:00:00": 0.015146687626838684,
    "2019-04-01T09:00:00": 0.052091628313064575,
    "2019-04-01T10:00:00": 0.10196858644485474,
    "2019-04-01T11:00:00": 0.20606696605682373,
    "2019-04-01T12:00:00": 0.2817913889884949,
    "2019-04-01T13:00:00": 0.47749996185302734,
    "2019-04-01T14:00:00": 0.4458830952644348,
    "2019-04-01T15:00:00": 0.2969946563243866,
    "2019-04-01T16:00:00": 0.13276085257530212,
    "2019-04-01T17:00:00": 0.25286293029785156,
    "2019-04-01T18:00:00": 0.3303639888763428,
    "2019-04-01T19:00:00": 0.7054396867752075,
    "2019-04-01T20:00:00": 0.7495390772819519,
    "2019-04-01T21:00:00": 0.5899752378463745,
    "2019-04-01T22:00:00": 0.26789963245391846,
    "2019-04-01T23:00:00": 0.012957721948623657,
    "2019-04-02T00:00:00": 0.0,
    "2019-04-02T01:00:00": 0.008377164602279663,
    "2019-04-02T02:00:00": 0.04381661117076874,
    "2019-04-02T03:00:00": 0.2132243514060974,
    "2019-04-02T04:00:00": 0.33995068073272705,
    "2019-04-02T05:00:00": 0.027095675468444824,
    "2019-04-02T06:00:00": 0.0,
    "2019-04-02T07:00:00": 0.0,
    "2019-04-02T08:00:00": 0.0,
    "2019-04-02T09:00:00": 0.0,
    "2019-04-02T10:00:00": 0.0,
    "2019-04-02T11:00:00": 0.0,
    "2019-04-02T12:00:00": 0.0,
    "2019-04-02T13:00:00": 0.0,
    "2019-04-02T14:00:00": 0.0,
    "2019-04-02T15:00:00": 0.0,
    "2019-04-02T16:00:00": 0.0,
    "2019-04-02T17:00:00": 0.0,
    "2019-04-02T18:00:00": 0.0,
    "2019-04-02T19:00:00": 0.0,
    "2019-04-02T20:00:00": 0.0,
    "2019-04-02T21:00:00": 0.0,
    "2019-04-02T22:00:00": 0.0,
    "2019-04-02T23:00:00": 0.0,
    "2019-04-03T00:00:00": 0.0,
    "2019-04-03T01:00:00": 0.0,
    "2019-04-03T02:00:00": 0.0,
    "2019-04-03T03:00:00": 0.0,
    "2019-04-03T04:00:00": 0.0,
    "2019-04-03T05:00:00": 0.0,
    "2019-04-03T06:00:00": 0.0,
    "2019-04-03T07:00:00": 0.0,
    "2019-04-03T08:00:00": 0.0,
    "2019-04-03T09:00:00": 0.0,
    "2019-04-03T10:00:00": 0.0,
    "2019-04-03T11:00:00": 0.0,
    "2019-04-03T12:00:00": 0.0,
    "2019-04-03T13:00:00": 0.0,
    "2019-04-03T14:00:00": 0.0,
    "2019-04-03T15:00:00": 0.0,
    "2019-04-03T16:00:00": 0.0,
    "2019-04-03T17:00:00": 0.0,
    "2019-04-03T18:00:00": 0.0,
    "2019-04-03T19:00:00": 0.0,
    "2019-04-03T20:00:00": 0.0,
    "2019-04-03T21:00:00": 0.0,
    "2019-04-03T22:00:00": 0.0,
    "2019-04-03T23:00:00": 0.0,
    "2019-04-04T00:00:00": 0.0,
    "2019-04-04T01:00:00": 0.0,
    "2019-04-04T02:00:00": 0.0,
    "2019-04-04T03:00:00": 0.0,
    "2019-04-04T04:00:00": 0.0,
    "2019-04-04T05:00:00": 0.0,
    "2019-04-04T06:00:00": 0.0,
    "2019-04-04T07:00:00": 0.0,
    "2019-04-04T08:00:00": 0.0,
    "2019-04-04T09:00:00": 0.0,
    "2019-04-04T10:00:00": 0.0,
    "2019-04-04T11:00:00": 0.0,
    "2019-04-04T12:00:00": 0.0,
    "2019-04-04T13:00:00": 0.0,
    "2019-04-04T14:00:00": 0.0,
    "2019-04-04T15:00:00": 0.0,
    "2019-04-04T16:00:00": 0.0,
    "2019-04-04T17:00:00": 0.0,
    "2019-04-04T18:00:00": 0.0,
    "2019-04-04T19:00:00": 0.0,
    "2019-04-04T20:00:00": 0.0,
    "2019-04-04T21:00:00": 0.0,
    "2019-04-04T22:00:00": 0.0,
    "2019-04-04T23:00:00": 0.0,
    "2019-04-05T00:00:00": 0.0,
    "2019-04-05T01:00:00": 0.0,
    "2019-04-05T02:00:00": 0.0,
    "2019-04-05T03:00:00": 0.0,
    "2019-04-05T04:00:00": 0.0,
    "2019-04-05T05:00:00": 0.0,
    "2019-04-05T06:00:00": 0.0,
    "2019-04-05T07:00:00": 0.0,
    "2019-04-05T08:00:00": 0.0,
    "2019-04-05T09:00:00": 0.0,
    "2019-04-05T10:00:00": 0.0,
    "2019-04-05T11:00:00": 0.0,
    "2019-04-05T12:00:00": 0.0,
    "2019-04-05T13:00:00": 0.0,
    "2019-04-05T14:00:00": 0.0,
    "2019-04-05T15:00:00": 0.0,
    "2019-04-05T16:00:00": 0.0,
    "2019-04-05T17:00:00": 0.0,
    "2019-04-05T18:00:00": 0.0,
    "2019-04-05T19:00:00": 0.002357274293899536,
    "2019-04-05T20:00:00": 0.010822892189025879,
    "2019-04-05T21:00:00": 0.013332009315490723,
    "2019-04-05T22:00:00": 0.013235092163085938,
    "2019-04-05T23:00:00": 0.012491017580032349,
    "2019-04-06T00:00:00": 0.008255958557128906,
    "2019-04-06T01:00:00": 0.005256593227386475,
    "2019-04-06T02:00:00": 0.0026495754718780518,
    "2019-04-06T03:00:00": 0.005879521369934082,
    "2019-04-06T04:00:00": 0.005530864000320435,
    "2019-04-06T05:00:00": 0.0032453536987304688,
    "2019-04-06T06:00:00": 0.004833996295928955,
    "2019-04-06T07:00:00": 0.01340550184249878,
    "2019-04-06T08:00:00": 0.012969523668289185,
    "2019-04-06T09:00:00": 0.009273678064346313,
    "2019-04-06T10:00:00": 0.010050207376480103,
    "2019-04-06T11:00:00": 0.012067168951034546,
    "2019-04-06T12:00:00": 0.0104312002658844,
    "2019-04-06T13:00:00": 0.006709575653076172,
    "2019-04-06T14:00:00": 0.0025835037231445312,
    "2019-04-06T15:00:00": 0.0,
    "2019-04-06T16:00:00": 0.0,
    "2019-04-06T17:00:00": 0.012296617031097412
}
