# Supplementary material for: A data science approach for multi-sensor marine observatory data monitoring cold water corals (Paragorgia arborea) in two campaigns
Source: PLoS One. 2023 Jul 19;18(7):e0282723. doi: 10.1371/journal.pone.0282723 (PMC10355400; doi:10.1371/journal.pone.0282723)
Supplement: S4 Data — Non-image data that were used to generate figures shown in the paper, if not already contained in S1–S3 Data. (XZ) [file pone.0282723.s018.xz › S4_Data/S1_T2_sizes_model_fstar_blue_fig8.json]

{
    "2018-12-11-07-23-49-639_POS0_I1.npy": 0,
    "2018-12-11-07-24-38-358_POS0_I1.npy": 37,
    "2018-12-11-07-27-21-050_POS0_I1.npy": 0,
    "2018-12-11-07-30-50-786_POS1_I1.npy": 146,
    "2018-12-11-07-34-07-861_POS2_I1.npy": 19674,
    "2018-12-11-08-34-30-578_POS0_I1.npy": 0,
    "2018-12-11-08-37-30-274_POS1_I1.npy": 156,
    "2018-12-11-08-40-46-242_POS2_I1.npy": 19910,
    "2018-12-11-09-41-10-705_POS0_I1.npy": 51,
    "2018-12-11-09-44-10-402_POS1_I1.npy": 307,
    "2018-12-11-09-47-26-370_POS2_I1.npy": 19977,
    "2018-12-11-10-47-50-833_POS0_I1.npy": 51,
    "2018-12-11-10-50-50-530_POS1_I1.npy": 254,
    "2018-12-11-10-54-06-498_POS2_I1.npy": 19480,
    "2018-12-11-11-54-30-836_POS0_I1.npy": 0,
    "2018-12-11-11-57-30-549_POS1_I1.npy": 305,
    "2018-12-11-12-00-46-532_POS2_I1.npy": 18478,
    "2018-12-11-13-01-10-325_POS0_I1.npy": 0,
    "2018-12-11-13-04-11-129_POS1_I1.npy": 303,
    "2018-12-11-13-07-27-096_POS2_I1.npy": 15917,
    "2018-12-11-14-07-50-889_POS0_I1.npy": 5,
    "2018-12-11-14-10-52-239_POS1_I1.npy": 251,
    "2018-12-11-14-14-07-661_POS2_I1.npy": 15665,
    "2018-12-11-15-14-30-923_POS0_I1.npy": 2,
    "2018-12-11-15-17-31-712_POS1_I1.npy": 126,
    "2018-12-11-15-20-47-134_POS2_I1.npy": 16415,
    "2018-12-11-16-21-12-034_POS0_I1.npy": 1,
    "2018-12-11-16-24-11-200_POS1_I1.npy": 255,
    "2018-12-11-16-27-28-806_POS2_I1.npy": 17119,
    "2018-12-11-17-27-51-616_POS0_I1.npy": 0,
    "2018-12-11-17-30-51-313_POS1_I1.npy": 311,
    "2018-12-11-17-34-07-296_POS2_I1.npy": 16752,
    "2018-12-11-18-34-31-650_POS0_I1.npy": 0,
    "2018-12-11-18-37-31-347_POS1_I1.npy": 217,
    "2018-12-11-18-40-50-606_POS2_I1.npy": 17576,
    "2018-12-11-19-41-11-123_POS0_I1.npy": 4,
    "2018-12-11-19-44-11-818_POS1_I1.npy": 237,
    "2018-12-11-19-47-27-910_POS2_I1.npy": 17254,
    "2018-12-11-20-47-51-719_POS0_I1.npy": 8,
    "2018-12-11-20-50-52-414_POS1_I1.npy": 297,
    "2018-12-11-20-54-07-398_POS2_I1.npy": 18209,
    "2018-12-11-21-54-32-174_POS0_I1.npy": 0,
    "2018-12-11-21-57-31-871_POS1_I1.npy": 170,
    "2018-12-11-22-00-47-838_POS2_I1.npy": 18744,
    "2018-12-11-23-01-12-302_POS0_I1.npy": 0,
    "2018-12-11-23-04-11-889_POS1_I1.npy": 118,
    "2018-12-11-23-07-27-872_POS2_I1.npy": 17572,
    "2018-12-12-00-07-51-774_POS0_I1.npy": 0,
    "2018-12-12-00-10-52-454_POS1_I1.npy": 141,
    "2018-12-12-00-14-09-529_POS2_I1.npy": 19360,
    "2018-12-12-01-14-32-339_POS0_I1.npy": 0,
    "2018-12-12-01-17-33-034_POS1_I1.npy": 109,
    "2018-12-12-01-20-47-925_POS2_I1.npy": 19524,
    "2018-12-12-02-21-12-264_POS0_I1.npy": 0,
    "2018-12-12-02-24-13-053_POS1_I1.npy": 71,
    "2018-12-12-02-27-27-928_POS2_I1.npy": 19862,
    "2018-12-12-03-27-53-453_POS0_I1.npy": 0,
    "2018-12-12-03-30-52-510_POS1_I1.npy": 104,
    "2018-12-12-03-34-08-587_POS2_I1.npy": 19057,
    "2018-12-12-04-34-33-487_POS0_I1.npy": 0,
    "2018-12-12-04-37-33-636_POS1_I1.npy": 122,
    "2018-12-12-04-40-48-527_POS2_I1.npy": 19133,
    "2018-12-12-05-41-12-336_POS0_I1.npy": 0,
    "2018-12-12-05-44-13-124_POS1_I1.npy": 142,
    "2018-12-12-05-47-29-092_POS2_I1.npy": 18453,
    "2018-12-12-06-47-52-557_POS0_I1.npy": 0,
    "2018-12-12-06-50-53-268_POS1_I1.npy": 112,
    "2018-12-12-06-54-09-797_POS2_I1.npy": 18797,
    "2018-12-12-07-54-33-605_POS0_I1.npy": 0,
    "2018-12-12-07-57-33-848_POS1_I1.npy": 312,
    "2018-12-12-08-00-50-923_POS2_I1.npy": 19047,
    "2018-12-12-09-01-13-078_POS0_I1.npy": 0,
    "2018-12-12-09-04-13-867_POS1_I1.npy": 303,
    "2018-12-12-09-07-28-742_POS2_I1.npy": 19933,
    "2018-12-12-10-07-53-642_POS0_I1.npy": 0,
    "2018-12-12-10-10-53-339_POS1_I1.npy": 155,
    "2018-12-12-10-14-09-853_POS2_I1.npy": 16832,
    "2018-12-12-11-14-33-006_POS0_I1.npy": 0,
    "2018-12-12-11-17-33-810_POS1_I1.npy": 149,
    "2018-12-12-11-20-49-793_POS2_I1.npy": 15986,
    "2018-12-12-12-21-14-132_POS0_I1.npy": 0,
    "2018-12-12-12-24-14-375_POS1_I1.npy": 99,
    "2018-12-12-12-27-29-266_POS2_I1.npy": 15639,
    "2018-12-12-13-27-53-605_POS0_I1.npy": 0,
    "2018-12-12-13-30-54-393_POS1_I1.npy": 79,
    "2018-12-12-13-34-09-269_POS2_I1.npy": 15987,
    "2018-12-12-14-34-34-169_POS0_I1.npy": 8,
    "2018-12-12-14-37-33-882_POS1_I1.npy": 115,
    "2018-12-12-14-40-49-849_POS2_I1.npy": 15919,
    "2018-12-12-15-41-14-188_POS0_I1.npy": 126,
    "2018-12-12-15-44-13-900_POS1_I1.npy": 227,
    "2018-12-12-15-47-29-868_POS2_I1.npy": 15912,
    "2018-12-12-16-47-53-770_POS0_I1.npy": 0,
    "2018-12-12-16-50-54-449_POS1_I1.npy": 303,
    "2018-12-12-16-54-12-601_POS2_I1.npy": 17525,
    "2018-12-12-17-54-33-882_POS0_I1.npy": 0,
    "2018-12-12-17-57-35-108_POS1_I1.npy": 222,
    "2018-12-12-18-00-50-529_POS2_I1.npy": 17252,
    "2018-12-12-19-01-14-431_POS0_I1.npy": 0,
    "2018-12-12-19-04-14-565_POS1_I1.npy": 106,
    "2018-12-12-19-07-30-641_POS2_I1.npy": 16720,
    "2018-12-12-20-07-55-542_POS0_I1.npy": 0,
    "2018-12-12-20-10-55-675_POS1_I1.npy": 170,
    "2018-12-12-20-14-12-204_POS2_I1.npy": 18388,
    "2018-12-12-21-14-35-030_POS0_I1.npy": 0,
    "2018-12-12-21-17-35-179_POS1_I1.npy": 247,
    "2018-12-12-21-20-52-254_POS2_I1.npy": 18644,
    "2018-12-12-22-21-14-971_POS0_I1.npy": 0,
    "2018-12-12-22-24-14-683_POS1_I1.npy": 211,
    "2018-12-12-22-27-31-212_POS2_I1.npy": 19398,
    "2018-12-12-23-27-54-474_POS0_I1.npy": 0,
    "2018-12-12-23-30-55-169_POS1_I1.npy": 161,
    "2018-12-12-23-34-11-246_POS2_I1.npy": 18677,
    "2018-12-13-00-34-35-039_POS0_I1.npy": 0,
    "2018-12-13-00-37-35-734_POS1_I1.npy": 164,
    "2018-12-13-00-40-50-719_POS2_I1.npy": 19860,
    "2018-12-13-01-41-14-730_POS0_I1.npy": 0,
    "2018-12-13-01-44-15-425_POS1_I1.npy": 207,
    "2018-12-13-01-47-31-517_POS2_I1.npy": 19793,
    "2018-12-13-02-47-55-310_POS0_I1.npy": 0,
    "2018-12-13-02-50-56-005_POS1_I1.npy": 348,
    "2018-12-13-02-54-11-536_POS2_I1.npy": 19536,
    "2018-12-13-03-54-35-329_POS0_I1.npy": 0,
    "2018-12-13-03-57-36-118_POS1_I1.npy": 280,
    "2018-12-13-04-00-51-539_POS2_I1.npy": 19678,
    "2018-12-13-05-01-15-566_POS0_I1.npy": 0,
    "2018-12-13-05-04-16-261_POS1_I1.npy": 250,
    "2018-12-13-05-07-31-261_POS2_I1.npy": 18831,
    "2018-12-13-06-07-57-254_POS0_I1.npy": 0,
    "2018-12-13-06-10-55-765_POS1_I1.npy": 199,
    "2018-12-13-06-14-12-388_POS2_I1.npy": 19424,
    "2018-12-13-07-14-37-288_POS0_I1.npy": 0,
    "2018-12-13-07-17-35-783_POS1_I1.npy": 257,
    "2018-12-13-07-20-51-767_POS2_I1.npy": 19854,
    "2018-12-13-08-21-16-339_POS0_I1.npy": 0,
    "2018-12-13-08-24-15-927_POS1_I1.npy": 124,
    "2018-12-13-08-27-31-910_POS2_I1.npy": 17342,
    "2018-12-13-09-27-55-812_POS0_I1.npy": 0,
    "2018-12-13-09-30-55-945_POS1_I1.npy": 83,
    "2018-12-13-09-34-12-131_POS2_I1.npy": 15708,
    "2018-12-13-10-34-35-940_POS0_I1.npy": 0,
    "2018-12-13-10-37-36-073_POS1_I1.npy": 96,
    "2018-12-13-10-40-52-696_POS2_I1.npy": 16077,
    "2018-12-13-11-41-16-068_POS0_I1.npy": 0,
    "2018-12-13-11-44-16-747_POS1_I1.npy": 155,
    "2018-12-13-11-47-32-730_POS2_I1.npy": 16066,
    "2018-12-13-12-47-56-632_POS0_I1.npy": 0,
    "2018-12-13-12-50-56-766_POS1_I1.npy": 283,
    "2018-12-13-12-54-12-843_POS2_I1.npy": 16455,
    "2018-12-13-13-54-36-635_POS0_I1.npy": 0,
    "2018-12-13-13-57-37-330_POS1_I1.npy": 166,
    "2018-12-13-14-00-52-315_POS2_I1.npy": 18440,
    "2018-12-13-15-01-16-779_POS0_I1.npy": 0,
    "2018-12-13-15-04-17-474_POS1_I1.npy": 163,
    "2018-12-13-15-07-34-097_POS2_I1.npy": 18973,
    "2018-12-13-16-07-57-359_POS0_I1.npy": 0,
    "2018-12-13-16-10-57-492_POS1_I1.npy": 243,
    "2018-12-13-16-14-14-022_POS2_I1.npy": 18854,
    "2018-12-13-17-14-37-939_POS0_I1.npy": 0,
    "2018-12-13-17-17-36-996_POS1_I1.npy": 174,
    "2018-12-13-17-20-52-964_POS2_I1.npy": 17324,
    "2018-12-13-18-21-16-772_POS0_I1.npy": 0,
    "2018-12-13-18-24-17-577_POS1_I1.npy": 171,
    "2018-12-13-18-27-33-560_POS2_I1.npy": 18044,
    "2018-12-13-19-27-57-352_POS0_I1.npy": 0,
    "2018-12-13-19-30-58-157_POS1_I1.npy": 156,
    "2018-12-13-19-34-13-048_POS2_I1.npy": 18130,
    "2018-12-13-20-34-37-387_POS0_I1.npy": 0,
    "2018-12-13-20-37-38-175_POS1_I1.npy": 113,
    "2018-12-13-20-40-53-051_POS2_I1.npy": 17351,
    "2018-12-13-21-41-17-951_POS0_I1.npy": 0,
    "2018-12-13-21-44-17-648_POS1_I1.npy": 168,
    "2018-12-13-21-47-33-616_POS2_I1.npy": 19082,
    "2018-12-13-22-47-57-954_POS0_I1.npy": 0,
    "2018-12-13-22-50-57-667_POS1_I1.npy": 162,
    "2018-12-13-22-54-13-650_POS2_I1.npy": 19516,
    "2018-12-13-23-54-37-443_POS0_I1.npy": 0,
    "2018-12-13-23-57-38-247_POS1_I1.npy": 182,
    "2018-12-14-00-00-54-214_POS2_I1.npy": 19751,
    "2018-12-14-01-01-18-007_POS0_I1.npy": 0,
    "2018-12-14-01-04-18-811_POS1_I1.npy": 180,
    "2018-12-14-01-07-33-703_POS2_I1.npy": 20008,
    "2018-12-14-02-07-58-041_POS0_I1.npy": 0,
    "2018-12-14-02-10-58-846_POS1_I1.npy": 126,
    "2018-12-14-02-14-14-267_POS2_I1.npy": 19819,
    "2018-12-14-03-14-38-606_POS0_I1.npy": 0,
    "2018-12-14-03-17-38-303_POS1_I1.npy": 129,
    "2018-12-14-03-20-55-362_POS2_I1.npy": 19960,
    "2018-12-14-04-21-19-810_POS0_I1.npy": 0,
    "2018-12-14-04-24-18-321_POS1_I1.npy": 152,
    "2018-12-14-04-27-34-304_POS2_I1.npy": 19834,
    "2018-12-14-05-27-58-097_POS0_I1.npy": 0,
    "2018-12-14-05-30-59-994_POS1_I1.npy": 178,
    "2018-12-14-05-34-15-431_POS2_I1.npy": 19805,
    "2018-12-14-06-34-39-239_POS0_I1.npy": 0,
    "2018-12-14-06-37-39-388_POS1_I1.npy": 213,
    "2018-12-14-06-40-55-481_POS2_I1.npy": 19199,
    "2018-12-14-07-41-19-273_POS0_I1.npy": 0,
    "2018-12-14-07-44-19-968_POS1_I1.npy": 159,
    "2018-12-14-07-47-34-953_POS2_I1.npy": 17529,
    "2018-12-14-08-48-00-400_POS0_I1.npy": 0,
    "2018-12-14-08-50-58-911_POS1_I1.npy": 249,
    "2018-12-14-08-54-14-894_POS2_I1.npy": 15981,
    "2018-12-14-09-54-38-811_POS0_I1.npy": 0,
    "2018-12-14-09-57-39-506_POS1_I1.npy": 187,
    "2018-12-14-10-00-55-474_POS2_I1.npy": 16754,
    "2018-12-14-11-01-19-282_POS0_I1.npy": 0,
    "2018-12-14-11-04-20-087_POS1_I1.npy": 137,
    "2018-12-14-11-07-34-978_POS2_I1.npy": 18593,
    "2018-12-14-12-07-59-317_POS0_I1.npy": 0,
    "2018-12-14-12-11-00-105_POS1_I1.npy": 217,
    "2018-12-14-12-14-14-981_POS2_I1.npy": 19247,
    "2018-12-14-13-14-39-866_POS0_I1.npy": 0,
    "2018-12-14-13-17-39-562_POS1_I1.npy": 174,
    "2018-12-14-13-20-55-545_POS2_I1.npy": 19429,
    "2018-12-14-14-21-19-900_POS0_I1.npy": 0,
    "2018-12-14-14-24-19-612_POS1_I1.npy": 231,
    "2018-12-14-14-27-35-595_POS2_I1.npy": 19564,
    "2018-12-14-15-27-59-388_POS0_I1.npy": 0,
    "2018-12-14-15-31-00-177_POS1_I1.npy": 246,
    "2018-12-14-15-34-16-160_POS2_I1.npy": 17576,
    "2018-12-14-16-34-39-953_POS0_I1.npy": 0,
    "2018-12-14-16-37-40-757_POS1_I1.npy": 431,
    "2018-12-14-16-40-55-648_POS2_I1.npy": 18075,
    "2018-12-14-17-41-20-658_POS0_I1.npy": 0,
    "2018-12-14-17-44-20-791_POS1_I1.npy": 352,
    "2018-12-14-17-47-37-430_POS2_I1.npy": 16035,
    "2018-12-14-18-48-00-692_POS0_I1.npy": 0,
    "2018-12-14-18-51-01-371_POS1_I1.npy": 330,
    "2018-12-14-18-54-17-448_POS2_I1.npy": 17027,
    "2018-12-14-19-54-40-695_POS0_I1.npy": 0,
    "2018-12-14-19-57-40-938_POS1_I1.npy": 150,
    "2018-12-14-20-00-56-921_POS2_I1.npy": 17580,
    "2018-12-14-21-01-21-915_POS0_I1.npy": 0,
    "2018-12-14-21-04-20-520_POS1_I1.npy": 195,
    "2018-12-14-21-07-36-487_POS2_I1.npy": 19144,
    "2018-12-14-22-08-00-295_POS0_I1.npy": 0,
    "2018-12-14-22-11-00-445_POS1_I1.npy": 162,
    "2018-12-14-22-14-17-067_POS2_I1.npy": 19390,
    "2018-12-14-23-14-40-876_POS0_I1.npy": 0,
    "2018-12-14-23-17-41-009_POS1_I1.npy": 184,
    "2018-12-14-23-20-57-086_POS2_I1.npy": 19745,
    "2018-12-15-00-21-20-894_POS0_I1.npy": 0,
    "2018-12-15-00-24-21-574_POS1_I1.npy": 148,
    "2018-12-15-00-27-36-559_POS2_I1.npy": 19711,
    "2018-12-15-01-28-00-897_POS0_I1.npy": 0,
    "2018-12-15-01-31-01-686_POS1_I1.npy": 164,
    "2018-12-15-01-34-16-562_POS2_I1.npy": 19529,
    "2018-12-15-02-34-41-462_POS0_I1.npy": 0,
    "2018-12-15-02-37-41-159_POS1_I1.npy": 175,
    "2018-12-15-02-40-57-126_POS2_I1.npy": 19759,
    "2018-12-15-03-41-21-481_POS0_I1.npy": 0,
    "2018-12-15-03-44-21-177_POS1_I1.npy": 189,
    "2018-12-15-03-47-37-160_POS2_I1.npy": 19732,
    "2018-12-15-04-48-00-969_POS0_I1.npy": 0,
    "2018-12-15-04-51-01-758_POS1_I1.npy": 186,
    "2018-12-15-04-54-17-741_POS2_I1.npy": 19721,
    "2018-12-15-05-54-41-206_POS0_I1.npy": 0,
    "2018-12-15-05-57-41-449_POS1_I1.npy": 161,
    "2018-12-15-06-00-57-978_POS2_I1.npy": 19432,
    "2018-12-15-07-01-21-240_POS0_I1.npy": 0,
    "2018-12-15-07-04-21-935_POS1_I1.npy": 195,
    "2018-12-15-07-07-38-012_POS2_I1.npy": 17927,
    "2018-12-15-08-08-01-805_POS0_I1.npy": 0,
    "2018-12-15-08-11-02-609_POS1_I1.npy": 222,
    "2018-12-15-08-14-19-138_POS2_I1.npy": 15928,
    "2018-12-15-09-14-42-400_POS0_I1.npy": 0,
    "2018-12-15-09-17-42-550_POS1_I1.npy": 238,
    "2018-12-15-09-20-58-533_POS2_I1.npy": 15516,
    "2018-12-18-15-16-08-038_POS0_I1.npy": 0,
    "2018-12-18-15-19-08-745_POS1_I1.npy": 449,
    "2018-12-18-15-22-23-883_POS2_I1.npy": 18263,
    "2018-12-18-16-22-48-386_POS0_I1.npy": 0,
    "2018-12-18-16-25-47-989_POS1_I1.npy": 373,
    "2018-12-18-16-29-04-612_POS2_I1.npy": 15535,
    "2018-12-18-17-29-28-420_POS0_I1.npy": 0,
    "2018-12-18-17-32-28-554_POS1_I1.npy": 334,
    "2018-12-18-17-35-44-630_POS2_I1.npy": 15326,
    "2018-12-18-18-36-08-423_POS0_I1.npy": 0,
    "2018-12-18-18-39-09-228_POS1_I1.npy": 249,
    "2018-12-18-18-42-24-649_POS2_I1.npy": 15214,
    "2018-12-18-19-42-48-551_POS0_I1.npy": 0,
    "2018-12-18-19-45-49-231_POS1_I1.npy": 326,
    "2018-12-18-19-49-04-122_POS2_I1.npy": 15258,
    "2018-12-18-20-49-29-022_POS0_I1.npy": 0,
    "2018-12-18-20-52-29-280_POS1_I1.npy": 334,
    "2018-12-18-20-55-45-248_POS2_I1.npy": 16534,
    "2018-12-18-21-56-09-041_POS0_I1.npy": 0,
    "2018-12-18-21-59-09-299_POS1_I1.npy": 383,
    "2018-12-18-22-02-24-721_POS2_I1.npy": 16979,
    "2018-12-18-23-02-48-513_POS0_I1.npy": 0,
    "2018-12-18-23-05-49-302_POS1_I1.npy": 384,
    "2018-12-18-23-09-05-270_POS2_I1.npy": 17552,
    "2018-12-19-00-09-29-172_POS0_I1.npy": 0,
    "2018-12-19-00-12-29-305_POS1_I1.npy": 421,
    "2018-12-19-00-15-45-273_POS2_I1.npy": 18320,
    "2018-12-19-01-16-09-190_POS0_I1.npy": 0,
    "2018-12-19-01-19-10-431_POS1_I1.npy": 382,
    "2018-12-19-01-22-24-776_POS2_I1.npy": 17589,
    "2018-12-19-02-22-51-315_POS0_I1.npy": 0,
    "2018-12-19-02-25-49-389_POS1_I1.npy": 467,
    "2018-12-19-02-29-06-449_POS2_I1.npy": 18505,
    "2018-12-19-03-29-29-711_POS0_I1.npy": 0,
    "2018-12-19-03-32-29-423_POS1_I1.npy": 470,
    "2018-12-19-03-35-47-045_POS2_I1.npy": 18372,
    "2018-12-19-04-36-09-199_POS0_I1.npy": 0,
    "2018-12-19-04-39-10-004_POS1_I1.npy": 388,
    "2018-12-19-04-42-25-987_POS2_I1.npy": 16929,
    "2018-12-19-05-42-49-780_POS0_I1.npy": 0,
    "2018-12-19-05-45-50-475_POS1_I1.npy": 407,
    "2018-12-19-05-49-06-005_POS2_I1.npy": 17320,
    "2018-12-19-06-49-30-360_POS0_I1.npy": 0,
    "2018-12-19-06-52-30-509_POS1_I1.npy": 303,
    "2018-12-19-06-55-45-946_POS2_I1.npy": 17995,
    "2018-12-19-07-56-10-410_POS0_I1.npy": 0,
    "2018-12-19-07-59-09-997_POS1_I1.npy": 501,
    "2018-12-19-08-02-25-980_POS2_I1.npy": 18631,
    "2018-12-19-09-02-49-882_POS0_I1.npy": 0,
    "2018-12-19-09-05-50-016_POS1_I1.npy": 548,
    "2018-12-19-09-09-06-638_POS2_I1.npy": 18663,
    "2018-12-19-10-09-30-431_POS0_I1.npy": 0,
    "2018-12-19-10-12-30-565_POS1_I1.npy": 539,
    "2018-12-19-10-15-46-641_POS2_I1.npy": 18724,
    "2018-12-19-11-16-10-434_POS0_I1.npy": 0,
    "2018-12-19-11-19-11-129_POS1_I1.npy": 549,
    "2018-12-19-11-22-26-114_POS2_I1.npy": 18484,
    "2018-12-19-12-22-50-453_POS0_I1.npy": 0,
    "2018-12-19-12-25-52-334_POS1_I1.npy": 537,
    "2018-12-19-12-29-06-663_POS2_I1.npy": 18026,
    "2018-12-19-13-29-31-002_POS0_I1.npy": 0,
    "2018-12-19-13-32-30-699_POS1_I1.npy": 562,
    "2018-12-19-13-35-46-666_POS2_I1.npy": 18842,
    "2018-12-19-14-36-11-021_POS0_I1.npy": 0,
    "2018-12-19-14-39-10-733_POS1_I1.npy": 552,
    "2018-12-19-14-42-27-262_POS2_I1.npy": 18357,
    "2018-12-19-15-42-51-070_POS0_I1.npy": 0,
    "2018-12-19-15-45-51-204_POS1_I1.npy": 562,
    "2018-12-19-15-49-07-296_POS2_I1.npy": 18220,
    "2018-12-19-16-49-31-105_POS0_I1.npy": 0,
    "2018-12-19-16-52-31-800_POS1_I1.npy": 547,
    "2018-12-19-16-55-46-784_POS2_I1.npy": 18863,
    "2018-12-19-17-56-11-669_POS0_I1.npy": 0,
    "2018-12-19-17-59-11-818_POS1_I1.npy": 586,
    "2018-12-19-18-02-27-255_POS2_I1.npy": 18483,
    "2018-12-19-19-02-51-719_POS0_I1.npy": 0,
    "2018-12-19-19-05-51-307_POS1_I1.npy": 481,
    "2018-12-19-19-09-08-382_POS2_I1.npy": 17189,
    "2018-12-19-20-09-31-738_POS0_I1.npy": 0,
    "2018-12-19-20-12-31-887_POS1_I1.npy": 354,
    "2018-12-19-20-15-48-416_POS2_I1.npy": 15594,
    "2018-12-19-21-16-11-678_POS0_I1.npy": 0,
    "2018-12-19-21-19-13-559_POS1_I1.npy": 241,
    "2018-12-19-21-22-27-904_POS2_I1.npy": 15773,
    "2018-12-19-22-22-51-697_POS0_I1.npy": 0,
    "2018-12-19-22-25-52-486_POS1_I1.npy": 348,
    "2018-12-19-22-29-07-361_POS2_I1.npy": 17368,
    "2018-12-19-23-29-32-262_POS0_I1.npy": 0,
    "2018-12-19-23-32-31-958_POS1_I1.npy": 362,
    "2018-12-19-23-35-47-926_POS2_I1.npy": 17375,
    "2018-12-20-00-36-12-280_POS0_I1.npy": 0,
    "2018-12-20-00-39-11-992_POS1_I1.npy": 368,
    "2018-12-20-00-42-27-976_POS2_I1.npy": 18353,
    "2018-12-20-01-42-51-768_POS0_I1.npy": 0,
    "2018-12-20-01-45-52-573_POS1_I1.npy": 348,
    "2018-12-20-01-49-08-556_POS2_I1.npy": 18493,
    "2018-12-20-02-49-32-364_POS0_I1.npy": 0,
    "2018-12-20-02-52-33-059_POS1_I1.npy": 356,
    "2018-12-20-02-55-48-028_POS2_I1.npy": 19072,
    "2018-12-20-03-56-12-398_POS0_I1.npy": 0,
    "2018-12-20-03-59-13-078_POS1_I1.npy": 417,
    "2018-12-20-04-02-28-624_POS2_I1.npy": 18977,
    "2018-12-20-05-02-52-963_POS0_I1.npy": 0,
    "2018-12-20-05-05-52-551_POS1_I1.npy": 376,
    "2018-12-20-05-09-08-643_POS2_I1.npy": 17417,
    "2018-12-20-06-09-32-436_POS0_I1.npy": 0,
    "2018-12-20-06-12-32-569_POS1_I1.npy": 438,
    "2018-12-20-06-15-49-192_POS2_I1.npy": 18107,
    "2018-12-20-07-16-13-000_POS0_I1.npy": 0,
    "2018-12-20-07-19-13-134_POS1_I1.npy": 420,
    "2018-12-20-07-22-29-211_POS2_I1.npy": 17855,
    "2018-12-20-08-22-53-003_POS0_I1.npy": 0,
    "2018-12-20-08-25-53-792_POS1_I1.npy": 448,
    "2018-12-20-08-29-08-683_POS2_I1.npy": 17393,
    "2018-12-20-09-29-33-022_POS0_I1.npy": 0,
    "2018-12-20-09-32-33-811_POS1_I1.npy": 456,
    "2018-12-20-09-35-49-794_POS2_I1.npy": 9190,
    "2018-12-20-10-36-13-602_POS0_I1.npy": 0,
    "2018-12-20-10-39-15-483_POS1_I1.npy": 461,
    "2018-12-20-10-42-30-904_POS2_I1.npy": 18692,
    "2018-12-20-11-42-53-621_POS0_I1.npy": 0,
    "2018-12-20-11-45-53-333_POS1_I1.npy": 612,
    "2018-12-20-11-49-09-862_POS2_I1.npy": 18736,
    "2018-12-20-12-49-34-201_POS0_I1.npy": 0,
    "2018-12-20-12-52-33-804_POS1_I1.npy": 605,
    "2018-12-20-12-55-49-881_POS2_I1.npy": 18883,
    "2018-12-20-13-56-13-798_POS0_I1.npy": 0,
    "2018-12-20-13-59-13-932_POS1_I1.npy": 537,
    "2018-12-20-14-02-30-009_POS2_I1.npy": 18872,
    "2018-12-20-15-02-53-801_POS0_I1.npy": 0,
    "2018-12-20-15-05-54-497_POS1_I1.npy": 607,
    "2018-12-20-15-09-09-497_POS2_I1.npy": 18960,
    "2018-12-20-16-09-33-836_POS0_I1.npy": 0,
    "2018-12-20-16-12-34-515_POS1_I1.npy": 641,
    "2018-12-20-16-15-50-062_POS2_I1.npy": 19158,
    "2018-12-20-17-16-14-400_POS0_I1.npy": 0,
    "2018-12-20-17-19-14-097_POS1_I1.npy": 404,
    "2018-12-20-17-22-30-065_POS2_I1.npy": 15745,
    "2018-12-20-18-22-53-873_POS0_I1.npy": 0,
    "2018-12-20-18-25-54-116_POS1_I1.npy": 363,
    "2018-12-20-18-29-11-737_POS2_I1.npy": 15246,
    "2018-12-20-19-29-34-453_POS0_I1.npy": 0,
    "2018-12-20-19-32-34-696_POS1_I1.npy": 387,
    "2018-12-20-19-35-50-679_POS2_I1.npy": 15204,
    "2018-12-20-20-36-14-051_POS0_I1.npy": 0,
    "2018-12-20-20-39-15-401_POS1_I1.npy": 355,
    "2018-12-20-20-42-31-368_POS2_I1.npy": 15240,
    "2018-12-20-21-42-54-615_POS0_I1.npy": 0,
    "2018-12-20-21-45-55-420_POS1_I1.npy": 264,
    "2018-12-20-21-49-12-495_POS2_I1.npy": 15924,
    "2018-12-20-22-49-35-211_POS0_I1.npy": 0,
    "2018-12-20-22-52-35-360_POS1_I1.npy": 355,
    "2018-12-20-22-55-53-621_POS2_I1.npy": 16890,
    "2018-12-20-23-56-16-337_POS0_I1.npy": 0,
    "2018-12-20-23-59-15-925_POS1_I1.npy": 310,
    "2018-12-21-00-02-30-816_POS2_I1.npy": 16673,
    "2018-12-21-01-02-54-718_POS0_I1.npy": 0,
    "2018-12-21-01-05-54-867_POS1_I1.npy": 389,
    "2018-12-21-01-09-13-128_POS2_I1.npy": 17382,
    "2018-12-21-02-09-35-298_POS0_I1.npy": 0,
    "2018-12-21-02-12-35-432_POS1_I1.npy": 412,
    "2018-12-21-02-15-51-508_POS2_I1.npy": 17899,
    "2018-12-21-03-16-15-301_POS0_I1.npy": 0,
    "2018-12-21-03-19-15-981_POS1_I1.npy": 304,
    "2018-12-21-03-22-30-965_POS2_I1.npy": 18184,
    "2018-12-21-04-22-55-866_POS0_I1.npy": 0,
    "2018-12-21-04-25-56-015_POS1_I1.npy": 350,
    "2018-12-21-04-29-11-452_POS2_I1.npy": 18200,
    "2018-12-21-05-29-35-900_POS0_I1.npy": 0,
    "2018-12-21-05-32-35-488_POS1_I1.npy": 344,
    "2018-12-21-05-35-51-471_POS2_I1.npy": 18688,
    "2018-12-21-06-36-15-373_POS0_I1.npy": 0,
    "2018-12-21-06-39-15-522_POS1_I1.npy": 325,
    "2018-12-21-06-42-32-145_POS2_I1.npy": 17419,
    "2018-12-21-07-42-55-953_POS0_I1.npy": 0,
    "2018-12-21-07-45-56-102_POS1_I1.npy": 366,
    "2018-12-21-07-49-12-085_POS2_I1.npy": 17065,
    "2018-12-21-08-49-35-893_POS0_I1.npy": 0,
    "2018-12-21-08-52-36-698_POS1_I1.npy": 382,
    "2018-12-21-08-55-52-135_POS2_I1.npy": 17204,
    "2018-12-21-09-56-16-474_POS0_I1.npy": 0,
    "2018-12-21-09-59-16-170_POS1_I1.npy": 366,
    "2018-12-21-10-02-32-138_POS2_I1.npy": 16946,
    "2018-12-21-11-02-57-023_POS0_I1.npy": 0,
    "2018-12-21-11-05-56-173_POS1_I1.npy": 400,
    "2018-12-21-11-09-12-703_POS2_I1.npy": 16952,
    "2018-12-21-12-09-35-965_POS0_I1.npy": 0,
    "2018-12-21-12-12-37-206_POS1_I1.npy": 383,
    "2018-12-21-12-15-52-097_POS2_I1.npy": 17087,
    "2018-12-21-13-16-16-436_POS0_I1.npy": 0,
    "2018-12-21-13-19-17-225_POS1_I1.npy": 458,
    "2018-12-21-13-22-32-100_POS2_I1.npy": 18370,
    "2018-12-21-14-22-57-001_POS0_I1.npy": 0,
    "2018-12-21-14-25-56-697_POS1_I1.npy": 382,
    "2018-12-21-14-29-12-665_POS2_I1.npy": 17165,
    "2018-12-21-15-29-37-019_POS0_I1.npy": 0,
    "2018-12-21-15-32-36-732_POS1_I1.npy": 459,
    "2018-12-21-15-35-53-261_POS2_I1.npy": 17774,
    "2018-12-21-16-36-16-507_POS0_I1.npy": 0,
    "2018-12-21-16-39-17-312_POS1_I1.npy": 454,
    "2018-12-21-16-42-34-387_POS2_I1.npy": 16554,
    "2018-12-21-17-42-57-088_POS0_I1.npy": 0,
    "2018-12-21-17-45-57-783_POS1_I1.npy": 288,
    "2018-12-21-17-49-12-768_POS2_I1.npy": 15513,
    "2018-12-21-18-49-37-122_POS0_I1.npy": 0,
    "2018-12-21-18-52-37-911_POS1_I1.npy": 322,
    "2018-12-21-18-55-53-878_POS2_I1.npy": 15268,
    "2018-12-21-19-56-17-687_POS0_I1.npy": 0,
    "2018-12-21-19-59-17-383_POS1_I1.npy": 348,
    "2018-12-21-20-02-34-443_POS2_I1.npy": 15298,
    "2018-12-21-21-02-57-159_POS0_I1.npy": 0,
    "2018-12-21-21-05-57-402_POS1_I1.npy": 339,
    "2018-12-21-21-09-16-645_POS2_I1.npy": 15498,
    "2018-12-21-22-09-37-708_POS0_I1.npy": 0,
    "2018-12-21-22-12-38-513_POS1_I1.npy": 321,
    "2018-12-21-22-15-53-934_POS2_I1.npy": 15672,
    "2018-12-21-23-16-17-727_POS0_I1.npy": 0,
    "2018-12-21-23-19-19-077_POS1_I1.npy": 343,
    "2018-12-21-23-22-33-953_POS2_I1.npy": 16229,
    "2018-12-22-00-22-57-761_POS0_I1.npy": 0,
    "2018-12-22-00-25-59-642_POS1_I1.npy": 377,
    "2018-12-22-00-29-13-987_POS2_I1.npy": 16273,
    "2018-12-22-01-29-38-341_POS0_I1.npy": 0,
    "2018-12-22-01-32-37-929_POS1_I1.npy": 351,
    "2018-12-22-01-35-54-021_POS2_I1.npy": 16282,
    "2018-12-22-02-36-18-469_POS0_I1.npy": 0,
    "2018-12-22-02-39-18-057_POS1_I1.npy": 352,
    "2018-12-22-02-42-34-133_POS2_I1.npy": 16178,
    "2018-12-22-03-42-58-472_POS0_I1.npy": 0,
    "2018-12-22-03-45-58-075_POS1_I1.npy": 397,
    "2018-12-22-03-49-14-698_POS2_I1.npy": 16472,
    "2018-12-22-04-49-38-506_POS0_I1.npy": 0,
    "2018-12-22-04-52-38-640_POS1_I1.npy": 388,
    "2018-12-22-04-55-54-717_POS2_I1.npy": 16460,
    "2018-12-22-05-56-18-509_POS0_I1.npy": 0,
    "2018-12-22-05-59-19-314_POS1_I1.npy": 404,
    "2018-12-22-06-02-34-205_POS2_I1.npy": 16304,
    "2018-12-22-07-02-58-544_POS0_I1.npy": 0,
    "2018-12-22-07-05-59-332_POS1_I1.npy": 342,
    "2018-12-22-07-09-14-754_POS2_I1.npy": 16925,
    "2018-12-22-08-09-39-093_POS0_I1.npy": 0,
    "2018-12-22-08-12-39-445_POS1_I1.npy": 397,
    "2018-12-22-08-15-54-320_POS2_I1.npy": 17384,
    "2018-12-22-09-16-19-220_POS0_I1.npy": 0,
    "2018-12-22-09-19-18-917_POS1_I1.npy": 488,
    "2018-12-22-09-22-35-431_POS2_I1.npy": 17920,
    "2018-12-22-10-22-59-239_POS0_I1.npy": 0,
    "2018-12-22-10-25-58-936_POS1_I1.npy": 474,
    "2018-12-22-10-29-14-919_POS2_I1.npy": 18287,
    "2018-12-22-11-29-38-821_POS0_I1.npy": 0,
    "2018-12-22-11-32-39-500_POS1_I1.npy": 506,
    "2018-12-22-11-35-55-484_POS2_I1.npy": 18253,
    "2018-12-22-12-36-19-386_POS0_I1.npy": 0,
    "2018-12-22-12-39-20-065_POS1_I1.npy": 495,
    "2018-12-22-12-42-36-579_POS2_I1.npy": 18366,
    "2018-12-22-13-42-59-950_POS0_I1.npy": 0,
    "2018-12-22-13-46-00-084_POS1_I1.npy": 492,
    "2018-12-22-13-49-17-689_POS2_I1.npy": 18115,
    "2018-12-22-14-49-39-953_POS0_I1.npy": 0,
    "2018-12-22-14-52-39-556_POS1_I1.npy": 472,
    "2018-12-22-14-55-55-524_POS2_I1.npy": 17812,
    "2018-12-22-15-56-22-702_POS0_I1.npy": 0,
    "2018-12-22-15-59-19-575_POS1_I1.npy": 466,
    "2018-12-22-16-02-35-558_POS2_I1.npy": 18062,
    "2018-12-22-17-02-59-351_POS0_I1.npy": 0,
    "2018-12-22-17-06-00-155_POS1_I1.npy": 521,
    "2018-12-22-17-09-16-138_POS2_I1.npy": 18421,
    "2018-12-22-18-09-39-931_POS0_I1.npy": 0,
    "2018-12-22-18-12-40-735_POS1_I1.npy": 454,
    "2018-12-22-18-15-56-157_POS2_I1.npy": 18176,
    "2018-12-22-19-16-19-950_POS0_I1.npy": 0,
    "2018-12-22-19-19-20-754_POS1_I1.npy": 381,
    "2018-12-22-19-22-36-191_POS2_I1.npy": 17293,
    "2018-12-22-20-23-00-530_POS0_I1.npy": 0,
    "2018-12-22-20-26-00-227_POS1_I1.npy": 345,
    "2018-12-22-20-29-16-194_POS2_I1.npy": 16893,
    "2018-12-22-21-29-40-549_POS0_I1.npy": 0,
    "2018-12-22-21-32-40-245_POS1_I1.npy": 284,
    "2018-12-22-21-35-56-228_POS2_I1.npy": 17214,
    "2018-12-22-22-36-20-021_POS0_I1.npy": 0,
    "2018-12-22-22-39-20-825_POS1_I1.npy": 338,
    "2018-12-22-22-42-36-809_POS2_I1.npy": 18055,
    "2018-12-22-23-43-00-601_POS0_I1.npy": 0,
    "2018-12-22-23-46-01-390_POS1_I1.npy": 381,
    "2018-12-22-23-49-16-281_POS2_I1.npy": 18540,
    "2018-12-23-00-49-40-620_POS0_I1.npy": 0,
    "2018-12-23-00-52-41-409_POS1_I1.npy": 356,
    "2018-12-23-00-55-56-284_POS2_I1.npy": 19014,
    "2018-12-23-01-56-18-717_POS0_I1.npy": 0,
    "2018-12-23-01-59-18-413_POS1_I1.npy": 424,
    "2018-12-23-02-02-34-381_POS2_I1.npy": 18344,
    "2018-12-23-03-02-58-720_POS0_I1.npy": 0,
    "2018-12-23-03-05-58-416_POS1_I1.npy": 424,
    "2018-12-23-03-09-14-384_POS2_I1.npy": 19260,
    "2018-12-23-04-09-38-286_POS0_I1.npy": 0,
    "2018-12-23-04-12-38-965_POS1_I1.npy": 416,
    "2018-12-23-04-15-54-949_POS2_I1.npy": 19123,
    "2018-12-23-05-16-18-866_POS0_I1.npy": 0,
    "2018-12-23-05-19-19-000_POS1_I1.npy": 367,
    "2018-12-23-05-22-34-967_POS2_I1.npy": 18311,
    "2018-12-23-06-22-58-885_POS0_I1.npy": 0,
    "2018-12-23-06-25-59-564_POS1_I1.npy": 334,
    "2018-12-23-06-29-14-440_POS2_I1.npy": 17498,
    "2018-12-23-07-29-39-434_POS0_I1.npy": 0,
    "2018-12-23-07-32-39-037_POS1_I1.npy": 397,
    "2018-12-23-07-35-55-020_POS2_I1.npy": 15552,
    "2018-12-23-08-36-19-468_POS0_I1.npy": 0,
    "2018-12-23-08-39-19-055_POS1_I1.npy": 293,
    "2018-12-23-08-42-35-039_POS2_I1.npy": 15494,
    "2018-12-23-09-42-58-941_POS0_I1.npy": 0,
    "2018-12-23-09-45-59-620_POS1_I1.npy": 389,
    "2018-12-23-09-49-15-603_POS2_I1.npy": 15728,
    "2018-12-23-10-49-39-521_POS0_I1.npy": 0,
    "2018-12-23-10-52-39-654_POS1_I1.npy": 393,
    "2018-12-23-10-55-56-168_POS2_I1.npy": 16773,
    "2018-12-23-11-56-19-524_POS0_I1.npy": 0,
    "2018-12-23-11-59-20-219_POS1_I1.npy": 446,
    "2018-12-23-12-02-35-095_POS2_I1.npy": 17430,
    "2018-12-23-13-03-00-104_POS0_I1.npy": 0,
    "2018-12-23-13-05-59-707_POS1_I1.npy": 469,
    "2018-12-23-13-09-16-221_POS2_I1.npy": 18155,
    "2018-12-23-14-09-40-123_POS0_I1.npy": 0,
    "2018-12-23-14-12-39-710_POS1_I1.npy": 496,
    "2018-12-23-14-15-56-785_POS2_I1.npy": 18454,
    "2018-12-23-15-16-19-611_POS0_I1.npy": 0,
    "2018-12-23-15-19-20-290_POS1_I1.npy": 499,
    "2018-12-23-15-22-36-820_POS2_I1.npy": 16510,
    "2018-12-23-16-23-00-191_POS0_I1.npy": 0,
    "2018-12-23-16-26-00-871_POS1_I1.npy": 308,
    "2018-12-23-16-29-16-854_POS2_I1.npy": 17183,
    "2018-12-23-17-29-40-210_POS0_I1.npy": 0,
    "2018-12-23-17-32-41-014_POS1_I1.npy": 393,
    "2018-12-23-17-35-56-451_POS2_I1.npy": 16996,
    "2018-12-23-18-36-20-260_POS0_I1.npy": 0,
    "2018-12-23-18-39-21-048_POS1_I1.npy": 387,
    "2018-12-23-18-42-36-470_POS2_I1.npy": 16461,
    "2018-12-23-19-43-00-824_POS0_I1.npy": 0,
    "2018-12-23-19-46-00-521_POS1_I1.npy": 376,
    "2018-12-23-19-49-16-504_POS2_I1.npy": 17322,
    "2018-12-23-20-49-40-843_POS0_I1.npy": 0,
    "2018-12-23-20-52-40-446_POS1_I1.npy": 405,
    "2018-12-23-20-55-57-069_POS2_I1.npy": 16286,
    "2018-12-23-21-56-20-877_POS0_I1.npy": 0,
    "2018-12-23-21-59-21-120_POS1_I1.npy": 351,
    "2018-12-23-22-02-37-087_POS2_I1.npy": 16917,
    "2018-12-23-23-03-00-880_POS0_I1.npy": 12,
    "2018-12-23-23-06-01-684_POS1_I1.npy": 368,
    "2018-12-23-23-09-16-576_POS2_I1.npy": 16787,
    "2018-12-24-00-09-40-914_POS0_I1.npy": 1,
    "2018-12-24-00-12-41-703_POS1_I1.npy": 375,
    "2018-12-24-00-15-57-125_POS2_I1.npy": 18162,
    "2018-12-24-01-16-21-027_POS0_I1.npy": 0,
    "2018-12-24-01-19-21-831_POS1_I1.npy": 371,
    "2018-12-24-01-22-37-268_POS2_I1.npy": 17677,
    "2018-12-24-02-23-01-607_POS0_I1.npy": 6,
    "2018-12-24-02-26-01-210_POS1_I1.npy": 337,
    "2018-12-24-02-29-17-302_POS2_I1.npy": 17247,
    "2018-12-24-03-29-41-111_POS0_I1.npy": 7,
    "2018-12-24-03-32-41-244_POS1_I1.npy": 383,
    "2018-12-24-03-35-57-867_POS2_I1.npy": 17746,
    "2018-12-24-04-36-21-675_POS0_I1.npy": 3,
    "2018-12-24-04-39-21-809_POS1_I1.npy": 375,
    "2018-12-24-04-42-38-431_POS2_I1.npy": 17705,
    "2018-12-24-05-43-01-694_POS0_I1.npy": 4,
    "2018-12-24-05-46-02-373_POS1_I1.npy": 267,
    "2018-12-24-05-49-17-358_POS2_I1.npy": 16538,
    "2018-12-24-06-49-41-712_POS0_I1.npy": 4,
    "2018-12-24-06-52-42-392_POS1_I1.npy": 241,
    "2018-12-24-06-55-57-938_POS2_I1.npy": 15051,
    "2018-12-24-07-56-22-293_POS0_I1.npy": 4,
    "2018-12-24-07-59-21-880_POS1_I1.npy": 361,
    "2018-12-24-08-02-37-973_POS2_I1.npy": 15130,
    "2018-12-24-09-03-01-781_POS0_I1.npy": 9,
    "2018-12-24-09-06-01-914_POS1_I1.npy": 398,
    "2018-12-24-09-09-17-991_POS2_I1.npy": 16073,
    "2018-12-24-10-09-41-784_POS0_I1.npy": 12,
    "2018-12-24-10-12-42-588_POS1_I1.npy": 102,
    "2018-12-24-10-15-59-117_POS2_I1.npy": 16342,
    "2018-12-24-11-16-22-380_POS0_I1.npy": 242,
    "2018-12-24-11-19-23-169_POS1_I1.npy": 406,
    "2018-12-24-11-22-38-060_POS2_I1.npy": 17332,
    "2018-12-24-12-23-02-398_POS0_I1.npy": 279,
    "2018-12-24-12-26-03-187_POS1_I1.npy": 426,
    "2018-12-24-12-29-18-609_POS2_I1.npy": 17672,
    "2018-12-24-13-29-42-963_POS0_I1.npy": 0,
    "2018-12-24-13-32-42-660_POS1_I1.npy": 474,
    "2018-12-24-13-35-58-643_POS2_I1.npy": 18152,
    "2018-12-24-14-36-22-982_POS0_I1.npy": 0,
    "2018-12-24-14-39-22-585_POS1_I1.npy": 456,
    "2018-12-24-14-42-38-662_POS2_I1.npy": 18545,
    "2018-12-24-15-43-02-454_POS0_I1.npy": 9,
    "2018-12-24-15-46-03-259_POS1_I1.npy": 544,
    "2018-12-24-15-49-19-242_POS2_I1.npy": 18353,
    "2018-12-24-16-49-43-050_POS0_I1.npy": 9,
    "2018-12-24-16-52-43-745_POS1_I1.npy": 444,
    "2018-12-24-16-55-58-730_POS2_I1.npy": 17100,
    "2018-12-24-17-56-23-069_POS0_I1.npy": 4,
    "2018-12-24-17-59-23-748_POS1_I1.npy": 453,
    "2018-12-24-18-02-39-841_POS2_I1.npy": 17831,
    "2018-12-24-19-03-03-649_POS0_I1.npy": 15,
    "2018-12-24-19-06-03-236_POS1_I1.npy": 415,
    "2018-12-24-19-09-19-329_POS2_I1.npy": 18089,
    "2018-12-24-20-09-43-122_POS0_I1.npy": 12,
    "2018-12-24-20-12-43-255_POS1_I1.npy": 391,
    "2018-12-24-20-15-59-878_POS2_I1.npy": 17343,
    "2018-12-24-21-16-23-686_POS0_I1.npy": 2,
    "2018-12-24-21-19-23-820_POS1_I1.npy": 356,
    "2018-12-24-21-22-39-896_POS2_I1.npy": 16634,
    "2018-12-24-22-23-03-689_POS0_I1.npy": 0,
    "2018-12-24-22-26-04-384_POS1_I1.npy": 402,
    "2018-12-24-22-29-19-369_POS2_I1.npy": 18095,
    "2018-12-24-23-29-43-708_POS0_I1.npy": 0,
    "2018-12-24-23-32-44-497_POS1_I1.npy": 383,
    "2018-12-24-23-35-59-918_POS2_I1.npy": 18906,
    "2018-12-25-00-36-24-803_POS0_I1.npy": 0,
    "2018-12-25-00-39-23-969_POS1_I1.npy": 411,
    "2018-12-25-00-42-39-937_POS2_I1.npy": 19115,
    "2018-12-25-01-43-04-291_POS0_I1.npy": 10,
    "2018-12-25-01-46-04-003_POS1_I1.npy": 380,
    "2018-12-25-01-49-21-079_POS2_I1.npy": 19461,
    "2018-12-25-02-49-44-341_POS0_I1.npy": 0,
    "2018-12-25-02-52-45-130_POS1_I1.npy": 335,
    "2018-12-25-02-56-01-643_POS2_I1.npy": 19188,
    "2018-12-25-03-56-24-344_POS0_I1.npy": 0,
    "2018-12-25-03-59-25-039_POS1_I1.npy": 169,
    "2018-12-25-04-02-41-662_POS2_I1.npy": 16172,
    "2018-12-25-05-03-04-924_POS0_I1.npy": 0,
    "2018-12-25-05-06-05-619_POS1_I1.npy": 284,
    "2018-12-25-05-09-21-696_POS2_I1.npy": 16414,
    "2018-12-25-06-09-44-943_POS0_I1.npy": 0,
    "2018-12-25-06-12-45-638_POS1_I1.npy": 227,
    "2018-12-25-06-16-02-276_POS2_I1.npy": 17872,
    "2018-12-25-07-16-24-993_POS0_I1.npy": 0,
    "2018-12-25-07-19-26-234_POS1_I1.npy": 269,
    "2018-12-25-07-22-41-125_POS2_I1.npy": 18360,
    "2018-12-25-08-23-05-027_POS0_I1.npy": 0,
    "2018-12-25-08-26-07-344_POS1_I1.npy": 207,
    "2018-12-25-08-29-23-421_POS2_I1.npy": 18414,
    "2018-12-25-09-29-45-046_POS0_I1.npy": 0,
    "2018-12-25-09-32-47-379_POS1_I1.npy": 265,
    "2018-12-25-09-36-01-162_POS2_I1.npy": 18924,
    "2018-12-25-10-36-25-610_POS0_I1.npy": 18,
    "2018-12-25-10-39-25-213_POS1_I1.npy": 308,
    "2018-12-25-10-42-41-181_POS2_I1.npy": 18804,
    "2018-12-25-11-43-05-644_POS0_I1.npy": 0,
    "2018-12-25-11-46-05-232_POS1_I1.npy": 317,
    "2018-12-25-11-49-21-215_POS2_I1.npy": 18564,
    "2018-12-25-12-49-45-117_POS0_I1.npy": 0,
    "2018-12-25-12-52-45-796_POS1_I1.npy": 318,
    "2018-12-25-12-56-01-780_POS2_I1.npy": 18104,
    "2018-12-25-13-56-25-682_POS0_I1.npy": 0,
    "2018-12-25-13-59-25-815_POS1_I1.npy": 310,
    "2018-12-25-14-02-41-892_POS2_I1.npy": 18634,
    "2018-12-25-15-03-05-685_POS0_I1.npy": 0,
    "2018-12-25-15-06-06-380_POS1_I1.npy": 368,
    "2018-12-25-15-09-21-910_POS2_I1.npy": 18962,
    "2018-12-25-16-09-46-265_POS0_I1.npy": 0,
    "2018-12-25-16-12-45-868_POS1_I1.npy": 362,
    "2018-12-25-16-16-01-836_POS2_I1.npy": 19174,
    "2018-12-25-17-16-26-299_POS0_I1.npy": 0,
    "2018-12-25-17-19-25-887_POS1_I1.npy": 355,
    "2018-12-25-17-22-41-854_POS2_I1.npy": 19169,
    "2018-12-25-18-23-05-772_POS0_I1.npy": 0,
    "2018-12-25-18-26-06-451_POS1_I1.npy": 397,
    "2018-12-25-18-29-22-434_POS2_I1.npy": 19248,
    "2018-12-25-19-29-46-336_POS0_I1.npy": 0,
    "2018-12-25-19-32-46-470_POS1_I1.npy": 375,
    "2018-12-25-19-36-02-453_POS2_I1.npy": 18629,
    "2018-12-25-20-36-26-355_POS0_I1.npy": 0,
    "2018-12-25-20-39-27-050_POS1_I1.npy": 361,
    "2018-12-25-20-42-41-926_POS2_I1.npy": 19225,
    "2018-12-25-21-43-06-920_POS0_I1.npy": 0,
    "2018-12-25-21-46-06-523_POS1_I1.npy": 337,
    "2018-12-25-21-49-22-506_POS2_I1.npy": 17914,
    "2018-12-25-22-49-46-860_POS0_I1.npy": 0,
    "2018-12-25-22-52-46-573_POS1_I1.npy": 357,
    "2018-12-25-22-56-02-540_POS2_I1.npy": 18178,
    "2018-12-25-23-56-26-348_POS0_I1.npy": 0,
    "2018-12-25-23-59-27-153_POS1_I1.npy": 283,
    "2018-12-26-00-02-43-136_POS2_I1.npy": 16275,
    "2018-12-26-01-03-06-944_POS0_I1.npy": 0,
    "2018-12-26-01-06-07-639_POS1_I1.npy": 310,
    "2018-12-26-01-09-22-624_POS2_I1.npy": 15112,
    "2018-12-26-02-09-46-963_POS0_I1.npy": 0,
    "2018-12-26-02-12-47-752_POS1_I1.npy": 307,
    "2018-12-26-02-16-03-189_POS2_I1.npy": 16397,
    "2018-12-26-03-16-27-528_POS0_I1.npy": 0,
    "2018-12-26-03-19-27-224_POS1_I1.npy": 437,
    "2018-12-26-03-22-43-753_POS2_I1.npy": 17324,
    "2018-12-26-04-23-07-016_POS0_I1.npy": 0,
    "2018-12-26-04-26-07-149_POS1_I1.npy": 359,
    "2018-12-26-04-29-23-772_POS2_I1.npy": 16956,
    "2018-12-26-05-29-47-019_POS0_I1.npy": 0,
    "2018-12-26-05-32-47-714_POS1_I1.npy": 472,
    "2018-12-26-05-36-03-791_POS2_I1.npy": 18756,
    "2018-12-26-06-36-27-583_POS0_I1.npy": 0,
    "2018-12-26-06-39-28-279_POS1_I1.npy": 473,
    "2018-12-26-06-42-43-263_POS2_I1.npy": 17563,
    "2018-12-26-07-43-07-602_POS0_I1.npy": 0,
    "2018-12-26-07-46-08-391_POS1_I1.npy": 431,
    "2018-12-26-07-49-23-266_POS2_I1.npy": 17173,
    "2018-12-26-08-49-48-151_POS0_I1.npy": 0,
    "2018-12-26-08-52-47-863_POS1_I1.npy": 368,
    "2018-12-26-08-56-03-831_POS2_I1.npy": 16491,
    "2018-12-26-09-56-28-279_POS0_I1.npy": 0,
    "2018-12-26-09-59-27-866_POS1_I1.npy": 262,
    "2018-12-26-10-02-43-850_POS2_I1.npy": 15550,
    "2018-12-26-11-03-07-751_POS0_I1.npy": 0,
    "2018-12-26-11-06-08-431_POS1_I1.npy": 304,
    "2018-12-26-11-09-24-414_POS2_I1.npy": 7481,
    "2018-12-26-12-09-48-207_POS0_I1.npy": 0,
    "2018-12-26-12-12-48-996_POS1_I1.npy": 88,
    "2018-12-26-12-16-04-433_POS2_I1.npy": 13790,
    "2018-12-26-13-16-28-241_POS0_I1.npy": 0,
    "2018-12-26-13-19-29-030_POS1_I1.npy": 44,
    "2018-12-26-13-22-43-921_POS2_I1.npy": 14077,
    "2018-12-26-14-23-08-821_POS0_I1.npy": 0,
    "2018-12-26-14-26-08-518_POS1_I1.npy": 447,
    "2018-12-26-14-29-24-486_POS2_I1.npy": 17844,
    "2018-12-26-15-29-48-934_POS0_I1.npy": 0,
    "2018-12-26-15-32-48-521_POS1_I1.npy": 452,
    "2018-12-26-15-36-04-504_POS2_I1.npy": 18264,
    "2018-12-26-16-36-28-406_POS0_I1.npy": 0,
    "2018-12-26-16-39-29-086_POS1_I1.npy": 401,
    "2018-12-26-16-42-45-599_POS2_I1.npy": 17931,
    "2018-12-26-17-43-09-501_POS0_I1.npy": 0,
    "2018-12-26-17-46-09-650_POS1_I1.npy": 395,
    "2018-12-26-17-49-26-726_POS2_I1.npy": 16795,
    "2018-12-26-18-49-48-880_POS0_I1.npy": 0,
    "2018-12-26-18-52-50-231_POS1_I1.npy": 451,
    "2018-12-26-18-56-06-214_POS2_I1.npy": 17015,
    "2018-12-26-19-56-30-662_POS0_I1.npy": 0,
    "2018-12-26-19-59-29-173_POS1_I1.npy": 322,
    "2018-12-26-20-02-45-140_POS2_I1.npy": 17034,
    "2018-12-26-21-03-09-495_POS0_I1.npy": 0,
    "2018-12-26-21-06-09-753_POS1_I1.npy": 391,
    "2018-12-26-21-09-25-175_POS2_I1.npy": 18067,
    "2018-12-26-22-09-48-967_POS0_I1.npy": 0,
    "2018-12-26-22-12-49-772_POS1_I1.npy": 405,
    "2018-12-26-22-16-05-755_POS2_I1.npy": 18244,
    "2018-12-26-23-16-29-548_POS0_I1.npy": 0,
    "2018-12-26-23-19-30-243_POS1_I1.npy": 391,
    "2018-12-26-23-22-45-227_POS2_I1.npy": 18923,
    "2018-12-27-00-23-09-566_POS0_I1.npy": 0,
    "2018-12-27-00-26-10-355_POS1_I1.npy": 375,
    "2018-12-27-00-29-25-230_POS2_I1.npy": 19334,
    "2018-12-27-01-29-50-131_POS0_I1.npy": 0,
    "2018-12-27-01-32-49-828_POS1_I1.npy": 375,
    "2018-12-27-01-36-05-811_POS2_I1.npy": 19140,
    "2018-12-27-02-36-30-165_POS0_I1.npy": 0,
    "2018-12-27-02-39-29-768_POS1_I1.npy": 414,
    "2018-12-27-02-42-46-407_POS2_I1.npy": 19249,
    "2018-12-27-03-43-10-215_POS0_I1.npy": 0,
    "2018-12-27-03-46-10-348_POS1_I1.npy": 365,
    "2018-12-27-03-49-26-441_POS2_I1.npy": 19249,
    "2018-12-27-04-49-50-234_POS0_I1.npy": 0,
    "2018-12-27-04-52-50-897_POS1_I1.npy": 248,
    "2018-12-27-04-56-05-898_POS2_I1.npy": 19288,
    "2018-12-27-05-56-30-237_POS0_I1.npy": 0,
    "2018-12-27-05-59-30-916_POS1_I1.npy": 286,
    "2018-12-27-06-02-46-447_POS2_I1.npy": 19326,
    "2018-12-27-07-03-10-786_POS0_I1.npy": 0,
    "2018-12-27-07-06-10-482_POS1_I1.npy": 302,
    "2018-12-27-07-09-26-450_POS2_I1.npy": 19286,
    "2018-12-27-08-09-50-804_POS0_I1.npy": 0,
    "2018-12-27-08-12-50-517_POS1_I1.npy": 192,
    "2018-12-27-08-16-07-046_POS2_I1.npy": 19423,
    "2018-12-27-09-16-30-292_POS0_I1.npy": 0,
    "2018-12-27-09-19-30-988_POS1_I1.npy": 299,
    "2018-12-27-09-22-47-064_POS2_I1.npy": 19360,
    "2018-12-27-10-23-10-857_POS0_I1.npy": 0,
    "2018-12-27-10-26-11-552_POS1_I1.npy": 353,
    "2018-12-27-10-29-26-553_POS2_I1.npy": 17792,
    "2018-12-27-11-29-51-453_POS0_I1.npy": 0,
    "2018-12-27-11-32-51-602_POS1_I1.npy": 321,
    "2018-12-27-11-36-07-039_POS2_I1.npy": 17584,
    "2018-12-27-12-36-31-503_POS0_I1.npy": 0,
    "2018-12-27-12-39-31-090_POS1_I1.npy": 494,
    "2018-12-27-12-42-47-167_POS2_I1.npy": 19077,
    "2018-12-27-13-43-10-975_POS0_I1.npy": 0,
    "2018-12-27-13-46-11-109_POS1_I1.npy": 483,
    "2018-12-27-13-49-27-732_POS2_I1.npy": 19407,
    "2018-12-27-14-49-51-524_POS0_I1.npy": 0,
    "2018-12-27-14-52-51-658_POS1_I1.npy": 437,
    "2018-12-27-14-56-07-735_POS2_I1.npy": 18858,
    "2018-12-27-15-56-31-543_POS0_I1.npy": 0,
    "2018-12-27-15-59-32-238_POS1_I1.npy": 364,
    "2018-12-27-16-02-47-223_POS2_I1.npy": 16259,
    "2018-12-27-17-03-12-123_POS0_I1.npy": 0,
    "2018-12-27-17-06-11-726_POS1_I1.npy": 536,
    "2018-12-27-17-09-29-878_POS2_I1.npy": 15527,
    "2018-12-27-18-09-52-157_POS0_I1.npy": 0,
    "2018-12-27-18-12-51-745_POS1_I1.npy": 257,
    "2018-12-27-18-16-07-728_POS2_I1.npy": 15130,
    "2018-12-27-19-16-31-630_POS0_I1.npy": 0,
    "2018-12-27-19-19-32-325_POS1_I1.npy": 235,
    "2018-12-27-19-22-48-854_POS2_I1.npy": 15240,
    "2018-12-27-20-23-12-772_POS0_I1.npy": 0,
    "2018-12-27-20-26-12-921_POS1_I1.npy": 355,
    "2018-12-27-20-29-29-450_POS2_I1.npy": 15374,
    "2018-12-27-21-29-52-166_POS0_I1.npy": 0,
    "2018-12-27-21-32-53-501_POS1_I1.npy": 304,
    "2018-12-27-21-36-08-392_POS2_I1.npy": 15374,
    "2018-12-27-22-36-32-731_POS0_I1.npy": 0,
    "2018-12-27-22-39-32-428_POS1_I1.npy": 296,
    "2018-12-27-22-42-48-941_POS2_I1.npy": 15670,
    "2018-12-27-23-43-12-734_POS0_I1.npy": 0,
    "2018-12-27-23-46-12-446_POS1_I1.npy": 300,
    "2018-12-27-23-49-28-430_POS2_I1.npy": 15596,
    "2018-12-28-00-49-52-987_POS0_I1.npy": 0,
    "2018-12-28-00-52-52-683_POS1_I1.npy": 308,
    "2018-12-28-00-56-08-651_POS2_I1.npy": 15965,
    "2018-12-28-01-56-33-005_POS0_I1.npy": 0,
    "2018-12-28-01-59-32-718_POS1_I1.npy": 337,
    "2018-12-28-02-02-48-685_POS2_I1.npy": 15955,
    "2018-12-28-03-03-12-478_POS0_I1.npy": 0,
    "2018-12-28-03-06-13-282_POS1_I1.npy": 333,
    "2018-12-28-03-09-29-265_POS2_I1.npy": 16524,
    "2018-12-28-04-09-53-058_POS0_I1.npy": 0,
    "2018-12-28-04-12-53-847_POS1_I1.npy": 404,
    "2018-12-28-04-16-08-738_POS2_I1.npy": 17555,
    "2018-12-28-05-16-33-077_POS0_I1.npy": 0,
    "2018-12-28-05-19-33-866_POS1_I1.npy": 360,
    "2018-12-28-05-22-48-741_POS2_I1.npy": 17477,
    "2018-12-28-06-23-13-642_POS0_I1.npy": 0,
    "2018-12-28-06-26-13-338_POS1_I1.npy": 298,
    "2018-12-28-06-29-29-306_POS2_I1.npy": 16887,
    "2018-12-28-07-29-53-645_POS0_I1.npy": 0,
    "2018-12-28-07-32-53-357_POS1_I1.npy": 374,
    "2018-12-28-07-36-09-340_POS2_I1.npy": 17143,
    "2018-12-28-08-36-33-133_POS0_I1.npy": 0,
    "2018-12-28-08-39-33-937_POS1_I1.npy": 389,
    "2018-12-28-08-42-49-920_POS2_I1.npy": 16656,
    "2018-12-28-09-43-13-729_POS0_I1.npy": 0,
    "2018-12-28-09-46-14-424_POS1_I1.npy": 356,
    "2018-12-28-09-49-29-408_POS2_I1.npy": 16704,
    "2018-12-28-10-49-53-747_POS0_I1.npy": 0,
    "2018-12-28-10-52-54-442_POS1_I1.npy": 372,
    "2018-12-28-10-56-09-989_POS2_I1.npy": 17192,
    "2018-12-28-11-56-34-873_POS0_I1.npy": 0,
    "2018-12-28-11-59-34-477_POS1_I1.npy": 47,
    "2018-12-28-12-02-50-007_POS2_I1.npy": 15517,
    "2018-12-28-13-03-13-816_POS0_I1.npy": 0,
    "2018-12-28-13-06-13-949_POS1_I1.npy": 57,
    "2018-12-28-13-09-31-118_POS2_I1.npy": 2336,
    "2018-12-28-14-09-54-801_POS0_I1.npy": 0,
    "2018-12-28-14-12-54-935_POS1_I1.npy": 1037,
    "2018-12-28-14-16-09-920_POS2_I1.npy": 18302,
    "2018-12-28-15-16-34-259_POS0_I1.npy": 0,
    "2018-12-28-15-19-35-593_POS1_I1.npy": 588,
    "2018-12-28-15-22-51-030_POS2_I1.npy": 18593,
    "2018-12-28-16-23-14-839_POS0_I1.npy": 0,
    "2018-12-28-16-26-15-627_POS1_I1.npy": 614,
    "2018-12-28-16-29-31-595_POS2_I1.npy": 18484,
    "2018-12-28-17-29-54-857_POS0_I1.npy": 0,
    "2018-12-28-17-32-54-570_POS1_I1.npy": 573,
    "2018-12-28-17-36-12-737_POS2_I1.npy": 18561,
    "2018-12-28-18-36-35-999_POS0_I1.npy": 0,
    "2018-12-28-18-39-35-041_POS1_I1.npy": 629,
    "2018-12-28-18-42-51-102_POS2_I1.npy": 18350,
    "2018-12-28-19-43-15-472_POS0_I1.npy": 0,
    "2018-12-28-19-46-15-605_POS1_I1.npy": 365,
    "2018-12-28-19-49-31-136_POS2_I1.npy": 16800,
    "2018-12-28-20-49-55-475_POS0_I1.npy": 0,
    "2018-12-28-20-52-55-624_POS1_I1.npy": 290,
    "2018-12-28-20-56-11-170_POS2_I1.npy": 15305,
    "2018-12-28-21-56-37-147_POS0_I1.npy": 0,
    "2018-12-28-21-59-35-112_POS1_I1.npy": 298,
    "2018-12-28-22-02-51-189_POS2_I1.npy": 16781,
    "2018-12-28-23-03-14-997_POS0_I1.npy": 0,
    "2018-12-28-23-06-15-131_POS1_I1.npy": 355,
    "2018-12-28-23-09-31-754_POS2_I1.npy": 15649,
    "2018-12-29-00-09-55-328_POS0_I1.npy": 0,
    "2018-12-29-00-12-56-023_POS1_I1.npy": 339,
    "2018-12-29-00-16-12-115_POS2_I1.npy": 18765,
    "2018-12-29-01-16-35-924_POS0_I1.npy": 0,
    "2018-12-29-01-19-36-057_POS1_I1.npy": 313,
    "2018-12-29-01-22-52-680_POS2_I1.npy": 19027,
    "2018-12-29-02-23-15-396_POS0_I1.npy": 0,
    "2018-12-29-02-26-16-091_POS1_I1.npy": 243,
    "2018-12-29-02-29-35-351_POS2_I1.npy": 18329,
    "2018-12-29-03-29-55-977_POS0_I1.npy": 0,
    "2018-12-29-03-32-56-672_POS1_I1.npy": 205,
    "2018-12-29-03-36-12-093_POS2_I1.npy": 18149,
    "2018-12-29-04-36-36-011_POS0_I1.npy": 0,
    "2018-12-29-04-39-36-706_POS1_I1.npy": 170,
    "2018-12-29-04-42-51-597_POS2_I1.npy": 15087,
    "2018-12-29-05-43-16-482_POS0_I1.npy": 0,
    "2018-12-29-05-46-16-179_POS1_I1.npy": 171,
    "2018-12-29-05-49-32-146_POS2_I1.npy": 15689,
    "2018-12-29-06-49-56-610_POS0_I1.npy": 0,
    "2018-12-29-06-52-56-197_POS1_I1.npy": 242,
    "2018-12-29-06-56-12-165_POS2_I1.npy": 17139,
    "2018-12-29-07-56-36-067_POS0_I1.npy": 0,
    "2018-12-29-07-59-36-746_POS1_I1.npy": 234,
    "2018-12-29-08-02-52-714_POS2_I1.npy": 18633,
    "2018-12-29-09-03-17-177_POS0_I1.npy": 0,
    "2018-12-29-09-06-17-326_POS1_I1.npy": 271,
    "2018-12-29-09-09-33-310_POS2_I1.npy": 2408,
    "2018-12-29-10-09-57-102_POS0_I1.npy": 0,
    "2018-12-29-10-12-56-705_POS1_I1.npy": 214,
    "2018-12-29-10-16-12-673_POS2_I1.npy": 18265,
    "2018-12-29-11-16-37-121_POS0_I1.npy": 0,
    "2018-12-29-11-19-36-724_POS1_I1.npy": 247,
    "2018-12-29-11-22-53-253_POS2_I1.npy": 18379,
    "2018-12-29-12-23-16-516_POS0_I1.npy": 0,
    "2018-12-29-12-26-17-320_POS1_I1.npy": 324,
    "2018-12-29-12-29-33-849_POS2_I1.npy": 18568,
    "2018-12-29-13-29-57-096_POS0_I1.npy": 0,
    "2018-12-29-13-32-58-883_POS1_I1.npy": 392,
    "2018-12-29-13-36-14-414_POS2_I1.npy": 18396,
    "2018-12-29-14-36-38-222_POS0_I1.npy": 0,
    "2018-12-29-14-39-39-011_POS1_I1.npy": 391,
    "2018-12-29-14-42-56-070_POS2_I1.npy": 18329,
    "2018-12-29-15-43-18-787_POS0_I1.npy": 0,
    "2018-12-29-15-46-17-937_POS1_I1.npy": 430,
    "2018-12-29-15-49-35-559_POS2_I1.npy": 18577,
    "2018-12-29-16-49-57-183_POS0_I1.npy": 0,
    "2018-12-29-16-52-57-426_POS1_I1.npy": 437,
    "2018-12-29-16-56-13-955_POS2_I1.npy": 19008,
    "2018-12-29-17-56-38-855_POS0_I1.npy": 0,
    "2018-12-29-17-59-39-004_POS1_I1.npy": 401,
    "2018-12-29-18-02-55-627_POS2_I1.npy": 17999,
    "2018-12-29-19-03-17-797_POS0_I1.npy": 0,
    "2018-12-29-19-06-18-492_POS1_I1.npy": 409,
    "2018-12-29-19-09-35-568_POS2_I1.npy": 18092,
    "2018-12-29-20-09-58-939_POS0_I1.npy": 0,
    "2018-12-29-20-12-59-073_POS1_I1.npy": 353,
    "2018-12-29-20-16-13-948_POS2_I1.npy": 18023,
    "2018-12-29-21-16-38-303_POS0_I1.npy": 0,
    "2018-12-29-21-19-38-561_POS1_I1.npy": 362,
    "2018-12-29-21-22-53-982_POS2_I1.npy": 17469,
    "2018-12-29-22-23-18-430_POS0_I1.npy": 0,
    "2018-12-29-22-26-18-580_POS1_I1.npy": 350,
    "2018-12-29-22-29-34-563_POS2_I1.npy": 17144,
    "2018-12-29-23-29-58-371_POS0_I1.npy": 0,
    "2018-12-29-23-32-59-175_POS1_I1.npy": 276,
    "2018-12-29-23-36-14-597_POS2_I1.npy": 15605,
    "2018-12-30-00-36-38-390_POS0_I1.npy": 0,
    "2018-12-30-00-39-39-178_POS1_I1.npy": 358,
    "2018-12-30-00-42-54-600_POS2_I1.npy": 15506,
    "2018-12-30-01-43-15-180_POS0_I1.npy": 0,
    "2018-12-30-01-46-14-877_POS1_I1.npy": 321,
    "2018-12-30-01-49-30-845_POS2_I1.npy": 15573,
    "2018-12-30-02-49-55-293_POS0_I1.npy": 0,
    "2018-12-30-02-52-55-426_POS1_I1.npy": 302,
    "2018-12-30-02-56-13-687_POS2_I1.npy": 15635,
    "2018-12-30-03-56-34-765_POS0_I1.npy": 0,
    "2018-12-30-03-59-34-899_POS1_I1.npy": 370,
    "2018-12-30-04-02-51-522_POS2_I1.npy": 16285,
    "2018-12-30-05-03-15-876_POS0_I1.npy": 0,
    "2018-12-30-05-06-15-479_POS1_I1.npy": 331,
    "2018-12-30-05-09-31-993_POS2_I1.npy": 16196,
    "2018-12-30-06-09-55-364_POS0_I1.npy": 0,
    "2018-12-30-06-12-56-605_POS1_I1.npy": 399,
    "2018-12-30-06-16-14-772_POS2_I1.npy": 16789,
    "2018-12-30-07-16-35-835_POS0_I1.npy": 0,
    "2018-12-30-07-19-35-532_POS1_I1.npy": 373,
    "2018-12-30-07-22-51-499_POS2_I1.npy": 16782,
    "2018-12-30-08-23-15-854_POS0_I1.npy": 0,
    "2018-12-30-08-26-15-566_POS1_I1.npy": 491,
    "2018-12-30-08-29-31-549_POS2_I1.npy": 18042,
    "2018-12-30-09-29-55-888_POS0_I1.npy": 0,
    "2018-12-30-09-32-56-131_POS1_I1.npy": 316,
    "2018-12-30-09-36-12-660_POS2_I1.npy": 16491,
    "2018-12-30-10-36-35-922_POS0_I1.npy": 0,
    "2018-12-30-10-39-36-727_POS1_I1.npy": 326,
    "2018-12-30-10-42-51-618_POS2_I1.npy": 6829,
    "2018-12-30-11-43-15-956_POS0_I1.npy": 0,
    "2018-12-30-11-46-16-745_POS1_I1.npy": 649,
    "2018-12-30-11-49-32-167_POS2_I1.npy": 9063,
    "2018-12-30-12-49-56-505_POS0_I1.npy": 0,
    "2018-12-30-12-52-56-202_POS1_I1.npy": 552,
    "2018-12-30-12-56-12-170_POS2_I1.npy": 9794,
    "2018-12-30-13-56-36-524_POS0_I1.npy": 0,
    "2018-12-30-13-59-36-236_POS1_I1.npy": 1259,
    "2018-12-30-14-02-52-766_POS2_I1.npy": 9261,
    "2018-12-30-15-03-16-028_POS0_I1.npy": 0,
    "2018-12-30-15-06-16-723_POS1_I1.npy": 432,
    "2018-12-30-15-09-32-800_POS2_I1.npy": 18073,
    "2018-12-30-16-09-56-593_POS0_I1.npy": 0,
    "2018-12-30-16-12-57-288_POS1_I1.npy": 315,
    "2018-12-30-16-16-12-288_POS2_I1.npy": 16324,
    "2018-12-30-17-16-36-627_POS0_I1.npy": 0,
    "2018-12-30-17-19-37-306_POS1_I1.npy": 379,
    "2018-12-30-17-22-52-853_POS2_I1.npy": 16484,
    "2018-12-30-18-23-17-191_POS0_I1.npy": 0,
    "2018-12-30-18-26-16-795_POS1_I1.npy": 411,
    "2018-12-30-18-29-32-871_POS2_I1.npy": 17027,
    "2018-12-30-19-29-56-680_POS0_I1.npy": 0,
    "2018-12-30-19-32-56-813_POS1_I1.npy": 410,
    "2018-12-30-19-36-13-452_POS2_I1.npy": 17556,
    "2018-12-30-20-36-37-260_POS0_I1.npy": 0,
    "2018-12-30-20-39-37-409_POS1_I1.npy": 426,
    "2018-12-30-20-42-53-486_POS2_I1.npy": 18795,
    "2018-12-30-21-43-17-279_POS0_I1.npy": 0,
    "2018-12-30-21-46-17-974_POS1_I1.npy": 268,
    "2018-12-30-21-49-32-958_POS2_I1.npy": 16802,
    "2018-12-30-22-49-57-843_POS0_I1.npy": 0,
    "2018-12-30-22-52-58-538_POS1_I1.npy": 298,
    "2018-12-30-22-56-13-975_POS2_I1.npy": 16772,
    "2018-12-30-23-56-38-423_POS0_I1.npy": 0,
    "2018-12-30-23-59-39-664_POS1_I1.npy": 343,
    "2018-12-31-00-02-53-464_POS2_I1.npy": 17890,
    "2018-12-31-01-03-17-366_POS0_I1.npy": 0,
    "2018-12-31-01-06-18-045_POS1_I1.npy": 340,
    "2018-12-31-01-09-36-758_POS2_I1.npy": 18468,
    "2018-12-31-02-09-57-837_POS0_I1.npy": 0,
    "2018-12-31-02-12-59-733_POS1_I1.npy": 450,
    "2018-12-31-02-16-14-062_POS2_I1.npy": 18033,
    "2018-12-31-03-16-37-871_POS0_I1.npy": 0,
    "2018-12-31-03-19-38-660_POS1_I1.npy": 430,
    "2018-12-31-03-22-54-081_POS2_I1.npy": 18148,
    "2018-12-31-04-23-18-529_POS0_I1.npy": 0,
    "2018-12-31-04-26-18-132_POS1_I1.npy": 526,
    "2018-12-31-04-29-34-115_POS2_I1.npy": 18578,
    "2018-12-31-05-29-58-470_POS0_I1.npy": 0,
    "2018-12-31-05-32-58-182_POS1_I1.npy": 468,
    "2018-12-31-05-36-14-711_POS2_I1.npy": 18674,
    "2018-12-31-06-36-38-520_POS0_I1.npy": 0,
    "2018-12-31-06-39-38-653_POS1_I1.npy": 532,
    "2018-12-31-06-42-54-730_POS2_I1.npy": 18704,
    "2018-12-31-07-43-18-523_POS0_I1.npy": 0,
    "2018-12-31-07-46-19-218_POS1_I1.npy": 474,
    "2018-12-31-07-49-34-202_POS2_I1.npy": 16923,
    "2018-12-31-08-49-58-541_POS0_I1.npy": 0,
    "2018-12-31-08-52-59-330_POS1_I1.npy": 481,
    "2018-12-31-08-56-14-767_POS2_I1.npy": 16881,
    "2018-12-31-09-56-39-106_POS0_I1.npy": 0,
    "2018-12-31-09-59-38-803_POS1_I1.npy": 446,
    "2018-12-31-10-02-54-770_POS2_I1.npy": 17127,
    "2018-12-31-11-03-19-124_POS0_I1.npy": 0,
    "2018-12-31-11-06-18-837_POS1_I1.npy": 510,
    "2018-12-31-11-09-35-366_POS2_I1.npy": 18566,
    "2018-12-31-12-09-59-174_POS0_I1.npy": 0,
    "2018-12-31-12-12-59-308_POS1_I1.npy": 487,
    "2018-12-31-12-16-15-400_POS2_I1.npy": 18822,
    "2018-12-31-13-16-39-208_POS0_I1.npy": 0,
    "2018-12-31-13-19-39-904_POS1_I1.npy": 432,
    "2018-12-31-13-22-54-904_POS2_I1.npy": 4208,
    "2018-12-31-14-23-19-789_POS0_I1.npy": 0,
    "2018-12-31-14-26-19-938_POS1_I1.npy": 252,
    "2018-12-31-14-29-35-375_POS2_I1.npy": 15394,
    "2018-12-31-15-29-59-823_POS0_I1.npy": 0,
    "2018-12-31-15-32-59-410_POS1_I1.npy": 262,
    "2018-12-31-15-36-15-394_POS2_I1.npy": 16333,
    "2018-12-31-16-36-39-311_POS0_I1.npy": 0,
    "2018-12-31-16-39-39-991_POS1_I1.npy": 299,
    "2018-12-31-16-42-57-050_POS2_I1.npy": 17758,
    "2018-12-31-17-43-20-952_POS0_I1.npy": 6,
    "2018-12-31-17-46-20-540_POS1_I1.npy": 309,
    "2018-12-31-17-49-38-254_POS2_I1.npy": 18231,
    "2018-12-31-18-49-59-879_POS0_I1.npy": 0,
    "2018-12-31-18-53-02-212_POS1_I1.npy": 249,
    "2018-12-31-18-56-16-011_POS2_I1.npy": 18569,
    "2018-12-31-19-56-40-459_POS0_I1.npy": 0,
    "2018-12-31-19-59-40-062_POS1_I1.npy": 199,
    "2018-12-31-20-02-56-591_POS2_I1.npy": 17728,
    "2018-12-31-21-03-20-400_POS0_I1.npy": 0,
    "2018-12-31-21-06-20-112_POS1_I1.npy": 261,
    "2018-12-31-21-09-36-080_POS2_I1.npy": 18918,
    "2018-12-31-22-09-59-872_POS0_I1.npy": 0,
    "2018-12-31-22-13-00-677_POS1_I1.npy": 199,
    "2018-12-31-22-16-16-644_POS2_I1.npy": 18670,
    "2018-12-31-23-16-40-437_POS0_I1.npy": 0,
    "2018-12-31-23-19-41-241_POS1_I1.npy": 155,
    "2018-12-31-23-22-56-663_POS2_I1.npy": 15899,
    "2019-01-01-00-23-20-456_POS0_I1.npy": 0,
    "2019-01-01-00-26-21-244_POS1_I1.npy": 71,
    "2019-01-01-00-29-36-120_POS2_I1.npy": 15947,
    "2019-01-01-01-30-01-129_POS0_I1.npy": 0,
    "2019-01-01-01-33-00-732_POS1_I1.npy": 387,
    "2019-01-01-01-36-16-716_POS2_I1.npy": 17042,
    "2019-01-01-02-36-41-054_POS0_I1.npy": 0,
    "2019-01-01-02-39-40-767_POS1_I1.npy": 332,
    "2019-01-01-02-42-56-750_POS2_I1.npy": 18076,
    "2019-01-01-03-43-20-543_POS0_I1.npy": 0,
    "2019-01-01-03-46-21-347_POS1_I1.npy": 447,
    "2019-01-01-03-49-37-330_POS2_I1.npy": 18711,
    "2019-01-01-04-50-01-684_POS0_I1.npy": 0,
    "2019-01-01-04-53-01-927_POS1_I1.npy": 503,
    "2019-01-01-04-56-18-987_POS2_I1.npy": 18729,
    "2019-01-01-05-56-41-157_POS0_I1.npy": 0,
    "2019-01-01-05-59-41-946_POS1_I1.npy": 416,
    "2019-01-01-06-02-57-367_POS2_I1.npy": 18440,
    "2019-01-01-07-03-21-706_POS0_I1.npy": 0,
    "2019-01-01-07-06-21-403_POS1_I1.npy": 404,
    "2019-01-01-07-09-37-916_POS2_I1.npy": 17332,
    "2019-01-01-08-10-01-709_POS0_I1.npy": 0,
    "2019-01-01-08-13-01-406_POS1_I1.npy": 373,
    "2019-01-01-08-16-17-373_POS2_I1.npy": 16994,
    "2019-01-01-09-16-41-275_POS0_I1.npy": 0,
    "2019-01-01-09-19-41-955_POS1_I1.npy": 450,
    "2019-01-01-09-22-57-938_POS2_I1.npy": 8885,
    "2019-01-01-10-23-21-856_POS0_I1.npy": 0,
    "2019-01-01-10-26-22-535_POS1_I1.npy": 394,
    "2019-01-01-10-29-37-972_POS2_I1.npy": 17686,
    "2019-01-01-11-30-01-874_POS0_I1.npy": 0,
    "2019-01-01-11-33-02-569_POS1_I1.npy": 385,
    "2019-01-01-11-36-17-445_POS2_I1.npy": 14628,
    "2019-01-01-12-36-42-345_POS0_I1.npy": 0,
    "2019-01-01-12-39-43-134_POS1_I1.npy": 404,
    "2019-01-01-12-42-58-009_POS2_I1.npy": 18010,
    "2019-01-01-13-43-22-457_POS0_I1.npy": 0,
    "2019-01-01-13-46-23-137_POS1_I1.npy": 484,
    "2019-01-01-13-49-39-650_POS2_I1.npy": 18741,
    "2019-01-01-14-50-01-930_POS0_I1.npy": 0,
    "2019-01-01-14-53-03-702_POS1_I1.npy": 483,
    "2019-01-01-14-56-18-577_POS2_I1.npy": 17961,
    "2019-01-01-15-56-42-479_POS0_I1.npy": 0,
    "2019-01-01-15-59-42-613_POS1_I1.npy": 548,
    "2019-01-01-16-02-58-689_POS2_I1.npy": 18355,
    "2019-01-01-17-03-22-482_POS0_I1.npy": 0,
    "2019-01-01-17-06-23-162_POS1_I1.npy": 491,
    "2019-01-01-17-09-38-146_POS2_I1.npy": 17823,
    "2019-01-01-18-10-03-047_POS0_I1.npy": 0,
    "2019-01-01-18-13-03-196_POS1_I1.npy": 560,
    "2019-01-01-18-16-18-742_POS2_I1.npy": 18398,
    "2019-01-01-19-16-43-206_POS0_I1.npy": 0,
    "2019-01-01-19-19-42-809_POS1_I1.npy": 616,
    "2019-01-01-19-22-58-776_POS2_I1.npy": 17567,
    "2019-01-01-20-23-23-240_POS0_I1.npy": 0,
    "2019-01-01-20-26-22-843_POS1_I1.npy": 681,
    "2019-01-01-20-29-38-826_POS2_I1.npy": 17715,
    "2019-01-01-21-30-02-728_POS0_I1.npy": 0,
    "2019-01-01-21-33-03-408_POS1_I1.npy": 545,
    "2019-01-01-21-36-19-391_POS2_I1.npy": 17631,
    "2019-01-01-22-36-44-931_POS0_I1.npy": 0,
    "2019-01-01-22-39-44-534_POS1_I1.npy": 551,
    "2019-01-01-22-42-59-956_POS2_I1.npy": 18385,
    "2019-01-01-23-43-23-202_POS0_I1.npy": 0,
    "2019-01-01-23-46-23-991_POS1_I1.npy": 657,
    "2019-01-01-23-49-41-066_POS2_I1.npy": 18563,
    "2019-01-02-00-50-03-346_POS0_I1.npy": 0,
    "2019-01-02-00-53-04-134_POS1_I1.npy": 703,
    "2019-01-02-00-56-19-010_POS2_I1.npy": 18565,
    "2019-01-02-01-56-44-004_POS0_I1.npy": 0,
    "2019-01-02-01-59-43-607_POS1_I1.npy": 659,
    "2019-01-02-02-02-59-590_POS2_I1.npy": 18543,
    "2019-01-02-03-03-23-945_POS0_I1.npy": 0,
    "2019-01-02-03-06-23-657_POS1_I1.npy": 634,
    "2019-01-02-03-09-40-186_POS2_I1.npy": 18670,
    "2019-01-02-04-10-04-088_POS0_I1.npy": 0,
    "2019-01-02-04-13-03-691_POS1_I1.npy": 620,
    "2019-01-02-04-16-20-314_POS2_I1.npy": 18918,
    "2019-01-02-05-16-44-122_POS0_I1.npy": 0,
    "2019-01-02-05-19-44-256_POS1_I1.npy": 565,
    "2019-01-02-05-23-00-332_POS2_I1.npy": 18913,
    "2019-01-02-06-23-24-125_POS0_I1.npy": 0,
    "2019-01-02-06-26-24-914_POS1_I1.npy": 566,
    "2019-01-02-06-29-39-805_POS2_I1.npy": 18381,
    "2019-01-02-07-30-04-144_POS0_I1.npy": 0,
    "2019-01-02-07-33-04-933_POS1_I1.npy": 289,
    "2019-01-02-07-36-20-370_POS2_I1.npy": 15262,
    "2019-01-02-08-36-44-708_POS0_I1.npy": 0,
    "2019-01-02-08-39-44-405_POS1_I1.npy": 386,
    "2019-01-02-08-43-00-388_POS2_I1.npy": 15151,
    "2019-01-02-09-43-24-743_POS0_I1.npy": 0,
    "2019-01-02-09-46-24-346_POS1_I1.npy": 366,
    "2019-01-02-09-49-40-969_POS2_I1.npy": 13745,
    "2019-01-02-10-50-04-549_POS0_I1.npy": 0,
    "2019-01-02-10-53-05-228_POS1_I1.npy": 381,
    "2019-01-02-10-56-20-774_POS2_I1.npy": 17364,
    "2019-01-02-11-56-45-113_POS0_I1.npy": 0,
    "2019-01-02-11-59-44-701_POS1_I1.npy": 486,
    "2019-01-02-12-03-00-793_POS2_I1.npy": 18043,
    "2019-01-02-13-03-24-601_POS0_I1.npy": 0,
    "2019-01-02-13-06-24-735_POS1_I1.npy": 462,
    "2019-01-02-13-09-41-358_POS2_I1.npy": 18014,
    "2019-01-02-14-10-05-166_POS0_I1.npy": 0,
    "2019-01-02-14-13-05-300_POS1_I1.npy": 430,
    "2019-01-02-14-16-21-376_POS2_I1.npy": 17804,
    "2019-01-02-15-16-45-169_POS0_I1.npy": 0,
    "2019-01-02-15-19-45-958_POS1_I1.npy": 47,
    "2019-01-02-15-23-00-849_POS2_I1.npy": 17502,
    "2019-01-02-16-23-25-188_POS0_I1.npy": 0,
    "2019-01-02-16-26-25-976_POS1_I1.npy": 704,
    "2019-01-02-16-29-41-398_POS2_I1.npy": 18939,
    "2019-01-02-17-30-06-283_POS0_I1.npy": 0,
    "2019-01-02-17-33-05-979_POS1_I1.npy": 524,
    "2019-01-02-17-36-21-978_POS2_I1.npy": 18848,
    "2019-01-02-18-36-45-241_POS0_I1.npy": 0,
    "2019-01-02-18-39-45-483_POS1_I1.npy": 555,
    "2019-01-02-18-43-02-012_POS2_I1.npy": 18894,
    "2019-01-02-19-43-25-821_POS0_I1.npy": 0,
    "2019-01-02-19-46-27-155_POS1_I1.npy": 414,
    "2019-01-02-19-49-43-685_POS2_I1.npy": 16868,
    "2019-01-02-20-50-05-839_POS0_I1.npy": 0,
    "2019-01-02-20-53-06-534_POS1_I1.npy": 375,
    "2019-01-02-20-56-22-065_POS2_I1.npy": 16697,
    "2019-01-02-21-56-46-420_POS0_I1.npy": 0,
    "2019-01-02-21-59-46-569_POS1_I1.npy": 254,
    "2019-01-02-22-03-02-006_POS2_I1.npy": 15469,
    "2019-01-02-23-03-26-469_POS0_I1.npy": 0,
    "2019-01-02-23-06-26-057_POS1_I1.npy": 271,
    "2019-01-02-23-09-42-024_POS2_I1.npy": 15689,
    "2019-01-03-00-10-05-942_POS0_I1.npy": 0,
    "2019-01-03-00-13-06-622_POS1_I1.npy": 336,
    "2019-01-03-00-16-22-605_POS2_I1.npy": 17738,
    "2019-01-03-01-16-46-507_POS0_I1.npy": 0,
    "2019-01-03-01-19-46-640_POS1_I1.npy": 361,
    "2019-01-03-01-23-02-717_POS2_I1.npy": 18654,
    "2019-01-03-02-23-26-510_POS0_I1.npy": 0,
    "2019-01-03-02-26-27-205_POS1_I1.npy": 375,
    "2019-01-03-02-29-42-190_POS2_I1.npy": 18699,
    "2019-01-03-03-30-07-090_POS0_I1.npy": 0,
    "2019-01-03-03-33-06-693_POS1_I1.npy": 275,
    "2019-01-03-03-36-22-661_POS2_I1.npy": 18133,
    "2019-01-03-04-36-47-124_POS0_I1.npy": 0,
    "2019-01-03-04-39-46-712_POS1_I1.npy": 355,
    "2019-01-03-04-43-02-695_POS2_I1.npy": 18202,
    "2019-01-03-05-43-26-597_POS0_I1.npy": 0,
    "2019-01-03-05-46-27-276_POS1_I1.npy": 353,
    "2019-01-03-05-49-43-259_POS2_I1.npy": 18151,
    "2019-01-03-06-50-07-161_POS0_I1.npy": 0,
    "2019-01-03-06-53-07-295_POS1_I1.npy": 346,
    "2019-01-03-06-56-23-372_POS2_I1.npy": 17765,
    "2019-01-03-07-56-47-180_POS0_I1.npy": 0,
    "2019-01-03-07-59-47-875_POS1_I1.npy": 227,
    "2019-01-03-08-03-02-751_POS2_I1.npy": 18544,
    "2019-01-03-09-03-27-760_POS0_I1.npy": 0,
    "2019-01-03-09-06-27-363_POS1_I1.npy": 383,
    "2019-01-03-09-09-46-061_POS2_I1.npy": 18541,
    "2019-01-03-10-10-08-871_POS0_I1.npy": 0,
    "2019-01-03-10-13-07-912_POS1_I1.npy": 355,
    "2019-01-03-10-16-23-334_POS2_I1.npy": 18505,
    "2019-01-03-11-16-47-236_POS0_I1.npy": 0,
    "2019-01-03-11-19-47-369_POS1_I1.npy": 383,
    "2019-01-03-11-23-03-992_POS2_I1.npy": 18679,
    "2019-01-03-12-23-27-801_POS0_I1.npy": 0,
    "2019-01-03-12-26-27-934_POS1_I1.npy": 318,
    "2019-01-03-12-29-44-011_POS2_I1.npy": 18582,
    "2019-01-03-13-30-07-804_POS0_I1.npy": 0,
    "2019-01-03-13-33-08-499_POS1_I1.npy": 372,
    "2019-01-03-13-36-23-483_POS2_I1.npy": 17953,
    "2019-01-03-14-36-47-822_POS0_I1.npy": 0,
    "2019-01-03-14-39-48-502_POS1_I1.npy": 426,
    "2019-01-03-14-43-04-594_POS2_I1.npy": 18447,
    "2019-01-03-15-43-28-402_POS0_I1.npy": 0,
    "2019-01-03-15-46-27-990_POS1_I1.npy": 326,
    "2019-01-03-15-49-45-174_POS2_I1.npy": 17228,
    "2019-01-03-16-50-08-421_POS0_I1.npy": 0,
    "2019-01-03-16-53-08-024_POS1_I1.npy": 469,
    "2019-01-03-16-56-24-647_POS2_I1.npy": 17232,
    "2019-01-03-17-56-48-440_POS0_I1.npy": 0,
    "2019-01-03-17-59-48-573_POS1_I1.npy": 477,
    "2019-01-03-18-03-05-196_POS2_I1.npy": 16866,
    "2019-01-03-19-03-28-443_POS0_I1.npy": 0,
    "2019-01-03-19-06-29-793_POS1_I1.npy": 307,
    "2019-01-03-19-09-45-215_POS2_I1.npy": 15236,
    "2019-01-03-20-10-08-461_POS0_I1.npy": 0,
    "2019-01-03-20-13-09-796_POS1_I1.npy": 366,
    "2019-01-03-20-16-24-687_POS2_I1.npy": 15089,
    "2019-01-03-21-16-49-572_POS0_I1.npy": 0,
    "2019-01-03-21-19-49-284_POS1_I1.npy": 364,
    "2019-01-03-21-23-04-721_POS2_I1.npy": 15124,
    "2019-01-03-22-23-29-294_POS0_I1.npy": 0,
    "2019-01-03-22-26-29-443_POS1_I1.npy": 372,
    "2019-01-03-22-29-44-880_POS2_I1.npy": 15800,
    "2019-01-03-23-30-09-344_POS0_I1.npy": 0,
    "2019-01-03-23-33-08-932_POS1_I1.npy": 316,
    "2019-01-03-23-36-24-915_POS2_I1.npy": 15437,
    "2019-01-04-00-36-48-817_POS0_I1.npy": 0,
    "2019-01-04-00-39-48-950_POS1_I1.npy": 348,
    "2019-01-04-00-43-05-573_POS2_I1.npy": 15487,
    "2019-01-04-01-43-29-381_POS0_I1.npy": 117,
    "2019-01-04-01-46-29-515_POS1_I1.npy": 324,
    "2019-01-04-01-49-45-592_POS2_I1.npy": 15644,
    "2019-01-04-02-50-09-400_POS0_I1.npy": 0,
    "2019-01-04-02-53-10-095_POS1_I1.npy": 334,
    "2019-01-04-02-56-24-971_POS2_I1.npy": 15711,
    "2019-01-04-03-56-49-980_POS0_I1.npy": 0,
    "2019-01-04-03-59-49-583_POS1_I1.npy": 289,
    "2019-01-04-04-03-06-097_POS2_I1.npy": 16099,
    "2019-01-04-05-03-29-999_POS0_I1.npy": 0,
    "2019-01-04-05-06-29-586_POS1_I1.npy": 292,
    "2019-01-04-05-09-47-207_POS2_I1.npy": 16376,
    "2019-01-04-06-10-10-017_POS0_I1.npy": 0,
    "2019-01-04-06-13-10-182_POS1_I1.npy": 304,
    "2019-01-04-06-16-27-803_POS2_I1.npy": 16290,
    "2019-01-04-07-16-49-974_POS0_I1.npy": 0,
    "2019-01-04-07-19-51-324_POS1_I1.npy": 321,
    "2019-01-04-07-23-06-199_POS2_I1.npy": 16814,
    "2019-01-04-08-23-30-008_POS0_I1.npy": 0,
    "2019-01-04-08-26-30-797_POS1_I1.npy": 291,
    "2019-01-04-08-29-46-218_POS2_I1.npy": 16131,
    "2019-01-04-09-30-10-557_POS0_I1.npy": 0,
    "2019-01-04-09-33-10-254_POS1_I1.npy": 289,
    "2019-01-04-09-36-26-221_POS2_I1.npy": 16412,
    "2019-01-04-10-36-50-575_POS0_I1.npy": 0,
    "2019-01-04-10-39-50-288_POS1_I1.npy": 491,
    "2019-01-04-10-43-06-817_POS2_I1.npy": 17795,
    "2019-01-04-11-43-30-625_POS0_I1.npy": 0,
    "2019-01-04-11-46-30-868_POS1_I1.npy": 469,
    "2019-01-04-11-49-46-851_POS2_I1.npy": 18870,
    "2019-01-04-12-50-10-644_POS0_I1.npy": 0,
    "2019-01-04-12-53-11-339_POS1_I1.npy": 207,
    "2019-01-04-12-56-26-324_POS2_I1.npy": 14421,
    "2019-01-04-13-56-50-663_POS0_I1.npy": 0,
    "2019-01-04-13-59-51-451_POS1_I1.npy": 48,
    "2019-01-04-14-03-06-873_POS2_I1.npy": 11961,
    "2019-01-04-15-03-31-212_POS0_I1.npy": 0,
    "2019-01-04-15-06-30-908_POS1_I1.npy": 220,
    "2019-01-04-15-09-47-422_POS2_I1.npy": 8334,
    "2019-01-04-16-10-11-324_POS0_I1.npy": 0,
    "2019-01-04-16-13-11-020_POS1_I1.npy": 397,
    "2019-01-04-16-16-26-988_POS2_I1.npy": 16699,
    "2019-01-04-17-16-51-342_POS0_I1.npy": 0,
    "2019-01-04-17-19-51-039_POS1_I1.npy": 359,
    "2019-01-04-17-23-07-022_POS2_I1.npy": 16750,
    "2019-01-04-18-23-30-831_POS0_I1.npy": 0,
    "2019-01-04-18-26-31-635_POS1_I1.npy": 353,
    "2019-01-04-18-29-48-164_POS2_I1.npy": 17012,
    "2019-01-04-19-30-11-426_POS0_I1.npy": 0,
    "2019-01-04-19-33-12-122_POS1_I1.npy": 328,
    "2019-01-04-19-36-27-106_POS2_I1.npy": 16858,
    "2019-01-04-20-36-51-445_POS0_I1.npy": 0,
    "2019-01-04-20-39-52-234_POS1_I1.npy": 377,
    "2019-01-04-20-43-07-655_POS2_I1.npy": 16432,
    "2019-01-04-21-43-31-994_POS0_I1.npy": 0,
    "2019-01-04-21-46-31-691_POS1_I1.npy": 353,
    "2019-01-04-21-49-48-204_POS2_I1.npy": 17095,
    "2019-01-04-22-50-12-122_POS0_I1.npy": 0,
    "2019-01-04-22-53-11-819_POS1_I1.npy": 317,
    "2019-01-04-22-56-27-786_POS2_I1.npy": 16892,
    "2019-01-04-23-56-52-796_POS0_I1.npy": 0,
    "2019-01-04-23-59-51-853_POS1_I1.npy": 328,
    "2019-01-05-00-03-07-820_POS2_I1.npy": 17117,
    "2019-01-05-01-03-31-722_POS0_I1.npy": 0,
    "2019-01-05-01-06-32-402_POS1_I1.npy": 319,
    "2019-01-05-01-09-48-931_POS2_I1.npy": 16870,
    "2019-01-05-02-10-12-193_POS0_I1.npy": 0,
    "2019-01-05-02-13-14-090_POS1_I1.npy": 345,
    "2019-01-05-02-16-28-435_POS2_I1.npy": 16886,
    "2019-01-05-03-16-52-243_POS0_I1.npy": 0,
    "2019-01-05-03-19-53-578_POS1_I1.npy": 341,
    "2019-01-05-03-23-08-469_POS2_I1.npy": 17036,
    "2019-01-05-04-23-32-808_POS0_I1.npy": 0,
    "2019-01-05-04-26-32-505_POS1_I1.npy": 347,
    "2019-01-05-04-29-48-472_POS2_I1.npy": 16994,
    "2019-01-05-05-30-12-826_POS0_I1.npy": 0,
    "2019-01-05-05-33-12-539_POS1_I1.npy": 345,
    "2019-01-05-05-36-29-068_POS2_I1.npy": 16596,
    "2019-01-05-06-36-52-876_POS0_I1.npy": 0,
    "2019-01-05-06-39-53-010_POS1_I1.npy": 352,
    "2019-01-05-06-43-09-087_POS2_I1.npy": 16510,
    "2019-01-05-07-43-32-879_POS0_I1.npy": 0,
    "2019-01-05-07-46-33-574_POS1_I1.npy": 357,
    "2019-01-05-07-49-48-559_POS2_I1.npy": 15809,
    "2019-01-05-08-50-12-914_POS0_I1.npy": 0,
    "2019-01-05-08-53-13-593_POS1_I1.npy": 387,
    "2019-01-05-08-56-29-139_POS2_I1.npy": 17108,
    "2019-01-05-09-56-53-494_POS0_I1.npy": 0,
    "2019-01-05-09-59-53-081_POS1_I1.npy": 48,
    "2019-01-05-10-03-09-174_POS2_I1.npy": 16012,
    "2019-01-05-11-03-32-982_POS0_I1.npy": 0,
    "2019-01-05-11-06-33-116_POS1_I1.npy": 39,
    "2019-01-05-11-09-49-738_POS2_I1.npy": 16781,
    "2019-01-05-12-10-13-547_POS0_I1.npy": 5,
    "2019-01-05-12-13-13-680_POS1_I1.npy": 19,
    "2019-01-05-12-16-29-757_POS2_I1.npy": 16335,
    "2019-01-05-13-16-53-550_POS0_I1.npy": 0,
    "2019-01-05-13-19-54-245_POS1_I1.npy": 19,
    "2019-01-05-13-23-09-230_POS2_I1.npy": 16624,
    "2019-01-05-14-23-34-660_POS0_I1.npy": 0,
    "2019-01-05-14-26-34-357_POS1_I1.npy": 344,
    "2019-01-05-14-29-50-871_POS2_I1.npy": 8059,
    "2019-01-05-15-30-14-679_POS0_I1.npy": 0,
    "2019-01-05-15-33-14-282_POS1_I1.npy": 384,
    "2019-01-05-15-36-30-359_POS2_I1.npy": 13465,
    "2019-01-05-16-36-54-152_POS0_I1.npy": 0,
    "2019-01-05-16-39-53-864_POS1_I1.npy": 396,
    "2019-01-05-16-43-12-015_POS2_I1.npy": 17479,
    "2019-01-05-17-43-34-170_POS0_I1.npy": 153,
    "2019-01-05-17-46-35-505_POS1_I1.npy": 390,
    "2019-01-05-17-49-50-396_POS2_I1.npy": 17253,
    "2019-01-05-18-50-14-189_POS0_I1.npy": 0,
    "2019-01-05-18-53-14-884_POS1_I1.npy": 397,
    "2019-01-05-18-56-29-869_POS2_I1.npy": 16752,
    "2019-01-05-19-56-54-223_POS0_I1.npy": 0,
    "2019-01-05-19-59-54-903_POS1_I1.npy": 400,
    "2019-01-05-20-03-10-449_POS2_I1.npy": 17439,
    "2019-01-05-21-03-34-788_POS0_I1.npy": 0,
    "2019-01-05-21-06-34-375_POS1_I1.npy": 345,
    "2019-01-05-21-09-50-468_POS2_I1.npy": 4551,
    "2019-01-05-22-10-14-931_POS0_I1.npy": 0,
    "2019-01-05-22-13-14-628_POS1_I1.npy": 379,
    "2019-01-05-22-16-30-595_POS2_I1.npy": 17598,
    "2019-01-05-23-16-54-404_POS0_I1.npy": 0,
    "2019-01-05-23-19-54-646_POS1_I1.npy": 376,
    "2019-01-05-23-23-11-722_POS2_I1.npy": 17697,
    "2019-01-06-00-23-34-968_POS0_I1.npy": 0,
    "2019-01-06-00-26-35-211_POS1_I1.npy": 351,
    "2019-01-06-00-29-51-194_POS2_I1.npy": 16351,
    "2019-01-06-01-30-11-191_POS0_I1.npy": 0,
    "2019-01-06-01-33-11-886_POS1_I1.npy": 325,
    "2019-01-06-01-36-26-871_POS2_I1.npy": 16512,
    "2019-01-06-02-36-51-209_POS0_I1.npy": 0,
    "2019-01-06-02-39-51-889_POS1_I1.npy": 327,
    "2019-01-06-02-43-07-404_POS2_I1.npy": 17997,
    "2019-01-06-03-43-31-758_POS0_I1.npy": 0,
    "2019-01-06-03-46-31-455_POS1_I1.npy": 347,
    "2019-01-06-03-49-47-423_POS2_I1.npy": 17265,
    "2019-01-06-04-50-11-761_POS0_I1.npy": 0,
    "2019-01-06-04-53-11-474_POS1_I1.npy": 330,
    "2019-01-06-04-56-27-457_POS2_I1.npy": 17784,
    "2019-01-06-05-56-51-250_POS0_I1.npy": 0,
    "2019-01-06-05-59-52-054_POS1_I1.npy": 427,
    "2019-01-06-06-03-08-037_POS2_I1.npy": 17996,
    "2019-01-06-07-03-31-845_POS0_I1.npy": 0,
    "2019-01-06-07-06-32-541_POS1_I1.npy": 385,
    "2019-01-06-07-09-47-525_POS2_I1.npy": 9689,
    "2019-01-06-08-10-11-646_POS0_I1.npy": 0,
    "2019-01-06-08-13-11-888_POS1_I1.npy": 318,
    "2019-01-06-08-16-28-417_POS2_I1.npy": 16533,
    "2019-01-06-09-16-52-226_POS0_I1.npy": 0,
    "2019-01-06-09-19-52-359_POS1_I1.npy": 327,
    "2019-01-06-09-23-08-436_POS2_I1.npy": 16611,
    "2019-01-06-10-23-32-229_POS0_I1.npy": 0,
    "2019-01-06-10-26-32-924_POS1_I1.npy": 370,
    "2019-01-06-10-29-47-909_POS2_I1.npy": 16710,
    "2019-01-06-11-30-12-247_POS0_I1.npy": 0,
    "2019-01-06-11-33-13-036_POS1_I1.npy": 405,
    "2019-01-06-11-36-28-458_POS2_I1.npy": 16608,
    "2019-01-06-12-36-52-797_POS0_I1.npy": 0,
    "2019-01-06-12-39-52-493_POS1_I1.npy": 428,
    "2019-01-06-12-43-08-461_POS2_I1.npy": 15685,
    "2019-01-06-13-43-32-800_POS0_I1.npy": 0,
    "2019-01-06-13-46-32-512_POS1_I1.npy": 468,
    "2019-01-06-13-49-48-495_POS2_I1.npy": 15668,
    "2019-01-06-14-50-12-288_POS0_I1.npy": 0,
    "2019-01-06-14-53-13-092_POS1_I1.npy": 321,
    "2019-01-06-14-56-30-713_POS2_I1.npy": 15532,
    "2019-01-06-15-56-52-868_POS0_I1.npy": 0,
    "2019-01-06-15-59-53-672_POS1_I1.npy": 376,
    "2019-01-06-16-03-08-563_POS2_I1.npy": 15331,
    "2019-01-06-17-03-32-902_POS0_I1.npy": 0,
    "2019-01-06-17-06-33-707_POS1_I1.npy": 358,
    "2019-01-06-17-09-49-674_POS2_I1.npy": 15264,
    "2019-01-06-18-10-13-264_POS0_I1.npy": 0,
    "2019-01-06-18-13-13-398_POS1_I1.npy": 296,
    "2019-01-06-18-16-29-490_POS2_I1.npy": 15909,
    "2019-01-06-19-16-53-283_POS0_I1.npy": 0,
    "2019-01-06-19-19-53-962_POS1_I1.npy": 424,
    "2019-01-06-19-23-08-947_POS2_I1.npy": 16920,
    "2019-01-06-20-23-33-301_POS0_I1.npy": 0,
    "2019-01-06-20-26-35-619_POS1_I1.npy": 378,
    "2019-01-06-20-29-49-512_POS2_I1.npy": 17554,
    "2019-01-06-21-30-13-866_POS0_I1.npy": 0,
    "2019-01-06-21-33-13-563_POS1_I1.npy": 410,
    "2019-01-06-21-36-30-076_POS2_I1.npy": 18206,
    "2019-01-06-22-36-53-869_POS0_I1.npy": 0,
    "2019-01-06-22-39-53-581_POS1_I1.npy": 337,
    "2019-01-06-22-43-10-110_POS2_I1.npy": 18763,
    "2019-01-06-23-43-33-919_POS0_I1.npy": 0,
    "2019-01-06-23-46-34-598_POS1_I1.npy": 350,
    "2019-01-06-23-49-50-145_POS2_I1.npy": 18637,
    "2019-01-07-00-50-13-937_POS0_I1.npy": 0,
    "2019-01-07-00-53-14-633_POS1_I1.npy": 326,
    "2019-01-07-00-56-29-617_POS2_I1.npy": 18868,
    "2019-01-07-01-56-53-956_POS0_I1.npy": 0,
    "2019-01-07-01-59-54-651_POS1_I1.npy": 322,
    "2019-01-07-02-03-10-197_POS2_I1.npy": 17063,
    "2019-01-07-03-03-34-536_POS0_I1.npy": 0,
    "2019-01-07-03-06-34-124_POS1_I1.npy": 317,
    "2019-01-07-03-09-50-216_POS2_I1.npy": 17870,
    "2019-01-07-04-10-14-024_POS0_I1.npy": 0,
    "2019-01-07-04-13-14-158_POS1_I1.npy": 369,
    "2019-01-07-04-16-30-781_POS2_I1.npy": 19330,
    "2019-01-07-05-16-54-589_POS0_I1.npy": 0,
    "2019-01-07-05-19-54-723_POS1_I1.npy": 330,
    "2019-01-07-05-23-10-799_POS2_I1.npy": 18609,
    "2019-01-07-06-23-34-592_POS0_I1.npy": 0,
    "2019-01-07-06-26-35-272_POS1_I1.npy": 384,
    "2019-01-07-06-29-50-272_POS2_I1.npy": 18695,
    "2019-01-07-07-30-14-611_POS0_I1.npy": 0,
    "2019-01-07-07-33-15-290_POS1_I1.npy": 295,
    "2019-01-07-07-36-30-837_POS2_I1.npy": 18325,
    "2019-01-07-08-36-55-175_POS0_I1.npy": 0,
    "2019-01-07-08-39-54-872_POS1_I1.npy": 382,
    "2019-01-07-08-43-10-840_POS2_I1.npy": 18223,
    "2019-01-07-09-43-35-194_POS0_I1.npy": 0,
    "2019-01-07-09-46-34-906_POS1_I1.npy": 455,
    "2019-01-07-09-49-51-981_POS2_I1.npy": 14996,
    "2019-01-07-10-50-15-228_POS0_I1.npy": 0,
    "2019-01-07-10-53-15-471_POS1_I1.npy": 284,
    "2019-01-07-10-56-32-000_POS2_I1.npy": 13758,
    "2019-01-07-11-56-55-247_POS0_I1.npy": 0,
    "2019-01-07-11-59-56-488_POS1_I1.npy": 68,
    "2019-01-07-12-03-11-488_POS2_I1.npy": 14113,
    "2019-01-07-13-03-35-843_POS0_I1.npy": 0,
    "2019-01-07-13-06-35-446_POS1_I1.npy": 190,
    "2019-01-07-13-09-51-523_POS2_I1.npy": 18326,
    "2019-01-07-14-10-15-877_POS0_I1.npy": 0,
    "2019-01-07-14-13-15-464_POS1_I1.npy": 452,
    "2019-01-07-14-16-31-448_POS2_I1.npy": 15695,
    "2019-01-07-15-16-55-350_POS0_I1.npy": 0,
    "2019-01-07-15-19-55-483_POS1_I1.npy": 479,
    "2019-01-07-15-23-12-106_POS2_I1.npy": 18441,
    "2019-01-07-16-23-35-914_POS0_I1.npy": 0,
    "2019-01-07-16-26-36-048_POS1_I1.npy": 469,
    "2019-01-07-16-29-52-124_POS2_I1.npy": 18950,
    "2019-01-07-17-30-15-933_POS0_I1.npy": 0,
    "2019-01-07-17-33-16-628_POS1_I1.npy": 509,
    "2019-01-07-17-36-31-503_POS2_I1.npy": 19012,
    "2019-01-07-18-36-56-607_POS0_I1.npy": 0,
    "2019-01-07-18-39-56-740_POS1_I1.npy": 513,
    "2019-01-07-18-43-13-909_POS2_I1.npy": 19091,
    "2019-01-07-19-43-36-610_POS0_I1.npy": 0,
    "2019-01-07-19-46-36-759_POS1_I1.npy": 412,
    "2019-01-07-19-49-52-196_POS2_I1.npy": 17443,
    "2019-01-07-20-50-16-659_POS0_I1.npy": 0,
    "2019-01-07-20-53-16-247_POS1_I1.npy": 300,
    "2019-01-07-20-56-32-230_POS2_I1.npy": 15328,
    "2019-01-07-21-56-56-132_POS0_I1.npy": 0,
    "2019-01-07-21-59-56-375_POS1_I1.npy": 291,
    "2019-01-07-22-03-12-904_POS2_I1.npy": 15361,
    "2019-01-07-23-03-36-712_POS0_I1.npy": 0,
    "2019-01-07-23-06-36-955_POS1_I1.npy": 330,
    "2019-01-07-23-09-52-938_POS2_I1.npy": 16193,
    "2019-01-08-00-10-17-277_POS0_I1.npy": 0,
    "2019-01-08-00-13-17-520_POS1_I1.npy": 412,
    "2019-01-08-00-16-35-141_POS2_I1.npy": 17166,
    "2019-01-08-01-16-57-311_POS0_I1.npy": 0,
    "2019-01-08-01-19-57-460_POS1_I1.npy": 401,
    "2019-01-08-01-23-12-897_POS2_I1.npy": 17210,
    "2019-01-08-02-23-40-621_POS0_I1.npy": 0,
    "2019-01-08-02-26-39-117_POS1_I1.npy": 431,
    "2019-01-08-02-29-53-025_POS2_I1.npy": 17341,
    "2019-01-08-03-30-17-926_POS0_I1.npy": 0,
    "2019-01-08-03-33-16-967_POS1_I1.npy": 392,
    "2019-01-08-03-36-33-590_POS2_I1.npy": 16722,
    "2019-01-08-04-36-57-398_POS0_I1.npy": 0,
    "2019-01-08-04-39-57-532_POS1_I1.npy": 446,
    "2019-01-08-04-43-13-609_POS2_I1.npy": 17560,
    "2019-01-08-05-43-37-401_POS0_I1.npy": 0,
    "2019-01-08-05-46-38-096_POS1_I1.npy": 441,
    "2019-01-08-05-49-53-081_POS2_I1.npy": 17420,
    "2019-01-08-06-50-17-966_POS0_I1.npy": 0,
    "2019-01-08-06-53-18-115_POS1_I1.npy": 403,
    "2019-01-08-06-56-33-552_POS2_I1.npy": 16942,
    "2019-01-08-07-56-58-016_POS0_I1.npy": 0,
    "2019-01-08-07-59-57-603_POS1_I1.npy": 381,
    "2019-01-08-08-03-13-586_POS2_I1.npy": 16480,
    "2019-01-08-09-03-37-504_POS0_I1.npy": 0,
    "2019-01-08-09-06-38-183_POS1_I1.npy": 398,
    "2019-01-08-09-09-54-167_POS2_I1.npy": 16787,
    "2019-01-08-10-10-18-069_POS0_I1.npy": 0,
    "2019-01-08-10-13-18-202_POS1_I1.npy": 164,
    "2019-01-08-10-16-34-716_POS2_I1.npy": 14323,
    "2019-01-08-11-16-58-618_POS0_I1.npy": 0,
    "2019-01-08-11-19-58-751_POS1_I1.npy": 283,
    "2019-01-08-11-23-13-736_POS2_I1.npy": 9680,
    "2019-01-08-12-23-38-621_POS0_I1.npy": 0,
    "2019-01-08-12-26-38-770_POS1_I1.npy": 58,
    "2019-01-08-12-29-56-391_POS2_I1.npy": 17838,
    "2019-01-08-13-30-18-670_POS0_I1.npy": 0,
    "2019-01-08-13-33-19-350_POS1_I1.npy": 37,
    "2019-01-08-13-36-34-241_POS2_I1.npy": 17796,
    "2019-01-08-14-37-00-327_POS0_I1.npy": 0,
    "2019-01-08-14-39-58-277_POS1_I1.npy": 525,
    "2019-01-08-14-43-17-083_POS2_I1.npy": 8918,
    "2019-01-08-15-43-39-784_POS0_I1.npy": 0,
    "2019-01-08-15-46-39-918_POS1_I1.npy": 437,
    "2019-01-08-15-49-54-902_POS2_I1.npy": 7909,
    "2019-01-08-16-50-18-695_POS0_I1.npy": 0,
    "2019-01-08-16-53-19-390_POS1_I1.npy": 521,
    "2019-01-08-16-56-34-375_POS2_I1.npy": 15649,
    "2019-01-08-17-56-58-714_POS0_I1.npy": 0,
    "2019-01-08-17-59-59-393_POS1_I1.npy": 250,
    "2019-01-08-18-03-15-486_POS2_I1.npy": 9066,
    "2019-01-08-19-03-39-294_POS0_I1.npy": 0,
    "2019-01-08-19-06-38-882_POS1_I1.npy": 660,
    "2019-01-08-19-09-54-974_POS2_I1.npy": 3664,
    "2019-01-08-20-10-18-782_POS0_I1.npy": 0,
    "2019-01-08-20-13-18-916_POS1_I1.npy": 321,
    "2019-01-08-20-16-35-538_POS2_I1.npy": 16008,
    "2019-01-08-21-16-59-347_POS0_I1.npy": 0,
    "2019-01-08-21-19-59-480_POS1_I1.npy": 566,
    "2019-01-08-21-23-15-557_POS2_I1.npy": 16918,
    "2019-01-08-22-23-39-350_POS0_I1.npy": 0,
    "2019-01-08-22-26-40-045_POS1_I1.npy": 672,
    "2019-01-08-22-29-55-030_POS2_I1.npy": 17186,
    "2019-01-08-23-30-19-368_POS0_I1.npy": 0,
    "2019-01-08-23-33-20-157_POS1_I1.npy": 576,
    "2019-01-08-23-36-36-671_POS2_I1.npy": 17186,
    "2019-01-09-00-36-59-933_POS0_I1.npy": 0,
    "2019-01-09-00-40-00-722_POS1_I1.npy": 446,
    "2019-01-09-00-43-15-613_POS2_I1.npy": 17281,
    "2019-01-09-01-43-39-421_POS0_I1.npy": 0,
    "2019-01-09-01-46-39-664_POS1_I1.npy": 694,
    "2019-01-09-01-49-56-724_POS2_I1.npy": 17157,
    "2019-01-09-02-50-19-565_POS0_I1.npy": 0,
    "2019-01-09-02-53-19-698_POS1_I1.npy": 374,
    "2019-01-09-02-56-36-321_POS2_I1.npy": 16972,
    "2019-01-09-03-57-00-129_POS0_I1.npy": 0,
    "2019-01-09-04-00-00-263_POS1_I1.npy": 492,
    "2019-01-09-04-03-16-340_POS2_I1.npy": 16380,
    "2019-01-09-05-03-40-148_POS0_I1.npy": 0,
    "2019-01-09-05-06-40-843_POS1_I1.npy": 362,
    "2019-01-09-05-09-55-828_POS2_I1.npy": 14935,
    "2019-01-09-06-10-20-713_POS0_I1.npy": 0,
    "2019-01-09-06-13-20-846_POS1_I1.npy": 370,
    "2019-01-09-06-16-36-393_POS2_I1.npy": 15134,
    "2019-01-09-07-17-00-747_POS0_I1.npy": 58,
    "2019-01-09-07-20-00-334_POS1_I1.npy": 327,
    "2019-01-09-07-23-16-427_POS2_I1.npy": 14457,
    "2019-01-09-08-23-40-235_POS0_I1.npy": 0,
    "2019-01-09-08-26-40-369_POS1_I1.npy": 594,
    "2019-01-09-08-29-56-991_POS2_I1.npy": 13675,
    "2019-01-09-09-30-20-800_POS0_I1.npy": 0,
    "2019-01-09-09-33-20-933_POS1_I1.npy": 301,
    "2019-01-09-09-36-37-010_POS2_I1.npy": 13017,
    "2019-01-09-10-37-00-803_POS0_I1.npy": 0,
    "2019-01-09-10-40-01-591_POS1_I1.npy": 401,
    "2019-01-09-10-43-17-575_POS2_I1.npy": 13918,
    "2019-01-09-11-43-41-913_POS0_I1.npy": 0,
    "2019-01-09-11-46-42-156_POS1_I1.npy": 277,
    "2019-01-09-11-49-59-231_POS2_I1.npy": 14506,
    "2019-01-09-12-50-21-386_POS0_I1.npy": 0,
    "2019-01-09-12-53-21-083_POS1_I1.npy": 237,
    "2019-01-09-12-56-38-688_POS2_I1.npy": 14960,
    "2019-01-09-13-57-03-573_POS0_I1.npy": 0,
    "2019-01-09-14-00-01-101_POS1_I1.npy": 369,
    "2019-01-09-14-03-17-630_POS2_I1.npy": 15785,
    "2019-01-09-15-03-41-439_POS0_I1.npy": 0,
    "2019-01-09-15-06-41-572_POS1_I1.npy": 382,
    "2019-01-09-15-09-57-649_POS2_I1.npy": 16108,
    "2019-01-09-16-10-21-457_POS0_I1.npy": 0,
    "2019-01-09-16-13-22-153_POS1_I1.npy": 380,
    "2019-01-09-16-16-37-137_POS2_I1.npy": 15978,
    "2019-01-09-17-17-01-476_POS0_I1.npy": 0,
    "2019-01-09-17-20-02-265_POS1_I1.npy": 374,
    "2019-01-09-17-23-17-140_POS2_I1.npy": 16498,
    "2019-01-09-18-23-42-041_POS0_I1.npy": 0,
    "2019-01-09-18-26-41-737_POS1_I1.npy": 419,
    "2019-01-09-18-29-57-705_POS2_I1.npy": 15554,
    "2019-01-09-19-30-22-169_POS0_I1.npy": 0,
    "2019-01-09-19-33-21-756_POS1_I1.npy": 365,
    "2019-01-09-19-36-37-739_POS2_I1.npy": 15943,
    "2019-01-09-20-37-01-641_POS0_I1.npy": 0,
    "2019-01-09-20-40-02-321_POS1_I1.npy": 390,
    "2019-01-09-20-43-18-850_POS2_I1.npy": 16858,
    "2019-01-09-21-43-42-206_POS0_I1.npy": 0,
    "2019-01-09-21-46-43-431_POS1_I1.npy": 395,
    "2019-01-09-21-49-59-399_POS2_I1.npy": 17120,
    "2019-01-09-22-50-22-115_POS0_I1.npy": 0,
    "2019-01-09-22-53-22-904_POS1_I1.npy": 417,
    "2019-01-09-22-56-37-779_POS2_I1.npy": 17808,
    "2019-01-09-23-57-02-680_POS0_I1.npy": 0,
    "2019-01-10-00-00-02-377_POS1_I1.npy": 306,
    "2019-01-10-00-03-18-344_POS2_I1.npy": 18124,
    "2019-01-10-01-03-42-792_POS0_I1.npy": 0,
    "2019-01-10-01-06-42-380_POS1_I1.npy": 249,
    "2019-01-10-01-09-58-363_POS2_I1.npy": 15296,
    "2019-01-10-02-10-22-265_POS0_I1.npy": 0,
    "2019-01-10-02-13-22-398_POS1_I1.npy": 154,
    "2019-01-10-02-16-39-567_POS2_I1.npy": 15467,
    "2019-01-10-03-17-02-829_POS0_I1.npy": 0,
    "2019-01-10-03-20-02-963_POS1_I1.npy": 207,
    "2019-01-10-03-23-19-570_POS2_I1.npy": 15226,
    "2019-01-10-04-23-42-848_POS0_I1.npy": 0,
    "2019-01-10-04-26-43-543_POS1_I1.npy": 68,
    "2019-01-10-04-29-59-511_POS2_I1.npy": 15720,
    "2019-01-10-05-30-23-428_POS0_I1.npy": 0,
    "2019-01-10-05-33-23-031_POS1_I1.npy": 67,
    "2019-01-10-05-36-40-091_POS2_I1.npy": 15296,
    "2019-01-10-06-37-03-462_POS0_I1.npy": 0,
    "2019-01-10-06-40-03-596_POS1_I1.npy": 72,
    "2019-01-10-06-43-19-017_POS2_I1.npy": 15842,
    "2019-01-10-07-43-42-919_POS0_I1.npy": 0,
    "2019-01-10-07-46-43-053_POS1_I1.npy": 167,
    "2019-01-10-07-49-59-676_POS2_I1.npy": 16478,
    "2019-01-10-08-50-23-484_POS0_I1.npy": 0,
    "2019-01-10-08-53-23-618_POS1_I1.npy": 169,
    "2019-01-10-08-56-39-694_POS2_I1.npy": 17208,
    "2019-01-10-09-57-03-487_POS0_I1.npy": 0,
    "2019-01-10-10-00-04-182_POS1_I1.npy": 118,
    "2019-01-10-10-03-19-167_POS2_I1.npy": 18055,
    "2019-01-10-11-03-44-052_POS0_I1.npy": 0,
    "2019-01-10-11-06-44-201_POS1_I1.npy": 144,
    "2019-01-10-11-09-59-747_POS2_I1.npy": 17913,
    "2019-01-10-12-10-24-086_POS0_I1.npy": 0,
    "2019-01-10-12-13-23-673_POS1_I1.npy": 160,
    "2019-01-10-12-16-39-766_POS2_I1.npy": 18414,
    "2019-01-10-13-17-03-574_POS0_I1.npy": 0,
    "2019-01-10-13-20-03-708_POS1_I1.npy": 135,
    "2019-01-10-13-23-20-330_POS2_I1.npy": 18484,
    "2019-01-10-14-23-44-139_POS0_I1.npy": 0,
    "2019-01-10-14-26-47-002_POS1_I1.npy": 192,
    "2019-01-10-14-30-00-255_POS2_I1.npy": 17329,
    "2019-01-10-15-30-24-173_POS0_I1.npy": 0,
    "2019-01-10-15-33-24-868_POS1_I1.npy": 214,
    "2019-01-10-15-36-40-290_POS2_I1.npy": 18496,
    "2019-01-10-16-37-04-738_POS0_I1.npy": 0,
    "2019-01-10-16-40-04-341_POS1_I1.npy": 225,
    "2019-01-10-16-43-20-308_POS2_I1.npy": 18792,
    "2019-01-10-17-43-44-756_POS0_I1.npy": 0,
    "2019-01-10-17-46-44-344_POS1_I1.npy": 145,
    "2019-01-10-17-50-00-327_POS2_I1.npy": 18578,
    "2019-01-10-18-50-24-229_POS0_I1.npy": 0,
    "2019-01-10-18-53-24-362_POS1_I1.npy": 237,
    "2019-01-10-18-56-40-985_POS2_I1.npy": 18985,
    "2019-01-10-19-57-04-794_POS0_I1.npy": 0,
    "2019-01-10-20-00-04-943_POS1_I1.npy": 195,
    "2019-01-10-20-03-22-548_POS2_I1.npy": 19044,
    "2019-01-13-14-19-14-267_POS0_I1.npy": 0,
    "2019-01-13-14-22-13-964_POS1_I1.npy": 554,
    "2019-01-13-14-25-29-947_POS2_I1.npy": 16227,
    "2019-01-13-15-25-53-786_POS0_I1.npy": 0,
    "2019-01-13-15-28-54-029_POS1_I1.npy": 524,
    "2019-01-13-15-32-10-558_POS2_I1.npy": 15144,
    "2019-01-13-16-32-33-867_POS0_I1.npy": 7,
    "2019-01-13-16-35-34-547_POS1_I1.npy": 549,
    "2019-01-13-16-38-50-530_POS2_I1.npy": 15182,
    "2019-01-13-17-39-13-823_POS0_I1.npy": 0,
    "2019-01-13-17-42-14-519_POS1_I1.npy": 493,
    "2019-01-13-17-45-30-595_POS2_I1.npy": 15224,
    "2019-01-13-18-45-54-981_POS0_I1.npy": 0,
    "2019-01-13-18-48-54-584_POS1_I1.npy": 474,
    "2019-01-13-18-52-12-190_POS2_I1.npy": 15222,
    "2019-01-13-19-52-34-391_POS0_I1.npy": 0,
    "2019-01-13-19-55-35-195_POS1_I1.npy": 440,
    "2019-01-13-19-58-50-087_POS2_I1.npy": 15318,
    "2019-01-13-20-59-14-472_POS0_I1.npy": 0,
    "2019-01-13-21-02-15-167_POS1_I1.npy": 546,
    "2019-01-13-21-05-30-043_POS2_I1.npy": 15277,
    "2019-01-13-22-05-54-444_POS0_I1.npy": 0,
    "2019-01-13-22-08-56-325_POS1_I1.npy": 513,
    "2019-01-13-22-12-10-654_POS2_I1.npy": 15481,
    "2019-01-13-23-12-34-494_POS0_I1.npy": 0,
    "2019-01-13-23-15-35-173_POS1_I1.npy": 776,
    "2019-01-13-23-18-51-266_POS2_I1.npy": 15514,
    "2019-01-14-00-19-14-684_POS0_I1.npy": 0,
    "2019-01-14-00-22-15-379_POS1_I1.npy": 628,
    "2019-01-14-00-25-30-255_POS2_I1.npy": 15929,
    "2019-01-14-01-25-55-202_POS0_I1.npy": 0,
    "2019-01-14-01-28-54-805_POS1_I1.npy": 572,
    "2019-01-14-01-32-10-882_POS2_I1.npy": 15889,
    "2019-01-14-02-32-35-158_POS0_I1.npy": 0,
    "2019-01-14-02-35-34-855_POS1_I1.npy": 692,
    "2019-01-14-02-38-50-822_POS2_I1.npy": 15971,
    "2019-01-14-03-39-15-224_POS0_I1.npy": 0,
    "2019-01-14-03-42-14-920_POS1_I1.npy": 621,
    "2019-01-14-03-45-30-888_POS2_I1.npy": 16026,
    "2019-01-14-04-45-55-289_POS0_I1.npy": 2,
    "2019-01-14-04-48-54-876_POS1_I1.npy": 643,
    "2019-01-14-04-52-10-860_POS2_I1.npy": 15895,
    "2019-01-14-05-52-35-261_POS0_I1.npy": 0,
    "2019-01-14-05-55-34-973_POS1_I1.npy": 651,
    "2019-01-14-05-58-51-502_POS2_I1.npy": 14106,
    "2019-01-14-06-59-14-702_POS0_I1.npy": 0,
    "2019-01-14-07-02-15-506_POS1_I1.npy": 597,
    "2019-01-14-07-05-31-490_POS2_I1.npy": 16132,
    "2019-01-14-08-05-55-329_POS0_I1.npy": 0,
    "2019-01-14-08-08-55-463_POS1_I1.npy": 1440,
    "2019-01-14-08-12-11-539_POS2_I1.npy": 14759,
    "2019-01-14-09-12-35-379_POS0_I1.npy": 8,
    "2019-01-14-09-15-35-513_POS1_I1.npy": 681,
    "2019-01-14-09-18-52-572_POS2_I1.npy": 16241,
    "2019-01-14-10-19-15-335_POS0_I1.npy": 22,
    "2019-01-14-10-22-17-778_POS1_I1.npy": 661,
    "2019-01-14-10-25-33-199_POS2_I1.npy": 16315,
    "2019-01-14-11-25-55-510_POS0_I1.npy": 13,
    "2019-01-14-11-28-55-643_POS1_I1.npy": 778,
    "2019-01-14-11-32-12-266_POS2_I1.npy": 16298,
    "2019-01-14-12-32-35-575_POS0_I1.npy": 0,
    "2019-01-14-12-35-36-255_POS1_I1.npy": 663,
    "2019-01-14-12-38-51-146_POS2_I1.npy": 16006,
    "2019-01-14-13-39-15-532_POS0_I1.npy": 0,
    "2019-01-14-13-42-16-773_POS1_I1.npy": 549,
    "2019-01-14-13-45-31-227_POS2_I1.npy": 15803,
    "2019-01-14-14-45-55-503_POS0_I1.npy": 118,
    "2019-01-14-14-48-56-292_POS1_I1.npy": 594,
    "2019-01-14-14-52-11-168_POS2_I1.npy": 15876,
    "2019-01-14-15-52-35-553_POS0_I1.npy": 0,
    "2019-01-14-15-55-36-342_POS1_I1.npy": 581,
    "2019-01-14-15-58-51-217_POS2_I1.npy": 15783,
    "2019-01-14-16-59-15-603_POS0_I1.npy": 49,
    "2019-01-14-17-02-16-283_POS1_I1.npy": 689,
    "2019-01-14-17-05-32-921_POS2_I1.npy": 15737,
    "2019-01-14-18-05-56-214_POS0_I1.npy": 4,
    "2019-01-14-18-08-55-818_POS1_I1.npy": 667,
    "2019-01-14-18-12-11-785_POS2_I1.npy": 16100,
    "2019-01-14-19-12-36-171_POS0_I1.npy": 0,
    "2019-01-14-19-15-35-867_POS1_I1.npy": 629,
    "2019-01-14-19-18-51-835_POS2_I1.npy": 16113,
    "2019-01-14-20-19-16-236_POS0_I1.npy": 0,
    "2019-01-14-20-22-15-824_POS1_I1.npy": 802,
    "2019-01-14-20-25-31-807_POS2_I1.npy": 16614,
    "2019-01-14-21-25-56-192_POS0_I1.npy": 0,
    "2019-01-14-21-28-55-905_POS1_I1.npy": 764,
    "2019-01-14-21-32-11-888_POS2_I1.npy": 17298,
    "2019-01-14-22-32-35-743_POS0_I1.npy": 3,
    "2019-01-14-22-35-36-422_POS1_I1.npy": 839,
    "2019-01-14-22-38-52-952_POS2_I1.npy": 17311,
    "2019-01-14-23-39-15-715_POS0_I1.npy": 0,
    "2019-01-14-23-42-16-410_POS1_I1.npy": 667,
    "2019-01-14-23-45-32-487_POS2_I1.npy": 17520,
    "2019-01-15-00-45-55-889_POS0_I1.npy": 64,
    "2019-01-15-00-48-56-023_POS1_I1.npy": 722,
    "2019-01-15-00-52-12-646_POS2_I1.npy": 17179,
    "2019-01-15-01-52-35-846_POS0_I1.npy": 57,
    "2019-01-15-01-55-36-650_POS1_I1.npy": 769,
    "2019-01-15-01-58-54-271_POS2_I1.npy": 16876,
    "2019-01-15-02-59-16-488_POS0_I1.npy": 0,
    "2019-01-15-03-02-17-168_POS1_I1.npy": 772,
    "2019-01-15-03-05-33-697_POS2_I1.npy": 16307,
    "2019-01-15-04-05-56-460_POS0_I1.npy": 0,
    "2019-01-15-04-08-57-155_POS1_I1.npy": 578,
    "2019-01-15-04-12-12-686_POS2_I1.npy": 11500,
    "2019-01-15-05-12-36-541_POS0_I1.npy": 0,
    "2019-01-15-05-15-37-236_POS1_I1.npy": 553,
    "2019-01-15-05-18-52-112_POS2_I1.npy": 16036,
    "2019-01-15-06-19-16-497_POS0_I1.npy": 0,
    "2019-01-15-06-22-17-286_POS1_I1.npy": 556,
    "2019-01-15-06-25-32-708_POS2_I1.npy": 16408,
    "2019-01-15-07-25-57-093_POS0_I1.npy": 0,
    "2019-01-15-07-28-57-242_POS1_I1.npy": 646,
    "2019-01-15-07-32-12-679_POS2_I1.npy": 16969,
    "2019-01-15-08-32-37-611_POS0_I1.npy": 0,
    "2019-01-15-08-35-37-323_POS1_I1.npy": 623,
    "2019-01-15-08-38-52-760_POS2_I1.npy": 16160,
    "2019-01-15-09-39-17-162_POS0_I1.npy": 0,
    "2019-01-15-09-42-16-749_POS1_I1.npy": 557,
    "2019-01-15-09-45-32-732_POS2_I1.npy": 16141,
    "2019-01-15-10-45-57-133_POS0_I1.npy": 0,
    "2019-01-15-10-48-56-737_POS1_I1.npy": 517,
    "2019-01-15-10-52-13-359_POS2_I1.npy": 15955,
    "2019-01-15-11-52-36-653_POS0_I1.npy": 0,
    "2019-01-15-11-55-36-786_POS1_I1.npy": 578,
    "2019-01-15-11-58-53-409_POS2_I1.npy": 16422,
    "2019-01-15-12-59-16-609_POS0_I1.npy": 0,
    "2019-01-15-13-02-18-505_POS1_I1.npy": 716,
    "2019-01-15-13-05-35-581_POS2_I1.npy": 16977,
    "2019-01-15-14-05-57-236_POS0_I1.npy": 0,
    "2019-01-15-14-08-57-370_POS1_I1.npy": 627,
    "2019-01-15-14-12-13-446_POS2_I1.npy": 16406,
    "2019-01-15-15-12-37-192_POS0_I1.npy": 0,
    "2019-01-15-15-15-37-997_POS1_I1.npy": 647,
    "2019-01-15-15-18-52-888_POS2_I1.npy": 16144,
    "2019-01-15-16-19-17-289_POS0_I1.npy": 0,
    "2019-01-15-16-22-17-984_POS1_I1.npy": 629,
    "2019-01-15-16-25-32-860_POS2_I1.npy": 17143,
    "2019-01-15-17-25-57-807_POS0_I1.npy": 0,
    "2019-01-15-17-28-59-157_POS1_I1.npy": 731,
    "2019-01-15-17-32-16-763_POS2_I1.npy": 16899,
    "2019-01-15-18-32-37-872_POS0_I1.npy": 0,
    "2019-01-15-18-35-37-475_POS1_I1.npy": 752,
    "2019-01-15-18-38-53-443_POS2_I1.npy": 17454,
    "2019-01-15-19-39-17-844_POS0_I1.npy": 0,
    "2019-01-15-19-42-17-541_POS1_I1.npy": 740,
    "2019-01-15-19-45-33-508_POS2_I1.npy": 17826,
    "2019-01-15-20-45-57-894_POS0_I1.npy": 0,
    "2019-01-15-20-48-57-497_POS1_I1.npy": 559,
    "2019-01-15-20-52-14-135_POS2_I1.npy": 17655,
    "2019-01-15-21-52-38-412_POS0_I1.npy": 0,
    "2019-01-15-21-55-37-578_POS1_I1.npy": 516,
    "2019-01-15-21-58-54-107_POS2_I1.npy": 17354,
    "2019-01-15-22-59-17-962_POS0_I1.npy": 0,
    "2019-01-15-23-02-18-657_POS1_I1.npy": 633,
    "2019-01-15-23-05-34-079_POS2_I1.npy": 17805,
    "2019-01-16-00-05-57-388_POS0_I1.npy": 0,
    "2019-01-16-00-08-58-629_POS1_I1.npy": 676,
    "2019-01-16-00-12-14-176_POS2_I1.npy": 17559,
    "2019-01-16-01-12-38-015_POS0_I1.npy": 0,
    "2019-01-16-01-15-38-149_POS1_I1.npy": 731,
    "2019-01-16-01-18-54-116_POS2_I1.npy": 18069,
    "2019-01-16-02-19-17-971_POS0_I1.npy": 0,
    "2019-01-16-02-22-18-760_POS1_I1.npy": 741,
    "2019-01-16-02-25-33-667_POS2_I1.npy": 17514,
    "2019-01-16-03-25-59-144_POS0_I1.npy": 0,
    "2019-01-16-03-28-58-748_POS1_I1.npy": 713,
    "2019-01-16-03-32-14-169_POS2_I1.npy": 16796,
    "2019-01-16-04-32-38-009_POS0_I1.npy": 0,
    "2019-01-16-04-35-39-889_POS1_I1.npy": 668,
    "2019-01-16-04-38-54-219_POS2_I1.npy": 16822,
    "2019-01-16-05-39-18-058_POS0_I1.npy": 0,
    "2019-01-16-05-42-18-738_POS1_I1.npy": 663,
    "2019-01-16-05-45-34-284_POS2_I1.npy": 16779,
    "2019-01-16-06-45-58-670_POS0_I1.npy": 0,
    "2019-01-16-06-48-58-273_POS1_I1.npy": 585,
    "2019-01-16-06-52-14-241_POS2_I1.npy": 16155,
    "2019-01-16-07-52-38-626_POS0_I1.npy": 0,
    "2019-01-16-07-55-38-323_POS1_I1.npy": 569,
    "2019-01-16-07-58-54-290_POS2_I1.npy": 15475,
    "2019-01-16-08-59-18-692_POS0_I1.npy": 0,
    "2019-01-16-09-02-18-825_POS1_I1.npy": 504,
    "2019-01-16-09-05-34-356_POS2_I1.npy": 15132,
    "2019-01-16-10-05-58-648_POS0_I1.npy": 40,
    "2019-01-16-10-08-58-360_POS1_I1.npy": 527,
    "2019-01-16-10-12-14-343_POS2_I1.npy": 15933,
    "2019-01-16-11-12-38-183_POS0_I1.npy": 0,
    "2019-01-16-11-15-38-862_POS1_I1.npy": 494,
    "2019-01-16-11-18-54-955_POS2_I1.npy": 15411,
    "2019-01-16-12-19-18-155_POS0_I1.npy": 0,
    "2019-01-16-12-22-19-505_POS1_I1.npy": 513,
    "2019-01-16-12-25-34-942_POS2_I1.npy": 15551,
    "2019-01-16-13-26-01-512_POS0_I1.npy": 0,
    "2019-01-16-13-29-00-023_POS1_I1.npy": 695,
    "2019-01-16-13-32-16-100_POS2_I1.npy": 15730,
    "2019-01-16-14-32-38-753_POS0_I1.npy": 0,
    "2019-01-16-14-35-39-558_POS1_I1.npy": 529,
    "2019-01-16-14-38-54-449_POS2_I1.npy": 15551,
    "2019-01-16-15-39-18-834_POS0_I1.npy": 0,
    "2019-01-16-15-42-19-530_POS1_I1.npy": 502,
    "2019-01-16-15-45-34-405_POS2_I1.npy": 15763,
    "2019-01-16-16-45-59-243_POS0_I1.npy": 0,
    "2019-01-16-16-48-58-940_POS1_I1.npy": 591,
    "2019-01-16-16-52-14-907_POS2_I1.npy": 15742,
    "2019-01-16-17-52-39-309_POS0_I1.npy": 0,
    "2019-01-16-17-55-38-896_POS1_I1.npy": 607,
    "2019-01-16-17-58-54-879_POS2_I1.npy": 16390,
    "2019-01-16-18-59-19-265_POS0_I1.npy": 0,
    "2019-01-16-19-02-18-977_POS1_I1.npy": 666,
    "2019-01-16-19-05-36-598_POS2_I1.npy": 16791,
    "2019-01-16-20-05-58-815_POS0_I1.npy": 0,
    "2019-01-16-20-08-59-495_POS1_I1.npy": 679,
    "2019-01-16-20-12-16-024_POS2_I1.npy": 17009,
    "2019-01-16-21-12-38-787_POS0_I1.npy": 0,
    "2019-01-16-21-15-39-482_POS1_I1.npy": 614,
    "2019-01-16-21-18-55-559_POS2_I1.npy": 16344,
    "2019-01-16-22-19-19-399_POS0_I1.npy": 0,
    "2019-01-16-22-22-19-532_POS1_I1.npy": 675,
    "2019-01-16-22-25-35-609_POS2_I1.npy": 17047,
    "2019-01-16-23-25-59-448_POS0_I1.npy": 0,
    "2019-01-16-23-28-59-582_POS1_I1.npy": 681,
    "2019-01-16-23-32-15-550_POS2_I1.npy": 17265,
    "2019-01-17-00-32-41-136_POS0_I1.npy": 0,
    "2019-01-17-00-35-39-757_POS1_I1.npy": 699,
    "2019-01-17-00-38-55-740_POS2_I1.npy": 17246,
    "2019-01-17-01-39-19-579_POS0_I1.npy": 0,
    "2019-01-17-01-42-19-713_POS1_I1.npy": 768,
    "2019-01-17-01-45-35-790_POS2_I1.npy": 17268,
    "2019-01-17-02-45-59-192_POS0_I1.npy": 0,
    "2019-01-17-02-48-59-872_POS1_I1.npy": 725,
    "2019-01-17-02-52-15-855_POS2_I1.npy": 17091,
    "2019-01-17-03-52-39-804_POS0_I1.npy": 0,
    "2019-01-17-03-55-39-500_POS1_I1.npy": 568,
    "2019-01-17-03-58-56-030_POS2_I1.npy": 16075,
    "2019-01-17-04-59-19-339_POS0_I1.npy": 0,
    "2019-01-17-05-02-20-018_POS1_I1.npy": 489,
    "2019-01-17-05-05-36-001_POS2_I1.npy": 14939,
    "2019-01-17-06-05-59-295_POS0_I1.npy": 0,
    "2019-01-17-06-08-59-990_POS1_I1.npy": 603,
    "2019-01-17-06-12-16-067_POS2_I1.npy": 14741,
    "2019-01-17-07-12-39-485_POS0_I1.npy": 0,
    "2019-01-17-07-15-39-619_POS1_I1.npy": 553,
    "2019-01-17-07-18-56-242_POS2_I1.npy": 15474,
    "2019-01-17-08-19-19-535_POS0_I1.npy": 0,
    "2019-01-17-08-22-20-215_POS1_I1.npy": 574,
    "2019-01-17-08-25-37-290_POS2_I1.npy": 15259,
    "2019-01-17-09-25-59-944_POS0_I1.npy": 0,
    "2019-01-17-09-29-00-623_POS1_I1.npy": 636,
    "2019-01-17-09-32-17-246_POS2_I1.npy": 15633,
    "2019-01-17-10-32-39-900_POS0_I1.npy": 0,
    "2019-01-17-10-35-41-235_POS1_I1.npy": 598,
    "2019-01-17-10-38-55-580_POS2_I1.npy": 15118,
    "2019-01-17-11-39-19-965_POS0_I1.npy": 0,
    "2019-01-17-11-42-20-645_POS1_I1.npy": 681,
    "2019-01-17-11-45-36-191_POS2_I1.npy": 16180,
    "2019-01-17-12-46-00-577_POS0_I1.npy": 0,
    "2019-01-17-12-49-00-180_POS1_I1.npy": 748,
    "2019-01-17-12-52-16-693_POS2_I1.npy": 17589,
    "2019-01-17-13-52-42-171_POS0_I1.npy": 0,
    "2019-01-17-13-55-40-682_POS1_I1.npy": 761,
    "2019-01-17-13-58-56-213_POS2_I1.npy": 16903,
    "2019-01-17-14-59-20-489_POS0_I1.npy": 0,
    "2019-01-17-15-02-20-202_POS1_I1.npy": 717,
    "2019-01-17-15-05-36-731_POS2_I1.npy": 16598,
    "2019-01-17-16-06-00-040_POS0_I1.npy": 0,
    "2019-01-17-16-09-00-173_POS1_I1.npy": 691,
    "2019-01-17-16-12-16-703_POS2_I1.npy": 16182,
    "2019-01-17-17-12-39-996_POS0_I1.npy": 10,
    "2019-01-17-17-15-40-800_POS1_I1.npy": 682,
    "2019-01-17-17-18-58-422_POS2_I1.npy": 16127,
    "2019-01-17-18-19-22-277_POS0_I1.npy": 1219,
    "2019-01-17-18-22-21-880_POS1_I1.npy": 586,
    "2019-01-17-18-25-38-393_POS2_I1.npy": 17455,
    "2019-01-17-19-26-00-595_POS0_I1.npy": 872,
    "2019-01-17-19-29-01-399_POS1_I1.npy": 36,
    "2019-01-17-19-32-16-836_POS2_I1.npy": 16502,
    "2019-01-17-20-32-40-692_POS0_I1.npy": 573,
    "2019-01-17-20-35-41-387_POS1_I1.npy": 552,
    "2019-01-17-20-38-56-262_POS2_I1.npy": 14377,
    "2019-01-17-21-39-20-663_POS0_I1.npy": 99,
    "2019-01-17-21-42-21-343_POS1_I1.npy": 573,
    "2019-01-17-21-45-36-889_POS2_I1.npy": 13679,
    "2019-01-17-22-46-01-275_POS0_I1.npy": 0,
    "2019-01-17-22-49-01-970_POS1_I1.npy": 522,
    "2019-01-17-22-52-16-845_POS2_I1.npy": 13415,
    "2019-01-17-23-52-41-247_POS0_I1.npy": 0,
    "2019-01-17-23-55-40-834_POS1_I1.npy": 532,
    "2019-01-17-23-58-56-927_POS2_I1.npy": 13814,
    "2019-01-18-00-59-21-328_POS0_I1.npy": 0,
    "2019-01-18-01-02-20-915_POS1_I1.npy": 370,
    "2019-01-18-01-05-36-898_POS2_I1.npy": 14130,
    "2019-01-18-02-06-01-284_POS0_I1.npy": 0,
    "2019-01-18-02-09-00-887_POS1_I1.npy": 378,
    "2019-01-18-02-12-17-510_POS2_I1.npy": 14409,
    "2019-01-18-03-12-40-819_POS0_I1.npy": 0,
    "2019-01-18-03-15-41-498_POS1_I1.npy": 570,
    "2019-01-18-03-18-58-028_POS2_I1.npy": 14430,
    "2019-01-18-04-19-21-883_POS0_I1.npy": 0,
    "2019-01-18-04-22-21-486_POS1_I1.npy": 492,
    "2019-01-18-04-25-38-655_POS2_I1.npy": 14774,
    "2019-01-18-05-26-01-402_POS0_I1.npy": 0,
    "2019-01-18-05-29-01-536_POS1_I1.npy": 387,
    "2019-01-18-05-32-17-503_POS2_I1.npy": 15405,
    "2019-01-18-06-32-41-343_POS0_I1.npy": 0,
    "2019-01-18-06-35-42-147_POS1_I1.npy": 204,
    "2019-01-18-06-38-57-038_POS2_I1.npy": 15660,
    "2019-01-18-07-39-21-424_POS0_I1.npy": 0,
    "2019-01-18-07-42-22-119_POS1_I1.npy": 274,
    "2019-01-18-07-45-37-104_POS2_I1.npy": 14664,
    "2019-01-18-08-49-02-169_POS1_I1.npy": 874,
    "2019-01-18-08-52-17-044_POS2_I1.npy": 14813,
    "2019-01-18-09-52-41-445_POS0_I1.npy": 0,
    "2019-01-18-09-55-42-234_POS1_I1.npy": 445,
    "2019-01-18-09-58-59-294_POS2_I1.npy": 14081,
    "2019-01-18-10-59-22-041_POS0_I1.npy": 0,
    "2019-01-18-11-02-21-644_POS1_I1.npy": 431,
    "2019-01-18-11-05-37-612_POS2_I1.npy": 15353,
    "2019-01-18-12-06-02-013_POS0_I1.npy": 0,
    "2019-01-18-12-09-01-710_POS1_I1.npy": 283,
    "2019-01-18-12-12-17-677_POS2_I1.npy": 15552,
    "2019-01-18-13-12-42-079_POS0_I1.npy": 0,
    "2019-01-18-13-15-41-682_POS1_I1.npy": 729,
    "2019-01-18-13-18-57-665_POS2_I1.npy": 16362,
    "2019-01-18-14-19-22-066_POS0_I1.npy": 0,
    "2019-01-18-14-22-21-778_POS1_I1.npy": 776,
    "2019-01-18-14-25-38-853_POS2_I1.npy": 16455,
    "2019-01-18-15-26-01-601_POS0_I1.npy": 0,
    "2019-01-18-15-29-02-827_POS1_I1.npy": 711,
    "2019-01-18-15-32-18-248_POS2_I1.npy": 15709,
    "2019-01-18-16-32-41-978_POS0_I1.npy": 0,
    "2019-01-18-16-35-44-421_POS1_I1.npy": 811,
    "2019-01-18-16-38-58-204_POS2_I1.npy": 15904,
    "2019-01-18-17-39-22-059_POS0_I1.npy": 0,
    "2019-01-18-17-42-22-755_POS1_I1.npy": 721,
    "2019-01-18-17-45-37-739_POS2_I1.npy": 16035,
    "2019-01-18-18-46-02-125_POS0_I1.npy": 0,
    "2019-01-18-18-49-02-914_POS1_I1.npy": 635,
    "2019-01-18-18-52-18-897_POS2_I1.npy": 16363,
    "2019-01-18-19-52-42-736_POS0_I1.npy": 0,
    "2019-01-18-19-55-42-979_POS1_I1.npy": 650,
    "2019-01-18-19-58-58-962_POS2_I1.npy": 16731,
    "2019-01-18-20-59-22-256_POS0_I1.npy": 0,
    "2019-01-18-21-02-22-951_POS1_I1.npy": 693,
    "2019-01-18-21-05-38-372_POS2_I1.npy": 16729,
    "2019-01-18-22-06-02-228_POS0_I1.npy": 0,
    "2019-01-18-22-09-02-907_POS1_I1.npy": 636,
    "2019-01-18-22-12-18-453_POS2_I1.npy": 17376,
    "2019-01-18-23-12-42-839_POS0_I1.npy": 0,
    "2019-01-18-23-15-42-442_POS1_I1.npy": 540,
    "2019-01-18-23-18-58-410_POS2_I1.npy": 17640,
    "2019-01-19-00-19-22-795_POS0_I1.npy": 1,
    "2019-01-19-00-22-22-492_POS1_I1.npy": 570,
    "2019-01-19-00-25-39-005_POS2_I1.npy": 16156,
    "2019-01-19-01-26-02-845_POS0_I1.npy": 0,
    "2019-01-19-01-29-02-542_POS1_I1.npy": 365,
    "2019-01-19-01-32-19-601_POS2_I1.npy": 15629,
    "2019-01-19-02-32-42-910_POS0_I1.npy": 0,
    "2019-01-19-02-35-42-498_POS1_I1.npy": 453,
    "2019-01-19-02-38-58-481_POS2_I1.npy": 16326,
    "2019-01-19-03-39-22-867_POS0_I1.npy": 0,
    "2019-01-19-03-42-23-016_POS1_I1.npy": 480,
    "2019-01-19-03-45-39-108_POS2_I1.npy": 17146,
    "2019-01-19-04-46-02-402_POS0_I1.npy": 0,
    "2019-01-19-04-49-03-081_POS1_I1.npy": 549,
    "2019-01-19-04-52-19-064_POS2_I1.npy": 17859,
    "2019-01-19-05-52-42-374_POS0_I1.npy": 0,
    "2019-01-19-05-55-43-069_POS1_I1.npy": 667,
    "2019-01-19-05-58-59-145_POS2_I1.npy": 17281,
    "2019-01-19-06-59-22-985_POS0_I1.npy": 0,
    "2019-01-19-07-02-23-118_POS1_I1.npy": 619,
    "2019-01-19-07-05-39-195_POS2_I1.npy": 17616,
    "2019-01-19-08-06-03-035_POS0_I1.npy": 0,
    "2019-01-19-08-09-03-714_POS1_I1.npy": 721,
    "2019-01-19-08-12-18-605_POS2_I1.npy": 17676,
    "2019-01-19-09-12-43-116_POS0_I1.npy": 0,
    "2019-01-19-09-15-43-249_POS1_I1.npy": 693,
    "2019-01-19-09-18-59-326_POS2_I1.npy": 17189,
    "2019-01-19-10-19-22-729_POS0_I1.npy": 0,
    "2019-01-19-10-22-23-408_POS1_I1.npy": 844,
    "2019-01-19-10-25-39-392_POS2_I1.npy": 16924,
    "2019-01-19-11-26-02-810_POS0_I1.npy": 0,
    "2019-01-19-11-29-03-599_POS1_I1.npy": 701,
    "2019-01-19-11-32-19-020_POS2_I1.npy": 16370,
    "2019-01-19-12-32-42-860_POS0_I1.npy": 0,
    "2019-01-19-12-35-42-993_POS1_I1.npy": 650,
    "2019-01-19-12-38-59-616_POS2_I1.npy": 15811,
    "2019-01-19-13-39-22-910_POS0_I1.npy": 0,
    "2019-01-19-13-42-23-589_POS1_I1.npy": 647,
    "2019-01-19-13-45-39-572_POS2_I1.npy": 16311,
    "2019-01-19-14-46-02-866_POS0_I1.npy": 0,
    "2019-01-19-14-49-03-654_POS1_I1.npy": 682,
    "2019-01-19-14-52-20-184_POS2_I1.npy": 16332,
    "2019-01-19-15-52-43-477_POS0_I1.npy": 0,
    "2019-01-19-15-55-45-249_POS1_I1.npy": 638,
    "2019-01-19-15-58-59-594_POS2_I1.npy": 16405,
    "2019-01-19-16-59-23-449_POS0_I1.npy": 0,
    "2019-01-19-17-02-24-253_POS1_I1.npy": 677,
    "2019-01-19-17-05-39-144_POS2_I1.npy": 17209,
    "2019-01-19-18-06-03-639_POS0_I1.npy": 216,
    "2019-01-19-18-09-03-773_POS1_I1.npy": 648,
    "2019-01-19-18-12-19-849_POS2_I1.npy": 16509,
    "2019-01-19-19-12-44-235_POS0_I1.npy": 17,
    "2019-01-19-19-15-44-930_POS1_I1.npy": 689,
    "2019-01-19-19-19-01-990_POS2_I1.npy": 16274,
    "2019-01-19-20-19-23-661_POS0_I1.npy": 9,
    "2019-01-19-20-22-24-356_POS1_I1.npy": 670,
    "2019-01-19-20-25-39-887_POS2_I1.npy": 15951,
    "2019-01-19-21-26-03-726_POS0_I1.npy": 131,
    "2019-01-19-21-29-04-531_POS1_I1.npy": 659,
    "2019-01-19-21-32-19-422_POS2_I1.npy": 16270,
    "2019-01-19-22-32-43-807_POS0_I1.npy": 0,
    "2019-01-19-22-35-44-502_POS1_I1.npy": 630,
    "2019-01-19-22-38-59-487_POS2_I1.npy": 15996,
    "2019-01-19-23-39-23-873_POS0_I1.npy": 0,
    "2019-01-19-23-42-24-568_POS1_I1.npy": 684,
    "2019-01-19-23-45-40-535_POS2_I1.npy": 16352,
    "2019-01-20-00-46-03-845_POS0_I1.npy": 0,
    "2019-01-20-00-49-07-363_POS1_I1.npy": 682,
    "2019-01-20-00-52-20-070_POS2_I1.npy": 16507,
    "2019-01-20-01-52-38-384_POS0_I1.npy": 0,
    "2019-01-20-01-55-39-173_POS1_I1.npy": 685,
    "2019-01-20-01-58-54-049_POS2_I1.npy": 16048,
    "2019-01-20-02-59-19-105_POS0_I1.npy": 0,
    "2019-01-20-03-02-19-348_POS1_I1.npy": 609,
    "2019-01-20-03-05-34-239_POS2_I1.npy": 16247,
    "2019-01-20-04-05-58-624_POS0_I1.npy": 0,
    "2019-01-20-04-08-59-320_POS1_I1.npy": 599,
    "2019-01-20-04-12-14-195_POS2_I1.npy": 16040,
    "2019-01-20-05-12-38-596_POS0_I1.npy": 0,
    "2019-01-20-05-15-39-931_POS1_I1.npy": 683,
    "2019-01-20-05-18-54-822_POS2_I1.npy": 16307,
    "2019-01-20-06-19-19-208_POS0_I1.npy": 0,
    "2019-01-20-06-22-19-341_POS1_I1.npy": 619,
    "2019-01-20-06-25-34-778_POS2_I1.npy": 16257,
    "2019-01-20-07-25-59-180_POS0_I1.npy": 0,
    "2019-01-20-07-28-58-876_POS1_I1.npy": 595,
    "2019-01-20-07-32-14-844_POS2_I1.npy": 16426,
    "2019-01-20-08-32-39-245_POS0_I1.npy": 0,
    "2019-01-20-08-35-38-832_POS1_I1.npy": 615,
    "2019-01-20-08-38-54-816_POS2_I1.npy": 16595,
    "2019-01-20-09-39-19-747_POS0_I1.npy": 0,
    "2019-01-20-09-42-18-898_POS1_I1.npy": 820,
    "2019-01-20-09-45-35-973_POS2_I1.npy": 16079,
    "2019-01-20-10-45-58-721_POS0_I1.npy": 0,
    "2019-01-20-10-48-58-963_POS1_I1.npy": 605,
    "2019-01-20-10-52-15-492_POS2_I1.npy": 16368,
    "2019-01-20-11-52-38-692_POS0_I1.npy": 0,
    "2019-01-20-11-55-39-497_POS1_I1.npy": 602,
    "2019-01-20-11-58-55-480_POS2_I1.npy": 15863,
    "2019-01-20-12-59-19-319_POS0_I1.npy": 0,
    "2019-01-20-13-02-19-453_POS1_I1.npy": 556,
    "2019-01-20-13-05-35-530_POS2_I1.npy": 15105,
    "2019-01-20-14-05-59-915_POS0_I1.npy": 0,
    "2019-01-20-14-09-00-064_POS1_I1.npy": 487,
    "2019-01-20-14-12-14-956_POS2_I1.npy": 15211,
    "2019-01-20-15-12-39-341_POS0_I1.npy": 0,
    "2019-01-20-15-15-40-582_POS1_I1.npy": 774,
    "2019-01-20-15-18-58-859_POS2_I1.npy": 14156,
    "2019-01-20-16-19-19-329_POS0_I1.npy": 0,
    "2019-01-20-16-22-20-117_POS1_I1.npy": 511,
    "2019-01-20-16-25-34-993_POS2_I1.npy": 14087,
    "2019-01-20-17-25-59-394_POS0_I1.npy": 0,
    "2019-01-20-17-29-00-620_POS1_I1.npy": 498,
    "2019-01-20-17-32-15-604_POS2_I1.npy": 14289,
    "2019-01-20-18-32-39-990_POS0_I1.npy": 0,
    "2019-01-20-18-35-39-593_POS1_I1.npy": 462,
    "2019-01-20-18-38-55-560_POS2_I1.npy": 14363,
    "2019-01-20-19-39-19-962_POS0_I1.npy": 0,
    "2019-01-20-19-42-20-750_POS1_I1.npy": 489,
    "2019-01-20-19-45-36-188_POS2_I1.npy": 14811,
    "2019-01-20-20-46-00-027_POS0_I1.npy": 0,
    "2019-01-20-20-48-59-615_POS1_I1.npy": 539,
    "2019-01-20-20-52-15-598_POS2_I1.npy": 14906,
    "2019-01-20-21-52-40-108_POS0_I1.npy": 0,
    "2019-01-20-21-55-39-805_POS1_I1.npy": 690,
    "2019-01-20-21-58-55-772_POS2_I1.npy": 15270,
    "2019-01-20-22-59-20-174_POS0_I1.npy": 0,
    "2019-01-20-23-02-19-761_POS1_I1.npy": 565,
    "2019-01-20-23-05-35-853_POS2_I1.npy": 15260,
    "2019-01-21-00-06-01-237_POS0_I1.npy": 0,
    "2019-01-21-00-09-00-404_POS1_I1.npy": 580,
    "2019-01-21-00-12-15-825_POS2_I1.npy": 15571,
    "2019-01-21-01-12-39-665_POS0_I1.npy": 0,
    "2019-01-21-01-15-39-798_POS1_I1.npy": 540,
    "2019-01-21-01-18-56-421_POS2_I1.npy": 15702,
    "2019-01-21-02-19-19-621_POS0_I1.npy": 0,
    "2019-01-21-02-22-20-410_POS1_I1.npy": 567,
    "2019-01-21-02-25-36-393_POS2_I1.npy": 15783,
    "2019-01-21-03-26-00-248_POS0_I1.npy": 0,
    "2019-01-21-03-29-00-382_POS1_I1.npy": 578,
    "2019-01-21-03-32-17-004_POS2_I1.npy": 14929,
    "2019-01-21-04-32-40-423_POS0_I1.npy": 0,
    "2019-01-21-04-35-40-572_POS1_I1.npy": 602,
    "2019-01-21-04-38-56-555_POS2_I1.npy": 15472,
    "2019-01-21-05-39-20-394_POS0_I1.npy": 0,
    "2019-01-21-05-42-20-528_POS1_I1.npy": 581,
    "2019-01-21-05-45-36-605_POS2_I1.npy": 15059,
    "2019-01-21-06-46-00-444_POS0_I1.npy": 0,
    "2019-01-21-06-49-00-578_POS1_I1.npy": 707,
    "2019-01-21-06-52-16-655_POS2_I1.npy": 14921,
    "2019-01-21-07-52-40-494_POS0_I1.npy": 0,
    "2019-01-21-07-55-41-174_POS1_I1.npy": 589,
    "2019-01-21-07-58-58-249_POS2_I1.npy": 15259,
    "2019-01-21-08-59-20-996_POS0_I1.npy": 0,
    "2019-01-21-09-02-21-239_POS1_I1.npy": 561,
    "2019-01-21-09-05-38-860_POS2_I1.npy": 15088,
    "2019-01-21-10-06-00-531_POS0_I1.npy": 0,
    "2019-01-21-10-09-01-226_POS1_I1.npy": 551,
    "2019-01-21-10-12-16-102_POS2_I1.npy": 15062,
    "2019-01-21-11-12-40-503_POS0_I1.npy": 0,
    "2019-01-21-11-15-41-183_POS1_I1.npy": 578,
    "2019-01-21-11-18-56-729_POS2_I1.npy": 15098,
    "2019-01-21-13-37-56-484_POS0_I1.npy": 0,
    "2019-01-21-13-40-56-114_POS1_I1.npy": 758,
    "2019-01-21-13-44-12-081_POS2_I1.npy": 16084,
    "2019-01-21-14-44-37-028_POS0_I1.npy": 0,
    "2019-01-21-14-47-36-195_POS1_I1.npy": 724,
    "2019-01-21-14-50-54-892_POS2_I1.npy": 15558,
    "2019-01-21-15-51-16-548_POS0_I1.npy": 0,
    "2019-01-21-15-54-16-135_POS1_I1.npy": 675,
    "2019-01-21-15-57-32-228_POS2_I1.npy": 14882,
    "2019-01-21-16-57-56-520_POS0_I1.npy": 0,
    "2019-01-21-17-00-56-232_POS1_I1.npy": 856,
    "2019-01-21-17-04-12-761_POS2_I1.npy": 14938,
    "2019-01-21-18-04-36-070_POS0_I1.npy": 0,
    "2019-01-21-18-07-36-750_POS1_I1.npy": 684,
    "2019-01-21-18-10-52-717_POS2_I1.npy": 14763,
    "2019-01-21-19-11-16-666_POS0_I1.npy": 0,
    "2019-01-21-19-14-16-378_POS1_I1.npy": 652,
    "2019-01-21-19-17-32-908_POS2_I1.npy": 15173,
    "2019-01-21-20-17-56-217_POS0_I1.npy": 0,
    "2019-01-21-20-20-56-912_POS1_I1.npy": 680,
    "2019-01-21-20-24-12-895_POS2_I1.npy": 14899,
    "2019-01-21-21-24-36-189_POS0_I1.npy": 0,
    "2019-01-21-21-27-36-884_POS1_I1.npy": 750,
    "2019-01-21-21-30-53-506_POS2_I1.npy": 15121,
    "2019-01-21-22-31-16-816_POS0_I1.npy": 0,
    "2019-01-21-22-34-16-949_POS1_I1.npy": 768,
    "2019-01-21-22-37-35-101_POS2_I1.npy": 16272,
    "2019-01-21-23-37-56-772_POS0_I1.npy": 0,
    "2019-01-21-23-40-58-652_POS1_I1.npy": 715,
    "2019-01-21-23-44-12-998_POS2_I1.npy": 16369,
    "2019-01-22-00-44-36-853_POS0_I1.npy": 0,
    "2019-01-22-00-47-37-548_POS1_I1.npy": 739,
    "2019-01-22-00-50-52-423_POS2_I1.npy": 16986,
    "2019-01-22-01-51-16-809_POS0_I1.npy": 0,
    "2019-01-22-01-54-17-598_POS1_I1.npy": 836,
    "2019-01-22-01-57-32-473_POS2_I1.npy": 15949,
    "2019-01-22-02-57-57-420_POS0_I1.npy": 0,
    "2019-01-22-03-00-57-554_POS1_I1.npy": 832,
    "2019-01-22-03-04-13-646_POS2_I1.npy": 16383,
    "2019-01-22-04-04-37-392_POS0_I1.npy": 0,
    "2019-01-22-04-07-37-089_POS1_I1.npy": 816,
    "2019-01-22-04-10-53-057_POS2_I1.npy": 17241,
    "2019-01-22-05-11-18-004_POS0_I1.npy": 0,
    "2019-01-22-05-14-17-061_POS1_I1.npy": 819,
    "2019-01-22-05-17-33-590_POS2_I1.npy": 17910,
    "2019-01-22-06-17-57-445_POS0_I1.npy": 0,
    "2019-01-22-06-20-57-048_POS1_I1.npy": 678,
    "2019-01-22-06-24-14-217_POS2_I1.npy": 17208,
    "2019-01-22-07-24-36-965_POS0_I1.npy": 0,
    "2019-01-22-07-27-37-098_POS1_I1.npy": 834,
    "2019-01-22-07-30-53-721_POS2_I1.npy": 17226,
    "2019-01-22-08-31-16-921_POS0_I1.npy": 0,
    "2019-01-22-08-34-17-725_POS1_I1.npy": 810,
    "2019-01-22-08-37-33-708_POS2_I1.npy": 16017,
    "2019-01-22-09-37-57-548_POS0_I1.npy": 0,
    "2019-01-22-09-40-57-681_POS1_I1.npy": 663,
    "2019-01-22-09-44-13-758_POS2_I1.npy": 15776,
    "2019-01-22-10-44-37-613_POS0_I1.npy": 0,
    "2019-01-22-10-47-37-747_POS1_I1.npy": 645,
    "2019-01-22-10-50-54-369_POS2_I1.npy": 15172,
    "2019-01-22-11-51-19-207_POS0_I1.npy": 0,
    "2019-01-22-11-54-18-904_POS1_I1.npy": 617,
    "2019-01-22-11-57-33-234_POS2_I1.npy": 14283,
    "2019-01-22-12-57-57-619_POS0_I1.npy": 0,
    "2019-01-22-13-00-58-314_POS1_I1.npy": 624,
    "2019-01-22-13-04-13-845_POS2_I1.npy": 14364,
    "2019-01-22-14-04-37-700_POS0_I1.npy": 0,
    "2019-01-22-14-07-38-395_POS1_I1.npy": 687,
    "2019-01-22-14-10-53-271_POS2_I1.npy": 15274,
    "2019-01-22-15-11-17-657_POS0_I1.npy": 0,
    "2019-01-22-15-14-18-445_POS1_I1.npy": 685,
    "2019-01-22-15-17-33-321_POS2_I1.npy": 16203,
    "2019-01-22-16-17-58-268_POS0_I1.npy": 0,
    "2019-01-22-16-20-58-947_POS1_I1.npy": 752,
    "2019-01-22-16-24-14-494_POS2_I1.npy": 16310,
    "2019-01-22-17-24-38-224_POS0_I1.npy": 0,
    "2019-01-22-17-27-37-921_POS1_I1.npy": 840,
    "2019-01-22-17-30-53-888_POS2_I1.npy": 16894,
    "2019-01-22-18-31-18-290_POS0_I1.npy": 0,
    "2019-01-22-18-34-17-877_POS1_I1.npy": 849,
    "2019-01-22-18-37-33-969_POS2_I1.npy": 16671,
    "2019-01-22-19-37-58-371_POS0_I1.npy": 0,
    "2019-01-22-19-40-57-958_POS1_I1.npy": 790,
    "2019-01-22-19-44-13-941_POS2_I1.npy": 15279,
    "2019-01-22-20-44-38-327_POS0_I1.npy": 0,
    "2019-01-22-20-47-38-039_POS1_I1.npy": 636,
    "2019-01-22-20-50-54-568_POS2_I1.npy": 15067,
    "2019-01-22-21-51-17-877_POS0_I1.npy": 0,
    "2019-01-22-21-54-18-557_POS1_I1.npy": 672,
    "2019-01-22-21-57-34-540_POS2_I1.npy": 14238,
    "2019-01-22-22-57-58-380_POS0_I1.npy": 0,
    "2019-01-22-23-00-58-529_POS1_I1.npy": 549,
    "2019-01-22-23-04-14-606_POS2_I1.npy": 14434,
    "2019-01-23-00-04-38-445_POS0_I1.npy": 0,
    "2019-01-23-00-07-38-579_POS1_I1.npy": 786,
    "2019-01-23-00-10-54-671_POS2_I1.npy": 15806,
    "2019-01-23-01-11-18-511_POS0_I1.npy": 0,
    "2019-01-23-01-14-18-644_POS1_I1.npy": 800,
    "2019-01-23-01-17-34-721_POS2_I1.npy": 16549,
    "2019-01-23-02-17-58-451_POS0_I1.npy": 0,
    "2019-01-23-02-20-59-256_POS1_I1.npy": 870,
    "2019-01-23-02-24-14-147_POS2_I1.npy": 16795,
    "2019-01-23-03-24-38-548_POS0_I1.npy": 0,
    "2019-01-23-03-27-39-243_POS1_I1.npy": 835,
    "2019-01-23-03-30-54-118_POS2_I1.npy": 16934,
    "2019-01-23-04-31-18-520_POS0_I1.npy": 0,
    "2019-01-23-04-34-19-308_POS1_I1.npy": 888,
    "2019-01-23-04-37-34-730_POS2_I1.npy": 16574,
    "2019-01-23-05-37-59-115_POS0_I1.npy": 0,
    "2019-01-23-05-40-59-265_POS1_I1.npy": 901,
    "2019-01-23-05-44-14-702_POS2_I1.npy": 17460,
    "2019-01-23-06-44-38-666_POS0_I1.npy": 0,
    "2019-01-23-06-47-40-001_POS1_I1.npy": 918,
    "2019-01-23-06-50-55-438_POS2_I1.npy": 17116,
    "2019-01-23-07-51-19-293_POS0_I1.npy": 0,
    "2019-01-23-07-54-18-896_POS1_I1.npy": 590,
    "2019-01-23-07-57-34-864_POS2_I1.npy": 17834,
    "2019-01-23-08-57-59-265_POS0_I1.npy": 0,
    "2019-01-23-09-00-58-962_POS1_I1.npy": 894,
    "2019-01-23-09-04-14-929_POS2_I1.npy": 16987,
    "2019-01-23-10-04-40-532_POS0_I1.npy": 41,
    "2019-01-23-10-07-40-135_POS1_I1.npy": 530,
    "2019-01-23-10-10-56-648_POS2_I1.npy": 15851,
    "2019-01-23-11-11-19-396_POS0_I1.npy": 0,
    "2019-01-23-11-14-19-093_POS1_I1.npy": 704,
    "2019-01-23-11-17-35-060_POS2_I1.npy": 15509,
    "2019-01-23-12-17-59-446_POS0_I1.npy": 0,
    "2019-01-23-12-20-59-142_POS1_I1.npy": 857,
    "2019-01-23-12-24-15-110_POS2_I1.npy": 16440,
    "2019-01-23-13-24-39-511_POS0_I1.npy": 0,
    "2019-01-23-13-27-39-099_POS1_I1.npy": 673,
    "2019-01-23-13-30-55-082_POS2_I1.npy": 15335,
    "2019-01-23-14-31-19-467_POS0_I1.npy": 0,
    "2019-01-23-14-34-19-180_POS1_I1.npy": 576,
    "2019-01-23-14-37-36-255_POS2_I1.npy": 13521,
    "2019-01-23-15-37-59-018_POS0_I1.npy": 30,
    "2019-01-23-15-40-59-713_POS1_I1.npy": 524,
    "2019-01-23-15-44-17-334_POS2_I1.npy": 14218,
    "2019-01-23-16-44-39-551_POS0_I1.npy": 0,
    "2019-01-23-16-47-39-685_POS1_I1.npy": 688,
    "2019-01-23-16-50-55-762_POS2_I1.npy": 15922,
    "2019-01-23-17-51-19-508_POS0_I1.npy": 0,
    "2019-01-23-17-54-20-312_POS1_I1.npy": 703,
    "2019-01-23-17-57-35-203_POS2_I1.npy": 16035,
    "2019-01-23-18-57-59-589_POS0_I1.npy": 0,
    "2019-01-23-19-01-00-284_POS1_I1.npy": 691,
    "2019-01-23-19-04-15-268_POS2_I1.npy": 16648,
    "2019-01-23-20-04-39-654_POS0_I1.npy": 0,
    "2019-01-23-20-07-40-349_POS1_I1.npy": 557,
    "2019-01-23-20-10-55-225_POS2_I1.npy": 15847,
    "2019-01-23-21-11-19-735_POS0_I1.npy": 0,
    "2019-01-23-21-14-20-430_POS1_I1.npy": 632,
    "2019-01-23-21-17-35-961_POS2_I1.npy": 13435,
    "2019-01-23-22-17-59-707_POS0_I1.npy": 0,
    "2019-01-23-22-21-00-496_POS1_I1.npy": 521,
    "2019-01-23-22-24-15-371_POS2_I1.npy": 8343,
    "2019-01-23-23-24-39-757_POS0_I1.npy": 0,
    "2019-01-23-23-27-40-545_POS1_I1.npy": 587,
    "2019-01-23-23-30-55-983_POS2_I1.npy": 15749,
    "2019-01-24-00-31-20-914_POS0_I1.npy": 0,
    "2019-01-24-00-34-21-048_POS1_I1.npy": 756,
    "2019-01-24-00-37-37-670_POS2_I1.npy": 16527,
    "2019-01-24-01-37-59-997_POS0_I1.npy": 0,
    "2019-01-24-01-41-00-801_POS1_I1.npy": 683,
    "2019-01-24-01-44-15-692_POS2_I1.npy": 16474,
    "2019-01-24-02-44-40-078_POS0_I1.npy": 0,
    "2019-01-24-02-47-40-773_POS1_I1.npy": 798,
    "2019-01-24-02-50-55-758_POS2_I1.npy": 15937,
    "2019-01-24-03-51-20-050_POS0_I1.npy": 0,
    "2019-01-24-03-54-20-838_POS1_I1.npy": 709,
    "2019-01-24-03-57-35-714_POS2_I1.npy": 16765,
    "2019-01-24-04-58-00-661_POS0_I1.npy": 0,
    "2019-01-24-05-01-01-356_POS1_I1.npy": 945,
    "2019-01-24-05-04-16-341_POS2_I1.npy": 17059,
    "2019-01-24-06-04-40-726_POS0_I1.npy": 0,
    "2019-01-24-06-07-43-060_POS1_I1.npy": 858,
    "2019-01-24-06-10-57-405_POS2_I1.npy": 17146,
    "2019-01-24-07-11-20-714_POS0_I1.npy": 0,
    "2019-01-24-07-14-20-301_POS1_I1.npy": 892,
    "2019-01-24-07-17-36-394_POS2_I1.npy": 17345,
    "2019-01-24-08-18-00-686_POS0_I1.npy": 0,
    "2019-01-24-08-21-00-398_POS1_I1.npy": 815,
    "2019-01-24-08-24-16-927_POS2_I1.npy": 17010,
    "2019-01-24-09-24-40-221_POS0_I1.npy": 0,
    "2019-01-24-09-27-40-354_POS1_I1.npy": 855,
    "2019-01-24-09-30-56-977_POS2_I1.npy": 16906,
    "2019-01-24-10-31-20-941_POS0_I1.npy": 0,
    "2019-01-24-10-34-20-638_POS1_I1.npy": 866,
    "2019-01-24-10-37-36-606_POS2_I1.npy": 17277,
    "2019-01-24-11-38-00-991_POS0_I1.npy": 0,
    "2019-01-24-11-41-00-688_POS1_I1.npy": 792,
    "2019-01-24-11-44-16-655_POS2_I1.npy": 16186,
    "2019-01-24-12-44-41-057_POS0_I1.npy": 0,
    "2019-01-24-12-47-40-644_POS1_I1.npy": 561,
    "2019-01-24-12-50-57-173_POS2_I1.npy": 14357,
    "2019-01-24-13-51-21-559_POS0_I1.npy": 0,
    "2019-01-24-13-54-20-710_POS1_I1.npy": 570,
    "2019-01-24-13-57-39-423_POS2_I1.npy": 14173,
    "2019-01-24-14-58-00-548_POS0_I1.npy": 0,
    "2019-01-24-15-01-00-681_POS1_I1.npy": 695,
    "2019-01-24-15-04-17-304_POS2_I1.npy": 15450,
    "2019-01-24-16-04-40-504_POS0_I1.npy": 0,
    "2019-01-24-16-07-41-308_POS1_I1.npy": 848,
    "2019-01-24-16-10-57-292_POS2_I1.npy": 17261,
    "2019-01-24-17-11-20-585_POS0_I1.npy": 0,
    "2019-01-24-17-14-21-389_POS1_I1.npy": 879,
    "2019-01-24-17-17-37-373_POS2_I1.npy": 16515,
    "2019-01-24-18-18-01-228_POS0_I1.npy": 0,
    "2019-01-24-18-21-01-923_POS1_I1.npy": 670,
    "2019-01-24-18-24-17-360_POS2_I1.npy": 15569,
    "2019-01-24-19-24-41-215_POS0_I1.npy": 0,
    "2019-01-24-19-27-41-910_POS1_I1.npy": 736,
    "2019-01-24-19-30-56-895_POS2_I1.npy": 15751,
    "2019-01-24-20-31-21-281_POS0_I1.npy": 0,
    "2019-01-24-20-34-21-976_POS1_I1.npy": 846,
    "2019-01-24-20-37-36-851_POS2_I1.npy": 17699,
    "2019-01-25-07-27-35-475_POS1_I1.npy": 14668,
    "2019-01-25-07-31-17-780_POS2_I1.npy": 14483,
    "2019-01-25-07-34-29-995_POS3_I1.npy": 16437,
    "2019-01-25-11-52-12-713_POS0_I1.npy": 15695,
    "2019-01-25-12-01-18-550_POS0_I1.npy": 0,
    "2019-01-25-12-04-43-816_POS1_I1.npy": 867,
    "2019-01-25-12-07-58-691_POS2_I1.npy": 14078,
    "2019-01-25-13-08-23-669_POS0_I1.npy": 0,
    "2019-01-25-13-11-23-803_POS1_I1.npy": 1008,
    "2019-01-25-13-14-39-334_POS2_I1.npy": 17281,
    "2019-01-25-14-15-05-295_POS0_I1.npy": 0,
    "2019-01-25-14-18-04-898_POS1_I1.npy": 1097,
    "2019-01-25-14-21-19-352_POS2_I1.npy": 17885,
    "2019-01-25-15-01-28-574_POS0_I1.npy": 13633,
    "2019-01-25-15-02-41-309_POS0_I1.npy": 0,
    "2019-01-25-15-05-40-351_POS1_I1.npy": 1414,
    "2019-01-25-15-08-56-973_POS2_I1.npy": 17806,
    "2019-01-25-16-09-20-267_POS0_I1.npy": 0,
    "2019-01-25-16-12-20-400_POS1_I1.npy": 1491,
    "2019-01-25-16-15-39-207_POS2_I1.npy": 16498,
    "2019-01-25-17-16-00-208_POS0_I1.npy": 0,
    "2019-01-25-17-19-01-012_POS1_I1.npy": 1099,
    "2019-01-25-17-22-16-995_POS2_I1.npy": 15504,
    "2019-01-25-18-22-40-835_POS0_I1.npy": 0,
    "2019-01-25-18-25-40-968_POS1_I1.npy": 974,
    "2019-01-25-18-28-57-591_POS2_I1.npy": 14210,
    "2019-01-25-19-29-21-446_POS0_I1.npy": 0,
    "2019-01-25-19-32-21-595_POS1_I1.npy": 933,
    "2019-01-25-19-35-37-141_POS2_I1.npy": 13698,
    "2019-01-25-20-36-00-997_POS0_I1.npy": 0,
    "2019-01-25-20-39-01-130_POS1_I1.npy": 990,
    "2019-01-25-20-42-17-207_POS2_I1.npy": 14196,
    "2019-01-25-21-42-41-046_POS0_I1.npy": 0,
    "2019-01-25-21-45-41-180_POS1_I1.npy": 1126,
    "2019-01-25-21-48-57-147_POS2_I1.npy": 15181,
    "2019-01-25-22-49-22-095_POS0_I1.npy": 0,
    "2019-01-25-22-52-21-807_POS1_I1.npy": 1313,
    "2019-01-25-22-55-40-520_POS2_I1.npy": 16527,
    "2019-01-25-23-56-01-084_POS0_I1.npy": 0,
    "2019-01-25-23-59-01-779_POS1_I1.npy": 1292,
    "2019-01-26-00-02-17-200_POS2_I1.npy": 17419,
    "2019-01-26-01-02-41-040_POS0_I1.npy": 0,
    "2019-01-26-01-05-41-829_POS1_I1.npy": 1313,
    "2019-01-26-01-08-56-704_POS2_I1.npy": 17404,
    "2019-01-26-02-09-21-745_POS0_I1.npy": 0,
    "2019-01-26-02-12-22-534_POS1_I1.npy": 1240,
    "2019-01-26-02-15-37-425_POS2_I1.npy": 17538,
    "2019-01-26-03-16-01-171_POS0_I1.npy": 0,
    "2019-01-26-03-19-01-959_POS1_I1.npy": 1112,
    "2019-01-26-03-22-16-835_POS2_I1.npy": 17174,
    "2019-01-26-04-22-41-236_POS0_I1.npy": 0,
    "2019-01-26-04-25-41-916_POS1_I1.npy": 1172,
    "2019-01-26-04-28-57-462_POS2_I1.npy": 16950,
    "2019-01-26-05-29-21-863_POS0_I1.npy": 0,
    "2019-01-26-05-32-21-466_POS1_I1.npy": 1200,
    "2019-01-26-05-35-37-980_POS2_I1.npy": 16832,
    "2019-01-26-06-36-01-819_POS0_I1.npy": 0,
    "2019-01-26-06-39-02-062_POS1_I1.npy": 1133,
    "2019-01-26-06-42-17-499_POS2_I1.npy": 16020,
    "2019-01-26-07-42-41-900_POS0_I1.npy": 0,
    "2019-01-26-07-45-41-488_POS1_I1.npy": 1293,
    "2019-01-26-07-48-57-456_POS2_I1.npy": 15762,
    "2019-01-26-08-49-21-311_POS0_I1.npy": 0,
    "2019-01-26-08-52-21-553_POS1_I1.npy": 1340,
    "2019-01-26-08-55-38-083_POS2_I1.npy": 15738,
    "2019-01-26-09-56-01-392_POS0_I1.npy": 0,
    "2019-01-26-09-59-02-071_POS1_I1.npy": 1211,
    "2019-01-26-10-02-18-054_POS2_I1.npy": 15875,
    "2019-01-26-11-02-41-910_POS0_I1.npy": 0,
    "2019-01-26-11-05-44-227_POS1_I1.npy": 1191,
    "2019-01-26-11-08-58-666_POS2_I1.npy": 15200,
    "2019-01-26-12-09-21-975_POS0_I1.npy": 0,
    "2019-01-26-12-12-22-654_POS1_I1.npy": 1325,
    "2019-01-26-12-15-38-638_POS2_I1.npy": 16058,
    "2019-01-26-13-16-01-947_POS0_I1.npy": 0,
    "2019-01-26-13-19-02-642_POS1_I1.npy": 1208,
    "2019-01-26-13-22-17-642_POS2_I1.npy": 15795,
    "2019-01-26-14-22-42-028_POS0_I1.npy": 0,
    "2019-01-26-14-25-42-723_POS1_I1.npy": 1261,
    "2019-01-26-14-28-57-598_POS2_I1.npy": 16172,
    "2019-01-26-15-29-22-421_POS0_I1.npy": 0,
    "2019-01-26-15-32-22-118_POS1_I1.npy": 687,
    "2019-01-26-15-35-38-631_POS2_I1.npy": 16540,
    "2019-01-26-16-36-04-109_POS0_I1.npy": 0,
    "2019-01-26-16-39-02-074_POS1_I1.npy": 1086,
    "2019-01-26-16-42-18-057_POS2_I1.npy": 17283,
    "2019-01-26-17-42-42-442_POS0_I1.npy": 0,
    "2019-01-26-17-45-42-155_POS1_I1.npy": 1441,
    "2019-01-26-17-48-58-138_POS2_I1.npy": 16834,
    "2019-01-26-18-49-21-978_POS0_I1.npy": 0,
    "2019-01-26-18-52-22-111_POS1_I1.npy": 1202,
    "2019-01-26-18-55-38-734_POS2_I1.npy": 15289,
    "2019-01-26-19-56-02-043_POS0_I1.npy": 0,
    "2019-01-26-19-59-02-722_POS1_I1.npy": 989,
    "2019-01-26-20-02-18-706_POS2_I1.npy": 14460,
    "2019-01-26-21-02-43-637_POS0_I1.npy": 0,
    "2019-01-26-21-05-42-679_POS1_I1.npy": 985,
    "2019-01-26-21-08-58-755_POS2_I1.npy": 14721,
    "2019-01-26-22-09-22-595_POS0_I1.npy": 0,
    "2019-01-26-22-12-22-729_POS1_I1.npy": 1196,
    "2019-01-26-22-15-38-805_POS2_I1.npy": 15471,
    "2019-01-26-23-16-02-536_POS0_I1.npy": 0,
    "2019-01-26-23-19-03-340_POS1_I1.npy": 1163,
    "2019-01-26-23-22-18-777_POS2_I1.npy": 14903,
    "2019-01-27-00-22-43-178_POS0_I1.npy": 0,
    "2019-01-27-00-25-43-312_POS1_I1.npy": 1169,
    "2019-01-27-00-28-59-935_POS2_I1.npy": 15291,
    "2019-01-27-01-29-20-462_POS0_I1.npy": 0,
    "2019-01-27-01-32-21-796_POS1_I1.npy": 1217,
    "2019-01-27-01-35-36-142_POS2_I1.npy": 15805,
    "2019-01-27-02-36-00-543_POS0_I1.npy": 0,
    "2019-01-27-02-39-01-222_POS1_I1.npy": 1210,
    "2019-01-27-02-42-16-769_POS2_I1.npy": 16707,
    "2019-01-27-03-42-41-154_POS0_I1.npy": 0,
    "2019-01-27-03-45-40-757_POS1_I1.npy": 1051,
    "2019-01-27-03-48-56-725_POS2_I1.npy": 16874,
    "2019-01-27-04-49-21-126_POS0_I1.npy": 0,
    "2019-01-27-04-52-20-807_POS1_I1.npy": 995,
    "2019-01-27-04-55-36-775_POS2_I1.npy": 17233,
    "2019-01-27-05-56-01-847_POS0_I1.npy": 0,
    "2019-01-27-05-59-00-888_POS1_I1.npy": 726,
    "2019-01-27-06-02-17-511_POS2_I1.npy": 16926,
    "2019-01-27-07-02-42-349_POS0_I1.npy": 0,
    "2019-01-27-07-05-42-046_POS1_I1.npy": 1499,
    "2019-01-27-07-08-56-921_POS2_I1.npy": 15350,
    "2019-01-27-08-09-21-307_POS0_I1.npy": 0,
    "2019-01-27-08-12-20-894_POS1_I1.npy": 1267,
    "2019-01-27-08-15-36-987_POS2_I1.npy": 16816,
    "2019-01-27-09-16-01-279_POS0_I1.npy": 0,
    "2019-01-27-09-19-00-991_POS1_I1.npy": 1033,
    "2019-01-27-09-22-17-520_POS2_I1.npy": 16697,
    "2019-01-27-10-22-40-829_POS0_I1.npy": 0,
    "2019-01-27-10-25-40-963_POS1_I1.npy": 915,
    "2019-01-27-10-28-57-585_POS2_I1.npy": 16991,
    "2019-01-27-11-29-20-895_POS0_I1.npy": 0,
    "2019-01-27-11-32-22-120_POS1_I1.npy": 612,
    "2019-01-27-11-35-37-542_POS2_I1.npy": 17284,
    "2019-01-27-12-36-01-381_POS0_I1.npy": 0,
    "2019-01-27-12-39-01-624_POS1_I1.npy": 775,
    "2019-01-27-12-42-17-607_POS2_I1.npy": 16831,
    "2019-01-27-13-42-41-447_POS0_I1.npy": 0,
    "2019-01-27-13-45-41-580_POS1_I1.npy": 1217,
    "2019-01-27-13-48-57-657_POS2_I1.npy": 16752,
    "2019-01-27-14-49-21-496_POS0_I1.npy": 0,
    "2019-01-27-14-52-22-176_POS1_I1.npy": 1400,
    "2019-01-27-14-55-37-067_POS2_I1.npy": 16505,
    "2019-01-27-15-56-01-453_POS0_I1.npy": 0,
    "2019-01-27-15-59-02-148_POS1_I1.npy": 1155,
    "2019-01-27-16-02-17-679_POS2_I1.npy": 15504,
    "2019-01-27-17-02-41-534_POS0_I1.npy": 0,
    "2019-01-27-17-05-42-229_POS1_I1.npy": 1169,
    "2019-01-27-17-08-57-650_POS2_I1.npy": 15422,
    "2019-01-27-18-09-21-490_POS0_I1.npy": 0,
    "2019-01-27-18-12-22-185_POS1_I1.npy": 1211,
    "2019-01-27-18-15-37-731_POS2_I1.npy": 15660,
    "2019-01-27-19-16-02-117_POS0_I1.npy": 0,
    "2019-01-27-19-19-01-720_POS1_I1.npy": 984,
    "2019-01-27-19-22-18-780_POS2_I1.npy": 14772,
    "2019-01-27-20-22-42-089_POS0_I1.npy": 0,
    "2019-01-27-20-25-41-676_POS1_I1.npy": 1018,
    "2019-01-27-20-28-57-769_POS2_I1.npy": 14616,
    "2019-01-27-21-29-22-061_POS0_I1.npy": 0,
    "2019-01-27-21-32-21-773_POS1_I1.npy": 938,
    "2019-01-27-21-35-37-756_POS2_I1.npy": 14419,
    "2019-01-27-22-36-01-596_POS0_I1.npy": 0,
    "2019-01-27-22-39-01-745_POS1_I1.npy": 955,
    "2019-01-27-22-42-18-368_POS2_I1.npy": 14366,
    "2019-01-27-23-42-41-677_POS0_I1.npy": 0,
    "2019-01-27-23-45-42-356_POS1_I1.npy": 961,
    "2019-01-27-23-48-58-339_POS2_I1.npy": 14304,
    "2019-01-28-00-49-22-179_POS0_I1.npy": 0,
    "2019-01-28-00-52-23-420_POS1_I1.npy": 958,
    "2019-01-28-00-55-42-227_POS2_I1.npy": 14250,
    "2019-01-28-01-56-02-151_POS0_I1.npy": 0,
    "2019-01-28-01-59-02-955_POS1_I1.npy": 939,
    "2019-01-28-02-02-17-846_POS2_I1.npy": 14078,
    "2019-01-28-03-02-42-232_POS0_I1.npy": 0,
    "2019-01-28-03-05-42-927_POS1_I1.npy": 919,
    "2019-01-28-03-08-57-912_POS2_I1.npy": 14460,
    "2019-01-28-04-09-22-297_POS0_I1.npy": 0,
    "2019-01-28-04-12-22-992_POS1_I1.npy": 956,
    "2019-01-28-04-15-37-868_POS2_I1.npy": 14976,
    "2019-01-28-05-16-02-378_POS0_I1.npy": 0,
    "2019-01-28-05-19-04-711_POS1_I1.npy": 861,
    "2019-01-28-05-22-21-350_POS2_I1.npy": 13940,
    "2019-01-28-06-22-42-459_POS0_I1.npy": 0,
    "2019-01-28-06-25-43-154_POS1_I1.npy": 834,
    "2019-01-28-06-28-58-030_POS2_I1.npy": 14634,
    "2019-01-28-07-29-22-977_POS0_I1.npy": 0,
    "2019-01-28-07-32-23-126_POS1_I1.npy": 653,
    "2019-01-28-07-35-38-563_POS2_I1.npy": 15716,
    "2019-01-28-08-36-02-964_POS0_I1.npy": 0,
    "2019-01-28-08-39-02-661_POS1_I1.npy": 280,
    "2019-01-28-08-42-18-629_POS2_I1.npy": 15799,
    "2019-01-28-09-42-43-576_POS0_I1.npy": 0,
    "2019-01-28-09-45-42-633_POS1_I1.npy": 247,
    "2019-01-28-09-48-58-616_POS2_I1.npy": 15931,
    "2019-01-28-10-49-24-094_POS0_I1.npy": 0,
    "2019-01-28-10-52-22-714_POS1_I1.npy": 486,
    "2019-01-28-10-55-39-243_POS2_I1.npy": 15758,
    "2019-01-28-11-56-02-552_POS0_I1.npy": 0,
    "2019-01-28-11-59-03-232_POS1_I1.npy": 494,
    "2019-01-28-12-02-19-215_POS2_I1.npy": 15935,
    "2019-01-28-13-02-42-509_POS0_I1.npy": 0,
    "2019-01-28-13-05-43-313_POS1_I1.npy": 331,
    "2019-01-28-13-08-59-842_POS2_I1.npy": 16090,
    "2019-01-28-14-09-23-042_POS0_I1.npy": 0,
    "2019-01-28-14-12-24-938_POS1_I1.npy": 420,
    "2019-01-28-14-15-40-921_POS2_I1.npy": 16118,
    "2019-01-28-15-16-03-123_POS0_I1.npy": 0,
    "2019-01-28-15-19-03-818_POS1_I1.npy": 1247,
    "2019-01-28-15-22-18-803_POS2_I1.npy": 16739,
    "2019-01-28-16-22-43-188_POS0_I1.npy": 0,
    "2019-01-28-16-25-43-884_POS1_I1.npy": 988,
    "2019-01-28-16-28-58-759_POS2_I1.npy": 16861,
    "2019-01-28-17-29-23-160_POS0_I1.npy": 0,
    "2019-01-28-17-32-23-840_POS1_I1.npy": 703,
    "2019-01-28-17-35-39-932_POS2_I1.npy": 15368,
    "2019-01-28-18-36-04-333_POS0_I1.npy": 0,
    "2019-01-28-18-39-03-921_POS1_I1.npy": 1040,
    "2019-01-28-18-42-19-358_POS2_I1.npy": 15311,
    "2019-01-28-19-42-43-759_POS0_I1.npy": 0,
    "2019-01-28-19-45-43-347_POS1_I1.npy": 1083,
    "2019-01-28-19-48-59-439_POS2_I1.npy": 16631,
    "2019-01-28-20-49-23-731_POS0_I1.npy": 0,
    "2019-01-28-20-52-23-443_POS1_I1.npy": 1054,
    "2019-01-28-20-55-39-426_POS2_I1.npy": 16262,
    "2019-01-28-21-56-03-266_POS0_I1.npy": 0,
    "2019-01-28-21-59-03-400_POS1_I1.npy": 1169,
    "2019-01-28-22-02-20-022_POS2_I1.npy": 15399,
    "2019-01-28-23-02-43-331_POS0_I1.npy": 0,
    "2019-01-28-23-05-44-011_POS1_I1.npy": 1166,
    "2019-01-28-23-08-59-994_POS2_I1.npy": 15320,
    "2019-01-29-00-09-23-849_POS0_I1.npy": 0,
    "2019-01-29-00-12-23-983_POS1_I1.npy": 1132,
    "2019-01-29-00-15-40-060_POS2_I1.npy": 15239,
    "2019-01-29-01-16-03-462_POS0_I1.npy": 0,
    "2019-01-29-01-19-04-142_POS1_I1.npy": 1095,
    "2019-01-29-01-22-20-109_POS2_I1.npy": 15210,
    "2019-01-29-02-22-43-387_POS0_I1.npy": 0,
    "2019-01-29-02-25-44-207_POS1_I1.npy": 1086,
    "2019-01-29-02-29-00-190_POS2_I1.npy": 15308,
    "2019-01-29-03-29-24-030_POS0_I1.npy": 0,
    "2019-01-29-03-32-25-255_POS1_I1.npy": 1087,
    "2019-01-29-03-35-41-332_POS2_I1.npy": 15363,
    "2019-01-29-04-36-04-095_POS0_I1.npy": 0,
    "2019-01-29-04-39-04-775_POS1_I1.npy": 1114,
    "2019-01-29-04-42-21-850_POS2_I1.npy": 13477,
    "2019-01-29-05-42-44-052_POS0_I1.npy": 0,
    "2019-01-29-05-45-44-747_POS1_I1.npy": 1011,
    "2019-01-29-05-48-59-731_POS2_I1.npy": 14927,
    "2019-01-29-06-49-24-023_POS0_I1.npy": 0,
    "2019-01-29-06-52-24-812_POS1_I1.npy": 1043,
    "2019-01-29-06-55-39-688_POS2_I1.npy": 13701,
    "2019-01-29-07-56-04-089_POS0_I1.npy": 0,
    "2019-01-29-07-59-04-768_POS1_I1.npy": 1006,
    "2019-01-29-08-02-20-315_POS2_I1.npy": 13813,
    "2019-01-29-09-02-45-246_POS0_I1.npy": 0,
    "2019-01-29-09-05-44-834_POS1_I1.npy": 999,
    "2019-01-29-09-09-00-817_POS2_I1.npy": 13929,
    "2019-01-29-10-09-24-656_POS0_I1.npy": 0,
    "2019-01-29-10-12-24-353_POS1_I1.npy": 999,
    "2019-01-29-10-15-40-336_POS2_I1.npy": 14282,
    "2019-01-29-11-16-04-722_POS0_I1.npy": 0,
    "2019-01-29-11-19-04-309_POS1_I1.npy": 1009,
    "2019-01-29-11-22-20-402_POS2_I1.npy": 14487,
    "2019-01-29-12-22-44-694_POS0_I1.npy": 0,
    "2019-01-29-12-25-44-406_POS1_I1.npy": 1039,
    "2019-01-29-12-29-00-935_POS2_I1.npy": 15009,
    "2019-01-29-13-29-24-244_POS0_I1.npy": 0,
    "2019-01-29-13-32-25-470_POS1_I1.npy": 1064,
    "2019-01-29-13-35-40-891_POS2_I1.npy": 15464,
    "2019-01-29-14-36-04-294_POS0_I1.npy": 0,
    "2019-01-29-14-39-06-612_POS1_I1.npy": 1089,
    "2019-01-29-14-42-22-033_POS2_I1.npy": 16531,
    "2019-01-29-15-42-44-235_POS0_I1.npy": 0,
    "2019-01-29-15-45-44-930_POS1_I1.npy": 1152,
    "2019-01-29-15-49-01-007_POS2_I1.npy": 16754,
    "2019-01-29-16-49-24-846_POS0_I1.npy": 0,
    "2019-01-29-16-52-24-980_POS1_I1.npy": 1101,
    "2019-01-29-16-55-41-056_POS2_I1.npy": 17174,
    "2019-01-29-17-56-04-787_POS0_I1.npy": 0,
    "2019-01-29-17-59-05-591_POS1_I1.npy": 1194,
    "2019-01-29-18-02-20-482_POS2_I1.npy": 17397,
    "2019-01-29-19-02-44-868_POS0_I1.npy": 0,
    "2019-01-29-19-05-46-109_POS1_I1.npy": 1314,
    "2019-01-29-19-09-01-546_POS2_I1.npy": 17509,
    "2019-01-29-20-09-24-855_POS0_I1.npy": 0,
    "2019-01-29-20-12-26-190_POS1_I1.npy": 1249,
    "2019-01-29-20-15-43-265_POS2_I1.npy": 17306,
    "2019-01-29-21-16-05-467_POS0_I1.npy": 0,
    "2019-01-29-21-19-05-070_POS1_I1.npy": 1235,
    "2019-01-29-21-22-21-147_POS2_I1.npy": 17403,
    "2019-01-29-22-22-45-423_POS0_I1.npy": 0,
    "2019-01-29-22-25-45-120_POS1_I1.npy": 1173,
    "2019-01-29-22-29-01-103_POS2_I1.npy": 17297,
    "2019-01-29-23-29-25-504_POS0_I1.npy": 0,
    "2019-01-29-23-32-25-092_POS1_I1.npy": 1120,
    "2019-01-29-23-35-41-730_POS2_I1.npy": 17137,
    "2019-01-30-00-36-05-460_POS0_I1.npy": 0,
    "2019-01-30-00-39-05-173_POS1_I1.npy": 1182,
    "2019-01-30-00-42-21-156_POS2_I1.npy": 17334,
    "2019-01-30-01-42-44-995_POS0_I1.npy": 0,
    "2019-01-30-01-45-45-129_POS1_I1.npy": 799,
    "2019-01-30-01-49-01-752_POS2_I1.npy": 16655,
    "2019-01-30-02-49-25-061_POS0_I1.npy": 0,
    "2019-01-30-02-52-25-740_POS1_I1.npy": 1085,
    "2019-01-30-02-55-41-723_POS2_I1.npy": 15342,
    "2019-01-30-03-56-05-017_POS0_I1.npy": 0,
    "2019-01-30-03-59-05-821_POS1_I1.npy": 1133,
    "2019-01-30-04-02-21-804_POS2_I1.npy": 16251,
    "2019-01-30-05-02-46-736_POS0_I1.npy": 0,
    "2019-01-30-05-05-45-777_POS1_I1.npy": 996,
    "2019-01-30-05-09-01-745_POS2_I1.npy": 15550,
    "2019-01-30-06-09-25-600_POS0_I1.npy": 0,
    "2019-01-30-06-12-26-295_POS1_I1.npy": 1137,
    "2019-01-30-06-15-41-280_POS2_I1.npy": 15331,
    "2019-01-30-07-16-05-666_POS0_I1.npy": 0,
    "2019-01-30-07-19-06-361_POS1_I1.npy": 977,
    "2019-01-30-07-22-21-345_POS2_I1.npy": 13650,
    "2019-01-30-08-22-45-622_POS0_I1.npy": 0,
    "2019-01-30-08-25-46-411_POS1_I1.npy": 1000,
    "2019-01-30-08-29-01-286_POS2_I1.npy": 14039,
    "2019-01-30-09-29-25-687_POS0_I1.npy": 0,
    "2019-01-30-09-32-26-476_POS1_I1.npy": 1144,
    "2019-01-30-09-35-42-007_POS2_I1.npy": 14640,
    "2019-01-30-10-36-05-846_POS0_I1.npy": 0,
    "2019-01-30-10-39-06-557_POS1_I1.npy": 1209,
    "2019-01-30-10-42-21-433_POS2_I1.npy": 16414,
    "2019-01-30-11-42-45-834_POS0_I1.npy": 0,
    "2019-01-30-11-45-46-513_POS1_I1.npy": 1313,
    "2019-01-30-11-49-02-060_POS2_I1.npy": 17261,
    "2019-01-30-12-49-26-445_POS0_I1.npy": 0,
    "2019-01-30-12-52-26-048_POS1_I1.npy": 1223,
    "2019-01-30-12-55-42-016_POS2_I1.npy": 17035,
    "2019-01-30-13-56-06-947_POS0_I1.npy": 0,
    "2019-01-30-13-59-06-660_POS1_I1.npy": 1300,
    "2019-01-30-14-02-22-097_POS2_I1.npy": 16790,
    "2019-01-30-15-02-46-498_POS0_I1.npy": 0,
    "2019-01-30-15-05-46-085_POS1_I1.npy": 1115,
    "2019-01-30-15-09-02-069_POS2_I1.npy": 1904,
    "2019-01-30-16-09-25-908_POS0_I1.npy": 0,
    "2019-01-30-16-12-26-151_POS1_I1.npy": 1187,
    "2019-01-30-16-15-42-680_POS2_I1.npy": 14619,
    "2019-01-30-17-16-05-989_POS0_I1.npy": 0,
    "2019-01-30-17-19-06-669_POS1_I1.npy": 1160,
    "2019-01-30-17-22-23-198_POS2_I1.npy": 15634,
    "2019-01-30-18-22-46-507_POS0_I1.npy": 0,
    "2019-01-30-18-25-46-641_POS1_I1.npy": 1162,
    "2019-01-30-18-29-02-717_POS2_I1.npy": 15769,
    "2019-01-30-19-29-26-572_POS0_I1.npy": 0,
    "2019-01-30-19-32-26-706_POS1_I1.npy": 1206,
    "2019-01-30-19-35-42-783_POS2_I1.npy": 16032,
    "2019-01-30-20-36-06-622_POS0_I1.npy": 0,
    "2019-01-30-20-39-07-302_POS1_I1.npy": 1231,
    "2019-01-30-20-42-22-193_POS2_I1.npy": 16490,
    "2019-01-30-21-42-46-579_POS0_I1.npy": 0,
    "2019-01-30-21-45-47-274_POS1_I1.npy": 1224,
    "2019-01-30-21-49-02-804_POS2_I1.npy": 16749,
    "2019-01-30-22-49-26-644_POS0_I1.npy": 0,
    "2019-01-30-22-52-27-339_POS1_I1.npy": 1201,
    "2019-01-30-22-55-42-215_POS2_I1.npy": 17267,
    "2019-01-30-23-56-06-616_POS0_I1.npy": 0,
    "2019-01-30-23-59-07-295_POS1_I1.npy": 1170,
    "2019-01-31-00-02-23-934_POS2_I1.npy": 16748,
    "2019-01-31-01-02-48-319_POS0_I1.npy": 0,
    "2019-01-31-01-05-47-376_POS1_I1.npy": 1066,
    "2019-01-31-01-09-04-451_POS2_I1.npy": 16246,
    "2019-01-31-02-09-27-199_POS0_I1.npy": 0,
    "2019-01-31-02-12-26-896_POS1_I1.npy": 976,
    "2019-01-31-02-15-42-863_POS2_I1.npy": 16252,
    "2019-01-31-03-16-07-264_POS0_I1.npy": 0,
    "2019-01-31-03-19-06-852_POS1_I1.npy": 1028,
    "2019-01-31-03-22-22-835_POS2_I1.npy": 16298,
    "2019-01-31-04-22-47-236_POS0_I1.npy": 0,
    "2019-01-31-04-25-46-949_POS1_I1.npy": 1105,
    "2019-01-31-04-29-04-570_POS2_I1.npy": 16461,
    "2019-01-31-05-29-27-879_POS0_I1.npy": 0,
    "2019-01-31-05-32-27-466_POS1_I1.npy": 1028,
    "2019-01-31-05-35-44-542_POS2_I1.npy": 16617,
    "2019-01-31-06-36-07-289_POS0_I1.npy": 0,
    "2019-01-31-06-39-08-624_POS1_I1.npy": 1041,
    "2019-01-31-06-42-23-515_POS2_I1.npy": 16154,
    "2019-01-31-07-42-47-355_POS0_I1.npy": 0,
    "2019-01-31-07-45-47-488_POS1_I1.npy": 1069,
    "2019-01-31-07-49-03-565_POS2_I1.npy": 14978,
    "2019-01-31-08-49-27-295_POS0_I1.npy": 0,
    "2019-01-31-08-52-28-099_POS1_I1.npy": 1303,
    "2019-01-31-08-55-42-991_POS2_I1.npy": 16167,
    "2019-01-31-09-56-07-376_POS0_I1.npy": 0,
    "2019-01-31-09-59-08-617_POS1_I1.npy": 1184,
    "2019-01-31-10-02-23-056_POS2_I1.npy": 16317,
    "2019-01-31-11-02-47-348_POS0_I1.npy": 0,
    "2019-01-31-11-05-48-137_POS1_I1.npy": 1181,
    "2019-01-31-11-09-03-574_POS2_I1.npy": 15977,
    "2019-01-31-12-09-27-959_POS0_I1.npy": 0,
    "2019-01-31-12-12-28-109_POS1_I1.npy": 1127,
    "2019-01-31-12-15-43-655_POS2_I1.npy": 14537,
    "2019-01-31-13-16-08-040_POS0_I1.npy": 0,
    "2019-01-31-13-19-07-644_POS1_I1.npy": 1123,
    "2019-01-31-13-22-23-611_POS2_I1.npy": 14568,
    "2019-01-31-14-22-48-012_POS0_I1.npy": 0,
    "2019-01-31-14-25-47-600_POS1_I1.npy": 685,
    "2019-01-31-14-29-03-692_POS2_I1.npy": 13180,
    "2019-01-31-15-29-30-168_POS0_I1.npy": 0,
    "2019-01-31-15-32-27-696_POS1_I1.npy": 939,
    "2019-01-31-15-35-44-226_POS2_I1.npy": 13540,
    "2019-01-31-16-36-07-535_POS0_I1.npy": 0,
    "2019-01-31-16-39-08-214_POS1_I1.npy": 921,
    "2019-01-31-16-42-24-197_POS2_I1.npy": 13478,
    "2019-01-31-17-42-47-491_POS0_I1.npy": 0,
    "2019-01-31-17-45-48-186_POS1_I1.npy": 1120,
    "2019-01-31-17-49-04-263_POS2_I1.npy": 13905,
    "2019-01-31-18-49-29-194_POS0_I1.npy": 0,
    "2019-01-31-18-52-28-236_POS1_I1.npy": 1102,
    "2019-01-31-18-55-44-313_POS2_I1.npy": 14074,
    "2019-01-31-19-56-07-715_POS0_I1.npy": 0,
    "2019-01-31-19-59-08-395_POS1_I1.npy": 1028,
    "2019-01-31-20-02-24-378_POS2_I1.npy": 14116,
    "2019-01-31-21-02-47-672_POS0_I1.npy": 0,
    "2019-01-31-21-05-48-367_POS1_I1.npy": 1061,
    "2019-01-31-21-09-04-444_POS2_I1.npy": 14556,
    "2019-01-31-22-09-28-283_POS0_I1.npy": 0,
    "2019-01-31-22-12-28-417_POS1_I1.npy": 1044,
    "2019-01-31-22-15-46-131_POS2_I1.npy": 14108,
    "2019-01-31-23-16-08-239_POS0_I1.npy": 0,
    "2019-01-31-23-19-09-044_POS1_I1.npy": 1100,
    "2019-01-31-23-22-24-481_POS2_I1.npy": 13772,
    "2019-02-01-00-22-48-320_POS0_I1.npy": 0,
    "2019-02-01-00-25-49-015_POS1_I1.npy": 1169,
    "2019-02-01-00-29-04-000_POS2_I1.npy": 14350,
    "2019-02-01-01-29-28-277_POS0_I1.npy": 0,
    "2019-02-01-01-32-29-065_POS1_I1.npy": 1218,
    "2019-02-01-01-35-43-925_POS2_I1.npy": 14058,
    "2019-02-01-02-36-08-342_POS0_I1.npy": 0,
    "2019-02-01-02-39-09-021_POS1_I1.npy": 1124,
    "2019-02-01-02-42-25-660_POS2_I1.npy": 14869,
    "2019-02-01-03-42-49-515_POS0_I1.npy": 0,
    "2019-02-01-03-45-49-103_POS1_I1.npy": 789,
    "2019-02-01-03-49-05-086_POS2_I1.npy": 16341,
    "2019-02-01-04-49-28-925_POS0_I1.npy": 0,
    "2019-02-01-04-52-28-528_POS1_I1.npy": 1033,
    "2019-02-01-04-55-44-621_POS2_I1.npy": 16160,
    "2019-02-01-05-56-09-022_POS0_I1.npy": 0,
    "2019-02-01-05-59-08-719_POS1_I1.npy": 1155,
    "2019-02-01-06-02-24-686_POS2_I1.npy": 15632,
    "2019-02-01-07-02-49-087_POS0_I1.npy": 0,
    "2019-02-01-07-05-48-675_POS1_I1.npy": 1182,
    "2019-02-01-07-09-04-767_POS2_I1.npy": 15571,
    "2019-02-01-08-09-30-260_POS0_I1.npy": 0,
    "2019-02-01-08-12-28-756_POS1_I1.npy": 1088,
    "2019-02-01-08-15-45-831_POS2_I1.npy": 15900,
    "2019-02-01-09-16-08-797_POS0_I1.npy": 0,
    "2019-02-01-09-19-09-476_POS1_I1.npy": 1011,
    "2019-02-01-09-22-25-023_POS2_I1.npy": 17121,
    "2019-02-01-10-22-49-424_POS0_I1.npy": 0,
    "2019-02-01-10-25-49-027_POS1_I1.npy": 1180,
    "2019-02-01-10-29-07-179_POS2_I1.npy": 14964,
    "2019-02-01-11-52-50-963_POS0_I1.npy": 0,
    "2019-02-01-11-55-52-776_POS1_I1.npy": 1577,
    "2019-02-01-11-59-09-399_POS2_I1.npy": 15086,
    "2019-02-01-12-59-33-239_POS0_I1.npy": 0,
    "2019-02-01-13-02-32-951_POS1_I1.npy": 1441,
    "2019-02-01-13-05-49-480_POS2_I1.npy": 16215,
    "2019-02-01-14-06-12-774_POS0_I1.npy": 0,
    "2019-02-01-14-09-12-907_POS1_I1.npy": 1265,
    "2019-02-01-14-12-30-622_POS2_I1.npy": 15281,
    "2019-02-01-15-12-52-730_POS0_I1.npy": 0,
    "2019-02-01-15-15-53-534_POS1_I1.npy": 1512,
    "2019-02-01-15-19-09-518_POS2_I1.npy": 15430,
    "2019-02-01-16-19-33-373_POS0_I1.npy": 0,
    "2019-02-01-16-22-34-037_POS1_I1.npy": 1298,
    "2019-02-01-16-25-50-020_POS2_I1.npy": 16073,
    "2019-02-01-17-26-13-329_POS0_I1.npy": 0,
    "2019-02-01-17-29-14-024_POS1_I1.npy": 1343,
    "2019-02-01-17-32-29-009_POS2_I1.npy": 16534,
    "2019-02-01-18-32-53-394_POS0_I1.npy": 0,
    "2019-02-01-18-35-54-074_POS1_I1.npy": 1370,
    "2019-02-01-18-39-09-059_POS2_I1.npy": 16169,
    "2019-02-01-19-39-33-444_POS0_I1.npy": 0,
    "2019-02-01-19-42-34-139_POS1_I1.npy": 1266,
    "2019-02-01-19-45-50-653_POS2_I1.npy": 15187,
    "2019-02-01-20-46-13-400_POS0_I1.npy": 0,
    "2019-02-01-20-49-14-095_POS1_I1.npy": 1233,
    "2019-02-01-20-52-29-642_POS2_I1.npy": 14966,
    "2019-02-01-21-52-54-027_POS0_I1.npy": 0,
    "2019-02-01-21-55-53-631_POS1_I1.npy": 1317,
    "2019-02-01-21-59-09-598_POS2_I1.npy": 14824,
    "2019-02-01-22-59-33-547_POS0_I1.npy": 0,
    "2019-02-01-23-02-34-336_POS1_I1.npy": 907,
    "2019-02-01-23-05-49-757_POS2_I1.npy": 13552,
    "2019-02-02-00-06-14-143_POS0_I1.npy": 0,
    "2019-02-02-00-09-14-292_POS1_I1.npy": 1093,
    "2019-02-02-00-12-29-823_POS2_I1.npy": 13609,
    "2019-02-02-01-12-54-224_POS0_I1.npy": 0,
    "2019-02-02-01-15-53-827_POS1_I1.npy": 1176,
    "2019-02-02-01-19-11-432_POS2_I1.npy": 14419,
    "2019-02-02-02-19-34-180_POS0_I1.npy": 0,
    "2019-02-02-02-22-33-767_POS1_I1.npy": 1464,
    "2019-02-02-02-25-49-860_POS2_I1.npy": 15691,
    "2019-02-02-03-26-14-464_POS0_I1.npy": 69,
    "2019-02-02-03-29-14-597_POS1_I1.npy": 1354,
    "2019-02-02-03-32-32-203_POS2_I1.npy": 15454,
    "2019-02-02-04-32-53-874_POS0_I1.npy": 0,
    "2019-02-02-04-35-55-209_POS1_I1.npy": 1382,
    "2019-02-02-04-39-10-630_POS2_I1.npy": 15587,
    "2019-02-02-05-39-34-470_POS0_I1.npy": 0,
    "2019-02-02-05-42-34-073_POS1_I1.npy": 1216,
    "2019-02-02-05-45-50-165_POS2_I1.npy": 14368,
    "2019-02-02-06-46-14-442_POS0_I1.npy": 0,
    "2019-02-02-06-49-14-154_POS1_I1.npy": 1303,
    "2019-02-02-06-52-30-121_POS2_I1.npy": 15455,
    "2019-02-02-07-52-54-507_POS0_I1.npy": 0,
    "2019-02-02-07-55-54-204_POS1_I1.npy": 1501,
    "2019-02-02-07-59-11-809_POS2_I1.npy": 16359,
    "2019-02-02-08-59-34-557_POS0_I1.npy": 0,
    "2019-02-02-09-02-34-144_POS1_I1.npy": 406,
    "2019-02-02-09-05-50-221_POS2_I1.npy": 16307,
    "2019-02-02-10-06-14-513_POS0_I1.npy": 0,
    "2019-02-02-10-09-14-225_POS1_I1.npy": 1538,
    "2019-02-02-10-12-30-755_POS2_I1.npy": 16716,
    "2019-02-02-11-12-54-064_POS0_I1.npy": 0,
    "2019-02-02-11-15-54-743_POS1_I1.npy": 1398,
    "2019-02-02-11-19-10-726_POS2_I1.npy": 16779,
    "2019-02-02-12-19-34-020_POS0_I1.npy": 0,
    "2019-02-02-12-22-34-824_POS1_I1.npy": 1394,
    "2019-02-02-12-25-50-807_POS2_I1.npy": 17143,
    "2019-02-02-13-26-14-663_POS0_I1.npy": 0,
    "2019-02-02-13-29-14-796_POS1_I1.npy": 1513,
    "2019-02-02-13-32-32-948_POS2_I1.npy": 17002,
    "2019-02-02-14-32-54-603_POS0_I1.npy": 0,
    "2019-02-02-14-35-55-408_POS1_I1.npy": 1539,
    "2019-02-02-14-39-10-283_POS2_I1.npy": 16724,
    "2019-02-02-15-39-34-669_POS0_I1.npy": 0,
    "2019-02-02-15-42-35-364_POS1_I1.npy": 1557,
    "2019-02-02-15-45-50-255_POS2_I1.npy": 17153,
    "2019-02-02-16-46-14-656_POS0_I1.npy": 0,
    "2019-02-02-16-49-15-351_POS1_I1.npy": 1305,
    "2019-02-02-16-52-30-898_POS2_I1.npy": 16900,
    "2019-02-02-17-52-55-299_POS0_I1.npy": 0,
    "2019-02-02-17-55-54-902_POS1_I1.npy": 1508,
    "2019-02-02-17-59-10-869_POS2_I1.npy": 16664,
    "2019-02-02-18-59-34-818_POS0_I1.npy": 0,
    "2019-02-02-19-02-35-607_POS1_I1.npy": 1294,
    "2019-02-02-19-05-51-028_POS2_I1.npy": 16570,
    "2019-02-02-20-06-15-414_POS0_I1.npy": 0,
    "2019-02-02-20-09-15-017_POS1_I1.npy": 1271,
    "2019-02-02-20-12-31-094_POS2_I1.npy": 16681,
    "2019-02-02-21-12-55-370_POS0_I1.npy": 0,
    "2019-02-02-21-15-55-067_POS1_I1.npy": 1283,
    "2019-02-02-21-19-11-050_POS2_I1.npy": 16859,
    "2019-02-02-22-19-35-436_POS0_I1.npy": 0,
    "2019-02-02-22-22-35-023_POS1_I1.npy": 1018,
    "2019-02-02-22-25-51-115_POS2_I1.npy": 16222,
    "2019-02-02-23-26-15-517_POS0_I1.npy": 0,
    "2019-02-02-23-29-15-104_POS1_I1.npy": 1595,
    "2019-02-02-23-32-31-087_POS2_I1.npy": 15965,
    "2019-02-03-00-32-55-473_POS0_I1.npy": 0,
    "2019-02-03-00-35-55-294_POS1_I1.npy": 1576,
    "2019-02-03-00-39-11-262_POS2_I1.npy": 16453,
    "2019-02-03-01-39-32-953_POS0_I1.npy": 57,
    "2019-02-03-01-42-33-087_POS1_I1.npy": 1444,
    "2019-02-03-01-45-48-508_POS2_I1.npy": 17352,
    "2019-02-03-02-46-12-363_POS0_I1.npy": 0,
    "2019-02-03-02-49-12-606_POS1_I1.npy": 1380,
    "2019-02-03-02-52-29-135_POS2_I1.npy": 17018,
    "2019-02-03-03-52-52-444_POS0_I1.npy": 0,
    "2019-02-03-03-55-53-124_POS1_I1.npy": 1364,
    "2019-02-03-03-59-09-653_POS2_I1.npy": 15633,
    "2019-02-03-04-59-32-401_POS0_I1.npy": 0,
    "2019-02-03-05-02-33-205_POS1_I1.npy": 1383,
    "2019-02-03-05-05-49-188_POS2_I1.npy": 16029,
    "2019-02-03-06-06-13-028_POS0_I1.npy": 0,
    "2019-02-03-06-09-13-161_POS1_I1.npy": 1603,
    "2019-02-03-06-12-29-690_POS2_I1.npy": 16141,
    "2019-02-03-07-12-52-984_POS0_I1.npy": 0,
    "2019-02-03-07-15-53-772_POS1_I1.npy": 1357,
    "2019-02-03-07-19-08-648_POS2_I1.npy": 16285,
    "2019-02-03-08-19-33-034_POS0_I1.npy": 0,
    "2019-02-03-08-22-33-729_POS1_I1.npy": 1454,
    "2019-02-03-08-25-48-713_POS2_I1.npy": 16634,
    "2019-02-03-09-26-13-099_POS0_I1.npy": 0,
    "2019-02-03-09-29-13-794_POS1_I1.npy": 1417,
    "2019-02-03-09-32-28-670_POS2_I1.npy": 16868,
    "2019-02-03-10-32-53-071_POS0_I1.npy": 0,
    "2019-02-03-10-35-54-406_POS1_I1.npy": 1442,
    "2019-02-03-10-39-09-297_POS2_I1.npy": 16418,
    "2019-02-03-11-39-33-682_POS0_I1.npy": 0,
    "2019-02-03-11-42-33-285_POS1_I1.npy": 1522,
    "2019-02-03-11-45-49-253_POS2_I1.npy": 16521,
    "2019-02-03-12-46-13-654_POS0_I1.npy": 0,
    "2019-02-03-12-49-13-351_POS1_I1.npy": 1421,
    "2019-02-03-12-52-29-318_POS2_I1.npy": 16222,
    "2019-02-03-13-52-54-266_POS0_I1.npy": 0,
    "2019-02-03-13-55-53-869_POS1_I1.npy": 1255,
    "2019-02-03-13-59-09-290_POS2_I1.npy": 15579,
    "2019-02-03-14-59-33-676_POS0_I1.npy": 0,
    "2019-02-03-15-02-33-388_POS1_I1.npy": 1326,
    "2019-02-03-15-05-49-917_POS2_I1.npy": 14596,
    "2019-02-03-16-06-13-211_POS0_I1.npy": 0,
    "2019-02-03-16-09-13-344_POS1_I1.npy": 1141,
    "2019-02-03-16-12-29-967_POS2_I1.npy": 13030,
    "2019-02-03-17-12-53-261_POS0_I1.npy": 0,
    "2019-02-03-17-15-53-956_POS1_I1.npy": 1152,
    "2019-02-03-17-19-10-485_POS2_I1.npy": 13129,
    "2019-02-03-18-19-33-794_POS0_I1.npy": 0,
    "2019-02-03-18-22-33-928_POS1_I1.npy": 1442,
    "2019-02-03-18-25-50-004_POS2_I1.npy": 14215,
    "2019-02-03-19-26-13-750_POS0_I1.npy": 0,
    "2019-02-03-19-29-14-555_POS1_I1.npy": 1577,
    "2019-02-03-19-32-29-446_POS2_I1.npy": 15059,
    "2019-02-03-20-32-54-923_POS0_I1.npy": 0,
    "2019-02-03-20-35-55-057_POS1_I1.npy": 1329,
    "2019-02-03-20-39-12-787_POS2_I1.npy": 14843,
    "2019-02-03-21-39-33-803_POS0_I1.npy": 0,
    "2019-02-03-21-42-34-592_POS1_I1.npy": 1264,
    "2019-02-03-21-45-50-013_POS2_I1.npy": 14765,
    "2019-02-03-22-46-13-853_POS0_I1.npy": 0,
    "2019-02-03-22-49-14-642_POS1_I1.npy": 1325,
    "2019-02-03-22-52-30-063_POS2_I1.npy": 15766,
    "2019-02-03-23-52-54-012_POS0_I1.npy": 0,
    "2019-02-03-23-55-54-707_POS1_I1.npy": 1361,
    "2019-02-03-23-59-12-328_POS2_I1.npy": 15472,
    "2019-02-04-00-59-33-984_POS0_I1.npy": 0,
    "2019-02-04-01-02-34-773_POS1_I1.npy": 1396,
    "2019-02-04-01-05-49-648_POS2_I1.npy": 15563,
    "2019-02-04-02-06-14-595_POS0_I1.npy": 0,
    "2019-02-04-02-09-14-744_POS1_I1.npy": 1406,
    "2019-02-04-02-12-30-181_POS2_I1.npy": 15855,
    "2019-02-04-03-12-55-768_POS0_I1.npy": 0,
    "2019-02-04-03-15-56-027_POS1_I1.npy": 1333,
    "2019-02-04-03-19-10-356_POS2_I1.npy": 15732,
    "2019-02-04-04-19-35-740_POS0_I1.npy": 0,
    "2019-02-04-04-22-34-236_POS1_I1.npy": 1477,
    "2019-02-04-04-25-50-328_POS2_I1.npy": 15194,
    "2019-02-04-05-26-14-620_POS0_I1.npy": 0,
    "2019-02-04-05-29-14-332_POS1_I1.npy": 1224,
    "2019-02-04-05-32-30-861_POS2_I1.npy": 14244,
    "2019-02-04-06-32-54-155_POS0_I1.npy": 0,
    "2019-02-04-06-35-54-288_POS1_I1.npy": 1135,
    "2019-02-04-06-39-10-911_POS2_I1.npy": 14079,
    "2019-02-04-07-39-34-205_POS0_I1.npy": 0,
    "2019-02-04-07-42-35-976_POS1_I1.npy": 1338,
    "2019-02-04-07-45-54-143_POS2_I1.npy": 15102,
    "2019-02-04-08-46-14-707_POS0_I1.npy": 0,
    "2019-02-04-08-49-14-840_POS1_I1.npy": 1111,
    "2019-02-04-08-52-30-933_POS2_I1.npy": 15739,
    "2019-02-04-09-52-54-772_POS0_I1.npy": 0,
    "2019-02-04-09-55-54-906_POS1_I1.npy": 1372,
    "2019-02-04-09-59-10-983_POS2_I1.npy": 15602,
    "2019-02-04-10-59-34-822_POS0_I1.npy": 0,
    "2019-02-04-11-02-36-048_POS1_I1.npy": 1181,
    "2019-02-04-11-05-50-393_POS2_I1.npy": 16148,
    "2019-02-04-12-06-14-794_POS0_I1.npy": 0,
    "2019-02-04-12-09-16-581_POS1_I1.npy": 1211,
    "2019-02-04-12-12-31-020_POS2_I1.npy": 16155,
    "2019-02-04-13-12-54-750_POS0_I1.npy": 0,
    "2019-02-04-13-15-55-539_POS1_I1.npy": 1415,
    "2019-02-04-13-19-10-415_POS2_I1.npy": 16847,
    "2019-02-04-14-19-35-346_POS0_I1.npy": 0,
    "2019-02-04-14-22-35-495_POS1_I1.npy": 1508,
    "2019-02-04-14-25-51-588_POS2_I1.npy": 16755,
    "2019-02-04-15-26-15-334_POS0_I1.npy": 0,
    "2019-02-04-15-29-16-122_POS1_I1.npy": 1756,
    "2019-02-04-15-32-32-090_POS2_I1.npy": 16910,
    "2019-02-04-16-32-55-399_POS0_I1.npy": 0,
    "2019-02-04-16-35-55-096_POS1_I1.npy": 1481,
    "2019-02-04-16-39-11-079_POS2_I1.npy": 14598,
    "2019-02-04-17-39-35-480_POS0_I1.npy": 0,
    "2019-02-04-17-42-35-067_POS1_I1.npy": 1457,
    "2019-02-04-17-45-51-051_POS2_I1.npy": 15744,
    "2019-02-04-18-46-15-452_POS0_I1.npy": 0,
    "2019-02-04-18-49-15-601_POS1_I1.npy": 1471,
    "2019-02-04-18-52-31-693_POS2_I1.npy": 15523,
    "2019-02-04-19-52-54-878_POS0_I1.npy": 0,
    "2019-02-04-19-55-55-682_POS1_I1.npy": 1473,
    "2019-02-04-19-59-11-665_POS2_I1.npy": 15804,
    "2019-02-04-20-59-35-505_POS0_I1.npy": 32,
    "2019-02-04-21-02-35-638_POS1_I1.npy": 1435,
    "2019-02-04-21-05-51-715_POS2_I1.npy": 15843,
    "2019-02-04-22-06-16-100_POS0_I1.npy": 2,
    "2019-02-04-22-09-18-434_POS1_I1.npy": 1608,
    "2019-02-04-22-12-31-687_POS2_I1.npy": 16044,
    "2019-02-04-23-12-55-526_POS0_I1.npy": 0,
    "2019-02-04-23-15-56-221_POS1_I1.npy": 1395,
    "2019-02-04-23-19-11-206_POS2_I1.npy": 16009,
    "2019-02-05-00-19-35-592_POS0_I1.npy": 0,
    "2019-02-05-00-22-36-271_POS1_I1.npy": 1322,
    "2019-02-05-00-25-51-256_POS2_I1.npy": 14863,
    "2019-02-05-01-26-16-297_POS0_I1.npy": 0,
    "2019-02-05-01-29-15-900_POS1_I1.npy": 1139,
    "2019-02-05-01-32-31-867_POS2_I1.npy": 13679,
    "2019-02-05-02-32-55-723_POS0_I1.npy": 0,
    "2019-02-05-02-35-56-418_POS1_I1.npy": 1195,
    "2019-02-05-02-39-11-402_POS2_I1.npy": 14007,
    "2019-02-05-03-39-35-804_POS0_I1.npy": 0,
    "2019-02-05-03-42-36-499_POS1_I1.npy": 1172,
    "2019-02-05-03-45-51-374_POS2_I1.npy": 14024,
    "2019-02-05-04-46-15-760_POS0_I1.npy": 0,
    "2019-02-05-04-49-18-171_POS1_I1.npy": 1470,
    "2019-02-05-04-52-31-970_POS2_I1.npy": 14183,
    "2019-02-05-05-52-56-371_POS0_I1.npy": 0,
    "2019-02-05-05-55-56-520_POS1_I1.npy": 1456,
    "2019-02-05-05-59-11-958_POS2_I1.npy": 14349,
    "2019-02-05-06-59-36-359_POS0_I1.npy": 0,
    "2019-02-05-07-02-36-055_POS1_I1.npy": 1508,
    "2019-02-05-07-05-52-585_POS2_I1.npy": 13914,
    "2019-02-05-08-06-16-424_POS0_I1.npy": 0,
    "2019-02-05-08-09-16-012_POS1_I1.npy": 1285,
    "2019-02-05-08-12-32-104_POS2_I1.npy": 14616,
    "2019-02-05-09-12-57-488_POS0_I1.npy": 0,
    "2019-02-05-09-15-56-108_POS1_I1.npy": 1337,
    "2019-02-05-09-19-13-183_POS2_I1.npy": 15310,
    "2019-02-05-10-19-36-586_POS0_I1.npy": 0,
    "2019-02-05-10-22-36-189_POS1_I1.npy": 1317,
    "2019-02-05-10-25-52-172_POS2_I1.npy": 15945,
    "2019-02-05-11-26-16-246_POS0_I1.npy": 0,
    "2019-02-05-11-29-16-925_POS1_I1.npy": 1322,
    "2019-02-05-11-32-33-002_POS2_I1.npy": 16541,
    "2019-02-05-12-32-56-857_POS0_I1.npy": 0,
    "2019-02-05-12-35-56-461_POS1_I1.npy": 1469,
    "2019-02-05-12-39-12-428_POS2_I1.npy": 16411,
    "2019-02-05-13-39-36-814_POS0_I1.npy": 0,
    "2019-02-05-13-42-36-510_POS1_I1.npy": 1519,
    "2019-02-05-13-45-53-570_POS2_I1.npy": 16571,
    "2019-02-05-14-46-16-879_POS0_I1.npy": 0,
    "2019-02-05-14-49-16-467_POS1_I1.npy": 1351,
    "2019-02-05-14-52-32-559_POS2_I1.npy": 16937,
    "2019-02-05-15-52-56-851_POS0_I1.npy": 0,
    "2019-02-05-15-55-56-563_POS1_I1.npy": 1399,
    "2019-02-05-15-59-13-092_POS2_I1.npy": 16960,
    "2019-02-05-16-59-36-386_POS0_I1.npy": 0,
    "2019-02-05-17-02-37-081_POS1_I1.npy": 1332,
    "2019-02-05-17-05-54-702_POS2_I1.npy": 14855,
    "2019-02-05-18-06-16-919_POS0_I1.npy": 0,
    "2019-02-05-18-09-17-053_POS1_I1.npy": 1298,
    "2019-02-05-18-12-33-130_POS2_I1.npy": 13720,
    "2019-02-05-19-12-56-969_POS0_I1.npy": 0,
    "2019-02-05-19-15-57-103_POS1_I1.npy": 1188,
    "2019-02-05-19-19-13-725_POS2_I1.npy": 14794,
    "2019-02-05-20-19-36-925_POS0_I1.npy": 0,
    "2019-02-05-20-22-38-276_POS1_I1.npy": 1071,
    "2019-02-05-20-25-53-151_POS2_I1.npy": 15580,
    "2019-02-05-21-26-17-006_POS0_I1.npy": 0,
    "2019-02-05-21-29-17-702_POS1_I1.npy": 1019,
    "2019-02-05-21-32-32-686_POS2_I1.npy": 15584,
    "2019-02-05-22-32-57-072_POS0_I1.npy": 0,
    "2019-02-05-22-35-57-767_POS1_I1.npy": 1151,
    "2019-02-05-22-39-13-204_POS2_I1.npy": 15674,
    "2019-02-05-23-39-37-590_POS0_I1.npy": 0,
    "2019-02-05-23-42-37-193_POS1_I1.npy": 1200,
    "2019-02-05-23-45-53-270_POS2_I1.npy": 16118,
    "2019-02-06-00-46-17-546_POS0_I1.npy": 0,
    "2019-02-06-00-49-17-243_POS1_I1.npy": 1486,
    "2019-02-06-00-52-33-210_POS2_I1.npy": 15511,
    "2019-02-06-01-52-57-721_POS0_I1.npy": 0,
    "2019-02-06-01-55-59-055_POS1_I1.npy": 1278,
    "2019-02-06-01-59-14-477_POS2_I1.npy": 14971,
    "2019-02-06-02-59-37-770_POS0_I1.npy": 0,
    "2019-02-06-03-02-37-919_POS1_I1.npy": 1272,
    "2019-02-06-03-05-53-357_POS2_I1.npy": 15447,
    "2019-02-06-04-06-17-758_POS0_I1.npy": 0,
    "2019-02-06-04-09-17-454_POS1_I1.npy": 1298,
    "2019-02-06-04-12-33-422_POS2_I1.npy": 15089,
    "2019-02-06-05-12-57-823_POS0_I1.npy": 0,
    "2019-02-06-05-15-57-411_POS1_I1.npy": 1274,
    "2019-02-06-05-19-13-394_POS2_I1.npy": 14993,
    "2019-02-06-06-19-37-779_POS0_I1.npy": 0,
    "2019-02-06-06-22-37-492_POS1_I1.npy": 1242,
    "2019-02-06-06-25-55-097_POS2_I1.npy": 15039,
    "2019-02-06-07-26-17-314_POS0_I1.npy": 0,
    "2019-02-06-07-29-17-448_POS1_I1.npy": 1272,
    "2019-02-06-07-32-35-724_POS2_I1.npy": 15117,
    "2019-02-06-08-32-57-926_POS0_I1.npy": 0,
    "2019-02-06-08-35-57-638_POS1_I1.npy": 1259,
    "2019-02-06-08-39-13-606_POS2_I1.npy": 14834,
    "2019-02-06-09-39-37-445_POS0_I1.npy": 0,
    "2019-02-06-09-42-37-579_POS1_I1.npy": 1238,
    "2019-02-06-09-45-55-294_POS2_I1.npy": 15092,
    "2019-02-06-10-46-18-041_POS0_I1.npy": 0,
    "2019-02-06-10-49-18-190_POS1_I1.npy": 1234,
    "2019-02-06-10-52-34-173_POS2_I1.npy": 14270,
    "2019-02-06-11-52-58-029_POS0_I1.npy": 0,
    "2019-02-06-11-55-58-162_POS1_I1.npy": 1220,
    "2019-02-06-11-59-14-239_POS2_I1.npy": 14185,
    "2019-02-06-12-59-38-094_POS0_I1.npy": 0,
    "2019-02-06-13-02-38-227_POS1_I1.npy": 1174,
    "2019-02-06-13-05-54-304_POS2_I1.npy": 14641,
    "2019-02-06-14-06-18-144_POS0_I1.npy": 0,
    "2019-02-06-14-09-18-823_POS1_I1.npy": 1219,
    "2019-02-06-14-12-33-714_POS2_I1.npy": 14031,
    "2019-02-06-15-12-58-100_POS0_I1.npy": 0,
    "2019-02-06-15-15-58-795_POS1_I1.npy": 1177,
    "2019-02-06-15-19-14-326_POS2_I1.npy": 14493,
    "2019-02-06-16-19-38-072_POS0_I1.npy": 0,
    "2019-02-06-16-22-38-861_POS1_I1.npy": 1163,
    "2019-02-06-16-25-53-736_POS2_I1.npy": 14399,
    "2019-02-06-17-26-18-137_POS0_I1.npy": 0,
    "2019-02-06-17-29-18-926_POS1_I1.npy": 1217,
    "2019-02-06-17-32-36-532_POS2_I1.npy": 13803,
    "2019-02-06-18-32-58-733_POS0_I1.npy": 0,
    "2019-02-06-18-35-58-336_POS1_I1.npy": 1196,
    "2019-02-06-18-39-14-304_POS2_I1.npy": 14352,
    "2019-02-06-19-39-38-705_POS0_I1.npy": 0,
    "2019-02-06-19-42-38-402_POS1_I1.npy": 1213,
    "2019-02-06-19-45-54-369_POS2_I1.npy": 14387,
    "2019-02-06-20-46-18-770_POS0_I1.npy": 0,
    "2019-02-06-20-49-18-904_POS1_I1.npy": 1261,
    "2019-02-06-20-52-34-435_POS2_I1.npy": 15081,
    "2019-02-06-21-52-58-820_POS0_I1.npy": 0,
    "2019-02-06-21-55-58-408_POS1_I1.npy": 1404,
    "2019-02-06-21-59-14-391_POS2_I1.npy": 15260,
    "2019-02-06-22-59-38-776_POS0_I1.npy": 0,
    "2019-02-06-23-02-38-380_POS1_I1.npy": 1235,
    "2019-02-06-23-05-55-002_POS2_I1.npy": 15543,
    "2019-02-07-00-06-18-296_POS0_I1.npy": 0,
    "2019-02-07-00-09-18-429_POS1_I1.npy": 1243,
    "2019-02-07-00-12-35-052_POS2_I1.npy": 15796,
    "2019-02-07-01-12-58-361_POS0_I1.npy": 0,
    "2019-02-07-01-15-59-041_POS1_I1.npy": 1263,
    "2019-02-07-01-19-18-846_POS2_I1.npy": 15701,
    "2019-02-07-02-19-38-863_POS0_I1.npy": 0,
    "2019-02-07-02-22-38-997_POS1_I1.npy": 1357,
    "2019-02-07-02-25-55-089_POS2_I1.npy": 15855,
    "2019-02-07-03-26-18-835_POS0_I1.npy": 0,
    "2019-02-07-03-29-19-640_POS1_I1.npy": 1369,
    "2019-02-07-03-32-34-531_POS2_I1.npy": 16265,
    "2019-02-07-04-32-58-916_POS0_I1.npy": 0,
    "2019-02-07-04-35-59-611_POS1_I1.npy": 1291,
    "2019-02-07-04-39-14-596_POS2_I1.npy": 16235,
    "2019-02-07-05-39-38-873_POS0_I1.npy": 0,
    "2019-02-07-05-42-39-677_POS1_I1.npy": 1186,
    "2019-02-07-05-45-55-644_POS2_I1.npy": 16011,
    "2019-02-07-06-46-18-938_POS0_I1.npy": 0,
    "2019-02-07-06-49-19-727_POS1_I1.npy": 1153,
    "2019-02-07-06-52-35-148_POS2_I1.npy": 16594,
    "2019-02-07-07-52-59-534_POS0_I1.npy": 0,
    "2019-02-07-07-55-59-667_POS1_I1.npy": 1267,
    "2019-02-07-07-59-16-306_POS2_I1.npy": 14373,
    "2019-02-07-08-59-39-490_POS0_I1.npy": 0,
    "2019-02-07-09-02-39-202_POS1_I1.npy": 1257,
    "2019-02-07-09-05-55-185_POS2_I1.npy": 14694,
    "2019-02-07-10-06-19-571_POS0_I1.npy": 0,
    "2019-02-07-10-09-19-159_POS1_I1.npy": 1209,
    "2019-02-07-10-12-35-235_POS2_I1.npy": 15006,
    "2019-02-07-11-12-59-636_POS0_I1.npy": 0,
    "2019-02-07-11-15-59-224_POS1_I1.npy": 1238,
    "2019-02-07-11-19-15-207_POS2_I1.npy": 15031,
    "2019-02-07-12-19-39-062_POS0_I1.npy": 0,
    "2019-02-07-12-22-40-397_POS1_I1.npy": 1206,
    "2019-02-07-12-25-56-926_POS2_I1.npy": 16251,
    "2019-02-07-13-26-19-034_POS0_I1.npy": 0,
    "2019-02-07-13-29-19-838_POS1_I1.npy": 1552,
    "2019-02-07-13-32-35-822_POS2_I1.npy": 17308,
    "2019-02-07-14-32-59-661_POS0_I1.npy": 0,
    "2019-02-07-14-35-59-358_POS1_I1.npy": 1180,
    "2019-02-07-14-39-15-981_POS2_I1.npy": 16985,
    "2019-02-07-15-39-39-820_POS0_I1.npy": 0,
    "2019-02-07-15-42-39-954_POS1_I1.npy": 1182,
    "2019-02-07-15-45-56-030_POS2_I1.npy": 14039,
    "2019-02-07-16-46-19-230_POS0_I1.npy": 0,
    "2019-02-07-16-49-20-035_POS1_I1.npy": 1244,
    "2019-02-07-16-52-36-018_POS2_I1.npy": 13787,
    "2019-02-07-17-53-01-605_POS0_I1.npy": 0,
    "2019-02-07-17-55-59-554_POS1_I1.npy": 1154,
    "2019-02-07-17-59-17-285_POS2_I1.npy": 13312,
    "2019-02-07-18-59-39-392_POS0_I1.npy": 0,
    "2019-02-07-19-02-40-197_POS1_I1.npy": 1166,
    "2019-02-07-19-05-56-180_POS2_I1.npy": 13841,
    "2019-02-07-20-06-20-035_POS0_I1.npy": 0,
    "2019-02-07-20-09-20-169_POS1_I1.npy": 1161,
    "2019-02-07-20-12-36-136_POS2_I1.npy": 13875,
    "2019-02-07-21-13-00-101_POS0_I1.npy": 0,
    "2019-02-07-21-16-00-250_POS1_I1.npy": 1220,
    "2019-02-07-21-19-16-326_POS2_I1.npy": 14097,
    "2019-02-07-22-19-40-182_POS0_I1.npy": 0,
    "2019-02-07-22-22-40-315_POS1_I1.npy": 1375,
    "2019-02-07-22-25-56-283_POS2_I1.npy": 14288,
    "2019-02-07-23-26-20-138_POS0_I1.npy": 0,
    "2019-02-07-23-29-20-833_POS1_I1.npy": 1337,
    "2019-02-07-23-32-35-833_POS2_I1.npy": 15143,
    "2019-02-08-00-33-00-219_POS0_I1.npy": 0,
    "2019-02-08-00-36-00-914_POS1_I1.npy": 1335,
    "2019-02-08-00-39-16-881_POS2_I1.npy": 15188,
    "2019-02-08-01-39-40-191_POS0_I1.npy": 0,
    "2019-02-08-01-42-40-979_POS1_I1.npy": 1325,
    "2019-02-08-01-45-56-401_POS2_I1.npy": 15362,
    "2019-02-08-02-46-20-786_POS0_I1.npy": 0,
    "2019-02-08-02-49-20-936_POS1_I1.npy": 1336,
    "2019-02-08-02-52-36-373_POS2_I1.npy": 15707,
    "2019-02-08-03-53-00-774_POS0_I1.npy": 0,
    "2019-02-08-03-56-00-471_POS1_I1.npy": 1296,
    "2019-02-08-03-59-17-530_POS2_I1.npy": 15605,
    "2019-02-08-04-59-41-385_POS0_I1.npy": 0,
    "2019-02-08-05-02-40-988_POS1_I1.npy": 1230,
    "2019-02-08-05-05-56-410_POS2_I1.npy": 16022,
    "2019-02-08-06-06-20-796_POS0_I1.npy": 0,
    "2019-02-08-06-09-20-508_POS1_I1.npy": 1285,
    "2019-02-08-06-12-36-491_POS2_I1.npy": 15998,
    "2019-02-08-07-13-00-331_POS0_I1.npy": 0,
    "2019-02-08-07-16-00-464_POS1_I1.npy": 1384,
    "2019-02-08-07-19-17-087_POS2_I1.npy": 15441,
    "2019-02-08-08-19-40-396_POS0_I1.npy": 0,
    "2019-02-08-08-22-41-075_POS1_I1.npy": 1226,
    "2019-02-08-08-25-57-605_POS2_I1.npy": 14756,
    "2019-02-08-09-26-20-914_POS0_I1.npy": 0,
    "2019-02-08-09-29-21-047_POS1_I1.npy": 1341,
    "2019-02-08-09-32-37-124_POS2_I1.npy": 15250,
    "2019-02-08-10-33-00-964_POS0_I1.npy": 0,
    "2019-02-08-10-36-01-097_POS1_I1.npy": 1325,
    "2019-02-08-10-39-17-065_POS2_I1.npy": 14966,
    "2019-02-08-11-39-41-466_POS0_I1.npy": 0,
    "2019-02-08-11-42-41-709_POS1_I1.npy": 1278,
    "2019-02-08-11-45-56-600_POS2_I1.npy": 15804,
    "2019-02-08-12-46-20-985_POS0_I1.npy": 0,
    "2019-02-08-12-49-21-680_POS1_I1.npy": 1414,
    "2019-02-08-12-52-37-211_POS2_I1.npy": 16459,
    "2019-02-08-13-53-00-957_POS0_I1.npy": 0,
    "2019-02-08-13-56-01-746_POS1_I1.npy": 1365,
    "2019-02-08-13-59-16-621_POS2_I1.npy": 16486,
    "2019-02-08-14-59-41-569_POS0_I1.npy": 0,
    "2019-02-08-15-02-41-172_POS1_I1.npy": 1603,
    "2019-02-08-15-05-57-248_POS2_I1.npy": 16443,
    "2019-02-08-16-06-21-525_POS0_I1.npy": 0,
    "2019-02-08-16-09-21-221_POS1_I1.npy": 1068,
    "2019-02-08-16-12-37-189_POS2_I1.npy": 16406,
    "2019-02-08-17-13-01-590_POS0_I1.npy": 0,
    "2019-02-08-17-16-01-287_POS1_I1.npy": 1510,
    "2019-02-08-17-19-17-254_POS2_I1.npy": 15930,
    "2019-02-08-18-19-41-640_POS0_I1.npy": 0,
    "2019-02-08-18-22-41-228_POS1_I1.npy": 1159,
    "2019-02-08-18-25-57-320_POS2_I1.npy": 13848,
    "2019-02-08-19-26-21-612_POS0_I1.npy": 0,
    "2019-02-08-19-29-21-324_POS1_I1.npy": 1135,
    "2019-02-08-19-32-37-307_POS2_I1.npy": 13707,
    "2019-02-08-20-33-02-800_POS0_I1.npy": 0,
    "2019-02-08-20-36-02-404_POS1_I1.npy": 1160,
    "2019-02-08-20-39-21-101_POS2_I1.npy": 13563,
    "2019-02-08-21-39-41-119_POS0_I1.npy": 0,
    "2019-02-08-21-42-41-923_POS1_I1.npy": 1288,
    "2019-02-08-21-45-57-906_POS2_I1.npy": 14392,
    "2019-02-08-22-46-21-746_POS0_I1.npy": 0,
    "2019-02-08-22-49-21-895_POS1_I1.npy": 1307,
    "2019-02-08-22-52-37-972_POS2_I1.npy": 15690,
    "2019-02-08-23-53-02-357_POS0_I1.npy": 0,
    "2019-02-08-23-56-02-491_POS1_I1.npy": 1228,
    "2019-02-08-23-59-19-020_POS2_I1.npy": 15902,
    "2019-02-09-00-59-41-783_POS0_I1.npy": 0,
    "2019-02-09-01-02-42-478_POS1_I1.npy": 1371,
    "2019-02-09-01-05-58-009_POS2_I1.npy": 15727,
    "2019-02-09-02-06-21-755_POS0_I1.npy": 0,
    "2019-02-09-02-09-22-544_POS1_I1.npy": 1296,
    "2019-02-09-02-12-37-419_POS2_I1.npy": 15456,
    "2019-02-09-03-13-02-366_POS0_I1.npy": 0,
    "2019-02-09-03-16-02-515_POS1_I1.npy": 1377,
    "2019-02-09-03-19-18-046_POS2_I1.npy": 15037,
    "2019-02-09-04-19-43-430_POS0_I1.npy": 0,
    "2019-02-09-04-22-43-127_POS1_I1.npy": 1315,
    "2019-02-09-04-25-58-002_POS2_I1.npy": 14965,
    "2019-02-09-05-26-24-026_POS0_I1.npy": 0,
    "2019-02-09-05-29-21-991_POS1_I1.npy": 1256,
    "2019-02-09-05-32-38-083_POS2_I1.npy": 14757,
    "2019-02-09-06-33-02-375_POS0_I1.npy": 0,
    "2019-02-09-06-36-02-088_POS1_I1.npy": 1272,
    "2019-02-09-06-39-18-040_POS2_I1.npy": 14793,
    "2019-02-09-07-39-41-895_POS0_I1.npy": 0,
    "2019-02-09-07-42-42-137_POS1_I1.npy": 1400,
    "2019-02-09-07-45-59-213_POS2_I1.npy": 14901,
    "2019-02-09-08-46-21-960_POS0_I1.npy": 0,
    "2019-02-09-08-49-22-640_POS1_I1.npy": 1250,
    "2019-02-09-08-52-38-623_POS2_I1.npy": 15588,
    "2019-02-09-09-53-02-478_POS0_I1.npy": 0,
    "2019-02-09-09-56-02-611_POS1_I1.npy": 1481,
    "2019-02-09-09-59-18-688_POS2_I1.npy": 15833,
    "2019-02-09-10-59-42-528_POS0_I1.npy": 0,
    "2019-02-09-11-02-42-661_POS1_I1.npy": 1253,
    "2019-02-09-11-05-59-284_POS2_I1.npy": 16315,
    "2019-02-09-12-06-23-685_POS0_I1.npy": 0,
    "2019-02-09-12-09-23-273_POS1_I1.npy": 1355,
    "2019-02-09-12-12-38-710_POS2_I1.npy": 16365,
    "2019-02-09-13-13-02-549_POS0_I1.npy": 0,
    "2019-02-09-13-16-03-245_POS1_I1.npy": 1396,
    "2019-02-09-13-19-18-229_POS2_I1.npy": 16612,
    "2019-02-09-14-19-42-615_POS0_I1.npy": 0,
    "2019-02-09-14-22-43-310_POS1_I1.npy": 1379,
    "2019-02-09-14-25-58-186_POS2_I1.npy": 16664,
    "2019-02-09-15-26-23-133_POS0_I1.npy": 0,
    "2019-02-09-15-29-23-282_POS1_I1.npy": 1355,
    "2019-02-09-15-32-39-920_POS2_I1.npy": 16657,
    "2019-02-09-16-33-03-214_POS0_I1.npy": 0,
    "2019-02-09-16-36-02-817_POS1_I1.npy": 1330,
    "2019-02-09-16-39-18-784_POS2_I1.npy": 16869,
    "2019-02-09-17-39-43-170_POS0_I1.npy": 0,
    "2019-02-09-17-42-42-867_POS1_I1.npy": 1460,
    "2019-02-09-17-45-58-834_POS2_I1.npy": 16445,
    "2019-02-09-18-46-23-235_POS0_I1.npy": 0,
    "2019-02-09-18-49-22-823_POS1_I1.npy": 1260,
    "2019-02-09-18-52-39-898_POS2_I1.npy": 16404,
    "2019-02-09-19-53-02-661_POS0_I1.npy": 0,
    "2019-02-09-19-56-02-904_POS1_I1.npy": 1273,
    "2019-02-09-19-59-19-433_POS2_I1.npy": 16363,
    "2019-02-09-20-59-42-742_POS0_I1.npy": 0,
    "2019-02-09-21-02-43-422_POS1_I1.npy": 1314,
    "2019-02-09-21-05-59-405_POS2_I1.npy": 16525,
    "2019-02-09-22-06-22-698_POS0_I1.npy": 0,
    "2019-02-09-22-09-23-503_POS1_I1.npy": 1337,
    "2019-02-09-22-12-40-032_POS2_I1.npy": 17064,
    "2019-02-09-23-13-03-325_POS0_I1.npy": 0,
    "2019-02-09-23-16-03-475_POS1_I1.npy": 1308,
    "2019-02-09-23-19-19-988_POS2_I1.npy": 16796,
    "2019-02-10-00-19-42-845_POS0_I1.npy": 0,
    "2019-02-10-00-22-43-649_POS1_I1.npy": 1312,
    "2019-02-10-00-25-59-632_POS2_I1.npy": 16632,
    "2019-02-10-01-26-19-527_POS0_I1.npy": 0,
    "2019-02-10-01-29-20-207_POS1_I1.npy": 1329,
    "2019-02-10-01-32-38-467_POS2_I1.npy": 17170,
    "2019-02-10-02-32-59-468_POS0_I1.npy": 0,
    "2019-02-10-02-36-00-272_POS1_I1.npy": 1308,
    "2019-02-10-02-39-15-163_POS2_I1.npy": 16790,
    "2019-02-10-03-39-39-549_POS0_I1.npy": 0,
    "2019-02-10-03-42-40-228_POS1_I1.npy": 1450,
    "2019-02-10-03-45-55-213_POS2_I1.npy": 15282,
    "2019-02-10-04-46-19-599_POS0_I1.npy": 0,
    "2019-02-10-04-49-20-840_POS1_I1.npy": 1372,
    "2019-02-10-04-52-36-277_POS2_I1.npy": 16503,
    "2019-02-10-05-52-59-586_POS0_I1.npy": 0,
    "2019-02-10-05-56-00-265_POS1_I1.npy": 1135,
    "2019-02-10-05-59-15-796_POS2_I1.npy": 14034,
    "2019-02-10-06-59-40-182_POS0_I1.npy": 0,
    "2019-02-10-07-02-39-785_POS1_I1.npy": 1161,
    "2019-02-10-07-05-55-768_POS2_I1.npy": 13821,
    "2019-02-10-08-06-20-169_POS0_I1.npy": 0,
    "2019-02-10-08-09-19-866_POS1_I1.npy": 1152,
    "2019-02-10-08-12-38-563_POS2_I1.npy": 14577,
    "2019-02-10-09-13-00-219_POS0_I1.npy": 0,
    "2019-02-10-09-15-59-807_POS1_I1.npy": 1149,
    "2019-02-10-09-19-15-899_POS2_I1.npy": 15424,
    "2019-02-10-10-19-40-191_POS0_I1.npy": 0,
    "2019-02-10-10-22-39-903_POS1_I1.npy": 1139,
    "2019-02-10-10-25-56-432_POS2_I1.npy": 15340,
    "2019-02-10-11-26-20-381_POS0_I1.npy": 0,
    "2019-02-10-11-29-19-969_POS1_I1.npy": 1214,
    "2019-02-10-11-32-35-952_POS2_I1.npy": 15588,
    "2019-02-10-12-33-01-429_POS0_I1.npy": 0,
    "2019-02-10-12-36-00-050_POS1_I1.npy": 1213,
    "2019-02-10-12-39-16-579_POS2_I1.npy": 14935,
    "2019-02-10-13-39-39-888_POS0_I1.npy": 0,
    "2019-02-10-13-42-40-567_POS1_I1.npy": 1193,
    "2019-02-10-13-45-56-551_POS2_I1.npy": 15509,
    "2019-02-10-14-46-19-844_POS0_I1.npy": 0,
    "2019-02-10-14-49-20-539_POS1_I1.npy": 1233,
    "2019-02-10-14-52-37-162_POS2_I1.npy": 14895,
    "2019-02-10-15-53-01-017_POS0_I1.npy": 0,
    "2019-02-10-15-56-00-605_POS1_I1.npy": 1371,
    "2019-02-10-15-59-16-681_POS2_I1.npy": 14699,
    "2019-02-10-16-59-40-412_POS0_I1.npy": 0,
    "2019-02-10-17-02-41-216_POS1_I1.npy": 1187,
    "2019-02-10-17-05-56-092_POS2_I1.npy": 14120,
    "2019-02-10-18-06-20-477_POS0_I1.npy": 0,
    "2019-02-10-18-09-21-172_POS1_I1.npy": 1147,
    "2019-02-10-18-12-36-157_POS2_I1.npy": 14360,
    "2019-02-10-19-13-00-543_POS0_I1.npy": 0,
    "2019-02-10-19-16-01-238_POS1_I1.npy": 1238,
    "2019-02-10-19-19-16-113_POS2_I1.npy": 14022,
    "2019-02-10-20-19-40-499_POS0_I1.npy": 0,
    "2019-02-10-20-22-41-834_POS1_I1.npy": 1213,
    "2019-02-10-20-25-58-909_POS2_I1.npy": 13909,
    "2019-02-10-21-26-21-126_POS0_I1.npy": 0,
    "2019-02-10-21-29-20-729_POS1_I1.npy": 1205,
    "2019-02-10-21-32-36-697_POS2_I1.npy": 13925,
    "2019-02-10-22-33-01-082_POS0_I1.npy": 0,
    "2019-02-10-22-36-00-779_POS1_I1.npy": 1183,
    "2019-02-10-22-39-16-746_POS2_I1.npy": 14460,
    "2019-02-10-23-39-41-132_POS0_I1.npy": 0,
    "2019-02-10-23-42-40-829_POS1_I1.npy": 1169,
    "2019-02-10-23-45-57-342_POS2_I1.npy": 14822,
    "2019-02-11-00-46-21-182_POS0_I1.npy": 0,
    "2019-02-11-00-49-20-769_POS1_I1.npy": 1337,
    "2019-02-11-00-52-36-752_POS2_I1.npy": 14194,
    "2019-02-11-01-53-01-263_POS0_I1.npy": 0,
    "2019-02-11-01-56-00-960_POS1_I1.npy": 1193,
    "2019-02-11-01-59-17-473_POS2_I1.npy": 14651,
    "2019-02-11-02-59-41-859_POS0_I1.npy": 0,
    "2019-02-11-03-02-41-462_POS1_I1.npy": 1205,
    "2019-02-11-03-05-58-085_POS2_I1.npy": 14661,
    "2019-02-11-04-06-21-378_POS0_I1.npy": 0,
    "2019-02-11-04-09-20-966_POS1_I1.npy": 1194,
    "2019-02-11-04-12-36-949_POS2_I1.npy": 14598,
    "2019-02-11-05-13-01-350_POS0_I1.npy": 0,
    "2019-02-11-05-16-01-047_POS1_I1.npy": 1203,
    "2019-02-11-05-19-17-014_POS2_I1.npy": 6545,
    "2019-02-11-06-19-40-854_POS0_I1.npy": 0,
    "2019-02-11-06-22-41-003_POS1_I1.npy": 1272,
    "2019-02-11-06-25-57-626_POS2_I1.npy": 14703,
    "2019-02-11-07-26-20-826_POS0_I1.npy": 0,
    "2019-02-11-07-29-21-630_POS1_I1.npy": 1366,
    "2019-02-11-07-32-39-251_POS2_I1.npy": 14868,
    "2019-02-11-08-33-03-106_POS0_I1.npy": 0,
    "2019-02-11-08-36-02-163_POS1_I1.npy": 1202,
    "2019-02-11-08-39-19-769_POS2_I1.npy": 14848,
    "2019-02-11-09-39-41-440_POS0_I1.npy": 0,
    "2019-02-11-09-42-42-135_POS1_I1.npy": 1252,
    "2019-02-11-09-45-57-135_POS2_I1.npy": 14782,
    "2019-02-11-10-46-21-427_POS0_I1.npy": 0,
    "2019-02-11-10-49-22-216_POS1_I1.npy": 1230,
    "2019-02-11-10-52-37-092_POS2_I1.npy": 15055,
    "2019-02-11-11-53-01-493_POS0_I1.npy": 0,
    "2019-02-11-11-56-02-282_POS1_I1.npy": 1207,
    "2019-02-11-11-59-19-341_POS2_I1.npy": 14884,
    "2019-02-11-12-59-42-104_POS0_I1.npy": 0,
    "2019-02-11-13-02-41-707_POS1_I1.npy": 1222,
    "2019-02-11-13-05-57-691_POS2_I1.npy": 15629,
    "2019-02-11-14-06-22-076_POS0_I1.npy": 0,
    "2019-02-11-14-09-21-773_POS1_I1.npy": 1213,
    "2019-02-11-14-12-37-740_POS2_I1.npy": 15485,
    "2019-02-11-15-13-02-142_POS0_I1.npy": 0,
    "2019-02-11-15-16-01-729_POS1_I1.npy": 1243,
    "2019-02-11-15-19-19-444_POS2_I1.npy": 15473,
    "2019-02-11-16-19-42-082_POS0_I1.npy": 0,
    "2019-02-11-16-22-41-779_POS1_I1.npy": 1291,
    "2019-02-11-16-25-57-746_POS2_I1.npy": 16081,
    "2019-02-11-17-26-22-132_POS0_I1.npy": 0,
    "2019-02-11-17-29-21-735_POS1_I1.npy": 1224,
    "2019-02-11-17-32-38-358_POS2_I1.npy": 14694,
    "2019-02-11-18-33-01-651_POS0_I1.npy": 0,
    "2019-02-11-18-36-01-785_POS1_I1.npy": 1195,
    "2019-02-11-18-39-19-500_POS2_I1.npy": 14330,
    "2019-02-11-19-39-41-608_POS0_I1.npy": 0,
    "2019-02-11-19-42-42-412_POS1_I1.npy": 1283,
    "2019-02-11-19-45-58-395_POS2_I1.npy": 14216,
    "2019-02-11-20-46-22-250_POS0_I1.npy": 0,
    "2019-02-11-20-49-22-384_POS1_I1.npy": 1320,
    "2019-02-11-20-52-38-461_POS2_I1.npy": 14397,
    "2019-02-11-21-53-02-300_POS0_I1.npy": 0,
    "2019-02-11-21-56-02-995_POS1_I1.npy": 1324,
    "2019-02-11-21-59-18-978_POS2_I1.npy": 14477,
    "2019-02-11-22-59-42-288_POS0_I1.npy": 0,
    "2019-02-11-23-02-43-529_POS1_I1.npy": 1190,
    "2019-02-11-23-05-58-420_POS2_I1.npy": 14674,
    "2019-02-12-00-06-22-259_POS0_I1.npy": 0,
    "2019-02-12-00-09-22-954_POS1_I1.npy": 1227,
    "2019-02-12-00-12-38-501_POS2_I1.npy": 15504,
    "2019-02-12-01-13-02-902_POS0_I1.npy": 0,
    "2019-02-12-01-16-02-489_POS1_I1.npy": 1233,
    "2019-02-12-01-19-18-457_POS2_I1.npy": 15726,
    "2019-02-12-02-19-43-950_POS0_I1.npy": 0,
    "2019-02-12-02-22-43-647_POS1_I1.npy": 1228,
    "2019-02-12-02-25-58-522_POS2_I1.npy": 16044,
    "2019-02-12-03-26-22-924_POS0_I1.npy": 0,
    "2019-02-12-03-29-22-511_POS1_I1.npy": 1253,
    "2019-02-12-03-32-38-494_POS2_I1.npy": 16495,
    "2019-02-12-04-33-02-880_POS0_I1.npy": 0,
    "2019-02-12-04-36-02-592_POS1_I1.npy": 1188,
    "2019-02-12-04-39-19-121_POS2_I1.npy": 17151,
    "2019-02-12-05-39-42-430_POS0_I1.npy": 0,
    "2019-02-12-05-42-43-110_POS1_I1.npy": 1249,
    "2019-02-12-05-46-01-823_POS2_I1.npy": 15906,
    "2019-02-12-06-46-22-948_POS0_I1.npy": 0,
    "2019-02-12-06-49-23-082_POS1_I1.npy": 1201,
    "2019-02-12-06-52-39-159_POS2_I1.npy": 16210,
    "2019-02-12-07-53-02-998_POS0_I1.npy": 0,
    "2019-02-12-07-56-03-132_POS1_I1.npy": 1499,
    "2019-02-12-07-59-19-770_POS2_I1.npy": 15844,
    "2019-02-12-08-59-42-533_POS0_I1.npy": 0,
    "2019-02-12-09-02-43-337_POS1_I1.npy": 1213,
    "2019-02-12-09-05-59-321_POS2_I1.npy": 15881,
    "2019-02-12-10-06-23-160_POS0_I1.npy": 0,
    "2019-02-12-10-09-23-294_POS1_I1.npy": 1211,
    "2019-02-12-10-12-39-370_POS2_I1.npy": 14404,
    "2019-02-12-11-13-03-210_POS0_I1.npy": 0,
    "2019-02-12-11-16-03-890_POS1_I1.npy": 1249,
    "2019-02-12-11-19-20-965_POS2_I1.npy": 16266,
    "2019-02-12-12-19-43-166_POS0_I1.npy": 0,
    "2019-02-12-12-22-43-861_POS1_I1.npy": 1274,
    "2019-02-12-12-25-58-846_POS2_I1.npy": 15543,
    "2019-02-12-13-26-23-247_POS0_I1.npy": 0,
    "2019-02-12-13-29-23-942_POS1_I1.npy": 1256,
    "2019-02-12-13-32-38-818_POS2_I1.npy": 15423,
    "2019-02-12-14-33-03-203_POS0_I1.npy": 0,
    "2019-02-12-14-36-03-992_POS1_I1.npy": 1485,
    "2019-02-12-14-39-19-414_POS2_I1.npy": 15262,
    "2019-02-12-15-39-43-799_POS0_I1.npy": 0,
    "2019-02-12-15-42-43-402_POS1_I1.npy": 1269,
    "2019-02-12-15-45-59-479_POS2_I1.npy": 15285,
    "2019-02-12-16-46-24-411_POS0_I1.npy": 0,
    "2019-02-12-16-49-23-452_POS1_I1.npy": 1158,
    "2019-02-12-16-52-39-966_POS2_I1.npy": 14186,
    "2019-02-12-17-53-03-805_POS0_I1.npy": 0,
    "2019-02-12-17-56-03-502_POS1_I1.npy": 1176,
    "2019-02-12-17-59-19-470_POS2_I1.npy": 14104,
    "2019-02-12-18-59-43-855_POS0_I1.npy": 0,
    "2019-02-12-19-02-43-443_POS1_I1.npy": 1373,
    "2019-02-12-19-05-59-535_POS2_I1.npy": 14527,
    "2019-02-12-20-06-23-827_POS0_I1.npy": 0,
    "2019-02-12-20-09-24-631_POS1_I1.npy": 1227,
    "2019-02-12-20-12-39-507_POS2_I1.npy": 14438,
    "2019-02-12-21-13-03-346_POS0_I1.npy": 0,
    "2019-02-12-21-16-03-480_POS1_I1.npy": 1198,
    "2019-02-12-21-19-20-118_POS2_I1.npy": 14487,
    "2019-02-12-22-19-43-318_POS0_I1.npy": 0,
    "2019-02-12-22-22-44-123_POS1_I1.npy": 1223,
    "2019-02-12-22-26-00-106_POS2_I1.npy": 14218,
    "2019-02-12-23-26-25-037_POS0_I1.npy": 0,
    "2019-02-12-23-29-24-079_POS1_I1.npy": 1208,
    "2019-02-12-23-32-41-248_POS2_I1.npy": 14449,
    "2019-02-13-00-33-03-902_POS0_I1.npy": 0,
    "2019-02-13-00-36-04-706_POS1_I1.npy": 1198,
    "2019-02-13-00-39-20-143_POS2_I1.npy": 14323,
    "2019-02-13-01-39-43-998_POS0_I1.npy": 0,
    "2019-02-13-01-42-44-693_POS1_I1.npy": 1284,
    "2019-02-13-01-45-59-678_POS2_I1.npy": 14497,
    "2019-02-13-02-46-24-064_POS0_I1.npy": 0,
    "2019-02-13-02-49-25-305_POS1_I1.npy": 1321,
    "2019-02-13-02-52-40-742_POS2_I1.npy": 14735,
    "2019-02-13-03-53-04-597_POS0_I1.npy": 0,
    "2019-02-13-03-56-04-200_POS1_I1.npy": 1269,
    "2019-02-13-03-59-20-168_POS2_I1.npy": 15375,
    "2019-02-13-04-59-44-241_POS0_I1.npy": 0,
    "2019-02-13-05-02-44-936_POS1_I1.npy": 1277,
    "2019-02-13-05-06-01-013_POS2_I1.npy": 15404,
    "2019-02-13-06-06-24-307_POS0_I1.npy": 0,
    "2019-02-13-06-09-25-548_POS1_I1.npy": 1256,
    "2019-02-13-06-12-41-531_POS2_I1.npy": 15909,
    "2019-02-13-07-13-04-278_POS0_I1.npy": 0,
    "2019-02-13-07-16-05-067_POS1_I1.npy": 1337,
    "2019-02-13-07-19-19-943_POS2_I1.npy": 15125,
    "2019-02-13-08-19-44-437_POS0_I1.npy": 0,
    "2019-02-13-08-22-45-133_POS1_I1.npy": 1541,
    "2019-02-13-08-26-02-317_POS2_I1.npy": 15970,
    "2019-02-13-09-26-24-425_POS0_I1.npy": 0,
    "2019-02-13-09-29-25-214_POS1_I1.npy": 1257,
    "2019-02-13-09-32-40-089_POS2_I1.npy": 15776,
    "2019-02-13-10-33-05-036_POS0_I1.npy": 0,
    "2019-02-13-10-36-05-185_POS1_I1.npy": 1294,
    "2019-02-13-10-39-20-623_POS2_I1.npy": 15316,
    "2019-02-13-11-39-45-024_POS0_I1.npy": 0,
    "2019-02-13-11-42-44-720_POS1_I1.npy": 1186,
    "2019-02-13-11-46-02-326_POS2_I1.npy": 14276,
    "2019-02-13-12-46-25-074_POS0_I1.npy": 0,
    "2019-02-13-12-49-24-661_POS1_I1.npy": 1164,
    "2019-02-13-12-52-40-738_POS2_I1.npy": 14196,
    "2019-02-13-13-53-05-123_POS0_I1.npy": 0,
    "2019-02-13-13-56-04-727_POS1_I1.npy": 1226,
    "2019-02-13-13-59-21-256_POS2_I1.npy": 14109,
    "2019-02-13-14-59-45-111_POS0_I1.npy": 37,
    "2019-02-13-15-02-44-698_POS1_I1.npy": 25,
    "2019-02-13-15-06-01-321_POS2_I1.npy": 14197,
    "2019-02-13-16-06-24-630_POS0_I1.npy": 0,
    "2019-02-13-16-09-25-310_POS1_I1.npy": 430,
    "2019-02-13-16-12-41-277_POS2_I1.npy": 14391,
    "2019-02-13-17-13-04-586_POS0_I1.npy": 0,
    "2019-02-13-17-16-05-391_POS1_I1.npy": 1424,
    "2019-02-13-17-19-21-920_POS2_I1.npy": 14647,
    "2019-02-13-18-19-45-214_POS0_I1.npy": 0,
    "2019-02-13-18-22-45-893_POS1_I1.npy": 1381,
    "2019-02-13-18-26-01-330_POS2_I1.npy": 13858,
    "2019-02-13-19-26-25-185_POS0_I1.npy": 0,
    "2019-02-13-19-29-25-880_POS1_I1.npy": 1250,
    "2019-02-13-19-32-40-865_POS2_I1.npy": 14111,
    "2019-02-13-20-33-05-812_POS0_I1.npy": 0,
    "2019-02-13-20-36-05-946_POS1_I1.npy": 1273,
    "2019-02-13-20-39-20-821_POS2_I1.npy": 14268,
    "2019-02-13-21-39-45-223_POS0_I1.npy": 0,
    "2019-02-13-21-42-46-011_POS1_I1.npy": 1275,
    "2019-02-13-21-46-01-433_POS2_I1.npy": 14454,
    "2019-02-13-22-46-25-818_POS0_I1.npy": 0,
    "2019-02-13-22-49-25-422_POS1_I1.npy": 1211,
    "2019-02-13-22-52-41-498_POS2_I1.npy": 14665,
    "2019-02-13-23-53-05-884_POS0_I1.npy": 0,
    "2019-02-13-23-56-05-487_POS1_I1.npy": 1423,
    "2019-02-13-23-59-23-093_POS2_I1.npy": 15389,
    "2019-02-14-00-59-45-840_POS0_I1.npy": 0,
    "2019-02-14-01-02-45-537_POS1_I1.npy": 1151,
    "2019-02-14-01-06-01-520_POS2_I1.npy": 15658,
    "2019-02-14-02-06-25-921_POS0_I1.npy": 0,
    "2019-02-14-02-09-25-509_POS1_I1.npy": 1090,
    "2019-02-14-02-12-41-476_POS2_I1.npy": 15434,
    "2019-02-14-03-13-05-331_POS0_I1.npy": 0,
    "2019-02-14-03-16-05-590_POS1_I1.npy": 1101,
    "2019-02-14-03-19-22-119_POS2_I1.npy": 16319,
    "2019-02-14-04-19-45-319_POS0_I1.npy": 0,
    "2019-02-14-04-22-46-123_POS1_I1.npy": 1218,
    "2019-02-14-04-26-02-106_POS2_I1.npy": 12268,
    "2019-02-14-05-26-25-961_POS0_I1.npy": 0,
    "2019-02-14-05-29-26-110_POS1_I1.npy": 1208,
    "2019-02-14-05-32-42-187_POS2_I1.npy": 15914,
    "2019-02-14-06-33-07-010_POS0_I1.npy": 0,
    "2019-02-14-06-36-07-268_POS1_I1.npy": 1307,
    "2019-02-14-06-39-21-597_POS2_I1.npy": 16319,
    "2019-02-14-07-39-45-983_POS0_I1.npy": 0,
    "2019-02-14-07-42-46-678_POS1_I1.npy": 2070,
    "2019-02-14-07-46-01-663_POS2_I1.npy": 16058,
    "2019-02-14-08-46-26-048_POS0_I1.npy": 0,
    "2019-02-14-08-49-26-744_POS1_I1.npy": 1349,
    "2019-02-14-08-52-41-619_POS2_I1.npy": 15887,
    "2019-02-14-09-53-06-239_POS0_I1.npy": 0,
    "2019-02-14-09-56-06-372_POS1_I1.npy": 1303,
    "2019-02-14-09-59-22-465_POS2_I1.npy": 14960,
    "2019-02-14-10-59-46-304_POS0_I1.npy": 0,
    "2019-02-14-11-02-46-438_POS1_I1.npy": 1294,
    "2019-02-14-11-06-02-514_POS2_I1.npy": 15215,
    "2019-02-14-12-06-27-352_POS0_I1.npy": 0,
    "2019-02-14-12-09-27-611_POS1_I1.npy": 1331,
    "2019-02-14-12-12-41-925_POS2_I1.npy": 15588,
    "2019-02-14-13-13-06-341_POS0_I1.npy": 0,
    "2019-02-14-13-16-07-021_POS1_I1.npy": 1306,
    "2019-02-14-13-19-22-006_POS2_I1.npy": 15579,
    "2019-02-14-14-19-46-282_POS0_I1.npy": 0,
    "2019-02-14-14-22-47-071_POS1_I1.npy": 1230,
    "2019-02-14-14-26-01-962_POS2_I1.npy": 16140,
    "2019-02-14-15-26-26-379_POS0_I1.npy": 0,
    "2019-02-14-15-29-27-682_POS1_I1.npy": 1121,
    "2019-02-14-15-32-42-573_POS2_I1.npy": 14441,
    "2019-02-14-16-33-06-865_POS0_I1.npy": 0,
    "2019-02-14-16-36-06-562_POS1_I1.npy": 980,
    "2019-02-14-16-39-22-529_POS2_I1.npy": 14101,
    "2019-02-14-17-39-46-931_POS0_I1.npy": 0,
    "2019-02-14-17-42-46-643_POS1_I1.npy": 927,
    "2019-02-14-17-46-04-249_POS2_I1.npy": 14198,
    "2019-02-14-18-46-26-996_POS0_I1.npy": 0,
    "2019-02-14-18-49-26-584_POS1_I1.npy": 672,
    "2019-02-14-18-52-42-567_POS2_I1.npy": 14809,
    "2019-02-14-19-53-06-952_POS0_I1.npy": 1084,
    "2019-02-14-19-56-06-665_POS1_I1.npy": 1,
    "2019-02-14-19-59-22-632_POS2_I1.npy": 7768,
    "2019-02-14-20-59-46-363_POS0_I1.npy": 0,
    "2019-02-14-21-02-47-151_POS1_I1.npy": 1108,
    "2019-02-14-21-06-03-134_POS2_I1.npy": 15843,
    "2019-02-14-22-06-29-174_POS0_I1.npy": 0,
    "2019-02-14-22-09-27-669_POS1_I1.npy": 1231,
    "2019-02-14-22-12-44-853_POS2_I1.npy": 16312,
    "2019-02-14-23-13-06-961_POS0_I1.npy": 0,
    "2019-02-14-23-16-07-766_POS1_I1.npy": 1155,
    "2019-02-14-23-19-22-657_POS2_I1.npy": 15957,
    "2019-02-15-00-19-48-134_POS0_I1.npy": 0,
    "2019-02-15-00-22-47-738_POS1_I1.npy": 1038,
    "2019-02-15-00-26-03-268_POS2_I1.npy": 16306,
    "2019-02-15-01-26-27-108_POS0_I1.npy": 0,
    "2019-02-15-01-29-27-803_POS1_I1.npy": 1181,
    "2019-02-15-01-32-42-788_POS2_I1.npy": 16139,
    "2019-02-15-02-33-07-080_POS0_I1.npy": 0,
    "2019-02-15-02-36-07-868_POS1_I1.npy": 1264,
    "2019-02-15-02-39-23-306_POS2_I1.npy": 15748,
    "2019-02-15-03-39-47-691_POS0_I1.npy": 0,
    "2019-02-15-03-42-47-294_POS1_I1.npy": 1012,
    "2019-02-15-03-46-03-277_POS2_I1.npy": 15900,
    "2019-02-15-04-46-27-445_POS0_I1.npy": 0,
    "2019-02-15-04-49-28-124_POS1_I1.npy": 1018,
    "2019-02-15-04-52-44-107_POS2_I1.npy": 15975,
    "2019-02-15-05-53-08-493_POS0_I1.npy": 0,
    "2019-02-15-05-56-08-096_POS1_I1.npy": 974,
    "2019-02-15-05-59-23-627_POS2_I1.npy": 16383,
    "2019-02-15-06-59-47-466_POS0_I1.npy": 0,
    "2019-02-15-07-02-48-146_POS1_I1.npy": 1046,
    "2019-02-15-07-06-03-021_POS2_I1.npy": 13119,
    "2019-02-15-08-06-27-968_POS0_I1.npy": 0,
    "2019-02-15-08-09-28-227_POS1_I1.npy": 1028,
    "2019-02-15-08-12-44-194_POS2_I1.npy": 14986,
    "2019-02-15-09-13-08-049_POS0_I1.npy": 0,
    "2019-02-15-09-16-07-653_POS1_I1.npy": 1107,
    "2019-02-15-09-19-23-604_POS2_I1.npy": 15167,
    "2019-02-15-10-19-48-021_POS0_I1.npy": 0,
    "2019-02-15-10-22-47-718_POS1_I1.npy": 1149,
    "2019-02-15-10-26-03-686_POS2_I1.npy": 14972,
    "2019-02-15-11-26-28-087_POS0_I1.npy": 0,
    "2019-02-15-11-29-28-766_POS1_I1.npy": 1140,
    "2019-02-15-11-32-44-203_POS2_I1.npy": 14527,
    "2019-02-15-12-33-08-168_POS0_I1.npy": 0,
    "2019-02-15-12-36-07-864_POS1_I1.npy": 1102,
    "2019-02-15-12-39-23-832_POS2_I1.npy": 13623,
    "2019-02-15-13-39-48-218_POS0_I1.npy": 0,
    "2019-02-15-13-42-47-805_POS1_I1.npy": 933,
    "2019-02-15-13-46-04-443_POS2_I1.npy": 13377,
    "2019-02-15-14-46-28-189_POS0_I1.npy": 0,
    "2019-02-15-14-49-27-902_POS1_I1.npy": 1024,
    "2019-02-15-14-52-43-869_POS2_I1.npy": 14105,
    "2019-02-15-15-53-07-709_POS0_I1.npy": 0,
    "2019-02-15-15-56-07-842_POS1_I1.npy": 1012,
    "2019-02-15-15-59-24-465_POS2_I1.npy": 14407,
    "2019-02-15-16-59-48-320_POS0_I1.npy": 0,
    "2019-02-15-17-02-50-653_POS1_I1.npy": 939,
    "2019-02-15-17-06-06-636_POS2_I1.npy": 14702,
    "2019-02-15-18-06-28-292_POS0_I1.npy": 0,
    "2019-02-15-18-09-28-426_POS1_I1.npy": 754,
    "2019-02-15-18-12-45-048_POS2_I1.npy": 14153,
    "2019-02-15-19-13-08-357_POS0_I1.npy": 0,
    "2019-02-15-19-16-09-599_POS1_I1.npy": 860,
    "2019-02-15-19-19-26-112_POS2_I1.npy": 14258,
    "2019-02-15-20-19-48-314_POS0_I1.npy": 0,
    "2019-02-15-20-22-49-009_POS1_I1.npy": 674,
    "2019-02-15-20-26-03-994_POS2_I1.npy": 14171,
    "2019-02-15-21-26-28-379_POS0_I1.npy": 0,
    "2019-02-15-21-29-29-074_POS1_I1.npy": 783,
    "2019-02-15-21-32-43-965_POS2_I1.npy": 14161,
    "2019-02-15-22-33-08-351_POS0_I1.npy": 0,
    "2019-02-15-22-36-09-140_POS1_I1.npy": 939,
    "2019-02-15-22-39-26-199_POS2_I1.npy": 14000,
    "2019-02-15-23-39-48-962_POS0_I1.npy": 0,
    "2019-02-15-23-42-49-111_POS1_I1.npy": 1100,
    "2019-02-15-23-46-04-627_POS2_I1.npy": 14189,
    "2019-02-16-00-46-29-028_POS0_I1.npy": 0,
    "2019-02-16-00-49-28-631_POS1_I1.npy": 1335,
    "2019-02-16-00-52-45-690_POS2_I1.npy": 14435,
    "2019-02-16-01-53-08-984_POS0_I1.npy": 0,
    "2019-02-16-01-56-08-572_POS1_I1.npy": 1078,
    "2019-02-16-01-59-24-664_POS2_I1.npy": 14332,
    "2019-02-16-02-59-48-956_POS0_I1.npy": 0,
    "2019-02-16-03-02-48-668_POS1_I1.npy": 1069,
    "2019-02-16-03-06-04-651_POS2_I1.npy": 14985,
    "2019-02-16-04-06-28-506_POS0_I1.npy": 0,
    "2019-02-16-04-09-28-640_POS1_I1.npy": 1092,
    "2019-02-16-04-12-45-247_POS2_I1.npy": 13752,
    "2019-02-16-05-13-11-832_POS0_I1.npy": 0,
    "2019-02-16-05-16-10-328_POS1_I1.npy": 1038,
    "2019-02-16-05-19-26-841_POS2_I1.npy": 13926,
    "2019-02-16-06-19-48-497_POS0_I1.npy": 0,
    "2019-02-16-06-22-49-301_POS1_I1.npy": 966,
    "2019-02-16-06-26-05-284_POS2_I1.npy": 14053,
    "2019-02-20-14-02-45-848_POS0_I1.npy": 0,
    "2019-02-20-14-05-53-762_POS1_I1.npy": 121,
    "2019-02-20-14-09-09-730_POS2_I1.npy": 11172,
    "2019-02-20-15-09-32-477_POS0_I1.npy": 0,
    "2019-02-20-15-12-33-172_POS1_I1.npy": 1459,
    "2019-02-20-15-15-48-157_POS2_I1.npy": 10176,
    "2019-02-20-16-16-12-527_POS0_I1.npy": 0,
    "2019-02-20-16-19-13-222_POS1_I1.npy": 1449,
    "2019-02-20-16-22-28-207_POS2_I1.npy": 13391,
    "2019-02-20-17-22-52-593_POS0_I1.npy": 0,
    "2019-02-20-17-25-53-288_POS1_I1.npy": 1373,
    "2019-02-20-17-29-08-709_POS2_I1.npy": 10103,
    "2019-02-20-18-29-32-549_POS0_I1.npy": 0,
    "2019-02-20-18-32-33-337_POS1_I1.npy": 1760,
    "2019-02-20-18-35-50-397_POS2_I1.npy": 14358,
    "2019-02-20-19-36-12-583_POS0_I1.npy": 0,
    "2019-02-20-19-39-13-372_POS1_I1.npy": 1469,
    "2019-02-20-19-42-28-793_POS2_I1.npy": 14818,
    "2019-02-20-20-42-53-179_POS0_I1.npy": 0,
    "2019-02-20-20-45-52-782_POS1_I1.npy": 1485,
    "2019-02-20-20-49-08-859_POS2_I1.npy": 14594,
    "2019-02-20-21-49-33-244_POS0_I1.npy": 0,
    "2019-02-20-21-52-32-847_POS1_I1.npy": 1392,
    "2019-02-20-21-55-48-815_POS2_I1.npy": 14144,
    "2019-02-20-22-56-13-185_POS0_I1.npy": 0,
    "2019-02-20-22-59-12-866_POS1_I1.npy": 1408,
    "2019-02-20-23-02-29-395_POS2_I1.npy": 13300,
    "2019-02-21-00-15-01-995_POS0_I1.npy": 0,
    "2019-02-21-00-18-06-126_POS1_I1.npy": 2298,
    "2019-02-21-00-21-23-840_POS2_I1.npy": 13537,
    "2019-02-21-01-21-45-434_POS0_I1.npy": 0,
    "2019-02-21-01-24-45-130_POS1_I1.npy": 1670,
    "2019-02-21-01-28-01-098_POS2_I1.npy": 13190,
    "2019-02-21-02-28-26-076_POS0_I1.npy": 0,
    "2019-02-21-02-31-25-133_POS1_I1.npy": 1636,
    "2019-02-21-02-34-41-116_POS2_I1.npy": 12976,
    "2019-02-21-03-35-04-909_POS0_I1.npy": 0,
    "2019-02-21-03-38-05-714_POS1_I1.npy": 2031,
    "2019-02-21-03-41-21-697_POS2_I1.npy": 13374,
    "2019-02-21-04-41-45-583_POS0_I1.npy": 0,
    "2019-02-21-04-44-46-263_POS1_I1.npy": 2134,
    "2019-02-21-04-48-02-246_POS2_I1.npy": 13743,
    "2019-02-21-05-48-25-492_POS0_I1.npy": 0,
    "2019-02-21-05-51-26-281_POS1_I1.npy": 1675,
    "2019-02-21-05-54-41-157_POS2_I1.npy": 14553,
    "2019-02-21-06-55-06-135_POS0_I1.npy": 0,
    "2019-02-21-06-58-05-738_POS1_I1.npy": 1677,
    "2019-02-21-07-01-22-798_POS2_I1.npy": 14306,
    "2019-02-21-08-01-46-138_POS0_I1.npy": 0,
    "2019-02-21-08-04-45-726_POS1_I1.npy": 1715,
    "2019-02-21-08-08-01-818_POS2_I1.npy": 14364,
    "2019-02-21-09-08-26-141_POS0_I1.npy": 0,
    "2019-02-21-09-11-25-853_POS1_I1.npy": 1724,
    "2019-02-21-09-14-42-367_POS2_I1.npy": 14198,
    "2019-02-21-10-15-05-598_POS0_I1.npy": 0,
    "2019-02-21-10-18-06-387_POS1_I1.npy": 1786,
    "2019-02-21-10-21-22-386_POS2_I1.npy": 14097,
    "2019-02-21-11-21-46-178_POS0_I1.npy": 0,
    "2019-02-21-11-24-46-873_POS1_I1.npy": 1789,
    "2019-02-21-11-28-01-858_POS2_I1.npy": 14375,
    "2019-02-21-12-28-27-289_POS0_I1.npy": 0,
    "2019-02-21-12-31-28-078_POS1_I1.npy": 1816,
    "2019-02-21-12-34-42-407_POS2_I1.npy": 14938,
    "2019-02-21-13-35-06-746_POS0_I1.npy": 0,
    "2019-02-21-13-38-06-443_POS1_I1.npy": 1717,
    "2019-02-21-13-41-22-410_POS2_I1.npy": 14654,
    "2019-02-21-14-41-47-935_POS0_I1.npy": 0,
    "2019-02-21-14-44-46-446_POS1_I1.npy": 1703,
    "2019-02-21-14-48-04-067_POS2_I1.npy": 14899,
    "2019-02-21-15-48-26-315_POS0_I1.npy": 0,
    "2019-02-21-15-51-27-010_POS1_I1.npy": 1682,
    "2019-02-21-15-54-42-994_POS2_I1.npy": 15054,
    "2019-02-21-16-55-06-896_POS0_I1.npy": 4,
    "2019-02-21-16-58-07-575_POS1_I1.npy": 1683,
    "2019-02-21-17-01-23-558_POS2_I1.npy": 14813,
    "2019-02-21-18-01-46-914_POS0_I1.npy": 0,
    "2019-02-21-18-04-47-609_POS1_I1.npy": 1966,
    "2019-02-21-18-08-02-485_POS2_I1.npy": 13670,
    "2019-02-21-19-08-27-479_POS0_I1.npy": 0,
    "2019-02-21-19-11-27-082_POS1_I1.npy": 1668,
    "2019-02-21-19-14-43-049_POS2_I1.npy": 13802,
    "2019-02-21-20-15-07-497_POS0_I1.npy": 0,
    "2019-02-21-20-18-07-085_POS1_I1.npy": 1708,
    "2019-02-21-20-21-23-068_POS2_I1.npy": 14142,
    "2019-02-21-21-21-46-970_POS0_I1.npy": 0,
    "2019-02-21-21-24-47-104_POS1_I1.npy": 1692,
    "2019-02-21-21-28-03-726_POS2_I1.npy": 13915,
    "2019-02-21-22-28-27-503_POS0_I1.npy": 0,
    "2019-02-21-22-31-27-637_POS1_I1.npy": 1725,
    "2019-02-21-22-34-43-714_POS2_I1.npy": 12706,
    "2019-02-21-23-35-07-506_POS0_I1.npy": 0,
    "2019-02-21-23-38-08-202_POS1_I1.npy": 1656,
    "2019-02-21-23-41-23-186_POS2_I1.npy": 13707,
    "2019-02-22-00-41-47-509_POS0_I1.npy": 0,
    "2019-02-22-00-44-48-844_POS1_I1.npy": 1629,
    "2019-02-22-00-48-03-189_POS2_I1.npy": 13793,
    "2019-02-22-01-48-28-168_POS0_I1.npy": 0,
    "2019-02-22-01-51-27-771_POS1_I1.npy": 1615,
    "2019-02-22-01-54-43-738_POS2_I1.npy": 14110,
    "2019-02-22-02-55-08-171_POS0_I1.npy": 0,
    "2019-02-22-02-58-08-304_POS1_I1.npy": 1321,
    "2019-02-22-03-01-24-927_POS2_I1.npy": 12080,
    "2019-02-22-04-01-48-174_POS0_I1.npy": 0,
    "2019-02-22-04-04-47-777_POS1_I1.npy": 1690,
    "2019-02-22-04-08-04-306_POS2_I1.npy": 13257,
    "2019-02-22-05-08-28-208_POS0_I1.npy": 0,
    "2019-02-22-05-11-28-342_POS1_I1.npy": 1689,
    "2019-02-22-05-14-44-418_POS2_I1.npy": 13730,
    "2019-02-22-06-15-08-195_POS0_I1.npy": 0,
    "2019-02-22-06-18-08-891_POS1_I1.npy": 1751,
    "2019-02-22-06-21-23-875_POS2_I1.npy": 13796,
    "2019-02-22-07-21-48-198_POS0_I1.npy": 0,
    "2019-02-22-07-24-50-079_POS1_I1.npy": 2126,
    "2019-02-22-07-28-04-409_POS2_I1.npy": 14044,
    "2019-02-22-08-28-28-747_POS0_I1.npy": 0,
    "2019-02-22-08-31-28-444_POS1_I1.npy": 1782,
    "2019-02-22-08-34-44-412_POS2_I1.npy": 13920,
    "2019-02-22-09-35-09-343_POS0_I1.npy": 0,
    "2019-02-22-09-38-08-978_POS1_I1.npy": 1807,
    "2019-02-22-09-41-26-692_POS2_I1.npy": 14014,
    "2019-02-22-10-41-48-286_POS0_I1.npy": 0,
    "2019-02-22-10-44-48-419_POS1_I1.npy": 1844,
    "2019-02-22-10-48-05-042_POS2_I1.npy": 14084,
    "2019-02-22-11-48-28-289_POS0_I1.npy": 0,
    "2019-02-22-11-51-29-530_POS1_I1.npy": 1921,
    "2019-02-22-11-54-45-622_POS2_I1.npy": 14310,
    "2019-02-22-12-55-08-853_POS0_I1.npy": 0,
    "2019-02-22-12-58-09-657_POS1_I1.npy": 1732,
    "2019-02-22-13-01-24-549_POS2_I1.npy": 14286,
    "2019-02-22-14-01-48-887_POS0_I1.npy": 0,
    "2019-02-22-14-04-49-676_POS1_I1.npy": 1663,
    "2019-02-22-14-08-05-098_POS2_I1.npy": 14359,
    "2019-02-22-15-08-30-076_POS0_I1.npy": 0,
    "2019-02-22-15-11-29-664_POS1_I1.npy": 1610,
    "2019-02-22-15-14-45-647_POS2_I1.npy": 13560,
    "2019-02-22-16-15-09-549_POS0_I1.npy": 0,
    "2019-02-22-16-18-09-136_POS1_I1.npy": 1581,
    "2019-02-22-16-21-25-119_POS2_I1.npy": 13446,
    "2019-02-22-17-21-49-006_POS0_I1.npy": 0,
    "2019-02-22-17-24-49-139_POS1_I1.npy": 1583,
    "2019-02-22-17-28-06-308_POS2_I1.npy": 13557,
    "2019-02-22-18-28-29-009_POS0_I1.npy": 0,
    "2019-02-22-18-31-29-704_POS1_I1.npy": 1517,
    "2019-02-22-18-34-45-781_POS2_I1.npy": 13009,
    "2019-02-22-19-35-09-573_POS0_I1.npy": 0,
    "2019-02-22-19-38-10-268_POS1_I1.npy": 1840,
    "2019-02-22-19-41-25-253_POS2_I1.npy": 13222,
    "2019-02-22-20-41-49-592_POS0_I1.npy": 0,
    "2019-02-22-20-44-50-833_POS1_I1.npy": 1495,
    "2019-02-22-20-48-05-818_POS2_I1.npy": 13237,
    "2019-02-22-21-48-29-501_POS0_I1.npy": 0,
    "2019-02-22-21-51-29-744_POS1_I1.npy": 1480,
    "2019-02-22-21-54-46-273_POS2_I1.npy": 12948,
    "2019-02-22-22-55-09-504_POS0_I1.npy": 0,
    "2019-02-22-22-58-10-309_POS1_I1.npy": 1569,
    "2019-02-22-23-01-26-292_POS2_I1.npy": 13207,
    "2019-02-23-00-01-50-069_POS0_I1.npy": 0,
    "2019-02-23-00-04-50-873_POS1_I1.npy": 1958,
    "2019-02-23-00-08-05-764_POS2_I1.npy": 13080,
    "2019-02-23-01-08-30-103_POS0_I1.npy": 0,
    "2019-02-23-01-11-30-892_POS1_I1.npy": 2023,
    "2019-02-23-01-14-46-298_POS2_I1.npy": 13085,
    "2019-02-23-02-15-10-309_POS0_I1.npy": 501,
    "2019-02-23-02-18-11-004_POS1_I1.npy": 2159,
    "2019-02-23-02-21-25-880_POS2_I1.npy": 8335,
    "2019-02-23-03-21-50-874_POS0_I1.npy": 0,
    "2019-02-23-03-24-50-477_POS1_I1.npy": 1604,
    "2019-02-23-03-28-09-720_POS2_I1.npy": 12962,
    "2019-02-23-04-28-30-892_POS0_I1.npy": 0,
    "2019-02-23-04-31-30-480_POS1_I1.npy": 1626,
    "2019-02-23-04-34-46-463_POS2_I1.npy": 13388,
    "2019-02-23-05-35-10-365_POS0_I1.npy": 0,
    "2019-02-23-05-38-10-498_POS1_I1.npy": 1730,
    "2019-02-23-05-41-27-121_POS2_I1.npy": 13709,
    "2019-02-23-06-41-50-898_POS0_I1.npy": 0,
    "2019-02-23-06-44-51-141_POS1_I1.npy": 1710,
    "2019-02-23-06-48-07-124_POS2_I1.npy": 13507,
    "2019-02-23-07-48-30-917_POS0_I1.npy": 0,
    "2019-02-23-07-51-31-612_POS1_I1.npy": 1667,
    "2019-02-23-07-54-46-597_POS2_I1.npy": 13102,
    "2019-02-23-08-55-10-936_POS0_I1.npy": 0,
    "2019-02-23-08-58-12-270_POS1_I1.npy": 1674,
    "2019-02-23-09-01-27-161_POS2_I1.npy": 13173,
    "2019-02-23-10-01-51-485_POS0_I1.npy": 0,
    "2019-02-23-10-04-51-181_POS1_I1.npy": 1603,
    "2019-02-23-10-08-07-149_POS2_I1.npy": 12434,
    "2019-02-23-11-08-31-472_POS0_I1.npy": 0,
    "2019-02-23-11-11-31-184_POS1_I1.npy": 1533,
    "2019-02-23-11-14-47-714_POS2_I1.npy": 12283,
    "2019-02-23-12-15-10-960_POS0_I1.npy": 0,
    "2019-02-23-12-18-11-765_POS1_I1.npy": 1552,
    "2019-02-23-12-21-27-748_POS2_I1.npy": 12580,
    "2019-02-23-13-21-51-541_POS0_I1.npy": 0,
    "2019-02-23-13-24-52-345_POS1_I1.npy": 1605,
    "2019-02-23-13-28-09-420_POS2_I1.npy": 13222,
    "2019-02-23-14-28-31-575_POS0_I1.npy": 0,
    "2019-02-23-14-31-32-363_POS1_I1.npy": 1500,
    "2019-02-23-14-34-47-785_POS2_I1.npy": 13199,
    "2019-02-23-15-35-12-670_POS0_I1.npy": 0,
    "2019-02-23-15-38-12-382_POS1_I1.npy": 1568,
    "2019-02-23-15-41-30-003_POS2_I1.npy": 13117,
    "2019-02-23-16-41-51-612_POS0_I1.npy": 0,
    "2019-02-23-16-44-51-855_POS1_I1.npy": 1603,
    "2019-02-23-16-48-08-384_POS2_I1.npy": 13110,
    "2019-02-23-17-48-31-724_POS0_I1.npy": 0,
    "2019-02-23-17-51-32-404_POS1_I1.npy": 1637,
    "2019-02-23-17-54-48-387_POS2_I1.npy": 13115,
    "2019-02-23-18-55-12-180_POS0_I1.npy": 0,
    "2019-02-23-18-58-12-984_POS1_I1.npy": 1991,
    "2019-02-23-19-01-27-875_POS2_I1.npy": 13379,
    "2019-02-23-20-01-52-760_POS0_I1.npy": 0,
    "2019-02-23-20-04-53-018_POS1_I1.npy": 1618,
    "2019-02-23-20-08-10-624_POS2_I1.npy": 13097,
    "2019-02-23-21-08-32-779_POS0_I1.npy": 0,
    "2019-02-23-21-11-32-475_POS1_I1.npy": 1670,
    "2019-02-23-21-14-48-443_POS2_I1.npy": 13388,
    "2019-02-23-22-15-12-875_POS0_I1.npy": 0,
    "2019-02-23-22-18-12-463_POS1_I1.npy": 1657,
    "2019-02-23-22-21-28-992_POS2_I1.npy": 13428,
    "2019-02-23-23-21-52-878_POS0_I1.npy": 0,
    "2019-02-23-23-24-52-481_POS1_I1.npy": 1739,
    "2019-02-23-23-28-09-104_POS2_I1.npy": 13247,
    "2019-02-24-00-28-32-897_POS0_I1.npy": 0,
    "2019-02-24-00-31-33-030_POS1_I1.npy": 1785,
    "2019-02-24-00-34-49-107_POS2_I1.npy": 12925,
    "2019-02-24-01-35-10-759_POS0_I1.npy": 0,
    "2019-02-24-01-38-12-000_POS1_I1.npy": 1590,
    "2019-02-24-01-41-27-001_POS2_I1.npy": 13213,
    "2019-02-24-02-41-51-339_POS0_I1.npy": 0,
    "2019-02-24-02-44-50-943_POS1_I1.npy": 1680,
    "2019-02-24-02-48-07-019_POS2_I1.npy": 13296,
    "2019-02-24-03-48-31-327_POS0_I1.npy": 0,
    "2019-02-24-03-51-31-570_POS1_I1.npy": 1597,
    "2019-02-24-03-54-47-007_POS2_I1.npy": 13287,
    "2019-02-24-04-55-11-330_POS0_I1.npy": 0,
    "2019-02-24-04-58-11-042_POS1_I1.npy": 1553,
    "2019-02-24-05-01-27-025_POS2_I1.npy": 13146,
    "2019-02-24-06-01-50-818_POS0_I1.npy": 0,
    "2019-02-24-06-04-51-607_POS1_I1.npy": 1602,
    "2019-02-24-06-08-07-606_POS2_I1.npy": 13409,
    "2019-02-24-07-08-31-398_POS0_I1.npy": 0,
    "2019-02-24-07-11-32-093_POS1_I1.npy": 1688,
    "2019-02-24-07-14-47-078_POS2_I1.npy": 13473,
    "2019-02-24-08-15-11-417_POS0_I1.npy": 0,
    "2019-02-24-08-18-12-112_POS1_I1.npy": 1742,
    "2019-02-24-08-21-27-658_POS2_I1.npy": 13564,
    "2019-02-24-09-21-51-997_POS0_I1.npy": 0,
    "2019-02-24-09-24-51-585_POS1_I1.npy": 1684,
    "2019-02-24-09-28-07-677_POS2_I1.npy": 13919,
    "2019-02-24-10-28-31-454_POS0_I1.npy": 0,
    "2019-02-24-10-31-31-697_POS1_I1.npy": 1670,
    "2019-02-24-10-34-48-226_POS2_I1.npy": 14126,
    "2019-02-24-11-35-11-566_POS0_I1.npy": 0,
    "2019-02-24-11-38-13-884_POS1_I1.npy": 1987,
    "2019-02-24-11-41-30-943_POS2_I1.npy": 13657,
    "2019-02-24-12-41-52-100_POS0_I1.npy": 0,
    "2019-02-24-12-44-52-233_POS1_I1.npy": 1906,
    "2019-02-24-12-48-08-856_POS2_I1.npy": 13212,
    "2019-02-24-13-48-32-087_POS0_I1.npy": 0,
    "2019-02-24-13-51-32-892_POS1_I1.npy": 1686,
    "2019-02-24-13-54-47-767_POS2_I1.npy": 13569,
    "2019-02-24-14-55-12-106_POS0_I1.npy": 0,
    "2019-02-24-14-58-12-895_POS1_I1.npy": 1769,
    "2019-02-24-15-01-27-770_POS2_I1.npy": 13524,
    "2019-02-24-16-01-52-655_POS0_I1.npy": 0,
    "2019-02-24-16-04-52-352_POS1_I1.npy": 1701,
    "2019-02-24-16-08-08-319_POS2_I1.npy": 13868,
    "2019-02-24-17-08-33-298_POS0_I1.npy": 0,
    "2019-02-24-17-11-32-355_POS1_I1.npy": 1637,
    "2019-02-24-17-14-48-338_POS2_I1.npy": 13337,
    "2019-02-24-18-15-12-224_POS0_I1.npy": 0,
    "2019-02-24-18-18-12-358_POS1_I1.npy": 1736,
    "2019-02-24-18-21-28-980_POS2_I1.npy": 13818,
    "2019-02-24-19-21-52-212_POS0_I1.npy": 0,
    "2019-02-24-19-24-53-016_POS1_I1.npy": 1632,
    "2019-02-24-19-28-08-999_POS2_I1.npy": 13839,
    "2019-02-24-20-28-32-792_POS0_I1.npy": 0,
    "2019-02-24-20-31-33-487_POS1_I1.npy": 1476,
    "2019-02-24-20-34-48-472_POS2_I1.npy": 13791,
    "2019-02-24-21-35-12-810_POS0_I1.npy": 0,
    "2019-02-24-21-38-13-599_POS1_I1.npy": 1503,
    "2019-02-24-21-41-29-021_POS2_I1.npy": 14521,
    "2019-02-24-22-41-53-905_POS0_I1.npy": 0,
    "2019-02-24-22-44-53-072_POS1_I1.npy": 1774,
    "2019-02-24-22-48-09-585_POS2_I1.npy": 14207,
    "2019-02-24-23-48-33-362_POS0_I1.npy": 0,
    "2019-02-24-23-51-33-075_POS1_I1.npy": 1727,
    "2019-02-24-23-54-49-604_POS2_I1.npy": 13568,
    "2019-02-25-00-55-13-381_POS0_I1.npy": 0,
    "2019-02-25-00-58-13-624_POS1_I1.npy": 1547,
    "2019-02-25-01-01-29-607_POS2_I1.npy": 11160,
    "2019-02-25-02-01-53-400_POS0_I1.npy": 0,
    "2019-02-25-02-04-54-204_POS1_I1.npy": 1640,
    "2019-02-25-02-08-09-095_POS2_I1.npy": 13583,
    "2019-02-25-03-08-33-543_POS0_I1.npy": 0,
    "2019-02-25-03-11-34-457_POS1_I1.npy": 1625,
    "2019-02-25-03-14-50-190_POS2_I1.npy": 13136,
    "2019-02-25-04-15-13-546_POS0_I1.npy": 0,
    "2019-02-25-04-18-14-335_POS1_I1.npy": 1655,
    "2019-02-25-04-21-30-302_POS2_I1.npy": 13386,
    "2019-02-25-05-21-54-080_POS0_I1.npy": 0,
    "2019-02-25-05-24-53-776_POS1_I1.npy": 1699,
    "2019-02-25-05-28-09-744_POS2_I1.npy": 13359,
    "2019-02-25-06-28-34-176_POS0_I1.npy": 0,
    "2019-02-25-06-31-33-764_POS1_I1.npy": 1678,
    "2019-02-25-06-34-49-747_POS2_I1.npy": 13497,
    "2019-02-25-07-35-13-649_POS0_I1.npy": 0,
    "2019-02-25-07-38-14-328_POS1_I1.npy": 1660,
    "2019-02-25-07-41-30-312_POS2_I1.npy": 13383,
    "2019-02-25-08-41-54-214_POS0_I1.npy": 0,
    "2019-02-25-08-44-54-909_POS1_I1.npy": 1679,
    "2019-02-25-08-48-10-346_POS2_I1.npy": 13200,
    "2019-02-25-09-48-35-886_POS0_I1.npy": 0,
    "2019-02-25-09-51-35-473_POS1_I1.npy": 1654,
    "2019-02-25-09-54-49-818_POS2_I1.npy": 13298,
    "2019-02-25-10-55-14-797_POS0_I1.npy": 0,
    "2019-02-25-10-58-14-415_POS1_I1.npy": 1695,
    "2019-02-25-11-01-30-383_POS2_I1.npy": 13287,
    "2019-02-25-12-01-54-831_POS0_I1.npy": 0,
    "2019-02-25-12-04-54-418_POS1_I1.npy": 1752,
    "2019-02-25-12-08-11-494_POS2_I1.npy": 13298,
    "2019-02-25-13-08-34-304_POS0_I1.npy": 0,
    "2019-02-25-13-11-34-983_POS1_I1.npy": 1682,
    "2019-02-25-13-14-50-966_POS2_I1.npy": 13172,
    "2019-02-25-14-15-14-868_POS0_I1.npy": 0,
    "2019-02-25-14-18-15-002_POS1_I1.npy": 1614,
    "2019-02-25-14-21-30-969_POS2_I1.npy": 13220,
    "2019-02-25-15-21-54-856_POS0_I1.npy": 0,
    "2019-02-25-15-24-55-551_POS1_I1.npy": 1866,
    "2019-02-25-15-28-11-082_POS2_I1.npy": 13380,
    "2019-02-25-16-28-34-859_POS0_I1.npy": 0,
    "2019-02-25-16-31-35-647_POS1_I1.npy": 1662,
    "2019-02-25-16-34-51-069_POS2_I1.npy": 13147,
    "2019-02-25-17-35-15-408_POS0_I1.npy": 0,
    "2019-02-25-17-38-15-104_POS1_I1.npy": 1696,
    "2019-02-25-17-41-31-618_POS2_I1.npy": 13234,
    "2019-02-25-18-41-55-504_POS0_I1.npy": 0,
    "2019-02-25-18-44-55-107_POS1_I1.npy": 1607,
    "2019-02-25-18-48-11-091_POS2_I1.npy": 13493,
    "2019-02-25-19-48-35-429_POS0_I1.npy": 0,
    "2019-02-25-19-51-35-672_POS1_I1.npy": 1669,
    "2019-02-25-19-54-51-655_POS2_I1.npy": 13110,
    "2019-02-25-20-55-15-448_POS0_I1.npy": 0,
    "2019-02-25-20-58-16-237_POS1_I1.npy": 1672,
    "2019-02-25-21-01-31-689_POS2_I1.npy": 13407,
    "2019-02-25-22-01-56-668_POS0_I1.npy": 0,
    "2019-02-25-22-04-56-271_POS1_I1.npy": 1628,
    "2019-02-25-22-08-11-146_POS2_I1.npy": 12449,
    "2019-02-25-23-08-36-125_POS0_I1.npy": 0,
    "2019-02-25-23-11-35-728_POS1_I1.npy": 1646,
    "2019-02-25-23-14-51-696_POS2_I1.npy": 13456,
    "2019-02-26-00-15-16-143_POS0_I1.npy": 0,
    "2019-02-26-00-18-15-731_POS1_I1.npy": 1681,
    "2019-02-26-00-21-33-898_POS2_I1.npy": 13572,
    "2019-02-26-01-21-55-616_POS0_I1.npy": 0,
    "2019-02-26-01-24-55-750_POS1_I1.npy": 1654,
    "2019-02-26-01-28-12-372_POS2_I1.npy": 13741,
    "2019-02-26-02-28-36-165_POS0_I1.npy": 0,
    "2019-02-26-02-31-36-299_POS1_I1.npy": 1668,
    "2019-02-26-02-34-52-375_POS2_I1.npy": 13599,
    "2019-02-26-03-35-16-168_POS0_I1.npy": 0,
    "2019-02-26-03-38-16-972_POS1_I1.npy": 1501,
    "2019-02-26-03-41-31-864_POS2_I1.npy": 13017,
    "2019-02-26-04-41-56-202_POS0_I1.npy": 0,
    "2019-02-26-04-44-56-897_POS1_I1.npy": 1638,
    "2019-02-26-04-48-12-428_POS2_I1.npy": 13633,
    "2019-02-26-05-48-36-767_POS0_I1.npy": 0,
    "2019-02-26-05-51-36-355_POS1_I1.npy": 1371,
    "2019-02-26-05-54-52-447_POS2_I1.npy": 14008,
    "2019-02-26-06-55-16-224_POS0_I1.npy": 0,
    "2019-02-26-06-58-16-467_POS1_I1.npy": 1619,
    "2019-02-26-07-01-33-542_POS2_I1.npy": 13820,
    "2019-02-26-08-01-56-243_POS0_I1.npy": 0,
    "2019-02-26-08-04-56-938_POS1_I1.npy": 1660,
    "2019-02-26-08-08-13-015_POS2_I1.npy": 13956,
    "2019-02-26-09-08-36-807_POS0_I1.npy": 0,
    "2019-02-26-09-11-37-612_POS1_I1.npy": 1675,
    "2019-02-26-09-14-53-049_POS2_I1.npy": 13968,
    "2019-02-26-10-15-18-464_POS0_I1.npy": 0,
    "2019-02-26-10-18-18-722_POS1_I1.npy": 1818,
    "2019-02-26-10-21-33-052_POS2_I1.npy": 14328,
    "2019-02-26-11-21-57-391_POS0_I1.npy": 0,
    "2019-02-26-11-24-57-087_POS1_I1.npy": 1684,
    "2019-02-26-11-28-13-055_POS2_I1.npy": 14224,
    "2019-02-26-12-28-37-503_POS0_I1.npy": 0,
    "2019-02-26-12-31-37-090_POS1_I1.npy": 1704,
    "2019-02-26-12-34-53-619_POS2_I1.npy": 14059,
    "2019-02-26-13-35-16-960_POS0_I1.npy": 0,
    "2019-02-26-13-38-17-639_POS1_I1.npy": 2000,
    "2019-02-26-13-41-33-622_POS2_I1.npy": 13510,
    "2019-02-26-14-41-57-524_POS0_I1.npy": 0,
    "2019-02-26-14-44-57-658_POS1_I1.npy": 1796,
    "2019-02-26-14-48-13-735_POS2_I1.npy": 13534,
    "2019-02-26-15-48-38-604_POS0_I1.npy": 0,
    "2019-02-26-15-51-38-207_POS1_I1.npy": 1732,
    "2019-02-26-15-54-55-922_POS2_I1.npy": 13825,
    "2019-02-26-16-55-17-515_POS0_I1.npy": 0,
    "2019-02-26-16-58-18-304_POS1_I1.npy": 1774,
    "2019-02-26-17-01-33-725_POS2_I1.npy": 13625,
    "2019-02-26-18-01-58-064_POS0_I1.npy": 0,
    "2019-02-26-18-04-58-307_POS1_I1.npy": 1771,
    "2019-02-26-18-08-14-836_POS2_I1.npy": 13664,
    "2019-02-26-19-08-38-067_POS0_I1.npy": 0,
    "2019-02-26-19-11-37-779_POS1_I1.npy": 1722,
    "2019-02-26-19-14-53-762_POS2_I1.npy": 13731,
    "2019-02-26-20-15-17-555_POS0_I1.npy": 0,
    "2019-02-26-20-18-18-359_POS1_I1.npy": 1782,
    "2019-02-26-20-21-34-343_POS2_I1.npy": 12895,
    "2019-02-26-21-21-58-135_POS0_I1.npy": 0,
    "2019-02-26-21-25-00-032_POS1_I1.npy": 1675,
    "2019-02-26-21-28-14-377_POS2_I1.npy": 13134,
    "2019-02-26-22-28-38-154_POS0_I1.npy": 0,
    "2019-02-26-22-31-38-943_POS1_I1.npy": 1671,
    "2019-02-26-22-34-53-818_POS2_I1.npy": 13780,
    "2019-02-26-23-35-19-327_POS0_I1.npy": 0,
    "2019-02-26-23-38-18-930_POS1_I1.npy": 1693,
    "2019-02-26-23-41-35-459_POS2_I1.npy": 14027,
    "2019-02-27-00-41-58-800_POS0_I1.npy": 0,
    "2019-02-27-00-44-58-387_POS1_I1.npy": 1701,
    "2019-02-27-00-48-14-370_POS2_I1.npy": 14009,
    "2019-02-27-01-48-38-257_POS0_I1.npy": 0,
    "2019-02-27-01-51-38-499_POS1_I1.npy": 1641,
    "2019-02-27-01-54-55-575_POS2_I1.npy": 13475,
    "2019-02-27-02-55-18-260_POS0_I1.npy": 0,
    "2019-02-27-02-58-18-955_POS1_I1.npy": 1667,
    "2019-02-27-03-01-35-032_POS2_I1.npy": 13120,
    "2019-02-27-04-01-58-824_POS0_I1.npy": 0,
    "2019-02-27-04-04-59-519_POS1_I1.npy": 1673,
    "2019-02-27-04-08-14-504_POS2_I1.npy": 12774,
    "2019-02-27-05-08-38-843_POS0_I1.npy": 0,
    "2019-02-27-05-11-39-632_POS1_I1.npy": 1746,
    "2019-02-27-05-14-55-053_POS2_I1.npy": 12685,
    "2019-02-27-06-15-19-392_POS0_I1.npy": 0,
    "2019-02-27-06-18-19-089_POS1_I1.npy": 1591,
    "2019-02-27-06-21-35-056_POS2_I1.npy": 12842,
    "2019-02-27-07-21-59-489_POS0_I1.npy": 0,
    "2019-02-27-07-24-59-622_POS1_I1.npy": 1688,
    "2019-02-27-07-28-15-153_POS2_I1.npy": 13008,
    "2019-02-27-08-28-39-585_POS0_I1.npy": 0,
    "2019-02-27-08-31-39-173_POS1_I1.npy": 1687,
    "2019-02-27-08-34-55-265_POS2_I1.npy": 13725,
    "2019-02-27-09-35-20-134_POS0_I1.npy": 0,
    "2019-02-27-09-38-19-285_POS1_I1.npy": 1662,
    "2019-02-27-09-41-35-814_POS2_I1.npy": 13417,
    "2019-02-27-10-41-59-045_POS0_I1.npy": 0,
    "2019-02-27-10-44-59-850_POS1_I1.npy": 1973,
    "2019-02-27-10-48-15-817_POS2_I1.npy": 13548,
    "2019-02-27-11-48-40-171_POS0_I1.npy": 0,
    "2019-02-27-11-51-40-960_POS1_I1.npy": 1899,
    "2019-02-27-11-54-56-382_POS2_I1.npy": 13540,
    "2019-02-27-12-55-19-613_POS0_I1.npy": 0,
    "2019-02-27-12-58-20-402_POS1_I1.npy": 1660,
    "2019-02-27-13-01-35-277_POS2_I1.npy": 13840,
    "2019-02-27-14-02-00-256_POS0_I1.npy": 0,
    "2019-02-27-14-05-00-405_POS1_I1.npy": 1627,
    "2019-02-27-14-08-18-026_POS2_I1.npy": 13943,
    "2019-02-27-15-08-40-290_POS0_I1.npy": 0,
    "2019-02-27-15-11-39-877_POS1_I1.npy": 1706,
    "2019-02-27-15-14-55-860_POS2_I1.npy": 14041,
    "2019-02-27-16-15-19-747_POS0_I1.npy": 0,
    "2019-02-27-16-18-19-880_POS1_I1.npy": 1616,
    "2019-02-27-16-21-38-141_POS2_I1.npy": 13903,
    "2019-02-27-17-21-59-734_POS0_I1.npy": 0,
    "2019-02-27-17-25-00-429_POS1_I1.npy": 1633,
    "2019-02-27-17-28-16-506_POS2_I1.npy": 13905,
    "2019-02-27-18-28-40-299_POS0_I1.npy": 0,
    "2019-02-27-18-31-41-649_POS1_I1.npy": 1577,
    "2019-02-27-18-34-55-979_POS2_I1.npy": 13549,
    "2019-02-27-19-35-20-317_POS0_I1.npy": 0,
    "2019-02-27-19-38-21-106_POS1_I1.npy": 1616,
    "2019-02-27-19-41-35-982_POS2_I1.npy": 13874,
    "2019-02-27-20-42-00-960_POS0_I1.npy": 0,
    "2019-02-27-20-45-00-563_POS1_I1.npy": 1634,
    "2019-02-27-20-48-17-077_POS2_I1.npy": 13605,
    "2019-02-27-21-48-40-979_POS0_I1.npy": 0,
    "2019-02-27-21-51-41-112_POS1_I1.npy": 1585,
    "2019-02-27-21-54-56-534_POS2_I1.npy": 13608,
    "2019-02-27-22-55-20-420_POS0_I1.npy": 0,
    "2019-02-27-22-58-20-554_POS1_I1.npy": 1693,
    "2019-02-27-23-01-37-176_POS2_I1.npy": 13620,
    "2019-02-28-00-02-00-408_POS0_I1.npy": 0,
    "2019-02-28-00-05-01-087_POS1_I1.npy": 1635,
    "2019-02-28-00-08-17-179_POS2_I1.npy": 13631,
    "2019-02-28-01-08-40-972_POS0_I1.npy": 0,
    "2019-02-28-01-11-41-777_POS1_I1.npy": 1623,
    "2019-02-28-01-14-56-668_POS2_I1.npy": 13509,
    "2019-02-28-02-15-21-006_POS0_I1.npy": 0,
    "2019-02-28-02-18-21-795_POS1_I1.npy": 1671,
    "2019-02-28-02-21-38-309_POS2_I1.npy": 13156,
    "2019-02-28-03-22-01-555_POS0_I1.npy": 0,
    "2019-02-28-03-25-01-252_POS1_I1.npy": 1710,
    "2019-02-28-03-28-17-220_POS2_I1.npy": 13509,
    "2019-02-28-04-28-41-652_POS0_I1.npy": 0,
    "2019-02-28-04-31-41-240_POS1_I1.npy": 1795,
    "2019-02-28-04-34-57-223_POS2_I1.npy": 13373,
    "2019-02-28-05-35-21-125_POS0_I1.npy": 0,
    "2019-02-28-05-38-25-626_POS1_I1.npy": 1841,
    "2019-02-28-05-41-37-772_POS2_I1.npy": 13546,
    "2019-02-28-06-42-01-674_POS0_I1.npy": 0,
    "2019-02-28-06-45-01-807_POS1_I1.npy": 2329,
    "2019-02-28-06-48-17-884_POS2_I1.npy": 13194,
    "2019-02-28-07-48-41-677_POS0_I1.npy": 0,
    "2019-02-28-07-51-42-372_POS1_I1.npy": 1961,
    "2019-02-28-07-54-58-449_POS2_I1.npy": 13343,
    "2019-02-28-08-55-21-695_POS0_I1.npy": 0,
    "2019-02-28-08-58-22-375_POS1_I1.npy": 1870,
    "2019-02-28-09-01-37-921_POS2_I1.npy": 13541,
    "2019-02-28-10-02-02-244_POS0_I1.npy": 0,
    "2019-02-28-10-05-01-941_POS1_I1.npy": 1884,
    "2019-02-28-10-08-19-001_POS2_I1.npy": 13491,
    "2019-02-28-11-08-42-341_POS0_I1.npy": 0,
    "2019-02-28-11-11-42-038_POS1_I1.npy": 1735,
    "2019-02-28-11-14-58-005_POS2_I1.npy": 13857,
    "2019-02-28-12-15-22-984_POS0_I1.npy": 0,
    "2019-02-28-12-18-22-041_POS1_I1.npy": 1676,
    "2019-02-28-12-21-39-116_POS2_I1.npy": 13844,
    "2019-02-28-13-22-01-926_POS0_I1.npy": 0,
    "2019-02-28-13-25-02-059_POS1_I1.npy": 1701,
    "2019-02-28-13-28-18-667_POS2_I1.npy": 13731,
    "2019-02-28-14-28-42-459_POS0_I1.npy": 0,
    "2019-02-28-14-31-42-593_POS1_I1.npy": 1668,
    "2019-02-28-14-34-58-670_POS2_I1.npy": 13520,
    "2019-02-28-15-35-22-462_POS0_I1.npy": 0,
    "2019-02-28-15-38-24-359_POS1_I1.npy": 1681,
    "2019-02-28-15-41-38-158_POS2_I1.npy": 13677,
    "2019-02-28-16-42-02-497_POS0_I1.npy": 0,
    "2019-02-28-16-45-03-176_POS1_I1.npy": 1646,
    "2019-02-28-16-48-18-722_POS2_I1.npy": 13518,
    "2019-02-28-17-48-43-061_POS0_I1.npy": 0,
    "2019-02-28-17-51-42-758_POS1_I1.npy": 1666,
    "2019-02-28-17-54-58-725_POS2_I1.npy": 13727,
    "2019-02-28-18-55-23-064_POS0_I1.npy": 0,
    "2019-02-28-18-58-22-777_POS1_I1.npy": 1653,
    "2019-02-28-19-01-40-944_POS2_I1.npy": 7516,
    "2019-02-28-20-02-02-552_POS0_I1.npy": 0,
    "2019-02-28-20-05-03-248_POS1_I1.npy": 1963,
    "2019-02-28-20-08-19-324_POS2_I1.npy": 12174,
    "2019-02-28-21-08-43-663_POS0_I1.npy": 0,
    "2019-02-28-21-11-43-906_POS1_I1.npy": 2163,
    "2019-02-28-21-14-58-797_POS2_I1.npy": 13355,
    "2019-02-28-22-15-23-136_POS0_I1.npy": 0,
    "2019-02-28-22-18-23-924_POS1_I1.npy": 2371,
    "2019-02-28-22-21-39-346_POS2_I1.npy": 13514,
    "2019-02-28-23-22-03-669_POS0_I1.npy": 0,
    "2019-02-28-23-25-03-366_POS1_I1.npy": 1924,
    "2019-02-28-23-28-19-318_POS2_I1.npy": 13555,
    "2019-03-01-00-28-43-766_POS0_I1.npy": 0,
    "2019-03-01-00-31-43-353_POS1_I1.npy": 1905,
    "2019-03-01-00-34-59-336_POS2_I1.npy": 13499,
    "2019-03-01-01-35-23-238_POS0_I1.npy": 0,
    "2019-03-01-01-38-23-372_POS1_I1.npy": 1690,
    "2019-03-01-01-41-39-995_POS2_I1.npy": 13744,
    "2019-03-01-02-42-03-772_POS0_I1.npy": 0,
    "2019-03-01-02-45-04-015_POS1_I1.npy": 1974,
    "2019-03-01-02-48-20-544_POS2_I1.npy": 13347,
    "2019-03-01-03-48-43-775_POS0_I1.npy": 0,
    "2019-03-01-03-51-44-579_POS1_I1.npy": 1825,
    "2019-03-01-03-54-59-470_POS2_I1.npy": 13648,
    "2019-03-01-04-55-23-809_POS0_I1.npy": 0,
    "2019-03-01-04-58-24-489_POS1_I1.npy": 1806,
    "2019-03-01-05-01-40-035_POS2_I1.npy": 11454,
    "2019-03-01-06-02-04-374_POS0_I1.npy": 0,
    "2019-03-01-06-05-04-070_POS1_I1.npy": 2178,
    "2019-03-01-06-08-20-038_POS2_I1.npy": 13859,
    "2019-03-01-07-08-44-377_POS0_I1.npy": 0,
    "2019-03-01-07-11-44-635_POS1_I1.npy": 2067,
    "2019-03-01-07-15-00-618_POS2_I1.npy": 13702,
    "2019-03-01-08-15-23-849_POS0_I1.npy": 0,
    "2019-03-01-08-18-24-654_POS1_I1.npy": 1800,
    "2019-03-01-08-21-40-637_POS2_I1.npy": 13818,
    "2019-03-01-09-22-05-522_POS0_I1.npy": 0,
    "2019-03-01-09-25-05-234_POS1_I1.npy": 2037,
    "2019-03-01-09-28-23-401_POS2_I1.npy": 13710,
    "2019-03-01-10-28-44-464_POS0_I1.npy": 4,
    "2019-03-01-10-31-45-143_POS1_I1.npy": 1680,
    "2019-03-01-10-35-00-690_POS2_I1.npy": 13370,
    "2019-03-01-11-35-25-028_POS0_I1.npy": 0,
    "2019-03-01-11-38-24-725_POS1_I1.npy": 1678,
    "2019-03-01-11-41-40-693_POS2_I1.npy": 13651,
    "2019-03-01-12-42-05-125_POS0_I1.npy": 0,
    "2019-03-01-12-45-04-713_POS1_I1.npy": 1753,
    "2019-03-01-12-48-21-788_POS2_I1.npy": 13648,
    "2019-03-01-13-48-44-488_POS0_I1.npy": 0,
    "2019-03-01-13-51-45-277_POS1_I1.npy": 1641,
    "2019-03-01-13-55-01-276_POS2_I1.npy": 13594,
    "2019-03-01-14-55-25-053_POS0_I1.npy": 0,
    "2019-03-01-14-58-25-857_POS1_I1.npy": 2068,
    "2019-03-01-15-01-40-749_POS2_I1.npy": 13656,
    "2019-03-01-16-02-05-633_POS0_I1.npy": 0,
    "2019-03-01-16-05-05-892_POS1_I1.npy": 1750,
    "2019-03-01-16-08-21-313_POS2_I1.npy": 13919,
    "2019-03-01-17-08-45-309_POS0_I1.npy": 0,
    "2019-03-01-17-11-46-004_POS1_I1.npy": 1742,
    "2019-03-01-17-15-00-879_POS2_I1.npy": 13728,
    "2019-03-01-18-15-25-858_POS0_I1.npy": 0,
    "2019-03-01-18-18-25-461_POS1_I1.npy": 1719,
    "2019-03-01-18-21-42-520_POS2_I1.npy": 13798,
    "2019-03-01-19-22-05-876_POS0_I1.npy": 0,
    "2019-03-01-19-25-05-464_POS1_I1.npy": 1748,
    "2019-03-01-19-28-21-993_POS2_I1.npy": 13757,
    "2019-03-01-20-28-45-349_POS0_I1.npy": 0,
    "2019-03-01-20-31-45-483_POS1_I1.npy": 1638,
    "2019-03-01-20-35-02-105_POS2_I1.npy": 13621,
    "2019-03-01-21-35-25-898_POS0_I1.npy": 0,
    "2019-03-01-21-38-26-032_POS1_I1.npy": 1631,
    "2019-03-01-21-41-42-654_POS2_I1.npy": 13568,
    "2019-03-01-22-42-05-885_POS0_I1.npy": 0,
    "2019-03-01-22-45-06-690_POS1_I1.npy": 1625,
    "2019-03-01-22-48-21-581_POS2_I1.npy": 13631,
    "2019-03-01-23-48-45-904_POS0_I1.npy": 0,
    "2019-03-01-23-51-46-693_POS1_I1.npy": 1675,
    "2019-03-01-23-55-01-678_POS2_I1.npy": 13785,
    "2019-03-02-00-55-26-001_POS0_I1.npy": 0,
    "2019-03-02-00-58-26-680_POS1_I1.npy": 1672,
    "2019-03-02-01-01-43-319_POS2_I1.npy": 13614,
    "2019-03-02-02-02-06-550_POS0_I1.npy": 0,
    "2019-03-02-02-05-06-246_POS1_I1.npy": 1650,
    "2019-03-02-02-08-22-760_POS2_I1.npy": 13744,
    "2019-03-02-03-08-46-537_POS0_I1.npy": 0,
    "2019-03-02-03-11-46-218_POS1_I1.npy": 1644,
    "2019-03-02-03-15-02-186_POS2_I1.npy": 13865,
    "2019-03-02-04-15-26-088_POS0_I1.npy": 0,
    "2019-03-02-04-18-26-221_POS1_I1.npy": 1673,
    "2019-03-02-04-21-42-844_POS2_I1.npy": 13699,
    "2019-03-02-05-22-06-075_POS0_I1.npy": 0,
    "2019-03-02-05-25-06-880_POS1_I1.npy": 1692,
    "2019-03-02-05-28-23-409_POS2_I1.npy": 13653,
    "2019-03-02-06-28-46-655_POS0_I1.npy": 0,
    "2019-03-02-06-31-47-351_POS1_I1.npy": 1684,
    "2019-03-02-06-35-02-881_POS2_I1.npy": 13768,
    "2019-03-02-07-35-26-658_POS0_I1.npy": 0,
    "2019-03-02-07-38-27-447_POS1_I1.npy": 1691,
    "2019-03-02-07-41-43-415_POS2_I1.npy": 13781,
    "2019-03-02-08-42-07-301_POS0_I1.npy": 0,
    "2019-03-02-08-45-07-450_POS1_I1.npy": 1674,
    "2019-03-02-08-48-24-525_POS2_I1.npy": 13625,
    "2019-03-02-09-48-47-226_POS0_I1.npy": 0,
    "2019-03-02-09-51-46-938_POS1_I1.npy": 1563,
    "2019-03-02-09-55-02-922_POS2_I1.npy": 13489,
    "2019-03-02-10-55-26-714_POS0_I1.npy": 0,
    "2019-03-02-10-58-27-519_POS1_I1.npy": 1626,
    "2019-03-02-11-01-43-502_POS2_I1.npy": 13235,
    "2019-03-02-12-02-07-295_POS0_I1.npy": 0,
    "2019-03-02-12-05-08-645_POS1_I1.npy": 1700,
    "2019-03-02-12-08-23-520_POS2_I1.npy": 13127,
    "2019-03-02-13-08-47-298_POS0_I1.npy": 0,
    "2019-03-02-13-11-48-086_POS1_I1.npy": 1671,
    "2019-03-02-13-15-02-962_POS2_I1.npy": 13404,
    "2019-03-02-14-15-27-940_POS0_I1.npy": 0,
    "2019-03-02-14-18-27-543_POS1_I1.npy": 1610,
    "2019-03-02-14-21-44-603_POS2_I1.npy": 13386,
    "2019-03-02-15-22-07-943_POS0_I1.npy": 0,
    "2019-03-02-15-25-07-531_POS1_I1.npy": 1604,
    "2019-03-02-15-28-23-514_POS2_I1.npy": 13492,
    "2019-03-02-16-28-47-416_POS0_I1.npy": 0,
    "2019-03-02-16-31-47-549_POS1_I1.npy": 1614,
    "2019-03-02-16-35-04-172_POS2_I1.npy": 13432,
    "2019-03-02-17-35-27-949_POS0_I1.npy": 0,
    "2019-03-02-17-38-28-738_POS1_I1.npy": 1628,
    "2019-03-02-17-41-44-160_POS2_I1.npy": 13703,
    "2019-03-02-18-42-07-952_POS0_I1.npy": 0,
    "2019-03-02-18-45-08-757_POS1_I1.npy": 1650,
    "2019-03-02-18-48-23-648_POS2_I1.npy": 13866,
    "2019-03-02-19-48-47-987_POS0_I1.npy": 0,
    "2019-03-02-19-51-48-775_POS1_I1.npy": 1635,
    "2019-03-02-19-55-04-197_POS2_I1.npy": 13532,
    "2019-03-02-20-55-28-520_POS0_I1.npy": 0,
    "2019-03-02-20-58-28-217_POS1_I1.npy": 1689,
    "2019-03-02-21-01-44-184_POS2_I1.npy": 13576,
    "2019-03-02-22-02-08-617_POS0_I1.npy": 0,
    "2019-03-02-22-05-08-204_POS1_I1.npy": 1683,
    "2019-03-02-22-08-24-296_POS2_I1.npy": 13472,
    "2019-03-02-23-08-48-074_POS0_I1.npy": 0,
    "2019-03-02-23-11-48-316_POS1_I1.npy": 1886,
    "2019-03-02-23-15-05-937_POS2_I1.npy": 13099,
    "2019-03-03-00-15-28-077_POS0_I1.npy": 0,
    "2019-03-03-00-18-28-772_POS1_I1.npy": 1972,
    "2019-03-03-00-21-45-941_POS2_I1.npy": 13374,
    "2019-03-03-01-22-04-651_POS0_I1.npy": 238,
    "2019-03-03-01-25-05-347_POS1_I1.npy": 1648,
    "2019-03-03-01-28-20-331_POS2_I1.npy": 13495,
    "2019-03-03-02-28-45-216_POS0_I1.npy": 21,
    "2019-03-03-02-31-45-474_POS1_I1.npy": 1656,
    "2019-03-03-02-35-01-988_POS2_I1.npy": 13241,
    "2019-03-03-03-35-25-219_POS0_I1.npy": 214,
    "2019-03-03-03-38-26-008_POS1_I1.npy": 1661,
    "2019-03-03-03-41-40-883_POS2_I1.npy": 13453,
    "2019-03-03-04-42-05-316_POS0_I1.npy": 136,
    "2019-03-03-04-45-04-903_POS1_I1.npy": 1642,
    "2019-03-03-04-48-20-996_POS2_I1.npy": 13651,
    "2019-03-03-05-48-45-319_POS0_I1.npy": 0,
    "2019-03-03-05-51-45-031_POS1_I1.npy": 1567,
    "2019-03-03-05-55-01-560_POS2_I1.npy": 13428,
    "2019-03-03-06-55-24-791_POS0_I1.npy": 0,
    "2019-03-03-06-58-25-486_POS1_I1.npy": 1615,
    "2019-03-03-07-01-42-109_POS2_I1.npy": 13085,
    "2019-03-03-08-02-05-356_POS0_I1.npy": 0,
    "2019-03-03-08-05-06-051_POS1_I1.npy": 1579,
    "2019-03-03-08-08-21-036_POS2_I1.npy": 13216,
    "2019-03-03-09-08-46-467_POS0_I1.npy": 0,
    "2019-03-03-09-11-47-255_POS1_I1.npy": 1646,
    "2019-03-03-09-15-01-039_POS2_I1.npy": 13281,
    "2019-03-03-10-15-26-017_POS0_I1.npy": 0,
    "2019-03-03-10-18-25-620_POS1_I1.npy": 1592,
    "2019-03-03-10-21-41-588_POS2_I1.npy": 13256,
    "2019-03-03-11-22-06-020_POS0_I1.npy": 0,
    "2019-03-03-11-25-05-608_POS1_I1.npy": 1609,
    "2019-03-03-11-28-22-137_POS2_I1.npy": 13287,
    "2019-03-03-12-28-45-477_POS0_I1.npy": 0,
    "2019-03-03-12-31-45-611_POS1_I1.npy": 1601,
    "2019-03-03-12-35-02-234_POS2_I1.npy": 13144,
    "2019-03-03-13-35-25-465_POS0_I1.npy": 0,
    "2019-03-03-13-38-26-160_POS1_I1.npy": 1577,
    "2019-03-03-13-41-42-237_POS2_I1.npy": 13352,
    "2019-03-03-14-42-06-029_POS0_I1.npy": 0,
    "2019-03-03-14-45-06-724_POS1_I1.npy": 1651,
    "2019-03-03-14-48-22-255_POS2_I1.npy": 13424,
    "2019-03-03-15-48-46-032_POS0_I1.npy": 0,
    "2019-03-03-15-51-46-821_POS1_I1.npy": 1615,
    "2019-03-03-15-55-01-697_POS2_I1.npy": 13318,
    "2019-03-03-16-55-27-221_POS0_I1.npy": 0,
    "2019-03-03-16-58-26-808_POS1_I1.npy": 1522,
    "2019-03-03-17-01-42-246_POS2_I1.npy": 13181,
    "2019-03-03-18-02-06-678_POS0_I1.npy": 37,
    "2019-03-03-18-05-06-266_POS1_I1.npy": 1872,
    "2019-03-03-18-08-22-358_POS2_I1.npy": 13183,
    "2019-03-03-19-08-46-135_POS0_I1.npy": 0,
    "2019-03-03-19-11-46-378_POS1_I1.npy": 1597,
    "2019-03-03-19-15-03-453_POS2_I1.npy": 13199,
    "2019-03-03-20-15-26-700_POS0_I1.npy": 0,
    "2019-03-03-20-18-26-833_POS1_I1.npy": 1556,
    "2019-03-03-20-21-42-910_POS2_I1.npy": 13168,
    "2019-03-03-21-22-06-687_POS0_I1.npy": 0,
    "2019-03-03-21-25-07-491_POS1_I1.npy": 1627,
    "2019-03-03-21-28-22-383_POS2_I1.npy": 13088,
    "2019-03-03-22-28-46-721_POS0_I1.npy": 0,
    "2019-03-03-22-31-49-148_POS1_I1.npy": 1647,
    "2019-03-03-22-35-04-039_POS2_I1.npy": 13046,
    "2019-03-03-23-35-27-270_POS0_I1.npy": 0,
    "2019-03-03-23-38-26-967_POS1_I1.npy": 1709,
    "2019-03-03-23-41-42-935_POS2_I1.npy": 12694,
    "2019-03-04-00-42-07-367_POS0_I1.npy": 0,
    "2019-03-04-00-45-06-954_POS1_I1.npy": 1637,
    "2019-03-04-00-48-22-938_POS2_I1.npy": 13383,
    "2019-03-04-01-48-47-386_POS0_I1.npy": 0,
    "2019-03-04-01-51-47-535_POS1_I1.npy": 1566,
    "2019-03-04-01-55-04-064_POS2_I1.npy": 13210,
    "2019-03-04-02-55-27-404_POS0_I1.npy": 0,
    "2019-03-04-02-58-27-538_POS1_I1.npy": 1601,
    "2019-03-04-03-01-43-614_POS2_I1.npy": 13285,
    "2019-03-04-04-02-07-407_POS0_I1.npy": 0,
    "2019-03-04-04-05-08-102_POS1_I1.npy": 1642,
    "2019-03-04-04-08-23-087_POS2_I1.npy": 13318,
    "2019-03-04-05-08-47-426_POS0_I1.npy": 0,
    "2019-03-04-05-11-48-105_POS1_I1.npy": 1681,
    "2019-03-04-05-15-03-652_POS2_I1.npy": 13294,
    "2019-03-04-06-15-27-990_POS0_I1.npy": 0,
    "2019-03-04-06-18-27-578_POS1_I1.npy": 1698,
    "2019-03-04-06-21-43-670_POS2_I1.npy": 13163,
    "2019-03-04-07-22-07-994_POS0_I1.npy": 0,
    "2019-03-04-07-25-07-706_POS1_I1.npy": 1570,
    "2019-03-04-07-28-26-965_POS2_I1.npy": 13188,
    "2019-03-04-08-28-48-028_POS0_I1.npy": 0,
    "2019-03-04-08-31-48-270_POS1_I1.npy": 1749,
    "2019-03-04-08-35-04-254_POS2_I1.npy": 13346,
    "2019-03-04-09-35-28-046_POS0_I1.npy": 0,
    "2019-03-04-09-38-28-741_POS1_I1.npy": 1956,
    "2019-03-04-09-41-43-726_POS2_I1.npy": 13452,
    "2019-03-04-10-42-08-049_POS0_I1.npy": 0,
    "2019-03-04-10-45-08-838_POS1_I1.npy": 1599,
    "2019-03-04-10-48-25-352_POS2_I1.npy": 13311,
    "2019-03-04-11-48-48-692_POS0_I1.npy": 0,
    "2019-03-04-11-51-48-295_POS1_I1.npy": 1570,
    "2019-03-04-11-55-04-263_POS2_I1.npy": 13225,
    "2019-03-04-12-55-28-695_POS0_I1.npy": 0,
    "2019-03-04-12-58-28-267_POS1_I1.npy": 1651,
    "2019-03-04-13-01-44-359_POS2_I1.npy": 13645,
    "2019-03-04-14-02-08-136_POS0_I1.npy": 0,
    "2019-03-04-14-05-08-379_POS1_I1.npy": 1734,
    "2019-03-04-14-08-24-908_POS2_I1.npy": 13347,
    "2019-03-04-15-08-48-139_POS0_I1.npy": 0,
    "2019-03-04-15-11-48-944_POS1_I1.npy": 1677,
    "2019-03-04-15-15-04-927_POS2_I1.npy": 13309,
    "2019-03-04-16-15-28-720_POS0_I1.npy": 0,
    "2019-03-04-16-18-30-070_POS1_I1.npy": 1908,
    "2019-03-04-16-21-44-946_POS2_I1.npy": 13210,
    "2019-03-04-17-22-08-785_POS0_I1.npy": 0,
    "2019-03-04-17-25-09-511_POS1_I1.npy": 1580,
    "2019-03-04-17-28-24-933_POS2_I1.npy": 12901,
    "2019-03-04-18-28-49-381_POS0_I1.npy": 0,
    "2019-03-04-18-31-48-984_POS1_I1.npy": 1660,
    "2019-03-04-18-35-04-952_POS2_I1.npy": 13014,
    "2019-03-04-19-35-29-384_POS0_I1.npy": 0,
    "2019-03-04-19-38-28-972_POS1_I1.npy": 1605,
    "2019-03-04-19-41-45-064_POS2_I1.npy": 13241,
    "2019-03-04-20-42-08-841_POS0_I1.npy": 0,
    "2019-03-04-20-45-09-521_POS1_I1.npy": 1658,
    "2019-03-04-20-48-25-613_POS2_I1.npy": 13418,
    "2019-03-04-21-48-48-844_POS0_I1.npy": 0,
    "2019-03-04-21-51-49-539_POS1_I1.npy": 1596,
    "2019-03-04-21-55-05-616_POS2_I1.npy": 13040,
    "2019-03-04-22-55-28-956_POS0_I1.npy": 0,
    "2019-03-04-22-58-29-761_POS1_I1.npy": 1627,
    "2019-03-04-23-01-45-744_POS2_I1.npy": 13263,
    "2019-03-05-00-02-09-521_POS0_I1.npy": 0,
    "2019-03-05-00-05-10-325_POS1_I1.npy": 1982,
    "2019-03-05-00-08-25-216_POS2_I1.npy": 13438,
    "2019-03-05-01-08-49-555_POS0_I1.npy": 0,
    "2019-03-05-01-11-51-436_POS1_I1.npy": 1556,
    "2019-03-05-01-15-05-765_POS2_I1.npy": 13407,
    "2019-03-05-02-15-30-104_POS0_I1.npy": 0,
    "2019-03-05-02-18-29-801_POS1_I1.npy": 1664,
    "2019-03-05-02-21-45-768_POS2_I1.npy": 13261,
    "2019-03-05-03-22-10-747_POS0_I1.npy": 0,
    "2019-03-05-03-25-09-804_POS1_I1.npy": 1606,
    "2019-03-05-03-28-25-787_POS2_I1.npy": 13178,
    "2019-03-05-04-28-49-673_POS0_I1.npy": 0,
    "2019-03-05-04-31-49-807_POS1_I1.npy": 1514,
    "2019-03-05-04-35-06-336_POS2_I1.npy": 13282,
    "2019-03-05-05-35-30-222_POS0_I1.npy": 0,
    "2019-03-05-05-38-30-356_POS1_I1.npy": 1557,
    "2019-03-05-05-41-46-417_POS2_I1.npy": 13292,
    "2019-03-05-06-42-10-210_POS0_I1.npy": 0,
    "2019-03-05-06-45-11-560_POS1_I1.npy": 1582,
    "2019-03-05-06-48-28-074_POS2_I1.npy": 13578,
    "2019-03-05-07-48-50-213_POS0_I1.npy": 0,
    "2019-03-05-07-51-51-002_POS1_I1.npy": 1904,
    "2019-03-05-07-55-06-423_POS2_I1.npy": 13367,
    "2019-03-05-08-55-30-871_POS0_I1.npy": 0,
    "2019-03-05-08-58-30-474_POS1_I1.npy": 1580,
    "2019-03-05-09-01-46-442_POS2_I1.npy": 13184,
    "2019-03-05-10-02-10-890_POS0_I1.npy": 0,
    "2019-03-05-10-05-10-477_POS1_I1.npy": 1560,
    "2019-03-05-10-08-26-460_POS2_I1.npy": 13354,
    "2019-03-05-11-08-50-347_POS0_I1.npy": 0,
    "2019-03-05-11-11-50-480_POS1_I1.npy": 1597,
    "2019-03-05-11-15-07-103_POS2_I1.npy": 13233,
    "2019-03-05-12-15-30-350_POS0_I1.npy": 0,
    "2019-03-05-12-18-31-154_POS1_I1.npy": 1895,
    "2019-03-05-12-21-48-775_POS2_I1.npy": 13260,
    "2019-03-05-13-22-10-914_POS0_I1.npy": 0,
    "2019-03-05-13-25-11-719_POS1_I1.npy": 1910,
    "2019-03-05-13-28-26-610_POS2_I1.npy": 13537,
    "2019-03-05-14-28-50-949_POS0_I1.npy": 0,
    "2019-03-05-14-31-51-737_POS1_I1.npy": 1609,
    "2019-03-05-14-35-07-159_POS2_I1.npy": 13364,
    "2019-03-05-15-35-35-320_POS0_I1.npy": 0,
    "2019-03-05-15-38-31-210_POS1_I1.npy": 1640,
    "2019-03-05-15-41-47-178_POS2_I1.npy": 13448,
    "2019-03-05-16-42-11-516_POS0_I1.npy": 0,
    "2019-03-05-16-45-11-229_POS1_I1.npy": 1594,
    "2019-03-05-16-48-27-212_POS2_I1.npy": 13443,
    "2019-03-05-17-48-51-098_POS0_I1.npy": 0,
    "2019-03-05-17-51-51-778_POS1_I1.npy": 1675,
    "2019-03-05-17-55-08-307_POS2_I1.npy": 13506,
    "2019-03-05-18-55-32-209_POS0_I1.npy": 0,
    "2019-03-05-18-58-32-342_POS1_I1.npy": 1507,
    "2019-03-05-19-01-47-249_POS2_I1.npy": 13053,
    "2019-03-05-20-02-11-697_POS0_I1.npy": 0,
    "2019-03-05-20-05-12-501_POS1_I1.npy": 1576,
    "2019-03-05-20-08-27-392_POS2_I1.npy": 13133,
    "2019-03-05-21-08-52-823_POS0_I1.npy": 0,
    "2019-03-05-21-11-53-066_POS1_I1.npy": 1662,
    "2019-03-05-21-15-07-957_POS2_I1.npy": 13116,
    "2019-03-05-22-15-32-296_POS0_I1.npy": 0,
    "2019-03-05-22-18-31-993_POS1_I1.npy": 2014,
    "2019-03-05-22-21-47-960_POS2_I1.npy": 13046,
    "2019-03-05-23-22-12-392_POS0_I1.npy": 0,
    "2019-03-05-23-25-11-980_POS1_I1.npy": 1668,
    "2019-03-05-23-28-29-055_POS2_I1.npy": 12343,
    "2019-03-06-00-28-51-865_POS0_I1.npy": 0,
    "2019-03-06-00-31-52-108_POS1_I1.npy": 1697,
    "2019-03-06-00-35-08-637_POS2_I1.npy": 13249,
    "2019-03-06-01-35-32-414_POS0_I1.npy": 0,
    "2019-03-06-01-38-32-657_POS1_I1.npy": 1680,
    "2019-03-06-01-41-48-640_POS2_I1.npy": 12196,
    "2019-03-06-02-42-12-433_POS0_I1.npy": 0,
    "2019-03-06-02-45-13-237_POS1_I1.npy": 1678,
    "2019-03-06-02-48-28-128_POS2_I1.npy": 13441,
    "2019-03-06-03-48-52-451_POS0_I1.npy": 0,
    "2019-03-06-03-51-53-240_POS1_I1.npy": 1680,
    "2019-03-06-03-55-08-116_POS2_I1.npy": 13486,
    "2019-03-06-04-55-33-110_POS0_I1.npy": 0,
    "2019-03-06-04-58-32-713_POS1_I1.npy": 1684,
    "2019-03-06-05-01-48-680_POS2_I1.npy": 13099,
    "2019-03-06-06-02-13-128_POS0_I1.npy": 0,
    "2019-03-06-06-05-12-716_POS1_I1.npy": 1673,
    "2019-03-06-06-08-28-699_POS2_I1.npy": 12913,
    "2019-03-06-07-08-52-601_POS0_I1.npy": 0,
    "2019-03-06-07-11-52-734_POS1_I1.npy": 1650,
    "2019-03-06-07-15-10-995_POS2_I1.npy": 13355,
    "2019-03-06-08-15-33-150_POS0_I1.npy": 0,
    "2019-03-06-08-18-33-299_POS1_I1.npy": 1647,
    "2019-03-06-08-21-49-376_POS2_I1.npy": 13095,
    "2019-03-06-09-22-14-260_POS0_I1.npy": 0,
    "2019-03-06-09-25-13-864_POS1_I1.npy": 1663,
    "2019-03-06-09-28-28-848_POS2_I1.npy": 13191,
    "2019-03-06-10-28-53-171_POS0_I1.npy": 0,
    "2019-03-06-10-31-53-851_POS1_I1.npy": 1689,
    "2019-03-06-10-35-09-397_POS2_I1.npy": 13404,
    "2019-03-06-11-35-33-721_POS0_I1.npy": 0,
    "2019-03-06-11-38-33-963_POS1_I1.npy": 1663,
    "2019-03-06-11-41-49-400_POS2_I1.npy": 13694,
    "2019-03-06-12-42-13-724_POS0_I1.npy": 0,
    "2019-03-06-12-45-13-982_POS1_I1.npy": 1609,
    "2019-03-06-12-48-29-403_POS2_I1.npy": 13314,
    "2019-03-06-13-48-53-290_POS0_I1.npy": 0,
    "2019-03-06-13-51-53-954_POS1_I1.npy": 1746,
    "2019-03-06-13-55-09-952_POS2_I1.npy": 13258,
    "2019-03-06-14-55-33-854_POS0_I1.npy": 0,
    "2019-03-06-14-58-34-534_POS1_I1.npy": 1699,
    "2019-03-06-15-01-50-517_POS2_I1.npy": 13708,
    "2019-03-06-16-02-13-873_POS0_I1.npy": 0,
    "2019-03-06-16-05-14-568_POS1_I1.npy": 1704,
    "2019-03-06-16-08-29-444_POS2_I1.npy": 13434,
    "2019-03-06-17-08-54-422_POS0_I1.npy": 0,
    "2019-03-06-17-11-54-025_POS1_I1.npy": 1741,
    "2019-03-06-17-15-10-102_POS2_I1.npy": 13486,
    "2019-03-06-18-15-34-441_POS0_I1.npy": 0,
    "2019-03-06-18-18-34-028_POS1_I1.npy": 1751,
    "2019-03-06-18-21-50-121_POS2_I1.npy": 13687,
    "2019-03-06-19-22-13-913_POS0_I1.npy": 0,
    "2019-03-06-19-25-14-047_POS1_I1.npy": 1577,
    "2019-03-06-19-28-30-670_POS2_I1.npy": 13095,
    "2019-03-06-20-28-53-901_POS0_I1.npy": 0,
    "2019-03-06-20-31-54-596_POS1_I1.npy": 1602,
    "2019-03-06-20-35-10-673_POS2_I1.npy": 13299,
    "2019-03-06-21-35-34-450_POS0_I1.npy": 0,
    "2019-03-06-21-38-35-254_POS1_I1.npy": 1661,
    "2019-03-06-21-41-50-145_POS2_I1.npy": 13289,
    "2019-03-06-22-42-14-468_POS0_I1.npy": 0,
    "2019-03-06-22-45-15-257_POS1_I1.npy": 1747,
    "2019-03-06-22-48-30-133_POS2_I1.npy": 13178,
    "2019-03-06-23-48-55-111_POS0_I1.npy": 0,
    "2019-03-06-23-51-54-714_POS1_I1.npy": 1741,
    "2019-03-06-23-55-10-682_POS2_I1.npy": 13410,
    "2019-03-07-00-55-35-114_POS0_I1.npy": 0,
    "2019-03-07-00-58-35-248_POS1_I1.npy": 1775,
    "2019-03-07-01-01-50-778_POS2_I1.npy": 13157,
    "2019-03-07-02-02-15-101_POS0_I1.npy": 0,
    "2019-03-07-02-05-14-705_POS1_I1.npy": 1751,
    "2019-03-07-02-08-31-343_POS2_I1.npy": 13413,
    "2019-03-07-03-08-54-574_POS0_I1.npy": 0,
    "2019-03-07-03-11-55-254_POS1_I1.npy": 1729,
    "2019-03-07-03-15-11-346_POS2_I1.npy": 13166,
    "2019-03-07-04-15-35-685_POS0_I1.npy": 0,
    "2019-03-07-04-18-35-927_POS1_I1.npy": 1749,
    "2019-03-07-04-21-53-003_POS2_I1.npy": 13235,
    "2019-03-07-05-22-15-157_POS0_I1.npy": 0,
    "2019-03-07-05-25-15-946_POS1_I1.npy": 1712,
    "2019-03-07-05-28-31-368_POS2_I1.npy": 13393,
    "2019-03-07-06-28-55-706_POS0_I1.npy": 0,
    "2019-03-07-06-31-55-403_POS1_I1.npy": 2090,
    "2019-03-07-06-35-11-371_POS2_I1.npy": 13416,
    "2019-03-07-07-35-37-457_POS0_I1.npy": 0,
    "2019-03-07-07-38-36-514_POS1_I1.npy": 1668,
    "2019-03-07-07-41-51-405_POS2_I1.npy": 13337,
    "2019-03-07-08-42-15-198_POS0_I1.npy": 0,
    "2019-03-07-08-45-16-002_POS1_I1.npy": 1793,
    "2019-03-07-08-48-31-985_POS2_I1.npy": 13266,
    "2019-03-07-09-48-55-871_POS0_I1.npy": 0,
    "2019-03-07-09-51-56-551_POS1_I1.npy": 1708,
    "2019-03-07-09-55-11-442_POS2_I1.npy": 13512,
    "2019-03-07-10-55-35-874_POS0_I1.npy": 0,
    "2019-03-07-10-58-37-116_POS1_I1.npy": 1721,
    "2019-03-07-11-01-53-099_POS2_I1.npy": 13396,
    "2019-03-07-12-02-16-018_POS0_I1.npy": 0,
    "2019-03-07-12-05-16-713_POS1_I1.npy": 1688,
    "2019-03-07-12-08-31-589_POS2_I1.npy": 13410,
    "2019-03-07-13-08-56-583_POS0_I1.npy": 0,
    "2019-03-07-13-11-56-186_POS1_I1.npy": 1678,
    "2019-03-07-13-15-14-899_POS2_I1.npy": 13157,
    "2019-03-07-14-15-36-508_POS0_I1.npy": 0,
    "2019-03-07-14-18-36-220_POS1_I1.npy": 1644,
    "2019-03-07-14-21-52-203_POS2_I1.npy": 13233,
    "2019-03-07-15-22-15-996_POS0_I1.npy": 0,
    "2019-03-07-15-25-17-346_POS1_I1.npy": 1706,
    "2019-03-07-15-28-33-860_POS2_I1.npy": 13384,
    "2019-03-07-16-28-56-560_POS0_I1.npy": 0,
    "2019-03-07-16-31-57-365_POS1_I1.npy": 1693,
    "2019-03-07-16-35-12-256_POS2_I1.npy": 13542,
    "2019-03-07-17-35-36-595_POS0_I1.npy": 0,
    "2019-03-07-17-38-37-383_POS1_I1.npy": 1712,
    "2019-03-07-17-41-52-259_POS2_I1.npy": 13391,
    "2019-03-07-18-42-16-800_POS0_I1.npy": 0,
    "2019-03-07-18-45-17-496_POS1_I1.npy": 2142,
    "2019-03-07-18-48-32-371_POS2_I1.npy": 13397,
    "2019-03-07-19-48-57-037_POS0_I1.npy": 0,
    "2019-03-07-19-51-57-171_POS1_I1.npy": 1745,
    "2019-03-07-19-55-13-139_POS2_I1.npy": 13463,
    "2019-03-07-20-55-37-150_POS0_I1.npy": 0,
    "2019-03-07-20-58-37-283_POS1_I1.npy": 1726,
    "2019-03-07-21-01-53-360_POS2_I1.npy": 13449,
    "2019-03-07-22-02-17-137_POS0_I1.npy": 0,
    "2019-03-07-22-05-17-832_POS1_I1.npy": 1691,
    "2019-03-07-22-08-33-363_POS2_I1.npy": 11085,
    "2019-03-07-23-08-57-140_POS0_I1.npy": 0,
    "2019-03-07-23-11-57-929_POS1_I1.npy": 1693,
    "2019-03-07-23-15-12-804_POS2_I1.npy": 13536,
    "2019-03-08-00-15-38-329_POS0_I1.npy": 0,
    "2019-03-08-00-18-37-916_POS1_I1.npy": 1985,
    "2019-03-08-00-21-53-353_POS2_I1.npy": 12817,
    "2019-03-08-01-22-17-786_POS0_I1.npy": 0,
    "2019-03-08-01-25-17-373_POS1_I1.npy": 1631,
    "2019-03-08-01-28-33-356_POS2_I1.npy": 12978,
    "2019-03-08-02-28-57-914_POS0_I1.npy": 0,
    "2019-03-08-02-31-57-501_POS1_I1.npy": 1619,
    "2019-03-08-02-35-13-484_POS2_I1.npy": 13001,
    "2019-03-08-03-35-37-386_POS0_I1.npy": 0,
    "2019-03-08-03-38-37-520_POS1_I1.npy": 1630,
    "2019-03-08-03-41-54-143_POS2_I1.npy": 12933,
    "2019-03-08-04-42-18-029_POS0_I1.npy": 0,
    "2019-03-08-04-45-17-632_POS1_I1.npy": 1669,
    "2019-03-08-04-48-34-255_POS2_I1.npy": 13059,
    "2019-03-08-05-48-57-501_POS0_I1.npy": 0,
    "2019-03-08-05-51-58-197_POS1_I1.npy": 1706,
    "2019-03-08-05-55-14-273_POS2_I1.npy": 13150,
    "2019-03-08-06-55-38-066_POS0_I1.npy": 0,
    "2019-03-08-06-58-38-761_POS1_I1.npy": 1714,
    "2019-03-08-07-01-53-746_POS2_I1.npy": 13053,
    "2019-03-08-08-02-18-631_POS0_I1.npy": 0,
    "2019-03-08-08-05-20-527_POS1_I1.npy": 1719,
    "2019-03-08-08-08-34-326_POS2_I1.npy": 13055,
    "2019-03-08-09-08-58-665_POS0_I1.npy": 0,
    "2019-03-08-09-11-58-252_POS1_I1.npy": 1683,
    "2019-03-08-09-15-14-345_POS2_I1.npy": 13220,
    "2019-03-08-10-15-38-668_POS0_I1.npy": 0,
    "2019-03-08-10-18-38-380_POS1_I1.npy": 1747,
    "2019-03-08-10-21-55-455_POS2_I1.npy": 13255,
    "2019-03-08-11-22-18-156_POS0_I1.npy": 0,
    "2019-03-08-11-25-18-851_POS1_I1.npy": 2041,
    "2019-03-08-11-28-34-928_POS2_I1.npy": 13056,
    "2019-03-08-12-28-58-721_POS0_I1.npy": 0,
    "2019-03-08-12-31-59-416_POS1_I1.npy": 1674,
    "2019-03-08-12-35-14-401_POS2_I1.npy": 13216,
    "2019-03-08-13-35-39-285_POS0_I1.npy": 0,
    "2019-03-08-13-38-39-544_POS1_I1.npy": 1683,
    "2019-03-08-13-41-56-603_POS2_I1.npy": 12917,
    "2019-03-08-14-42-19-289_POS0_I1.npy": 0,
    "2019-03-08-14-45-18-985_POS1_I1.npy": 1685,
    "2019-03-08-14-48-34-953_POS2_I1.npy": 13148,
    "2019-03-08-15-48-59-401_POS0_I1.npy": 0,
    "2019-03-08-15-51-58-988_POS1_I1.npy": 1698,
    "2019-03-08-15-55-14-971_POS2_I1.npy": 13077,
    "2019-03-08-16-55-39-404_POS0_I1.npy": 0,
    "2019-03-08-16-58-40-099_POS1_I1.npy": 1569,
    "2019-03-08-17-01-57-704_POS2_I1.npy": 13181,
    "2019-03-08-18-02-19-422_POS0_I1.npy": 0,
    "2019-03-08-18-05-19-556_POS1_I1.npy": 1658,
    "2019-03-08-18-08-35-617_POS2_I1.npy": 13278,
    "2019-03-08-19-08-59-425_POS0_I1.npy": 0,
    "2019-03-08-19-12-00-121_POS1_I1.npy": 1740,
    "2019-03-08-19-15-16-119_POS2_I1.npy": 13158,
    "2019-03-08-20-15-40-021_POS0_I1.npy": 0,
    "2019-03-08-20-18-39-624_POS1_I1.npy": 1699,
    "2019-03-08-20-21-55-592_POS2_I1.npy": 13035,
    "2019-03-08-21-22-20-024_POS0_I1.npy": 0,
    "2019-03-08-21-25-19-612_POS1_I1.npy": 1525,
    "2019-03-08-21-28-35-704_POS2_I1.npy": 12716,
    "2019-03-08-22-28-59-497_POS0_I1.npy": 0,
    "2019-03-08-22-31-59-630_POS1_I1.npy": 1594,
    "2019-03-08-22-35-17-345_POS2_I1.npy": 12841,
    "2019-03-08-23-35-39-484_POS0_I1.npy": 0,
    "2019-03-08-23-38-40-179_POS1_I1.npy": 1569,
    "2019-03-08-23-41-56-256_POS2_I1.npy": 12268,
    "2019-03-09-00-42-20-143_POS0_I1.npy": 0,
    "2019-03-09-00-45-20-276_POS1_I1.npy": 2015,
    "2019-03-09-00-48-36-244_POS2_I1.npy": 12898,
    "2019-03-09-01-49-00-130_POS0_I1.npy": 0,
    "2019-03-09-01-52-00-825_POS1_I1.npy": 2001,
    "2019-03-09-01-55-15-810_POS2_I1.npy": 12108,
    "2019-03-09-02-55-40-133_POS0_I1.npy": 0,
    "2019-03-09-02-58-40-922_POS1_I1.npy": 1668,
    "2019-03-09-03-01-56-343_POS2_I1.npy": 12850,
    "2019-03-09-04-02-20-682_POS0_I1.npy": 0,
    "2019-03-09-04-05-20-379_POS1_I1.npy": 1690,
    "2019-03-09-04-08-36-331_POS2_I1.npy": 13074,
    "2019-03-09-05-09-00-779_POS0_I1.npy": 0,
    "2019-03-09-05-12-00-366_POS1_I1.npy": 1740,
    "2019-03-09-05-15-16-349_POS2_I1.npy": 13380,
    "2019-03-09-06-15-40-251_POS0_I1.npy": 0,
    "2019-03-09-06-18-40-931_POS1_I1.npy": 1678,
    "2019-03-09-06-21-56-914_POS2_I1.npy": 13365,
    "2019-03-09-07-22-20-816_POS0_I1.npy": 0,
    "2019-03-09-07-25-20-949_POS1_I1.npy": 1703,
    "2019-03-09-07-28-36-917_POS2_I1.npy": 13633,
    "2019-03-09-08-29-00-913_POS0_I1.npy": 0,
    "2019-03-09-08-32-01-046_POS1_I1.npy": 1904,
    "2019-03-09-08-35-17-669_POS2_I1.npy": 13523,
    "2019-03-09-09-35-40-900_POS0_I1.npy": 0,
    "2019-03-09-09-38-41-704_POS1_I1.npy": 1885,
    "2019-03-09-09-41-56-595_POS2_I1.npy": 13559,
    "2019-03-09-10-42-20-934_POS0_I1.npy": 0,
    "2019-03-09-10-45-23-361_POS1_I1.npy": 1750,
    "2019-03-09-10-48-37-160_POS2_I1.npy": 13511,
    "2019-03-09-11-49-01-483_POS0_I1.npy": 0,
    "2019-03-09-11-52-01-180_POS1_I1.npy": 1743,
    "2019-03-09-11-55-17-147_POS2_I1.npy": 13266,
    "2019-03-09-12-55-42-141_POS0_I1.npy": 0,
    "2019-03-09-12-58-41-199_POS1_I1.npy": 1858,
    "2019-03-09-13-01-58-820_POS2_I1.npy": 13174,
    "2019-03-09-14-02-20-959_POS0_I1.npy": 0,
    "2019-03-09-14-05-21-763_POS1_I1.npy": 2068,
    "2019-03-09-14-08-37-746_POS2_I1.npy": 13151,
    "2019-03-09-15-09-01-633_POS0_I1.npy": 0,
    "2019-03-09-15-12-01-766_POS1_I1.npy": 1762,
    "2019-03-09-15-15-17-734_POS2_I1.npy": 13176,
    "2019-03-09-16-15-43-820_POS0_I1.npy": 0,
    "2019-03-09-16-18-43-423_POS1_I1.npy": 1726,
    "2019-03-09-16-21-57-752_POS2_I1.npy": 13312,
    "2019-03-09-17-22-22-200_POS0_I1.npy": 0,
    "2019-03-09-17-25-21-803_POS1_I1.npy": 1806,
    "2019-03-09-17-28-37-771_POS2_I1.npy": 13838,
    "2019-03-09-18-29-02-749_POS0_I1.npy": 0,
    "2019-03-09-18-32-02-352_POS1_I1.npy": 1841,
    "2019-03-09-18-35-19-521_POS2_I1.npy": 13859,
    "2019-03-09-19-35-42-222_POS0_I1.npy": 4,
    "2019-03-09-19-38-41-825_POS1_I1.npy": 1891,
    "2019-03-09-19-41-58-448_POS2_I1.npy": 13754,
    "2019-03-09-20-42-21-679_POS0_I1.npy": 0,
    "2019-03-09-20-45-22-374_POS1_I1.npy": 2094,
    "2019-03-09-20-48-38-451_POS2_I1.npy": 12772,
    "2019-03-09-21-49-03-882_POS0_I1.npy": 0,
    "2019-03-09-21-52-03-578_POS1_I1.npy": 1808,
    "2019-03-09-21-55-17-908_POS2_I1.npy": 9520,
    "2019-03-09-22-55-42-231_POS0_I1.npy": 0,
    "2019-03-09-22-58-43-020_POS1_I1.npy": 1878,
    "2019-03-09-23-01-57-895_POS2_I1.npy": 13683,
    "2019-03-10-00-02-22-889_POS0_I1.npy": 0,
    "2019-03-10-00-05-22-492_POS1_I1.npy": 1886,
    "2019-03-10-00-08-38-460_POS2_I1.npy": 13723,
    "2019-03-10-01-08-58-924_POS0_I1.npy": 0,
    "2019-03-10-01-11-58-511_POS1_I1.npy": 1805,
    "2019-03-10-01-15-14-494_POS2_I1.npy": 13706,
    "2019-03-10-02-15-38-396_POS0_I1.npy": 0,
    "2019-03-10-02-18-38-530_POS1_I1.npy": 1810,
    "2019-03-10-02-21-55-153_POS2_I1.npy": 13555,
    "2019-03-10-03-22-18-384_POS0_I1.npy": 0,
    "2019-03-10-03-25-19-188_POS1_I1.npy": 1800,
    "2019-03-10-03-28-35-171_POS2_I1.npy": 13437,
    "2019-03-10-04-28-58-949_POS0_I1.npy": 0,
    "2019-03-10-04-31-59-659_POS1_I1.npy": 2076,
    "2019-03-10-04-35-14-644_POS2_I1.npy": 12731,
    "2019-03-10-05-35-38-983_POS0_I1.npy": 0,
    "2019-03-10-05-38-39-662_POS1_I1.npy": 1698,
    "2019-03-10-05-41-55-209_POS2_I1.npy": 13268,
    "2019-03-10-06-42-20-639_POS0_I1.npy": 0,
    "2019-03-10-06-45-19-790_POS1_I1.npy": 1676,
    "2019-03-10-06-48-35-773_POS2_I1.npy": 12936,
    "2019-03-10-07-48-59-020_POS0_I1.npy": 0,
    "2019-03-10-07-51-59-263_POS1_I1.npy": 1724,
    "2019-03-10-07-55-15-792_POS2_I1.npy": 13187,
    "2019-03-10-08-55-39-039_POS0_I1.npy": 0,
    "2019-03-10-08-58-39-734_POS1_I1.npy": 1761,
    "2019-03-10-09-01-55-810_POS2_I1.npy": 13417,
    "2019-03-10-10-02-21-787_POS0_I1.npy": 0,
    "2019-03-10-10-05-20-954_POS1_I1.npy": 1952,
    "2019-03-10-10-08-37-467_POS2_I1.npy": 13455,
    "2019-03-10-11-08-59-622_POS0_I1.npy": 0,
    "2019-03-10-11-12-00-411_POS1_I1.npy": 1934,
    "2019-03-10-11-15-15-832_POS2_I1.npy": 13661,
    "2019-03-10-12-15-40-810_POS0_I1.npy": 0,
    "2019-03-10-12-18-39-852_POS1_I1.npy": 1963,
    "2019-03-10-12-21-55-820_POS2_I1.npy": 13498,
    "2019-03-10-13-22-20-252_POS0_I1.npy": 0,
    "2019-03-10-13-25-19-839_POS1_I1.npy": 1890,
    "2019-03-10-13-28-36-478_POS2_I1.npy": 13702,
    "2019-03-10-14-28-59-693_POS0_I1.npy": 0,
    "2019-03-10-14-31-59-842_POS1_I1.npy": 1821,
    "2019-03-10-14-35-16-465_POS2_I1.npy": 13580,
    "2019-03-10-15-35-39-696_POS0_I1.npy": 0,
    "2019-03-10-15-38-40-501_POS1_I1.npy": 1872,
    "2019-03-10-15-41-57-576_POS2_I1.npy": 13860,
    "2019-03-10-16-42-20-292_POS0_I1.npy": 0,
    "2019-03-10-16-45-21-065_POS1_I1.npy": 1900,
    "2019-03-10-16-48-35-956_POS2_I1.npy": 13590,
    "2019-03-10-17-49-00-295_POS0_I1.npy": 0,
    "2019-03-10-17-52-01-084_POS1_I1.npy": 1872,
    "2019-03-10-17-55-17-051_POS2_I1.npy": 13697,
    "2019-03-10-18-55-40-844_POS0_I1.npy": 0,
    "2019-03-10-18-58-40-541_POS1_I1.npy": 1791,
    "2019-03-10-19-01-58-162_POS2_I1.npy": 13032,
    "2019-03-10-20-02-20-956_POS0_I1.npy": 0,
    "2019-03-10-20-05-20-544_POS1_I1.npy": 1785,
    "2019-03-10-20-08-36-527_POS2_I1.npy": 13178,
    "2019-03-10-21-09-00-429_POS0_I1.npy": 0,
    "2019-03-10-21-12-01-109_POS1_I1.npy": 1776,
    "2019-03-10-21-15-18-184_POS2_I1.npy": 13320,
    "2019-03-10-22-15-40-978_POS0_I1.npy": 0,
    "2019-03-10-22-18-41-127_POS1_I1.npy": 1787,
    "2019-03-10-22-21-57-095_POS2_I1.npy": 12781,
    "2019-03-10-23-22-20-981_POS0_I1.npy": 0,
    "2019-03-10-23-25-21-676_POS1_I1.npy": 1859,
    "2019-03-10-23-28-36-661_POS2_I1.npy": 13759,
    "2019-03-11-00-29-01-546_POS0_I1.npy": 0,
    "2019-03-11-00-32-02-787_POS1_I1.npy": 1886,
    "2019-03-11-00-35-17-132_POS2_I1.npy": 13367,
    "2019-03-11-01-35-41-564_POS0_I1.npy": 0,
    "2019-03-11-01-38-41-152_POS1_I1.npy": 1988,
    "2019-03-11-01-41-57-244_POS2_I1.npy": 13413,
    "2019-03-11-02-42-21-021_POS0_I1.npy": 0,
    "2019-03-11-02-45-21-264_POS1_I1.npy": 1677,
    "2019-03-11-02-48-37-793_POS2_I1.npy": 13431,
    "2019-03-11-03-49-01-586_POS0_I1.npy": 0,
    "2019-03-11-03-52-01-735_POS1_I1.npy": 1610,
    "2019-03-11-03-55-17-812_POS2_I1.npy": 12768,
    "2019-03-11-04-55-41-605_POS0_I1.npy": 0,
    "2019-03-11-04-58-42-300_POS1_I1.npy": 1610,
    "2019-03-11-05-01-57-285_POS2_I1.npy": 12690,
    "2019-03-11-06-02-21-608_POS0_I1.npy": 0,
    "2019-03-11-06-05-22-396_POS1_I1.npy": 1607,
    "2019-03-11-06-08-39-456_POS2_I1.npy": 12953,
    "2019-03-11-07-09-01-814_POS0_I1.npy": 0,
    "2019-03-11-07-12-02-509_POS1_I1.npy": 1378,
    "2019-03-11-07-15-17-384_POS2_I1.npy": 12343,
    "2019-03-11-08-15-42-363_POS0_I1.npy": 0,
    "2019-03-11-08-18-43-588_POS1_I1.npy": 713,
    "2019-03-11-08-21-58-495_POS2_I1.npy": 13367,
    "2019-03-11-09-22-22-397_POS0_I1.npy": 0,
    "2019-03-11-09-25-21-984_POS1_I1.npy": 1711,
    "2019-03-11-09-28-37-967_POS2_I1.npy": 13468,
    "2019-03-11-10-29-01-869_POS0_I1.npy": 0,
    "2019-03-11-10-32-02-565_POS1_I1.npy": 1739,
    "2019-03-11-10-35-18-111_POS2_I1.npy": 13253,
    "2019-03-11-11-35-42-013_POS0_I1.npy": 0,
    "2019-03-11-11-38-42-692_POS1_I1.npy": 1781,
    "2019-03-11-11-41-58-675_POS2_I1.npy": 12295,
    "2019-03-11-12-42-22-577_POS0_I1.npy": 0,
    "2019-03-11-12-45-22-711_POS1_I1.npy": 2066,
    "2019-03-11-12-48-38-788_POS2_I1.npy": 13346,
    "2019-03-11-13-49-03-126_POS0_I1.npy": 0,
    "2019-03-11-13-52-03-260_POS1_I1.npy": 1674,
    "2019-03-11-13-55-20-429_POS2_I1.npy": 13459,
    "2019-03-11-14-55-42-568_POS0_I1.npy": 0,
    "2019-03-11-14-58-43-357_POS1_I1.npy": 1684,
    "2019-03-11-15-01-58-778_POS2_I1.npy": 13364,
    "2019-03-11-16-02-23-211_POS0_I1.npy": 0,
    "2019-03-11-16-05-24-452_POS1_I1.npy": 1668,
    "2019-03-11-16-08-39-343_POS2_I1.npy": 13016,
    "2019-03-11-17-09-03-136_POS0_I1.npy": 60,
    "2019-03-11-17-12-02-848_POS1_I1.npy": 1678,
    "2019-03-11-17-15-19-377_POS2_I1.npy": 11555,
    "2019-03-11-18-15-42-608_POS0_I1.npy": 0,
    "2019-03-11-18-18-43-412_POS1_I1.npy": 1649,
    "2019-03-11-18-22-00-488_POS2_I1.npy": 13194,
    "2019-03-11-19-22-23-173_POS0_I1.npy": 0,
    "2019-03-11-19-25-23-977_POS1_I1.npy": 1916,
    "2019-03-11-19-28-38-868_POS2_I1.npy": 13212,
    "2019-03-11-20-29-03-301_POS0_I1.npy": 0,
    "2019-03-11-20-32-03-996_POS1_I1.npy": 1683,
    "2019-03-11-20-35-18-871_POS2_I1.npy": 13398,
    "2019-03-11-21-35-44-396_POS0_I1.npy": 0,
    "2019-03-11-21-38-43-437_POS1_I1.npy": 1715,
    "2019-03-11-21-41-59-405_POS2_I1.npy": 13173,
    "2019-03-11-22-42-23-837_POS0_I1.npy": 0,
    "2019-03-11-22-45-23-425_POS1_I1.npy": 1589,
    "2019-03-11-22-48-39-517_POS2_I1.npy": 13087,
    "2019-03-11-23-49-03-310_POS0_I1.npy": 0,
    "2019-03-11-23-52-03-443_POS1_I1.npy": 1638,
    "2019-03-11-23-55-20-066_POS2_I1.npy": 13134,
    "2019-03-12-00-55-43-297_POS0_I1.npy": 0,
    "2019-03-12-00-58-44-101_POS1_I1.npy": 1632,
    "2019-03-12-01-02-00-085_POS2_I1.npy": 13218,
    "2019-03-12-02-02-24-423_POS0_I1.npy": 0,
    "2019-03-12-02-05-24-666_POS1_I1.npy": 1713,
    "2019-03-12-02-08-39-557_POS2_I1.npy": 13345,
    "2019-03-12-03-09-03-896_POS0_I1.npy": 0,
    "2019-03-12-03-12-04-576_POS1_I1.npy": 1692,
    "2019-03-12-03-15-20-122_POS2_I1.npy": 13181,
    "2019-03-12-04-15-44-461_POS0_I1.npy": 0,
    "2019-03-12-04-18-44-157_POS1_I1.npy": 1661,
    "2019-03-12-04-22-00-125_POS2_I1.npy": 13363,
    "2019-03-12-05-22-24-448_POS0_I1.npy": 0,
    "2019-03-12-05-25-24-160_POS1_I1.npy": 1675,
    "2019-03-12-05-28-40-143_POS2_I1.npy": 13503,
    "2019-03-12-06-29-04-030_POS0_I1.npy": 0,
    "2019-03-12-06-32-04-709_POS1_I1.npy": 1680,
    "2019-03-12-06-35-21-785_POS2_I1.npy": 13349,
    "2019-03-12-07-35-44-579_POS0_I1.npy": 0,
    "2019-03-12-07-38-44-728_POS1_I1.npy": 1983,
    "2019-03-12-07-42-00-696_POS2_I1.npy": 13573,
    "2019-03-12-08-42-24-582_POS0_I1.npy": 0,
    "2019-03-12-08-45-25-277_POS1_I1.npy": 1697,
    "2019-03-12-08-48-40-262_POS2_I1.npy": 13437,
    "2019-03-12-09-49-05-147_POS0_I1.npy": 0,
    "2019-03-12-09-52-04-750_POS1_I1.npy": 1717,
    "2019-03-12-09-55-20-826_POS2_I1.npy": 13336,
    "2019-03-12-10-55-45-165_POS0_I1.npy": 0,
    "2019-03-12-10-58-44-753_POS1_I1.npy": 1687,
    "2019-03-12-11-02-00-829_POS2_I1.npy": 13133,
    "2019-03-12-12-02-25-153_POS0_I1.npy": 0,
    "2019-03-12-12-05-24-865_POS1_I1.npy": 1656,
    "2019-03-12-12-08-41-940_POS2_I1.npy": 13087,
    "2019-03-12-13-09-04-641_POS0_I1.npy": 0,
    "2019-03-12-13-12-05-336_POS1_I1.npy": 1701,
    "2019-03-12-13-15-21-413_POS2_I1.npy": 13098,
    "2019-03-12-14-15-45-751_POS0_I1.npy": 0,
    "2019-03-12-14-18-45-994_POS1_I1.npy": 1705,
    "2019-03-12-14-22-00-885_POS2_I1.npy": 13355,
    "2019-03-12-15-22-25-208_POS0_I1.npy": 0,
    "2019-03-12-15-25-25-997_POS1_I1.npy": 1682,
    "2019-03-12-15-28-40-873_POS2_I1.npy": 13620,
    "2019-03-12-16-29-05-851_POS0_I1.npy": 0,
    "2019-03-12-16-32-05-454_POS1_I1.npy": 2029,
    "2019-03-12-16-35-21-422_POS2_I1.npy": 13656,
    "2019-03-12-17-35-45-854_POS0_I1.npy": 0,
    "2019-03-12-17-38-45-442_POS1_I1.npy": 1997,
    "2019-03-12-17-42-01-534_POS2_I1.npy": 13672,
    "2019-03-12-18-42-25-311_POS0_I1.npy": 0,
    "2019-03-12-18-45-25-445_POS1_I1.npy": 1728,
    "2019-03-12-18-48-42-067_POS2_I1.npy": 13784,
    "2019-03-12-19-49-05-299_POS0_I1.npy": 0,
    "2019-03-12-19-52-06-103_POS1_I1.npy": 1705,
    "2019-03-12-19-55-23-724_POS2_I1.npy": 13660,
    "2019-03-12-20-55-45-863_POS0_I1.npy": 0,
    "2019-03-12-20-58-46-668_POS1_I1.npy": 1605,
    "2019-03-12-21-02-01-543_POS2_I1.npy": 13132,
    "2019-03-12-22-02-25-882_POS0_I1.npy": 0,
    "2019-03-12-22-05-26-671_POS1_I1.npy": 1976,
    "2019-03-12-22-08-41-546_POS2_I1.npy": 12950,
    "2019-03-12-23-09-06-088_POS0_I1.npy": 0,
    "2019-03-12-23-12-06-783_POS1_I1.npy": 1885,
    "2019-03-12-23-15-21-658_POS2_I1.npy": 13173,
    "2019-03-13-00-15-46-184_POS0_I1.npy": 0,
    "2019-03-13-00-18-48-533_POS1_I1.npy": 1601,
    "2019-03-13-00-22-02-332_POS2_I1.npy": 13225,
    "2019-03-13-01-22-26-780_POS0_I1.npy": 0,
    "2019-03-13-01-25-26-383_POS1_I1.npy": 1642,
    "2019-03-13-01-28-42-351_POS2_I1.npy": 13073,
    "2019-03-13-02-29-06-799_POS0_I1.npy": 0,
    "2019-03-13-02-32-06-386_POS1_I1.npy": 1692,
    "2019-03-13-02-35-23-461_POS2_I1.npy": 13234,
    "2019-03-13-03-35-46-802_POS0_I1.npy": 0,
    "2019-03-13-03-38-46-405_POS1_I1.npy": 1596,
    "2019-03-13-03-42-03-028_POS2_I1.npy": 13365,
    "2019-03-13-04-42-26-805_POS0_I1.npy": 0,
    "2019-03-13-04-45-27-047_POS1_I1.npy": 1631,
    "2019-03-13-04-48-43-031_POS2_I1.npy": 13405,
    "2019-03-13-05-49-06-808_POS0_I1.npy": 0,
    "2019-03-13-05-52-07-612_POS1_I1.npy": 1609,
    "2019-03-13-05-55-22-503_POS2_I1.npy": 12859,
    "2019-03-13-06-55-46-826_POS0_I1.npy": 0,
    "2019-03-13-06-58-47-615_POS1_I1.npy": 1674,
    "2019-03-13-07-02-03-037_POS2_I1.npy": 13128,
    "2019-03-13-08-02-27-375_POS0_I1.npy": 0,
    "2019-03-13-08-05-27-072_POS1_I1.npy": 1638,
    "2019-03-13-08-08-43-040_POS2_I1.npy": 13331,
    "2019-03-13-09-09-07-472_POS0_I1.npy": 0,
    "2019-03-13-09-12-07-060_POS1_I1.npy": 1638,
    "2019-03-13-09-15-24-135_POS2_I1.npy": 13282,
    "2019-03-13-10-15-46-929_POS0_I1.npy": 0,
    "2019-03-13-10-18-47-063_POS1_I1.npy": 1922,
    "2019-03-13-10-22-03-685_POS2_I1.npy": 13430,
    "2019-03-13-11-22-26-932_POS0_I1.npy": 0,
    "2019-03-13-11-25-27-627_POS1_I1.npy": 1929,
    "2019-03-13-11-28-44-250_POS2_I1.npy": 13470,
    "2019-03-13-12-29-07-481_POS0_I1.npy": 0,
    "2019-03-13-12-32-08-285_POS1_I1.npy": 1636,
    "2019-03-13-12-35-23-177_POS2_I1.npy": 13328,
    "2019-03-13-13-35-48-061_POS0_I1.npy": 0,
    "2019-03-13-13-38-48-211_POS1_I1.npy": 1724,
    "2019-03-13-13-42-05-395_POS2_I1.npy": 13362,
    "2019-03-13-14-42-28-080_POS0_I1.npy": 0,
    "2019-03-13-14-45-27-777_POS1_I1.npy": 1704,
    "2019-03-13-14-48-43-744_POS2_I1.npy": 13743,
    "2019-03-13-15-49-08-177_POS0_I1.npy": 0,
    "2019-03-13-15-52-07-764_POS1_I1.npy": 2024,
    "2019-03-13-15-55-23-747_POS2_I1.npy": 13617,
    "2019-03-13-16-55-48-304_POS0_I1.npy": 0,
    "2019-03-13-16-58-47-908_POS1_I1.npy": 1708,
    "2019-03-13-17-02-04-437_POS2_I1.npy": 13486,
    "2019-03-13-18-02-27-777_POS0_I1.npy": 0,
    "2019-03-13-18-05-29-003_POS1_I1.npy": 1677,
    "2019-03-13-18-08-45-516_POS2_I1.npy": 13677,
    "2019-03-13-19-09-08-311_POS0_I1.npy": 0,
    "2019-03-13-19-12-08-444_POS1_I1.npy": 1737,
    "2019-03-13-19-15-24-521_POS2_I1.npy": 13619,
    "2019-03-13-20-15-48-314_POS0_I1.npy": 0,
    "2019-03-13-20-18-49-009_POS1_I1.npy": 1715,
    "2019-03-13-20-22-05-631_POS2_I1.npy": 13672,
    "2019-03-13-21-22-28-426_POS0_I1.npy": 0,
    "2019-03-13-21-25-29-121_POS1_I1.npy": 1661,
    "2019-03-13-21-28-44-106_POS2_I1.npy": 13158,
    "2019-03-13-22-29-08-538_POS0_I1.npy": 0,
    "2019-03-13-22-32-09-233_POS1_I1.npy": 1906,
    "2019-03-13-22-35-24-218_POS2_I1.npy": 12759,
    "2019-03-13-23-35-48-557_POS0_I1.npy": 0,
    "2019-03-13-23-38-49-236_POS1_I1.npy": 1957,
    "2019-03-13-23-42-04-782_POS2_I1.npy": 13079,
    "2019-03-14-00-42-29-106_POS0_I1.npy": 0,
    "2019-03-14-00-45-28-802_POS1_I1.npy": 1585,
    "2019-03-14-00-48-45-316_POS2_I1.npy": 12969,
    "2019-03-14-01-49-09-093_POS0_I1.npy": 0,
    "2019-03-14-01-52-08-805_POS1_I1.npy": 1604,
    "2019-03-14-01-55-24-789_POS2_I1.npy": 13403,
    "2019-03-14-02-55-48-581_POS0_I1.npy": 0,
    "2019-03-14-02-58-49-386_POS1_I1.npy": 1669,
    "2019-03-14-03-02-05-369_POS2_I1.npy": 13449,
    "2019-03-14-04-02-29-162_POS0_I1.npy": 0,
    "2019-03-14-04-05-32-150_POS1_I1.npy": 1685,
    "2019-03-14-04-08-45-403_POS2_I1.npy": 13192,
    "2019-03-14-05-09-09-180_POS0_I1.npy": 0,
    "2019-03-14-05-12-09-969_POS1_I1.npy": 1638,
    "2019-03-14-05-15-24-844_POS2_I1.npy": 13289,
    "2019-03-14-06-15-49-729_POS0_I1.npy": 0,
    "2019-03-14-06-18-49-426_POS1_I1.npy": 1736,
    "2019-03-14-06-22-05-393_POS2_I1.npy": 13325,
    "2019-03-14-07-22-29-826_POS0_I1.npy": 0,
    "2019-03-14-07-25-29-398_POS1_I1.npy": 1525,
    "2019-03-14-07-28-45-396_POS2_I1.npy": 12488,
    "2019-03-14-08-29-09-283_POS0_I1.npy": 0,
    "2019-03-14-08-32-09-416_POS1_I1.npy": 1661,
    "2019-03-14-08-35-26-039_POS2_I1.npy": 12950,
    "2019-03-14-09-35-49-270_POS0_I1.npy": 0,
    "2019-03-14-09-38-50-075_POS1_I1.npy": 1588,
    "2019-03-14-09-42-06-058_POS2_I1.npy": 13120,
    "2019-03-14-10-42-29-850_POS0_I1.npy": 0,
    "2019-03-14-10-45-30-546_POS1_I1.npy": 1605,
    "2019-03-14-10-48-47-168_POS2_I1.npy": 13085,
    "2019-03-14-11-49-09-854_POS0_I1.npy": 0,
    "2019-03-14-11-52-10-642_POS1_I1.npy": 1604,
    "2019-03-14-11-55-25-518_POS2_I1.npy": 13115,
    "2019-03-14-12-55-50-496_POS0_I1.npy": 0,
    "2019-03-14-12-58-50-099_POS1_I1.npy": 1562,
    "2019-03-14-13-02-06-067_POS2_I1.npy": 13027,
    "2019-03-14-14-02-30-499_POS0_I1.npy": 0,
    "2019-03-14-14-05-30-087_POS1_I1.npy": 1523,
    "2019-03-14-14-08-46-616_POS2_I1.npy": 12953,
    "2019-03-14-15-09-09-972_POS0_I1.npy": 0,
    "2019-03-14-15-12-10-651_POS1_I1.npy": 1565,
    "2019-03-14-15-15-26-744_POS2_I1.npy": 13005,
    "2019-03-14-16-15-50-521_POS0_I1.npy": 0,
    "2019-03-14-16-18-50-654_POS1_I1.npy": 1570,
    "2019-03-14-16-22-06-731_POS2_I1.npy": 13026,
    "2019-03-14-17-22-32-146_POS0_I1.npy": 0,
    "2019-03-14-17-25-31-843_POS1_I1.npy": 1605,
    "2019-03-14-17-28-46-718_POS2_I1.npy": 13164,
    "2019-03-14-18-29-10-511_POS0_I1.npy": 0,
    "2019-03-14-18-32-11-300_POS1_I1.npy": 1635,
    "2019-03-14-18-35-26-176_POS2_I1.npy": 13195,
    "2019-03-14-19-35-51-154_POS0_I1.npy": 0,
    "2019-03-14-19-38-50-757_POS1_I1.npy": 1676,
    "2019-03-14-19-42-06-725_POS2_I1.npy": 13381,
    "2019-03-14-20-42-31-157_POS0_I1.npy": 0,
    "2019-03-14-20-45-30-744_POS1_I1.npy": 1711,
    "2019-03-14-20-48-46-837_POS2_I1.npy": 13499,
    "2019-03-14-21-49-10-630_POS0_I1.npy": 0,
    "2019-03-14-21-52-10-779_POS1_I1.npy": 1752,
    "2019-03-14-21-55-27-947_POS2_I1.npy": 13698,
    "2019-03-14-22-55-50-633_POS0_I1.npy": 0,
    "2019-03-14-22-58-51-328_POS1_I1.npy": 1632,
    "2019-03-14-23-02-07-404_POS2_I1.npy": 13494,
    "2019-03-15-00-02-31-197_POS0_I1.npy": 0,
    "2019-03-15-00-05-32-438_POS1_I1.npy": 1716,
    "2019-03-15-00-08-48-531_POS2_I1.npy": 13398,
    "2019-03-15-01-09-11-231_POS0_I1.npy": 0,
    "2019-03-15-01-12-11-911_POS1_I1.npy": 1634,
    "2019-03-15-01-15-27-442_POS2_I1.npy": 13117,
    "2019-03-15-02-15-52-872_POS0_I1.npy": 0,
    "2019-03-15-02-18-51-477_POS1_I1.npy": 1571,
    "2019-03-15-02-22-07-445_POS2_I1.npy": 12759,
    "2019-03-15-03-22-31-783_POS0_I1.npy": 0,
    "2019-03-15-03-25-31-480_POS1_I1.npy": 1640,
    "2019-03-15-03-28-47-479_POS2_I1.npy": 13173,
    "2019-03-15-04-29-11-256_POS0_I1.npy": 0,
    "2019-03-15-04-32-12-060_POS1_I1.npy": 1657,
    "2019-03-15-04-35-28-044_POS2_I1.npy": 12992,
    "2019-03-15-05-35-52-928_POS0_I1.npy": 0,
    "2019-03-15-05-38-53-187_POS1_I1.npy": 1941,
    "2019-03-15-05-42-08-062_POS2_I1.npy": 13260,
    "2019-03-15-06-42-31-839_POS0_I1.npy": 0,
    "2019-03-15-06-45-32-628_POS1_I1.npy": 1984,
    "2019-03-15-06-48-47-504_POS2_I1.npy": 12954,
    "2019-03-15-07-49-13-028_POS0_I1.npy": 0,
    "2019-03-15-07-52-12-615_POS1_I1.npy": 1689,
    "2019-03-15-07-55-29-691_POS2_I1.npy": 13285,
    "2019-03-15-08-55-52-485_POS0_I1.npy": 0,
    "2019-03-15-08-58-52-073_POS1_I1.npy": 1658,
    "2019-03-15-09-02-08-165_POS2_I1.npy": 12847,
    "2019-03-15-10-02-31-942_POS0_I1.npy": 0,
    "2019-03-15-10-05-32-185_POS1_I1.npy": 1735,
    "2019-03-15-10-08-48-714_POS2_I1.npy": 13364,
    "2019-03-15-11-09-11-945_POS0_I1.npy": 0,
    "2019-03-15-11-12-12-749_POS1_I1.npy": 1649,
    "2019-03-15-11-15-28-733_POS2_I1.npy": 13179,
    "2019-03-15-12-15-52-510_POS0_I1.npy": 0,
    "2019-03-15-12-18-53-314_POS1_I1.npy": 1711,
    "2019-03-15-12-22-08-205_POS2_I1.npy": 12786,
    "2019-03-15-13-22-32-544_POS0_I1.npy": 0,
    "2019-03-15-13-25-34-425_POS1_I1.npy": 1705,
    "2019-03-15-13-28-48-754_POS2_I1.npy": 12988,
    "2019-03-15-14-29-13-093_POS0_I1.npy": 0,
    "2019-03-15-14-32-12-790_POS1_I1.npy": 1695,
    "2019-03-15-14-35-29-303_POS2_I1.npy": 12779,
    "2019-03-15-15-35-54-843_POS0_I1.npy": 0,
    "2019-03-15-15-38-52-808_POS1_I1.npy": 1780,
    "2019-03-15-15-42-08-791_POS2_I1.npy": 13039,
    "2019-03-15-16-42-32-678_POS0_I1.npy": 0,
    "2019-03-15-16-45-33-357_POS1_I1.npy": 1881,
    "2019-03-15-16-48-49-340_POS2_I1.npy": 13217,
    "2019-03-15-17-49-13-242_POS0_I1.npy": 0,
    "2019-03-15-17-52-13-922_POS1_I1.npy": 1827,
    "2019-03-15-17-55-29-359_POS2_I1.npy": 13510,
    "2019-03-15-18-55-53-245_POS0_I1.npy": 0,
    "2019-03-15-18-58-53-941_POS1_I1.npy": 1693,
    "2019-03-15-19-02-08-816_POS2_I1.npy": 13599,
    "2019-03-15-20-02-33-794_POS0_I1.npy": 0,
    "2019-03-15-20-05-33-928_POS1_I1.npy": 1518,
    "2019-03-15-20-08-49-490_POS2_I1.npy": 13188,
    "2019-03-15-21-09-13-829_POS0_I1.npy": 0,
    "2019-03-15-21-12-14-071_POS1_I1.npy": 1689,
    "2019-03-15-21-15-30-148_POS2_I1.npy": 12967,
    "2019-03-15-22-15-53-941_POS0_I1.npy": 0,
    "2019-03-15-22-18-53-528_POS1_I1.npy": 1774,
    "2019-03-15-22-22-09-621_POS2_I1.npy": 13368,
    "2019-03-15-23-22-33-398_POS0_I1.npy": 0,
    "2019-03-15-23-25-33-656_POS1_I1.npy": 1710,
    "2019-03-15-23-28-50-731_POS2_I1.npy": 13317,
    "2019-03-16-00-29-13-978_POS0_I1.npy": 0,
    "2019-03-16-00-32-14-112_POS1_I1.npy": 1712,
    "2019-03-16-00-35-30-188_POS2_I1.npy": 13081,
    "2019-03-16-01-35-53-966_POS0_I1.npy": 0,
    "2019-03-16-01-38-54-770_POS1_I1.npy": 1745,
    "2019-03-16-01-42-09-661_POS2_I1.npy": 13498,
    "2019-03-16-02-42-34-000_POS0_I1.npy": 0,
    "2019-03-16-02-45-34-789_POS1_I1.npy": 1672,
    "2019-03-16-02-48-49-664_POS2_I1.npy": 13367,
    "2019-03-16-03-49-14-642_POS0_I1.npy": 0,
    "2019-03-16-03-52-14-246_POS1_I1.npy": 1813,
    "2019-03-16-03-55-30-213_POS2_I1.npy": 13360,
    "2019-03-16-04-55-56-829_POS0_I1.npy": 0,
    "2019-03-16-04-58-54-233_POS1_I1.npy": 1820,
    "2019-03-16-05-02-10-762_POS2_I1.npy": 13205,
    "2019-03-16-06-02-34-118_POS0_I1.npy": 0,
    "2019-03-16-06-05-34-252_POS1_I1.npy": 1890,
    "2019-03-16-06-08-50-874_POS2_I1.npy": 13243,
    "2019-03-16-07-09-14-667_POS0_I1.npy": 0,
    "2019-03-16-07-12-14-801_POS1_I1.npy": 1752,
    "2019-03-16-07-15-33-061_POS2_I1.npy": 13241,
    "2019-03-16-08-15-54-670_POS0_I1.npy": 0,
    "2019-03-16-08-18-55-365_POS1_I1.npy": 1749,
    "2019-03-16-08-22-10-350_POS2_I1.npy": 13670,
    "2019-03-16-09-22-34-689_POS0_I1.npy": 0,
    "2019-03-16-09-25-35-477_POS1_I1.npy": 1828,
    "2019-03-16-09-28-51-445_POS2_I1.npy": 13387,
    "2019-03-16-10-29-15-238_POS0_I1.npy": 0,
    "2019-03-16-10-32-14-935_POS1_I1.npy": 1751,
    "2019-03-16-10-35-30-902_POS2_I1.npy": 13737,
    "2019-03-16-11-35-55-241_POS0_I1.npy": 0,
    "2019-03-16-11-38-54-953_POS1_I1.npy": 1851,
    "2019-03-16-11-42-10-936_POS2_I1.npy": 10400,
    "2019-03-16-12-42-34-729_POS0_I1.npy": 0,
    "2019-03-16-12-45-35-518_POS1_I1.npy": 1800,
    "2019-03-16-12-48-51-517_POS2_I1.npy": 13653,
    "2019-03-16-13-49-15-309_POS0_I1.npy": 0,
    "2019-03-16-13-52-16-114_POS1_I1.npy": 1793,
    "2019-03-16-13-55-31-005_POS2_I1.npy": 13841,
    "2019-03-16-14-55-56-435_POS0_I1.npy": 0,
    "2019-03-16-14-58-56-132_POS1_I1.npy": 1729,
    "2019-03-16-15-02-11-569_POS2_I1.npy": 11545,
    "2019-03-16-16-02-35-908_POS0_I1.npy": 0,
    "2019-03-16-16-05-35-605_POS1_I1.npy": 1628,
    "2019-03-16-16-08-51-572_POS2_I1.npy": 12951,
    "2019-03-16-17-09-17-003_POS0_I1.npy": 0,
    "2019-03-16-17-12-15-623_POS1_I1.npy": 1600,
    "2019-03-16-17-15-32-699_POS2_I1.npy": 13077,
    "2019-03-16-18-15-55-399_POS0_I1.npy": 0,
    "2019-03-16-18-18-56-094_POS1_I1.npy": 1615,
    "2019-03-16-18-22-12-171_POS2_I1.npy": 13015,
    "2019-03-16-19-22-36-058_POS0_I1.npy": 0,
    "2019-03-16-19-25-36-737_POS1_I1.npy": 1715,
    "2019-03-16-19-28-53-266_POS2_I1.npy": 13167,
    "2019-03-16-20-29-16-076_POS0_I1.npy": 0,
    "2019-03-16-20-32-16-881_POS1_I1.npy": 1620,
    "2019-03-16-20-35-31-772_POS2_I1.npy": 13178,
    "2019-03-16-21-35-56-110_POS0_I1.npy": 0,
    "2019-03-16-21-38-56-899_POS1_I1.npy": 1685,
    "2019-03-16-21-42-11-775_POS2_I1.npy": 12973,
    "2019-03-16-22-42-36-753_POS0_I1.npy": 0,
    "2019-03-16-22-45-36-356_POS1_I1.npy": 879,
    "2019-03-16-22-48-52-324_POS2_I1.npy": 12739,
    "2019-03-16-23-49-16-756_POS0_I1.npy": 0,
    "2019-03-16-23-52-16-344_POS1_I1.npy": 1659,
    "2019-03-16-23-55-32-327_POS2_I1.npy": 13250,
    "2019-03-17-00-55-56-775_POS0_I1.npy": 0,
    "2019-03-17-00-58-56-378_POS1_I1.npy": 1662,
    "2019-03-17-01-02-09-002_POS2_I1.npy": 13387,
    "2019-03-17-02-02-32-763_POS0_I1.npy": 0,
    "2019-03-17-02-05-32-897_POS1_I1.npy": 1640,
    "2019-03-17-02-08-49-005_POS2_I1.npy": 13117,
    "2019-03-17-03-09-12-766_POS0_I1.npy": 0,
    "2019-03-17-03-12-13-461_POS1_I1.npy": 1619,
    "2019-03-17-03-15-29-008_POS2_I1.npy": 13272,
    "2019-03-17-04-15-52-816_POS0_I1.npy": 0,
    "2019-03-17-04-18-53-573_POS1_I1.npy": 1602,
    "2019-03-17-04-22-09-541_POS2_I1.npy": 12841,
    "2019-03-17-05-22-33-349_POS0_I1.npy": 0,
    "2019-03-17-05-25-33-046_POS1_I1.npy": 1585,
    "2019-03-17-05-28-48-998_POS2_I1.npy": 12731,
    "2019-03-17-06-29-16-176_POS0_I1.npy": 0,
    "2019-03-17-06-32-13-049_POS1_I1.npy": 1599,
    "2019-03-17-06-35-29-126_POS2_I1.npy": 13132,
    "2019-03-17-07-35-52-903_POS0_I1.npy": 0,
    "2019-03-17-07-38-53-037_POS1_I1.npy": 1701,
    "2019-03-17-07-42-09-644_POS2_I1.npy": 13202,
    "2019-03-17-08-42-32-890_POS0_I1.npy": 0,
    "2019-03-17-08-45-33-586_POS1_I1.npy": 1715,
    "2019-03-17-08-48-49-693_POS2_I1.npy": 13034,
    "2019-03-17-09-49-13-471_POS0_I1.npy": 0,
    "2019-03-17-09-52-16-350_POS1_I1.npy": 1852,
    "2019-03-17-09-55-32-442_POS2_I1.npy": 13350,
    "2019-03-17-10-55-53-489_POS0_I1.npy": 0,
    "2019-03-17-10-58-54-730_POS1_I1.npy": 1864,
    "2019-03-17-11-02-09-731_POS2_I1.npy": 13307,
    "2019-03-17-12-02-33-836_POS0_I1.npy": 0,
    "2019-03-17-12-05-34-515_POS1_I1.npy": 2177,
    "2019-03-17-12-08-50-061_POS2_I1.npy": 13563,
    "2019-03-17-13-09-13-948_POS0_I1.npy": 0,
    "2019-03-17-13-12-14-066_POS1_I1.npy": 1944,
    "2019-03-17-13-15-30-174_POS2_I1.npy": 13830,
    "2019-03-17-14-15-53-935_POS0_I1.npy": 0,
    "2019-03-17-14-18-55-192_POS1_I1.npy": 1970,
    "2019-03-17-14-22-12-922_POS2_I1.npy": 13606,
    "2019-03-17-15-22-35-607_POS0_I1.npy": 0,
    "2019-03-17-15-25-34-680_POS1_I1.npy": 1935,
    "2019-03-17-15-28-50-211_POS2_I1.npy": 13875,
    "2019-03-17-16-29-14-518_POS0_I1.npy": 0,
    "2019-03-17-16-32-14-122_POS1_I1.npy": 1952,
    "2019-03-17-16-35-30-214_POS2_I1.npy": 14240,
    "2019-03-17-17-35-53-975_POS0_I1.npy": 0,
    "2019-03-17-17-38-54-218_POS1_I1.npy": 1822,
    "2019-03-17-17-42-10-217_POS2_I1.npy": 13056,
    "2019-03-17-18-42-34-088_POS0_I1.npy": 0,
    "2019-03-17-18-45-34-767_POS1_I1.npy": 1931,
    "2019-03-17-18-48-51-312_POS2_I1.npy": 13615,
    "2019-03-17-19-49-14-106_POS0_I1.npy": 0,
    "2019-03-17-19-52-15-893_POS1_I1.npy": 1970,
    "2019-03-17-19-55-31-440_POS2_I1.npy": 13596,
    "2019-03-17-20-55-54-655_POS0_I1.npy": 0,
    "2019-03-17-20-58-55-444_POS1_I1.npy": 2033,
    "2019-03-17-21-02-10-351_POS2_I1.npy": 13814,
    "2019-03-17-22-02-34-768_POS0_I1.npy": 0,
    "2019-03-17-22-05-35-463_POS1_I1.npy": 2005,
    "2019-03-17-22-08-50-354_POS2_I1.npy": 13676,
    "2019-03-17-23-09-15-223_POS0_I1.npy": 0,
    "2019-03-17-23-12-14-826_POS1_I1.npy": 2382,
    "2019-03-17-23-15-32-447_POS2_I1.npy": 13883,
    "2019-03-18-00-15-54-696_POS0_I1.npy": 0,
    "2019-03-18-00-18-54-829_POS1_I1.npy": 1951,
    "2019-03-18-00-22-11-452_POS2_I1.npy": 13755,
    "2019-03-18-01-22-34-699_POS0_I1.npy": 0,
    "2019-03-18-01-25-35-503_POS1_I1.npy": 2013,
    "2019-03-18-01-28-53-093_POS2_I1.npy": 13642,
    "2019-03-18-02-29-15-263_POS0_I1.npy": 0,
    "2019-03-18-02-32-16-036_POS1_I1.npy": 2354,
    "2019-03-18-02-35-30-927_POS2_I1.npy": 12879,
    "2019-03-18-03-35-55-266_POS0_I1.npy": 0,
    "2019-03-18-03-38-56-055_POS1_I1.npy": 1789,
    "2019-03-18-03-42-11-508_POS2_I1.npy": 12445,
    "2019-03-18-04-42-37-484_POS0_I1.npy": 0,
    "2019-03-18-04-45-35-450_POS1_I1.npy": 2323,
    "2019-03-18-04-48-51-511_POS2_I1.npy": 11645,
    "2019-03-18-05-49-15-865_POS0_I1.npy": 0,
    "2019-03-18-05-52-15-468_POS1_I1.npy": 2345,
    "2019-03-18-05-55-32-091_POS2_I1.npy": 12296,
    "2019-03-18-06-55-55-899_POS0_I1.npy": 0,
    "2019-03-18-06-58-56-033_POS1_I1.npy": 2006,
    "2019-03-18-07-02-12-094_POS2_I1.npy": 12544,
    "2019-03-18-08-02-35-887_POS0_I1.npy": 0,
    "2019-03-18-08-05-37-143_POS1_I1.npy": 1905,
    "2019-03-18-08-08-52-144_POS2_I1.npy": 13254,
    "2019-03-18-09-09-15-937_POS0_I1.npy": 0,
    "2019-03-18-09-12-16-632_POS1_I1.npy": 1950,
    "2019-03-18-09-15-32-162_POS2_I1.npy": 12457,
    "2019-03-18-09-58-56-759_POS0_I1.npy": 0,
    "2019-03-18-10-02-01-510_POS1_I1.npy": 1811,
    "2019-03-18-10-05-17-477_POS2_I1.npy": 11628,
    "2019-03-18-11-05-41-898_POS0_I1.npy": 0,
    "2019-03-18-11-08-41-485_POS1_I1.npy": 1766,
    "2019-03-18-11-11-57-578_POS2_I1.npy": 13345,
    "2019-03-18-12-12-21-355_POS0_I1.npy": 0,
    "2019-03-18-12-15-21-598_POS1_I1.npy": 2336,
    "2019-03-18-12-18-38-673_POS2_I1.npy": 13087,
    "2019-03-18-13-19-01-483_POS0_I1.npy": 0,
    "2019-03-18-13-22-02-162_POS1_I1.npy": 1775,
    "2019-03-18-13-25-18-130_POS2_I1.npy": 13311,
    "2019-03-18-14-25-42-032_POS0_I1.npy": 0,
    "2019-03-18-14-28-42-165_POS1_I1.npy": 1776,
    "2019-03-18-14-31-58-242_POS2_I1.npy": 13265,
    "2019-03-18-15-32-22-035_POS0_I1.npy": 0,
    "2019-03-18-15-35-22-730_POS1_I1.npy": 1800,
    "2019-03-18-15-38-38-261_POS2_I1.npy": 13516,
    "2019-03-18-16-39-02-038_POS0_I1.npy": 0,
    "2019-03-18-16-42-02-827_POS1_I1.npy": 2113,
    "2019-03-18-16-45-18-794_POS2_I1.npy": 13181,
    "2019-03-18-17-45-42-587_POS0_I1.npy": 0,
    "2019-03-18-17-48-42-284_POS1_I1.npy": 1906,
    "2019-03-18-17-51-58-251_POS2_I1.npy": 12930,
    "2019-03-18-18-52-22-590_POS0_I1.npy": 0,
    "2019-03-18-18-55-22-302_POS1_I1.npy": 1904,
    "2019-03-18-18-58-40-469_POS2_I1.npy": 12777,
    "2019-03-18-19-59-02-827_POS0_I1.npy": 0,
    "2019-03-18-20-02-02-524_POS1_I1.npy": 1681,
    "2019-03-18-20-05-18-491_POS2_I1.npy": 13206,
    "2019-03-18-21-05-42-924_POS0_I1.npy": 0,
    "2019-03-18-21-08-42-511_POS1_I1.npy": 1706,
    "2019-03-18-21-11-58-494_POS2_I1.npy": 13306,
    "2019-03-18-22-12-22-396_POS0_I1.npy": 0,
    "2019-03-18-22-15-22-530_POS1_I1.npy": 1688,
    "2019-03-18-22-18-39-152_POS2_I1.npy": 13226,
    "2019-03-18-23-19-02-945_POS0_I1.npy": 0,
    "2019-03-18-23-22-03-079_POS1_I1.npy": 1782,
    "2019-03-18-23-25-19-155_POS2_I1.npy": 13770,
    "2019-03-19-00-25-42-948_POS0_I1.npy": 0,
    "2019-03-19-00-28-43-628_POS1_I1.npy": 1797,
    "2019-03-19-00-31-58-613_POS2_I1.npy": 12825,
    "2019-03-19-01-32-22-951_POS0_I1.npy": 0,
    "2019-03-19-01-35-24-848_POS1_I1.npy": 1755,
    "2019-03-19-01-38-39-177_POS2_I1.npy": 13208,
    "2019-03-19-02-39-03-516_POS0_I1.npy": 0,
    "2019-03-19-02-42-03-213_POS1_I1.npy": 1762,
    "2019-03-19-02-45-19-180_POS2_I1.npy": 13106,
    "2019-03-19-03-45-44-174_POS0_I1.npy": 0,
    "2019-03-19-03-48-43-231_POS1_I1.npy": 1746,
    "2019-03-19-03-52-01-398_POS2_I1.npy": 13056,
    "2019-03-19-04-52-23-007_POS0_I1.npy": 0,
    "2019-03-19-04-55-23-811_POS1_I1.npy": 2093,
    "2019-03-19-04-58-39-779_POS2_I1.npy": 13157,
    "2019-03-19-05-59-03-572_POS0_I1.npy": 0,
    "2019-03-19-06-02-04-376_POS1_I1.npy": 2138,
    "2019-03-19-06-05-19-267_POS2_I1.npy": 12842,
    "2019-03-19-07-05-43-606_POS0_I1.npy": 0,
    "2019-03-19-07-08-44-395_POS1_I1.npy": 2136,
    "2019-03-19-07-11-59-270_POS2_I1.npy": 12788,
    "2019-03-19-08-12-24-249_POS0_I1.npy": 0,
    "2019-03-19-08-15-23-836_POS1_I1.npy": 1720,
    "2019-03-19-08-18-39-804_POS2_I1.npy": 13364,
    "2019-03-19-09-19-05-328_POS0_I1.npy": 0,
    "2019-03-19-09-22-03-824_POS1_I1.npy": 1731,
    "2019-03-19-09-25-19-916_POS2_I1.npy": 13524,
    "2019-03-19-10-25-43-709_POS0_I1.npy": 0,
    "2019-03-19-10-28-43-842_POS1_I1.npy": 1733,
    "2019-03-19-10-32-00-465_POS2_I1.npy": 13426,
    "2019-03-19-11-32-23-696_POS0_I1.npy": 0,
    "2019-03-19-11-35-24-391_POS1_I1.npy": 1778,
    "2019-03-19-11-38-40-468_POS2_I1.npy": 14359,
    "2019-03-19-12-39-04-245_POS0_I1.npy": 0,
    "2019-03-19-12-42-05-049_POS1_I1.npy": 1686,
    "2019-03-19-12-45-19-941_POS2_I1.npy": 14380,
    "2019-03-19-13-45-44-279_POS0_I1.npy": 0,
    "2019-03-19-13-48-46-160_POS1_I1.npy": 1758,
    "2019-03-19-13-52-00-505_POS2_I1.npy": 14133,
    "2019-03-19-14-52-24-844_POS0_I1.npy": 0,
    "2019-03-19-14-55-24-541_POS1_I1.npy": 2171,
    "2019-03-19-14-58-40-508_POS2_I1.npy": 14073,
    "2019-03-19-15-59-05-487_POS0_I1.npy": 0,
    "2019-03-19-16-02-04-528_POS1_I1.npy": 1788,
    "2019-03-19-16-05-20-511_POS2_I1.npy": 14092,
    "2019-03-19-17-05-44-413_POS0_I1.npy": 0,
    "2019-03-19-17-08-45-093_POS1_I1.npy": 1741,
    "2019-03-19-17-12-01-060_POS2_I1.npy": 13963,
    "2019-03-19-18-12-25-508_POS0_I1.npy": 0,
    "2019-03-19-18-15-25-111_POS1_I1.npy": 1796,
    "2019-03-19-18-18-42-171_POS2_I1.npy": 14418,
    "2019-03-19-19-19-04-965_POS0_I1.npy": 0,
    "2019-03-19-19-22-05-660_POS1_I1.npy": 1807,
    "2019-03-19-19-25-20-645_POS2_I1.npy": 14289,
    "2019-03-19-20-25-46-076_POS0_I1.npy": 0,
    "2019-03-19-20-28-45-773_POS1_I1.npy": 2098,
    "2019-03-19-20-32-02-832_POS2_I1.npy": 13950,
    "2019-03-19-21-32-25-517_POS0_I1.npy": 0,
    "2019-03-19-21-35-25-214_POS1_I1.npy": 1765,
    "2019-03-19-21-38-41-182_POS2_I1.npy": 13661,
    "2019-03-19-22-39-05-614_POS0_I1.npy": 0,
    "2019-03-19-22-42-05-201_POS1_I1.npy": 1597,
    "2019-03-19-22-45-21-185_POS2_I1.npy": 13131,
    "2019-03-19-23-45-45-071_POS0_I1.npy": 0,
    "2019-03-19-23-48-45-205_POS1_I1.npy": 1512,
    "2019-03-19-23-52-01-734_POS2_I1.npy": 12943,
    "2019-03-20-00-52-26-182_POS0_I1.npy": 0,
    "2019-03-20-00-55-26-331_POS1_I1.npy": 1555,
    "2019-03-20-00-58-43-952_POS2_I1.npy": 11851,
    "2019-03-20-01-59-05-670_POS0_I1.npy": 0,
    "2019-03-20-02-02-06-365_POS1_I1.npy": 1892,
    "2019-03-20-02-05-21-241_POS2_I1.npy": 12424,
    "2019-03-20-03-05-46-219_POS0_I1.npy": 0,
    "2019-03-20-03-08-45-822_POS1_I1.npy": 1500,
    "2019-03-20-03-12-01-790_POS2_I1.npy": 12712,
    "2019-03-20-04-12-26-253_POS0_I1.npy": 0,
    "2019-03-20-04-15-25-856_POS1_I1.npy": 1409,
    "2019-03-20-04-18-41-839_POS2_I1.npy": 12835,
    "2019-03-20-05-19-05-726_POS0_I1.npy": 0,
    "2019-03-20-05-22-06-405_POS1_I1.npy": 1505,
    "2019-03-20-05-25-22-388_POS2_I1.npy": 12726,
    "2019-03-20-06-25-46-290_POS0_I1.npy": 0,
    "2019-03-20-06-28-46-439_POS1_I1.npy": 1526,
    "2019-03-20-06-32-02-516_POS2_I1.npy": 12838,
    "2019-03-20-07-32-26-309_POS0_I1.npy": 0,
    "2019-03-20-07-35-26-989_POS1_I1.npy": 1576,
    "2019-03-20-07-38-41-973_POS2_I1.npy": 13484,
    "2019-03-20-08-39-06-312_POS0_I1.npy": 0,
    "2019-03-20-08-42-07-007_POS1_I1.npy": 1657,
    "2019-03-20-08-45-23-099_POS2_I1.npy": 13264,
    "2019-03-20-09-45-46-877_POS0_I1.npy": 0,
    "2019-03-20-09-48-46-464_POS1_I1.npy": 1655,
    "2019-03-20-09-52-02-556_POS2_I1.npy": 12471,
    "2019-03-20-10-52-26-334_POS0_I1.npy": 0,
    "2019-03-20-10-55-26-576_POS1_I1.npy": 1977,
    "2019-03-20-10-58-44-198_POS2_I1.npy": 13284,
    "2019-03-20-11-59-06-992_POS0_I1.npy": 0,
    "2019-03-20-12-02-06-704_POS1_I1.npy": 1514,
    "2019-03-20-12-05-22-687_POS2_I1.npy": 12983,
    "2019-03-20-13-05-46-574_POS0_I1.npy": 0,
    "2019-03-20-13-08-47-269_POS1_I1.npy": 1562,
    "2019-03-20-13-12-03-252_POS2_I1.npy": 12753,
    "2019-03-20-14-12-27-029_POS0_I1.npy": 0,
    "2019-03-20-14-15-27-818_POS1_I1.npy": 1659,
    "2019-03-20-14-18-42-709_POS2_I1.npy": 13093,
    "2019-03-20-15-19-07-048_POS0_I1.npy": 0,
    "2019-03-20-15-22-07-836_POS1_I1.npy": 1583,
    "2019-03-20-15-25-22-728_POS2_I1.npy": 13442,
    "2019-03-20-16-25-47-722_POS0_I1.npy": 0,
    "2019-03-20-16-28-47-325_POS1_I1.npy": 1627,
    "2019-03-20-16-32-03-838_POS2_I1.npy": 13177,
    "2019-03-20-17-32-27-709_POS0_I1.npy": 0,
    "2019-03-20-17-35-27-312_POS1_I1.npy": 1994,
    "2019-03-20-17-38-43-295_POS2_I1.npy": 12950,
    "2019-03-20-18-39-07-197_POS0_I1.npy": 0,
    "2019-03-20-18-42-07-331_POS1_I1.npy": 1626,
    "2019-03-20-18-45-26-684_POS2_I1.npy": 13266,
    "2019-03-20-19-45-47-746_POS0_I1.npy": 0,
    "2019-03-20-19-48-47-880_POS1_I1.npy": 1611,
    "2019-03-20-19-52-03-957_POS2_I1.npy": 12730,
    "2019-03-20-20-52-27-749_POS0_I1.npy": 0,
    "2019-03-20-20-55-28-444_POS1_I1.npy": 1549,
    "2019-03-20-20-58-43-975_POS2_I1.npy": 12953,
    "2019-03-20-21-59-07-752_POS0_I1.npy": 0,
    "2019-03-20-22-02-08-541_POS1_I1.npy": 1481,
    "2019-03-20-22-05-23-963_POS2_I1.npy": 12793,
    "2019-03-20-23-05-48-286_POS0_I1.npy": 0,
    "2019-03-20-23-08-47-982_POS1_I1.npy": 1443,
    "2019-03-20-23-12-03-950_POS2_I1.npy": 12716,
    "2019-03-21-00-12-28-382_POS0_I1.npy": 0,
    "2019-03-21-00-15-27-970_POS1_I1.npy": 1447,
    "2019-03-21-00-18-44-062_POS2_I1.npy": 12640,
    "2019-03-21-01-19-07-839_POS0_I1.npy": 0,
    "2019-03-21-01-22-07-973_POS1_I1.npy": 1578,
    "2019-03-21-01-25-24-596_POS2_I1.npy": 12836,
    "2019-03-21-02-25-47-827_POS0_I1.npy": 0,
    "2019-03-21-02-28-49-177_POS1_I1.npy": 1962,
    "2019-03-21-02-32-08-421_POS2_I1.npy": 12893,
    "2019-03-21-03-32-28-376_POS0_I1.npy": 0,
    "2019-03-21-03-35-29-165_POS1_I1.npy": 1870,
    "2019-03-21-03-38-44-602_POS2_I1.npy": 12559,
    "2019-03-21-04-39-08-394_POS0_I1.npy": 0,
    "2019-03-21-04-42-10-275_POS1_I1.npy": 1433,
    "2019-03-21-04-45-24-605_POS2_I1.npy": 12522,
    "2019-03-21-05-45-49-053_POS0_I1.npy": 0,
    "2019-03-21-05-48-48-656_POS1_I1.npy": 1427,
    "2019-03-21-05-52-04-623_POS2_I1.npy": 12999,
    "2019-03-21-06-52-29-056_POS0_I1.npy": 0,
    "2019-03-21-06-55-28-643_POS1_I1.npy": 1481,
    "2019-03-21-06-58-44-736_POS2_I1.npy": 12597,
    "2019-03-21-07-59-08-513_POS0_I1.npy": 0,
    "2019-03-21-08-02-08-755_POS1_I1.npy": 1574,
    "2019-03-21-08-05-28-545_POS2_I1.npy": 13056,
    "2019-03-21-09-05-48-500_POS0_I1.npy": 0,
    "2019-03-21-09-08-49-304_POS1_I1.npy": 1627,
    "2019-03-21-09-12-05-288_POS2_I1.npy": 13010,
    "2019-03-21-10-12-29-065_POS0_I1.npy": 0,
    "2019-03-21-10-15-29-869_POS1_I1.npy": 1632,
    "2019-03-21-10-18-44-760_POS2_I1.npy": 12853,
    "2019-03-21-11-19-09-083_POS0_I1.npy": 0,
    "2019-03-21-11-22-09-872_POS1_I1.npy": 1648,
    "2019-03-21-11-25-24-763_POS2_I1.npy": 12902,
    "2019-03-21-12-25-49-742_POS0_I1.npy": 0,
    "2019-03-21-12-28-49-329_POS1_I1.npy": 1618,
    "2019-03-21-12-32-05-297_POS2_I1.npy": 12815,
    "2019-03-21-13-32-29-745_POS0_I1.npy": 0,
    "2019-03-21-13-35-30-970_POS1_I1.npy": 57,
    "2019-03-21-13-38-46-501_POS2_I1.npy": 13481,
    "2019-03-21-14-39-09-186_POS0_I1.npy": 0,
    "2019-03-21-14-42-09-320_POS1_I1.npy": 1641,
    "2019-03-21-14-45-25-942_POS2_I1.npy": 13334,
    "2019-03-21-15-45-49-174_POS0_I1.npy": 0,
    "2019-03-21-15-48-49-978_POS1_I1.npy": 1693,
    "2019-03-21-15-52-05-961_POS2_I1.npy": 13688,
    "2019-03-21-16-52-29-754_POS0_I1.npy": 0,
    "2019-03-21-16-55-30-558_POS1_I1.npy": 1719,
    "2019-03-21-16-58-45-449_POS2_I1.npy": 13546,
    "2019-03-21-17-59-09-788_POS0_I1.npy": 0,
    "2019-03-21-18-02-10-577_POS1_I1.npy": 2129,
    "2019-03-21-18-05-25-998_POS2_I1.npy": 13264,
    "2019-03-21-19-05-51-429_POS0_I1.npy": 0,
    "2019-03-21-19-08-50-034_POS1_I1.npy": 2048,
    "2019-03-21-19-12-06-547_POS2_I1.npy": 13186,
    "2019-03-21-20-12-30-434_POS0_I1.npy": 0,
    "2019-03-21-20-15-30-021_POS1_I1.npy": 2127,
    "2019-03-21-20-18-46-004_POS2_I1.npy": 13237,
    "2019-03-21-21-19-10-437_POS0_I1.npy": 0,
    "2019-03-21-21-22-10-570_POS1_I1.npy": 1803,
    "2019-03-21-21-25-26-553_POS2_I1.npy": 13660,
    "2019-03-21-22-25-50-455_POS0_I1.npy": 0,
    "2019-03-21-22-28-50-589_POS1_I1.npy": 1794,
    "2019-03-21-22-32-06-666_POS2_I1.npy": 13485,
    "2019-03-21-23-32-30-458_POS0_I1.npy": 0,
    "2019-03-21-23-35-31-809_POS1_I1.npy": 1774,
    "2019-03-21-23-38-46-700_POS2_I1.npy": 13433,
    "2019-03-22-00-39-10-477_POS0_I1.npy": 0,
    "2019-03-22-00-42-11-172_POS1_I1.npy": 1409,
    "2019-03-22-00-45-28-356_POS2_I1.npy": 12872,
    "2019-03-22-01-45-50-402_POS0_I1.npy": 84,
    "2019-03-22-01-48-51-081_POS1_I1.npy": 1473,
    "2019-03-22-01-52-07-174_POS2_I1.npy": 12397,
    "2019-03-22-02-52-31-513_POS0_I1.npy": 0,
    "2019-03-22-02-55-31-116_POS1_I1.npy": 1395,
    "2019-03-22-02-58-47-192_POS2_I1.npy": 12683,
    "2019-03-22-03-59-10-970_POS0_I1.npy": 0,
    "2019-03-22-04-02-11-680_POS1_I1.npy": 1576,
    "2019-03-22-04-05-27-211_POS2_I1.npy": 12221,
    "2019-03-22-05-05-50-988_POS0_I1.npy": 0,
    "2019-03-22-05-08-51-777_POS1_I1.npy": 1491,
    "2019-03-22-05-12-06-653_POS2_I1.npy": 12419,
    "2019-03-22-06-12-31-631_POS0_I1.npy": 0,
    "2019-03-22-06-15-31-234_POS1_I1.npy": 1450,
    "2019-03-22-06-18-47-202_POS2_I1.npy": 12205,
    "2019-03-22-07-19-12-180_POS0_I1.npy": 0,
    "2019-03-22-07-22-11-237_POS1_I1.npy": 1343,
    "2019-03-22-07-25-27-766_POS2_I1.npy": 12341,
    "2019-03-22-08-25-51-107_POS0_I1.npy": 0,
    "2019-03-22-08-28-51-802_POS1_I1.npy": 1562,
    "2019-03-22-08-32-07-785_POS2_I1.npy": 12381,
    "2019-03-22-09-32-31-687_POS0_I1.npy": 0,
    "2019-03-22-09-35-31-820_POS1_I1.npy": 1928,
    "2019-03-22-09-38-48-880_POS2_I1.npy": 12147,
    "2019-03-22-10-39-11-674_POS0_I1.npy": 0,
    "2019-03-22-10-42-12-369_POS1_I1.npy": 1905,
    "2019-03-22-10-45-27-354_POS2_I1.npy": 12747,
    "2019-03-22-11-45-52-785_POS0_I1.npy": 0,
    "2019-03-22-11-48-53-480_POS1_I1.npy": 2069,
    "2019-03-22-11-52-07-934_POS2_I1.npy": 12145,
    "2019-03-22-12-52-32-273_POS0_I1.npy": 0,
    "2019-03-22-12-55-31-861_POS1_I1.npy": 1729,
    "2019-03-22-12-58-47-953_POS2_I1.npy": 12873,
    "2019-03-22-13-59-12-292_POS0_I1.npy": 0,
    "2019-03-22-14-02-11-895_POS1_I1.npy": 1789,
    "2019-03-22-14-05-28-518_POS2_I1.npy": 13012,
    "2019-03-22-15-05-51-873_POS0_I1.npy": 0,
    "2019-03-22-15-08-53-099_POS1_I1.npy": 2717,
    "2019-03-22-15-12-10-268_POS2_I1.npy": 12977,
    "2019-03-22-16-12-31-861_POS0_I1.npy": 0,
    "2019-03-22-16-15-32-665_POS1_I1.npy": 1654,
    "2019-03-22-16-18-48-633_POS2_I1.npy": 13078,
    "2019-03-22-17-19-12-426_POS0_I1.npy": 0,
    "2019-03-22-17-22-13-776_POS1_I1.npy": 1866,
    "2019-03-22-17-25-28-121_POS2_I1.npy": 13841,
    "2019-03-22-18-25-52-553_POS0_I1.npy": 0,
    "2019-03-22-18-28-53-358_POS1_I1.npy": 1759,
    "2019-03-22-18-32-08-249_POS2_I1.npy": 13440,
    "2019-03-22-19-32-32-588_POS0_I1.npy": 0,
    "2019-03-22-19-35-33-376_POS1_I1.npy": 2179,
    "2019-03-22-19-38-48-798_POS2_I1.npy": 13665,
    "2019-03-22-20-39-13-137_POS0_I1.npy": 0,
    "2019-03-22-20-42-12-849_POS1_I1.npy": 1784,
    "2019-03-22-20-45-28-816_POS2_I1.npy": 13597,
    "2019-03-22-21-45-54-341_POS0_I1.npy": 0,
    "2019-03-22-21-48-54-474_POS1_I1.npy": 1808,
    "2019-03-22-21-52-08-804_POS2_I1.npy": 14137,
    "2019-03-22-22-52-32-706_POS0_I1.npy": 0,
    "2019-03-22-22-55-32-839_POS1_I1.npy": 1915,
    "2019-03-22-22-58-49-462_POS2_I1.npy": 14042,
    "2019-03-22-23-59-13-239_POS0_I1.npy": 0,
    "2019-03-23-00-02-13-373_POS1_I1.npy": 1858,
    "2019-03-23-00-05-29-450_POS2_I1.npy": 13754,
    "2019-03-23-01-05-53-242_POS0_I1.npy": 0,
    "2019-03-23-01-08-53-937_POS1_I1.npy": 1634,
    "2019-03-23-01-12-08-922_POS2_I1.npy": 13632,
    "2019-03-23-02-12-33-261_POS0_I1.npy": 0,
    "2019-03-23-02-15-33-956_POS1_I1.npy": 1734,
    "2019-03-23-02-18-49-502_POS2_I1.npy": 14381,
    "2019-03-23-03-19-13-841_POS0_I1.npy": 0,
    "2019-03-23-03-22-13-538_POS1_I1.npy": 1487,
    "2019-03-23-03-25-29-505_POS2_I1.npy": 14382,
    "2019-03-23-04-25-53-844_POS0_I1.npy": 0,
    "2019-03-23-04-28-53-557_POS1_I1.npy": 1784,
    "2019-03-23-04-32-10-632_POS2_I1.npy": 14376,
    "2019-03-23-05-32-33-332_POS0_I1.npy": 0,
    "2019-03-23-05-35-33-591_POS1_I1.npy": 2049,
    "2019-03-23-05-38-50-213_POS2_I1.npy": 14580,
    "2019-03-23-06-39-13-991_POS0_I1.npy": 0,
    "2019-03-23-06-42-14-233_POS1_I1.npy": 2002,
    "2019-03-23-06-45-31-855_POS2_I1.npy": 14206,
    "2019-03-23-07-45-54-009_POS0_I1.npy": 0,
    "2019-03-23-07-48-54-814_POS1_I1.npy": 1638,
    "2019-03-23-07-52-09-705_POS2_I1.npy": 13637,
    "2019-03-23-08-52-34-028_POS0_I1.npy": 0,
    "2019-03-23-08-55-34-817_POS1_I1.npy": 1364,
    "2019-03-23-08-58-50-254_POS2_I1.npy": 12661,
    "2019-03-23-09-59-14-593_POS0_I1.npy": 0,
    "2019-03-23-10-02-14-289_POS1_I1.npy": 1931,
    "2019-03-23-10-05-30-803_POS2_I1.npy": 13373,
    "2019-03-23-11-05-54-705_POS0_I1.npy": 0,
    "2019-03-23-11-08-54-292_POS1_I1.npy": 1606,
    "2019-03-23-11-12-10-275_POS2_I1.npy": 13260,
    "2019-03-23-12-12-34-177_POS0_I1.npy": 0,
    "2019-03-23-12-15-34-857_POS1_I1.npy": 2030,
    "2019-03-23-12-18-51-932_POS2_I1.npy": 13418,
    "2019-03-23-13-19-14-726_POS0_I1.npy": 0,
    "2019-03-23-13-22-14-860_POS1_I1.npy": 1931,
    "2019-03-23-13-25-30-937_POS2_I1.npy": 13746,
    "2019-03-23-14-25-54-729_POS0_I1.npy": 0,
    "2019-03-23-14-28-55-425_POS1_I1.npy": 1407,
    "2019-03-23-14-32-10-955_POS2_I1.npy": 14022,
    "2019-03-23-15-32-35-388_POS0_I1.npy": 0,
    "2019-03-23-15-35-35-630_POS1_I1.npy": 1342,
    "2019-03-23-15-38-53-782_POS2_I1.npy": 13757,
    "2019-03-23-16-39-14-845_POS0_I1.npy": 0,
    "2019-03-23-16-42-15-633_POS1_I1.npy": 1137,
    "2019-03-23-16-45-30-509_POS2_I1.npy": 14111,
    "2019-03-23-17-45-55-487_POS0_I1.npy": 0,
    "2019-03-23-17-48-55-090_POS1_I1.npy": 1676,
    "2019-03-23-17-52-11-058_POS2_I1.npy": 12784,
    "2019-03-23-18-52-35-490_POS0_I1.npy": 0,
    "2019-03-23-18-55-35-624_POS1_I1.npy": 1198,
    "2019-03-23-18-58-52-793_POS2_I1.npy": 13410,
    "2019-03-23-19-59-14-947_POS0_I1.npy": 0,
    "2019-03-23-20-02-15-081_POS1_I1.npy": 1201,
    "2019-03-23-20-05-31-704_POS2_I1.npy": 11612,
    "2019-03-23-21-05-54-935_POS0_I1.npy": 0,
    "2019-03-23-21-08-55-739_POS1_I1.npy": 1111,
    "2019-03-23-21-12-11-722_POS2_I1.npy": 10980,
    "2019-03-23-22-12-35-515_POS0_I1.npy": 0,
    "2019-03-23-22-15-36-319_POS1_I1.npy": 984,
    "2019-03-23-22-18-51-210_POS2_I1.npy": 10009,
    "2019-03-23-23-19-15-534_POS0_I1.npy": 0,
    "2019-03-23-23-22-16-322_POS1_I1.npy": 860,
    "2019-03-23-23-25-31-744_POS2_I1.npy": 10823,
    "2019-03-24-00-25-55-318_POS0_I1.npy": 0,
    "2019-03-24-00-28-57-215_POS1_I1.npy": 1361,
    "2019-03-24-00-32-12-090_POS2_I1.npy": 10959,
    "2019-03-24-01-32-31-474_POS0_I1.npy": 0,
    "2019-03-24-01-35-32-278_POS1_I1.npy": 723,
    "2019-03-24-01-38-48-261_POS2_I1.npy": 12885,
    "2019-03-24-02-39-12-054_POS0_I1.npy": 0,
    "2019-03-24-02-42-12-843_POS1_I1.npy": 576,
    "2019-03-24-02-45-28-826_POS2_I1.npy": 10256,
    "2019-03-24-03-45-52-073_POS0_I1.npy": 0,
    "2019-03-24-03-48-52-861_POS1_I1.npy": 973,
    "2019-03-24-03-52-07-737_POS2_I1.npy": 12159,
    "2019-03-24-04-52-32-731_POS0_I1.npy": 0,
    "2019-03-24-04-55-32-334_POS1_I1.npy": 1074,
    "2019-03-24-04-58-48-301_POS2_I1.npy": 11984,
    "2019-03-24-05-59-13-280_POS0_I1.npy": 0,
    "2019-03-24-06-02-12-337_POS1_I1.npy": 1107,
    "2019-03-24-06-05-28-320_POS2_I1.npy": 12585,
    "2019-03-24-07-05-52-222_POS0_I1.npy": 0,
    "2019-03-24-07-08-52-902_POS1_I1.npy": 1285,
    "2019-03-24-07-12-08-885_POS2_I1.npy": 12130,
    "2019-03-24-08-12-32-787_POS0_I1.npy": 0,
    "2019-03-24-08-15-32-920_POS1_I1.npy": 1349,
    "2019-03-24-08-18-48-903_POS2_I1.npy": 12063,
    "2019-03-24-09-19-12-899_POS0_I1.npy": 0,
    "2019-03-24-09-22-13-032_POS1_I1.npy": 1103,
    "2019-03-24-09-25-29-109_POS2_I1.npy": 12008,
    "2019-03-24-10-25-52-902_POS0_I1.npy": 0,
    "2019-03-24-10-28-53-597_POS1_I1.npy": 1001,
    "2019-03-24-10-32-08-582_POS2_I1.npy": 12096,
    "2019-03-24-11-32-32-921_POS0_I1.npy": 0,
    "2019-03-24-11-35-33-616_POS1_I1.npy": 1141,
    "2019-03-24-11-38-49-162_POS2_I1.npy": 12209,
    "2019-03-24-12-39-13-501_POS0_I1.npy": 0,
    "2019-03-24-12-42-13-634_POS1_I1.npy": 1247,
    "2019-03-24-12-45-29-165_POS2_I1.npy": 12308,
    "2019-03-24-13-45-53-488_POS0_I1.npy": 0,
    "2019-03-24-13-48-53-185_POS1_I1.npy": 1449,
    "2019-03-24-13-52-09-168_POS2_I1.npy": 11675,
    "2019-03-24-14-52-32-961_POS0_I1.npy": 0,
    "2019-03-24-14-55-33-765_POS1_I1.npy": 1262,
    "2019-03-24-14-58-49-748_POS2_I1.npy": 11393,
    "2019-03-24-15-59-14-087_POS0_I1.npy": 0,
    "2019-03-24-16-02-14-876_POS1_I1.npy": 1194,
    "2019-03-24-16-05-30-859_POS2_I1.npy": 11036,
    "2019-03-24-17-05-53-544_POS0_I1.npy": 0,
    "2019-03-24-17-08-54-348_POS1_I1.npy": 1773,
    "2019-03-24-17-12-09-770_POS2_I1.npy": 11391,
    "2019-03-24-18-12-34-093_POS0_I1.npy": 0,
    "2019-03-24-18-15-33-790_POS1_I1.npy": 1265,
    "2019-03-24-18-18-49-757_POS2_I1.npy": 11563,
    "2019-03-24-19-19-14-299_POS0_I1.npy": 0,
    "2019-03-24-19-22-13-902_POS1_I1.npy": 1421,
    "2019-03-24-19-25-32-709_POS2_I1.npy": 11352,
    "2019-03-24-20-25-53-865_POS0_I1.npy": 0,
    "2019-03-24-20-28-55-091_POS1_I1.npy": 1348,
    "2019-03-24-20-32-11-167_POS2_I1.npy": 11368,
    "2019-03-24-21-32-34-414_POS0_I1.npy": 0,
    "2019-03-24-21-35-34-017_POS1_I1.npy": 1423,
    "2019-03-24-21-38-50-094_POS2_I1.npy": 11723,
    "2019-03-24-22-39-14-417_POS0_I1.npy": 0,
    "2019-03-24-22-42-14-130_POS1_I1.npy": 1782,
    "2019-03-24-22-45-30-659_POS2_I1.npy": 11406,
    "2019-03-24-23-45-53-905_POS0_I1.npy": 0,
    "2019-03-24-23-48-54-710_POS1_I1.npy": 1817,
    "2019-03-24-23-52-11-239_POS2_I1.npy": 12232,
    "2019-03-25-00-52-34-470_POS0_I1.npy": 0,
    "2019-03-25-00-55-35-165_POS1_I1.npy": 1350,
    "2019-03-25-00-58-50-166_POS2_I1.npy": 12135,
    "2019-03-25-01-59-15-035_POS0_I1.npy": 0,
    "2019-03-25-02-02-16-931_POS1_I1.npy": 1451,
    "2019-03-25-02-05-32-899_POS2_I1.npy": 12155,
    "2019-03-25-03-05-55-038_POS0_I1.npy": 0,
    "2019-03-25-03-08-54-734_POS1_I1.npy": 1457,
    "2019-03-25-04-15-34-737_POS1_I1.npy": 913,
    "2019-03-25-06-25-55-187_POS0_I1.npy": 0,
    "2019-03-25-07-32-35-175_POS0_I1.npy": 0,
    "2019-03-25-07-35-35-870_POS1_I1.npy": 1593,
    "2019-03-25-08-39-15-193_POS0_I1.npy": 0,
    "2019-03-25-10-52-35-230_POS0_I1.npy": 0,
    "2019-03-25-14-15-37-167_POS1_I1.npy": 1542,
    "2019-03-25-17-35-36-661_POS1_I1.npy": 1512,
    "2019-03-25-19-48-57-260_POS1_I1.npy": 1517,
    "2019-03-25-23-08-57-815_POS1_I1.npy": 1429,
    "2019-03-26-09-05-58-364_POS0_I1.npy": 0,
    "2019-03-26-10-15-38-064_POS1_I1.npy": 1715,
    "2019-03-26-14-42-19-168_POS1_I1.npy": 1572,
    "2019-03-26-16-55-38-768_POS1_I1.npy": 1579,
    "2019-03-26-19-08-59-913_POS1_I1.npy": 1444,
    "2019-03-27-00-39-19-779_POS0_I1.npy": 0,
    "2019-03-27-02-52-39-817_POS0_I1.npy": 0,
    "2019-03-27-03-59-20-350_POS0_I1.npy": 0,
    "2019-03-27-05-06-00-447_POS0_I1.npy": 0,
    "2019-03-27-09-35-41-263_POS1_I1.npy": 1350,
    "2019-03-27-10-42-20-736_POS1_I1.npy": 993,
    "2019-03-27-11-46-01-151_POS0_I1.npy": 0,
    "2019-03-27-12-55-41-303_POS1_I1.npy": 1012,
    "2019-03-27-14-02-21-291_POS1_I1.npy": 1290,
    "2019-03-27-15-06-01-160_POS0_I1.npy": 0,
    "2019-03-27-15-09-01-949_POS1_I1.npy": 1367,
    "2019-03-27-15-12-16-840_POS2_I1.npy": 11626,
    "2019-03-27-16-12-41-163_POS0_I1.npy": 0,
    "2019-03-27-16-15-41-952_POS1_I1.npy": 1241,
    "2019-03-27-16-18-56-828_POS2_I1.npy": 11075,
    "2019-03-27-17-19-21-806_POS0_I1.npy": 0,
    "2019-03-27-17-22-21-409_POS1_I1.npy": 1325,
    "2019-03-27-17-25-39-124_POS2_I1.npy": 11091,
    "2019-03-27-18-26-01-825_POS0_I1.npy": 0,
    "2019-03-27-18-29-01-412_POS1_I1.npy": 1403,
    "2019-03-27-18-32-17-504_POS2_I1.npy": 11632,
    "2019-03-27-19-32-41-828_POS0_I1.npy": 0,
    "2019-03-27-19-35-41-431_POS1_I1.npy": 1279,
    "2019-03-27-19-38-58-053_POS2_I1.npy": 11318,
    "2019-03-27-20-39-21-285_POS0_I1.npy": 0,
    "2019-03-27-20-42-21-980_POS1_I1.npy": 1319,
    "2019-03-27-20-45-38-056_POS2_I1.npy": 11315,
    "2019-03-27-21-46-01-849_POS0_I1.npy": 0,
    "2019-03-27-21-49-02-638_POS1_I1.npy": 1289,
    "2019-03-27-21-52-17-529_POS2_I1.npy": 10967,
    "2019-03-27-22-52-41-868_POS0_I1.npy": 0,
    "2019-03-27-22-55-42-657_POS1_I1.npy": 1218,
    "2019-03-27-22-58-58-078_POS2_I1.npy": 11059,
    "2019-03-27-23-59-22-417_POS0_I1.npy": 0,
    "2019-03-28-00-02-22-114_POS1_I1.npy": 1269,
    "2019-03-28-00-05-38-097_POS2_I1.npy": 11046,
    "2019-03-28-01-06-03-091_POS0_I1.npy": 0,
    "2019-03-28-01-09-02-132_POS1_I1.npy": 1230,
    "2019-03-28-01-12-20-845_POS2_I1.npy": 11271,
    "2019-03-28-02-12-42-002_POS0_I1.npy": 0,
    "2019-03-28-02-15-42-681_POS1_I1.npy": 1227,
    "2019-03-28-02-18-58-664_POS2_I1.npy": 11530,
    "2019-03-28-03-19-22-566_POS0_I1.npy": 0,
    "2019-03-28-03-22-23-792_POS1_I1.npy": 1372,
    "2019-03-28-03-25-38-667_POS2_I1.npy": 11051,
    "2019-03-28-04-26-02-569_POS0_I1.npy": 0,
    "2019-03-28-04-29-03-265_POS1_I1.npy": 1198,
    "2019-03-28-04-32-18-249_POS2_I1.npy": 11512,
    "2019-03-28-05-32-42-572_POS0_I1.npy": 0,
    "2019-03-28-05-35-43-252_POS1_I1.npy": 1860,
    "2019-03-28-05-38-58-798_POS2_I1.npy": 11469,
    "2019-03-28-06-39-23-137_POS0_I1.npy": 0,
    "2019-03-28-06-42-23-380_POS1_I1.npy": 1284,
    "2019-03-28-06-45-39-909_POS2_I1.npy": 11686,
    "2019-03-28-07-46-02-594_POS0_I1.npy": 0,
    "2019-03-28-07-49-02-837_POS1_I1.npy": 1327,
    "2019-03-28-07-52-19-366_POS2_I1.npy": 12321,
    "2019-03-28-08-52-43-252_POS0_I1.npy": 0,
    "2019-03-28-08-55-43-495_POS1_I1.npy": 1106,
    "2019-03-28-08-58-58-917_POS2_I1.npy": 11945,
    "2019-03-28-09-59-22-819_POS0_I1.npy": 0,
    "2019-03-28-10-02-25-120_POS1_I1.npy": 1077,
    "2019-03-28-10-05-41-650_POS2_I1.npy": 12269,
    "2019-03-28-11-06-03-352_POS0_I1.npy": 0,
    "2019-03-28-11-09-03-485_POS1_I1.npy": 1182,
    "2019-03-28-11-12-19-562_POS2_I1.npy": 12379,
    "2019-03-28-12-12-43-355_POS0_I1.npy": 0,
    "2019-03-28-12-15-44-050_POS1_I1.npy": 974,
    "2019-03-28-12-18-59-035_POS2_I1.npy": 13672,
    "2019-03-28-13-19-23-374_POS0_I1.npy": 0,
    "2019-03-28-13-22-24-053_POS1_I1.npy": 1260,
    "2019-03-28-13-25-40-145_POS2_I1.npy": 13624,
    "2019-03-28-14-26-03-923_POS0_I1.npy": 0,
    "2019-03-28-14-29-03-619_POS1_I1.npy": 1016,
    "2019-03-28-14-32-19-587_POS2_I1.npy": 13338,
    "2019-03-28-15-32-43-910_POS0_I1.npy": 0,
    "2019-03-28-15-35-44-714_POS1_I1.npy": 1122,
    "2019-03-28-15-38-59-606_POS2_I1.npy": 12929,
    "2019-03-28-16-39-24-163_POS0_I1.npy": 0,
    "2019-03-28-16-42-23-750_POS1_I1.npy": 807,
    "2019-03-28-16-45-40-825_POS2_I1.npy": 12415,
    "2019-03-28-17-46-03-620_POS0_I1.npy": 0,
    "2019-03-28-17-49-04-299_POS1_I1.npy": 951,
    "2019-03-28-17-52-20-282_POS2_I1.npy": 12901,
    "2019-03-28-18-52-44-184_POS0_I1.npy": 0,
    "2019-03-28-18-55-44-318_POS1_I1.npy": 1311,
    "2019-03-28-18-59-00-285_POS2_I1.npy": 11636,
    "2019-03-28-19-59-25-810_POS0_I1.npy": 0,
    "2019-03-28-20-02-24-851_POS1_I1.npy": 1384,
    "2019-03-28-20-05-40-382_POS2_I1.npy": 11485,
    "2019-03-28-21-06-04-159_POS0_I1.npy": 0,
    "2019-03-28-21-09-04-948_POS1_I1.npy": 1326,
    "2019-03-28-21-12-19-823_POS2_I1.npy": 11993,
    "2019-03-28-22-12-44-708_POS0_I1.npy": 0,
    "2019-03-28-22-15-44-405_POS1_I1.npy": 1209,
    "2019-03-28-22-19-00-372_POS2_I1.npy": 11545,
    "2019-03-28-23-19-27-004_POS0_I1.npy": 0,
    "2019-03-28-23-22-24-408_POS1_I1.npy": 1225,
    "2019-03-28-23-25-42-029_POS2_I1.npy": 11415,
    "2019-03-29-00-26-04-277_POS0_I1.npy": 0,
    "2019-03-29-00-29-04-411_POS1_I1.npy": 1158,
    "2019-03-29-00-32-21-034_POS2_I1.npy": 11212,
    "2019-03-29-01-32-44-811_POS0_I1.npy": 0,
    "2019-03-29-01-35-45-054_POS1_I1.npy": 1179,
    "2019-03-29-01-39-02-129_POS2_I1.npy": 10921,
    "2019-03-29-02-39-24-830_POS0_I1.npy": 0,
    "2019-03-29-02-42-25-618_POS1_I1.npy": 1746,
    "2019-03-29-02-45-41-586_POS2_I1.npy": 11612,
    "2019-03-29-03-46-04-926_POS0_I1.npy": 0,
    "2019-03-29-03-49-05-621_POS1_I1.npy": 1302,
    "2019-03-29-03-52-21-043_POS2_I1.npy": 12105,
    "2019-03-29-04-52-45-382_POS0_I1.npy": 0,
    "2019-03-29-04-55-44-969_POS1_I1.npy": 1192,
    "2019-03-29-04-59-00-952_POS2_I1.npy": 12672,
    "2019-03-29-05-59-24-839_POS0_I1.npy": 0,
    "2019-03-29-06-02-25-534_POS1_I1.npy": 1091,
    "2019-03-29-06-05-41-517_POS2_I1.npy": 13336,
    "2019-03-29-07-06-05-403_POS0_I1.npy": 0,
    "2019-03-29-07-09-05-537_POS1_I1.npy": 1253,
    "2019-03-29-07-12-23-236_POS2_I1.npy": 13770,
    "2019-03-29-08-12-45-406_POS0_I1.npy": 0,
    "2019-03-29-08-15-46-101_POS1_I1.npy": 1249,
    "2019-03-29-08-19-01-086_POS2_I1.npy": 13235,
    "2019-03-29-09-19-25-971_POS0_I1.npy": 0,
    "2019-03-29-09-22-26-120_POS1_I1.npy": 1293,
    "2019-03-29-09-25-41-666_POS2_I1.npy": 13621,
    "2019-03-29-10-26-05-990_POS0_I1.npy": 0,
    "2019-03-29-10-29-05-577_POS1_I1.npy": 1768,
    "2019-03-29-10-32-21-669_POS2_I1.npy": 11834,
    "2019-03-29-11-32-45-447_POS0_I1.npy": 0,
    "2019-03-29-11-35-45-689_POS1_I1.npy": 1328,
    "2019-03-29-11-39-02-764_POS2_I1.npy": 12819,
    "2019-03-29-12-39-25-465_POS0_I1.npy": 0,
    "2019-03-29-12-42-26-160_POS1_I1.npy": 1496,
    "2019-03-29-12-45-42-237_POS2_I1.npy": 13842,
    "2019-03-29-13-46-07-106_POS0_I1.npy": 0,
    "2019-03-29-13-49-06-818_POS1_I1.npy": 1155,
    "2019-03-29-13-52-23-894_POS2_I1.npy": 12652,
    "2019-03-29-14-52-46-033_POS0_I1.npy": 0,
    "2019-03-29-14-55-46-837_POS1_I1.npy": 1462,
    "2019-03-29-14-59-01-713_POS2_I1.npy": 13544,
    "2019-03-29-15-59-26-691_POS0_I1.npy": 0,
    "2019-03-29-16-02-26-840_POS1_I1.npy": 1563,
    "2019-03-29-16-05-43-915_POS2_I1.npy": 13509,
    "2019-03-29-17-06-06-616_POS0_I1.npy": 0,
    "2019-03-29-17-09-06-328_POS1_I1.npy": 1302,
    "2019-03-29-17-12-22-312_POS2_I1.npy": 14053,
    "2019-03-29-18-12-46-104_POS0_I1.npy": 0,
    "2019-03-29-18-15-46-893_POS1_I1.npy": 1419,
    "2019-03-29-18-19-06-152_POS2_I1.npy": 14226,
    "2019-03-29-19-19-26-669_POS0_I1.npy": 0,
    "2019-03-29-19-22-27-473_POS1_I1.npy": 1385,
    "2019-03-29-19-25-42-364_POS2_I1.npy": 13815,
    "2019-03-29-20-26-07-249_POS0_I1.npy": 0,
    "2019-03-29-20-29-07-492_POS1_I1.npy": 1099,
    "2019-03-29-20-32-25-675_POS2_I1.npy": 13677,
    "2019-03-29-21-32-47-283_POS0_I1.npy": 0,
    "2019-03-29-21-35-46-886_POS1_I1.npy": 1387,
    "2019-03-29-21-39-02-963_POS2_I1.npy": 11652,
    "2019-03-29-22-39-27-302_POS0_I1.npy": 0,
    "2019-03-29-22-42-27-451_POS1_I1.npy": 1619,
    "2019-03-29-22-45-43-543_POS2_I1.npy": 10859,
    "2019-03-29-23-46-07-336_POS0_I1.npy": 0,
    "2019-03-29-23-49-07-470_POS1_I1.npy": 1315,
    "2019-03-29-23-52-23-546_POS2_I1.npy": 11563,
    "2019-03-30-00-52-47-324_POS0_I1.npy": 0,
    "2019-03-30-00-55-48-128_POS1_I1.npy": 1331,
    "2019-03-30-00-59-03-019_POS2_I1.npy": 11268,
    "2019-03-30-01-59-27-342_POS0_I1.npy": 0,
    "2019-03-30-02-02-28-131_POS1_I1.npy": 1352,
    "2019-03-30-02-05-43-007_POS2_I1.npy": 11625,
    "2019-03-30-03-06-07-985_POS0_I1.npy": 0,
    "2019-03-30-03-09-07-588_POS1_I1.npy": 1327,
    "2019-03-30-03-12-23-556_POS2_I1.npy": 7450,
    "2019-03-30-04-12-48-004_POS0_I1.npy": 0,
    "2019-03-30-04-15-47-591_POS1_I1.npy": 1358,
    "2019-03-30-04-19-03-574_POS2_I1.npy": 11842,
    "2019-03-30-05-19-27-461_POS0_I1.npy": 0,
    "2019-03-30-05-22-27-594_POS1_I1.npy": 1444,
    "2019-03-30-05-25-44-763_POS2_I1.npy": 11880,
    "2019-03-30-06-26-08-010_POS0_I1.npy": 0,
    "2019-03-30-06-29-08-143_POS1_I1.npy": 1420,
    "2019-03-30-06-32-24-220_POS2_I1.npy": 11314,
    "2019-03-30-07-32-48-013_POS0_I1.npy": 0,
    "2019-03-30-07-35-48-817_POS1_I1.npy": 1352,
    "2019-03-30-07-39-04-800_POS2_I1.npy": 12212,
    "2019-03-30-08-39-28-047_POS0_I1.npy": 0,
    "2019-03-30-08-42-28-836_POS1_I1.npy": 1386,
    "2019-03-30-08-45-44-273_POS2_I1.npy": 12732,
    "2019-03-30-09-46-09-157_POS0_I1.npy": 0,
    "2019-03-30-09-49-08-854_POS1_I1.npy": 1458,
    "2019-03-30-09-52-24-837_POS2_I1.npy": 11046,
    "2019-03-30-10-52-48-084_POS0_I1.npy": 0,
    "2019-03-30-10-55-48-327_POS1_I1.npy": 1497,
    "2019-03-30-10-59-04-856_POS2_I1.npy": 13074,
    "2019-03-30-11-59-28-087_POS0_I1.npy": 0,
    "2019-03-30-12-02-28-891_POS1_I1.npy": 1659,
    "2019-03-30-12-05-45-405_POS2_I1.npy": 12922,
    "2019-03-30-13-06-08-636_POS0_I1.npy": 0,
    "2019-03-30-13-09-09-440_POS1_I1.npy": 1391,
    "2019-03-30-13-12-24-332_POS2_I1.npy": 14221,
    "2019-03-30-14-12-48-780_POS0_I1.npy": 0,
    "2019-03-30-14-15-49-475_POS1_I1.npy": 1282,
    "2019-03-30-14-19-05-458_POS2_I1.npy": 14163,
    "2019-03-30-15-19-29-235_POS0_I1.npy": 0,
    "2019-03-30-15-22-28-932_POS1_I1.npy": 1218,
    "2019-03-30-15-25-44-899_POS2_I1.npy": 14183,
    "2019-03-30-16-26-09-347_POS0_I1.npy": 0,
    "2019-03-30-16-29-08-950_POS1_I1.npy": 1419,
    "2019-03-30-16-32-24-933_POS2_I1.npy": 12116,
    "2019-03-30-17-32-48-726_POS0_I1.npy": 0,
    "2019-03-30-17-35-49-531_POS1_I1.npy": 1783,
    "2019-03-30-17-39-05-514_POS2_I1.npy": 10582,
    "2019-03-30-18-39-29-306_POS0_I1.npy": 0,
    "2019-03-30-18-42-30-111_POS1_I1.npy": 1471,
    "2019-03-30-18-45-48-278_POS2_I1.npy": 13704,
    "2019-03-30-19-46-09-341_POS0_I1.npy": 0,
    "2019-03-30-19-49-10-129_POS1_I1.npy": 1519,
    "2019-03-30-19-52-25-005_POS2_I1.npy": 11176,
    "2019-03-30-20-52-49-983_POS0_I1.npy": 0,
    "2019-03-30-20-55-49-586_POS1_I1.npy": 1595,
    "2019-03-30-20-59-06-100_POS2_I1.npy": 11376,
    "2019-03-30-21-59-30-002_POS0_I1.npy": 0,
    "2019-03-30-22-02-29-605_POS1_I1.npy": 1242,
    "2019-03-30-22-05-45-588_POS2_I1.npy": 10914,
    "2019-03-30-23-06-09-490_POS0_I1.npy": 0,
    "2019-03-30-23-09-10-170_POS1_I1.npy": 1768,
    "2019-03-30-23-12-27-245_POS2_I1.npy": 10982,
    "2019-03-31-00-12-50-039_POS0_I1.npy": 0,
    "2019-03-31-00-15-50-173_POS1_I1.npy": 1363,
    "2019-03-31-00-19-06-686_POS2_I1.npy": 10956,
    "2019-03-31-01-19-25-902_POS0_I1.npy": 0,
    "2019-03-31-01-22-26-597_POS1_I1.npy": 1403,
    "2019-03-31-01-25-41-598_POS2_I1.npy": 11084,
    "2019-03-31-03-26-06-483_POS0_I1.npy": 0,
    "2019-03-31-03-29-06-086_POS1_I1.npy": 1332,
    "2019-03-31-03-32-22-069_POS2_I1.npy": 10924,
    "2019-03-31-04-32-46-501_POS0_I1.npy": 0,
    "2019-03-31-04-35-46-089_POS1_I1.npy": 1472,
    "2019-03-31-04-39-02-181_POS2_I1.npy": 12744,
    "2019-03-31-05-39-25-974_POS0_I1.npy": 0,
    "2019-03-31-05-42-26-107_POS1_I1.npy": 1547,
    "2019-03-31-05-45-42-730_POS2_I1.npy": 12794,
    "2019-03-31-06-46-05-961_POS0_I1.npy": 0,
    "2019-03-31-06-49-06-656_POS1_I1.npy": 1463,
    "2019-03-31-06-52-22-733_POS2_I1.npy": 12161,
    "2019-03-31-07-52-49-256_POS0_I1.npy": 0,
    "2019-03-31-07-55-47-315_POS1_I1.npy": 1513,
    "2019-03-31-07-59-02-206_POS2_I1.npy": 11750,
    "2019-03-31-08-59-26-544_POS0_I1.npy": 0,
    "2019-03-31-09-02-27-333_POS1_I1.npy": 1524,
    "2019-03-31-09-05-42-209_POS2_I1.npy": 11856,
    "2019-03-31-10-06-07-203_POS0_I1.npy": 0,
    "2019-03-31-10-09-06-806_POS1_I1.npy": 1353,
    "2019-03-31-10-12-23-319_POS2_I1.npy": 12800,
    "2019-03-31-11-12-47-112_POS0_I1.npy": 0,
    "2019-03-31-11-15-46-809_POS1_I1.npy": 1566,
    "2019-03-31-11-19-03-338_POS2_I1.npy": 12825,
    "2019-03-31-12-19-26-678_POS0_I1.npy": 0,
    "2019-03-31-12-22-27-358_POS1_I1.npy": 1463,
    "2019-03-31-12-25-43-887_POS2_I1.npy": 11668,
    "2019-03-31-13-26-07-227_POS0_I1.npy": 0,
    "2019-03-31-13-29-07-361_POS1_I1.npy": 1211,
    "2019-03-31-13-32-23-453_POS2_I1.npy": 12304,
    "2019-03-31-14-32-47-246_POS0_I1.npy": 0,
    "2019-03-31-14-35-47-941_POS1_I1.npy": 1444,
    "2019-03-31-14-39-02-926_POS2_I1.npy": 13025,
    "2019-03-31-15-39-27-811_POS0_I1.npy": 0,
    "2019-03-31-15-42-27-414_POS1_I1.npy": 1469,
    "2019-03-31-15-45-43-490_POS2_I1.npy": 12109,
    "2019-03-31-16-46-07-938_POS0_I1.npy": 0,
    "2019-03-31-16-49-08-072_POS1_I1.npy": 2116,
    "2019-03-31-16-52-23-603_POS2_I1.npy": 11728,
    "2019-03-31-17-52-47-941_POS0_I1.npy": 0,
    "2019-03-31-17-55-47-529_POS1_I1.npy": 1474,
    "2019-03-31-17-59-03-621_POS2_I1.npy": 11308,
    "2019-03-31-18-59-27-414_POS0_I1.npy": 0,
    "2019-03-31-19-02-27-657_POS1_I1.npy": 1277,
    "2019-03-31-19-05-44-170_POS2_I1.npy": 10882,
    "2019-03-31-20-06-07-402_POS0_I1.npy": 0,
    "2019-03-31-20-09-08-206_POS1_I1.npy": 1347,
    "2019-03-31-20-12-24-189_POS2_I1.npy": 10879,
    "2019-03-31-21-12-47-982_POS0_I1.npy": 0,
    "2019-03-31-21-15-48-770_POS1_I1.npy": 1267,
    "2019-03-31-21-19-03-662_POS2_I1.npy": 11102,
    "2019-03-31-22-19-27-985_POS0_I1.npy": 0,
    "2019-03-31-22-22-28-774_POS1_I1.npy": 1310,
    "2019-03-31-22-25-43-649_POS2_I1.npy": 10974,
    "2019-03-31-23-26-08-627_POS0_I1.npy": 0,
    "2019-03-31-23-29-08-215_POS1_I1.npy": 1345,
    "2019-03-31-23-32-24-838_POS2_I1.npy": 11234,
    "2019-04-01-00-32-48-178_POS0_I1.npy": 0,
    "2019-04-01-00-35-48-858_POS1_I1.npy": 11,
    "2019-04-01-00-39-04-404_POS2_I1.npy": 11279,
    "2019-04-01-01-39-29-273_POS0_I1.npy": 0,
    "2019-04-01-01-42-28-439_POS1_I1.npy": 1447,
    "2019-04-01-01-45-44-953_POS2_I1.npy": 10943,
    "2019-04-01-02-46-08-746_POS0_I1.npy": 0,
    "2019-04-01-03-49-08-944_POS1_I1.npy": 1597,
    "2019-04-01-03-52-24-927_POS2_I1.npy": 11890,
    "2019-04-01-04-52-48-719_POS0_I1.npy": 0,
    "2019-04-01-04-55-49-524_POS1_I1.npy": 1319,
    "2019-04-01-04-59-06-037_POS2_I1.npy": 12968,
    "2019-04-01-05-59-29-268_POS0_I1.npy": 0,
    "2019-04-01-06-02-30-073_POS1_I1.npy": 1450,
    "2019-04-01-06-05-45-494_POS2_I1.npy": 12270,
    "2019-04-01-07-06-09-381_POS0_I1.npy": 0,
    "2019-04-01-07-09-10-076_POS1_I1.npy": 1965,
    "2019-04-01-07-12-24-951_POS2_I1.npy": 11769,
    "2019-04-01-08-12-49-930_POS0_I1.npy": 0,
    "2019-04-01-08-15-49-533_POS1_I1.npy": 1568,
    "2019-04-01-08-19-05-610_POS2_I1.npy": 12420,
    "2019-04-01-09-19-29-933_POS0_I1.npy": 0,
    "2019-04-01-09-22-29-520_POS1_I1.npy": 1557,
    "2019-04-01-09-25-45-613_POS2_I1.npy": 11982,
    "2019-04-01-10-26-09-390_POS0_I1.npy": 0,
    "2019-04-01-10-29-09-632_POS1_I1.npy": 1595,
    "2019-04-01-10-32-26-162_POS2_I1.npy": 12697,
    "2019-04-01-11-32-49-408_POS0_I1.npy": 0,
    "2019-04-01-11-35-50-213_POS1_I1.npy": 2134,
    "2019-04-01-11-39-06-196_POS2_I1.npy": 14453,
    "2019-04-01-12-39-29-989_POS0_I1.npy": 0,
    "2019-04-01-12-42-31-323_POS1_I1.npy": 1900,
    "2019-04-01-12-45-50-582_POS2_I1.npy": 13931,
    "2019-04-01-13-46-09-992_POS0_I1.npy": 0,
    "2019-04-01-13-49-10-780_POS1_I1.npy": 1509,
    "2019-04-01-13-52-25-656_POS2_I1.npy": 14952,
    "2019-04-01-14-52-50-634_POS0_I1.npy": 0,
    "2019-04-01-14-55-50-783_POS1_I1.npy": 1622,
    "2019-04-01-14-59-07-843_POS2_I1.npy": 14976,
    "2019-04-01-15-59-30-653_POS0_I1.npy": 0,
    "2019-04-01-16-02-30-240_POS1_I1.npy": 1825,
    "2019-04-01-16-05-46-224_POS2_I1.npy": 14378,
    "2019-04-01-17-06-10-126_POS0_I1.npy": 0,
    "2019-04-01-17-09-10-805_POS1_I1.npy": 1352,
    "2019-04-01-17-12-27-880_POS2_I1.npy": 13700,
    "2019-04-01-18-12-50-690_POS0_I1.npy": 0,
    "2019-04-01-18-15-50-824_POS1_I1.npy": 1033,
    "2019-04-01-18-19-06-807_POS2_I1.npy": 13043,
    "2019-04-01-19-19-30-693_POS0_I1.npy": 0,
    "2019-04-01-19-22-31-373_POS1_I1.npy": 1277,
    "2019-04-01-19-25-46-357_POS2_I1.npy": 14534,
    "2019-04-01-20-26-10-696_POS0_I1.npy": 0,
    "2019-04-01-20-29-11-376_POS1_I1.npy": 1568,
    "2019-04-01-20-32-26-906_POS2_I1.npy": 14308,
    "2019-04-01-21-32-51-791_POS0_I1.npy": 0,
    "2019-04-01-21-35-50-958_POS1_I1.npy": 1785,
    "2019-04-01-21-39-09-655_POS2_I1.npy": 11426,
    "2019-04-01-22-39-31-264_POS0_I1.npy": 0,
    "2019-04-01-22-42-30-867_POS1_I1.npy": 1356,
    "2019-04-01-22-45-47-490_POS2_I1.npy": 11187,
    "2019-04-01-23-46-13-451_POS0_I1.npy": 0,
    "2019-04-01-23-49-11-525_POS1_I1.npy": 1358,
    "2019-04-01-23-52-29-146_POS2_I1.npy": 11525,
    "2019-04-02-00-52-51-286_POS0_I1.npy": 0,
    "2019-04-02-00-55-52-090_POS1_I1.npy": 1484,
    "2019-04-02-00-59-06-981_POS2_I1.npy": 11231,
    "2019-04-02-01-59-31-413_POS0_I1.npy": 97,
    "2019-04-02-02-02-32-218_POS1_I1.npy": 1569,
    "2019-04-02-02-05-47-109_POS2_I1.npy": 12701,
    "2019-04-02-03-06-11-432_POS0_I1.npy": 108,
    "2019-04-02-03-09-12-221_POS1_I1.npy": 1584,
    "2019-04-02-03-12-27-081_POS2_I1.npy": 13107,
    "2019-04-02-04-12-52-075_POS0_I1.npy": 88,
    "2019-04-02-04-15-51-678_POS1_I1.npy": 1544,
    "2019-04-02-04-19-07-645_POS2_I1.npy": 12289,
    "2019-04-02-05-19-32-078_POS0_I1.npy": 55,
    "2019-04-02-05-22-31-665_POS1_I1.npy": 1419,
    "2019-04-02-05-25-47-648_POS2_I1.npy": 13743,
    "2019-04-02-06-26-11-535_POS0_I1.npy": 4,
    "2019-04-02-06-29-11-668_POS1_I1.npy": 1410,
    "2019-04-02-06-32-28-837_POS2_I1.npy": 11208,
    "2019-04-02-07-32-51-522_POS0_I1.npy": 33,
    "2019-04-02-07-35-52-326_POS1_I1.npy": 1475,
    "2019-04-02-07-39-08-310_POS2_I1.npy": 12184,
    "2019-04-02-08-39-32-102_POS0_I1.npy": 119,
    "2019-04-02-08-42-33-453_POS1_I1.npy": 1532,
    "2019-04-02-08-45-47-782_POS2_I1.npy": 10731,
    "2019-04-02-09-46-12-105_POS0_I1.npy": 44,
    "2019-04-02-09-49-12-894_POS1_I1.npy": 1912,
    "2019-04-02-09-52-28-331_POS2_I1.npy": 11477,
    "2019-04-02-10-52-53-310_POS0_I1.npy": 116,
    "2019-04-02-10-55-53-443_POS1_I1.npy": 1945,
    "2019-04-02-10-59-08-865_POS2_I1.npy": 11226,
    "2019-04-02-11-59-32-767_POS0_I1.npy": 52,
    "2019-04-02-12-02-32-354_POS1_I1.npy": 1848,
    "2019-04-02-12-05-48-337_POS2_I1.npy": 10028,
    "2019-04-02-13-06-12-239_POS0_I1.npy": 31,
    "2019-04-02-13-09-12-934_POS1_I1.npy": 1475,
    "2019-04-02-13-12-31-101_POS2_I1.npy": 10698,
    "2019-04-02-14-12-52-819_POS0_I1.npy": 53,
    "2019-04-02-14-15-52-953_POS1_I1.npy": 1459,
    "2019-04-02-14-19-08-936_POS2_I1.npy": 11955,
    "2019-04-02-15-19-33-914_POS0_I1.npy": 91,
    "2019-04-02-15-22-34-610_POS1_I1.npy": 1456,
    "2019-04-02-15-25-48-955_POS2_I1.npy": 12375,
    "2019-04-02-16-26-13-403_POS0_I1.npy": 145,
    "2019-04-02-16-29-13-006_POS1_I1.npy": 1480,
    "2019-04-02-16-32-28-973_POS2_I1.npy": 12074,
    "2019-04-02-17-32-53-406_POS0_I1.npy": 66,
    "2019-04-02-17-35-53-009_POS1_I1.npy": 1422,
    "2019-04-02-17-39-08-992_POS2_I1.npy": 11797,
    "2019-04-02-18-39-32-894_POS0_I1.npy": 100,
    "2019-04-02-18-42-33-573_POS1_I1.npy": 1446,
    "2019-04-02-18-45-49-557_POS2_I1.npy": 12128,
    "2019-04-02-19-46-13-006_POS0_I1.npy": 120,
    "2019-04-02-19-49-13-140_POS1_I1.npy": 1506,
    "2019-04-02-19-52-29-762_POS2_I1.npy": 11168,
    "2019-04-02-20-52-53-540_POS0_I1.npy": 40,
    "2019-04-02-20-55-55-311_POS1_I1.npy": 1540,
    "2019-04-02-20-59-11-403_POS2_I1.npy": 11644,
    "2019-04-02-21-59-33-543_POS0_I1.npy": 33,
    "2019-04-02-22-02-34-238_POS1_I1.npy": 1757,
    "2019-04-02-22-05-49-222_POS2_I1.npy": 10908,
    "2019-04-02-23-06-13-561_POS0_I1.npy": 20,
    "2019-04-02-23-09-14-896_POS1_I1.npy": 1288,
    "2019-04-02-23-12-29-787_POS2_I1.npy": 9997,
    "2019-04-03-00-12-54-126_POS0_I1.npy": 14,
    "2019-04-03-00-15-53-823_POS1_I1.npy": 1411,
    "2019-04-03-00-19-09-790_POS2_I1.npy": 11019,
    "2019-04-03-01-19-34-784_POS0_I1.npy": 134,
    "2019-04-03-01-22-33-841_POS1_I1.npy": 1341,
    "2019-04-03-01-25-51-462_POS2_I1.npy": 11791,
    "2019-04-03-02-26-13-601_POS0_I1.npy": 38,
    "2019-04-03-02-29-14-406_POS1_I1.npy": 1396,
    "2019-04-03-02-32-30-389_POS2_I1.npy": 11426,
    "2019-04-03-03-32-55-274_POS0_I1.npy": 54,
    "2019-04-03-03-35-54-986_POS1_I1.npy": 1460,
    "2019-04-03-03-39-12-061_POS2_I1.npy": 10997,
    "2019-04-03-04-39-34-216_POS0_I1.npy": 63,
    "2019-04-03-04-42-35-005_POS1_I1.npy": 1455,
    "2019-04-03-04-45-50-442_POS2_I1.npy": 11027,
    "2019-04-03-05-46-14-765_POS0_I1.npy": 37,
    "2019-04-03-05-49-14-462_POS1_I1.npy": 1840,
    "2019-04-03-05-52-30-429_POS2_I1.npy": 11145,
    "2019-04-03-06-52-54-862_POS0_I1.npy": 31,
    "2019-04-03-06-55-54-449_POS1_I1.npy": 1894,
    "2019-04-03-06-59-10-526_POS2_I1.npy": 12116,
    "2019-04-03-07-59-34-303_POS0_I1.npy": 17,
    "2019-04-03-08-02-34-437_POS1_I1.npy": 1914,
    "2019-04-03-08-05-51-059_POS2_I1.npy": 11737,
    "2019-04-03-09-06-14-290_POS0_I1.npy": 17,
    "2019-04-03-09-09-15-095_POS1_I1.npy": 1569,
    "2019-04-03-09-12-31-078_POS2_I1.npy": 11965,
    "2019-04-03-10-12-55-417_POS0_I1.npy": 35,
    "2019-04-03-10-15-55-659_POS1_I1.npy": 1526,
    "2019-04-03-10-19-10-551_POS2_I1.npy": 11966,
    "2019-04-03-11-19-34-889_POS0_I1.npy": 17,
    "2019-04-03-11-22-35-678_POS1_I1.npy": 1456,
    "2019-04-03-11-25-50-554_POS2_I1.npy": 12019,
    "2019-04-03-12-26-15-532_POS0_I1.npy": 3,
    "2019-04-03-12-29-15-119_POS1_I1.npy": 1506,
    "2019-04-03-12-32-31-087_POS2_I1.npy": 11748,
    "2019-04-03-13-32-55-519_POS0_I1.npy": 51,
    "2019-04-03-13-35-55-107_POS1_I1.npy": 1374,
    "2019-04-03-13-39-11-199_POS2_I1.npy": 12119,
    "2019-04-03-14-39-34-976_POS0_I1.npy": 88,
    "2019-04-03-14-42-35-219_POS1_I1.npy": 1479,
    "2019-04-03-14-45-53-386_POS2_I1.npy": 11658,
    "2019-04-03-15-46-14-979_POS0_I1.npy": 34,
    "2019-04-03-15-49-15-675_POS1_I1.npy": 1485,
    "2019-04-03-15-52-31-751_POS2_I1.npy": 12286,
    "2019-04-03-16-52-55-528_POS0_I1.npy": 24,
    "2019-04-03-16-55-57-409_POS1_I1.npy": 1482,
    "2019-04-03-16-59-11-754_POS2_I1.npy": 11851,
    "2019-04-03-17-59-35-641_POS0_I1.npy": 34,
    "2019-04-03-18-02-36-320_POS1_I1.npy": 1444,
    "2019-04-03-18-05-51-196_POS2_I1.npy": 11660,
    "2019-04-03-19-06-16-720_POS0_I1.npy": 58,
    "2019-04-03-19-09-16-308_POS1_I1.npy": 1919,
    "2019-04-03-19-12-34-038_POS2_I1.npy": 11809,
    "2019-04-03-20-12-56-193_POS0_I1.npy": 61,
    "2019-04-03-20-15-55-796_POS1_I1.npy": 1965,
    "2019-04-03-20-19-11-779_POS2_I1.npy": 11989,
    "2019-04-03-21-19-36-336_POS0_I1.npy": 21,
    "2019-04-03-21-22-35-924_POS1_I1.npy": 1552,
    "2019-04-03-21-25-51-907_POS2_I1.npy": 11965,
    "2019-04-03-22-26-15-809_POS0_I1.npy": 28,
    "2019-04-03-22-29-15-942_POS1_I1.npy": 1674,
    "2019-04-03-22-32-32-549_POS2_I1.npy": 12299,
    "2019-04-03-23-32-55-796_POS0_I1.npy": 0,
    "2019-04-03-23-35-56-491_POS1_I1.npy": 1371,
    "2019-04-03-23-39-12-568_POS2_I1.npy": 11731,
    "2019-04-04-00-39-36-361_POS0_I1.npy": 54,
    "2019-04-04-00-42-37-056_POS1_I1.npy": 1594,
    "2019-04-04-00-45-52-041_POS2_I1.npy": 11629,
    "2019-04-04-01-46-16-364_POS0_I1.npy": 47,
    "2019-04-04-01-49-17-699_POS1_I1.npy": 1941,
    "2019-04-04-01-52-32-590_POS2_I1.npy": 11763,
    "2019-04-04-02-52-56-492_POS0_I1.npy": 73,
    "2019-04-04-02-55-57-280_POS1_I1.npy": 1992,
    "2019-04-04-02-59-12-156_POS2_I1.npy": 11688,
    "2019-04-04-03-59-37-134_POS0_I1.npy": 13,
    "2019-04-04-04-02-36-737_POS1_I1.npy": 1568,
    "2019-04-04-04-05-52-721_POS2_I1.npy": 12208,
    "2019-04-04-05-06-17-153_POS0_I1.npy": 78,
    "2019-04-04-05-09-16-740_POS1_I1.npy": 1601,
    "2019-04-04-05-12-32-817_POS2_I1.npy": 11902,
    "2019-04-04-06-12-57-250_POS0_I1.npy": 56,
    "2019-04-04-06-15-56-837_POS1_I1.npy": 1549,
    "2019-04-04-06-19-12-929_POS2_I1.npy": 12162,
    "2019-04-04-07-19-36-707_POS0_I1.npy": 30,
    "2019-04-04-07-22-36-949_POS1_I1.npy": 1453,
    "2019-04-04-07-25-52-917_POS2_I1.npy": 12832,
    "2019-04-04-08-26-16-710_POS0_I1.npy": 34,
    "2019-04-04-08-29-17-514_POS1_I1.npy": 1422,
    "2019-04-04-08-32-33-497_POS2_I1.npy": 12496,
    "2019-04-04-09-32-57-290_POS0_I1.npy": 68,
    "2019-04-04-09-35-58-094_POS1_I1.npy": 1604,
    "2019-04-04-09-39-12-985_POS2_I1.npy": 12305,
    "2019-04-04-10-39-37-324_POS0_I1.npy": 269,
    "2019-04-04-10-42-38-113_POS1_I1.npy": 1922,
    "2019-04-04-10-45-53-534_POS2_I1.npy": 13012,
    "2019-04-04-11-46-17-873_POS0_I1.npy": 71,
    "2019-04-04-11-49-17-570_POS1_I1.npy": 1960,
    "2019-04-04-11-52-33-537_POS2_I1.npy": 12874,
    "2019-04-04-12-52-57-970_POS0_I1.npy": 11,
    "2019-04-04-12-55-57-557_POS1_I1.npy": 1574,
    "2019-04-04-12-59-13-540_POS2_I1.npy": 12468,
    "2019-04-04-13-59-37-442_POS0_I1.npy": 30,
    "2019-04-04-14-02-38-668_POS1_I1.npy": 1519,
    "2019-04-04-14-05-55-727_POS2_I1.npy": 12368,
    "2019-04-04-15-06-17-976_POS0_I1.npy": 58,
    "2019-04-04-15-09-18-109_POS1_I1.npy": 1507,
    "2019-04-04-15-12-34-186_POS2_I1.npy": 12165,
    "2019-04-04-16-12-57-979_POS0_I1.npy": 72,
    "2019-04-04-16-15-58-783_POS1_I1.npy": 1516,
    "2019-04-04-16-19-16-950_POS2_I1.npy": 13538,
    "2019-04-04-17-19-37-997_POS0_I1.npy": 40,
    "2019-04-04-17-22-38-786_POS1_I1.npy": 1601,
    "2019-04-04-17-25-54-208_POS2_I1.npy": 12934,
    "2019-04-04-18-26-18-640_POS0_I1.npy": 82,
    "2019-04-04-18-29-18-243_POS1_I1.npy": 1577,
    "2019-04-04-18-32-34-211_POS2_I1.npy": 12038,
    "2019-04-04-19-32-58-627_POS0_I1.npy": 39,
    "2019-04-04-19-35-58-231_POS1_I1.npy": 1553,
    "2019-04-04-19-39-14-214_POS2_I1.npy": 11698,
    "2019-04-04-20-39-38-100_POS0_I1.npy": 14,
    "2019-04-04-20-42-38-234_POS1_I1.npy": 1365,
    "2019-04-04-20-45-57-586_POS2_I1.npy": 10450,
    "2019-04-04-21-46-18-649_POS0_I1.npy": 53,
    "2019-04-04-21-49-18-783_POS1_I1.npy": 1370,
    "2019-04-04-21-52-34-859_POS2_I1.npy": 10240,
    "2019-04-04-22-52-58-652_POS0_I1.npy": 11,
    "2019-04-04-22-55-59-456_POS1_I1.npy": 1400,
    "2019-04-04-22-59-14-348_POS2_I1.npy": 12556,
    "2019-04-04-23-59-38-686_POS0_I1.npy": 16,
    "2019-04-05-00-02-39-350_POS1_I1.npy": 1552,
    "2019-04-05-00-05-54-912_POS2_I1.npy": 12287,
    "2019-04-05-01-06-19-235_POS0_I1.npy": 139,
    "2019-04-05-01-09-19-478_POS1_I1.npy": 1461,
    "2019-04-05-01-12-36-007_POS2_I1.npy": 11940,
    "2019-04-05-02-12-58-911_POS0_I1.npy": 117,
    "2019-04-05-02-15-59-700_POS1_I1.npy": 1555,
    "2019-04-05-02-19-15-137_POS2_I1.npy": 11855,
    "2019-04-05-03-19-39-475_POS0_I1.npy": 259,
    "2019-04-05-03-22-39-172_POS1_I1.npy": 1525,
    "2019-04-05-03-25-57-324_POS2_I1.npy": 11620,
    "2019-04-05-04-26-19-588_POS0_I1.npy": 158,
    "2019-04-05-04-29-19-175_POS1_I1.npy": 1428,
    "2019-04-05-04-32-35-143_POS2_I1.npy": 12187,
    "2019-04-05-05-32-59-045_POS0_I1.npy": 140,
    "2019-04-05-05-35-59-178_POS1_I1.npy": 1669,
    "2019-04-05-05-39-18-531_POS2_I1.npy": 13584,
    "2019-04-05-06-39-39-594_POS0_I1.npy": 0,
    "2019-04-05-06-42-39-727_POS1_I1.npy": 1708,
    "2019-04-05-06-45-55-804_POS2_I1.npy": 13106,
    "2019-04-05-07-46-19-597_POS0_I1.npy": 80,
    "2019-04-05-07-49-20-292_POS1_I1.npy": 1675,
    "2019-04-05-07-52-36-930_POS2_I1.npy": 13603,
    "2019-04-05-08-52-59-615_POS0_I1.npy": 36,
    "2019-04-05-08-56-00-295_POS1_I1.npy": 1857,
    "2019-04-05-08-59-15-841_POS2_I1.npy": 14012,
    "2019-04-05-09-59-40-726_POS0_I1.npy": 71,
    "2019-04-05-10-02-39-892_POS1_I1.npy": 1745,
    "2019-04-05-10-05-55-860_POS2_I1.npy": 13587,
    "2019-04-05-11-06-20-292_POS0_I1.npy": 11,
    "2019-04-05-11-09-19-989_POS1_I1.npy": 1757,
    "2019-04-05-11-12-35-956_POS2_I1.npy": 13622,
    "2019-04-05-12-12-59-749_POS0_I1.npy": 9,
    "2019-04-05-12-15-59-883_POS1_I1.npy": 1645,
    "2019-04-05-12-19-16-506_POS2_I1.npy": 13642,
    "2019-04-05-13-19-39-752_POS0_I1.npy": 69,
    "2019-04-05-13-22-40-557_POS1_I1.npy": 1581,
    "2019-04-05-13-25-56-540_POS2_I1.npy": 12187,
    "2019-04-05-14-26-20-332_POS0_I1.npy": 26,
    "2019-04-05-14-29-21-028_POS1_I1.npy": 1896,
    "2019-04-05-14-32-36-012_POS2_I1.npy": 11372,
    "2019-04-05-15-33-01-428_POS0_I1.npy": 32,
    "2019-04-05-15-36-01-109_POS1_I1.npy": 2057,
    "2019-04-05-15-39-16-000_POS2_I1.npy": 11611,
    "2019-04-05-16-39-40-885_POS0_I1.npy": 28,
    "2019-04-05-16-42-40-581_POS1_I1.npy": 1538,
    "2019-04-05-16-45-56-549_POS2_I1.npy": 12250,
    "2019-04-05-17-46-20-981_POS0_I1.npy": 33,
    "2019-04-05-17-49-20-569_POS1_I1.npy": 1659,
    "2019-04-05-17-52-36-552_POS2_I1.npy": 13625,
    "2019-04-05-18-53-01-000_POS0_I1.npy": 4,
    "2019-04-05-18-56-01-133_POS1_I1.npy": 1618,
    "2019-04-05-18-59-17-210_POS2_I1.npy": 13524,
    "2019-04-05-19-59-40-987_POS0_I1.npy": 27,
    "2019-04-05-20-02-41-121_POS1_I1.npy": 1687,
    "2019-04-05-20-05-57-213_POS2_I1.npy": 12356,
    "2019-04-05-21-06-21-536_POS0_I1.npy": 161,
    "2019-04-05-21-09-22-325_POS1_I1.npy": 1638,
    "2019-04-05-21-12-38-839_POS2_I1.npy": 12352,
    "2019-04-05-22-13-01-087_POS0_I1.npy": 78,
    "2019-04-05-22-16-01-782_POS1_I1.npy": 1576,
    "2019-04-05-22-19-16-658_POS2_I1.npy": 14353,
    "2019-04-05-23-19-41-636_POS0_I1.npy": 213,
    "2019-04-05-23-22-41-239_POS1_I1.npy": 1716,
    "2019-04-05-23-25-59-391_POS2_I1.npy": 13323,
    "2019-04-06-00-26-21-639_POS0_I1.npy": 187,
    "2019-04-06-00-29-21-226_POS1_I1.npy": 1950,
    "2019-04-06-00-32-37-319_POS2_I1.npy": 13637,
    "2019-04-06-01-33-01-767_POS0_I1.npy": 141,
    "2019-04-06-01-36-01-354_POS1_I1.npy": 1769,
    "2019-04-06-01-39-17-447_POS2_I1.npy": 13274,
    "2019-04-06-02-39-41-239_POS0_I1.npy": 245,
    "2019-04-06-02-42-41-373_POS1_I1.npy": 1636,
    "2019-04-06-02-45-58-542_POS2_I1.npy": 12764,
    "2019-04-06-03-46-21-242_POS0_I1.npy": 248,
    "2019-04-06-03-49-22-047_POS1_I1.npy": 2089,
    "2019-04-06-03-52-38-030_POS2_I1.npy": 12795,
    "2019-04-06-04-53-01-823_POS0_I1.npy": 217,
    "2019-04-06-04-56-02-518_POS1_I1.npy": 1819,
    "2019-04-06-04-59-17-502_POS2_I1.npy": 13008,
    "2019-04-06-05-59-41-841_POS0_I1.npy": 157,
    "2019-04-06-06-02-44-159_POS1_I1.npy": 1564,
    "2019-04-06-06-05-58-598_POS2_I1.npy": 11912,
    "2019-04-06-07-06-22-375_POS0_I1.npy": 27,
    "2019-04-06-07-09-25-347_POS1_I1.npy": 1633,
    "2019-04-06-07-12-38-585_POS2_I1.npy": 12042,
    "2019-04-06-08-13-04-016_POS0_I1.npy": 299,
    "2019-04-06-08-16-05-896_POS1_I1.npy": 1680,
    "2019-04-06-08-19-19-134_POS2_I1.npy": 12359,
    "2019-04-06-09-19-45-750_POS0_I1.npy": 77,
    "2019-04-06-09-22-48-629_POS1_I1.npy": 1543,
    "2019-04-06-09-25-58-607_POS2_I1.npy": 11981,
    "2019-04-06-10-26-32-883_POS0_I1.npy": 194,
    "2019-04-06-10-29-29-756_POS1_I1.npy": 1996,
    "2019-04-06-10-32-42-463_POS2_I1.npy": 11807,
    "2019-04-06-11-33-15-085_POS0_I1.npy": 137,
    "2019-04-06-11-36-09-213_POS1_I1.npy": 1663,
    "2019-04-06-11-39-23-012_POS2_I1.npy": 11926,
    "2019-04-06-12-39-52-920_POS0_I1.npy": 163,
    "2019-04-06-12-42-49-793_POS1_I1.npy": 1719,
    "2019-04-06-12-45-59-224_POS2_I1.npy": 12401,
    "2019-04-06-13-46-31-846_POS0_I1.npy": 173,
    "2019-04-06-13-49-29-250_POS1_I1.npy": 1730,
    "2019-04-06-13-52-40-974_POS2_I1.npy": 11883,
    "2019-04-06-14-53-15-141_POS0_I1.npy": 13,
    "2019-04-06-14-56-10-922_POS1_I1.npy": 1814,
    "2019-04-06-14-59-24-721_POS2_I1.npy": 12434,
    "2019-04-06-15-59-57-905_POS0_I1.npy": 16,
    "2019-04-06-16-02-52-594_POS1_I1.npy": 3328,
    "2019-04-06-16-06-10-216_POS2_I1.npy": 11915,
    "2019-04-06-17-08-58-792_POS0_I1.npy": 184
}
